# Supplementary material for: ASVmaker: A New Tool to Improve Taxonomic Identifications for Amplicon Sequencing Data
Source: Plants (Basel). 2023 Oct 25;12(21):3678. doi: 10.3390/plants12213678 (PMC10647208; doi:10.3390/plants12213678)
Supplement: Supplementary file 1 [file plants-12-03678-s001.zip]

Archive with 194 entries (174 files):
- ASVmaker_paper_archive/
- ASVmaker_paper_archive/ITS/
- ASVmaker_paper_archive/ITS/origin/
- ASVmaker_paper_archive/ITS/origin/Septoria_unite.fasta
- ASVmaker_paper_archive/ITS/origin/Septoria_RNAcentral.fasta
- ASVmaker_paper_archive/ITS/mergeDB.sh
- ASVmaker_paper_archive/ITS/makeDB.sh
- ASVmaker_paper_archive/ITS/grepGENUS.sh
- ASVmaker_paper_archive/ITS/database/
- ASVmaker_paper_archive/ITS/database/all/
- ASVmaker_paper_archive/ITS/database/all/Verticillium_mergeSA_ext.txt
- ASVmaker_paper_archive/ITS/database/all/Verticillium_info_merge.txt
- ASVmaker_paper_archive/ITS/database/all/Ustilago_info_exp3.txt
- ASVmaker_paper_archive/ITS/database/all/Ustilago_mergeSA_ext.txt
- ASVmaker_paper_archive/ITS/database/all/Colletotrichum_mergeSA_ext.txt
- ASVmaker_paper_archive/ITS/database/all/Septoria_mergeSA_ext.txt
- ASVmaker_paper_archive/ITS/database/all/Septoria_info_merge.txt
- ASVmaker_paper_archive/ITS/database/all/Verticillium_info_exp3.txt
- ASVmaker_paper_archive/ITS/database/all/Colletotrichum_info_exp3.txt
- ASVmaker_paper_archive/ITS/database/all/Septoria_info_exp3.txt
- ASVmaker_paper_archive/ITS/database/all/Colletotrichum_info_merge.txt
- ASVmaker_paper_archive/ITS/database/all/Ustilago_info_merge.txt
- ASVmaker_paper_archive/ITS/database/unite/
- ASVmaker_paper_archive/ITS/database/unite/Colletotrichum_unite_info_exp1.txt
- ASVmaker_paper_archive/ITS/database/unite/Verticillium_unite_sa.txt
- ASVmaker_paper_archive/ITS/database/unite/Septoria_unite_info_exp2.txt
- ASVmaker_paper_archive/ITS/database/unite/Colletotrichum_unite_sa_ext.txt
- ASVmaker_paper_archive/ITS/database/unite/Septoria_unite_sa_ext.txt
- ASVmaker_paper_archive/ITS/database/unite/Ustilago_unite_info_filter.txt
- ASVmaker_paper_archive/ITS/database/unite/Colletotrichum_unite_info_exp2.txt
- ASVmaker_paper_archive/ITS/database/unite/Septoria_unite_sa.txt
- ASVmaker_paper_archive/ITS/database/unite/Verticillium_unite_info_create.txt
- ASVmaker_paper_archive/ITS/database/unite/Verticillium_unite_info_exp2.txt
- ASVmaker_paper_archive/ITS/database/unite/Colletotrichum_unite_info_edit.txt
- ASVmaker_paper_archive/ITS/database/unite/Septoria_unite_info_filter.txt
- ASVmaker_paper_archive/ITS/database/unite/Ustilago_unite_sa_ext.txt
- ASVmaker_paper_archive/ITS/database/unite/Septoria_unite_info_exp1.txt
- ASVmaker_paper_archive/ITS/database/unite/Ustilago_unite_info_create.txt
- ASVmaker_paper_archive/ITS/database/unite/Ustilago_unite_info_exp2.txt
- ASVmaker_paper_archive/ITS/database/unite/Colletotrichum_unite_info_filter.txt
- ASVmaker_paper_archive/ITS/database/unite/Verticillium_unite_sa_ext.txt
- ASVmaker_paper_archive/ITS/database/unite/Septoria_unite_info_edit.txt
- ASVmaker_paper_archive/ITS/database/unite/Ustilago_unite_info_exp1.txt
- ASVmaker_paper_archive/ITS/database/unite/Ustilago_unite_info_edit.txt
- ASVmaker_paper_archive/ITS/database/unite/Verticillium_unite_info_filter.txt
- ASVmaker_paper_archive/ITS/database/unite/Septoria_unite_info_create.txt
- ASVmaker_paper_archive/ITS/database/unite/Ustilago_unite_sa.txt
- ASVmaker_paper_archive/ITS/database/unite/Verticillium_unite_info_exp1.txt
- ASVmaker_paper_archive/ITS/database/unite/Colletotrichum_unite_sa.txt
- ASVmaker_paper_archive/ITS/database/unite/Colletotrichum_unite_info_create.txt
- ASVmaker_paper_archive/ITS/database/unite/Verticillium_unite_info_edit.txt
- ASVmaker_paper_archive/ITS/database/rnaCentral/
- ASVmaker_paper_archive/ITS/database/rnaCentral/Ustilago_rnaCentral_sa_ext.txt
- ASVmaker_paper_archive/ITS/database/rnaCentral/Septoria_rnaCentral_info_exp2.txt
- ASVmaker_paper_archive/ITS/database/rnaCentral/Verticillium_rnaCentral_sa.txt
- ASVmaker_paper_archive/ITS/database/rnaCentral/Streptomyces_rnaCentral_info_edit.txt
- ASVmaker_paper_archive/ITS/database/rnaCentral/Ustilago_rnaCentral_info_create.txt
- ASVmaker_paper_archive/ITS/database/rnaCentral/Colletotrichum_rnaCentral_info_exp2.txt
- ASVmaker_paper_archive/ITS/database/rnaCentral/Septoria_rnaCentral_info_exp1.txt
- ASVmaker_paper_archive/ITS/database/rnaCentral/Colletotrichum_rnaCentral_info_exp1.txt
- ASVmaker_paper_archive/ITS/database/rnaCentral/Colletotrichum_rnaCentral_info_create.txt
- ASVmaker_paper_archive/ITS/database/rnaCentral/Streptomyces_rnaCentral_info_exp2.txt
- ASVmaker_paper_archive/ITS/database/rnaCentral/Colletotrichum_rnaCentral_info_edit.txt
- ASVmaker_paper_archive/ITS/database/rnaCentral/Ustilago_rnaCentral_info_filter.txt
- ASVmaker_paper_archive/ITS/database/rnaCentral/Ustilago_rnaCentral_info_exp1.txt
- ASVmaker_paper_archive/ITS/database/rnaCentral/Verticillium_rnaCentral_info_create.txt
- ASVmaker_paper_archive/ITS/database/rnaCentral/Septoria_rnaCentral_info_edit.txt
- ASVmaker_paper_archive/ITS/database/rnaCentral/Colletotrichum_rnaCentral_sa.txt
- ASVmaker_paper_archive/ITS/database/rnaCentral/Colletotrichum_rnaCentral_sa_ext.txt
- ASVmaker_paper_archive/ITS/database/rnaCentral/Streptomyces_rnaCentral_info_exp1.txt
- ASVmaker_paper_archive/ITS/database/rnaCentral/Septoria_rnaCentral_sa_ext.txt
- ASVmaker_paper_archive/ITS/database/rnaCentral/Streptomyces_rnaCentral_info_filter.txt
- ASVmaker_paper_archive/ITS/database/rnaCentral/Streptomyces_rnaCentral_info_create.txt
- ASVmaker_paper_archive/ITS/database/rnaCentral/Colletotrichum_rnaCentral_info_filter.txt
- ASVmaker_paper_archive/ITS/database/rnaCentral/Septoria_rnaCentral_info_filter.txt
- ASVmaker_paper_archive/ITS/database/rnaCentral/Verticillium_rnaCentral_info_filter.txt
- ASVmaker_paper_archive/ITS/database/rnaCentral/Ustilago_rnaCentral_sa.txt
- ASVmaker_paper_archive/ITS/database/rnaCentral/Ustilago_rnaCentral_info_exp2.txt
- ASVmaker_paper_archive/ITS/database/rnaCentral/Verticillium_rnaCentral_info_exp2.txt
- ASVmaker_paper_archive/ITS/database/rnaCentral/Verticillium_rnaCentral_sa_ext.txt
- ASVmaker_paper_archive/ITS/database/rnaCentral/Verticillium_rnaCentral_info_edit.txt
- ASVmaker_paper_archive/ITS/database/rnaCentral/Verticillium_rnaCentral_info_exp1.txt
- ASVmaker_paper_archive/ITS/database/rnaCentral/Septoria_rnaCentral_sa.txt
- ASVmaker_paper_archive/ITS/database/rnaCentral/Ustilago_rnaCentral_info_edit.txt
- ASVmaker_paper_archive/ITS/database/rnaCentral/Septoria_rnaCentral_info_create.txt
- ASVmaker_paper_archive/ITS/genus.txt
- ASVmaker_paper_archive/ITS/process.sh
- ASVmaker_paper_archive/ITS/primers/
- ASVmaker_paper_archive/ITS/primers/fw_primer.fasta
- ASVmaker_paper_archive/ITS/primers/rv_primer.fasta
- ASVmaker_paper_archive/16s/
- ASVmaker_paper_archive/16s/origin/
- ASVmaker_paper_archive/16s/origin/Erwinia_silva_all.fasta
- ASVmaker_paper_archive/16s/origin/Erwinia_RNAcentral.fasta
- ASVmaker_paper_archive/16s/mergeDB.sh
- ASVmaker_paper_archive/16s/makeDB.sh
- ASVmaker_paper_archive/16s/flatten.sh
- ASVmaker_paper_archive/16s/grepGENUS.sh
- ASVmaker_paper_archive/16s/database/
- ASVmaker_paper_archive/16s/database/silva/
- ASVmaker_paper_archive/16s/database/silva/Erwinia_silva_info_edit.txt
- ASVmaker_paper_archive/16s/database/silva/Pseudomonas_silva_info_exp2.txt
- ASVmaker_paper_archive/16s/database/silva/Xanthomonas_silva_sa_ext.txt
- ASVmaker_paper_archive/16s/database/silva/Erwinia_silva_sa.txt
- ASVmaker_paper_archive/16s/database/silva/Xanthomonas_silva_info_exp1.txt
- ASVmaker_paper_archive/16s/database/silva/Streptomyces_silva_info_create.txt
- ASVmaker_paper_archive/16s/database/silva/Pseudomonas_silva_info_edit.txt
- ASVmaker_paper_archive/16s/database/silva/Streptomyces_silva_sa_ext.txt
- ASVmaker_paper_archive/16s/database/silva/Streptomyces_silva_info_filter.txt
- ASVmaker_paper_archive/16s/database/silva/Pseudomonas_silva_sa.txt
- ASVmaker_paper_archive/16s/database/silva/Pseudomonas_silva_info_create.txt
- ASVmaker_paper_archive/16s/database/silva/Erwinia_silva_info_exp1.txt
- ASVmaker_paper_archive/16s/database/silva/Pseudomonas_silva_info_exp1.txt
- ASVmaker_paper_archive/16s/database/silva/Xanthomonas_silva_sa.txt
- ASVmaker_paper_archive/16s/database/silva/Xanthomonas_silva_info_edit.txt
- ASVmaker_paper_archive/16s/database/silva/Streptomyces_silva_sa.txt
- ASVmaker_paper_archive/16s/database/silva/Erwinia_silva_info_exp2.txt
- ASVmaker_paper_archive/16s/database/silva/Xanthomonas_silva_info_create.txt
- ASVmaker_paper_archive/16s/database/silva/Erwinia_silva_info_filter.txt
- ASVmaker_paper_archive/16s/database/silva/Pseudomonas_silva_sa_ext.txt
- ASVmaker_paper_archive/16s/database/silva/Erwinia_silva_info_create.txt
- ASVmaker_paper_archive/16s/database/silva/Xanthomonas_silva_info_filter.txt
- ASVmaker_paper_archive/16s/database/silva/Xanthomonas_silva_info_exp2.txt
- ASVmaker_paper_archive/16s/database/silva/Streptomyces_silva_info_edit.txt
- ASVmaker_paper_archive/16s/database/silva/Erwinia_silva_sa_ext.txt
- ASVmaker_paper_archive/16s/database/silva/Streptomyces_silva_info_exp1.txt
- ASVmaker_paper_archive/16s/database/silva/Streptomyces_silva_info_exp2.txt
- ASVmaker_paper_archive/16s/database/silva/Pseudomonas_silva_info_filter.txt
- ASVmaker_paper_archive/16s/database/all/
- ASVmaker_paper_archive/16s/database/all/Erwinia_mergeSA_ext.txt
- ASVmaker_paper_archive/16s/database/all/Pseudomonas_mergeSA_ext.txt
- ASVmaker_paper_archive/16s/database/all/Xanthomonas_info_exp3.txt
- ASVmaker_paper_archive/16s/database/all/Xanthomonas_info_merge.txt
- ASVmaker_paper_archive/16s/database/all/Erwinia_info_exp3.txt
- ASVmaker_paper_archive/16s/database/all/Streptomyces_mergeSA_ext.txt
- ASVmaker_paper_archive/16s/database/all/Streptomyces_info_merge.txt
- ASVmaker_paper_archive/16s/database/all/Pseudomonas_info_exp3.txt
- ASVmaker_paper_archive/16s/database/all/Pseudomonas_info_merge.txt
- ASVmaker_paper_archive/16s/database/all/Erwinia_info_merge.txt
- ASVmaker_paper_archive/16s/database/all/Xanthomonas_mergeSA_ext.txt
- ASVmaker_paper_archive/16s/database/all/Streptomyces_info_exp3.txt
- ASVmaker_paper_archive/16s/database/rnaCentral/
- ASVmaker_paper_archive/16s/database/rnaCentral/Erwinia_rnaCentral_sa.txt
- ASVmaker_paper_archive/16s/database/rnaCentral/Streptomyces_rnaCentral_sa_ext.txt
- ASVmaker_paper_archive/16s/database/rnaCentral/Xanthomonas_rnaCentral_info_create.txt
- ASVmaker_paper_archive/16s/database/rnaCentral/Xanthomonas_rnaCentral_info_exp2.txt
- ASVmaker_paper_archive/16s/database/rnaCentral/Pseudomonas_rnaCentral_info_exp1.txt
- ASVmaker_paper_archive/16s/database/rnaCentral/Erwinia_rnaCentral_info_exp1.txt
- ASVmaker_paper_archive/16s/database/rnaCentral/Streptomyces_rnaCentral_info_edit.txt
- ASVmaker_paper_archive/16s/database/rnaCentral/Pseudomonas_rnaCentral_info_create.txt
- ASVmaker_paper_archive/16s/database/rnaCentral/Xanthomonas_rnaCentral_info_edit.txt
- ASVmaker_paper_archive/16s/database/rnaCentral/Streptomyces_rnaCentral_info_exp2.txt
- ASVmaker_paper_archive/16s/database/rnaCentral/Streptomyces_rnaCentral_sa.txt
- ASVmaker_paper_archive/16s/database/rnaCentral/Pseudomonas_rnaCentral_sa.txt
- ASVmaker_paper_archive/16s/database/rnaCentral/Erwinia_rnaCentral_info_filter.txt
- ASVmaker_paper_archive/16s/database/rnaCentral/Streptomyces_rnaCentral_info_exp1.txt
- ASVmaker_paper_archive/16s/database/rnaCentral/Xanthomonas_rnaCentral_sa.txt
- ASVmaker_paper_archive/16s/database/rnaCentral/Pseudomonas_rnaCentral_info_edit.txt
- ASVmaker_paper_archive/16s/database/rnaCentral/Erwinia_rnaCentral_info_edit.txt
- ASVmaker_paper_archive/16s/database/rnaCentral/Streptomyces_rnaCentral_info_filter.txt
- ASVmaker_paper_archive/16s/database/rnaCentral/Streptomyces_rnaCentral_info_create.txt
- ASVmaker_paper_archive/16s/database/rnaCentral/Pseudomonas_rnaCentral_info_filter.txt
- ASVmaker_paper_archive/16s/database/rnaCentral/Xanthomonas_rnaCentral_info_exp1.txt
- ASVmaker_paper_archive/16s/database/rnaCentral/Xanthomonas_rnaCentral_info_filter.txt
- ASVmaker_paper_archive/16s/database/rnaCentral/Pseudomonas_rnaCentral_info_exp2.txt
- ASVmaker_paper_archive/16s/database/rnaCentral/Xanthomonas_rnaCentral_sa_ext.txt
- ASVmaker_paper_archive/16s/database/rnaCentral/Erwinia_rnaCentral_sa_ext.txt
- ASVmaker_paper_archive/16s/database/rnaCentral/Erwinia_rnaCentral_info_create.txt
- ASVmaker_paper_archive/16s/database/rnaCentral/Erwinia_rnaCentral_info_exp2.txt
- ASVmaker_paper_archive/16s/database/rnaCentral/Pseudomonas_rnaCentral_sa_ext.txt
- ASVmaker_paper_archive/16s/genus.txt
- ASVmaker_paper_archive/16s/process.sh
- ASVmaker_paper_archive/16s/primers/
- ASVmaker_paper_archive/16s/primers/fw_primer.fasta
- ASVmaker_paper_archive/16s/primers/rv_primer.fasta
- ASVmaker_paper_archive/README.md
- ASVmaker_paper_archive/ef1a/
- ASVmaker_paper_archive/ef1a/origin/
- ASVmaker_paper_archive/ef1a/origin/ena_embl_20230405-1716.fasta
- ASVmaker_paper_archive/ef1a/makeDB.sh
- ASVmaker_paper_archive/ef1a/database/
- ASVmaker_paper_archive/ef1a/database/ebi/
- ASVmaker_paper_archive/ef1a/database/ebi/Fusarium_ebi_info_exp2.txt
- ASVmaker_paper_archive/ef1a/database/ebi/Fusarium_ebi_info_edit.txt
- ASVmaker_paper_archive/ef1a/database/ebi/Fusarium_ebi_sa_ext.txt
- ASVmaker_paper_archive/ef1a/database/ebi/Fusarium_ebi_info_exp1.txt
- ASVmaker_paper_archive/ef1a/database/ebi/Fusarium_ebi_info_filter.txt
- ASVmaker_paper_archive/ef1a/database/ebi/Fusarium_ebi_sa.txt
- ASVmaker_paper_archive/ef1a/database/ebi/Fusarium_ebi_info_create.txt
- ASVmaker_paper_archive/ef1a/process.sh
- ASVmaker_paper_archive/ef1a/primers/
- ASVmaker_paper_archive/ef1a/primers/fw_primer.fasta
- ASVmaker_paper_archive/ef1a/primers/rv_primer.fasta
- ASVmaker_paper_archive/README.html
