# Supplementary material for: ASVmaker: A New Tool to Improve Taxonomic Identifications for Amplicon Sequencing Data
Source: Plants (Basel). 2023 Oct 25;12(21):3678. doi: 10.3390/plants12213678 (PMC10647208; doi:10.3390/plants12213678)
Supplement: Supplementary file 1 [file plants-12-03678-s001.zip › ASVmaker_paper_archive/ITS/origin/Septoria_RNAcentral.fasta]

>URS0000003D6A_215474 Septoria calendulae eukaryotic LSU rRNA
AGACCGATAGCGAACAAGTAGAGTGATCGAAAGATGAAAAGTACTTTGGAAAGAGAGTTA
AAAAGCACGTGAAATTGTTGAAAGGGAAGCGCCTGCAACCAGACTTCGCGGCAGTGTTCC
GCCGGTCTTCTGACCGGTTCATTCTCTGTCGCGAGGCCATCATCGTCTGGGCCCGCCGGA
TAAGACCTTAGGAATGTAGCTCACCTTCGGGGGAGTGTTATAGCCTAGGGTGATGCGGCG
AGGCTCGGGCGAGGTCCGCGCTTCGGCAAGGATGATGGCGTAATGGTTGTCGGCGGCCCG
TCTTGAAACACGGACCAAG
>URS0000003D6A_215477 Septoria glycines eukaryotic LSU rRNA
AGACCGATAGCGAACAAGTAGAGTGATCGAAAGATGAAAAGTACTTTGGAAAGAGAGTTA
AAAAGCACGTGAAATTGTTGAAAGGGAAGCGCCTGCAACCAGACTTCGCGGCAGTGTTCC
GCCGGTCTTCTGACCGGTTCATTCTCTGTCGCGAGGCCATCATCGTCTGGGCCCGCCGGA
TAAGACCTTAGGAATGTAGCTCACCTTCGGGGGAGTGTTATAGCCTAGGGTGATGCGGCG
AGGCTCGGGCGAGGTCCGCGCTTCGGCAAGGATGATGGCGTAATGGTTGTCGGCGGCCCG
TCTTGAAACACGGACCAAG
>URS00000093A0_438385 Septoria chelidonii eukaryotic LSU rRNA
GCGGAGGGATCATTACTGAGTGAGGGCCCTCGGGCTCGACCTCCAACCCTTTGTGAACAC
CACTTGTTGCTTCGGGGGCGACCCTGCCGTTTCGACGGCGAGCGCCCCCGGAGACCGTCA
AACACTGCATCTCTGCGTCGGAGTTTAAGCAAATTAAACAAAACTTTCAACAACGGATCT
CTTGGTTCTGGCATCGATGAAGAACGCAGCGAAATGCGATAAGTAATGTGAATTGCAGAA
TTCAGTGAATCATCGAATCTTTGAACGCACATTGCGCCCTTTGGTATTCCGAAGGGCATG
CCTGTTCGAGCGTCATTTCACCACTCAAGCCTGGCTTGGTATTGGGCGCCGCGGTCAATC
CGCGCGCCTCAAAGTCTCCGGCTGAGCTGTCCGTCTCTAAGCGTTGTGATTTCATTAATC
GCTTCGGAGTGCGGGCGGCCGCGGCCGTTAAATCTTTCGCAAGGTTGACCTCGGATCAGG
TAGGGATACCCGCTG
>URS000000B907_266407 Septoria taraxaci eukaryotic LSU rRNA
AGGGATCATTACTGAGTGAGGGCCTTCGGGCTCGACCTCCAACCCTTTGTGAACACAACT
TGTTGCTTCGGGGGCGACCCTGCCGTTTCGACGGCGAGCGCCCCCGGAGACCATCAAACA
CTGCATCTTTGCGTCGGAGTTTAAGTAAATTAAACAAAACTTTCAACAACGGATCTCTTG
GTTCTGGCATCGATGAAGAACGCAGCGAAATGCGATAAGTAATGTGAATTGCAGAATTCA
GTGAATCATCGAATCTTTGAACGCACATTGCGCCCTTCGGTATTCCGAAGGGCATGCCTG
TTCGAGCGTCATTTCACCACTCAAGCCTGGCTTGGTATTGGGCGCCGCGGTCAATCCGCG
CGCCTCAAAGTCTCCGGCTGAGCTGTCCGTCTCTAAGCGTTGTGATTTCATTAATCGCTT
CGGAGTGCGGGCGGCCGCGGCCGTTAAATCTTTCACAAGGTTGACCTCGGATCAGGTAGG
GATACCCGCTGAACTTAA
>URS000000E4B8_687971 Septoria cucubali eukaryotic LSU rRNA
GTTGACCTCGGATCAGGTAGGGATACCCGCTGAACTTAAGCATATCAATAAGCGGAGGAA
AAGAAACCAACAGGGATTGCCCTAGTAACGGCGAGTGAAGCGGCAACAGCTCAAATTTGA
AATCTGGCGCAAGCCCGAGTTGTAATTTGTAGAGGATGCTTCTGGGTAGCGACCGATCTA
AGTTCCTTGGAACAGGACGTCATAGAGGGTGAGAATCCCGTATGTGACCGGCCCGCACCC
TTTACGTAGCTCCTTCGACGAGTCGAGTTGTTTGGGAATGCAGCTCTAAATGGGAGGTAA
ATTTCTTCTAAAGCTAAATACCGGCCAGAGACCGATAGCGCACAAGTAGAGTGATCGAAA
GATGAAAAGTACTTTGGAAAGAGAGTTAAAAAGCACGTGAAATTGTTGAAAGGGAAGCGC
CTGCAACCAGACTTCGTGGCAGTGTTCCGCCGGTCTTCTGACCGGTTTATTCTCTGTCGC
GAGGCCATCATCGTCTAGGCCCGCCGGATAAGACCTTAGGAATGTAGCTCACCTTCGGGG
GAGTGTTATAGCTTATGGTGATGCGGCGAGGCTTGGGCGAGGTCCGCGCTTCGGCAAGGA
TGATGGCGTAATGGTTGTCGGCGGCCCGTCTTGAAACACGGACCAAGGAGTCTAACATCT
ATGCGAGTGTTCGGGTGTCAAACCCCTACGCGTAATGAAAGTGAACGGAGGTGGGAACCG
CAAGGTGCACCATCGACCGATCCTGATGTCCTCGGATGGATTTGAGTAAGAGCATAGCTG
TTGGGACCCGAAAGATGGTGAACTATGCCTGAATAGGGTGAAGCCAGAGGAAACTCTGGT
GGAGGCTCGCAGCGGTTCTGACGTGCAAATCGATCGTCAAATTTGGGTATAGGGGCGAAA
GACTAATCGAACCATCTAGTAGCTGGTTCCTGCCGAAGTTTCCCTCAGGATAGCAGTAAC
GTTTTCAGTTTTATGAGGTAAAGCGAATGATTAGAGGCCTTGGGGTTGAAACAACCTTAA
CCTATTCTCAAACTTTAAATATGTAAGAAGTCCTTGTTTCTTAGTTGAACGTGGACATTT
GAATGCACCGTTACTAGTGGGCCATTTTTGGTAAGCAGAACTGGCGATGCGGGATGAACC
GAACGCGAGGTTAAGGTGCCGGAATATACGCTCATCAGACACCACAAAAGGTGTTAGTTC
ATCTAGACAGCAGGACGGTGGCCATGGAAGTCGGAATCCGCTAAGGAGTGTGTAACAACT
CACCTGCCGAATGAACTAGCCCTGAAAATGGATGGCGCTTAAGCGTATTACCCATACCTC
GCCGCCAGGGTAGAAACGATGCCCTGGCGAGTAGGCAGGCGTGGAGGCCCGTGACGAAGC
CTTCGGAGTGATCCGGGGTAGAACGGCCTCTAGTGCAGATCTTGGTGGTAGTAGCAAATA
CTCAAATGAGAACTTTGAGGACTGAAGTGGGGAAAGGTTCCGTGTGAACAGCAGTTGGAC
ACGGGTTAGTCGATCCTAAGCCATAGGGAAGTTCCGTTTCAAAGTGCGCGCTAAGCGCCG
ATTGGCGAAAGGGAAGCCGGTTAATATTCCGGCACCTGGATGTGGATTATCCGCGGCAAC
GCAACTGAAGGTGGAGACGTCGGCGGGGGCCCCGGGAAGAGTTCTCTTTTCTTCTTAACA
GCTCATCACCCTGAAATCGGTTTGTCCGGAGCTAGGGTTTAATAGCTGGTAGAGCGGCAC
ACCTTTGTGCCGTCCGGTGCGCTCCCGACGACCCTTGAAAATCCGCCGGAAGGAATGATT
TTCACGCCAGGTCGTACTCATAACCGCAGCAGGTCTCCAAGGTGAACAGCCTCTAGTTGA
TAGAACAATGTAGATAAGGGAAGTCGGCAAAATAGATCCGTAACTTCGGGAAAAGGATTG
GCTCTAAGGGTTGGGCGCGTTGGGCCTTGGGCAGATTCCTCGGGAGCAGGTCGGTACTAG
CCTCACGGCCGGCGCCTTCCAGCACCCGGTGGCGGACGCCCTTGGCAGGCTTCGGCCGTC
CGGCGCGCGCTTAACAACCAACTTAGAACTGGTACGGACAAGGGGAATCTGACTGTCTAA
TTAAAACATAGCATTGCGATGGTCAGAAAGTGATGTTGACGCAATGTGATTTCTGCCCAG
TGCTCTGAATGTCAAAGTGAAGAAATTCAACCAAGCGCGGGTAAACGGCGGGAGTAACTA
TGACTCTCTTAAGGTAGCCAAATGCCTCGTCATCTAATTAGTGACGCGCATGAATGGATT
AACGAGATTCCCACTGTCCCTATCTACTATCTAGCGAAACCACAGCCAAGGGAACGGGCT
TGGCAGAATCAGCGGGGAAAGAAGACCCTGTTGAGCTTGACTCTAGTTTGACATTGTGAA
AAGACATAGGGGGTGTAGAATAGGTGGGAGCTTCGGCGCCGGTGAAATACCACTACCCTT
ATCGTTTTTTTACTTAATCAATGAAGCGGAACTGGTCTTCACCGACCATTTTCTGGCGTT
AAGGTCCTTCGCGGGCCGATCCGGGTTGATGACATTGTCAGGTGGGGAGTTTGGCTGGGG
CGGCACATCTGTTAAACCATAACGCAGGTGTCCTAAGGGGGACTCATGGAGAACAGAAAT
CTCCAGTAGAGCAAAAGGGCAAAAGTCCCCTTGATTTTGATTTTCAGTGTGAATACAAAC
CATGAAAGTGTGGCCTATCGATCCTTTAGTCCCTCGAAATTTGAGGCTAGAGGTGCCAGA
AAAGTTACCACAGGGATAACTGGCTTGTGGCAGCCAAGCGTTCATAGCGACGTTGCTTTT
TGATCCTTCGATGTCGGCTCTTCCTATCATACCGAAGCAGAATTCGGTAAGCGTTGGATT
GTTCACCCACTAATAGGGAACGTGAGCTGGGTTTAGACCGTCGTGAGACAGGTTAGTTTT
ACCCTACTGATGACCGTCGTCCCAATGGTAATACCGCTTAGTACGAGAGGAACCGCGGTT
TCAGATAATTGGTTTTTGCGGCTGTCCGACCGGGCAGTGCCGCGAAGCTACCATCTGCTG
GATTATGGCTGAACGCCTCTAAGTCAGAATCCATGCCAGAACGGGACGATCCTCTCCAGC
ACGCCTTAGGCGGATAAGAATAGGCACTGCCAGTACCTGGGACCCTCTCATCCCTCGCAA
GACACGCGAGGGCGAAGGGCGTATTGTAATTTTATAGCGCGCTGGGATGAATCCCTTGCA
GACGACTTGGACGTCGGACCGGGTCGTGTAAGCAGTAGAGTAGCCTTGTTGTTACGAT
>URS000000FC33_438380 Septoria agrimoniicola eukaryotic LSU rRNA
AGGGATCATTACTGAGTGAGGGCCTTCGGGCTCGACCTCCAACCCTTTGTGAACACAACT
TGTTGCTTCGGGGGCGACCCTGCCGTTTCGACGGCGAGCGCCCCCGGAGACCATCAAACA
CTGCATCTTTGCGTCGGAGTTTAAGTAAATTAAACAAAACTTTCAACAACGGATCTCTTG
GTTCTGGCATCGATGAAGAACGCAGCGAAATGCGATAAGTAATGTGAATTGCAGAATTCA
GTGAATCATCGAATCTTTGAACGCACATTGCGCCCTTTGGTATTCCGAAGGGCATGCCTG
TTCGAGCGTCATTTCACCACTCAAGCCTGGCTTGGTATTGGGCGCCGCGGTCAATCCGCG
CGCCTCAAAGTCTCCGGCTGAGCTGTCCGTCTCTAAGCGTTGTGATTTCATTAATCGCTT
CGGAGTGCGGGCGGCCGCGGCCGTTAAATCTTTCACAAGGTTGACCTCGGATCAGGTAGG
GATACCCGCTGAACTTAA
>URS000000FC33_438382 Septoria callistephi eukaryotic LSU rRNA
AGGGATCATTACTGAGTGAGGGCCTTCGGGCTCGACCTCCAACCCTTTGTGAACACAACT
TGTTGCTTCGGGGGCGACCCTGCCGTTTCGACGGCGAGCGCCCCCGGAGACCATCAAACA
CTGCATCTTTGCGTCGGAGTTTAAGTAAATTAAACAAAACTTTCAACAACGGATCTCTTG
GTTCTGGCATCGATGAAGAACGCAGCGAAATGCGATAAGTAATGTGAATTGCAGAATTCA
GTGAATCATCGAATCTTTGAACGCACATTGCGCCCTTTGGTATTCCGAAGGGCATGCCTG
TTCGAGCGTCATTTCACCACTCAAGCCTGGCTTGGTATTGGGCGCCGCGGTCAATCCGCG
CGCCTCAAAGTCTCCGGCTGAGCTGTCCGTCTCTAAGCGTTGTGATTTCATTAATCGCTT
CGGAGTGCGGGCGGCCGCGGCCGTTAAATCTTTCACAAGGTTGACCTCGGATCAGGTAGG
GATACCCGCTGAACTTAA
>URS000000FC33_438384 Septoria cerastii eukaryotic LSU rRNA
AGGGATCATTACTGAGTGAGGGCCTTCGGGCTCGACCTCCAACCCTTTGTGAACACAACT
TGTTGCTTCGGGGGCGACCCTGCCGTTTCGACGGCGAGCGCCCCCGGAGACCATCAAACA
CTGCATCTTTGCGTCGGAGTTTAAGTAAATTAAACAAAACTTTCAACAACGGATCTCTTG
GTTCTGGCATCGATGAAGAACGCAGCGAAATGCGATAAGTAATGTGAATTGCAGAATTCA
GTGAATCATCGAATCTTTGAACGCACATTGCGCCCTTTGGTATTCCGAAGGGCATGCCTG
TTCGAGCGTCATTTCACCACTCAAGCCTGGCTTGGTATTGGGCGCCGCGGTCAATCCGCG
CGCCTCAAAGTCTCCGGCTGAGCTGTCCGTCTCTAAGCGTTGTGATTTCATTAATCGCTT
CGGAGTGCGGGCGGCCGCGGCCGTTAAATCTTTCACAAGGTTGACCTCGGATCAGGTAGG
GATACCCGCTGAACTTAA
>URS000000FC33_438386 Septoria codonopsidis eukaryotic LSU rRNA
AGGGATCATTACTGAGTGAGGGCCTTCGGGCTCGACCTCCAACCCTTTGTGAACACAACT
TGTTGCTTCGGGGGCGACCCTGCCGTTTCGACGGCGAGCGCCCCCGGAGACCATCAAACA
CTGCATCTTTGCGTCGGAGTTTAAGTAAATTAAACAAAACTTTCAACAACGGATCTCTTG
GTTCTGGCATCGATGAAGAACGCAGCGAAATGCGATAAGTAATGTGAATTGCAGAATTCA
GTGAATCATCGAATCTTTGAACGCACATTGCGCCCTTTGGTATTCCGAAGGGCATGCCTG
TTCGAGCGTCATTTCACCACTCAAGCCTGGCTTGGTATTGGGCGCCGCGGTCAATCCGCG
CGCCTCAAAGTCTCCGGCTGAGCTGTCCGTCTCTAAGCGTTGTGATTTCATTAATCGCTT
CGGAGTGCGGGCGGCCGCGGCCGTTAAATCTTTCACAAGGTTGACCTCGGATCAGGTAGG
GATACCCGCTGAACTTAA
>URS000000FC33_438392 Septoria perillae eukaryotic LSU rRNA
AGGGATCATTACTGAGTGAGGGCCTTCGGGCTCGACCTCCAACCCTTTGTGAACACAACT
TGTTGCTTCGGGGGCGACCCTGCCGTTTCGACGGCGAGCGCCCCCGGAGACCATCAAACA
CTGCATCTTTGCGTCGGAGTTTAAGTAAATTAAACAAAACTTTCAACAACGGATCTCTTG
GTTCTGGCATCGATGAAGAACGCAGCGAAATGCGATAAGTAATGTGAATTGCAGAATTCA
GTGAATCATCGAATCTTTGAACGCACATTGCGCCCTTTGGTATTCCGAAGGGCATGCCTG
TTCGAGCGTCATTTCACCACTCAAGCCTGGCTTGGTATTGGGCGCCGCGGTCAATCCGCG
CGCCTCAAAGTCTCCGGCTGAGCTGTCCGTCTCTAAGCGTTGTGATTTCATTAATCGCTT
CGGAGTGCGGGCGGCCGCGGCCGTTAAATCTTTCACAAGGTTGACCTCGGATCAGGTAGG
GATACCCGCTGAACTTAA
>URS000000FC33_438396 Septoria tormentillae eukaryotic LSU rRNA
AGGGATCATTACTGAGTGAGGGCCTTCGGGCTCGACCTCCAACCCTTTGTGAACACAACT
TGTTGCTTCGGGGGCGACCCTGCCGTTTCGACGGCGAGCGCCCCCGGAGACCATCAAACA
CTGCATCTTTGCGTCGGAGTTTAAGTAAATTAAACAAAACTTTCAACAACGGATCTCTTG
GTTCTGGCATCGATGAAGAACGCAGCGAAATGCGATAAGTAATGTGAATTGCAGAATTCA
GTGAATCATCGAATCTTTGAACGCACATTGCGCCCTTTGGTATTCCGAAGGGCATGCCTG
TTCGAGCGTCATTTCACCACTCAAGCCTGGCTTGGTATTGGGCGCCGCGGTCAATCCGCG
CGCCTCAAAGTCTCCGGCTGAGCTGTCCGTCTCTAAGCGTTGTGATTTCATTAATCGCTT
CGGAGTGCGGGCGGCCGCGGCCGTTAAATCTTTCACAAGGTTGACCTCGGATCAGGTAGG
GATACCCGCTGAACTTAA
>URS000000FC33_438397 Septoria violae-palustris eukaryotic LSU rRNA
AGGGATCATTACTGAGTGAGGGCCTTCGGGCTCGACCTCCAACCCTTTGTGAACACAACT
TGTTGCTTCGGGGGCGACCCTGCCGTTTCGACGGCGAGCGCCCCCGGAGACCATCAAACA
CTGCATCTTTGCGTCGGAGTTTAAGTAAATTAAACAAAACTTTCAACAACGGATCTCTTG
GTTCTGGCATCGATGAAGAACGCAGCGAAATGCGATAAGTAATGTGAATTGCAGAATTCA
GTGAATCATCGAATCTTTGAACGCACATTGCGCCCTTTGGTATTCCGAAGGGCATGCCTG
TTCGAGCGTCATTTCACCACTCAAGCCTGGCTTGGTATTGGGCGCCGCGGTCAATCCGCG
CGCCTCAAAGTCTCCGGCTGAGCTGTCCGTCTCTAAGCGTTGTGATTTCATTAATCGCTT
CGGAGTGCGGGCGGCCGCGGCCGTTAAATCTTTCACAAGGTTGACCTCGGATCAGGTAGG
GATACCCGCTGAACTTAA
>URS0000010D12_266406 Septoria leucanthemi eukaryotic LSU rRNA
GCGGAGGGATCATTACTGAGTGAGGGCCTTCGGGCTCGACCTCCAACCCTTTGTGAACAC
AACTTGTTGCTTCGGGGGCGACCCTGCCGTTTCGACGGCGAGCGCCCCCGGAGACCTTTA
AACACTGCATCTTTGCGTCGGAGTTTAAGTAAATTAAACAAAACTTTCAACAACGGATCT
CTTGGTTCTGGCATCGATGAAGAACGCAGCGAAATGCGATAAGTAATGTGAATTGCAGAA
TTCAGTGAATCATCGAATCTTTGAACGCACATTGCGCCCTTTGGTATTCCGAAGGGCATG
CCTGTTCGAGCGTCATTTCACCACTCAAGCCTGGCTTGGTATTGGGCGCCGCGGTCAATC
CGCGCGCCTCAAAGTCTCCGGCTGAGCTGTCCGTCTCTAAGCGTTGTGATTTCATTAATC
GCTTCGGAGTGCGGGCGGCCGCGGCCGTTAAATCTTTCACAAGGTTGACCTCGGATCAGG
TAGGGATACCCGCTG
>URS0000013556_1351869 Septoria cretae eukaryotic LSU rRNA
CTCCGTAGGTGAACCTGCGGAGGGATCATTACTGAGTGAGGGCCTTCGGGCTCGACCTCC
AACCCTTTGTGAACACAACTTGTTGCTTCGGGGGCGACCCTGCCGTTTCGACGGCGAGCG
CCCCCGGAGGCCTTCAAACACTGCATCTTTGCGTCGGAGTTTAAGTAAATTAAACAAAAC
TTTCAACAACGGATCTCTTGGTTCTGGCATCGATGAAGAACGCAGCGAAATGCGATAAGT
AATGTGAATTGCAGAATTCAGTGAATCATCGAATCTTTGAACGCACATTGCGCCCCTTGG
TATTCCGAGGGGCATGCCTGTTCGAGCGTCATTTCACCACTCAAGCCTGGCTTGGTATTG
GGCGCCGCGGTCAATCCGCGCGCCTCAAAGTCTCCGGCTGAGCTGTCCGTCTCTAAGCGT
TGTGATTTCATTAATCGCTTCGGAGTGCGGGCGGCCGCGGCCGTTAAATCTTTCAAAGGT
TGACCTCGGATCAGGTAGGGATACCCGCTGAAC
>URS000001D5FE_1351869 Septoria cretae eukaryotic LSU rRNA
GGGATTGCCCTAGTAACGGCGAGTGAAGCGGCAACAGCTCAAATTTGAAATCTGGCGTAA
GCCCGAGTTGTAATTTGTAGAGGATGCTTCTGGGTAGCGACCGATCTAAGTTCCTTGGAA
CAGGACGTCATAGAGGGTGAGAATCCCGTATGTGACCGGCCCGCACCCTTTACGTAGCTC
CTTCGACGAGTCGAGTTGTTTGGGAATGCAGCTCTAAATGGGAGGTAAATTTCTTCTAAA
GCTAAATACCGGCCAGAGACCGATAGCGCACAAGTAGAGTGATCGAAAGATGAAAAGTAC
TTTGGAAAGAGAGTTAAAAAGCACGTGAAATTGTTGAAAGGGAAGCGCCTGCAACCAGAC
TTCGTGGCAGTGTTCCGCCGGTCTTCTGACCGGTTTATTCTCTGTCGCGAGGCCATCATC
GTCTAGGCCCGCCGGATAAGACCTTAGGAATGTAGCTCACCTTCGGGGGAGTGTTATAGC
TTATGGTGATGCGGCGAGGCTTGGGCGAGGTCCGCGCTTCGGCAAGGATGATGGCGTAAT
GGTTGTCGGCGGCCCGTCTTGAAACACGGACCAAGGAGTCTAACATCTATGCGAGTGTTC
GGGTGTCAAACCCCTACGCGTAATGAAAGTGAACGGAGGTGGGAACCGCAAGGTGCACCA
TCGACCGATCCTGATGTCCTCGGATGGATTTGAGTAAGAGCATAGCTGTTGGGACCCGAA
AGATGGTGAACTATGCCTGAATAGGGTGAAGCCAGAGGAAAACTCTGGGTGGAGGGCTC
>URS000001DD4F_215477 Septoria glycines 5.8S ribosomal RNA
ACTTTCAACAACGGATCTCTTGGTTCTGGCATCGATGAAGAACGCAGCGAAATGCGATAA
GTAATGTGAATTGCAGAATTCA
>URS000001DD4F_266408 Septoria helianthi 5.8S ribosomal RNA
ACTTTCAACAACGGATCTCTTGGTTCTGGCATCGATGAAGAACGCAGCGAAATGCGATAA
GTAATGTGAATTGCAGAATTCA
>URS000001DD4F_333100 Septoria albopunctata 5.8S ribosomal RNA
ACTTTCAACAACGGATCTCTTGGTTCTGGCATCGATGAAGAACGCAGCGAAATGCGATAA
GTAATGTGAATTGCAGAATTCA
>URS000001DD4F_333101 Septoria alnifolia 5.8S ribosomal RNA
ACTTTCAACAACGGATCTCTTGGTTCTGGCATCGATGAAGAACGCAGCGAAATGCGATAA
GTAATGTGAATTGCAGAATTCA
>URS000001DD4F_333102 Septoria alnii 5.8S ribosomal RNA
ACTTTCAACAACGGATCTCTTGGTTCTGGCATCGATGAAGAACGCAGCGAAATGCGATAA
GTAATGTGAATTGCAGAATTCA
>URS000001DD4F_333105 Septoria canadensis 5.8S ribosomal RNA
ACTTTCAACAACGGATCTCTTGGTTCTGGCATCGATGAAGAACGCAGCGAAATGCGATAA
GTAATGTGAATTGCAGAATTCA
>URS000001DD4F_333107 Septoria floridae 5.8S ribosomal RNA
ACTTTCAACAACGGATCTCTTGGTTCTGGCATCGATGAAGAACGCAGCGAAATGCGATAA
GTAATGTGAATTGCAGAATTCA
>URS000001DD4F_333108 Septoria ostryae 5.8S ribosomal RNA
ACTTTCAACAACGGATCTCTTGGTTCTGGCATCGATGAAGAACGCAGCGAAATGCGATAA
GTAATGTGAATTGCAGAATTCA
>URS000001DD4F_333110 Septoria sambucina 5.8S ribosomal RNA
ACTTTCAACAACGGATCTCTTGGTTCTGGCATCGATGAAGAACGCAGCGAAATGCGATAA
GTAATGTGAATTGCAGAATTCA
>URS000001DD4F_39703 Septoria lycopersici (tomato leaf spot fungus) 5.8S ribosomal RNA
ACTTTCAACAACGGATCTCTTGGTTCTGGCATCGATGAAGAACGCAGCGAAATGCGATAA
GTAATGTGAATTGCAGAATTCA
>URS000001E2F1_438383 Septoria campanulae eukaryotic LSU rRNA
AGGGATCATTACTGAGTGAGGGCCTTCGGGCTCGACCTCCAACCCTTTGTGAACCAACTT
GTTGCTTCGGGGGCGACCCTGCCGTTTCGACGGCGAGCGCCCCCGGAGGCCTTCAAACAC
TGCATCTTTGCGTCGGAGTTTAAGTAAATTAAACAAAACTTTCAACAACGGATCTCTTGG
TTCTGGCATCGATGAAGAACGCAGCGAAATGCGATAAGTAATGTGAATTGCAGAATTCAG
TGAATCATCGAATCTTTGAACGCACATTGCGCCCTTTGGTATTCCGAAGGGCATGCCTGT
TCGAGCGTCATTTCACCACTCAAGCCTGGCTTGGTATTGGGCGCCGCGGTCGATCCGCGC
GCCTCAAAGTCTCCGGCTGAGCTGTCCGTCTCTAAGCGTTGTGATTTCATTAATCGCTTC
GGAGTGCGGGCGGCCGCGGCCGTTAAATTTTTCACAAGGTTGACCTCGGATCAGGTAGGG
ATACCCGCTGAACTTAA
>URS0000020C05_1350549 Septoria abei eukaryotic LSU rRNA
GGGATTGCCCTAGTAACGGCGAGTGAAGCGGCAACAGCTCAAATTTGAAATCTGGCGCAA
GCCCGAGTTGTAATTTGTAGAGGATGCTTCTGGGTAGCGACCGATCTAAGTTCCTTGGAA
CAGGACGTCATAGAGGGTGAGAATCCCGTATGTGACCGGCCCGCACCCTTTACGTAGCTC
CTTCGACGAGTCGAGTTGTTTGGGAATGCAGCTCTAAATGGGAGGTAAATTTCTTCTAAA
GCTAAATACCGGCCAGAGACCGATAGCGCACAAGTAGAGTGATCGAAAGATGAAAAGTAC
TTTGGAAAGAGAGTTAAAAAGCACGTGAAATTGTTGAAAGGGAAGCGCCTGCAACCAGAC
TTCGCGGCAGTGTTCCGCCGGTCTTCTGACCGGTTCATTCTCTGTCGCGAGGCCATCATC
GTCTAGGCCCGCCGGATAAGACCTTGGGAATGTAGCTCACCTTCGGGGGAGTGTTATAGC
CCATGGTGATGCGGCGAGGCTTGGGCGAGGTCCGCGCTTCGGCAAGGATGATGGCGTAAT
GGTTGTCGGCGGCCCGTCTTGAAACACGGACCAAGGAGTCTAACATCTATGCGAGTGTTC
GGGTGTCAAACCCCTACGCGTAATGAAAGTGAACGGAGGTGGGAACCGCAAGGTGCACCA
TCGACCGATCCTGATGTCCTCGGATGGATTTGAGTAAGAGCATAGCTGTTGGGACCCGAA
AGATGGTGAACTATGCCTGAATAGGGTGAAGCCAGAGGAAACTCTGGTGGAGGCTCGCAG
CGGTTCTGACGTGCAAATCGATCGTCAAATTTGGGTATAGGGGCG
>URS0000020C05_438387 Septoria hibiscicola eukaryotic LSU rRNA
GGGATTGCCCTAGTAACGGCGAGTGAAGCGGCAACAGCTCAAATTTGAAATCTGGCGCAA
GCCCGAGTTGTAATTTGTAGAGGATGCTTCTGGGTAGCGACCGATCTAAGTTCCTTGGAA
CAGGACGTCATAGAGGGTGAGAATCCCGTATGTGACCGGCCCGCACCCTTTACGTAGCTC
CTTCGACGAGTCGAGTTGTTTGGGAATGCAGCTCTAAATGGGAGGTAAATTTCTTCTAAA
GCTAAATACCGGCCAGAGACCGATAGCGCACAAGTAGAGTGATCGAAAGATGAAAAGTAC
TTTGGAAAGAGAGTTAAAAAGCACGTGAAATTGTTGAAAGGGAAGCGCCTGCAACCAGAC
TTCGCGGCAGTGTTCCGCCGGTCTTCTGACCGGTTCATTCTCTGTCGCGAGGCCATCATC
GTCTAGGCCCGCCGGATAAGACCTTGGGAATGTAGCTCACCTTCGGGGGAGTGTTATAGC
CCATGGTGATGCGGCGAGGCTTGGGCGAGGTCCGCGCTTCGGCAAGGATGATGGCGTAAT
GGTTGTCGGCGGCCCGTCTTGAAACACGGACCAAGGAGTCTAACATCTATGCGAGTGTTC
GGGTGTCAAACCCCTACGCGTAATGAAAGTGAACGGAGGTGGGAACCGCAAGGTGCACCA
TCGACCGATCCTGATGTCCTCGGATGGATTTGAGTAAGAGCATAGCTGTTGGGACCCGAA
AGATGGTGAACTATGCCTGAATAGGGTGAAGCCAGAGGAAACTCTGGTGGAGGCTCGCAG
CGGTTCTGACGTGCAAATCGATCGTCAAATTTGGGTATAGGGGCG
>URS000002294E_215473 Septoria apiicola eukaryotic LSU rRNA
GTTGACCTCGGATCAGGTAGGGATACCCGCTGAACTTAAGCATATCAATAAGCGGAGGAA
AAGAAACCAACAGGGATTGCCCTAGTAACGGCGAGTGAAGCGGCAACAGCTCAAATTTGA
AATCTGGCGCAAGCCCGAGTTGTAATTTGTAGAGGATGCTTCTGGGTAGCGACCGATCTA
AGTTCCTTGGAACAGGACGTCATAGAGGGTGAGAATCCCGTATGTGACCGGCCCGCACCC
TTTACGTAGCTCCTTCGACGAGTCGAGTTGTTTGGGAATGCAGCTCTAAATGGGAGGTAA
ATTTCTTCTAAAGCTAAATACCGGCCAGAGACCGATAGCGCACAAGTAGAGTGATCGAAA
GATGAAAAGTACTTTGGAAAGAGAGTTAAAAAGCACGTGAAATTGTTGAAAGGGAAGCGC
CTGCAACCAGACTTCGCGGCAGTGTTCCGCCGGTCTTCTGACCGGTTCATTCTCTGTCGC
GAGGCCATCATCGTCTGGGCCCGCCGGATAAGACCTTGGGAATGTAGCTCATCTTCGGGG
GAGTGTTATAGCCTAGGGTGATGCGGCGAGGCCCGGGCGAGGTCCGCGCTTCGGCAAGGA
TGATGGCGTAATGGTTGTCGGCGGCCCGTCTTGAAACACGGACCAAGGAGTCTAACATCT
ATGCGAGTGTTCGGGTGTCAAACCCCTACGCGTAATGAAAGTGAACGGAGGTGGGAACCG
CAAGGTGCACCATCGACCGATCCTGATGTCCTCGGATGGATTTGAGTAAGAGCATAGCTG
TTGGGACCCGAAAGATGGTGAACTATGCCTGGATAGGGTGAAGCCAGAGGAAACTCTGGT
GGAGGCTCGCAGCGGTTCTGACGTGCAAATCGATCGTCAAATTTGGGTATAGGGGCGAAA
GACTAATCGAACCATCTAGTAGCTGGTTCCTGCCGAAGTTTCCCTCAGGATAGCAGTAAC
GTTTTCAGTTTTATGAGGTAAAGCGAATGATTAGAGGCCTTGGGGTTGAAACAACCTTAA
CCTATTCTCAAACTTTAAATATGTAAGAAGTCCTTGTTACTTAGTTGAACGTGGACATTT
GAATGCACCGTTACTAGTGGGCCATTTTTGGTAAGCAGAACTGGCGATGCGGGATGAACC
GAACGCGAGGTTAAGGTGCCGGAATATACGCTCATCAGACACCACAAAAGGTGTTAGTTC
ATCTAGACAGCAGGACGGTGGCCATGGAAGTCGGAATCCGCTAAGGAGTGTGTAACAACT
CACCTGCCGAATGAACTAGCCCTGAAAATGGATGGCGCTTAAGCGTATTACCCATACCTC
GCCGCCAGGGTAGAAACGATGCCCTGGCGAGTAGGCAGGCGTGGAGGCCCGTGACGAAGC
CTTCGGAGTGATCCGGGGTAGAACGGCCTCTAGTGCAGATCTTGGTGGTAGTAGCAAATA
CTCAAATGAGAACTTTGAGGACTGAAGTGGGGAAAGGTTCCGTGTGAACAGCAGTTGGAC
ACGGGTTAGTCGATCCTAAGCCATAGGGAAGTTCCGTTTCAAAGTGCGCGCTAAGCGCCG
ATTGGCGAAAGGGAAGCCGGTTAATATTCCGGCACCTGGATGTGGATTATCCGCGGCAAC
GCAACTGAAGGTGGAGACGTCGGCGGGGGCCCCGGGAAGAGTTCTCTTTTCTTCTTAACA
GCTCATCACCCTGAAATCGGTTTGTCCGGAGCTAGGGTTTAACAGCTGGTAGAGCGGCAC
ACCTTTGTGCCGTCCGGTGCGCTCCTGACGACCCTTGAAAATCCGCCGGAAGGAATGATT
TTCACGCCAGGTCGTACTCATAACCGCAGCAGGTCTCCAAGGTGAACAGCCTCTAGTTGA
TAGAACAATGTAGATAAGGGAAGTCGGCAAAATAGATCCGTAACTTCGGGAAAAGGATTG
GCTCTAAGGGTTGGGCGCGTTGGGCCTTGGGCAGATTCCTCGGGAGCAGGTCGGTACTAG
CCTCACGGCCGGCACCTTCCAGCACCCGGTGGCGGACGCCCTTGGCAGGCTTCGGCCGTC
CGGCGCGCGCTTAACAACCAACTTAGAACTGGTACGGACAAGGGGAATCTGACTGTCTAA
TTAAAACATAGCATTGCGATGGTCAGAAAGTGATGTTGACGCAATGTGATTTCTGCCCAG
TGCTCTGAATGTCAAAGTGAAGAAATTCAACCAAGCGCGGGTAAACGGCGGGAGTAACTA
TGACTCTCTTAAGGTAGCCAAATGCCTCGTCATCTAATTAGTGACGCGCATGAATGGATT
AACGAGATTCCCACTGTCCCTATCTACTATCTAGCGAAACCACAGCCAAGGGAACGGGCT
TGGCAGAATCAGCGGGGAAAGAAGACCCTGTTGAGCTTGACTCTAGTTTGACATTGTGAA
AAGACATAGGGGGTGTAGAATAGGTGGGAGCTTCGGCGCCGGTGAAATACCACTACCCTT
ATTGTTTTTTTACTTAATCAATGAAGCGGAACTGGTCTTCACCGACCATTTTCTGGCGTT
AAGGTCCTTCGCGGGCCGATCCGGGTTGATGACATTGTCAGGTGGGGAGTTTGGCTGGGG
CGGCACATCTGTTAAACCATAACGCAGGTGTCCTAAGGGGGACTCATGGAGAACAGAAAT
CTCCAGTAGAGCAAAAGGGCAAAAGTCCCCTTGATTTTGATTTTCAGTGTGAATACAAAC
CATGAAAGTGTGGCCTATCGATCCTTTAGTCCCTCGAAATTTGAGGCTAGAGGTGCCAGA
AAAGTTACCACAGGGATGAACTGGATGAAGTTTTGTGTTGATTATATTCAGCCATAGATG
ATACAATTGACGCCAAAAACTTCTCTTCCCGTCCCAGGGTCGAGACTCGTTCGGCTCTAG
TCTGTTAGTGAATCGTGCACTTTTCATTAACCCGCACGTGGTACGGCTCAACCGGGTGAG
CCGGCGGCGCCCCCTTTGGGGGGCGAGGCAAAACATCTGGATGCGGGAAAGTCCGGACGG
AACGTGTTCCACCTTGTGGGTATACCAAGGTAGGCGGTTAACGACCGTCTGCTGTAGGGG
GTCGCCTCTCACGGGGCGACGAGACTCCCGGGTAATAATTACTCATAGTGTCGCCGCAGC
GTTAACCAGCTCGGCGGCCGATAGGTCTGACGGATAATCTGCAGGCGACTGAGCTCCCTC
CTCTTTGCTTTCCCTCGGGTTAGCCGGACTTCACCTTCGGGGTAGTCTAAGAGTGATAGT
GATGCGTTTCAACGACTGACAGATGTGGTCCCTTCGGGGCTAAGTACAGTCTAGCCCCCA
TAGTAATATGCGGAACGTGTAGGCCCTTAGTGCGGGGTCGAATCGTCCGGGTGCGGGAAA
TCAGCATGTTGCAGAAAATGAGGTGGTTAAAGTCGCAGGTAACGGCCACACCTTATCCGA
TTCTCTTTGCGCTTCCAGTCCGTTTGATACAGAATAGTCTACGGATGGCGGAGAGACGCG
GGCAGCATGGCGACATGGACGTGTATCAATTACTGTCCCTCCCCCAGCCGGGTAGTAGCG
AACTGGCTTGTGGCAGCCAAGCGTTCATAGCGACGTTGCTTTTTGATCCTTCGATGTCGG
CTCTTCCTATCATACCGAAGCAGAATTCGGTAAGCGTTGGATTGTTCACCCACTAATAGG
GAACGTGAGCTGGGTTTAGACCGTCGTGAGACAGGTTAGTTTTACCCTACTGATGACCGT
CGTCCCAATGGTAATACCGCTTAGTACGAGAGGAACCGCGGTTTCAGATAATTGGTTTTT
GCGGCTGTCCGACCGGGCAGTGCCGCGAAGCTACCATCTGCTGGATTATGGCTGAACGCC
TCTAAGTCAGAATCCATGCCAGAACGGGACGATCTTCTCCAGCACGCCTTAGGCGGATAA
GAATAGGCACTGCCAGTACCTGGGACCCTCTCATCCCTCGCAAGACACGCGAGGGCGAAG
GGCGTATTGTAATTTTATAGCGCGCTGGGATGAATCCCTTGCAGACGACTTGGACGTCGG
AACGGGTCGTGTAAGCAGTAGAGTAGCCTTGTTGTTACGATCTGC
>URS000002AFEF_215477 Septoria glycines partial 18S ribosomal RNA
TGCGGAGGGACATTA
>URS000002B5FA_1329191 Septoria saposhnikoviae partial 28S ribosomal RNA
GACCTCGGATCAGGTAGGGATACCCGCTGAACTTAAGCAT
>URS000002F511_1351434 Septoria bupleuricola eukaryotic LSU rRNA
GGGATTGCCCTAGTAACGGCGAGTGAAGCGGCAACAGCTCAAATTTGAAATCTGGCGCAA
GCCCGAGTTGTAATTTGTAGAGGATGCTTCTGGGTAGCGACCGATCTAAGTTCCTTGGAA
CAGGACGTCATAGAGGGTGAGAATCCCGTATGTGACCGGCCCGCACCCTTTACGTAGCTC
CTTCGACGAGTCGAGTTGTTTGGGAATGCAGCTCTAAATGGGAGGTAAATTTCTTCTAAA
GCTAAATACCGGCCAGAGACCGATAGCGCACAAGTAGAGTGATCGAAAGATGAAAAGTAC
TTTGGAAAGAGAGTTAAAAAGCACGTGAAATTGTTGAAAGGGAAGCGCCTGCAACCAGAC
TTCGCGGCAGTGTTCCGCCGGTCTTCTGACCGGTTCATTCTCTGTCGCGAGGCCATCATC
GTCTGGGCCCGCCGGATAAGACCTTAGGAATGTAGCTCACCTTCGGGGGAGTGTTATAGC
CTATGGTGATGCGGCGAGGCCCGGGCGAGGTCCGCGCTTCGGCAAGGATGATGGCGTAAT
GGTTGCCGGCGGCCCGTCTTGAAACACGGACCAAGGAGTCTAACATCTATGCGAGTGTTC
GGGTGTCAAACCCCTACGCGTAATGAAAGTGAACGGAGGTGGGAACCGCAAGGTGCACCA
TCGACCGATCCTGATGTCCTCGGATGGATTTGAGTAAGAGCATAGCTGTTGGGACCCGAA
AGATGGTGAACTATGCCTGAATAGGGTGAAGCCAGAGGAAACTCTGGTGGAGGCTCGCAG
CGGTTCTGACGTGCAAATCGATCGTCAAATTTGGGTATAGGGGCG
>URS000003069B_1047178 Septoria verbenae eukaryotic LSU rRNA
GGGATTGCCCTAGTAACGGCGAGTGAAGCGGCAACAGCTCAAATTTGAAATCTGGCGCAA
GCCCGAGTTGTAATTTGTAGAGGATGCTTCTGGGTAGCGACCGATCTAAGTTCCTTGGAA
CAGGACGTCATAGAGGGTGAGAATCCCGTATGTGACCGGCCCGCACCCTTTACGTAGCTC
CTTCGACGAGTCGAGTTGTTTGGGAATGCAGCTCTAAATGGGAGGTAAATTTCTTCTAAA
GCTAAATACCGGCCAGAGACCGATAGCGCACAAGTAGAGTGATCGAAAGATGAAAAGTAC
TTTGGAAAGAGAGTTAAAAAGCACGTGAAATTGTTGAAAGGGAAGCGCCTGCAACCAGAC
TTCGTGGCAGTGTTCCGCCGGTCTTCTGACCGGTTTATTCTCTGTCGCGAGGCCATCATC
GTCTCGGCCCGCCGGATAAGACCTTGGGAATGTAGCTCACCTTCGGGGGAGTGTTATAGC
TCATGGTGATGCGGCGCGGCTGGGGCGAGGTCCGCGCTTCGGCAAGGATGATGGCGTAAT
GGTTGTCGGCGGCCCGTCTTGAAACACGGACCAAGGAGTCTAACATCTATGCGAGTGTTC
GGGTGTCAAACCCCTACGCGTAATGAAAGTGAACGGAGGTGGGAACCGCAAGGTGCACCA
TCGACCGATCCTGATGTCCTCGGATGGATTTGAGTAAGAGCATAGCTGTTGGGACCCGAA
AGATGGTGAACTATGCCTGAATAGGGTGAAGCCAGAGGAAACTCTGGTGGAGGCTCGCAG
CGGTTCTGACGTGCAAATCGATCGTCAAATTTGGGTATAGGGGCG
>URS000003303C_1329204 Septoria dearnessii eukaryotic LSU rRNA
GGGATTGCCCTAGTAACGGCGAGTGAAGCGGCAACAGCTCAAATTTGAAATCTGGCGCAA
GCCCGAGTTGTAATTTGTAGAGGATGCTTCTGGGTAGCGACCGATCTAAGTTCCTTGGAA
CAGGACGTCATAGAGGGTGAGAATCCCGTATGTGACCGGCCCGCACCCTTTACGTAGCTC
CTTCGACGAGTCGAGTTGTTTGGGAATGCAGCTCTAAATGGGAGGTAAATTTCTTCTAAA
GCTAAATACCGGCCAGAGACCGATAGCGCACAAGTAGAGTGATCGAAAGATGAAAAGTAC
TTTGGAAAGAGAGTTAAAAAGCACGTGAAATTGTTGAAAGGGAAGCGCCTGCAACCAGAC
TTCGCGGTAGTGTTCCGCCGGTCTTCTGACCGGTTTATTCTCTGCCGCGAGGCCATCATC
GTCTCGGCCCGCCGGATAAGACCTGAGGAATGTAGCTCACCTTCGGGGGAGTGTTATAGC
CTCTGGTGATGCGGCGCGGCTGGGGCGAGGTCCGCGCTTCGGCAAGGATGATGGCGTAAT
GGTTGTCGGCGGCCCGTCTTGAAACACGGACCAAGGAGTCTAACATCTATGCGAGTGTTC
GGGTGTCAAACCCCTACGCGTAATGAAAGTGAACGGAGGTGGGAACCGCAAGGTGCACCA
TCGACCGATCCTGATGTCCTCGGATGGATTTGAGTAAGAGCATAGCTGTTGGGACCCGAA
AGATGGTGAACTATGCCTGAATAGGGTGAAGCCAGAGGAAACTCTGGTGGAGGCTCGCAG
CGGTTCTGACGTGCAAATCGATCGTCAAATTTGGGTATAGGGGCG
>URS0000035F14_1125871 Septoria urticae LSU rRNA
TTGCCCTAGTAACGGCGAGTGAAGCGGCAACAGCTCAAATTTGAAATCTGGCGCAAGCCC
GAGTTGTAATTTGTAGAGGATGCTTCTGGGTAGCGACCGATCTAAGTTCCTTGGAACAGG
ACGTCATAGAGGGTGAGAATCCCGTATGTGACCGGCCCGCGCCCTTTACGTAGCTCCTTC
GACGAGTCGAGTTGTTTGGGAATGCAGCTCTAAATGGGAGGTAAATTTCTTCTAAAGCTA
AATACCGGCCAGAGACCGATAGCGCACAAGTAGAGTGATCGAAAGATGAAAAGTACTTTG
GAAAGAGAGTTAAAAAGCACGTGAAATTGTTGAAAGGGAAGCGCCTGCAACCAGACTTCG
CGGCAGTGTTCCGCCGGTCTTCTGACCGGTTCATTCTCTGTCGCGAGGCCATCATCGTCT
GGGCCCGCCGGATAAGACCTTAGGAATGTAGCTCACCTTCGGGGGAGTGTTATAGCCTAG
GGTGATGCGGCGAGGCTCGGGCGAGGTCCGCGCTTCGGCAAGGATGATGGCGTAATGGTT
GTCGGCGGCCCGTCTTGAAACACGGACCAAGGAGTCTAACATCTATGCGAGTGTTCGGGT
GTCAAACCCCTACGCGTAATGAAAGTGAACGGAGGTGGGAACCGCAAGGTGCACCATCGA
CCGATCCTGATGTCCTCGGATGGATTTGAGTAAGAGCATAGCTGTTGGGACCCGAAAGAT
GGTGAACTATGCCTGAATAGGGTGAAGCCAGAGGAAACTCTGGTGGAGGCTCGCAGCGGT
TCTGACGTGCAAATCGATCGTCAAATTTGGGTATAGGGGC
>URS000003A3F9_1352367 Septoria cruciatae eukaryotic LSU rRNA
GCGGAGGGATCATTACTGAGTGAGGGCCTTCGGGCTCGACCTCCAACCCTTTGTGAACAC
AACTTGTTGCTTCGGGGGCGACCCTGCCGTTTTCACGGCGAGCGCCCCCGGAGGCCTTCA
AACCCTGCATCTTTGCGTCGGAGTTTAAGTAAATTAAACAAAACTTTCAACAACGGATCT
CTTGGTTCTGGCATCGATGAAGAACGCAGCGAAATGCGATAAGTAATGTGAATTGCAGAA
TTCAGTGAATCATCGAATCTTTGAACGCACATTGCGCCCTTTGGTATTCCGAAGGGCATG
CCTGTTCGAGCGTCATTTCACCACTCAAGCCTCGCTTGGTATTGGGCGCCGCGGTCTGTC
CGCGCGCCTCAAAGTCTCCGGCTGAGCTGTCCGTCTCTAAGCGTTGTGATTTCATTAATC
GCTTGGGAGTGCGGGCGGCCGCGGCCGTTAAATCTTTCACACGGTTGACCTCGGATCAGG
TAGGGATACCCGCTG
>URS000003C60B_1351456 Septoria polygonorum eukaryotic LSU rRNA
GGGATTGCCCTAGTAACGGCGAGTGAAGCGGCAACAGCTCAAATTTGAAATCTGGCGCAA
GCCCGAGTTGTAATTTGTAGAGGATGCTTCTGGGTAGCGACCGATCTAAGTTCCTTGGAA
CAGGACGTCATAGAGGGTGAGAATCCCGTATGTGACCGGCCCGCACCCTTTACGTAGCTC
CTTCGACGAGTCGAGTTGTTTGGGAATGCAGCTCTAAATGGGAGGTAAATTTCTTCTAAA
GCTAAATACCGGCCAGAGACCGATAGCGCACAAGTAGAGTGATCGAAAGATGAAAAGTAC
TTTGGAAAGAGAGTTAAAAAGCACGTGAAATTGTTGAAAGGGAAGCGCCTGCAATCAGAC
TTCGCGGCAGTGTTCCGCCGGTCTTCTGACCGGTTCATTCTCTGTCGCGAGGCCATCATC
GTCTGGGCCCGCCGGATAAGACCTTAGGAATGTAGCTCACCTTCGGGGGAGTGTTATAGC
CTATGGTGATGCGGCGAGGCTCGGGCGAGGTCCGCGCTTCGGCAAGGATGATGGCGTAAT
GGTTGTCGGCGGCCCGTCTTGAAACACGGACCAAGGAGTCTAACATCTATGCGAGTGTTC
GGGTGTCAAACCCCTACGCGTAATGAAAGTGAACGGAGGTGGGAACCGCAAGGTGCACCA
TCGACCGATCCTGATGTCCTCGGATGGATTTGAGTAAGAGCATAGCTGTTGGGACCCGAA
AGATGGTGAACTATGCCTGAATAGGGTGAAGCCAGAGGAAACTCTGGTGGAGGCTCGCAG
CGGTTCTGACGTGCAAATCGATCGTCAAATTTGGGTATAGGGGCG
>URS000003C60B_215479 Septoria scabiosicola eukaryotic LSU rRNA
GGGATTGCCCTAGTAACGGCGAGTGAAGCGGCAACAGCTCAAATTTGAAATCTGGCGCAA
GCCCGAGTTGTAATTTGTAGAGGATGCTTCTGGGTAGCGACCGATCTAAGTTCCTTGGAA
CAGGACGTCATAGAGGGTGAGAATCCCGTATGTGACCGGCCCGCACCCTTTACGTAGCTC
CTTCGACGAGTCGAGTTGTTTGGGAATGCAGCTCTAAATGGGAGGTAAATTTCTTCTAAA
GCTAAATACCGGCCAGAGACCGATAGCGCACAAGTAGAGTGATCGAAAGATGAAAAGTAC
TTTGGAAAGAGAGTTAAAAAGCACGTGAAATTGTTGAAAGGGAAGCGCCTGCAATCAGAC
TTCGCGGCAGTGTTCCGCCGGTCTTCTGACCGGTTCATTCTCTGTCGCGAGGCCATCATC
GTCTGGGCCCGCCGGATAAGACCTTAGGAATGTAGCTCACCTTCGGGGGAGTGTTATAGC
CTATGGTGATGCGGCGAGGCTCGGGCGAGGTCCGCGCTTCGGCAAGGATGATGGCGTAAT
GGTTGTCGGCGGCCCGTCTTGAAACACGGACCAAGGAGTCTAACATCTATGCGAGTGTTC
GGGTGTCAAACCCCTACGCGTAATGAAAGTGAACGGAGGTGGGAACCGCAAGGTGCACCA
TCGACCGATCCTGATGTCCTCGGATGGATTTGAGTAAGAGCATAGCTGTTGGGACCCGAA
AGATGGTGAACTATGCCTGAATAGGGTGAAGCCAGAGGAAACTCTGGTGGAGGCTCGCAG
CGGTTCTGACGTGCAAATCGATCGTCAAATTTGGGTATAGGGGCG
>URS000003F23F_409499 Septoria citricola partial 18S ribosomal RNA
GTGTTTATAAGTGAATAGGAGTTCGCTCTCTTGCGAGAGTTACTATCCCAAACAAGTGCA
CAGGGTTAGAAAGTGAGAGTTCSGACCCCAAGTTAAGTTGGACGTCCTATATTCACTAAT
GATCCTTCCGTAGGTGGAACCTGCGGAAGGATCATT
>URS0000049BA3_1351461 Septoria sonchi eukaryotic LSU rRNA
GCGGAGGGATCATTACCGAGTGAGGGCCTCCGGGCTCGACCTCCAACCCTTTGTGAACAC
AACTTGTTGCTTCGGGGGCGACCCTGCCGTTTCGACGGCGAGCGCCCCCGGAGGCCTTCA
AACCCTGCATCTTTGCGTCGGAGTTTAAGTAAATTAAACAAAACTTTCAACAACGGATCT
CTTGGTTCTGGCATCGATGAAGAACGCAGCGAAATGCGATAAGTAATGTGAATTGCAGAA
TTCAGTGAATCATCGAATCTTTGAACGCACATTGCGCCCTTTGGTATTCCGAAGGGCATG
CCTGTTCGAGCGTCATTTCACCACTCAAGCCTGGCTTGGTATTGGGCGCCGCGGTCGCTG
ATCCGCGCGCCTCAAAGTGTCCGGCAGAGCTGTCCGTCTCTAAGCGTTGTGATTTCATTA
ATCGCTTTGGAGTGCGGGCGGCCGCGGCCGTTAAATCTTCCACAAGGTTGACCTCGGATC
AGGTAGGGATACCCGCTG
>URS0000050964_1351451 Septoria oudemansii eukaryotic LSU rRNA
GGGATTGCCCTAGTAACGGCGAGTGAAGCGGCAACAGCTCAAATTTGAAATCTGGCGCAA
GCCCGAGTTGTAATTTGTAGAGGATGCTTCTGGGTAGCGACCGATCTAAGTTCCTTGGAA
CAGGACGTCATAGAGGGTGAGAATCCCGTATGTGACCGGCCCGCACCCTTTACGTAGCTC
CTTCGACGAGTCGAGTTGTTTGGGAATGCAGCTCTAAATGGGAGGTAAATTTCTTCTAAA
GCTAAATACCGGCCAGAGACCGATAGCGCACAAGTAGAGTGATCGAAAGATGAAAAGTAC
TTTGGAAAGAGAGTTAAAAAGCACGTGAAATTGTTGAAAGGGAAGCGCCTGCAACCAGAC
TTCGYGGCAGTGTTCCGCCGGTCTTCTGACCGGTTCATTCTCTGTCGCGAGGCCATCATC
GTCTGGGCCCGCCGGATAAGACCTTAGGAATGTAGCTCACCTTCGGGGGAGTGTTATAGC
CTAGGGTGATGCGGCGAGGCTCGGGCGAGGTCCGCGCTTCGGCAAGGATGATGGCGTAAT
GGTTGTCGGCGGCCCGTCTTGAAACACGGACCAAGGAGTCTAACATCTATGCGAGTGTTC
GGGTGTCAAACCCCTACGCGTAATGAAAGTGAACGGAGGTGGGAACCGCAAGGTGCACCA
TCGACCGATCCTGATGTCCTCGGATGGATTTGAGTAAGAGCATAGCTGTTGGGACCCGAA
AGATGGTGAACTATGCCTGAATAGGGTGAAGCCAGAGGAAACTCTGGTGGAGGCTCGCAG
CGGTTCTGACGTGCAAATCGATCGTCAAATTTGGGTATAGGGGCG
>URS00000509DA_1198102 Septoria stachydicola eukaryotic LSU rRNA
GCGGAGGGATCATTACTGAGTGAGGGCCTTCGGGCTCGACCTCCAACCCTTTGTGAACAC
AACTTGTTGCTTCGGGGGCGACCCTGCCGTTTCGACGGCGCGCGCCCCCGGAGACCATCA
AACACTGCATCTTTGCGTCAGAGTTTAAGTAAATTAAACAAAACTTTCAACAACGGATCT
CTTGGTTCTGGCATCGATGAAGAACGCAGCGAAATGCGATAAGTAATGTGAATTGCAGAA
TTCAGTGAATCATCGAATCTTTGAACGCATATTGCGCCCTTTGGTATTCCGAAGGGCATG
CCTGTTCGAGCGTCATTTCACCACTCAAGCCTGGCTTGGTATTGGGCGCCGCGGTCAATC
CGCGCGCCTCAAAGTCTCCGGCTGAGCTGTCCGTCTCTAAGCGTTGTGATTTCATTAATC
GCTTCGGAGTGCGGGCGGCCGCGGCCGTTAAATCTTTCACAAGGTTGACCTCGGATCAGG
TAGGGATACCCGCTG
>URS0000051085_361270 Septoria eucalyptorum partial 18S ribosomal RNA
AGGGATCATTA
>URS0000051085_394992 Septoria sp. CBS 113373 partial 18S ribosomal RNA
AGGGATCATTA
>URS0000051085_394993 Septoria sp. CBS 113385 partial 18S ribosomal RNA
AGGGATCATTA
>URS0000051085_394994 Septoria sp. CBS 113612 partial 18S ribosomal RNA
AGGGATCATTA
>URS0000057DEE_1125867 Septoria phlogis eukaryotic LSU rRNA
GGGATTGCCCTAGTAACGGCGAGTGAAGCGGCAACAGCTCAAATTTGAAATCTGGCGCAA
GCGCGAGTTGTAATTTGTAGAGGATGCTTCTGGGTAGCGACCGATCTAAGTTCCTTGGAA
CAGGACGTCATAGAGGGTGAGAATCCCGTATGTGACCGGCCCGCACCCTTTACGTAGCTC
CTTCGACGAGTCGAGTTGTTTGGGAATGCAGCTCTAAATGGGAGGTAAATTTCTTCTAAA
GCTAAATACCGGCCAGAGACCGATAGCGCACAAGTAGAGTGATCGAAAGATGAAAAGTAC
TTTGGAAAGAGAGTTAAAAAGCACGTGAAATTGTTGAAAGGGAAGCGCCTGCAACCAGAC
TTCGCGGCAGTGTTCCGCCGGTCTTCTGACCGGTTCATTCTCTGTCGCGAGGCCATCATC
GTCTGGGCCCGCCGGATAAGACCTTAGGAATGTAGCTCACCTTCGGGGGAGTGTTATAGC
CTAGGGTGATGCGGCGAGGCTCGGGCGAGGTCCGCGCTTCGGCAAGGATGATGGCGTAAT
GGTTGTCGGCGGCCCGTCTTGAAACACGGACCAAGGAGTCTAACATCTATGCGAGTGTTC
GGGTGTCAAACCCCTACGCGTAATGAAAGTGAACGGAGGTGGGAACCGCAAGGTGCACCA
TCGACCGATCCTGATGTCCTCGGATGGATTTGAGTAAGAGCATAGCTGTTGGGACCCGAA
AGATGGTGAACTATGCCTGAATAGGGTGAAGCCAGAGGAAACTCTGGTGGAGGCTCGCAG
CGGTTCTGACGTCTAAATCGATCGTCAAATTTGGGTATAGGGGCG
>URS0000059075_438388 Septoria justiciae eukaryotic LSU rRNA
GCGGAGGGATCATTACTGAGTGAGGGCCTTCGGGCTCGACCTCCAACCCTTTGTGAACAC
AACTTGTTGCTTCGGGGGCGACCCTGCCGTTTCGACGGCGAGCGCCCCCGGAGGCCTTCA
AACACTGCATCTTTGCGTCGGAGTTTAAGTAAATTAAACAAAACTTTCAACAACGGATCT
CTTGGTTCTGGCATCGATGAAGAACGCAGCGAAATGCGATAAGTAATGTGAATTGCAGAA
TTCAGTGAATCATCGAATCTTTGAACGCACATTGCGCCCCTTGGTATTCCGAGGGGCATG
CCTGTTCGAGCGTCATTGCACCACTCAAGCCTGGCTTGGTATTGGGCGCCGCGGTCAATC
CGCGCGCCTCAAAGTCTCCGGCTGAGCTGTCCGTCTCTAAGCGTTGTGATTTCATTAATC
GCTTCGGAGTGCGGGCGGCCGCGGCCGTTAAATCTTTCACAAGGTTGACCTCGGATCAGG
TAGGGATACCCGCTG
>URS000005A871_438387 Septoria hibiscicola eukaryotic LSU rRNA
GCGGAGGGATCATTACTGAGTGAGGGCCCTCGGACCCGACCTCCAACCCTTTGTGAACAC
AACTTGTTGCTTCGGGGGCGACCCTGCCGTTTCGACGGCGAGCGCCCCCGGAGGCCTTCA
AACCCTGCATCTTTGCGTCGGAGTTTAAGCAAATTAAACAAAACTTTCAACAACGGATCT
CTTGGTTCTGGCATCGATGAAGAACGCAGCGAAATGCGATAAGTAATGTGAATTGCAGAA
TTCAGTGAATCATCGAATCTTTGAACGCACATTGCGCCCTTTGGTATTCCGAAGGGCATG
CCTGTTCGAGCGTCATTTCACCACTCAAGCCTGGCTTGGTATTGGGCGCCGCGGTCCATC
CGCGCGCCTCAAAGTCTCCGGCTGAGCTGTCCGTCTCTAAGCGTTGTGATTTCATTATTC
GCTCTAGAGTGCGGGCGGCCGCGGCCGTTAAATCTTTCACAAGGTTGACCTCGGATCAGG
TAGGGATACCCGCTG
>URS000005DC14_266403 Septoria astericola eukaryotic LSU rRNA
GCGGAGGGATCATTACTGAGTGAGGGCCTTCGGGCTCGACCTCCAACCCTTTGTGAACAC
AACTTGTTGCTTCGGGGGCGACCCTGCCGTTTCGACGGCGAGCGCCCCCGGAGGCCTTCA
AACACTGCATTCTTGCGTCGGAGTTTAAGTCAATTAAACAAAACTTTCAACAACGGATCT
CTTGGTTCTGGCATCGATGAAGAACGCAGCGAAATGCGATAAGTAATGTGAATTGCAGAA
TTCAGTGAATCATCGAATCTTTGAACGCACATTGCGCCCTTTGGTATTCCGAAGGGCATG
CCTGTTCGAGCGTCATTTCACCACTCAAGCCTGGCTTGGTATTGGGCGCCGCGGTCGATC
CGCGCGCCTCAAAGTCTCCGGCTGAGCTGTCCGTCTCTAAGCGTTGTGATTTCATTAATC
GCTTCGGAGTGCGGGCGGCCGCGGCCGTTAAATCTTTCACAAGGTTGACCTCGGATCAGG
TAGGGATACCCGCTG
>URS000005DDD0_438381 Septoria artemisiae eukaryotic LSU rRNA
AGGGATCATTACCGAGTGAGGGCCTTCGGGCTCGACCTCCAACCCTTTGTGAACACAACT
TGTTGCTTCGGGGGCGACCCTACCGTTCCGACGGCGGGCGCCCCCGGAGGCCTCCCAACA
CTGCATCTTTGCGTCGGAGTTTAAGTAAATTAAACAAAACTTTCAACAACGGATCTCTTG
GTTCTGGCATCGATGAAGAACGCAGCGAAATGCGATAAGTAATGTGAATTGCAGAATTCA
GTGAATCATCGAATCTTTGAACGCACATTGCGCCCTTTGGTATTCCGAAGGGCATGCCTG
TTCGAGCGTCATTTCACCACTCAAGCCTGGCTTGGTATTGGGCGCCGCGGTCCATCCGCG
CGCCTCAAAGTCTCCGGCTGAGCTGTCCGTCTCCGAGCGTCGTGATTTCATTAATCGCTC
CGGGGTGCGGGCGGCCGCGGCCGTTAAACCTTTCACCAGGTTGACCTCGGATCAGGTAGG
GATACCCGCTGAACTTAA
>URS00000621D2_215477 Septoria glycines SSU rRNA
ATTTGGGGGAATGAAGTTATATATTTTTATAGATATATACGCATCGACTATGTCGTATAA
AGTTCTAAATAGAAGATTGATTATGACAGATTTCTATTTATGTGTCTCGACCAATTCTTG
TGCCAGCAGTCGCGGCAACACAAGTGAGACTAGTGTTATTCATCTTTATTAGGTTTAAAG
GGTACCTAGACGGTATTTCCAGCCTGTATAAGGTACAGAAATACTAGAGTTTTATTTGAG
AGGTAAATATTAGGACTATTGGTGTAAAGATGAAATTTTTTGATACTAATGGGACGGATA
ACGGCGAAGGCAATCCTCTATGTATAAACTGACGTTAAGGGACGAAGGCTTGGGGAGCGA
ATAGGATTAGATACCCTAGTAGTCCAGGCAGAAAATTATGAATGTTATAGACTAAAAATA
AATTGGTGTATAAATGAAAGTGTAAGCATTCCACCTCAAGAGTAATGTGGCAACGCAGGA
ACTGAAATCAT
>URS00000672D3_1125868 Septoria stachydis eukaryotic LSU rRNA
GGGATTGCCCTAGTAACGGCGAGTGAAGCGGCAACAGCTCAAATTTGAAATCTGGCGCAA
GCCCGAGTTGTTATTTGTAGAGGATGCTTCTGGGTAGCGACCGATCTAAGTTCCTTGGAA
CAGGACGTCATAGAGGGTGAGAATCCCGTATGTGACCGGCCCGCACCCTTTACGTAGCTC
CTTCGACGAGTCGAGTTGTTTGGGAATGCAGCTCTAAATGGGAGGTAAATTTCTTCTAAA
GCTAAATACCGGCCAGAGACCGATAGCGCACAAGTAGAGTGATCGAAAGATGAAAAGTAC
TTTGGAAAGAGAGTTAAAAAGCACGTGAAATTGTTGAAAGGGAAGCGCCTGCAACCAGAC
TTCGCGGCAGTGTTCCGCCGGTCTTCTGACCGGTTCATTCTCTGTCGCGAGGCCATCATC
GTCTGGGCCCGCCGGATAAGACCTTAGGAATGTAGCTCACCTTCGGGGGAGTGTTATAGC
CTAGGGTGATGCGGCGAGGCTCGGGCGAGGTCCGCGCTTCGGCAAGGATGATGGCGTAAT
GGTTGTCGGCGGCCCGTCTTGAAACACGGACCAAGGAGTCTAACATCTATGCGAGTGTTC
GGGTGTCAAACCCCTACGCGTAATGAAAGTGAACGGAGGTGGGAACCGCAAGGTGCACCA
TCGACCGATCCTGATGTCCTCGGATGGATTTGAGTAAGAGCATAGCTGTTGGGACCCGAA
AGATGG
>URS0000068124_1329208 Septoria sp. TCM-6 partial 28S ribosomal RNA
GGTTGACCTCGGATCAGGTAGGGATACCCGCTGAACTTAAGCATA
>URS000006821F_1894961 Septoria carvi partial 28S ribosomal RNA
TTGACCTCGGATCAGGTAGGGATACCCGCTGAACTTAAGCATATCAATAAGCGGAGGAA
>URS000006BBDD_215473 Septoria apiicola eukaryotic LSU rRNA
GGGATTGCCCTAGTAACGGCGAGTGAAGCGGCAACAGCTCAAATTTGAAATCTGGCGCAA
GCCCGAGTTGTAATTTGTAGAGGATGCTTCTGGGTAGCGATCGATCTAAGTTCCTTGGAA
CAGGACGTCATAGAGGGTGAGAATCCCGTATGTGACCGGCCCGCACCCTTTACGTAGCTC
CTTCGACGAGTCGAGTTGTTTGGGAATGCAGCTCTAAATGGGAGGTAAATTTCTTCTAAA
GCTAAATACCGGCCAGAGACCGATAGCGCACAAGTAGAGTGATCGAAAGATGAAAAGTAC
TTTGGAAAGAGAGTTAAAAAGCACGTGAAATTGTTGAAAGGGAAGCGCCTGCAACCAGAC
TTCGCGGCAGTGTTCCGCCGGTCTTCTGACCGGTTCATTCTCTGTCGCGAGGCCATCATC
GTCTGGGCCCGCCGGATAAGACCTTGGGAATGTAGCTCACCTTCGGGGGAGTGTTATAGC
CTAGGGTGATGCGGCGAGGCTCGGGCGAGGTCCGCGCTTCGGCAAGGATGATGGCGTAAT
GGTTGTCGGCGGCCCGTCTTGAAACACGGACCAAGGAGTCTAACATCTATGCGAGTGTTC
GGGTGTCAAACCCCTACGCGTAATGAAAGTGAACGGAGGTGGGAACCGCAAGGTGCACCA
TCGACCGATCCTGATGTCCTCGGATGGATTTGAGTAAGAGCATAGCTGTTGGGACCCGAA
AGATGGTGAACTATGCCTGGATAGGGTGAAGCCAGAGGAAACTCTGGTGGAGGCTCGCAG
CGGTTCTGACGTGCAAATCGATCGTCAAATTTGGGTATAGGGGCG
>URS000006C2A5_1047173 Septoria cytisi eukaryotic LSU rRNA
AAGCGGCAACAGCTCAAATTTGAAATCTGGCGCAAGCCCGAGTTGTAATTTGTAGAGGAT
GCTTCTGGGTAGCGACCGGTCTAAGTTCCTTGGAACAGGACGTCATAGAGGGTGAGAATC
CCGTATGTGACCGGCCCGCACCCTTTACGTAGCTCCTTCGACGAGTCGAGTTGTTTGGGA
ATGCAGCTCTAAATGGGAGGTAAATTTCTTCTAAAGCTAAATACCGGCCAGAGACCGATA
GCGCACAAGTAGAGTGATCGAAAGATGAAAAGTACTTTGGAAAGAGAGTTAAAAAGCACG
TGAAATTGTTGAAAGGGAAGCGCCTGCAACCAGACTTCGCGGCAGTGTTCCGCCGGTCTT
CTGACCGGTTTATTCTCTGTCGCGAGGCCATCATCGTCTGGGCCCGCCGGATAAGACCTT
AGGAATGTAGCTCACCTTCGGGGGAGTGTTATAGCTTATGGTGATGCGGCGAGGCTTGGG
CGAGGTCCGCGCTTCGGCAAGGATGATGGCGTAATGGTTGTCAGCGGCCCGTCTTGAAAC
ACGGACCAAGGAGTCTAACATCTATGCGAGTGTTCGGGTGTCAAACCCCTACGCGTAATG
AAAGTGAACGGAGGTGGGAACCGCAAGGTGCACCATCGACCGATCCTGATGTCCTCGGAT
GGATTTGAGTAAGAGCATAGCTGTTGGGACCCGAAAGATGGTGAACTATGCCTGAATAGG
GTGAAGCCAGAGGAAACTCTGGTGGA
>URS0000070580_266402 Septoria erigerontis eukaryotic LSU rRNA
GCGGAGGGATCATTACTGAGTGAGGGCCTTCGGGCTCGACCTCCAACCCTTTGTGAACAC
AACTTGTTGCTTCGGGGGCGACCCTGCCGTTTCGACGGCGAGCGCCCCCGGAGACCATCA
AACACTGCATCTTTGCGTCGGAGTTTAAGTAAATTAAACAAAACTTTCAACAACGGATCT
CTTGGTTCTGGCATCGATGAAGAACGCAGCGAAATGCGATAAGTAATGTGAATTGCAGAA
TTCAGTGAATCATCGAATCTTTGAACGCACATTGCGCCCTTTGGTATTCCGAAGGGCATG
CCTGTTCGAGCGTCATTTCACCACTCAAGCCTGGCTTGGTATTGGGCGCCGCGGTCGATC
CGCGCGCCTCAAAGTCTCCGGCTGAGCTGTCCGTCTCTAAGCGTTGTGATTTCATTAATC
GCTTCGGAGTGCGGGTGGCCGCGGCCGTTAAATCTTTCACAAGGTTGACCTCGGATCAGG
TAGGGATACCCGCTG
>URS000007A6A7_621158 Septoria digitalis eukaryotic LSU rRNA
TCCGTAGGTGAACCTGCGCAGGGATCATTACTGAGTGAGGGCCTTCGGGCTCGACCTCCA
ACCCTTTGTGAACACAACTTGTTGCTTCGGGGGCGACCCTGCCGTTTCGACGGCGAGCGC
CCCCGGAGGCCTTCAAACACTGCATCTTTGCGTCGGAGTTTAAGTAAATTAAACAAAACT
TTCAACAACGGATCTCTTGGTTCTGGCATCGATGAAGAACGCAGCGAAATGCGATAAGTA
ATGTGAATTGCAGAATTCAGTGAATCATCGAATCTTTGAACGCACATTGCGCCCTTTGGT
ATTCCGAAGGGCATGCCTGTTCGAGCGTCATTTCACCACTCAAGCCTGGCTTGGTATTGG
GCGCCGCGGTCGATCCGCGCGCCTCAAAGTCTCCGGCTGAGCTGTCCGTCTCTAAGCGTT
GTGATTTCATTAATCGCTTTGGAGTGCGGGCGGCCGCGGCCGTTAAATCTTTCACAAGGT
TGACCTCGGATCAGGTAGGGATACCCGCTGAACTTAAGCATATCAATAAGCGGAGGA
>URS000007B54F_1263506 Septoria sp. 100712 5.8S ribosomal RNA
CTCTTGGTTCTGGCATCGATGAAGAACGCAGCGAAATGCGATAAGTAATGTGAATTGCAG
AATTCAGTGAATCATCGAATCTTTGAACGCACATTGCGCCCTTTGGTATTCCGAAGGGCA
TGCCTGTTCGAGCGTCATTTCACCACT
>URS00000814C1_1351871 Septoria oenanthicola eukaryotic LSU rRNA
GACCTGCGGAGGGATCATTACTGAGTGAGGGCCTTCGGGCTCGACCTCCAACCCTTTGTG
AACACAACTTGTTGCTTCGGGGGCGACCCTGCCGTTTCGACGGCGAGCGCCCCCGGAGGC
CTTCCAACACTGCATCATTGCGTCGGAGTTTAAGTAAATTAAACAAAACTTTCAACAACG
GATCTCTTGGTTCTGGCATCGATGAAGAACGCAGCGAAATGCGATAAGTAATGTGAATTG
CAGAATTCAGTGAATCATCGAATCTTTGAACGCACATTGCGCCCTTTGGTATTCCGAAGG
GCATGCCTGTTCGAGCGTCATTTCACCACTCAAGCCTGGCTTGGTATTGGGCGCCGCGGT
CGATCCGCGCGCCTCAAAGTCTCCGGCTGAGCTGTCCGTCTCTGAGCGTTGTGATTTCAT
TAATCGCTTCGGAGTGCGGGCGGCCGCGGCCGTTAAATCTTTCACAAGGTTGACCTCGGA
TCAGGTAGGGATACCCGCTGAAC
>URS00000865FE_1125866 Septoria chrysanthemella eukaryotic LSU rRNA
GGGATTGCCCTAGTAACGGCGAGTGAAGCGGCAACAGCTCAAATTTGAAATCTGGCGCAA
GCCCGAGTTGTAATTTGTAGAGGATGCTTCTGGGTAGCGACCGATCTAAGTTCCTTGGAA
CAGGACGTCATAGAGGGTGAGAATCCCGTATGTGACCGGCCCGCACCCTTTACGTAGCTC
CTTCGACGAGTCGAGTTGTTTGGGAATGCAGCTCTAAATGGGAGGTAAATTTCTTCTAAA
GCTAAATACCGGCCAGAGACCGATAGCGCACAAGTAGAGTGATCGAAAGATGAAAAGTAC
TTTGGAAAGAGAGTTAAAAAGCACGTGAAATTGTTGAAAGGGAAGCGCCTGCAACCAGAC
TTCGCGGCAGTGTTCCGCCGGTCTTCTGACCGGTTCATTCTCTGTCGCGAGGCCATCATC
GTCTGGGCCCGCCGGATAAGACCTTAGGAATGTAGCTCACCTTCGGGGGAGTGTTATAGC
CTAGGGTGATGCGGCGAGGCTCGGGCGAGGTCCGCGCTTCGGCAAGGATGATGGCGTAAT
GGTTGTCGGCGGCCCGTCTTGAAACACGGACCAAGGAGTCTAACATCTATGCGAGTGTTC
GGGTGTCAAACCCCTACGCGTAATGAAAGTGAACGGAGGTGGGAACCGCAAGGTGCACCA
TCGACCGATCCTGATGTCCTCGGATGGATTTGAGTAAGAGCATAGCTGTTGGGACCCGAA
AGATGGTGAACTATGCCTGAATAGGGTGAAGCCAGAGGAAACTCTGGTGGAGGCTCGCAG
CGGTTCTGACGTGCAAATCGATCGTCAAATTTGGGTATAGGGGCG
>URS00000865FE_1125867 Septoria phlogis eukaryotic LSU rRNA
GGGATTGCCCTAGTAACGGCGAGTGAAGCGGCAACAGCTCAAATTTGAAATCTGGCGCAA
GCCCGAGTTGTAATTTGTAGAGGATGCTTCTGGGTAGCGACCGATCTAAGTTCCTTGGAA
CAGGACGTCATAGAGGGTGAGAATCCCGTATGTGACCGGCCCGCACCCTTTACGTAGCTC
CTTCGACGAGTCGAGTTGTTTGGGAATGCAGCTCTAAATGGGAGGTAAATTTCTTCTAAA
GCTAAATACCGGCCAGAGACCGATAGCGCACAAGTAGAGTGATCGAAAGATGAAAAGTAC
TTTGGAAAGAGAGTTAAAAAGCACGTGAAATTGTTGAAAGGGAAGCGCCTGCAACCAGAC
TTCGCGGCAGTGTTCCGCCGGTCTTCTGACCGGTTCATTCTCTGTCGCGAGGCCATCATC
GTCTGGGCCCGCCGGATAAGACCTTAGGAATGTAGCTCACCTTCGGGGGAGTGTTATAGC
CTAGGGTGATGCGGCGAGGCTCGGGCGAGGTCCGCGCTTCGGCAAGGATGATGGCGTAAT
GGTTGTCGGCGGCCCGTCTTGAAACACGGACCAAGGAGTCTAACATCTATGCGAGTGTTC
GGGTGTCAAACCCCTACGCGTAATGAAAGTGAACGGAGGTGGGAACCGCAAGGTGCACCA
TCGACCGATCCTGATGTCCTCGGATGGATTTGAGTAAGAGCATAGCTGTTGGGACCCGAA
AGATGGTGAACTATGCCTGAATAGGGTGAAGCCAGAGGAAACTCTGGTGGAGGCTCGCAG
CGGTTCTGACGTGCAAATCGATCGTCAAATTTGGGTATAGGGGCG
>URS00000865FE_1125868 Septoria stachydis eukaryotic LSU rRNA
GGGATTGCCCTAGTAACGGCGAGTGAAGCGGCAACAGCTCAAATTTGAAATCTGGCGCAA
GCCCGAGTTGTAATTTGTAGAGGATGCTTCTGGGTAGCGACCGATCTAAGTTCCTTGGAA
CAGGACGTCATAGAGGGTGAGAATCCCGTATGTGACCGGCCCGCACCCTTTACGTAGCTC
CTTCGACGAGTCGAGTTGTTTGGGAATGCAGCTCTAAATGGGAGGTAAATTTCTTCTAAA
GCTAAATACCGGCCAGAGACCGATAGCGCACAAGTAGAGTGATCGAAAGATGAAAAGTAC
TTTGGAAAGAGAGTTAAAAAGCACGTGAAATTGTTGAAAGGGAAGCGCCTGCAACCAGAC
TTCGCGGCAGTGTTCCGCCGGTCTTCTGACCGGTTCATTCTCTGTCGCGAGGCCATCATC
GTCTGGGCCCGCCGGATAAGACCTTAGGAATGTAGCTCACCTTCGGGGGAGTGTTATAGC
CTAGGGTGATGCGGCGAGGCTCGGGCGAGGTCCGCGCTTCGGCAAGGATGATGGCGTAAT
GGTTGTCGGCGGCCCGTCTTGAAACACGGACCAAGGAGTCTAACATCTATGCGAGTGTTC
GGGTGTCAAACCCCTACGCGTAATGAAAGTGAACGGAGGTGGGAACCGCAAGGTGCACCA
TCGACCGATCCTGATGTCCTCGGATGGATTTGAGTAAGAGCATAGCTGTTGGGACCCGAA
AGATGGTGAACTATGCCTGAATAGGGTGAAGCCAGAGGAAACTCTGGTGGAGGCTCGCAG
CGGTTCTGACGTGCAAATCGATCGTCAAATTTGGGTATAGGGGCG
>URS00000865FE_1125872 Septoria verbascicola eukaryotic LSU rRNA
GGGATTGCCCTAGTAACGGCGAGTGAAGCGGCAACAGCTCAAATTTGAAATCTGGCGCAA
GCCCGAGTTGTAATTTGTAGAGGATGCTTCTGGGTAGCGACCGATCTAAGTTCCTTGGAA
CAGGACGTCATAGAGGGTGAGAATCCCGTATGTGACCGGCCCGCACCCTTTACGTAGCTC
CTTCGACGAGTCGAGTTGTTTGGGAATGCAGCTCTAAATGGGAGGTAAATTTCTTCTAAA
GCTAAATACCGGCCAGAGACCGATAGCGCACAAGTAGAGTGATCGAAAGATGAAAAGTAC
TTTGGAAAGAGAGTTAAAAAGCACGTGAAATTGTTGAAAGGGAAGCGCCTGCAACCAGAC
TTCGCGGCAGTGTTCCGCCGGTCTTCTGACCGGTTCATTCTCTGTCGCGAGGCCATCATC
GTCTGGGCCCGCCGGATAAGACCTTAGGAATGTAGCTCACCTTCGGGGGAGTGTTATAGC
CTAGGGTGATGCGGCGAGGCTCGGGCGAGGTCCGCGCTTCGGCAAGGATGATGGCGTAAT
GGTTGTCGGCGGCCCGTCTTGAAACACGGACCAAGGAGTCTAACATCTATGCGAGTGTTC
GGGTGTCAAACCCCTACGCGTAATGAAAGTGAACGGAGGTGGGAACCGCAAGGTGCACCA
TCGACCGATCCTGATGTCCTCGGATGGATTTGAGTAAGAGCATAGCTGTTGGGACCCGAA
AGATGGTGAACTATGCCTGAATAGGGTGAAGCCAGAGGAAACTCTGGTGGAGGCTCGCAG
CGGTTCTGACGTGCAAATCGATCGTCAAATTTGGGTATAGGGGCG
>URS00000865FE_1125873 Septoria epilobii eukaryotic LSU rRNA
GGGATTGCCCTAGTAACGGCGAGTGAAGCGGCAACAGCTCAAATTTGAAATCTGGCGCAA
GCCCGAGTTGTAATTTGTAGAGGATGCTTCTGGGTAGCGACCGATCTAAGTTCCTTGGAA
CAGGACGTCATAGAGGGTGAGAATCCCGTATGTGACCGGCCCGCACCCTTTACGTAGCTC
CTTCGACGAGTCGAGTTGTTTGGGAATGCAGCTCTAAATGGGAGGTAAATTTCTTCTAAA
GCTAAATACCGGCCAGAGACCGATAGCGCACAAGTAGAGTGATCGAAAGATGAAAAGTAC
TTTGGAAAGAGAGTTAAAAAGCACGTGAAATTGTTGAAAGGGAAGCGCCTGCAACCAGAC
TTCGCGGCAGTGTTCCGCCGGTCTTCTGACCGGTTCATTCTCTGTCGCGAGGCCATCATC
GTCTGGGCCCGCCGGATAAGACCTTAGGAATGTAGCTCACCTTCGGGGGAGTGTTATAGC
CTAGGGTGATGCGGCGAGGCTCGGGCGAGGTCCGCGCTTCGGCAAGGATGATGGCGTAAT
GGTTGTCGGCGGCCCGTCTTGAAACACGGACCAAGGAGTCTAACATCTATGCGAGTGTTC
GGGTGTCAAACCCCTACGCGTAATGAAAGTGAACGGAGGTGGGAACCGCAAGGTGCACCA
TCGACCGATCCTGATGTCCTCGGATGGATTTGAGTAAGAGCATAGCTGTTGGGACCCGAA
AGATGGTGAACTATGCCTGAATAGGGTGAAGCCAGAGGAAACTCTGGTGGAGGCTCGCAG
CGGTTCTGACGTGCAAATCGATCGTCAAATTTGGGTATAGGGGCG
>URS00000865FE_1125874 Septoria lysimachiae eukaryotic LSU rRNA
GGGATTGCCCTAGTAACGGCGAGTGAAGCGGCAACAGCTCAAATTTGAAATCTGGCGCAA
GCCCGAGTTGTAATTTGTAGAGGATGCTTCTGGGTAGCGACCGATCTAAGTTCCTTGGAA
CAGGACGTCATAGAGGGTGAGAATCCCGTATGTGACCGGCCCGCACCCTTTACGTAGCTC
CTTCGACGAGTCGAGTTGTTTGGGAATGCAGCTCTAAATGGGAGGTAAATTTCTTCTAAA
GCTAAATACCGGCCAGAGACCGATAGCGCACAAGTAGAGTGATCGAAAGATGAAAAGTAC
TTTGGAAAGAGAGTTAAAAAGCACGTGAAATTGTTGAAAGGGAAGCGCCTGCAACCAGAC
TTCGCGGCAGTGTTCCGCCGGTCTTCTGACCGGTTCATTCTCTGTCGCGAGGCCATCATC
GTCTGGGCCCGCCGGATAAGACCTTAGGAATGTAGCTCACCTTCGGGGGAGTGTTATAGC
CTAGGGTGATGCGGCGAGGCTCGGGCGAGGTCCGCGCTTCGGCAAGGATGATGGCGTAAT
GGTTGTCGGCGGCCCGTCTTGAAACACGGACCAAGGAGTCTAACATCTATGCGAGTGTTC
GGGTGTCAAACCCCTACGCGTAATGAAAGTGAACGGAGGTGGGAACCGCAAGGTGCACCA
TCGACCGATCCTGATGTCCTCGGATGGATTTGAGTAAGAGCATAGCTGTTGGGACCCGAA
AGATGGTGAACTATGCCTGAATAGGGTGAAGCCAGAGGAAACTCTGGTGGAGGCTCGCAG
CGGTTCTGACGTGCAAATCGATCGTCAAATTTGGGTATAGGGGCG
>URS00000865FE_1198102 Septoria stachydicola eukaryotic LSU rRNA
GGGATTGCCCTAGTAACGGCGAGTGAAGCGGCAACAGCTCAAATTTGAAATCTGGCGCAA
GCCCGAGTTGTAATTTGTAGAGGATGCTTCTGGGTAGCGACCGATCTAAGTTCCTTGGAA
CAGGACGTCATAGAGGGTGAGAATCCCGTATGTGACCGGCCCGCACCCTTTACGTAGCTC
CTTCGACGAGTCGAGTTGTTTGGGAATGCAGCTCTAAATGGGAGGTAAATTTCTTCTAAA
GCTAAATACCGGCCAGAGACCGATAGCGCACAAGTAGAGTGATCGAAAGATGAAAAGTAC
TTTGGAAAGAGAGTTAAAAAGCACGTGAAATTGTTGAAAGGGAAGCGCCTGCAACCAGAC
TTCGCGGCAGTGTTCCGCCGGTCTTCTGACCGGTTCATTCTCTGTCGCGAGGCCATCATC
GTCTGGGCCCGCCGGATAAGACCTTAGGAATGTAGCTCACCTTCGGGGGAGTGTTATAGC
CTAGGGTGATGCGGCGAGGCTCGGGCGAGGTCCGCGCTTCGGCAAGGATGATGGCGTAAT
GGTTGTCGGCGGCCCGTCTTGAAACACGGACCAAGGAGTCTAACATCTATGCGAGTGTTC
GGGTGTCAAACCCCTACGCGTAATGAAAGTGAACGGAGGTGGGAACCGCAAGGTGCACCA
TCGACCGATCCTGATGTCCTCGGATGGATTTGAGTAAGAGCATAGCTGTTGGGACCCGAA
AGATGGTGAACTATGCCTGAATAGGGTGAAGCCAGAGGAAACTCTGGTGGAGGCTCGCAG
CGGTTCTGACGTGCAAATCGATCGTCAAATTTGGGTATAGGGGCG
>URS00000865FE_1198104 Septoria villarsiae eukaryotic LSU rRNA
GGGATTGCCCTAGTAACGGCGAGTGAAGCGGCAACAGCTCAAATTTGAAATCTGGCGCAA
GCCCGAGTTGTAATTTGTAGAGGATGCTTCTGGGTAGCGACCGATCTAAGTTCCTTGGAA
CAGGACGTCATAGAGGGTGAGAATCCCGTATGTGACCGGCCCGCACCCTTTACGTAGCTC
CTTCGACGAGTCGAGTTGTTTGGGAATGCAGCTCTAAATGGGAGGTAAATTTCTTCTAAA
GCTAAATACCGGCCAGAGACCGATAGCGCACAAGTAGAGTGATCGAAAGATGAAAAGTAC
TTTGGAAAGAGAGTTAAAAAGCACGTGAAATTGTTGAAAGGGAAGCGCCTGCAACCAGAC
TTCGCGGCAGTGTTCCGCCGGTCTTCTGACCGGTTCATTCTCTGTCGCGAGGCCATCATC
GTCTGGGCCCGCCGGATAAGACCTTAGGAATGTAGCTCACCTTCGGGGGAGTGTTATAGC
CTAGGGTGATGCGGCGAGGCTCGGGCGAGGTCCGCGCTTCGGCAAGGATGATGGCGTAAT
GGTTGTCGGCGGCCCGTCTTGAAACACGGACCAAGGAGTCTAACATCTATGCGAGTGTTC
GGGTGTCAAACCCCTACGCGTAATGAAAGTGAACGGAGGTGGGAACCGCAAGGTGCACCA
TCGACCGATCCTGATGTCCTCGGATGGATTTGAGTAAGAGCATAGCTGTTGGGACCCGAA
AGATGGTGAACTATGCCTGAATAGGGTGAAGCCAGAGGAAACTCTGGTGGAGGCTCGCAG
CGGTTCTGACGTGCAAATCGATCGTCAAATTTGGGTATAGGGGCG
>URS00000865FE_1276524 Septoria cucurbitacearum eukaryotic LSU rRNA
GGGATTGCCCTAGTAACGGCGAGTGAAGCGGCAACAGCTCAAATTTGAAATCTGGCGCAA
GCCCGAGTTGTAATTTGTAGAGGATGCTTCTGGGTAGCGACCGATCTAAGTTCCTTGGAA
CAGGACGTCATAGAGGGTGAGAATCCCGTATGTGACCGGCCCGCACCCTTTACGTAGCTC
CTTCGACGAGTCGAGTTGTTTGGGAATGCAGCTCTAAATGGGAGGTAAATTTCTTCTAAA
GCTAAATACCGGCCAGAGACCGATAGCGCACAAGTAGAGTGATCGAAAGATGAAAAGTAC
TTTGGAAAGAGAGTTAAAAAGCACGTGAAATTGTTGAAAGGGAAGCGCCTGCAACCAGAC
TTCGCGGCAGTGTTCCGCCGGTCTTCTGACCGGTTCATTCTCTGTCGCGAGGCCATCATC
GTCTGGGCCCGCCGGATAAGACCTTAGGAATGTAGCTCACCTTCGGGGGAGTGTTATAGC
CTAGGGTGATGCGGCGAGGCTCGGGCGAGGTCCGCGCTTCGGCAAGGATGATGGCGTAAT
GGTTGTCGGCGGCCCGTCTTGAAACACGGACCAAGGAGTCTAACATCTATGCGAGTGTTC
GGGTGTCAAACCCCTACGCGTAATGAAAGTGAACGGAGGTGGGAACCGCAAGGTGCACCA
TCGACCGATCCTGATGTCCTCGGATGGATTTGAGTAAGAGCATAGCTGTTGGGACCCGAA
AGATGGTGAACTATGCCTGAATAGGGTGAAGCCAGAGGAAACTCTGGTGGAGGCTCGCAG
CGGTTCTGACGTGCAAATCGATCGTCAAATTTGGGTATAGGGGCG
>URS00000865FE_1276525 Septoria matricariae eukaryotic LSU rRNA
GGGATTGCCCTAGTAACGGCGAGTGAAGCGGCAACAGCTCAAATTTGAAATCTGGCGCAA
GCCCGAGTTGTAATTTGTAGAGGATGCTTCTGGGTAGCGACCGATCTAAGTTCCTTGGAA
CAGGACGTCATAGAGGGTGAGAATCCCGTATGTGACCGGCCCGCACCCTTTACGTAGCTC
CTTCGACGAGTCGAGTTGTTTGGGAATGCAGCTCTAAATGGGAGGTAAATTTCTTCTAAA
GCTAAATACCGGCCAGAGACCGATAGCGCACAAGTAGAGTGATCGAAAGATGAAAAGTAC
TTTGGAAAGAGAGTTAAAAAGCACGTGAAATTGTTGAAAGGGAAGCGCCTGCAACCAGAC
TTCGCGGCAGTGTTCCGCCGGTCTTCTGACCGGTTCATTCTCTGTCGCGAGGCCATCATC
GTCTGGGCCCGCCGGATAAGACCTTAGGAATGTAGCTCACCTTCGGGGGAGTGTTATAGC
CTAGGGTGATGCGGCGAGGCTCGGGCGAGGTCCGCGCTTCGGCAAGGATGATGGCGTAAT
GGTTGTCGGCGGCCCGTCTTGAAACACGGACCAAGGAGTCTAACATCTATGCGAGTGTTC
GGGTGTCAAACCCCTACGCGTAATGAAAGTGAACGGAGGTGGGAACCGCAAGGTGCACCA
TCGACCGATCCTGATGTCCTCGGATGGATTTGAGTAAGAGCATAGCTGTTGGGACCCGAA
AGATGGTGAACTATGCCTGAATAGGGTGAAGCCAGAGGAAACTCTGGTGGAGGCTCGCAG
CGGTTCTGACGTGCAAATCGATCGTCAAATTTGGGTATAGGGGCG
>URS00000865FE_1351433 Septoria bothriospermi eukaryotic LSU rRNA
GGGATTGCCCTAGTAACGGCGAGTGAAGCGGCAACAGCTCAAATTTGAAATCTGGCGCAA
GCCCGAGTTGTAATTTGTAGAGGATGCTTCTGGGTAGCGACCGATCTAAGTTCCTTGGAA
CAGGACGTCATAGAGGGTGAGAATCCCGTATGTGACCGGCCCGCACCCTTTACGTAGCTC
CTTCGACGAGTCGAGTTGTTTGGGAATGCAGCTCTAAATGGGAGGTAAATTTCTTCTAAA
GCTAAATACCGGCCAGAGACCGATAGCGCACAAGTAGAGTGATCGAAAGATGAAAAGTAC
TTTGGAAAGAGAGTTAAAAAGCACGTGAAATTGTTGAAAGGGAAGCGCCTGCAACCAGAC
TTCGCGGCAGTGTTCCGCCGGTCTTCTGACCGGTTCATTCTCTGTCGCGAGGCCATCATC
GTCTGGGCCCGCCGGATAAGACCTTAGGAATGTAGCTCACCTTCGGGGGAGTGTTATAGC
CTAGGGTGATGCGGCGAGGCTCGGGCGAGGTCCGCGCTTCGGCAAGGATGATGGCGTAAT
GGTTGTCGGCGGCCCGTCTTGAAACACGGACCAAGGAGTCTAACATCTATGCGAGTGTTC
GGGTGTCAAACCCCTACGCGTAATGAAAGTGAACGGAGGTGGGAACCGCAAGGTGCACCA
TCGACCGATCCTGATGTCCTCGGATGGATTTGAGTAAGAGCATAGCTGTTGGGACCCGAA
AGATGGTGAACTATGCCTGAATAGGGTGAAGCCAGAGGAAACTCTGGTGGAGGCTCGCAG
CGGTTCTGACGTGCAAATCGATCGTCAAATTTGGGTATAGGGGCG
>URS00000865FE_1351440 Septoria exotica eukaryotic LSU rRNA
GGGATTGCCCTAGTAACGGCGAGTGAAGCGGCAACAGCTCAAATTTGAAATCTGGCGCAA
GCCCGAGTTGTAATTTGTAGAGGATGCTTCTGGGTAGCGACCGATCTAAGTTCCTTGGAA
CAGGACGTCATAGAGGGTGAGAATCCCGTATGTGACCGGCCCGCACCCTTTACGTAGCTC
CTTCGACGAGTCGAGTTGTTTGGGAATGCAGCTCTAAATGGGAGGTAAATTTCTTCTAAA
GCTAAATACCGGCCAGAGACCGATAGCGCACAAGTAGAGTGATCGAAAGATGAAAAGTAC
TTTGGAAAGAGAGTTAAAAAGCACGTGAAATTGTTGAAAGGGAAGCGCCTGCAACCAGAC
TTCGCGGCAGTGTTCCGCCGGTCTTCTGACCGGTTCATTCTCTGTCGCGAGGCCATCATC
GTCTGGGCCCGCCGGATAAGACCTTAGGAATGTAGCTCACCTTCGGGGGAGTGTTATAGC
CTAGGGTGATGCGGCGAGGCTCGGGCGAGGTCCGCGCTTCGGCAAGGATGATGGCGTAAT
GGTTGTCGGCGGCCCGTCTTGAAACACGGACCAAGGAGTCTAACATCTATGCGAGTGTTC
GGGTGTCAAACCCCTACGCGTAATGAAAGTGAACGGAGGTGGGAACCGCAAGGTGCACCA
TCGACCGATCCTGATGTCCTCGGATGGATTTGAGTAAGAGCATAGCTGTTGGGACCCGAA
AGATGGTGAACTATGCCTGAATAGGGTGAAGCCAGAGGAAACTCTGGTGGAGGCTCGCAG
CGGTTCTGACGTGCAAATCGATCGTCAAATTTGGGTATAGGGGCG
>URS00000865FE_1351441 Septoria galeopsidis eukaryotic LSU rRNA
GGGATTGCCCTAGTAACGGCGAGTGAAGCGGCAACAGCTCAAATTTGAAATCTGGCGCAA
GCCCGAGTTGTAATTTGTAGAGGATGCTTCTGGGTAGCGACCGATCTAAGTTCCTTGGAA
CAGGACGTCATAGAGGGTGAGAATCCCGTATGTGACCGGCCCGCACCCTTTACGTAGCTC
CTTCGACGAGTCGAGTTGTTTGGGAATGCAGCTCTAAATGGGAGGTAAATTTCTTCTAAA
GCTAAATACCGGCCAGAGACCGATAGCGCACAAGTAGAGTGATCGAAAGATGAAAAGTAC
TTTGGAAAGAGAGTTAAAAAGCACGTGAAATTGTTGAAAGGGAAGCGCCTGCAACCAGAC
TTCGCGGCAGTGTTCCGCCGGTCTTCTGACCGGTTCATTCTCTGTCGCGAGGCCATCATC
GTCTGGGCCCGCCGGATAAGACCTTAGGAATGTAGCTCACCTTCGGGGGAGTGTTATAGC
CTAGGGTGATGCGGCGAGGCTCGGGCGAGGTCCGCGCTTCGGCAAGGATGATGGCGTAAT
GGTTGTCGGCGGCCCGTCTTGAAACACGGACCAAGGAGTCTAACATCTATGCGAGTGTTC
GGGTGTCAAACCCCTACGCGTAATGAAAGTGAACGGAGGTGGGAACCGCAAGGTGCACCA
TCGACCGATCCTGATGTCCTCGGATGGATTTGAGTAAGAGCATAGCTGTTGGGACCCGAA
AGATGGTGAACTATGCCTGAATAGGGTGAAGCCAGAGGAAACTCTGGTGGAGGCTCGCAG
CGGTTCTGACGTGCAAATCGATCGTCAAATTTGGGTATAGGGGCG
>URS00000865FE_1351445 Septoria leptostachya eukaryotic LSU rRNA
GGGATTGCCCTAGTAACGGCGAGTGAAGCGGCAACAGCTCAAATTTGAAATCTGGCGCAA
GCCCGAGTTGTAATTTGTAGAGGATGCTTCTGGGTAGCGACCGATCTAAGTTCCTTGGAA
CAGGACGTCATAGAGGGTGAGAATCCCGTATGTGACCGGCCCGCACCCTTTACGTAGCTC
CTTCGACGAGTCGAGTTGTTTGGGAATGCAGCTCTAAATGGGAGGTAAATTTCTTCTAAA
GCTAAATACCGGCCAGAGACCGATAGCGCACAAGTAGAGTGATCGAAAGATGAAAAGTAC
TTTGGAAAGAGAGTTAAAAAGCACGTGAAATTGTTGAAAGGGAAGCGCCTGCAACCAGAC
TTCGCGGCAGTGTTCCGCCGGTCTTCTGACCGGTTCATTCTCTGTCGCGAGGCCATCATC
GTCTGGGCCCGCCGGATAAGACCTTAGGAATGTAGCTCACCTTCGGGGGAGTGTTATAGC
CTAGGGTGATGCGGCGAGGCTCGGGCGAGGTCCGCGCTTCGGCAAGGATGATGGCGTAAT
GGTTGTCGGCGGCCCGTCTTGAAACACGGACCAAGGAGTCTAACATCTATGCGAGTGTTC
GGGTGTCAAACCCCTACGCGTAATGAAAGTGAACGGAGGTGGGAACCGCAAGGTGCACCA
TCGACCGATCCTGATGTCCTCGGATGGATTTGAGTAAGAGCATAGCTGTTGGGACCCGAA
AGATGGTGAACTATGCCTGAATAGGGTGAAGCCAGAGGAAACTCTGGTGGAGGCTCGCAG
CGGTTCTGACGTGCAAATCGATCGTCAAATTTGGGTATAGGGGCG
>URS00000865FE_1351447 Septoria lycoctoni eukaryotic LSU rRNA
GGGATTGCCCTAGTAACGGCGAGTGAAGCGGCAACAGCTCAAATTTGAAATCTGGCGCAA
GCCCGAGTTGTAATTTGTAGAGGATGCTTCTGGGTAGCGACCGATCTAAGTTCCTTGGAA
CAGGACGTCATAGAGGGTGAGAATCCCGTATGTGACCGGCCCGCACCCTTTACGTAGCTC
CTTCGACGAGTCGAGTTGTTTGGGAATGCAGCTCTAAATGGGAGGTAAATTTCTTCTAAA
GCTAAATACCGGCCAGAGACCGATAGCGCACAAGTAGAGTGATCGAAAGATGAAAAGTAC
TTTGGAAAGAGAGTTAAAAAGCACGTGAAATTGTTGAAAGGGAAGCGCCTGCAACCAGAC
TTCGCGGCAGTGTTCCGCCGGTCTTCTGACCGGTTCATTCTCTGTCGCGAGGCCATCATC
GTCTGGGCCCGCCGGATAAGACCTTAGGAATGTAGCTCACCTTCGGGGGAGTGTTATAGC
CTAGGGTGATGCGGCGAGGCTCGGGCGAGGTCCGCGCTTCGGCAAGGATGATGGCGTAAT
GGTTGTCGGCGGCCCGTCTTGAAACACGGACCAAGGAGTCTAACATCTATGCGAGTGTTC
GGGTGTCAAACCCCTACGCGTAATGAAAGTGAACGGAGGTGGGAACCGCAAGGTGCACCA
TCGACCGATCCTGATGTCCTCGGATGGATTTGAGTAAGAGCATAGCTGTTGGGACCCGAA
AGATGGTGAACTATGCCTGAATAGGGTGAAGCCAGAGGAAACTCTGGTGGAGGCTCGCAG
CGGTTCTGACGTGCAAATCGATCGTCAAATTTGGGTATAGGGGCG
>URS00000865FE_1351448 Septoria melissae eukaryotic LSU rRNA
GGGATTGCCCTAGTAACGGCGAGTGAAGCGGCAACAGCTCAAATTTGAAATCTGGCGCAA
GCCCGAGTTGTAATTTGTAGAGGATGCTTCTGGGTAGCGACCGATCTAAGTTCCTTGGAA
CAGGACGTCATAGAGGGTGAGAATCCCGTATGTGACCGGCCCGCACCCTTTACGTAGCTC
CTTCGACGAGTCGAGTTGTTTGGGAATGCAGCTCTAAATGGGAGGTAAATTTCTTCTAAA
GCTAAATACCGGCCAGAGACCGATAGCGCACAAGTAGAGTGATCGAAAGATGAAAAGTAC
TTTGGAAAGAGAGTTAAAAAGCACGTGAAATTGTTGAAAGGGAAGCGCCTGCAACCAGAC
TTCGCGGCAGTGTTCCGCCGGTCTTCTGACCGGTTCATTCTCTGTCGCGAGGCCATCATC
GTCTGGGCCCGCCGGATAAGACCTTAGGAATGTAGCTCACCTTCGGGGGAGTGTTATAGC
CTAGGGTGATGCGGCGAGGCTCGGGCGAGGTCCGCGCTTCGGCAAGGATGATGGCGTAAT
GGTTGTCGGCGGCCCGTCTTGAAACACGGACCAAGGAGTCTAACATCTATGCGAGTGTTC
GGGTGTCAAACCCCTACGCGTAATGAAAGTGAACGGAGGTGGGAACCGCAAGGTGCACCA
TCGACCGATCCTGATGTCCTCGGATGGATTTGAGTAAGAGCATAGCTGTTGGGACCCGAA
AGATGGTGAACTATGCCTGAATAGGGTGAAGCCAGAGGAAACTCTGGTGGAGGCTCGCAG
CGGTTCTGACGTGCAAATCGATCGTCAAATTTGGGTATAGGGGCG
>URS00000865FE_1351449 Septoria napelli eukaryotic LSU rRNA
GGGATTGCCCTAGTAACGGCGAGTGAAGCGGCAACAGCTCAAATTTGAAATCTGGCGCAA
GCCCGAGTTGTAATTTGTAGAGGATGCTTCTGGGTAGCGACCGATCTAAGTTCCTTGGAA
CAGGACGTCATAGAGGGTGAGAATCCCGTATGTGACCGGCCCGCACCCTTTACGTAGCTC
CTTCGACGAGTCGAGTTGTTTGGGAATGCAGCTCTAAATGGGAGGTAAATTTCTTCTAAA
GCTAAATACCGGCCAGAGACCGATAGCGCACAAGTAGAGTGATCGAAAGATGAAAAGTAC
TTTGGAAAGAGAGTTAAAAAGCACGTGAAATTGTTGAAAGGGAAGCGCCTGCAACCAGAC
TTCGCGGCAGTGTTCCGCCGGTCTTCTGACCGGTTCATTCTCTGTCGCGAGGCCATCATC
GTCTGGGCCCGCCGGATAAGACCTTAGGAATGTAGCTCACCTTCGGGGGAGTGTTATAGC
CTAGGGTGATGCGGCGAGGCTCGGGCGAGGTCCGCGCTTCGGCAAGGATGATGGCGTAAT
GGTTGTCGGCGGCCCGTCTTGAAACACGGACCAAGGAGTCTAACATCTATGCGAGTGTTC
GGGTGTCAAACCCCTACGCGTAATGAAAGTGAACGGAGGTGGGAACCGCAAGGTGCACCA
TCGACCGATCCTGATGTCCTCGGATGGATTTGAGTAAGAGCATAGCTGTTGGGACCCGAA
AGATGGTGAACTATGCCTGAATAGGGTGAAGCCAGAGGAAACTCTGGTGGAGGCTCGCAG
CGGTTCTGACGTGCAAATCGATCGTCAAATTTGGGTATAGGGGCG
>URS00000865FE_1351450 Septoria orchidearum eukaryotic LSU rRNA
GGGATTGCCCTAGTAACGGCGAGTGAAGCGGCAACAGCTCAAATTTGAAATCTGGCGCAA
GCCCGAGTTGTAATTTGTAGAGGATGCTTCTGGGTAGCGACCGATCTAAGTTCCTTGGAA
CAGGACGTCATAGAGGGTGAGAATCCCGTATGTGACCGGCCCGCACCCTTTACGTAGCTC
CTTCGACGAGTCGAGTTGTTTGGGAATGCAGCTCTAAATGGGAGGTAAATTTCTTCTAAA
GCTAAATACCGGCCAGAGACCGATAGCGCACAAGTAGAGTGATCGAAAGATGAAAAGTAC
TTTGGAAAGAGAGTTAAAAAGCACGTGAAATTGTTGAAAGGGAAGCGCCTGCAACCAGAC
TTCGCGGCAGTGTTCCGCCGGTCTTCTGACCGGTTCATTCTCTGTCGCGAGGCCATCATC
GTCTGGGCCCGCCGGATAAGACCTTAGGAATGTAGCTCACCTTCGGGGGAGTGTTATAGC
CTAGGGTGATGCGGCGAGGCTCGGGCGAGGTCCGCGCTTCGGCAAGGATGATGGCGTAAT
GGTTGTCGGCGGCCCGTCTTGAAACACGGACCAAGGAGTCTAACATCTATGCGAGTGTTC
GGGTGTCAAACCCCTACGCGTAATGAAAGTGAACGGAGGTGGGAACCGCAAGGTGCACCA
TCGACCGATCCTGATGTCCTCGGATGGATTTGAGTAAGAGCATAGCTGTTGGGACCCGAA
AGATGGTGAACTATGCCTGAATAGGGTGAAGCCAGAGGAAACTCTGGTGGAGGCTCGCAG
CGGTTCTGACGTGCAAATCGATCGTCAAATTTGGGTATAGGGGCG
>URS00000865FE_1351452 Septoria paridis eukaryotic LSU rRNA
GGGATTGCCCTAGTAACGGCGAGTGAAGCGGCAACAGCTCAAATTTGAAATCTGGCGCAA
GCCCGAGTTGTAATTTGTAGAGGATGCTTCTGGGTAGCGACCGATCTAAGTTCCTTGGAA
CAGGACGTCATAGAGGGTGAGAATCCCGTATGTGACCGGCCCGCACCCTTTACGTAGCTC
CTTCGACGAGTCGAGTTGTTTGGGAATGCAGCTCTAAATGGGAGGTAAATTTCTTCTAAA
GCTAAATACCGGCCAGAGACCGATAGCGCACAAGTAGAGTGATCGAAAGATGAAAAGTAC
TTTGGAAAGAGAGTTAAAAAGCACGTGAAATTGTTGAAAGGGAAGCGCCTGCAACCAGAC
TTCGCGGCAGTGTTCCGCCGGTCTTCTGACCGGTTCATTCTCTGTCGCGAGGCCATCATC
GTCTGGGCCCGCCGGATAAGACCTTAGGAATGTAGCTCACCTTCGGGGGAGTGTTATAGC
CTAGGGTGATGCGGCGAGGCTCGGGCGAGGTCCGCGCTTCGGCAAGGATGATGGCGTAAT
GGTTGTCGGCGGCCCGTCTTGAAACACGGACCAAGGAGTCTAACATCTATGCGAGTGTTC
GGGTGTCAAACCCCTACGCGTAATGAAAGTGAACGGAGGTGGGAACCGCAAGGTGCACCA
TCGACCGATCCTGATGTCCTCGGATGGATTTGAGTAAGAGCATAGCTGTTGGGACCCGAA
AGATGGTGAACTATGCCTGAATAGGGTGAAGCCAGAGGAAACTCTGGTGGAGGCTCGCAG
CGGTTCTGACGTGCAAATCGATCGTCAAATTTGGGTATAGGGGCG
>URS00000865FE_1351455 Septoria petroselini eukaryotic LSU rRNA
GGGATTGCCCTAGTAACGGCGAGTGAAGCGGCAACAGCTCAAATTTGAAATCTGGCGCAA
GCCCGAGTTGTAATTTGTAGAGGATGCTTCTGGGTAGCGACCGATCTAAGTTCCTTGGAA
CAGGACGTCATAGAGGGTGAGAATCCCGTATGTGACCGGCCCGCACCCTTTACGTAGCTC
CTTCGACGAGTCGAGTTGTTTGGGAATGCAGCTCTAAATGGGAGGTAAATTTCTTCTAAA
GCTAAATACCGGCCAGAGACCGATAGCGCACAAGTAGAGTGATCGAAAGATGAAAAGTAC
TTTGGAAAGAGAGTTAAAAAGCACGTGAAATTGTTGAAAGGGAAGCGCCTGCAACCAGAC
TTCGCGGCAGTGTTCCGCCGGTCTTCTGACCGGTTCATTCTCTGTCGCGAGGCCATCATC
GTCTGGGCCCGCCGGATAAGACCTTAGGAATGTAGCTCACCTTCGGGGGAGTGTTATAGC
CTAGGGTGATGCGGCGAGGCTCGGGCGAGGTCCGCGCTTCGGCAAGGATGATGGCGTAAT
GGTTGTCGGCGGCCCGTCTTGAAACACGGACCAAGGAGTCTAACATCTATGCGAGTGTTC
GGGTGTCAAACCCCTACGCGTAATGAAAGTGAACGGAGGTGGGAACCGCAAGGTGCACCA
TCGACCGATCCTGATGTCCTCGGATGGATTTGAGTAAGAGCATAGCTGTTGGGACCCGAA
AGATGGTGAACTATGCCTGAATAGGGTGAAGCCAGAGGAAACTCTGGTGGAGGCTCGCAG
CGGTTCTGACGTGCAAATCGATCGTCAAATTTGGGTATAGGGGCG
>URS00000865FE_1351456 Septoria polygonorum eukaryotic LSU rRNA
GGGATTGCCCTAGTAACGGCGAGTGAAGCGGCAACAGCTCAAATTTGAAATCTGGCGCAA
GCCCGAGTTGTAATTTGTAGAGGATGCTTCTGGGTAGCGACCGATCTAAGTTCCTTGGAA
CAGGACGTCATAGAGGGTGAGAATCCCGTATGTGACCGGCCCGCACCCTTTACGTAGCTC
CTTCGACGAGTCGAGTTGTTTGGGAATGCAGCTCTAAATGGGAGGTAAATTTCTTCTAAA
GCTAAATACCGGCCAGAGACCGATAGCGCACAAGTAGAGTGATCGAAAGATGAAAAGTAC
TTTGGAAAGAGAGTTAAAAAGCACGTGAAATTGTTGAAAGGGAAGCGCCTGCAACCAGAC
TTCGCGGCAGTGTTCCGCCGGTCTTCTGACCGGTTCATTCTCTGTCGCGAGGCCATCATC
GTCTGGGCCCGCCGGATAAGACCTTAGGAATGTAGCTCACCTTCGGGGGAGTGTTATAGC
CTAGGGTGATGCGGCGAGGCTCGGGCGAGGTCCGCGCTTCGGCAAGGATGATGGCGTAAT
GGTTGTCGGCGGCCCGTCTTGAAACACGGACCAAGGAGTCTAACATCTATGCGAGTGTTC
GGGTGTCAAACCCCTACGCGTAATGAAAGTGAACGGAGGTGGGAACCGCAAGGTGCACCA
TCGACCGATCCTGATGTCCTCGGATGGATTTGAGTAAGAGCATAGCTGTTGGGACCCGAA
AGATGGTGAACTATGCCTGAATAGGGTGAAGCCAGAGGAAACTCTGGTGGAGGCTCGCAG
CGGTTCTGACGTGCAAATCGATCGTCAAATTTGGGTATAGGGGCG
>URS00000865FE_1351464 Septoria tinctoriae eukaryotic LSU rRNA
GGGATTGCCCTAGTAACGGCGAGTGAAGCGGCAACAGCTCAAATTTGAAATCTGGCGCAA
GCCCGAGTTGTAATTTGTAGAGGATGCTTCTGGGTAGCGACCGATCTAAGTTCCTTGGAA
CAGGACGTCATAGAGGGTGAGAATCCCGTATGTGACCGGCCCGCACCCTTTACGTAGCTC
CTTCGACGAGTCGAGTTGTTTGGGAATGCAGCTCTAAATGGGAGGTAAATTTCTTCTAAA
GCTAAATACCGGCCAGAGACCGATAGCGCACAAGTAGAGTGATCGAAAGATGAAAAGTAC
TTTGGAAAGAGAGTTAAAAAGCACGTGAAATTGTTGAAAGGGAAGCGCCTGCAACCAGAC
TTCGCGGCAGTGTTCCGCCGGTCTTCTGACCGGTTCATTCTCTGTCGCGAGGCCATCATC
GTCTGGGCCCGCCGGATAAGACCTTAGGAATGTAGCTCACCTTCGGGGGAGTGTTATAGC
CTAGGGTGATGCGGCGAGGCTCGGGCGAGGTCCGCGCTTCGGCAAGGATGATGGCGTAAT
GGTTGTCGGCGGCCCGTCTTGAAACACGGACCAAGGAGTCTAACATCTATGCGAGTGTTC
GGGTGTCAAACCCCTACGCGTAATGAAAGTGAACGGAGGTGGGAACCGCAAGGTGCACCA
TCGACCGATCCTGATGTCCTCGGATGGATTTGAGTAAGAGCATAGCTGTTGGGACCCGAA
AGATGGTGAACTATGCCTGAATAGGGTGAAGCCAGAGGAAACTCTGGTGGAGGCTCGCAG
CGGTTCTGACGTGCAAATCGATCGTCAAATTTGGGTATAGGGGCG
>URS00000865FE_1351870 Septoria glycinicola eukaryotic LSU rRNA
GGGATTGCCCTAGTAACGGCGAGTGAAGCGGCAACAGCTCAAATTTGAAATCTGGCGCAA
GCCCGAGTTGTAATTTGTAGAGGATGCTTCTGGGTAGCGACCGATCTAAGTTCCTTGGAA
CAGGACGTCATAGAGGGTGAGAATCCCGTATGTGACCGGCCCGCACCCTTTACGTAGCTC
CTTCGACGAGTCGAGTTGTTTGGGAATGCAGCTCTAAATGGGAGGTAAATTTCTTCTAAA
GCTAAATACCGGCCAGAGACCGATAGCGCACAAGTAGAGTGATCGAAAGATGAAAAGTAC
TTTGGAAAGAGAGTTAAAAAGCACGTGAAATTGTTGAAAGGGAAGCGCCTGCAACCAGAC
TTCGCGGCAGTGTTCCGCCGGTCTTCTGACCGGTTCATTCTCTGTCGCGAGGCCATCATC
GTCTGGGCCCGCCGGATAAGACCTTAGGAATGTAGCTCACCTTCGGGGGAGTGTTATAGC
CTAGGGTGATGCGGCGAGGCTCGGGCGAGGTCCGCGCTTCGGCAAGGATGATGGCGTAAT
GGTTGTCGGCGGCCCGTCTTGAAACACGGACCAAGGAGTCTAACATCTATGCGAGTGTTC
GGGTGTCAAACCCCTACGCGTAATGAAAGTGAACGGAGGTGGGAACCGCAAGGTGCACCA
TCGACCGATCCTGATGTCCTCGGATGGATTTGAGTAAGAGCATAGCTGTTGGGACCCGAA
AGATGGTGAACTATGCCTGAATAGGGTGAAGCCAGAGGAAACTCTGGTGGAGGCTCGCAG
CGGTTCTGACGTGCAAATCGATCGTCAAATTTGGGTATAGGGGCG
>URS00000865FE_1351874 Septoria sigesbeckiae eukaryotic LSU rRNA
GGGATTGCCCTAGTAACGGCGAGTGAAGCGGCAACAGCTCAAATTTGAAATCTGGCGCAA
GCCCGAGTTGTAATTTGTAGAGGATGCTTCTGGGTAGCGACCGATCTAAGTTCCTTGGAA
CAGGACGTCATAGAGGGTGAGAATCCCGTATGTGACCGGCCCGCACCCTTTACGTAGCTC
CTTCGACGAGTCGAGTTGTTTGGGAATGCAGCTCTAAATGGGAGGTAAATTTCTTCTAAA
GCTAAATACCGGCCAGAGACCGATAGCGCACAAGTAGAGTGATCGAAAGATGAAAAGTAC
TTTGGAAAGAGAGTTAAAAAGCACGTGAAATTGTTGAAAGGGAAGCGCCTGCAACCAGAC
TTCGCGGCAGTGTTCCGCCGGTCTTCTGACCGGTTCATTCTCTGTCGCGAGGCCATCATC
GTCTGGGCCCGCCGGATAAGACCTTAGGAATGTAGCTCACCTTCGGGGGAGTGTTATAGC
CTAGGGTGATGCGGCGAGGCTCGGGCGAGGTCCGCGCTTCGGCAAGGATGATGGCGTAAT
GGTTGTCGGCGGCCCGTCTTGAAACACGGACCAAGGAGTCTAACATCTATGCGAGTGTTC
GGGTGTCAAACCCCTACGCGTAATGAAAGTGAACGGAGGTGGGAACCGCAAGGTGCACCA
TCGACCGATCCTGATGTCCTCGGATGGATTTGAGTAAGAGCATAGCTGTTGGGACCCGAA
AGATGGTGAACTATGCCTGAATAGGGTGAAGCCAGAGGAAACTCTGGTGGAGGCTCGCAG
CGGTTCTGACGTGCAAATCGATCGTCAAATTTGGGTATAGGGGCG
>URS00000865FE_1352305 Septoria cf. rubi CBS 128646 eukaryotic LSU rRNA
GGGATTGCCCTAGTAACGGCGAGTGAAGCGGCAACAGCTCAAATTTGAAATCTGGCGCAA
GCCCGAGTTGTAATTTGTAGAGGATGCTTCTGGGTAGCGACCGATCTAAGTTCCTTGGAA
CAGGACGTCATAGAGGGTGAGAATCCCGTATGTGACCGGCCCGCACCCTTTACGTAGCTC
CTTCGACGAGTCGAGTTGTTTGGGAATGCAGCTCTAAATGGGAGGTAAATTTCTTCTAAA
GCTAAATACCGGCCAGAGACCGATAGCGCACAAGTAGAGTGATCGAAAGATGAAAAGTAC
TTTGGAAAGAGAGTTAAAAAGCACGTGAAATTGTTGAAAGGGAAGCGCCTGCAACCAGAC
TTCGCGGCAGTGTTCCGCCGGTCTTCTGACCGGTTCATTCTCTGTCGCGAGGCCATCATC
GTCTGGGCCCGCCGGATAAGACCTTAGGAATGTAGCTCACCTTCGGGGGAGTGTTATAGC
CTAGGGTGATGCGGCGAGGCTCGGGCGAGGTCCGCGCTTCGGCAAGGATGATGGCGTAAT
GGTTGTCGGCGGCCCGTCTTGAAACACGGACCAAGGAGTCTAACATCTATGCGAGTGTTC
GGGTGTCAAACCCCTACGCGTAATGAAAGTGAACGGAGGTGGGAACCGCAAGGTGCACCA
TCGACCGATCCTGATGTCCTCGGATGGATTTGAGTAAGAGCATAGCTGTTGGGACCCGAA
AGATGGTGAACTATGCCTGAATAGGGTGAAGCCAGAGGAAACTCTGGTGGAGGCTCGCAG
CGGTTCTGACGTGCAAATCGATCGTCAAATTTGGGTATAGGGGCG
>URS00000865FE_1352306 Septoria cf. rubi CBS 128648 eukaryotic LSU rRNA
GGGATTGCCCTAGTAACGGCGAGTGAAGCGGCAACAGCTCAAATTTGAAATCTGGCGCAA
GCCCGAGTTGTAATTTGTAGAGGATGCTTCTGGGTAGCGACCGATCTAAGTTCCTTGGAA
CAGGACGTCATAGAGGGTGAGAATCCCGTATGTGACCGGCCCGCACCCTTTACGTAGCTC
CTTCGACGAGTCGAGTTGTTTGGGAATGCAGCTCTAAATGGGAGGTAAATTTCTTCTAAA
GCTAAATACCGGCCAGAGACCGATAGCGCACAAGTAGAGTGATCGAAAGATGAAAAGTAC
TTTGGAAAGAGAGTTAAAAAGCACGTGAAATTGTTGAAAGGGAAGCGCCTGCAACCAGAC
TTCGCGGCAGTGTTCCGCCGGTCTTCTGACCGGTTCATTCTCTGTCGCGAGGCCATCATC
GTCTGGGCCCGCCGGATAAGACCTTAGGAATGTAGCTCACCTTCGGGGGAGTGTTATAGC
CTAGGGTGATGCGGCGAGGCTCGGGCGAGGTCCGCGCTTCGGCAAGGATGATGGCGTAAT
GGTTGTCGGCGGCCCGTCTTGAAACACGGACCAAGGAGTCTAACATCTATGCGAGTGTTC
GGGTGTCAAACCCCTACGCGTAATGAAAGTGAACGGAGGTGGGAACCGCAAGGTGCACCA
TCGACCGATCCTGATGTCCTCGGATGGATTTGAGTAAGAGCATAGCTGTTGGGACCCGAA
AGATGGTGAACTATGCCTGAATAGGGTGAAGCCAGAGGAAACTCTGGTGGAGGCTCGCAG
CGGTTCTGACGTGCAAATCGATCGTCAAATTTGGGTATAGGGGCG
>URS00000865FE_1352307 Septoria cf. rubi CBS 128760 eukaryotic LSU rRNA
GGGATTGCCCTAGTAACGGCGAGTGAAGCGGCAACAGCTCAAATTTGAAATCTGGCGCAA
GCCCGAGTTGTAATTTGTAGAGGATGCTTCTGGGTAGCGACCGATCTAAGTTCCTTGGAA
CAGGACGTCATAGAGGGTGAGAATCCCGTATGTGACCGGCCCGCACCCTTTACGTAGCTC
CTTCGACGAGTCGAGTTGTTTGGGAATGCAGCTCTAAATGGGAGGTAAATTTCTTCTAAA
GCTAAATACCGGCCAGAGACCGATAGCGCACAAGTAGAGTGATCGAAAGATGAAAAGTAC
TTTGGAAAGAGAGTTAAAAAGCACGTGAAATTGTTGAAAGGGAAGCGCCTGCAACCAGAC
TTCGCGGCAGTGTTCCGCCGGTCTTCTGACCGGTTCATTCTCTGTCGCGAGGCCATCATC
GTCTGGGCCCGCCGGATAAGACCTTAGGAATGTAGCTCACCTTCGGGGGAGTGTTATAGC
CTAGGGTGATGCGGCGAGGCTCGGGCGAGGTCCGCGCTTCGGCAAGGATGATGGCGTAAT
GGTTGTCGGCGGCCCGTCTTGAAACACGGACCAAGGAGTCTAACATCTATGCGAGTGTTC
GGGTGTCAAACCCCTACGCGTAATGAAAGTGAACGGAGGTGGGAACCGCAAGGTGCACCA
TCGACCGATCCTGATGTCCTCGGATGGATTTGAGTAAGAGCATAGCTGTTGGGACCCGAA
AGATGGTGAACTATGCCTGAATAGGGTGAAGCCAGAGGAAACTCTGGTGGAGGCTCGCAG
CGGTTCTGACGTGCAAATCGATCGTCAAATTTGGGTATAGGGGCG
>URS00000865FE_1352308 Septoria cf. rubi CPC 12331 eukaryotic LSU rRNA
GGGATTGCCCTAGTAACGGCGAGTGAAGCGGCAACAGCTCAAATTTGAAATCTGGCGCAA
GCCCGAGTTGTAATTTGTAGAGGATGCTTCTGGGTAGCGACCGATCTAAGTTCCTTGGAA
CAGGACGTCATAGAGGGTGAGAATCCCGTATGTGACCGGCCCGCACCCTTTACGTAGCTC
CTTCGACGAGTCGAGTTGTTTGGGAATGCAGCTCTAAATGGGAGGTAAATTTCTTCTAAA
GCTAAATACCGGCCAGAGACCGATAGCGCACAAGTAGAGTGATCGAAAGATGAAAAGTAC
TTTGGAAAGAGAGTTAAAAAGCACGTGAAATTGTTGAAAGGGAAGCGCCTGCAACCAGAC
TTCGCGGCAGTGTTCCGCCGGTCTTCTGACCGGTTCATTCTCTGTCGCGAGGCCATCATC
GTCTGGGCCCGCCGGATAAGACCTTAGGAATGTAGCTCACCTTCGGGGGAGTGTTATAGC
CTAGGGTGATGCGGCGAGGCTCGGGCGAGGTCCGCGCTTCGGCAAGGATGATGGCGTAAT
GGTTGTCGGCGGCCCGTCTTGAAACACGGACCAAGGAGTCTAACATCTATGCGAGTGTTC
GGGTGTCAAACCCCTACGCGTAATGAAAGTGAACGGAGGTGGGAACCGCAAGGTGCACCA
TCGACCGATCCTGATGTCCTCGGATGGATTTGAGTAAGAGCATAGCTGTTGGGACCCGAA
AGATGGTGAACTATGCCTGAATAGGGTGAAGCCAGAGGAAACTCTGGTGGAGGCTCGCAG
CGGTTCTGACGTGCAAATCGATCGTCAAATTTGGGTATAGGGGCG
>URS00000865FE_1352309 Septoria sp. CBS 109114 eukaryotic LSU rRNA
GGGATTGCCCTAGTAACGGCGAGTGAAGCGGCAACAGCTCAAATTTGAAATCTGGCGCAA
GCCCGAGTTGTAATTTGTAGAGGATGCTTCTGGGTAGCGACCGATCTAAGTTCCTTGGAA
CAGGACGTCATAGAGGGTGAGAATCCCGTATGTGACCGGCCCGCACCCTTTACGTAGCTC
CTTCGACGAGTCGAGTTGTTTGGGAATGCAGCTCTAAATGGGAGGTAAATTTCTTCTAAA
GCTAAATACCGGCCAGAGACCGATAGCGCACAAGTAGAGTGATCGAAAGATGAAAAGTAC
TTTGGAAAGAGAGTTAAAAAGCACGTGAAATTGTTGAAAGGGAAGCGCCTGCAACCAGAC
TTCGCGGCAGTGTTCCGCCGGTCTTCTGACCGGTTCATTCTCTGTCGCGAGGCCATCATC
GTCTGGGCCCGCCGGATAAGACCTTAGGAATGTAGCTCACCTTCGGGGGAGTGTTATAGC
CTAGGGTGATGCGGCGAGGCTCGGGCGAGGTCCGCGCTTCGGCAAGGATGATGGCGTAAT
GGTTGTCGGCGGCCCGTCTTGAAACACGGACCAAGGAGTCTAACATCTATGCGAGTGTTC
GGGTGTCAAACCCCTACGCGTAATGAAAGTGAACGGAGGTGGGAACCGCAAGGTGCACCA
TCGACCGATCCTGATGTCCTCGGATGGATTTGAGTAAGAGCATAGCTGTTGGGACCCGAA
AGATGGTGAACTATGCCTGAATAGGGTGAAGCCAGAGGAAACTCTGGTGGAGGCTCGCAG
CGGTTCTGACGTGCAAATCGATCGTCAAATTTGGGTATAGGGGCG
>URS00000865FE_1352310 Septoria sp. CBS 109115 eukaryotic LSU rRNA
GGGATTGCCCTAGTAACGGCGAGTGAAGCGGCAACAGCTCAAATTTGAAATCTGGCGCAA
GCCCGAGTTGTAATTTGTAGAGGATGCTTCTGGGTAGCGACCGATCTAAGTTCCTTGGAA
CAGGACGTCATAGAGGGTGAGAATCCCGTATGTGACCGGCCCGCACCCTTTACGTAGCTC
CTTCGACGAGTCGAGTTGTTTGGGAATGCAGCTCTAAATGGGAGGTAAATTTCTTCTAAA
GCTAAATACCGGCCAGAGACCGATAGCGCACAAGTAGAGTGATCGAAAGATGAAAAGTAC
TTTGGAAAGAGAGTTAAAAAGCACGTGAAATTGTTGAAAGGGAAGCGCCTGCAACCAGAC
TTCGCGGCAGTGTTCCGCCGGTCTTCTGACCGGTTCATTCTCTGTCGCGAGGCCATCATC
GTCTGGGCCCGCCGGATAAGACCTTAGGAATGTAGCTCACCTTCGGGGGAGTGTTATAGC
CTAGGGTGATGCGGCGAGGCTCGGGCGAGGTCCGCGCTTCGGCAAGGATGATGGCGTAAT
GGTTGTCGGCGGCCCGTCTTGAAACACGGACCAAGGAGTCTAACATCTATGCGAGTGTTC
GGGTGTCAAACCCCTACGCGTAATGAAAGTGAACGGAGGTGGGAACCGCAAGGTGCACCA
TCGACCGATCCTGATGTCCTCGGATGGATTTGAGTAAGAGCATAGCTGTTGGGACCCGAA
AGATGGTGAACTATGCCTGAATAGGGTGAAGCCAGAGGAAACTCTGGTGGAGGCTCGCAG
CGGTTCTGACGTGCAAATCGATCGTCAAATTTGGGTATAGGGGCG
>URS00000865FE_1352311 Septoria sp. CBS 128650 eukaryotic LSU rRNA
GGGATTGCCCTAGTAACGGCGAGTGAAGCGGCAACAGCTCAAATTTGAAATCTGGCGCAA
GCCCGAGTTGTAATTTGTAGAGGATGCTTCTGGGTAGCGACCGATCTAAGTTCCTTGGAA
CAGGACGTCATAGAGGGTGAGAATCCCGTATGTGACCGGCCCGCACCCTTTACGTAGCTC
CTTCGACGAGTCGAGTTGTTTGGGAATGCAGCTCTAAATGGGAGGTAAATTTCTTCTAAA
GCTAAATACCGGCCAGAGACCGATAGCGCACAAGTAGAGTGATCGAAAGATGAAAAGTAC
TTTGGAAAGAGAGTTAAAAAGCACGTGAAATTGTTGAAAGGGAAGCGCCTGCAACCAGAC
TTCGCGGCAGTGTTCCGCCGGTCTTCTGACCGGTTCATTCTCTGTCGCGAGGCCATCATC
GTCTGGGCCCGCCGGATAAGACCTTAGGAATGTAGCTCACCTTCGGGGGAGTGTTATAGC
CTAGGGTGATGCGGCGAGGCTCGGGCGAGGTCCGCGCTTCGGCAAGGATGATGGCGTAAT
GGTTGTCGGCGGCCCGTCTTGAAACACGGACCAAGGAGTCTAACATCTATGCGAGTGTTC
GGGTGTCAAACCCCTACGCGTAATGAAAGTGAACGGAGGTGGGAACCGCAAGGTGCACCA
TCGACCGATCCTGATGTCCTCGGATGGATTTGAGTAAGAGCATAGCTGTTGGGACCCGAA
AGATGGTGAACTATGCCTGAATAGGGTGAAGCCAGAGGAAACTCTGGTGGAGGCTCGCAG
CGGTTCTGACGTGCAAATCGATCGTCAAATTTGGGTATAGGGGCG
>URS00000865FE_1352312 Septoria sp. CBS 128658 eukaryotic LSU rRNA
GGGATTGCCCTAGTAACGGCGAGTGAAGCGGCAACAGCTCAAATTTGAAATCTGGCGCAA
GCCCGAGTTGTAATTTGTAGAGGATGCTTCTGGGTAGCGACCGATCTAAGTTCCTTGGAA
CAGGACGTCATAGAGGGTGAGAATCCCGTATGTGACCGGCCCGCACCCTTTACGTAGCTC
CTTCGACGAGTCGAGTTGTTTGGGAATGCAGCTCTAAATGGGAGGTAAATTTCTTCTAAA
GCTAAATACCGGCCAGAGACCGATAGCGCACAAGTAGAGTGATCGAAAGATGAAAAGTAC
TTTGGAAAGAGAGTTAAAAAGCACGTGAAATTGTTGAAAGGGAAGCGCCTGCAACCAGAC
TTCGCGGCAGTGTTCCGCCGGTCTTCTGACCGGTTCATTCTCTGTCGCGAGGCCATCATC
GTCTGGGCCCGCCGGATAAGACCTTAGGAATGTAGCTCACCTTCGGGGGAGTGTTATAGC
CTAGGGTGATGCGGCGAGGCTCGGGCGAGGTCCGCGCTTCGGCAAGGATGATGGCGTAAT
GGTTGTCGGCGGCCCGTCTTGAAACACGGACCAAGGAGTCTAACATCTATGCGAGTGTTC
GGGTGTCAAACCCCTACGCGTAATGAAAGTGAACGGAGGTGGGAACCGCAAGGTGCACCA
TCGACCGATCCTGATGTCCTCGGATGGATTTGAGTAAGAGCATAGCTGTTGGGACCCGAA
AGATGGTGAACTATGCCTGAATAGGGTGAAGCCAGAGGAAACTCTGGTGGAGGCTCGCAG
CGGTTCTGACGTGCAAATCGATCGTCAAATTTGGGTATAGGGGCG
>URS00000865FE_1352317 Septoria sp. CPC 23104 eukaryotic LSU rRNA
GGGATTGCCCTAGTAACGGCGAGTGAAGCGGCAACAGCTCAAATTTGAAATCTGGCGCAA
GCCCGAGTTGTAATTTGTAGAGGATGCTTCTGGGTAGCGACCGATCTAAGTTCCTTGGAA
CAGGACGTCATAGAGGGTGAGAATCCCGTATGTGACCGGCCCGCACCCTTTACGTAGCTC
CTTCGACGAGTCGAGTTGTTTGGGAATGCAGCTCTAAATGGGAGGTAAATTTCTTCTAAA
GCTAAATACCGGCCAGAGACCGATAGCGCACAAGTAGAGTGATCGAAAGATGAAAAGTAC
TTTGGAAAGAGAGTTAAAAAGCACGTGAAATTGTTGAAAGGGAAGCGCCTGCAACCAGAC
TTCGCGGCAGTGTTCCGCCGGTCTTCTGACCGGTTCATTCTCTGTCGCGAGGCCATCATC
GTCTGGGCCCGCCGGATAAGACCTTAGGAATGTAGCTCACCTTCGGGGGAGTGTTATAGC
CTAGGGTGATGCGGCGAGGCTCGGGCGAGGTCCGCGCTTCGGCAAGGATGATGGCGTAAT
GGTTGTCGGCGGCCCGTCTTGAAACACGGACCAAGGAGTCTAACATCTATGCGAGTGTTC
GGGTGTCAAACCCCTACGCGTAATGAAAGTGAACGGAGGTGGGAACCGCAAGGTGCACCA
TCGACCGATCCTGATGTCCTCGGATGGATTTGAGTAAGAGCATAGCTGTTGGGACCCGAA
AGATGGTGAACTATGCCTGAATAGGGTGAAGCCAGAGGAAACTCTGGTGGAGGCTCGCAG
CGGTTCTGACGTGCAAATCGATCGTCAAATTTGGGTATAGGGGCG
>URS00000865FE_148811 Septoria epambrosiae eukaryotic LSU rRNA
GGGATTGCCCTAGTAACGGCGAGTGAAGCGGCAACAGCTCAAATTTGAAATCTGGCGCAA
GCCCGAGTTGTAATTTGTAGAGGATGCTTCTGGGTAGCGACCGATCTAAGTTCCTTGGAA
CAGGACGTCATAGAGGGTGAGAATCCCGTATGTGACCGGCCCGCACCCTTTACGTAGCTC
CTTCGACGAGTCGAGTTGTTTGGGAATGCAGCTCTAAATGGGAGGTAAATTTCTTCTAAA
GCTAAATACCGGCCAGAGACCGATAGCGCACAAGTAGAGTGATCGAAAGATGAAAAGTAC
TTTGGAAAGAGAGTTAAAAAGCACGTGAAATTGTTGAAAGGGAAGCGCCTGCAACCAGAC
TTCGCGGCAGTGTTCCGCCGGTCTTCTGACCGGTTCATTCTCTGTCGCGAGGCCATCATC
GTCTGGGCCCGCCGGATAAGACCTTAGGAATGTAGCTCACCTTCGGGGGAGTGTTATAGC
CTAGGGTGATGCGGCGAGGCTCGGGCGAGGTCCGCGCTTCGGCAAGGATGATGGCGTAAT
GGTTGTCGGCGGCCCGTCTTGAAACACGGACCAAGGAGTCTAACATCTATGCGAGTGTTC
GGGTGTCAAACCCCTACGCGTAATGAAAGTGAACGGAGGTGGGAACCGCAAGGTGCACCA
TCGACCGATCCTGATGTCCTCGGATGGATTTGAGTAAGAGCATAGCTGTTGGGACCCGAA
AGATGGTGAACTATGCCTGAATAGGGTGAAGCCAGAGGAAACTCTGGTGGAGGCTCGCAG
CGGTTCTGACGTGCAAATCGATCGTCAAATTTGGGTATAGGGGCG
>URS00000865FE_1707704 Septoria sp. partial 28S ribosomal RNA
GGGATTGCCCTAGTAACGGCGAGTGAAGCGGCAACAGCTCAAATTTGAAATCTGGCGCAA
GCCCGAGTTGTAATTTGTAGAGGATGCTTCTGGGTAGCGACCGATCTAAGTTCCTTGGAA
CAGGACGTCATAGAGGGTGAGAATCCCGTATGTGACCGGCCCGCACCCTTTACGTAGCTC
CTTCGACGAGTCGAGTTGTTTGGGAATGCAGCTCTAAATGGGAGGTAAATTTCTTCTAAA
GCTAAATACCGGCCAGAGACCGATAGCGCACAAGTAGAGTGATCGAAAGATGAAAAGTAC
TTTGGAAAGAGAGTTAAAAAGCACGTGAAATTGTTGAAAGGGAAGCGCCTGCAACCAGAC
TTCGCGGCAGTGTTCCGCCGGTCTTCTGACCGGTTCATTCTCTGTCGCGAGGCCATCATC
GTCTGGGCCCGCCGGATAAGACCTTAGGAATGTAGCTCACCTTCGGGGGAGTGTTATAGC
CTAGGGTGATGCGGCGAGGCTCGGGCGAGGTCCGCGCTTCGGCAAGGATGATGGCGTAAT
GGTTGTCGGCGGCCCGTCTTGAAACACGGACCAAGGAGTCTAACATCTATGCGAGTGTTC
GGGTGTCAAACCCCTACGCGTAATGAAAGTGAACGGAGGTGGGAACCGCAAGGTGCACCA
TCGACCGATCCTGATGTCCTCGGATGGATTTGAGTAAGAGCATAGCTGTTGGGACCCGAA
AGATGGTGAACTATGCCTGAATAGGGTGAAGCCAGAGGAAACTCTGGTGGAGGCTCGCAG
CGGTTCTGACGTGCAAATCGATCGTCAAATTTGGGTATAGGGGCG
>URS00000865FE_215474 Septoria calendulae eukaryotic LSU rRNA
GGGATTGCCCTAGTAACGGCGAGTGAAGCGGCAACAGCTCAAATTTGAAATCTGGCGCAA
GCCCGAGTTGTAATTTGTAGAGGATGCTTCTGGGTAGCGACCGATCTAAGTTCCTTGGAA
CAGGACGTCATAGAGGGTGAGAATCCCGTATGTGACCGGCCCGCACCCTTTACGTAGCTC
CTTCGACGAGTCGAGTTGTTTGGGAATGCAGCTCTAAATGGGAGGTAAATTTCTTCTAAA
GCTAAATACCGGCCAGAGACCGATAGCGCACAAGTAGAGTGATCGAAAGATGAAAAGTAC
TTTGGAAAGAGAGTTAAAAAGCACGTGAAATTGTTGAAAGGGAAGCGCCTGCAACCAGAC
TTCGCGGCAGTGTTCCGCCGGTCTTCTGACCGGTTCATTCTCTGTCGCGAGGCCATCATC
GTCTGGGCCCGCCGGATAAGACCTTAGGAATGTAGCTCACCTTCGGGGGAGTGTTATAGC
CTAGGGTGATGCGGCGAGGCTCGGGCGAGGTCCGCGCTTCGGCAAGGATGATGGCGTAAT
GGTTGTCGGCGGCCCGTCTTGAAACACGGACCAAGGAGTCTAACATCTATGCGAGTGTTC
GGGTGTCAAACCCCTACGCGTAATGAAAGTGAACGGAGGTGGGAACCGCAAGGTGCACCA
TCGACCGATCCTGATGTCCTCGGATGGATTTGAGTAAGAGCATAGCTGTTGGGACCCGAA
AGATGGTGAACTATGCCTGAATAGGGTGAAGCCAGAGGAAACTCTGGTGGAGGCTCGCAG
CGGTTCTGACGTGCAAATCGATCGTCAAATTTGGGTATAGGGGCG
>URS00000865FE_266401 Septoria senecionis eukaryotic LSU rRNA
GGGATTGCCCTAGTAACGGCGAGTGAAGCGGCAACAGCTCAAATTTGAAATCTGGCGCAA
GCCCGAGTTGTAATTTGTAGAGGATGCTTCTGGGTAGCGACCGATCTAAGTTCCTTGGAA
CAGGACGTCATAGAGGGTGAGAATCCCGTATGTGACCGGCCCGCACCCTTTACGTAGCTC
CTTCGACGAGTCGAGTTGTTTGGGAATGCAGCTCTAAATGGGAGGTAAATTTCTTCTAAA
GCTAAATACCGGCCAGAGACCGATAGCGCACAAGTAGAGTGATCGAAAGATGAAAAGTAC
TTTGGAAAGAGAGTTAAAAAGCACGTGAAATTGTTGAAAGGGAAGCGCCTGCAACCAGAC
TTCGCGGCAGTGTTCCGCCGGTCTTCTGACCGGTTCATTCTCTGTCGCGAGGCCATCATC
GTCTGGGCCCGCCGGATAAGACCTTAGGAATGTAGCTCACCTTCGGGGGAGTGTTATAGC
CTAGGGTGATGCGGCGAGGCTCGGGCGAGGTCCGCGCTTCGGCAAGGATGATGGCGTAAT
GGTTGTCGGCGGCCCGTCTTGAAACACGGACCAAGGAGTCTAACATCTATGCGAGTGTTC
GGGTGTCAAACCCCTACGCGTAATGAAAGTGAACGGAGGTGGGAACCGCAAGGTGCACCA
TCGACCGATCCTGATGTCCTCGGATGGATTTGAGTAAGAGCATAGCTGTTGGGACCCGAA
AGATGGTGAACTATGCCTGAATAGGGTGAAGCCAGAGGAAACTCTGGTGGAGGCTCGCAG
CGGTTCTGACGTGCAAATCGATCGTCAAATTTGGGTATAGGGGCG
>URS00000865FE_266402 Septoria erigerontis eukaryotic LSU rRNA
GGGATTGCCCTAGTAACGGCGAGTGAAGCGGCAACAGCTCAAATTTGAAATCTGGCGCAA
GCCCGAGTTGTAATTTGTAGAGGATGCTTCTGGGTAGCGACCGATCTAAGTTCCTTGGAA
CAGGACGTCATAGAGGGTGAGAATCCCGTATGTGACCGGCCCGCACCCTTTACGTAGCTC
CTTCGACGAGTCGAGTTGTTTGGGAATGCAGCTCTAAATGGGAGGTAAATTTCTTCTAAA
GCTAAATACCGGCCAGAGACCGATAGCGCACAAGTAGAGTGATCGAAAGATGAAAAGTAC
TTTGGAAAGAGAGTTAAAAAGCACGTGAAATTGTTGAAAGGGAAGCGCCTGCAACCAGAC
TTCGCGGCAGTGTTCCGCCGGTCTTCTGACCGGTTCATTCTCTGTCGCGAGGCCATCATC
GTCTGGGCCCGCCGGATAAGACCTTAGGAATGTAGCTCACCTTCGGGGGAGTGTTATAGC
CTAGGGTGATGCGGCGAGGCTCGGGCGAGGTCCGCGCTTCGGCAAGGATGATGGCGTAAT
GGTTGTCGGCGGCCCGTCTTGAAACACGGACCAAGGAGTCTAACATCTATGCGAGTGTTC
GGGTGTCAAACCCCTACGCGTAATGAAAGTGAACGGAGGTGGGAACCGCAAGGTGCACCA
TCGACCGATCCTGATGTCCTCGGATGGATTTGAGTAAGAGCATAGCTGTTGGGACCCGAA
AGATGGTGAACTATGCCTGAATAGGGTGAAGCCAGAGGAAACTCTGGTGGAGGCTCGCAG
CGGTTCTGACGTGCAAATCGATCGTCAAATTTGGGTATAGGGGCG
>URS00000865FE_266403 Septoria astericola eukaryotic LSU rRNA
GGGATTGCCCTAGTAACGGCGAGTGAAGCGGCAACAGCTCAAATTTGAAATCTGGCGCAA
GCCCGAGTTGTAATTTGTAGAGGATGCTTCTGGGTAGCGACCGATCTAAGTTCCTTGGAA
CAGGACGTCATAGAGGGTGAGAATCCCGTATGTGACCGGCCCGCACCCTTTACGTAGCTC
CTTCGACGAGTCGAGTTGTTTGGGAATGCAGCTCTAAATGGGAGGTAAATTTCTTCTAAA
GCTAAATACCGGCCAGAGACCGATAGCGCACAAGTAGAGTGATCGAAAGATGAAAAGTAC
TTTGGAAAGAGAGTTAAAAAGCACGTGAAATTGTTGAAAGGGAAGCGCCTGCAACCAGAC
TTCGCGGCAGTGTTCCGCCGGTCTTCTGACCGGTTCATTCTCTGTCGCGAGGCCATCATC
GTCTGGGCCCGCCGGATAAGACCTTAGGAATGTAGCTCACCTTCGGGGGAGTGTTATAGC
CTAGGGTGATGCGGCGAGGCTCGGGCGAGGTCCGCGCTTCGGCAAGGATGATGGCGTAAT
GGTTGTCGGCGGCCCGTCTTGAAACACGGACCAAGGAGTCTAACATCTATGCGAGTGTTC
GGGTGTCAAACCCCTACGCGTAATGAAAGTGAACGGAGGTGGGAACCGCAAGGTGCACCA
TCGACCGATCCTGATGTCCTCGGATGGATTTGAGTAAGAGCATAGCTGTTGGGACCCGAA
AGATGGTGAACTATGCCTGAATAGGGTGAAGCCAGAGGAAACTCTGGTGGAGGCTCGCAG
CGGTTCTGACGTGCAAATCGATCGTCAAATTTGGGTATAGGGGCG
>URS00000865FE_266404 Septoria atropurpurea eukaryotic LSU rRNA
GGGATTGCCCTAGTAACGGCGAGTGAAGCGGCAACAGCTCAAATTTGAAATCTGGCGCAA
GCCCGAGTTGTAATTTGTAGAGGATGCTTCTGGGTAGCGACCGATCTAAGTTCCTTGGAA
CAGGACGTCATAGAGGGTGAGAATCCCGTATGTGACCGGCCCGCACCCTTTACGTAGCTC
CTTCGACGAGTCGAGTTGTTTGGGAATGCAGCTCTAAATGGGAGGTAAATTTCTTCTAAA
GCTAAATACCGGCCAGAGACCGATAGCGCACAAGTAGAGTGATCGAAAGATGAAAAGTAC
TTTGGAAAGAGAGTTAAAAAGCACGTGAAATTGTTGAAAGGGAAGCGCCTGCAACCAGAC
TTCGCGGCAGTGTTCCGCCGGTCTTCTGACCGGTTCATTCTCTGTCGCGAGGCCATCATC
GTCTGGGCCCGCCGGATAAGACCTTAGGAATGTAGCTCACCTTCGGGGGAGTGTTATAGC
CTAGGGTGATGCGGCGAGGCTCGGGCGAGGTCCGCGCTTCGGCAAGGATGATGGCGTAAT
GGTTGTCGGCGGCCCGTCTTGAAACACGGACCAAGGAGTCTAACATCTATGCGAGTGTTC
GGGTGTCAAACCCCTACGCGTAATGAAAGTGAACGGAGGTGGGAACCGCAAGGTGCACCA
TCGACCGATCCTGATGTCCTCGGATGGATTTGAGTAAGAGCATAGCTGTTGGGACCCGAA
AGATGGTGAACTATGCCTGAATAGGGTGAAGCCAGAGGAAACTCTGGTGGAGGCTCGCAG
CGGTTCTGACGTGCAAATCGATCGTCAAATTTGGGTATAGGGGCG
>URS00000865FE_266407 Septoria taraxaci eukaryotic LSU rRNA
GGGATTGCCCTAGTAACGGCGAGTGAAGCGGCAACAGCTCAAATTTGAAATCTGGCGCAA
GCCCGAGTTGTAATTTGTAGAGGATGCTTCTGGGTAGCGACCGATCTAAGTTCCTTGGAA
CAGGACGTCATAGAGGGTGAGAATCCCGTATGTGACCGGCCCGCACCCTTTACGTAGCTC
CTTCGACGAGTCGAGTTGTTTGGGAATGCAGCTCTAAATGGGAGGTAAATTTCTTCTAAA
GCTAAATACCGGCCAGAGACCGATAGCGCACAAGTAGAGTGATCGAAAGATGAAAAGTAC
TTTGGAAAGAGAGTTAAAAAGCACGTGAAATTGTTGAAAGGGAAGCGCCTGCAACCAGAC
TTCGCGGCAGTGTTCCGCCGGTCTTCTGACCGGTTCATTCTCTGTCGCGAGGCCATCATC
GTCTGGGCCCGCCGGATAAGACCTTAGGAATGTAGCTCACCTTCGGGGGAGTGTTATAGC
CTAGGGTGATGCGGCGAGGCTCGGGCGAGGTCCGCGCTTCGGCAAGGATGATGGCGTAAT
GGTTGTCGGCGGCCCGTCTTGAAACACGGACCAAGGAGTCTAACATCTATGCGAGTGTTC
GGGTGTCAAACCCCTACGCGTAATGAAAGTGAACGGAGGTGGGAACCGCAAGGTGCACCA
TCGACCGATCCTGATGTCCTCGGATGGATTTGAGTAAGAGCATAGCTGTTGGGACCCGAA
AGATGGTGAACTATGCCTGAATAGGGTGAAGCCAGAGGAAACTCTGGTGGAGGCTCGCAG
CGGTTCTGACGTGCAAATCGATCGTCAAATTTGGGTATAGGGGCG
>URS00000865FE_266408 Septoria helianthi eukaryotic LSU rRNA
GGGATTGCCCTAGTAACGGCGAGTGAAGCGGCAACAGCTCAAATTTGAAATCTGGCGCAA
GCCCGAGTTGTAATTTGTAGAGGATGCTTCTGGGTAGCGACCGATCTAAGTTCCTTGGAA
CAGGACGTCATAGAGGGTGAGAATCCCGTATGTGACCGGCCCGCACCCTTTACGTAGCTC
CTTCGACGAGTCGAGTTGTTTGGGAATGCAGCTCTAAATGGGAGGTAAATTTCTTCTAAA
GCTAAATACCGGCCAGAGACCGATAGCGCACAAGTAGAGTGATCGAAAGATGAAAAGTAC
TTTGGAAAGAGAGTTAAAAAGCACGTGAAATTGTTGAAAGGGAAGCGCCTGCAACCAGAC
TTCGCGGCAGTGTTCCGCCGGTCTTCTGACCGGTTCATTCTCTGTCGCGAGGCCATCATC
GTCTGGGCCCGCCGGATAAGACCTTAGGAATGTAGCTCACCTTCGGGGGAGTGTTATAGC
CTAGGGTGATGCGGCGAGGCTCGGGCGAGGTCCGCGCTTCGGCAAGGATGATGGCGTAAT
GGTTGTCGGCGGCCCGTCTTGAAACACGGACCAAGGAGTCTAACATCTATGCGAGTGTTC
GGGTGTCAAACCCCTACGCGTAATGAAAGTGAACGGAGGTGGGAACCGCAAGGTGCACCA
TCGACCGATCCTGATGTCCTCGGATGGATTTGAGTAAGAGCATAGCTGTTGGGACCCGAA
AGATGGTGAACTATGCCTGAATAGGGTGAAGCCAGAGGAAACTCTGGTGGAGGCTCGCAG
CGGTTCTGACGTGCAAATCGATCGTCAAATTTGGGTATAGGGGCG
>URS00000865FE_39703 Septoria lycopersici eukaryotic LSU rRNA
GGGATTGCCCTAGTAACGGCGAGTGAAGCGGCAACAGCTCAAATTTGAAATCTGGCGCAA
GCCCGAGTTGTAATTTGTAGAGGATGCTTCTGGGTAGCGACCGATCTAAGTTCCTTGGAA
CAGGACGTCATAGAGGGTGAGAATCCCGTATGTGACCGGCCCGCACCCTTTACGTAGCTC
CTTCGACGAGTCGAGTTGTTTGGGAATGCAGCTCTAAATGGGAGGTAAATTTCTTCTAAA
GCTAAATACCGGCCAGAGACCGATAGCGCACAAGTAGAGTGATCGAAAGATGAAAAGTAC
TTTGGAAAGAGAGTTAAAAAGCACGTGAAATTGTTGAAAGGGAAGCGCCTGCAACCAGAC
TTCGCGGCAGTGTTCCGCCGGTCTTCTGACCGGTTCATTCTCTGTCGCGAGGCCATCATC
GTCTGGGCCCGCCGGATAAGACCTTAGGAATGTAGCTCACCTTCGGGGGAGTGTTATAGC
CTAGGGTGATGCGGCGAGGCTCGGGCGAGGTCCGCGCTTCGGCAAGGATGATGGCGTAAT
GGTTGTCGGCGGCCCGTCTTGAAACACGGACCAAGGAGTCTAACATCTATGCGAGTGTTC
GGGTGTCAAACCCCTACGCGTAATGAAAGTGAACGGAGGTGGGAACCGCAAGGTGCACCA
TCGACCGATCCTGATGTCCTCGGATGGATTTGAGTAAGAGCATAGCTGTTGGGACCCGAA
AGATGGTGAACTATGCCTGAATAGGGTGAAGCCAGAGGAAACTCTGGTGGAGGCTCGCAG
CGGTTCTGACGTGCAAATCGATCGTCAAATTTGGGTATAGGGGCG
>URS00000865FE_438380 Septoria agrimoniicola eukaryotic LSU rRNA
GGGATTGCCCTAGTAACGGCGAGTGAAGCGGCAACAGCTCAAATTTGAAATCTGGCGCAA
GCCCGAGTTGTAATTTGTAGAGGATGCTTCTGGGTAGCGACCGATCTAAGTTCCTTGGAA
CAGGACGTCATAGAGGGTGAGAATCCCGTATGTGACCGGCCCGCACCCTTTACGTAGCTC
CTTCGACGAGTCGAGTTGTTTGGGAATGCAGCTCTAAATGGGAGGTAAATTTCTTCTAAA
GCTAAATACCGGCCAGAGACCGATAGCGCACAAGTAGAGTGATCGAAAGATGAAAAGTAC
TTTGGAAAGAGAGTTAAAAAGCACGTGAAATTGTTGAAAGGGAAGCGCCTGCAACCAGAC
TTCGCGGCAGTGTTCCGCCGGTCTTCTGACCGGTTCATTCTCTGTCGCGAGGCCATCATC
GTCTGGGCCCGCCGGATAAGACCTTAGGAATGTAGCTCACCTTCGGGGGAGTGTTATAGC
CTAGGGTGATGCGGCGAGGCTCGGGCGAGGTCCGCGCTTCGGCAAGGATGATGGCGTAAT
GGTTGTCGGCGGCCCGTCTTGAAACACGGACCAAGGAGTCTAACATCTATGCGAGTGTTC
GGGTGTCAAACCCCTACGCGTAATGAAAGTGAACGGAGGTGGGAACCGCAAGGTGCACCA
TCGACCGATCCTGATGTCCTCGGATGGATTTGAGTAAGAGCATAGCTGTTGGGACCCGAA
AGATGGTGAACTATGCCTGAATAGGGTGAAGCCAGAGGAAACTCTGGTGGAGGCTCGCAG
CGGTTCTGACGTGCAAATCGATCGTCAAATTTGGGTATAGGGGCG
>URS00000865FE_438382 Septoria callistephi eukaryotic LSU rRNA
GGGATTGCCCTAGTAACGGCGAGTGAAGCGGCAACAGCTCAAATTTGAAATCTGGCGCAA
GCCCGAGTTGTAATTTGTAGAGGATGCTTCTGGGTAGCGACCGATCTAAGTTCCTTGGAA
CAGGACGTCATAGAGGGTGAGAATCCCGTATGTGACCGGCCCGCACCCTTTACGTAGCTC
CTTCGACGAGTCGAGTTGTTTGGGAATGCAGCTCTAAATGGGAGGTAAATTTCTTCTAAA
GCTAAATACCGGCCAGAGACCGATAGCGCACAAGTAGAGTGATCGAAAGATGAAAAGTAC
TTTGGAAAGAGAGTTAAAAAGCACGTGAAATTGTTGAAAGGGAAGCGCCTGCAACCAGAC
TTCGCGGCAGTGTTCCGCCGGTCTTCTGACCGGTTCATTCTCTGTCGCGAGGCCATCATC
GTCTGGGCCCGCCGGATAAGACCTTAGGAATGTAGCTCACCTTCGGGGGAGTGTTATAGC
CTAGGGTGATGCGGCGAGGCTCGGGCGAGGTCCGCGCTTCGGCAAGGATGATGGCGTAAT
GGTTGTCGGCGGCCCGTCTTGAAACACGGACCAAGGAGTCTAACATCTATGCGAGTGTTC
GGGTGTCAAACCCCTACGCGTAATGAAAGTGAACGGAGGTGGGAACCGCAAGGTGCACCA
TCGACCGATCCTGATGTCCTCGGATGGATTTGAGTAAGAGCATAGCTGTTGGGACCCGAA
AGATGGTGAACTATGCCTGAATAGGGTGAAGCCAGAGGAAACTCTGGTGGAGGCTCGCAG
CGGTTCTGACGTGCAAATCGATCGTCAAATTTGGGTATAGGGGCG
>URS00000865FE_438384 Septoria cerastii eukaryotic LSU rRNA
GGGATTGCCCTAGTAACGGCGAGTGAAGCGGCAACAGCTCAAATTTGAAATCTGGCGCAA
GCCCGAGTTGTAATTTGTAGAGGATGCTTCTGGGTAGCGACCGATCTAAGTTCCTTGGAA
CAGGACGTCATAGAGGGTGAGAATCCCGTATGTGACCGGCCCGCACCCTTTACGTAGCTC
CTTCGACGAGTCGAGTTGTTTGGGAATGCAGCTCTAAATGGGAGGTAAATTTCTTCTAAA
GCTAAATACCGGCCAGAGACCGATAGCGCACAAGTAGAGTGATCGAAAGATGAAAAGTAC
TTTGGAAAGAGAGTTAAAAAGCACGTGAAATTGTTGAAAGGGAAGCGCCTGCAACCAGAC
TTCGCGGCAGTGTTCCGCCGGTCTTCTGACCGGTTCATTCTCTGTCGCGAGGCCATCATC
GTCTGGGCCCGCCGGATAAGACCTTAGGAATGTAGCTCACCTTCGGGGGAGTGTTATAGC
CTAGGGTGATGCGGCGAGGCTCGGGCGAGGTCCGCGCTTCGGCAAGGATGATGGCGTAAT
GGTTGTCGGCGGCCCGTCTTGAAACACGGACCAAGGAGTCTAACATCTATGCGAGTGTTC
GGGTGTCAAACCCCTACGCGTAATGAAAGTGAACGGAGGTGGGAACCGCAAGGTGCACCA
TCGACCGATCCTGATGTCCTCGGATGGATTTGAGTAAGAGCATAGCTGTTGGGACCCGAA
AGATGGTGAACTATGCCTGAATAGGGTGAAGCCAGAGGAAACTCTGGTGGAGGCTCGCAG
CGGTTCTGACGTGCAAATCGATCGTCAAATTTGGGTATAGGGGCG
>URS00000865FE_438386 Septoria codonopsidis eukaryotic LSU rRNA
GGGATTGCCCTAGTAACGGCGAGTGAAGCGGCAACAGCTCAAATTTGAAATCTGGCGCAA
GCCCGAGTTGTAATTTGTAGAGGATGCTTCTGGGTAGCGACCGATCTAAGTTCCTTGGAA
CAGGACGTCATAGAGGGTGAGAATCCCGTATGTGACCGGCCCGCACCCTTTACGTAGCTC
CTTCGACGAGTCGAGTTGTTTGGGAATGCAGCTCTAAATGGGAGGTAAATTTCTTCTAAA
GCTAAATACCGGCCAGAGACCGATAGCGCACAAGTAGAGTGATCGAAAGATGAAAAGTAC
TTTGGAAAGAGAGTTAAAAAGCACGTGAAATTGTTGAAAGGGAAGCGCCTGCAACCAGAC
TTCGCGGCAGTGTTCCGCCGGTCTTCTGACCGGTTCATTCTCTGTCGCGAGGCCATCATC
GTCTGGGCCCGCCGGATAAGACCTTAGGAATGTAGCTCACCTTCGGGGGAGTGTTATAGC
CTAGGGTGATGCGGCGAGGCTCGGGCGAGGTCCGCGCTTCGGCAAGGATGATGGCGTAAT
GGTTGTCGGCGGCCCGTCTTGAAACACGGACCAAGGAGTCTAACATCTATGCGAGTGTTC
GGGTGTCAAACCCCTACGCGTAATGAAAGTGAACGGAGGTGGGAACCGCAAGGTGCACCA
TCGACCGATCCTGATGTCCTCGGATGGATTTGAGTAAGAGCATAGCTGTTGGGACCCGAA
AGATGGTGAACTATGCCTGAATAGGGTGAAGCCAGAGGAAACTCTGGTGGAGGCTCGCAG
CGGTTCTGACGTGCAAATCGATCGTCAAATTTGGGTATAGGGGCG
>URS00000865FE_438389 Septoria lycopicola eukaryotic LSU rRNA
GGGATTGCCCTAGTAACGGCGAGTGAAGCGGCAACAGCTCAAATTTGAAATCTGGCGCAA
GCCCGAGTTGTAATTTGTAGAGGATGCTTCTGGGTAGCGACCGATCTAAGTTCCTTGGAA
CAGGACGTCATAGAGGGTGAGAATCCCGTATGTGACCGGCCCGCACCCTTTACGTAGCTC
CTTCGACGAGTCGAGTTGTTTGGGAATGCAGCTCTAAATGGGAGGTAAATTTCTTCTAAA
GCTAAATACCGGCCAGAGACCGATAGCGCACAAGTAGAGTGATCGAAAGATGAAAAGTAC
TTTGGAAAGAGAGTTAAAAAGCACGTGAAATTGTTGAAAGGGAAGCGCCTGCAACCAGAC
TTCGCGGCAGTGTTCCGCCGGTCTTCTGACCGGTTCATTCTCTGTCGCGAGGCCATCATC
GTCTGGGCCCGCCGGATAAGACCTTAGGAATGTAGCTCACCTTCGGGGGAGTGTTATAGC
CTAGGGTGATGCGGCGAGGCTCGGGCGAGGTCCGCGCTTCGGCAAGGATGATGGCGTAAT
GGTTGTCGGCGGCCCGTCTTGAAACACGGACCAAGGAGTCTAACATCTATGCGAGTGTTC
GGGTGTCAAACCCCTACGCGTAATGAAAGTGAACGGAGGTGGGAACCGCAAGGTGCACCA
TCGACCGATCCTGATGTCCTCGGATGGATTTGAGTAAGAGCATAGCTGTTGGGACCCGAA
AGATGGTGAACTATGCCTGAATAGGGTGAAGCCAGAGGAAACTCTGGTGGAGGCTCGCAG
CGGTTCTGACGTGCAAATCGATCGTCAAATTTGGGTATAGGGGCG
>URS00000865FE_438392 Septoria perillae eukaryotic LSU rRNA
GGGATTGCCCTAGTAACGGCGAGTGAAGCGGCAACAGCTCAAATTTGAAATCTGGCGCAA
GCCCGAGTTGTAATTTGTAGAGGATGCTTCTGGGTAGCGACCGATCTAAGTTCCTTGGAA
CAGGACGTCATAGAGGGTGAGAATCCCGTATGTGACCGGCCCGCACCCTTTACGTAGCTC
CTTCGACGAGTCGAGTTGTTTGGGAATGCAGCTCTAAATGGGAGGTAAATTTCTTCTAAA
GCTAAATACCGGCCAGAGACCGATAGCGCACAAGTAGAGTGATCGAAAGATGAAAAGTAC
TTTGGAAAGAGAGTTAAAAAGCACGTGAAATTGTTGAAAGGGAAGCGCCTGCAACCAGAC
TTCGCGGCAGTGTTCCGCCGGTCTTCTGACCGGTTCATTCTCTGTCGCGAGGCCATCATC
GTCTGGGCCCGCCGGATAAGACCTTAGGAATGTAGCTCACCTTCGGGGGAGTGTTATAGC
CTAGGGTGATGCGGCGAGGCTCGGGCGAGGTCCGCGCTTCGGCAAGGATGATGGCGTAAT
GGTTGTCGGCGGCCCGTCTTGAAACACGGACCAAGGAGTCTAACATCTATGCGAGTGTTC
GGGTGTCAAACCCCTACGCGTAATGAAAGTGAACGGAGGTGGGAACCGCAAGGTGCACCA
TCGACCGATCCTGATGTCCTCGGATGGATTTGAGTAAGAGCATAGCTGTTGGGACCCGAA
AGATGGTGAACTATGCCTGAATAGGGTGAAGCCAGAGGAAACTCTGGTGGAGGCTCGCAG
CGGTTCTGACGTGCAAATCGATCGTCAAATTTGGGTATAGGGGCG
>URS00000865FE_438393 Septoria posoniensis eukaryotic LSU rRNA
GGGATTGCCCTAGTAACGGCGAGTGAAGCGGCAACAGCTCAAATTTGAAATCTGGCGCAA
GCCCGAGTTGTAATTTGTAGAGGATGCTTCTGGGTAGCGACCGATCTAAGTTCCTTGGAA
CAGGACGTCATAGAGGGTGAGAATCCCGTATGTGACCGGCCCGCACCCTTTACGTAGCTC
CTTCGACGAGTCGAGTTGTTTGGGAATGCAGCTCTAAATGGGAGGTAAATTTCTTCTAAA
GCTAAATACCGGCCAGAGACCGATAGCGCACAAGTAGAGTGATCGAAAGATGAAAAGTAC
TTTGGAAAGAGAGTTAAAAAGCACGTGAAATTGTTGAAAGGGAAGCGCCTGCAACCAGAC
TTCGCGGCAGTGTTCCGCCGGTCTTCTGACCGGTTCATTCTCTGTCGCGAGGCCATCATC
GTCTGGGCCCGCCGGATAAGACCTTAGGAATGTAGCTCACCTTCGGGGGAGTGTTATAGC
CTAGGGTGATGCGGCGAGGCTCGGGCGAGGTCCGCGCTTCGGCAAGGATGATGGCGTAAT
GGTTGTCGGCGGCCCGTCTTGAAACACGGACCAAGGAGTCTAACATCTATGCGAGTGTTC
GGGTGTCAAACCCCTACGCGTAATGAAAGTGAACGGAGGTGGGAACCGCAAGGTGCACCA
TCGACCGATCCTGATGTCCTCGGATGGATTTGAGTAAGAGCATAGCTGTTGGGACCCGAA
AGATGGTGAACTATGCCTGAATAGGGTGAAGCCAGAGGAAACTCTGGTGGAGGCTCGCAG
CGGTTCTGACGTGCAAATCGATCGTCAAATTTGGGTATAGGGGCG
>URS00000865FE_438396 Septoria tormentillae eukaryotic LSU rRNA
GGGATTGCCCTAGTAACGGCGAGTGAAGCGGCAACAGCTCAAATTTGAAATCTGGCGCAA
GCCCGAGTTGTAATTTGTAGAGGATGCTTCTGGGTAGCGACCGATCTAAGTTCCTTGGAA
CAGGACGTCATAGAGGGTGAGAATCCCGTATGTGACCGGCCCGCACCCTTTACGTAGCTC
CTTCGACGAGTCGAGTTGTTTGGGAATGCAGCTCTAAATGGGAGGTAAATTTCTTCTAAA
GCTAAATACCGGCCAGAGACCGATAGCGCACAAGTAGAGTGATCGAAAGATGAAAAGTAC
TTTGGAAAGAGAGTTAAAAAGCACGTGAAATTGTTGAAAGGGAAGCGCCTGCAACCAGAC
TTCGCGGCAGTGTTCCGCCGGTCTTCTGACCGGTTCATTCTCTGTCGCGAGGCCATCATC
GTCTGGGCCCGCCGGATAAGACCTTAGGAATGTAGCTCACCTTCGGGGGAGTGTTATAGC
CTAGGGTGATGCGGCGAGGCTCGGGCGAGGTCCGCGCTTCGGCAAGGATGATGGCGTAAT
GGTTGTCGGCGGCCCGTCTTGAAACACGGACCAAGGAGTCTAACATCTATGCGAGTGTTC
GGGTGTCAAACCCCTACGCGTAATGAAAGTGAACGGAGGTGGGAACCGCAAGGTGCACCA
TCGACCGATCCTGATGTCCTCGGATGGATTTGAGTAAGAGCATAGCTGTTGGGACCCGAA
AGATGGTGAACTATGCCTGAATAGGGTGAAGCCAGAGGAAACTCTGGTGGAGGCTCGCAG
CGGTTCTGACGTGCAAATCGATCGTCAAATTTGGGTATAGGGGCG
>URS00000865FE_446920 Septoria crepidis eukaryotic LSU rRNA
GGGATTGCCCTAGTAACGGCGAGTGAAGCGGCAACAGCTCAAATTTGAAATCTGGCGCAA
GCCCGAGTTGTAATTTGTAGAGGATGCTTCTGGGTAGCGACCGATCTAAGTTCCTTGGAA
CAGGACGTCATAGAGGGTGAGAATCCCGTATGTGACCGGCCCGCACCCTTTACGTAGCTC
CTTCGACGAGTCGAGTTGTTTGGGAATGCAGCTCTAAATGGGAGGTAAATTTCTTCTAAA
GCTAAATACCGGCCAGAGACCGATAGCGCACAAGTAGAGTGATCGAAAGATGAAAAGTAC
TTTGGAAAGAGAGTTAAAAAGCACGTGAAATTGTTGAAAGGGAAGCGCCTGCAACCAGAC
TTCGCGGCAGTGTTCCGCCGGTCTTCTGACCGGTTCATTCTCTGTCGCGAGGCCATCATC
GTCTGGGCCCGCCGGATAAGACCTTAGGAATGTAGCTCACCTTCGGGGGAGTGTTATAGC
CTAGGGTGATGCGGCGAGGCTCGGGCGAGGTCCGCGCTTCGGCAAGGATGATGGCGTAAT
GGTTGTCGGCGGCCCGTCTTGAAACACGGACCAAGGAGTCTAACATCTATGCGAGTGTTC
GGGTGTCAAACCCCTACGCGTAATGAAAGTGAACGGAGGTGGGAACCGCAAGGTGCACCA
TCGACCGATCCTGATGTCCTCGGATGGATTTGAGTAAGAGCATAGCTGTTGGGACCCGAA
AGATGGTGAACTATGCCTGAATAGGGTGAAGCCAGAGGAAACTCTGGTGGAGGCTCGCAG
CGGTTCTGACGTGCAAATCGATCGTCAAATTTGGGTATAGGGGCG
>URS00000865FE_446940 Septoria pachyspora eukaryotic LSU rRNA
GGGATTGCCCTAGTAACGGCGAGTGAAGCGGCAACAGCTCAAATTTGAAATCTGGCGCAA
GCCCGAGTTGTAATTTGTAGAGGATGCTTCTGGGTAGCGACCGATCTAAGTTCCTTGGAA
CAGGACGTCATAGAGGGTGAGAATCCCGTATGTGACCGGCCCGCACCCTTTACGTAGCTC
CTTCGACGAGTCGAGTTGTTTGGGAATGCAGCTCTAAATGGGAGGTAAATTTCTTCTAAA
GCTAAATACCGGCCAGAGACCGATAGCGCACAAGTAGAGTGATCGAAAGATGAAAAGTAC
TTTGGAAAGAGAGTTAAAAAGCACGTGAAATTGTTGAAAGGGAAGCGCCTGCAACCAGAC
TTCGCGGCAGTGTTCCGCCGGTCTTCTGACCGGTTCATTCTCTGTCGCGAGGCCATCATC
GTCTGGGCCCGCCGGATAAGACCTTAGGAATGTAGCTCACCTTCGGGGGAGTGTTATAGC
CTAGGGTGATGCGGCGAGGCTCGGGCGAGGTCCGCGCTTCGGCAAGGATGATGGCGTAAT
GGTTGTCGGCGGCCCGTCTTGAAACACGGACCAAGGAGTCTAACATCTATGCGAGTGTTC
GGGTGTCAAACCCCTACGCGTAATGAAAGTGAACGGAGGTGGGAACCGCAAGGTGCACCA
TCGACCGATCCTGATGTCCTCGGATGGATTTGAGTAAGAGCATAGCTGTTGGGACCCGAA
AGATGGTGAACTATGCCTGAATAGGGTGAAGCCAGAGGAAACTCTGGTGGAGGCTCGCAG
CGGTTCTGACGTGCAAATCGATCGTCAAATTTGGGTATAGGGGCG
>URS00000865FE_621158 Septoria digitalis eukaryotic LSU rRNA
GGGATTGCCCTAGTAACGGCGAGTGAAGCGGCAACAGCTCAAATTTGAAATCTGGCGCAA
GCCCGAGTTGTAATTTGTAGAGGATGCTTCTGGGTAGCGACCGATCTAAGTTCCTTGGAA
CAGGACGTCATAGAGGGTGAGAATCCCGTATGTGACCGGCCCGCACCCTTTACGTAGCTC
CTTCGACGAGTCGAGTTGTTTGGGAATGCAGCTCTAAATGGGAGGTAAATTTCTTCTAAA
GCTAAATACCGGCCAGAGACCGATAGCGCACAAGTAGAGTGATCGAAAGATGAAAAGTAC
TTTGGAAAGAGAGTTAAAAAGCACGTGAAATTGTTGAAAGGGAAGCGCCTGCAACCAGAC
TTCGCGGCAGTGTTCCGCCGGTCTTCTGACCGGTTCATTCTCTGTCGCGAGGCCATCATC
GTCTGGGCCCGCCGGATAAGACCTTAGGAATGTAGCTCACCTTCGGGGGAGTGTTATAGC
CTAGGGTGATGCGGCGAGGCTCGGGCGAGGTCCGCGCTTCGGCAAGGATGATGGCGTAAT
GGTTGTCGGCGGCCCGTCTTGAAACACGGACCAAGGAGTCTAACATCTATGCGAGTGTTC
GGGTGTCAAACCCCTACGCGTAATGAAAGTGAACGGAGGTGGGAACCGCAAGGTGCACCA
TCGACCGATCCTGATGTCCTCGGATGGATTTGAGTAAGAGCATAGCTGTTGGGACCCGAA
AGATGGTGAACTATGCCTGAATAGGGTGAAGCCAGAGGAAACTCTGGTGGAGGCTCGCAG
CGGTTCTGACGTGCAAATCGATCGTCAAATTTGGGTATAGGGGCG
>URS00000865FE_687970 Septoria convolvuli eukaryotic LSU rRNA
GGGATTGCCCTAGTAACGGCGAGTGAAGCGGCAACAGCTCAAATTTGAAATCTGGCGCAA
GCCCGAGTTGTAATTTGTAGAGGATGCTTCTGGGTAGCGACCGATCTAAGTTCCTTGGAA
CAGGACGTCATAGAGGGTGAGAATCCCGTATGTGACCGGCCCGCACCCTTTACGTAGCTC
CTTCGACGAGTCGAGTTGTTTGGGAATGCAGCTCTAAATGGGAGGTAAATTTCTTCTAAA
GCTAAATACCGGCCAGAGACCGATAGCGCACAAGTAGAGTGATCGAAAGATGAAAAGTAC
TTTGGAAAGAGAGTTAAAAAGCACGTGAAATTGTTGAAAGGGAAGCGCCTGCAACCAGAC
TTCGCGGCAGTGTTCCGCCGGTCTTCTGACCGGTTCATTCTCTGTCGCGAGGCCATCATC
GTCTGGGCCCGCCGGATAAGACCTTAGGAATGTAGCTCACCTTCGGGGGAGTGTTATAGC
CTAGGGTGATGCGGCGAGGCTCGGGCGAGGTCCGCGCTTCGGCAAGGATGATGGCGTAAT
GGTTGTCGGCGGCCCGTCTTGAAACACGGACCAAGGAGTCTAACATCTATGCGAGTGTTC
GGGTGTCAAACCCCTACGCGTAATGAAAGTGAACGGAGGTGGGAACCGCAAGGTGCACCA
TCGACCGATCCTGATGTCCTCGGATGGATTTGAGTAAGAGCATAGCTGTTGGGACCCGAA
AGATGGTGAACTATGCCTGAATAGGGTGAAGCCAGAGGAAACTCTGGTGGAGGCTCGCAG
CGGTTCTGACGTGCAAATCGATCGTCAAATTTGGGTATAGGGGCG
>URS00000865FE_705924 Septoria dysentericae eukaryotic LSU rRNA
GGGATTGCCCTAGTAACGGCGAGTGAAGCGGCAACAGCTCAAATTTGAAATCTGGCGCAA
GCCCGAGTTGTAATTTGTAGAGGATGCTTCTGGGTAGCGACCGATCTAAGTTCCTTGGAA
CAGGACGTCATAGAGGGTGAGAATCCCGTATGTGACCGGCCCGCACCCTTTACGTAGCTC
CTTCGACGAGTCGAGTTGTTTGGGAATGCAGCTCTAAATGGGAGGTAAATTTCTTCTAAA
GCTAAATACCGGCCAGAGACCGATAGCGCACAAGTAGAGTGATCGAAAGATGAAAAGTAC
TTTGGAAAGAGAGTTAAAAAGCACGTGAAATTGTTGAAAGGGAAGCGCCTGCAACCAGAC
TTCGCGGCAGTGTTCCGCCGGTCTTCTGACCGGTTCATTCTCTGTCGCGAGGCCATCATC
GTCTGGGCCCGCCGGATAAGACCTTAGGAATGTAGCTCACCTTCGGGGGAGTGTTATAGC
CTAGGGTGATGCGGCGAGGCTCGGGCGAGGTCCGCGCTTCGGCAAGGATGATGGCGTAAT
GGTTGTCGGCGGCCCGTCTTGAAACACGGACCAAGGAGTCTAACATCTATGCGAGTGTTC
GGGTGTCAAACCCCTACGCGTAATGAAAGTGAACGGAGGTGGGAACCGCAAGGTGCACCA
TCGACCGATCCTGATGTCCTCGGATGGATTTGAGTAAGAGCATAGCTGTTGGGACCCGAA
AGATGGTGAACTATGCCTGAATAGGGTGAAGCCAGAGGAAACTCTGGTGGAGGCTCGCAG
CGGTTCTGACGTGCAAATCGATCGTCAAATTTGGGTATAGGGGCG
>URS0000089C94_1350550 Septoria aegopodina eukaryotic LSU rRNA
GCGGAGGGATCATTACTGAGTGAGGGCCTTCGGGCTCGACCTCCAACCCTTTGTGAACAC
AACTTGTTGCTTCGGGGGCGACCCTGCCGTTTCGACGGCGAGCGCCCCCGGAGGCCTCCA
AACACTGCATCTTTGCGTCGGAGTTTAAGTAAATTAAACAAAACTTTCAACAACGGATCT
CTTGGTTCTGGCATCGATGAAGAACGCAGCGAAATGCGATAAGTAATGTGAATTGCAGAA
TTCAGTGAATCATCGAATCTTTGAACGCACATTGCGCCCTTTGGTATTCCGAAGGGCATG
CCTGTTCGAGCGTCATTTCACCACTCAAGCCTGGCTTGGTATTGGGCGCCGCGGTCGATC
CGCGCGCCTCAAAGTCTCCGGCTGAGCTGTCCGTCTCCGAGCGTTGTGATTTCATTAATC
GCTGTGGAGTGCGGGCGGCCGCGGCCGTTAAATCTTTCACAAGGTTGACCTCGGATCAGG
TAGGGATACCCGCTG
>URS000008E8A7_687970 Septoria convolvuli SSU rRNA
CTATACGGTGAAACTGCGAATGGCTCATTAAATCAGTTATCGTTTATTTGATAGTACCTT
ACTACATGGATAACCGTGGTAATTCTAGAGCTAATACATGCTAAAAACCCCAACTTCGGA
AGGGGTGTATTTATTAGATAAAAAACCAATGCCCTTTGGGGCTCCTTGGTGAATCATAAT
AACTTCACGAATCGCATGGCCTTGCGCCGGCGATGGTTCATTCAAATTTCTGCCCTATCA
ACTTTCGATGGTAGGATAGAGGCCTACCATGGTTTCAACGGGTAACGGGGAATTAGGGTT
CGACTCCGGAGAGGGAGCCTGAGAAACGGCTACCACATCCAAGGAAGGCAGCAGGCGCGC
AAATTACCCAATCCCGACACGGGGAGGTAGTGACAATAAATACTGATACAGGGCTCTTTT
GGGTCTTGTAATTGGAATGAGTACAATTTAAATCCCTTAACGAGGAACAATTGGAGGGCA
AGTCTGGTGCCAGCAGCCGCGGTAATTCCAGCTCCAATAGCGTATATTAAAGTTGTTGCA
GTTAAAAAGCTCGTAGTTGAACCTTGGGCCTGGCTGGCCGGTCCGCCTCACCGCGTGTAC
TGGTCCGGCCGGGCCTTTCCTTCTGGGGAGCCGCATGCCCTTCACTGGGCGTGTCGGGGA
ACCAGGACTTTTACTTTGAAAAAATTAGAGTGTTCAAAGCAGGCCTTTGCTCGAATACAT
TAGCATGGAATAATAGAATAGGACGTGTGGTTCTATTTTGTTGGTTTCTAGGACCGCCGT
AATGATTAATAGGGATAGTCGGGGGCATCCGTATTCAATTGTCAGAGGTGAAATTCTTGG
ATTTATTGAAGACGAACTACTGCGAAAGCATTTGCCAAGGATGTTTTCATTAATCAGTGA
ACGAAAGTTAGGGGATCGAAGACGATCAGATACCGTCGTAGTCTTAACCATAAACTATGC
CGACTAGGGATCGGTGGATGTTATCTTTTTGACTCCATCGGCACCTTACGAGAAATCAAA
GTTTTTGGGTTCTGGGGGGAGTATGGTCGCAAGGCTGAAACTTAAAGAAATTGACGGAAG
GGCACCACCAGGCGTGGAGCCTGCGGCTTAATTTGACTCAACACGGGGAAACTCACCAGG
TCCAGACACAAGTAGGATTGACAGATTGAGAGCTCTTTCTTGATTTTGTGGGTGGTGGTG
CATGGCCGTTCTTAGTTGGTGGAGTGATTTGTCTGCTTAATTGCGATAACGAACGAGACC
TTAACTTGCTAAATAGCCAGGCCCGCTTTGGCGGGTCGCCGGCTTCTTAGAGGGACTATC
GGCTCAAGCCGATGGAAGTTTGAGGCAATAACAGGTCTGTGATGCCCTTAGATGTTCTGG
GCCGCACGCGCGCTACACTGACAGAGCCAACGAGTTCATCACCTTGGCCGGAAGGTCTGG
GTAATCTTGTTAAACTCTGTCGTGCTGGGGATAGAGCATTGCAATTATTGCTCTTCAACG
AGGAATGCCTAGTAAGCGCATGTCATCAGCATGCGTTGATTACGTCCCTGCCCTTTGTAC
ACACCGCCCGTCGCTACTACCGATTGAATGGCTCAGTGAGGCCTTCGGACTGGCCCAGGG
AGGTCGGCAACGACCACCCAGGGCCGGAAAGTTGGTCAAACTCGGTCATTTAGAGGAAGT
AAAAGTCGTAACAAGGTCTCCGTAGGTGAACCTGCGGAGGGATCATT
>URS00000918DD_1047173 Septoria cytisi 5.8S ribosomal RNA
TAAACAAAACTTTCAACAACGGATCTCTTGGTTCTGGCATCGATGAAGAACGCAGCGAAA
TGCGATAAGTAATGTGAATTGCAGAATTCAGTGAATCATCGAATCTTTGAACGCACATTG
CGCCCTTTGGTATTCCGAAGGGCATGCCTGTTCGAGCG
>URS000009A130_1351459 Septoria saccardoi eukaryotic LSU rRNA
GGGATTGCCCTAGTAACGGCGAGTGAAGCGGCAACAGCTCAAATTTGAAATCTGGCGCAA
GCCCGAGTTGTAATTTGTAGAGGATGCTTCTGGGTAGCGACCGTTCTAAGTTCCTTGGAA
CAGGACGTCATAGAGGGTGAGAATCCCGTACGTGACCGGCCCGCACCCTTTACGTAGCTC
CTTCGACGAGTCGAGTTGTTTGGGAATGCAGCTCTAAATGGGAGGTAAATTTCTTCTAAA
GCTAAATACCGGCCAGAGACCGATAGCGCACAAGTAGAGTGATCGAAAGATGAAAAGTAC
TTTGGAAAGAGAGTTAAAAAGCACGTGAAATTGTTGAAAGGGAAGCGCCTGCAACCAGAC
TTCGCGGCAGTGTTCCGCCGGTCTTCTGACCGGTTCATTCTCTGTCGCGAGGCCATCATC
GTCTGGGCCCGCCGGATAAGACCTTAGGAATGTAGCTCACCTTCGGGGGAGTGTTATAGC
CTAGGGTGATGCGGCGAGGCTCGGGCGAGGTCCGCGCTTCGGCAAGGATGATGGCGTAAT
GGTTGCCGGCGGCCCGTCTTGAAACACGGACCAAGGAGTCTAACATCTATGCGAGTGTTC
GGGCGTCAAACCCCTACGCGTAATGAAAGTGAACGGAGGTGGGAACCGCAAGGTGCACCA
TCGACCGATCCTGATGTCCTCGGATGGATTTGAGTAAGAGCATAGCTGTTGGGACCCGAA
AGATGGTGAACTATGCCTGGATAGGGTGAAGCCAGAGGAAACTCTGGTGGAGGCTCGCAG
CGGTTCTGACGTGCAAATCGATCGTCAAATTTGGGTATAGGGGCG
>URS000009B876_1351432 Septoria sp. 'astralagi' eukaryotic LSU rRNA
GGGATTGCCCTAGTAACGGCGAGTGAAGCGGCAACAGCTCAAATTTGAAATCTGGCGCAA
GCCCGAGTTGTAATTTGTAGAGGATGCTTCTGGGTAGCGACCGGTCTAAGTTCCTTGGAA
CAGGACGTCATAGAGGGTGAGAATCCCGTATGTGACCGGCCCGCACCCTTTACGTAGCTC
CTTCGACGAGTCGAGTTGTTTGGGAATGCAGCTCTAAATGGGAGGTAAATTTCTTCTAAA
GCTAAATACCGGCCAGAGACCGATAGCGCACAAGTAGAGTGATCGAAAGATGAAAAGTAC
TTTGGAAAGAGAGTTAAAAAGCACGTGAAATTGTTGAAAGGGAAGCGCCTGCAACCAGAC
TTCGCGGCAGTGTTCCGCCGGTCTTCTGACCGGTTTATTCTCTGTCGCGAGGCCATCATC
GTCTGGGCCCGCCGGATAAGACCTTAGGAATGTAGCTCACCTTCGGGGGAGTGTTATAGC
CTATGGTGATGCGGCGAGGCTCGGGCGAGGTCCGCGCTTCGGCAAGGATGATGGCGTAAT
GGTTGTCGGCGGCCCGTCTTGAAACACGGACCAAGGAGTCTAACATCTATGCGAGTGTTC
GGGTGTCAAACCCCTACGCGTAATGAAAGTGAACGGAGGTGGGAACCGCAAGGTGCACCA
TCGACCGATCCTGATGTCCTCGGATGGATTTGAGTAAGAGCATAGCTGTTGGGACCCGAA
AGATGGTGAACTATGCCTGAATAGGGTGAAGCCAGAGGAAACTCTGGTGGAGGCTCGCAG
CGGTTCTGACGTGCAAATCGATCGTCAAATTTGGGTATAGGGGCG
>URS000009B876_266396 Septoria hippocastani eukaryotic LSU rRNA
GGGATTGCCCTAGTAACGGCGAGTGAAGCGGCAACAGCTCAAATTTGAAATCTGGCGCAA
GCCCGAGTTGTAATTTGTAGAGGATGCTTCTGGGTAGCGACCGGTCTAAGTTCCTTGGAA
CAGGACGTCATAGAGGGTGAGAATCCCGTATGTGACCGGCCCGCACCCTTTACGTAGCTC
CTTCGACGAGTCGAGTTGTTTGGGAATGCAGCTCTAAATGGGAGGTAAATTTCTTCTAAA
GCTAAATACCGGCCAGAGACCGATAGCGCACAAGTAGAGTGATCGAAAGATGAAAAGTAC
TTTGGAAAGAGAGTTAAAAAGCACGTGAAATTGTTGAAAGGGAAGCGCCTGCAACCAGAC
TTCGCGGCAGTGTTCCGCCGGTCTTCTGACCGGTTTATTCTCTGTCGCGAGGCCATCATC
GTCTGGGCCCGCCGGATAAGACCTTAGGAATGTAGCTCACCTTCGGGGGAGTGTTATAGC
CTATGGTGATGCGGCGAGGCTCGGGCGAGGTCCGCGCTTCGGCAAGGATGATGGCGTAAT
GGTTGTCGGCGGCCCGTCTTGAAACACGGACCAAGGAGTCTAACATCTATGCGAGTGTTC
GGGTGTCAAACCCCTACGCGTAATGAAAGTGAACGGAGGTGGGAACCGCAAGGTGCACCA
TCGACCGATCCTGATGTCCTCGGATGGATTTGAGTAAGAGCATAGCTGTTGGGACCCGAA
AGATGGTGAACTATGCCTGAATAGGGTGAAGCCAGAGGAAACTCTGGTGGAGGCTCGCAG
CGGTTCTGACGTGCAAATCGATCGTCAAATTTGGGTATAGGGGCG
>URS000009EEC1_1389622 Septoria sp. RHS83570 eukaryotic LSU rRNA
CCTGCGGAGGGATCATTACTGAGTGAGGGCCTTCGGGCTCGACCTCCAACCCTTTGTGAA
CACAACTTGTTGCTTCGGGGGCGACCCTGCCGTTTCGACGGCGAGCGCCCCCGGAGGCCT
TCAAACACTGCATCTTTGCGTCGGAGTTTAAGTAAATTAAACAAAACTTTCAACAACGGA
TCTCTTGGTTCTGGCATCGATGAAGAACGCAGCGAAATGCGATAAGTAATGTGAATTGCA
GAATTCAGTGAATCATCGAATCTTTGAACGCACATTGCGCCCCTTGGTATTCCGAGGGGC
ATGCCTGTTCGAGCGTCATTTCACCACTCAAGCCTGGCTTGGTATTGGGCGCCGCGGTCA
ATCCGCGCGCCTCAAAGTCTCCGGCTGAGCTGTCCGTCTCTAAGCGTTGTGATTTCATTA
ATCGCTTCGGAGTGCGGGCGGCCGCGGCCGTTAAATCTTCAAAGGTTGACCTCGGATCAG
GTAGGGATACCCGCTGAACTTAAGCATATCAA
>URS00000ABE86_438388 Septoria justiciae eukaryotic LSU rRNA
TTGCCCTAGTAACGGCGAGTGAAGCGGCAACAGCTCAAATTTGAAATCTGGCGTAAGCCC
GAGTTGTAATTTGTAGAGGATGCTTCTGGGTAGCGACCGATCTAAGTTCCTTGGAACAGG
ACGTCATAGAGGGTGAGAATCCCGTATGTGACCGGCCCGCACCCTTTACGTAGCTCCTTC
GACGAGTCGAGTTGTTTGGGAATGCAGCTCTAAATGGGAGGTAAATTTCTTCTAAAGCTA
AATACCGGCCAGAGACCGATAGCGCACAAGTAGAGTGATCGAAAGATGAAAAGTACTTTG
GAAAGAGAGTTAAAAAGCACGTGAAATTGTTGAAAGGGAAGCGCCTACAACCAGACTTCG
TGGCAGTGTTCCGCCGGTCTTCTGACCGGTTTATTCTCTGTCGCGAGGCCATCATCGTCT
AGGCCCGCCGGATAAGACCTTAGGAATGTAGCTCACCTTCGGGGGAGTGTTATAGCTTGT
GGTGATGCGGCGAGGCTTGGGCGAGGTCCGCGCTTCGGCAAGGATGATGGCGTAATGGTT
GTCGGCGGCCCGTCTTGAAACACGGACCAAGGAGTCTAACATCTATGCGAGTGTTCGGGT
GTCAAACCCCTACGCGTAATGAAAGTGAACGGAGGTGGGAACCGCAAGGTGCACCATCGA
CCGATCCTGATGTCCTCGGATGGATTTGAGTAAGAGCATAGCTGTTGGGACCCGAAAGAT
GGTGAACTATGCCTGAATAGGGTGAAGCCAGAGGAAACTCTGGTGGAGGCTCGCAGCGGT
TCTGACGTGCAAATCGATCGTCAAATTTGGGTATAGGGGCGAAAGACTAATCGAACCATC
TAGTAGCTGGTTCCTGCCGAAGTTTCCCTCAGGATAGCAGTAACGTTTTCAGTTTTATGA
GGTAAAGCGAATGATTAGAGGCCTTGGGGTTGAAACAACCTTAACCTATTCTCAAACTTT
AAATATGTAAGAAGTCCTTGTTACTTAGTTGAACGTGGACATTTGAATGCACCGTTACTA
GTGGGCCATTTTTGGTAAGCAGAACTGGCGATGCGGGATGAACCGAACGCGAGGTTAAGG
TGCCGGAATATACGCTCATCAGACACCACAAAAGGTGTTAGTTCATCTAGACAGCAGGAC
GGTGGCCATGGAAGTCGGAATCCGCTAAGGAGTGTGTAACAACTCACCTGCCGAATGAAC
TAGCCCTGAAAATGGATGGCGCTTAAGCGTATTACCCATACCTCGCCGCCAGGGTAGAAA
CGATGCCCTGGCGAGTAGGCAGGC
>URS00000ADA87_1238663 Septoria sp. OTU_102 sequence contains ITS1, 5.8S rRNA gene and ITS2
TGCGGAGGGATCATTACTGAGTGAGGGCCTTCGGGCTCGACCTCCAACCCTTTGTGAACA
CAACTTGTTGCTTCGGGGGCGACCCTGCCGTTTCGACGGCGAGCGCCCCCGGAGGCCTTC
AAACACTGCATCTTTGCGTCGGAGTTTAAGTAAATTAAACAAAACTTTCAACAACGGATC
TCTTGGTTCTGGCATCGATGAAGAACGCAGCGAAATGCGATAAGTAATGTGAATTGCAGA
ATTCAGTGAATCATCGAATCTTTGAACGCACATTGCGCCCCTTGGTATTCCGAGGGGCAT
GCCTGTTCGAGCGTCATTTCACCACTCAAGCCTGGCTTGGTATTGGGCGCCGCGGTCAAT
CCGCGCGCCTCAAAGTCTCCGGCTGAGCTGTCCGTCTCTAAGCGTTGTGATTTCATTAAT
CGCTTCGGAGTGCGGGCGGCCGCGGCCGTTAAATCTTCAAAGGTGAC
>URS00000B6B87_1353257 Septoria sp. CPC 21105 eukaryotic LSU rRNA
AACCTGCGGAGGGATCATTACTGAGTGAGGGCCTTCGGGCTCGACCTCCAACCCTTTGTG
AACACAACTTGTTGCTTCGGGGGCGACCCTGCCGTTTCGACGGCGAGCGCCCCCGGAGGC
CTTCAAACACTGCATCTTTGCGTCGGAGTTTAAGTAAATTAAACAAAACTTTCAACAACG
GATCTCTTGGTTCTGGCATCGATGAAGAACGCAGCGAAATGCGATAAGTAATGTGAATTG
CAGAATTCAGTGAATCATCGAATCTTTGAACGCACATTGCGCCCCTTGGTATTCCGAGGG
GCATGCCTGTTCGAGCGTCATTTCACCACTCAAGCCTGGCTTGGTATTGGGCGCCGCGGT
CAATCCGCGCGCCTCAAAGTCTCCGGCTGAGCTGTCCGTCTCTAAGCGTTGTGATTTCAT
TAATCGCTTCGGAGTGCGGGCGGCCGCGGCCGTTAAATCTTTCAAAGGTTGACCTCGGAT
CAGGTAGGGATACCCGCTGAA
>URS00000C18C5_1198104 Septoria villarsiae eukaryotic LSU rRNA
GCGGAGGGATCATTACCGAGTGAGGGCCTTCGGGCTCGACCTCCAACCCTTTGTGAACAC
AACTTGTTGCTTCGGGGGCGACCCTGCCGTTTCGACGGCGAGCGCCCCCGGAGACCATCA
AACACTGCATCTTTGCGTCGGAGTTTAAGTAAATTAAACAAAACTTTCAACAACGGATCT
CTTGGTTCTGGCATCGATGAAGAACGCAGCGAAATGCGATAAGTAATGTGAATTGCAGAA
TTCAGTGAATCATCGAATCTTTGAACGCACATTGCGCCCTTTGGTATTCCGAAGGGCATG
CCTGTTCGAGCGTCATTTCACCACTCAAGCCTGGCTTGGTATTGGGCGCCGCGGTCAATC
CGCGCGCCTCAAAGTCTCCGGCTGAGCTGTCCGTCTCTAAGCGTTGTGATTTCATTAATC
GCTTCGGAGTGCGGGCGGCCGCGGCCGTTAAATCTTTCACAAGGTTGACCTCGGATCAGG
TAGGGATACCCGCTG
>URS00000C88ED_202922 Septoria arundinacea partial 18S ribosomal RNA
TTTAGAGGAAGTAAAAGTCGTAACAAGGTTTCCGTAGGTGAACCTGCGGAAGGATCATTA
>URS00000C8E34_1389615 Septoria sp. RHS34913 eukaryotic LSU rRNA
TGGAAGTAAAAGTCGTAACAAGGTCTCCGTAGGTGAACCTGCGGAGGGATCATTACTGAG
TGAGGGCCTTCGGGCTCGACCTCCAACCCTTTGTGGACACAACTTGTTGCTTCGGGGGCG
ACCCTGCCGTTTCTGACGGCGAGCGCCCCCGGAGGCCTTCAAACACTGCATCTTTGCGTC
GGAGTTTAAGCAAATTAAACAAAACTTTCAACAACGGATCTCTTGGTTCTGGCATCGATG
AAGAACGCAGCGAAATGCAATAAGTAATGTGAATTGCAGAATTCAGTGAATCATCGAATC
TTTGAACGCACATTGCGCCCTTTGGTATTCCGAAGGGCATGCCTGTTCGAGCGTCATTTC
ACCACTCAAGCCTGGCTTGGTATTGGGCGCCGCGGTCAATCCGCGCGCCTCAAAGTCTCC
GGCTGAGCTGTCCGTCTCTAAGCGTTGTGATTTCATTAATCGCTTTGGAGTGCAGGCGGC
GGCGGCCGTTAAATCTTTCACAAGGTTGACCTCGGATCAGGTAGGGATACCCGCTGAACT
TAAGCATATCAATAAGCGGAGGA
>URS00000D12A5_237588 Septoria protearum 5.8S ribosomal RNA
CATTACTGAGTGAGGGCCTTCGGGCTCGACCTCCAACCCTTTGTGAACACAACTTGTTGC
TTCGGGGGCGACCCTGCCGTTTCGACGGCGAGCGCCCCCGGAGGCCTTCAAACACTGCAT
CTTTGCGTCGGAGTTTAAGTAAATTAAACAAAACTTTCAACAACGGATCTCTTGGTTCTG
GCATCGATGAAGAACGCAGCGAAATGCGATAAGTAATGTGAATTGCAGAATTCAGTGAAT
CATCGAATCTTTGAACGCACATTGCGCCCCTTGGTATTCCGAGGGGCATGCCTGTTCGAG
CGTCATTT
>URS00000D5AA0_1329207 Septoria sp. TCM-1 5.8S ribosomal RNA
TCTCTTGGTTCTGGCATCGATGAAGAACGCAGCGAAATGCGATAAGTAATGTGAATTGCA
GAATTCAGTGAATCATCGAATCTTTGAACGCACATTGCGCCCTTTGGTATTCCGAAGGGC
ATGCCTGTTCGAGCGTCATTTCACCAC
>URS00000D5F61_333101 Septoria alnifolia partial small subunit ribosomal RNA
GGCGTGGAGCCTGCGGCTTAATTTGACTCAACACGGGGAAACTCAC
>URS00000D5F61_333108 Septoria ostryae partial small subunit ribosomal RNA
GGCGTGGAGCCTGCGGCTTAATTTGACTCAACACGGGGAAACTCAC
>URS00000D9C89_1351462 Septoria steviae 28S ribosomal RNA
TTGACCTCGGATCAGGTAGGGATACCCGCTGA
>URS00000E151B_1329203 Septoria tatarica partial 28S ribosomal RNA
AGGTTGACCTCGGATCAGGTAGGTACCGACGCG
>URS00000E309E_1329204 Septoria dearnessii partial 28S ribosomal RNA
GGTTGACCTCGGATCAGGTAGGGATACCCGCTGAACTTAAGCATATC
>URS00000E6D48_1125868 Septoria stachydis eukaryotic LSU rRNA
GGGATTGCCCTAGTAACGGCGAGTGAAGCGGCAACAGCTCAAATTTGAAATCTGGCGCAA
GCCCGAGTTGTTATTTGTAGAGGATGCTTCTGGGTAGCGACCGATCTAAGTTCCTTGGAA
CAGGACGTCATAGAGGGTGAGAATCCCGTATGTGACCGGCCCGCACCCTTTACGTAGCTC
CTTCGACGAGTCGAGTTGTTTGGGAATGCAGCTCTAAATGGGAGGTAAATTTCTTCTAAA
GCTAAATACCGGCCAGAGACCGATAGCGCACAAGTAGAGTGATCGAAAGATGAAAAGTAC
TTTGGAAAGAGAGTTAAAAAGCACGTGAAATTGTTGAAAGGGAAGCGCCTGCAACCAGAC
TTCGCGGCAGTGTTCCGCCGGTCTTCTGACCGGTTCATTCTCTGTCGCGAGGCCATCATC
GTCTGGGCCCGCCGGATAAGACCTTAGGAATGTAGCTCACCTTCGGGGGAGTGTTATAGC
CTAGGGTGATGCGGCGAGGCTCGGGCGAGGTCCGCGCTTCGGCAAGGATGATGGCGTAAT
GGTTGTCGGCGGCCCGTCTTGAAACACGGACCAAGGAGTCTAACATCTATGCGAGTGTTC
GGGTGTCAAACCCCTACGCGTAATGAAAGTGAACGGAGGTGGGAACCGCAAGGTGCACCA
TCGACCGATCCTGATGTCCTCGGATGGATTTGAGTAAGAGCATAGCTGTTGGGACCCGAA
AGATGGTGAACTATGCCTGAATAGGGTGAAGCCAGAGGAAACTCTGGTGGAGGCTCGCAG
CGGTTCTGACGTGCAAATCGATCGTCAAATTTGGGTATAGGGGCG
>URS00000E6F5E_1707704 Septoria sp. partial 28S ribosomal RNA
GTTGACCTCGGATCAGGTAGGGATACCCGCTGAACTTAAGCATATCAAT
>URS00000EDFC3_215465 Septoria linicola eukaryotic LSU rRNA
AGACCGATAGCGAACAAGTAGAGTGATCGAAAGATGAAAAGTACTTTGGAAAGAGAGTTA
AAAAGCACGTGAAATTGTTGAAAGGGAAGCGCCTGCAACCAGACTTCGTGGCAGTGTTCC
GCCGGTCTTCTGACCGGTTTATTCTCTGTCGCGAGGCCATCATCGTCTAGGCCCGCCGGA
TAAGACCTTAGGAATGTAGCTCACCTTCGGGGGAGTGTTATAGCTTATGGTGATGCGGCG
AGGCTTGGGCGAGGTCCGCGCTTCGGCAAGGATGATGGCGTAATGGTTGTCGGCGGCCCG
TCTTGAAACACGGACCAAG
>URS00000EDFC3_215472 Septoria aciculosa eukaryotic LSU rRNA
AGACCGATAGCGAACAAGTAGAGTGATCGAAAGATGAAAAGTACTTTGGAAAGAGAGTTA
AAAAGCACGTGAAATTGTTGAAAGGGAAGCGCCTGCAACCAGACTTCGTGGCAGTGTTCC
GCCGGTCTTCTGACCGGTTTATTCTCTGTCGCGAGGCCATCATCGTCTAGGCCCGCCGGA
TAAGACCTTAGGAATGTAGCTCACCTTCGGGGGAGTGTTATAGCTTATGGTGATGCGGCG
AGGCTTGGGCGAGGTCCGCGCTTCGGCAAGGATGATGGCGTAATGGTTGTCGGCGGCCCG
TCTTGAAACACGGACCAAG
>URS00000EDFC3_215476 Septoria gerberae eukaryotic LSU rRNA
AGACCGATAGCGAACAAGTAGAGTGATCGAAAGATGAAAAGTACTTTGGAAAGAGAGTTA
AAAAGCACGTGAAATTGTTGAAAGGGAAGCGCCTGCAACCAGACTTCGTGGCAGTGTTCC
GCCGGTCTTCTGACCGGTTTATTCTCTGTCGCGAGGCCATCATCGTCTAGGCCCGCCGGA
TAAGACCTTAGGAATGTAGCTCACCTTCGGGGGAGTGTTATAGCTTATGGTGATGCGGCG
AGGCTTGGGCGAGGTCCGCGCTTCGGCAAGGATGATGGCGTAATGGTTGTCGGCGGCCCG
TCTTGAAACACGGACCAAG
>URS00000F16C6_438397 Septoria violae-palustris eukaryotic LSU rRNA
GGGATTGCCCTAGTAACGGCGAGTGAAGCGGCAACAGCTCAAATTTGTAATCTGGCGCAA
GCCCGAGTTGTAATTTGTAGAGGATGCTTCTGGGTAGCGACCGATCTAAGTTCCTTGGAA
CAGGACGTCATAGAGGGTGAGAATCCCGTATGTGACCGGCCCGCACCCTTTACGTAGCTC
CTTCGACGAGTCGAGTTGTTTGGGAATGCAGCTCTAAATGGGAGGTAAATTTCTTCTAAA
GCTAAATACCGGCCAGAGACCGATAGCGCACAAGTAGAGTGATCGAAAGATGAAAAGTAC
TTTGGAAAGAGAGTTAAAAAGCACGTGAAATTGTTGAAAGGGAAGCGCCTGCAACCAGAC
TTCGCGGCAGTGTTCCGCCGGTCTTCTGACCGGTTCATTCTCTGTCGCGAGGCCATCATC
GTCTGGGCCCGCCGGATAAGACCTTAGGAATGTAGCTCACCTTCGGGGGAGTGTTATAGC
CTAGGGTGATGCGGCGAGGCTCGGGCGAGGTCCGCGCTTCGGCAAGGATGATGGCGTAAT
GGTTGTCGGCGGCCCGTCTTGAAACACGGACCAAGGAGTCTAACATCTATGCGAGTGTTC
GGGTGTCAAACCCCTACGCGTAATGAAAGTGAACGGAGGTGGGAACCGCAAGGTGCACCA
TCGACCGATCCTGATGTCCTCGGATGGATTTGAGTAAGAGCATAGCTGTTGGGACCCGAA
AGATGGTGAACTATGCCTGAATAGGGTGAAGCCAGAGGAAACTCTGGTGGAGGCTCGCAG
CGGTTCTGACGTGCAAATCGATCGTCAAATTTGGGTATAGGGGCG
>URS00000F75F4_879911 Septoria sp. DB 04082010 eukaryotic LSU rRNA
TTCCGTAGGGNGAACTTCGCGGAGGGATCATTACTGAGTGAGGGCCTTCGGGCTCGACCT
CCAACCCTTTGTGAACACAACTTGTTGCTTCGGGGGCGACCCTGCCGTTTCGACGGCGAG
CGCCCCCGGAGGCCTTCAAACACTGCATCTTTGCGTCGGAGTTTAAGTAAATTAAACAAA
ACTTTCAACAACGGATCTCTTGGTTCTGGCATCGATGAAGAACGCAGCGAAATGCGATAA
GTAATGTGAATTGCAGAATTCAGTGAATCATCGAATCTTTGAACGCACATTGCGCCCCTT
GGTATTCCGAGGGGCATGCCTGTTCGAGCGTCATTTCACCACTCAAGCCTGGCTTGGTAT
TGGGCGCCGCGGTCAATCCGCGCGCCTCAAAGTCTCCGGCTGAGCTGTCCGTCTCTAAGC
GTTGTGATTTCATTAATCGCTTCGGAGTGCGGGCGGCCGCGGCCGTTAAATCTTCAAAGG
TGACCTCGGATCA
>URS00000F8036_1351461 Septoria sonchi partial 28S ribosomal RNA
ACCTCGGATCAGGTAGGGATACCCGCTGAACTTAAGCATATCAATAAGCGGAGGA
>URS00000F8B30_1350550 Septoria aegopodina eukaryotic LSU rRNA
GGGATTGCCCTAGTAACGGCGAGTGAAGCGGCAACAGCTCAAATTTGAAATCTGGCGCAA
GCCCGAGTTGTAATTTGTAGAGGATGCTTCTGGGTAGCGACCGATCTAAGTTCCTTGGAA
CAGGACGTCATAGAGGGTGAGAATCCCGTATGTGACCGGCCCGCACCCTTTACGTAGCTC
CTTCGACGAGTCGAGTTGTTTGGGAATGCAGCTCTAAATGGGAGGTAAATTTCTTCTAAA
GCTAAATACCGGCCAGAGACCGATAGCGCACAAGTAGAGTGATCGAAAGATGAAAAGTAC
TTTGGAAAGAGAGTTAAAAAGCACGTGAAATTGTTGAAAGGGAAGCGCCTGCAACCAGAC
TTCGCGGCAGTGTTCCGCCGGTCTTCTGACCGGTTCATTCTCTGTCGCGAGGCCATCATC
GTCTCGGCCCGCCGGATAAGACCGGAGGAATGTAGCTCACCTTCGGGGGAGTGTTATAGC
CTCCGGTGATGCGGCGCGGCTGGGGCGAGGTCCGCGCTTCGGCAAGGATGATGGCGTAAT
GGTTGTCGGCGGCCCGTCTTGAAACACGGACCAAGGAGTCTAACATCTATGCGAGTGTTC
GGGTGTCAAACCCCTACGCGTAATGAAAGTGAACGGAGGTGGGAACCGCAAGGTGCACCA
TCGACCGATCCTGATGTCCTCGGATGGATTTGAGTAAGAGCATAGCTGTTGGGACCCGAA
AGATGGTGAACTATGCCTGAATAGGGTGAAGCCAGAGGAAACTCTGGTGGAGGCTCGCAG
CGGTTCTGACGTGCAAATCGATCGTCAAATTTGGGTATAGGGGCG
>URS00000FB050_266411 Septoria obesa eukaryotic LSU rRNA
GTTGACCTCGGATCAGGTAGGGATACCCGCTGAACTTAAGCATATCAATAAGCGGAGGAA
AAGAAACCAACAGGGATTGCCCTAGTAACGGCGAGTGAAGCGGCAACAGCTCAAATTTGA
AATCTGGCGCAAGCCCGAGTTGTAATTTGTAGAGGATGCTTCTGGGTAGCGACCGGTCTA
AGTTCCTTGGAACAGGACGTCATAGAGGGTGAGAATCCCGTATGTGACCGGCCCGCACCC
TCGACGTAGCTCCTTCGACGAGTCGAGTTGTTTGGGAATGCAGCTCTAAATGGGAGGTAA
ATTTCTTCTAAAGCTAAATACCGGCCAGAGACCGATAGCGCACAAGTAGAGTGATCGAAA
GATGAAAAGTACTTTGGAAAGAGAGTTAAAAAGCACGTGAAATTGTTGAAAGGGAAGCGC
CTGCAACCAGACTTCGCGGCAGTGTTCCGCCGGTCTTCTGACCGGTTCATTCTCTGCCGC
GAGGCCATCATCGTCTGGGCCCGCCGGATAAGACCTTGGGAATGTAGCTCACCTTCGGGG
GAGTGTTATAGCCTAGGGTGATGCGGCGCGGCTCGGGCGAGGTCCGCGCTTCGGCAAGGA
TGATGGCGTAATGGTTGTCGGCGGCCCGTCTTGAAACACGGACCAAGGAGTCTAACATCT
ATGCGAGTGTTCGGGTGTCAAACCCCTACGCGTAATGAAAGTGAACGGAGGTGGGAACCG
CAAGGTGCACCATCGACCGATCCTGATGTCCTCGGATGGATTTGAGTAAGAGCATAGCTG
TTGGGACCCGAAAGATGGTGAACTATGCCTGAATAGGGTGAAGCCAGAGGAAACTCTGGT
GGAGGCTCGCAGCGGTTCTGACGTGCAAATCGATCGTCAAATTTGGGTATAGGGGCGAAA
GACTAATCGAACCATCTAGTAGCTGGTTCCTGCCGAAGTTTCCCTCAGGATAGCAGTAAC
GTTTTCAGTTTTATGAGGTAAAGCGAATGATTAGAGGCCTTGGGGTTGAAACAACCTTAA
CCTATTCTCAAACTTTAAATATGTAAGAAGTCCTTGTTACTTAGTTGAACGTGGACATTT
GAATGCACCGTTACTAGTGGGCCATTTTTGGTAAGCAGAACTGGCGATGCGGGATGAACC
GAACGCGAGGTTAAGGTGCCGGAATATACGCTCATCAGACACCACAAAAGGTGTTAGTTC
ATCTAGACAGCAGGACGGTGGCCATGGAAGTCGGAATCCGCTAAGGAGTGTGTAACAACT
CACCTGCCGAATGAACTAGCCCTGAAAATGGATGGCGCTTAAGCGTATTACCCATACCTC
GCCGCCAGGGTAGAAACGATGCCCTGGCGAGTAGGCAGGCGTGGAGGCCCGTGACGAAGC
CTTCGGAGTGATCCGGGGTAGAACGGCCTCTAGTGCAGATCTTGGTGGTAGTAGCAAATA
CTCAAATGAGAACTTTGAGGACTGAAGTGGGGAAAGGTTCCGTGTGAACAGCAGTTGGAC
ACGGGTTAGTCGATCCTAAGCCATAGGGAAGTTCCGTTTCAAAGTGCGCGCTAAGCGCCG
ATTGGCGAAAGGGAAGCCGGTTAATATTCCGGCACCTGGATGTGGATTATCCGCGGCAAC
GCAACTGAAGGTGGAGACGTCGGCGGGGGCCCCGGGAAGAGTTCTCTTTTCTTCTTAACA
GCTCATCACCCTGAAATCGGTTTGTCCGGAGCTAGGGTTTCACAGCTGGTAGAGCGGCAC
ACCTTTGTGCCGTCCGGTGCGCTCCCGACGACCCTTGAAAATCCGCCGGAAGGAATGATT
TTCACGCCAGGTCGTACTCATAACCGCAGCAGGTCTCCAAGGTGAACAGCCTCTAGTTGA
TAGAACAATGTAGATAAGGGAAGTCGGCAAAATAGATCCGTAACTTCGGGAAAAGGATTG
GCTCTAAGGGTTGGGCGCGTTGGGCCTTGGGCAGATTCCTCGGGAGCAGGTCGGTACTAG
CCTCACGGCCGGCACCTTCCAGCACCCGGCGGCGGACGCCCTTGGCAGGCTTCGGCCGTC
CGGCGCGCGCTTAACAACCAACTTAGAACTGGTACGGACAAGGGGAATCTGACTGTCTAA
TTAAAACATAGCATTGCGATGGTCAGAAAGTGATGTTGACGCAATGTGATTTCTGCCCAG
TGCTCTGAATGTCAAAGTGAAGAAATTCAACCAAGCGCGGGTAAACGGCGGGAGTAACTA
TGACTCGGACACGCGTATTCTCGTGTAACGACAAGGTTATTGTTGCTACATGAGTGCTAC
CATAAGAGGGTCAGCAAAGGCGCCAGAAATGGTGGGAGGTTGTTCCTCTCTTCGGCCTAG
TATTAAGCGAGCGCTTAATGCGATACTGTCAAATTGCGGCGAAGCCCTGAAGTCATTTCG
TACCGCAGCACCTTGGAAACGGGGTGTGCGCACCGGGTTAGGAGCCTAGGGGATGGTAAC
AATCGAAATGGTATAGGGTGAGCGCGCAGCCAAGTGCTTAGCCGGGTGTTCTCGCGGACA
CTGGTCGGAAGCATGCAGTTCAACGATCAAACGGCAGTAGGTCCAGGGGTCAGAGTAGCA
GTTATTGCGAAAAACCCGGGCTTAAGATATGATCTAAGCCGGGGGCGAGAGCCTCTGGAT
TTGTTTAAGAAAATGCTCTTAAGGTAGCCAAATGCCTCGTCATCTAATTAGTGACGCGCA
TGAATGGATTAACGAGATTCCCACTGTCCCTATCTACTATCTAGCGAAACCACAGCCAAG
GGAACGGGCTTGGCAGAATCAGCGGGGAAAGAAGACCCTGTTGAGCTTGACTCTAGTTTG
ACATTGTGAAAAGACATAGGGGGTGTAGAATAGGTGGGAGCTTCGGCGCCGGTGAAATAC
CACTACCCTTATCGTTTTTTTACTTAATCAATGAAGCGGAACTGGTCTTCACCGACCATT
TTCTGGCGTTAAGGTCCTTCGCGGGCCGATCCGGGTTGATGACATTGTCAGGTGGGGAGT
TTGGCTGGGGCGGCACATCTGTTAAACCATAACGCAGGTGTCCTAAGGGGGACTCATGGA
GAACAGAAATCTCCAGTAGAGCAAAAGGGCAAAAGTCCCCTTGATTTTGATTTTCAGTGT
GAATACAAACCATGAAAGTGTGGCCTATCGATCCTTTAGTCCCTCGAAATTTGAGGCTAG
AGGTGCCAGAAAAGTTACCACAGGGATAACTGGCTTGTGGCAGCCAAGCGTTCATAGCGA
CGTTGCTTTTTGATCCTTCGATGTCGGCTCTTCCTATCATACCGAAGCAGAATTCGGTAA
GCGTTGGATTGTTCACCCACTAATAGGGAACGTGAGCTGGGTTTAGACCGTCGTGAGACA
GGTTAGTTTTACCCTACTGATGACCGTCGTCCCAATGGTAATACCGCTTAGTACGAGAGG
AACCGCGGTTTCAGATAATTGGTTTTTGCGGCTGTCCGACCGGGCAGTGCCGCGAAGCTA
CCATCTGCTGGATTATGGCTGAACGCCTCTAAGTCAGAATCCATGCCAGAACGGGACGAT
CTTCTCCAGCACGCCTTAGGCGGATAAGAATAGGCACTGCCAGTACCTGGGACCCTCTCA
TCCCTCGCAAGACACGCGAGGGCGAAGGGCGTATTGTAATTTTATAGCGCGCTGGGATGA
ATCCCTTGCAGACGACTTGGACGTCGGAACGGGTCGTGTAAGCAGTAGAGTAGCCTTGTT
GTTACGATCTGC
>URS00001025CD_266401 Septoria senecionis eukaryotic LSU rRNA
GCGGAGGGATCATTACTGAGTGAGGGCCTTTGGGCTCGACCTCCAACCCTTTGTGAACAC
AACTTGTTGCTTCGGGGGCGACCCTGCCGTTTTGACGGCGAGCGCCCCCGGAGACCTTCA
AACACTGCATCTTTGCGTCGGAGTTTAAGTAAATTAAACAAAACTTTCAACAACGGATCT
CTTGGTTCTGGCATCGATGAAGAACGCAGCGAAATGCGATAAGTAATGTGAATTGCAGAA
TTCAGTGAATCATCGAATCTTTGAACGCACATTGCGCCCTTTGGTATTCCGAAGGGCATG
CCTGTTCGAGCGTCATTTCACCACTCAAGCCTGGCTTGGTATTGGGCGCCGCGGTCAATC
CGCGCGCCTCAAAGTCTCCGGCTGAGCTGTCCGTCTCTAAGCGTTGTGATTTCATTAATC
GCTTCGGAGTGCGGGCGGCCGCGGCCGTTAAATCTTTCACAAGGTTGACCTCGGATCAGG
TAGGGATACCCGCTG
>URS00001028B5_2608379 Septoria sp. MB-2019a partial large subunit ribosomal RNA
GGTTGACCTCGGATCAGGTAGGGATACCCGCTG
>URS00001028B5_2608380 Septoria sp. MB-2019b partial large subunit ribosomal RNA
GGTTGACCTCGGATCAGGTAGGGATACCCGCTG
>URS00001028B5_2608381 Septoria sp. MB-2019c partial large subunit ribosomal RNA
GGTTGACCTCGGATCAGGTAGGGATACCCGCTG
>URS00001028B5_2608382 Septoria sp. MB-2019d partial large subunit ribosomal RNA
GGTTGACCTCGGATCAGGTAGGGATACCCGCTG
>URS0000102DB9_1198103 Septoria stellariae eukaryotic LSU rRNA
GGGATTGCCCTAGTAACGGCGAGTGAAGCGGCAACAGCTCAAATTTGAAATCTGGCGCAA
GCCCGAGTTGTAATTTGTAGAGGATGCTTCTGGGTAGCGACCGATCTAAGTTCCTTGGAA
CAGGACGTCATAGAGGGTGAGAATCCCGTATGTGACCGGCCCGCACCCTTTACGTAGCTC
CTTCGACGAGTCGAGTTGTTTGGGAATGCAGCTCTAAATGGGAGGTAAATTTCTTCTAAA
GCTAAATACCGGCCAGAGACCGATAGCGCACAAGTAGAGTGATCGAAAGATGAAAAGTAC
TTTGGAAAGAGAGTTAAAAAGCACGTGAAATTGTTGAAAGGGAAGCGCCTGCAACCAGAC
TTCGCGGCAGTGTTCCGCCGGTCTTCTGACCGGTTTATTCTCTGTCGCGAGGCCATCATC
GTCTGGGCCCGCCGGATAAGACCTTAGGAATGTAGCTCACCTTCGGGAGAGTGTTATAGC
CTAGGGTGATGCGGCGAGGCTCGGGCGAGGTCCGCGCTTCGGCAAGGATGATGGCGTAAT
GGTTGTCGGCGGCCCGTCTTGAAACACGGACCAAGGAGTCTAACATCTATGCGAGTGTTC
GGGTGTCAAACCCCTACGCGTAATGAAAGTGAACGGAGGTGGGAACCGCAAGGTGCACCA
TCGACCGATCCTGATGTCCTCGGATGGATTTGAGTAAGAGCATAGCTGTTGGGACCCGAA
AGATGGTGAACTATGCCTGAATAGGGTGAAGCCAGAGGAAACTCTGGTGGAGGCTCGCAG
CGGTTCTGACGTGCAAATCGATCGTCAAATTTGGGTATAGGGGCG
>URS00001047BD_1288287 Septoria sp. LLX 0110 eukaryotic LSU rRNA
CCTGCGGAGGGATCATTACTGAGTGAGGGCCTTCGGGCTCGACCTCCAACCCTTTGTGAA
CACAACTTGTTGCTTCGGGGGCGACCCTGCCGTTTCGACGGCGAGCGCCCCCGGAGACCT
TCAAACACTGCATCTTTGCGTCGGAGTTTAAGTAAATTAAACAAAACTTTCAACAACGGA
TCTCTTGGTTCTGGCATCGATGAAGAACGCAGCGAAATGCGATAAGTAATGTGAATTGCA
GAATTCAGTGAATCATCGAATCTTTGAACGCACATTGCGCCCTTTGGTATTCCGAAGGGC
ATGCCTGTTCGAGCGTCATTTCACCACTCAAGCCTGGCTTGGTATTGGGCGCCGCGGTCA
ATCCGCGCGCCTCAAAGTCTCCGGCTGAGCTGTCCGTCTCTAAGCGTTGTGATTTCATTA
ATCGCTTCGGAGTGCGGGCGGCCGCGGCCGTTAAATCTTTCACAAGGTTGACCTCGGATC
AGGTAGGGATACCCGCTGAACTTAAGCATATCAA
>URS000010804A_1444351 Septoria lavandulae partial 28S ribosomal RNA
GTTGACCTCGGATCAGGTAGGGATACCCGCTGAACTTAAGCATAT
>URS000010A744_148811 Septoria epambrosiae SSU rRNA
TGTAGTCATATGCTTGTCTCAAAGATTAAGCCATGCATGTCTAAGTATAAGCAACTATAC
GGTGAAACTGCGAATGGCTCATTAAATCAGTTATCGTTTATTTGATAGTACCTTACTACA
TGGATAACCGTGGTAATTCTAGAGCTAATACATGCTAAAAACCCCAACTTCGGAAGGGGT
GTATTTATTAGATAAAAAACCAATGCCCTTCGGGGCTCCTTGGTGAATCATAATAACTTC
ACGAATCGCATGGCCTTGCGCCGGCGATGGTTCATTCAAATTTCTGCCCTATCAACTTTC
GATGGTAGGATAGAGGCCTACCATGGTTTCAACGGGTAACGGGGAATTAGGGTTCGACTC
CGGAGAGGGAGCCTGAGAAACGGCTACCACATCCAAGGAAGGCAGCAGGCGCGCAAATTA
CCCAATCCCGACACGGGGAGGTAGTGACAATAAATACTGATACAGGGCTCTTTTGGGTCT
TGTAATTGGAATGAGTACAATTTAAATCCCTTAACGAGGAACAATTGGAGGGCAAGTCTG
GTGCCAGCAGCCGCGGTAATTCCAGCTCCAATAGCGTATATTAAAGTTGTTGCAGTTAAA
AAGCTCGTAGTTGAACCTTGGGCCTGGCTGGCCGGTCCGCCTCACCGCGTGTACTGGTCC
GGCCGGGCCTTTCCTTCTGGGGAGCCGCATGCCCTTCACTGGGCGTGTCGGGGAACCAGG
ACTTTTACTTTGAAAAAATTAGAGTGTTCAAAGCAGGCCTTTGCTCGAATACATTAGCAT
GGAATAATAGAATAGGACGTGTGGTTCTATTTTGTTGGTTTCTAGGACCGCCGTAATGAT
TAATAGGGATAGTCGGGGGCATCCGTATTCAATTGTCAGAGGTGAAATTCTTGGATTTAT
TGAAGACGAACTACTGCGAAAGCATTTGCCAAGGATGTTTTCATTAATCAGTGAACGAAA
GTTAGGGGATCGAAGACGATCAGATACCGTCGTAGTCTTAACCATAAACTATGCCGACTA
GGGATCGGTGGATGTTATCTTTTTGACTCCATCGGCACCTTACGAGAAATCAAAGTTTTT
GGGTTCTGGGGGGAGTATGGTCGCAAGGCTGAAACTTAAAGAAATTGACGGAAGGGCACC
ACCAGGCGTGGAGCCTGCGGCTTAATTTGACTCAACACGGGGAAACTCACCAGGTCCAGA
CACAAGTAGGATTGACAGATTGAGAGCTCTTTCTTGATTTTGTGGGTGGTGGTGCATGGC
CGTTCTTAGTTGGTGGAGTGATTTGTCTGCTTAATTGCGATAACGAACGAGACCTTAACC
TGCTAAATAGCCAGGCCCGCTTTGGCGGGTCGCCGGCTTCTTAGAGGGACTATCGGCTCA
AGCCGATGGAAGTTTGAGGCAATAACAGGTCTGTGATGCCCTTAGATGTTCTGGGCCGCA
CGCGCGCTACACTGACAGAGCCAACGAGTTCATCACCTTGGCCGGAAGGTCTGGGTAATC
TTGTTAAACTCTGTCGTGCTGGGGATAGAGCATTGCAATTATTGCTCTTCAACGAGGAAT
GCCTAGTAAGCGCATGTCATCAGCATGCGTTGATTACGTCCCTGCCCTTTGTACACACCG
CCCGTCGCTACTACCGATTGAATGGCTCAGTGAGGCCTTCGGACTGGCCCAGGGAGGTCG
GCAACGACCACCCAGGGCCGGAAAGTTGGTCAAACTCGGTCATTT
>URS000010E4E8_397755 Septoria lycopersici var. lycopersici partial 18S ribosomal RNA
GAAGTAAAAGTCGTAACAAGGTCTCCGTAGGTGAACCTGCGGAGGGATCATT
>URS0000119148_1329198 Septoria bupleuri partial 28S ribosomal RNA
AAGGTTGACCTCGGATCAGGGTAAGGAATCCCCCAAT
>URS000012745C_266406 Septoria leucanthemi eukaryotic LSU rRNA
TTGACCTCGGATCAGGTAGGGATACCCGCTGAACTTAAGCATATCAATAAGCGGAGGAAA
AGAAACCAACAGGGATTGCCCTAGTAACGGCGAGTGAAGCGGCAACAGCTCAAATTTGAA
ATCTGGCGCAAGCCCGAGTTGTAATTTGTAGAGGATGCTTCTGGGTAGCGACCGGTCTAA
GTTCCTTGGAACAGGACGTCATAGAGGGTGAGAATCCCGTATGTGACCGGCCCGCACCCT
TTACGTAGCTCCTTCGACGAGTCGAGTTGTTTGGGAATGCAGCTCTAAATGGGAGGTAAA
TTTCTTCTAAAGCTAAATACCGGCCAGAGACCGATAGCGCACAAGTAGAGTGATCGAAAG
ATGAAAAGTACTTTGGAAAGAGAGTTAAAAAGCACGTGAAATTGTTGAAAGGGAAGCGCC
TGCAACCAGACTTCGCGGCAGTGTTCCGCCGGTCTTCTGACCGGTTCATTCTCTGTCGCG
AGGCCATCATCGTCTGGGCCCGCCGGATAAGACCTTAGGAATGTAGCTCACCTTCGGGGG
AGTGTTATAGCCTAGGGTGATGCGGCGAGGCTCGGGCGAGGTCCGCGCTTCGGCAAGGAT
GATGGCGTAATGGTTGTCGGCGGCCCGTCTTGAAACACGGACCAAGGAGTCTAACATCTA
TGCGAGTGTTCGGGTGTCAAACCCCTACGCGTAATGAAAGTGAACGGAGGTGGGAACCGC
AAGGTGCACCATCGACCGATCCTGATGTCCTCGGATGGATTTGAGTAAGAGCATAGCTGT
TGGGACCCGAAAGATGGTGAACTATGCCTGAATAGGGTGAAGCCAGAGGAAACTCTGGTG
GAGGCTCGCAGCGGTTCTGACGTGCAAATCGATCGTCAAATTTGGGTATAGGGGCGAAAG
ACTAATCGAACCATCTAGTAGCTGGTTCCTGCCGAAGTTTCCCTCAGGATAGCAGTAACG
TTTTCAGTTTTATGAGGTAAAGCGAATGATTAGAGGCCTTGGGGTTGAAACAACCTTAAC
CTATTCTCAAACTTTAAATATGTAAGAAGTCCTTGTTACTTAGTTGAACGTGGACATTTG
AATGCACCGTTACTAGTGGGCCATTTTTGGTAAGCAGAACTGGCGATGCGGGATGAACCG
AACGCGAGGTTAAGGTGCCGGAATATACGCTCATCAGACACCACAAAAGGTGTTAGTTCA
TCTAGACAGCAGGACGGTGGCCATGGAAGTCGGAATCCGCTAAGGAGTGTGTAACAACTC
ACCTGCCGAATGAACTAGCCCTGAAAATGGATGGCGCTTAAGCGTATTACCCATACCTCG
CCGCCAGGGTAGAAACGATGCCCTGGCGAGTAGGCAGGC
>URS000012AE49_438396 Septoria tormentillae partial 28S ribosomal RNA
GTTGACCTCGGATCAGGTAGGGATACCCGCTGAACTTAAGCATATCAATAAGC
>URS000012EE5F_526473 uncultured Septoria sequence contains ITS1
CCGAGTTCGGGCCTTCGGGTCCGCCCTCCAACCCTCTGTGAACACAACTTGTTGCTTCGG
GGGCGACCCTGCCGTTTGCGCGGCGAGCGCCCCCGGAGGCCTCCAAACACTGCATCTCTG
CGTCGGAGTTTAAGTAAATTAAACA
>URS000013BAE0_266402 Septoria erigerontis eukaryotic LSU rRNA
AGGGATCATTACTGAGTGAGGGCCCTCGGGCTCGACCTCCAACCCTTTGTGAACACCACT
TGTTGCTTCGGGGGCGACCCTGCCGTTTCGACGGCGAGCGCCCCCGGAGACCGTCAAACA
CTGCATCTCTGCGTCGGAGTTTAAGCAAATTAAACAAAACTTTCAACAACGGATCTCTTG
GTTCTGGCATCGATGAAGAACGCAGCGAAATGCGATAAGTAATGTGAATTGCAGAATTCA
GTGAATCATCGAATCTTTGAACGCACATTGCGCCCTTTGGTATTCCGAAGGGCATGCCTG
TTCGAGCGTCATTTCACCACTCAAGCCTGGCTTGGTATTGGGCGCCGCGGTCAATCCGCG
CGCCTCAAAGTCTCCGGCTGAGCTGTCCGTCTCTAAGCGTTGTGATTTCATTAATCGCTT
CGGAGTGCGGGCGGCCGCGGCCGTTAAATCTTTCGCAAGGTTGACCTCGGATCAGGTAGG
GATACCCGCTGAACTTAA
>URS000013BAE0_438385 Septoria chelidonii eukaryotic LSU rRNA
AGGGATCATTACTGAGTGAGGGCCCTCGGGCTCGACCTCCAACCCTTTGTGAACACCACT
TGTTGCTTCGGGGGCGACCCTGCCGTTTCGACGGCGAGCGCCCCCGGAGACCGTCAAACA
CTGCATCTCTGCGTCGGAGTTTAAGCAAATTAAACAAAACTTTCAACAACGGATCTCTTG
GTTCTGGCATCGATGAAGAACGCAGCGAAATGCGATAAGTAATGTGAATTGCAGAATTCA
GTGAATCATCGAATCTTTGAACGCACATTGCGCCCTTTGGTATTCCGAAGGGCATGCCTG
TTCGAGCGTCATTTCACCACTCAAGCCTGGCTTGGTATTGGGCGCCGCGGTCAATCCGCG
CGCCTCAAAGTCTCCGGCTGAGCTGTCCGTCTCTAAGCGTTGTGATTTCATTAATCGCTT
CGGAGTGCGGGCGGCCGCGGCCGTTAAATCTTTCGCAAGGTTGACCTCGGATCAGGTAGG
GATACCCGCTGAACTTAA
>URS000013F107_1125866 Septoria chrysanthemella eukaryotic LSU rRNA
GCGGAGGGATCATTACTGAGTGAGGGCCTTCGGGCTCGACCTCCAACCCTTTGTGAACAC
AACTTGTTGCTTCGGGGGCGACCCTGCCGTTTCGACGGCGAGCGCCCCCGGAGACCTTCA
AACACTGCATCTTTGCGTCGGAGTTTAAGTAAATTAAACAAAACTTTCAACAACGGATCT
CTTGGTTCTGGCATCGATGAAGAACGCAGCGAAATGCGATAAGTAATGTGAATTGCAGAA
TTCAGTGAATCATCGAATCTTTGAACGCACATTGCGCCCTTTGGTATTCCGAAGGGCATG
CCTGTTCGAGCGTCATTTCACCACTCAAGCCTGGCTTGGTATTGGGCGCCGCGGTCAATC
CGCGCGCCTCAAAGTCTCCGGCTGAGCTGTCCGTCTCTAAGCGTTGTGATTTCATTAATC
GCTTCGGAGTGCGGGCGGCCGCGGCCGTTAAATCTTTCACAAGGTTGACCTCGGATCAGG
TAGGGATACCCGCTG
>URS000013F107_1276524 Septoria cucurbitacearum eukaryotic LSU rRNA
GCGGAGGGATCATTACTGAGTGAGGGCCTTCGGGCTCGACCTCCAACCCTTTGTGAACAC
AACTTGTTGCTTCGGGGGCGACCCTGCCGTTTCGACGGCGAGCGCCCCCGGAGACCTTCA
AACACTGCATCTTTGCGTCGGAGTTTAAGTAAATTAAACAAAACTTTCAACAACGGATCT
CTTGGTTCTGGCATCGATGAAGAACGCAGCGAAATGCGATAAGTAATGTGAATTGCAGAA
TTCAGTGAATCATCGAATCTTTGAACGCACATTGCGCCCTTTGGTATTCCGAAGGGCATG
CCTGTTCGAGCGTCATTTCACCACTCAAGCCTGGCTTGGTATTGGGCGCCGCGGTCAATC
CGCGCGCCTCAAAGTCTCCGGCTGAGCTGTCCGTCTCTAAGCGTTGTGATTTCATTAATC
GCTTCGGAGTGCGGGCGGCCGCGGCCGTTAAATCTTTCACAAGGTTGACCTCGGATCAGG
TAGGGATACCCGCTG
>URS000013F107_1276525 Septoria matricariae eukaryotic LSU rRNA
GCGGAGGGATCATTACTGAGTGAGGGCCTTCGGGCTCGACCTCCAACCCTTTGTGAACAC
AACTTGTTGCTTCGGGGGCGACCCTGCCGTTTCGACGGCGAGCGCCCCCGGAGACCTTCA
AACACTGCATCTTTGCGTCGGAGTTTAAGTAAATTAAACAAAACTTTCAACAACGGATCT
CTTGGTTCTGGCATCGATGAAGAACGCAGCGAAATGCGATAAGTAATGTGAATTGCAGAA
TTCAGTGAATCATCGAATCTTTGAACGCACATTGCGCCCTTTGGTATTCCGAAGGGCATG
CCTGTTCGAGCGTCATTTCACCACTCAAGCCTGGCTTGGTATTGGGCGCCGCGGTCAATC
CGCGCGCCTCAAAGTCTCCGGCTGAGCTGTCCGTCTCTAAGCGTTGTGATTTCATTAATC
GCTTCGGAGTGCGGGCGGCCGCGGCCGTTAAATCTTTCACAAGGTTGACCTCGGATCAGG
TAGGGATACCCGCTG
>URS000013F107_1351081 Septoria anthrisci eukaryotic LSU rRNA
GCGGAGGGATCATTACTGAGTGAGGGCCTTCGGGCTCGACCTCCAACCCTTTGTGAACAC
AACTTGTTGCTTCGGGGGCGACCCTGCCGTTTCGACGGCGAGCGCCCCCGGAGACCTTCA
AACACTGCATCTTTGCGTCGGAGTTTAAGTAAATTAAACAAAACTTTCAACAACGGATCT
CTTGGTTCTGGCATCGATGAAGAACGCAGCGAAATGCGATAAGTAATGTGAATTGCAGAA
TTCAGTGAATCATCGAATCTTTGAACGCACATTGCGCCCTTTGGTATTCCGAAGGGCATG
CCTGTTCGAGCGTCATTTCACCACTCAAGCCTGGCTTGGTATTGGGCGCCGCGGTCAATC
CGCGCGCCTCAAAGTCTCCGGCTGAGCTGTCCGTCTCTAAGCGTTGTGATTTCATTAATC
GCTTCGGAGTGCGGGCGGCCGCGGCCGTTAAATCTTTCACAAGGTTGACCTCGGATCAGG
TAGGGATACCCGCTG
>URS000013F107_1351440 Septoria exotica eukaryotic LSU rRNA
GCGGAGGGATCATTACTGAGTGAGGGCCTTCGGGCTCGACCTCCAACCCTTTGTGAACAC
AACTTGTTGCTTCGGGGGCGACCCTGCCGTTTCGACGGCGAGCGCCCCCGGAGACCTTCA
AACACTGCATCTTTGCGTCGGAGTTTAAGTAAATTAAACAAAACTTTCAACAACGGATCT
CTTGGTTCTGGCATCGATGAAGAACGCAGCGAAATGCGATAAGTAATGTGAATTGCAGAA
TTCAGTGAATCATCGAATCTTTGAACGCACATTGCGCCCTTTGGTATTCCGAAGGGCATG
CCTGTTCGAGCGTCATTTCACCACTCAAGCCTGGCTTGGTATTGGGCGCCGCGGTCAATC
CGCGCGCCTCAAAGTCTCCGGCTGAGCTGTCCGTCTCTAAGCGTTGTGATTTCATTAATC
GCTTCGGAGTGCGGGCGGCCGCGGCCGTTAAATCTTTCACAAGGTTGACCTCGGATCAGG
TAGGGATACCCGCTG
>URS000013F107_1351447 Septoria lycoctoni eukaryotic LSU rRNA
GCGGAGGGATCATTACTGAGTGAGGGCCTTCGGGCTCGACCTCCAACCCTTTGTGAACAC
AACTTGTTGCTTCGGGGGCGACCCTGCCGTTTCGACGGCGAGCGCCCCCGGAGACCTTCA
AACACTGCATCTTTGCGTCGGAGTTTAAGTAAATTAAACAAAACTTTCAACAACGGATCT
CTTGGTTCTGGCATCGATGAAGAACGCAGCGAAATGCGATAAGTAATGTGAATTGCAGAA
TTCAGTGAATCATCGAATCTTTGAACGCACATTGCGCCCTTTGGTATTCCGAAGGGCATG
CCTGTTCGAGCGTCATTTCACCACTCAAGCCTGGCTTGGTATTGGGCGCCGCGGTCAATC
CGCGCGCCTCAAAGTCTCCGGCTGAGCTGTCCGTCTCTAAGCGTTGTGATTTCATTAATC
GCTTCGGAGTGCGGGCGGCCGCGGCCGTTAAATCTTTCACAAGGTTGACCTCGGATCAGG
TAGGGATACCCGCTG
>URS000013F107_1351449 Septoria napelli eukaryotic LSU rRNA
GCGGAGGGATCATTACTGAGTGAGGGCCTTCGGGCTCGACCTCCAACCCTTTGTGAACAC
AACTTGTTGCTTCGGGGGCGACCCTGCCGTTTCGACGGCGAGCGCCCCCGGAGACCTTCA
AACACTGCATCTTTGCGTCGGAGTTTAAGTAAATTAAACAAAACTTTCAACAACGGATCT
CTTGGTTCTGGCATCGATGAAGAACGCAGCGAAATGCGATAAGTAATGTGAATTGCAGAA
TTCAGTGAATCATCGAATCTTTGAACGCACATTGCGCCCTTTGGTATTCCGAAGGGCATG
CCTGTTCGAGCGTCATTTCACCACTCAAGCCTGGCTTGGTATTGGGCGCCGCGGTCAATC
CGCGCGCCTCAAAGTCTCCGGCTGAGCTGTCCGTCTCTAAGCGTTGTGATTTCATTAATC
GCTTCGGAGTGCGGGCGGCCGCGGCCGTTAAATCTTTCACAAGGTTGACCTCGGATCAGG
TAGGGATACCCGCTG
>URS000013F107_1351452 Septoria paridis eukaryotic LSU rRNA
GCGGAGGGATCATTACTGAGTGAGGGCCTTCGGGCTCGACCTCCAACCCTTTGTGAACAC
AACTTGTTGCTTCGGGGGCGACCCTGCCGTTTCGACGGCGAGCGCCCCCGGAGACCTTCA
AACACTGCATCTTTGCGTCGGAGTTTAAGTAAATTAAACAAAACTTTCAACAACGGATCT
CTTGGTTCTGGCATCGATGAAGAACGCAGCGAAATGCGATAAGTAATGTGAATTGCAGAA
TTCAGTGAATCATCGAATCTTTGAACGCACATTGCGCCCTTTGGTATTCCGAAGGGCATG
CCTGTTCGAGCGTCATTTCACCACTCAAGCCTGGCTTGGTATTGGGCGCCGCGGTCAATC
CGCGCGCCTCAAAGTCTCCGGCTGAGCTGTCCGTCTCTAAGCGTTGTGATTTCATTAATC
GCTTCGGAGTGCGGGCGGCCGCGGCCGTTAAATCTTTCACAAGGTTGACCTCGGATCAGG
TAGGGATACCCGCTG
>URS000013F107_1351455 Septoria petroselini eukaryotic LSU rRNA
GCGGAGGGATCATTACTGAGTGAGGGCCTTCGGGCTCGACCTCCAACCCTTTGTGAACAC
AACTTGTTGCTTCGGGGGCGACCCTGCCGTTTCGACGGCGAGCGCCCCCGGAGACCTTCA
AACACTGCATCTTTGCGTCGGAGTTTAAGTAAATTAAACAAAACTTTCAACAACGGATCT
CTTGGTTCTGGCATCGATGAAGAACGCAGCGAAATGCGATAAGTAATGTGAATTGCAGAA
TTCAGTGAATCATCGAATCTTTGAACGCACATTGCGCCCTTTGGTATTCCGAAGGGCATG
CCTGTTCGAGCGTCATTTCACCACTCAAGCCTGGCTTGGTATTGGGCGCCGCGGTCAATC
CGCGCGCCTCAAAGTCTCCGGCTGAGCTGTCCGTCTCTAAGCGTTGTGATTTCATTAATC
GCTTCGGAGTGCGGGCGGCCGCGGCCGTTAAATCTTTCACAAGGTTGACCTCGGATCAGG
TAGGGATACCCGCTG
>URS000013F107_1352312 Septoria sp. CBS 128658 eukaryotic LSU rRNA
GCGGAGGGATCATTACTGAGTGAGGGCCTTCGGGCTCGACCTCCAACCCTTTGTGAACAC
AACTTGTTGCTTCGGGGGCGACCCTGCCGTTTCGACGGCGAGCGCCCCCGGAGACCTTCA
AACACTGCATCTTTGCGTCGGAGTTTAAGTAAATTAAACAAAACTTTCAACAACGGATCT
CTTGGTTCTGGCATCGATGAAGAACGCAGCGAAATGCGATAAGTAATGTGAATTGCAGAA
TTCAGTGAATCATCGAATCTTTGAACGCACATTGCGCCCTTTGGTATTCCGAAGGGCATG
CCTGTTCGAGCGTCATTTCACCACTCAAGCCTGGCTTGGTATTGGGCGCCGCGGTCAATC
CGCGCGCCTCAAAGTCTCCGGCTGAGCTGTCCGTCTCTAAGCGTTGTGATTTCATTAATC
GCTTCGGAGTGCGGGCGGCCGCGGCCGTTAAATCTTTCACAAGGTTGACCTCGGATCAGG
TAGGGATACCCGCTG
>URS000013F107_215478 Septoria lamiicola eukaryotic LSU rRNA
GCGGAGGGATCATTACTGAGTGAGGGCCTTCGGGCTCGACCTCCAACCCTTTGTGAACAC
AACTTGTTGCTTCGGGGGCGACCCTGCCGTTTCGACGGCGAGCGCCCCCGGAGACCTTCA
AACACTGCATCTTTGCGTCGGAGTTTAAGTAAATTAAACAAAACTTTCAACAACGGATCT
CTTGGTTCTGGCATCGATGAAGAACGCAGCGAAATGCGATAAGTAATGTGAATTGCAGAA
TTCAGTGAATCATCGAATCTTTGAACGCACATTGCGCCCTTTGGTATTCCGAAGGGCATG
CCTGTTCGAGCGTCATTTCACCACTCAAGCCTGGCTTGGTATTGGGCGCCGCGGTCAATC
CGCGCGCCTCAAAGTCTCCGGCTGAGCTGTCCGTCTCTAAGCGTTGTGATTTCATTAATC
GCTTCGGAGTGCGGGCGGCCGCGGCCGTTAAATCTTTCACAAGGTTGACCTCGGATCAGG
TAGGGATACCCGCTG
>URS000013F107_39703 Septoria lycopersici eukaryotic LSU rRNA
GCGGAGGGATCATTACTGAGTGAGGGCCTTCGGGCTCGACCTCCAACCCTTTGTGAACAC
AACTTGTTGCTTCGGGGGCGACCCTGCCGTTTCGACGGCGAGCGCCCCCGGAGACCTTCA
AACACTGCATCTTTGCGTCGGAGTTTAAGTAAATTAAACAAAACTTTCAACAACGGATCT
CTTGGTTCTGGCATCGATGAAGAACGCAGCGAAATGCGATAAGTAATGTGAATTGCAGAA
TTCAGTGAATCATCGAATCTTTGAACGCACATTGCGCCCTTTGGTATTCCGAAGGGCATG
CCTGTTCGAGCGTCATTTCACCACTCAAGCCTGGCTTGGTATTGGGCGCCGCGGTCAATC
CGCGCGCCTCAAAGTCTCCGGCTGAGCTGTCCGTCTCTAAGCGTTGTGATTTCATTAATC
GCTTCGGAGTGCGGGCGGCCGCGGCCGTTAAATCTTTCACAAGGTTGACCTCGGATCAGG
TAGGGATACCCGCTG
>URS000013F107_438393 Septoria posoniensis eukaryotic LSU rRNA
GCGGAGGGATCATTACTGAGTGAGGGCCTTCGGGCTCGACCTCCAACCCTTTGTGAACAC
AACTTGTTGCTTCGGGGGCGACCCTGCCGTTTCGACGGCGAGCGCCCCCGGAGACCTTCA
AACACTGCATCTTTGCGTCGGAGTTTAAGTAAATTAAACAAAACTTTCAACAACGGATCT
CTTGGTTCTGGCATCGATGAAGAACGCAGCGAAATGCGATAAGTAATGTGAATTGCAGAA
TTCAGTGAATCATCGAATCTTTGAACGCACATTGCGCCCTTTGGTATTCCGAAGGGCATG
CCTGTTCGAGCGTCATTTCACCACTCAAGCCTGGCTTGGTATTGGGCGCCGCGGTCAATC
CGCGCGCCTCAAAGTCTCCGGCTGAGCTGTCCGTCTCTAAGCGTTGTGATTTCATTAATC
GCTTCGGAGTGCGGGCGGCCGCGGCCGTTAAATCTTTCACAAGGTTGACCTCGGATCAGG
TAGGGATACCCGCTG
>URS000014032A_1125866 Septoria chrysanthemella 5.8S ribosomal RNA
AACTTTCAACAACGGATCTCTTGGTTCTGGCATCGATGAAGAACGCAGCGAAATGCGATA
AGTAATGTGAATTGCAGAATTCAGTGAATCATCGAATCTTTGAACGCACATTGCGCCCTT
TGGTATTCCGAAGGGCATGCCTGTTCGAGCGTCATTT
>URS000014032A_1125867 Septoria phlogis 5.8S ribosomal RNA
AACTTTCAACAACGGATCTCTTGGTTCTGGCATCGATGAAGAACGCAGCGAAATGCGATA
AGTAATGTGAATTGCAGAATTCAGTGAATCATCGAATCTTTGAACGCACATTGCGCCCTT
TGGTATTCCGAAGGGCATGCCTGTTCGAGCGTCATTT
>URS000014032A_1125868 Septoria stachydis 5.8S ribosomal RNA
AACTTTCAACAACGGATCTCTTGGTTCTGGCATCGATGAAGAACGCAGCGAAATGCGATA
AGTAATGTGAATTGCAGAATTCAGTGAATCATCGAATCTTTGAACGCACATTGCGCCCTT
TGGTATTCCGAAGGGCATGCCTGTTCGAGCGTCATTT
>URS000014032A_1125871 Septoria urticae 5.8S ribosomal RNA
AACTTTCAACAACGGATCTCTTGGTTCTGGCATCGATGAAGAACGCAGCGAAATGCGATA
AGTAATGTGAATTGCAGAATTCAGTGAATCATCGAATCTTTGAACGCACATTGCGCCCTT
TGGTATTCCGAAGGGCATGCCTGTTCGAGCGTCATTT
>URS000014032A_1125872 Septoria verbascicola 5.8S ribosomal RNA
AACTTTCAACAACGGATCTCTTGGTTCTGGCATCGATGAAGAACGCAGCGAAATGCGATA
AGTAATGTGAATTGCAGAATTCAGTGAATCATCGAATCTTTGAACGCACATTGCGCCCTT
TGGTATTCCGAAGGGCATGCCTGTTCGAGCGTCATTT
>URS000014032A_1125873 Septoria epilobii 5.8S ribosomal RNA
AACTTTCAACAACGGATCTCTTGGTTCTGGCATCGATGAAGAACGCAGCGAAATGCGATA
AGTAATGTGAATTGCAGAATTCAGTGAATCATCGAATCTTTGAACGCACATTGCGCCCTT
TGGTATTCCGAAGGGCATGCCTGTTCGAGCGTCATTT
>URS000014032A_1125874 Septoria lysimachiae 5.8S ribosomal RNA
AACTTTCAACAACGGATCTCTTGGTTCTGGCATCGATGAAGAACGCAGCGAAATGCGATA
AGTAATGTGAATTGCAGAATTCAGTGAATCATCGAATCTTTGAACGCACATTGCGCCCTT
TGGTATTCCGAAGGGCATGCCTGTTCGAGCGTCATTT
>URS000014032A_1329191 Septoria saposhnikoviae 5.8S ribosomal RNA
AACTTTCAACAACGGATCTCTTGGTTCTGGCATCGATGAAGAACGCAGCGAAATGCGATA
AGTAATGTGAATTGCAGAATTCAGTGAATCATCGAATCTTTGAACGCACATTGCGCCCTT
TGGTATTCCGAAGGGCATGCCTGTTCGAGCGTCATTT
>URS000014032A_148811 Septoria epambrosiae 5.8S ribosomal RNA
AACTTTCAACAACGGATCTCTTGGTTCTGGCATCGATGAAGAACGCAGCGAAATGCGATA
AGTAATGTGAATTGCAGAATTCAGTGAATCATCGAATCTTTGAACGCACATTGCGCCCTT
TGGTATTCCGAAGGGCATGCCTGTTCGAGCGTCATTT
>URS000014032A_1707704 Septoria sp. 5.8S ribosomal RNA
AACTTTCAACAACGGATCTCTTGGTTCTGGCATCGATGAAGAACGCAGCGAAATGCGATA
AGTAATGTGAATTGCAGAATTCAGTGAATCATCGAATCTTTGAACGCACATTGCGCCCTT
TGGTATTCCGAAGGGCATGCCTGTTCGAGCGTCATTT
>URS000014032A_1894961 Septoria carvi 5.8S ribosomal RNA
AACTTTCAACAACGGATCTCTTGGTTCTGGCATCGATGAAGAACGCAGCGAAATGCGATA
AGTAATGTGAATTGCAGAATTCAGTGAATCATCGAATCTTTGAACGCACATTGCGCCCTT
TGGTATTCCGAAGGGCATGCCTGTTCGAGCGTCATTT
>URS000014032A_215473 Septoria apiicola 5.8S ribosomal RNA
AACTTTCAACAACGGATCTCTTGGTTCTGGCATCGATGAAGAACGCAGCGAAATGCGATA
AGTAATGTGAATTGCAGAATTCAGTGAATCATCGAATCTTTGAACGCACATTGCGCCCTT
TGGTATTCCGAAGGGCATGCCTGTTCGAGCGTCATTT
>URS000014032A_215477 Septoria glycines 5.8S ribosomal RNA
AACTTTCAACAACGGATCTCTTGGTTCTGGCATCGATGAAGAACGCAGCGAAATGCGATA
AGTAATGTGAATTGCAGAATTCAGTGAATCATCGAATCTTTGAACGCACATTGCGCCCTT
TGGTATTCCGAAGGGCATGCCTGTTCGAGCGTCATTT
>URS000014032A_215478 Septoria lamiicola 5.8S ribosomal RNA
AACTTTCAACAACGGATCTCTTGGTTCTGGCATCGATGAAGAACGCAGCGAAATGCGATA
AGTAATGTGAATTGCAGAATTCAGTGAATCATCGAATCTTTGAACGCACATTGCGCCCTT
TGGTATTCCGAAGGGCATGCCTGTTCGAGCGTCATTT
>URS000014032A_215479 Septoria scabiosicola 5.8S ribosomal RNA
AACTTTCAACAACGGATCTCTTGGTTCTGGCATCGATGAAGAACGCAGCGAAATGCGATA
AGTAATGTGAATTGCAGAATTCAGTGAATCATCGAATCTTTGAACGCACATTGCGCCCTT
TGGTATTCCGAAGGGCATGCCTGTTCGAGCGTCATTT
>URS000014032A_266408 Septoria helianthi 5.8S ribosomal RNA
AACTTTCAACAACGGATCTCTTGGTTCTGGCATCGATGAAGAACGCAGCGAAATGCGATA
AGTAATGTGAATTGCAGAATTCAGTGAATCATCGAATCTTTGAACGCACATTGCGCCCTT
TGGTATTCCGAAGGGCATGCCTGTTCGAGCGTCATTT
>URS000014032A_438396 Septoria tormentillae 5.8S ribosomal RNA
AACTTTCAACAACGGATCTCTTGGTTCTGGCATCGATGAAGAACGCAGCGAAATGCGATA
AGTAATGTGAATTGCAGAATTCAGTGAATCATCGAATCTTTGAACGCACATTGCGCCCTT
TGGTATTCCGAAGGGCATGCCTGTTCGAGCGTCATTT
>URS000014032A_446940 Septoria pachyspora 5.8S ribosomal RNA
AACTTTCAACAACGGATCTCTTGGTTCTGGCATCGATGAAGAACGCAGCGAAATGCGATA
AGTAATGTGAATTGCAGAATTCAGTGAATCATCGAATCTTTGAACGCACATTGCGCCCTT
TGGTATTCCGAAGGGCATGCCTGTTCGAGCGTCATTT
>URS000014032A_705924 Septoria dysentericae 5.8S ribosomal RNA
AACTTTCAACAACGGATCTCTTGGTTCTGGCATCGATGAAGAACGCAGCGAAATGCGATA
AGTAATGTGAATTGCAGAATTCAGTGAATCATCGAATCTTTGAACGCACATTGCGCCCTT
TGGTATTCCGAAGGGCATGCCTGTTCGAGCGTCATTT
>URS00001412CC_1125871 Septoria urticae eukaryotic LSU rRNA
GGGATTGCCCTAGTAACGGCGAGTGAAGCGGCAACAGCTCAAATTTGAAATCTGGCGCAA
GCCCGAGTTGTAATTTGTAGAGGATGCTTCTGGGTAGCGACCGATCTAAGTTCCTTGGAA
CAGGACGTCATAGAGGGTGAGAATCCCGTATGTGACCGGCCCGCGCCCTTTACGTAGCTC
CTTCGACGAGTCGAGTTGTTTGGGAATGCAGCTCTAAATGGGAGGTAAATTTCTTCTAAA
GCTAAATACCGGCCAGAGACCGATAGCGCACAAGTAGAGTGATCGAAAGATGAAAAGTAC
TTTGGAAAGAGAGTTAAAAAGCACGTGAAATTGTTGAAAGGGAAGCGCCTGCAACCAGAC
TTCGCGGCAGTGTTCCGCCGGTCTTCTGACCGGTTCATTCTCTGTCGCGAGGCCATCATC
GTCTGGGCCCGCCGGATAAGACCTTAGGAATGTAGCTCACCTTCGGGGGAGTGTTATAGC
CTAGGGTGATGCGGCGAGGCTCGGGCGAGGTCCGCGCTTCGGCAAGGATGATGGCGTAAT
GGTTGTCGGCGGCCCGTCTTGAAACACGGACCAAGGAGTCTAACATCTATGCGAGTGTTC
GGGTGTCAAACCCCTACGCGTAATGAAAGTGAACGGAGGTGGGAACCGCAAGGTGCACCA
TCGACCGATCCTGATGTCCTCGGATGGATTTGAGTAAGAGCATAGCTGTTGGGACCCGAA
AGATGGTGAACTATGCCTGAATAGGGTGAAGCCAGAGGAAACTCTGGTGGAGGCTCGCAG
CGGTTCTGACGTGCAAATCGATCGTCAAATTTGGGTATAGGGGCG
>URS0000142913_215479 Septoria scabiosicola eukaryotic LSU rRNA
GCGGAGGGATCATTACTGAGTGAGGGCCTTCGGGCTCGACCTCCAACCCTTTGTGAACAA
AACTTGTTGCTTCGGGGGCGACCCTGCCGTTTCGACGGCGAGCGCCCCCGGAGGCCTTCA
AACACTGCATCTTTGCGTCGGAGTTTAAGTAAATTAAACAAAACTTTCAACAACGGATCT
CTTGGTTCTGGCATCGATGAAGAACGCAGCGAAATGCGATAAGTAATGTGAATTGCAGAA
TTCAGTGAATCATCGAATCTTTGAACGCACATTGCGCCCTTTGGTATTCCGAAGGGCATG
CCTGTTCGAGCGTCATTTCACCACTCAAGCCTGGCTTGGTATTGGGCGCCGCGGTCAATC
CGCGCGCCTCAAAGTCTCCGGCTGAGCTGTCCGTCTCTAAGCGTTGTGATTTCATTAATC
GCTTCGGAGTGCGGGCGGCCGCGGCCGTTAAATCTTTCACAAGGTTGACCTCGGATCAGG
TAGGGATACCCGCTG
>URS00001451E0_266411 Septoria obesa eukaryotic LSU rRNA
GGGATTGCCCTAGTAACGGCGAGTGAAGCGGCAACAGCTCAAATTTGAAATCTGGCGCAA
GCCCGAGTTGTAATTTGTAGAGGATGCTTCTGGGTAGCGACCGGTCTAAGTTCCTTGGAA
CAGGACGTCATAGAGGGTGAGAATCCCGTATGTGACCGGCCCGCACCCTCGACGTAGCTC
CTTCGACGAGTCGAGTTGTTTGGGAATGCAGCTCTAAATGGGAGGTAAATTTCTTCTAAA
GCTAAATACCGGCCAGAGACCGATAGCGCACAAGTAGAGTGATCGAAAGATGAAAAGTAC
TTTGGAAAGAGAGTTAAAAAGCACGTGAAATTGTTGAAAGGGAAGCGCCTGCAACCAGAC
TTCGCGGCAGTGTTCCGCCGGTCTTCTGACCGGTTCATTCTCTGTCGCGAGGCCATCATC
GTCTGGGCCCGCCGGATAAGACCTTGGGAATGTAGCTCACCTTCGGGGGAGTGTTATAGC
CTAGGGTGATGCGGCGCGGCTCGGGCGAGGTCCGCGCTTCGGCAAGGATGATGGCGTAAT
GGTTGTCGGCGGCCCGTCTTGAAACACGGACCAAGGAGTCTAACATCTATGCGAGTGTTC
GGGTGTCAAACCCCTACGCGTAATGAAAGTGAACGGAGGTGGGAACCGCAAGGTGCACCA
TCGACCGATCCTGATGTCCTCGGATGGATTTGAGTAAGAGCATAGCTGTTGGGACCCGAA
AGATGGTGAACTATGCCTGAATAGGGTGAAGCCAGAGGAAACTCTGGTGGAGGCTCGCAG
CGGTTCTGACGTGCAAATCGATCGTCAAATTTGGGTATAGGGGCG
>URS000014A855_438384 Septoria cerastii eukaryotic LSU rRNA
TTGCCCTAGTAACGGCGAGTGAAGCGGCAACAGCTCAAATTTGAAATCTGGCGCAAGCCC
GAGTTGTAATTTGTAGAGGATGCTTCTGGGTAGCGACCGATCTAAGTTCCTTGGAACAGG
ACGTCATAGAGGGTGAGAATCCCGTATGTGACCGGCCCGCACCCTTTACGTAGCTCCTTC
GACGAGTCGAGTTGTTTGGGAATGCAGCTCTAAATGGGAGGTAAATTTCTTCTAAAGCTA
AATACCGGCCAGAGACCGATAGCGCACAAGTAGAGTGATCGAAAGATGAAAAGTACTTTG
GAAAGAGAGTTAAAAAGCACGTGAAATTGTTGAAAGGGAAGCGCCTGCAACCAGACTTCG
CGGCAGTGTTCCGCCGGTCTTCTGACCGGTTCATTCTCTGTCGCGAGGCCATCATCGTCT
GGGCCCGCCGGATAAGACCTTAGGAATGTAGCTCACCTTCGGGGGAGTGTTTATAGCCTA
GGGTGATGCGGCGAGGCTCGGGCGAGGTCCGCGCTTCGGCAAGGATGATGGCGTAATGGT
TGTCGGCGGCCCGTCTTGAAACACGGACCAAGGAGTCTAACATCTATGCGAGTGTTCGGG
TGTCAAACCCCTACGCGTAATGAAAGTGAACGGAGGTGGGAACCGCAAGGTGCACCATCG
ACCGATCCTGATGTCCTCGGATGGATTTGAGTAAGAGCATAGCTGTTGGGACCCGAAAGA
TGGTGAACTATGCCTGAATAGGGTGAAGCCAGAGGAAACTCTGGTGGAGGCTCGCAGCGG
TTCTGACGTGCAAATCGATCGTCAAATTTGGGTATAGGGGCGAAAGACTAATCGAACCAT
CTAGTAGCTGGTTCCTGCCGAAGTTTCCCTCAGGATAGCAGTAACGTTTTCAGTTTTATG
AGGTAAAGCGAATGATTAGAGGCCTTGGGGTTGAAACAACCTTAACCTATTCTCAAACTT
TAAATATGTAAGAAGTCCTTGTTACTTAGTTGAACGTGGACATTTGAATGCACCGTTACT
AGTGGGCCATTTTTGGTAAGCAGAACTGGCGATGCGGGATGAACCGAACGCGAGGTTAAG
GTGCCGGAATATACGCTCATCAGACACCACAAAAGGTGTTAGTTCATCTAGACAGCAGGA
CGGTGGCCATGGAAGTCGGAATCCGCTAAGGAGTGTGTAACAACTCACCTGCCGAATGAA
CTAGCCCTGAAAATGGATGGCGCTTAAGCGTATTACCCATACCTCGCCGCCAGGGTAGAA
ACGATGCCCTGGCGAGTAGGCAGGC
>URS000014FDD3_202922 Septoria arundinacea partial 28S ribosomal RNA
TTGACCTCGGATCAGGTAGGGATACCCGCTGAACTTAAGCATATCAATA
>URS000014FDD3_215477 Septoria glycines partial 28S ribosomal RNA
TTGACCTCGGATCAGGTAGGGATACCCGCTGAACTTAAGCATATCAATA
>URS0000151343_266411 Septoria obesa eukaryotic LSU rRNA
GGGATCATTACCGAGTGAGGGCCTTCGGGTTCGACCTCCAACCCTTTGTGAACACAACTT
GTTGCTTCGGGGGCGACCCTGCCGTTTCGACGGCGGCGCCCCCGGAGACCTTCCAACACT
GCATCTTTGCGTCGGAGTTTAAGTAAATTGAACAAAACTTTCAACAACGGATCTCTTGGT
TCTGGCATCGATGAAGAACGCAGCGAAATGCGATAAGTAATGTGAATTGCAGAATTCAGT
GAATCATCGAATCTTTGAACGCACATTGCGCCCTTTGGTATTCCGAAGGGCATGCCTGTT
CGAGCGTCATTTCACCACTCAAGCCTGGCTTGGTATTGGGCGCCGCGGTCCATCCGCGCG
CCTCAAAGTCTCCGGCTGAGCTGTCCGTCTCCAAGCGTCGTGATTTCATTAATCGCTCCG
GGGTGCGGGCGGCCGCGGCCGTTAAATCTTTCACCAGGTTGACCTCG
>URS000015601D_266406 Septoria leucanthemi eukaryotic LSU rRNA
GGGATTGCCCTAGTAACGGCGAGTGAAGCGGCAACAGCTCAAATTTGAAATCTGGCGCAA
GCCCGAGTTGTAATTTGTAGAGGATGCTTCTGGGTAGCGACCGGTCTAAGTTCCTTGGAA
CAGGACGTCATAGAGGGTGAGAATCCCGTATGTGACCGGCCCGCACCCTTTACGTAGCTC
CTTCGACGAGTCGAGTTGTTTGGGAATGCAGCTCTAAATGGGAGGTAAATTTCTTCTAAA
GCTAAATACCGGCCAGAGACCGATAGCGCACAAGTAGAGTGATCGAAAGATGAAAAGTAC
TTTGGAAAGAGAGTTAAAAAGCACGTGAAATTGTTGAAAGGGAAGCGCCTGCAACCAGAC
TTCGCGGCAGTGTTCCGCCGGTCTTCTGACCGGTTCATTCTCTGTCGCGAGGCCATCATC
GTCTGGGCCCGCCGGATAAGACCTTGGGAATGTAGCTCACCTTCGGGGGAGTGTTATAGC
CTAGGGTGATGCGGCGAGGCTCGGGCGAGGTCCGCGCTTCGGCAAGGATGATGGCGTAAT
GGTTGTCGGCGGCCCGTCTTGAAACACGGACCAAGGAGTCTAACATCTATGCGAGTGTTC
GGGTGTCAAACCCCTACGCGTAATGAAAGTGAACGGAGGTGGGAACCGCAAGGTGCACCA
TCGACCGATCCTGATGTCCTCGGATGGATTTGAGTAAGAGCATAGCTGTTGGGACCCGAA
AGATGGTGAACTATGCCTGAATAGGGTGAAGCCAGAGGAAACTCTGGTGGAGGCTCGCAG
CGGTTCTGACGTGCAAATCGATCGTCAAATTTGGGTATAGGGGCG
>URS0000159CDB_438384 Septoria cerastii eukaryotic LSU rRNA
GCGGAGGGATCATTACTGAGTGAGGGCCTTCGGGCTCGACCTCCAACCCTTTGTGAACAC
AACTTGTTGCTTCGGGGGCGACCCTACCGTTTCGACGGCGAGCGCCCCCGGAGACCATCA
AACACTGCATCTTTGCGTCGGAGTTTAAGTAAATTAAACAAAACTTTCAACAACGGATCT
CTTGGTTCTGGCATCGATGAAGAACGCAGCGAAATGCGATAAGTAATGTGAATTGCAGAA
TTCAGTGAATCATCGAATCTTTGAACGCACATTGCGCCCTTTGGTATTCCGAAGGGCATG
CCTGTTCGAGCGTCATTTCACCACTCAAGCCTGGCTTGGTATTGGGCGCCGCGGTCAATC
CGCGCGCCTCAAAGTCTCCGGCTGAGCTGTCCGTCTCTAAGCGTTGTGATTTCATTAATC
GCTTCGGAGTGCGGGCGGCCGCGGCCGTTAAATCTTTCACAAGGTTGACCTCGGATCAGG
TAGGGATACCCGCTG
>URS000015AA72_438384 Septoria cerastii eukaryotic LSU rRNA
GAGGACTTCGGGCTCGACCTCCACCCTTTGTGAACACAACTTGTTGCTTCGGGGGCGACC
CTGCCGTTTCGACGGCGAGCGCCCCCGGAGACCATCAAACACTGCATCTTTGCGTCGGAG
TTTAAGTAAATTAAACAAAACTTTCAACAACGGATCTCTTGGTTCTGGCATCGATGAAGA
ACGCAGCGAAATGCGATAAGTAATGTGAATTGCAGAATTCAGTGAATCATCGAATCTTTG
AACGCACATTGCGCCCTTTGGTATTCCGAAGGGCATGCCTGTTCGAGCGTCATTTCACCA
CTCAAGCCTGGCTTGGTATTGGGCGCCGCGGTCAATCCGCGCGCCTCAAAGTCTCCGGCT
GAGCTGTCCGTCTCTAAGCGTTGTGATTTCATTAATCGCTTCGGAGTGCGGGCGGCCGCG
GCCGTTAAATCTTTCACAAGGTGACCT
>URS000015C5EA_438383 Septoria campanulae eukaryotic LSU rRNA
GCGGAGGGATCATTACCGAGCGAGAGCCTTCGGGCTCGACCTCCAACCCTTTGTGAACAC
AACTTGTTGCTTCGGGGGCGACCCTGCCGTTTCGACGGCGAGCGCCCCCGGAGGCCTTCA
AACACTGCATCTTTGCGTCGGAGTTTAAGTAAATTAAACAAAACTTTCAACAACGGATCT
CTTGGTTCTGGCATCGATGAAGAACGCAGCGAAATGCGATAAGTAATGTGAATTGCAGAA
TTCAGTGAATCATCGAATCTTTGAACGCACATTGCGCCCTTTGGTATTCCGAAGGGCATG
CCTGTTCGAGCGTCATTTCACCACTCAAGCCTGGCTTGGTATTGGGCGCCGCGGTCGATC
CGCGCGCCTCAAAGTCTCCGGCTGAGCTGTCCGTCTCTAAGCGTTGTGATTTCATTAATC
GCTTCGGAGTGCGGGCGGCCGCGGCCGTTAAATCTTACACAAGGTTGACCTCGGATCAGG
TAGGGATACCCGCTG
>URS000015C8BE_215473 Septoria apiicola eukaryotic LSU rRNA
AGACCGATAGCGAACAAGTAGAGTGATCGAAAGATGAAAAGTACTTTGGAAAGAGAGTTA
AAAAGCACGTGAAATTGTTGAAAGGGAAGCGCCTGCAACCAGACTTCGCGGCAGTGTTCC
GCCGGTCTTCTGACCGGTTCATTCTCTGTCGCGAGGCCATCATCGTCTGGGCCCGCCGGA
TAAGACCTTGGGAATGTAGCTCACCTTCGGGGGAGTGTTATAGCCTAGGGTGATGCGGCG
AGGCTCGGGCGAGGTCCGCGCTTCGGCAAGGATGATGGCGTAATGGTTGTCGGCGGCCCG
TCTTGAAACACGGACCAAG
>URS000015F89C_1351439 Septoria dolichospora eukaryotic LSU rRNA
GGGATTGCCCTAGTAACGGCGAGTGAAGCGGCAACAGCTCAAATTTGAAATCTGGCGCAA
GCCCGAGTTGTAATTTGTAGAGGATGCTTCTGGGTAGCGACCGATCTAAGTTCCTTGGAA
CAGGACGTCATAGAGGGTGAGAATCCCGTATGTGACCGGCCCGCACCCTTTACGTAGCTC
CTTCGACGAGTCGAGTTGTTTGGGAATGCAGCTCTAAATGGGAGGTAAATTTCTTCTAAA
GCTAAATACCGGCCAGAGACCGATAGCGCACAAGTAGAGTGATCGAAAGATGAAAAGTAC
TTTGGAAAGAGAGTTAAAAAGCACGTGAAATTGTTGAAAGGGAAGCGCCTGCAACCAGAC
TTCGCGGCAGTGTTCCGCCGGTCTTCTGACCGGTTCATTCGCTGTCGCGAGGCCATCATC
GTCTGGGCCCGCCGGATAAGACCTTGGGAATGTGGCTCACCTTCGGGGGAGTGTTATAGC
CCAGGGTGATGCGGCGCGGCTCGGGCGAGGTCCGCGCTTCGGCAAGGATGATGGCGTAAT
GGTTGTCGGCGGCCCGTCTTGAAACACGGACCAAGGAGTCTAACATCTATGCGAGTGTTC
GGGTGTCAAACCCCTACGCGTAATGAAAGTGAACGGAGGTGGGAACCGCAAGGTGCACCA
TCGACCGATCCTGATGTCCTCGGATGGATTTGAGTAAGAGCATAGCTGTTGGGACCCGAA
AGATGGTGAACTATGCCTGAATAGGGTGAAGCCAGAGGAAACTCTGGTGGAGGCTCGCAG
CGGTTCTGACGTGCAAATCGATCGTCAAATTTGGGTATAGGGGCG
>URS0000163045_266411 Septoria obesa eukaryotic LSU rRNA
GCGGAGGGATCATTACCGAGTGAGGGCCTTCGGGTTCGACCTCCAACCCTTTGTGAACAC
AACTTGTTGCTTCGGGGGCGACCCTGCCGTTTCGACGGCGGCGCCCCCGGAGACCTTCCA
ACACTGCATCTTTGCGTCGGAGTTTAAGTAAATTGAACAAAACTTTCAACAACGGATCTC
TTGGTTCTGGCATCGATGAAGAACGCAGCGAAATGCGATAAGTAATGTGAATTGCAGAAT
TCAGTGAATCATCGAATCTTTGAACGCACATTGCGCCCTTTGGTATTCCGAAGGGCATGC
CTGTTCGAGCGTCATTTCACCACTCAAGCCTGGCTTGGTATTGGGCGCCGCGGTCCATCC
GCGCGCCTCAAAGTCTCCGGCTGAGCTGTCCGTCTCCAAGCGTCGTGATTTCATTAATCG
CTCCGGGGTGCGGGCGGCCGCGGCCGTTAAATCTTTCACCAGGTTGACCTCGGATCAGGT
AGGGATACCCGCTG
>URS0000169E76_1198103 Septoria stellariae eukaryotic LSU rRNA
GGGATTGCCCTAGTAACGGCGAGTGAAGCGGCAACAGCTCAAATTTGAAATCTGGCGCAA
GCCCGAGTTGTAATTTGTAGAGGATGCTTCTGGGTAGCGACCGATCTAAGTTCCTTGGAA
CAGGACGTCATAGAGGGTGAGAATCCCGTATGTGACCGGCCCGCACCCTTTACGTAGCTC
CTTCGACGAGTCGAGTTGTTTGGGAATGCAGCTCTAAATGGGAGGTAAATTTCTTCTAAA
GCTAAATACCGGCCAGAGACCGATAGCGCACAAGTAGAGTGATCGAAAGATGAAAAGTAC
TTTGGAAAGAGAGTTAAAAAGCACGTGAAATTGTTGAAAGGGAAGCGCCTGCAACCAGAC
TTCGCGGCAGTGTTCCGCCGGTCTTCTGACCGGTTTATTCTCTGTCGCGAGGCCATCATC
GTCTGGGCCCGCCGGATAAGACCTTAGGAATGTAGCTCACCTTCGGGAGAGTGTTATAGC
CTAGGGTGATGCGGCGAGGCTCGGGCGAGGTCCGCGCTTCGGCAAGGATGATGGCGTAAT
GGTTGTCGGCGGCCCGTCTTGAAACACGGACCAAGGAGTCTAACATCTATGCGAGTGTTC
GGGTGTCAAACCCCTACGCGTAATGAAAGTGAACGGAGGTGGGAACCGCAAGGTGCACCA
TCGACCGATCCTGATGTCCTCGGATGGATTTGAGTAAGAGCATAGCTGTTGGGACCCGAA
AGATGG
>URS000016CAC6_397756 Septoria malagutii partial 18S ribosomal RNA
AGAGGAAGTAAAAGTCGTAACAAGGTCTCCGTAGGTGAACCTGCGGAGGGATCATT
>URS000016E282_1351454 Septoria passifloricola partial 18S ribosomal RNA
ATGGCTCAGTGAGGCCTTCGGACTGGCCCAGGGAGGTCGGCAACGACCACCCAGGGCCGG
AAAGTTGGTCAAACTCGGTCATTTAGAGGAAGTAAAAGTCGTAACAAGGTCTCCGTAGGT
GAACCTGCGGAGGGATCATT
>URS000017B116_266403 Septoria astericola eukaryotic LSU rRNA
AGGGATCATTACTGAGTGAGGGCCTTCGGGCTCGACCTCCAACCCTTTGTGAACACAACT
TGTTGCTTCGGGGGCGACCCTGCCGTTTCGACGGCGAGCGCCCCCGGAGGCCTTCAAACA
CTGCATTCTTGCGTCGGAGTTTAAGTAAATTAAACAAAACTTTCAACAACGGATCTCTTG
GTTCTGGCATCGATGAAGAACGCAGCGAAATGCGATAAGTAATGTGAATTGCAGAATTCA
GTGAATCATCGAATCTTTGAACGCACATTGCGCCCTTTGGTATTCCGAAGGGCATGCCTG
TTCGAGCGTCATTTCACCACTCAAGCCTGGCTTGGTATTGGGCGCCGCGGTCGATCCGCG
CGCCTCAAAGTCTCCGGCTGAGCTGTCCGTCTCTAAGCGTTGTGATTTCATTAATCGCTT
CGGAGTGCGGGCGGCCGCGGCCGTTAAATCTTTCACAAGGTTGACCTCGGATCAGGTAGG
GATACCCGCTGAACTTAA
>URS000017E43D_687971 Septoria cucubali eukaryotic LSU rRNA
TTGACCTCGGATCAGGTAGGGATACCCGCTGAACTTAAGCATATCAATAAGCGGAGGAAA
AGAAACCAACAGGGATTGCCCTAGTAACGGCGAGTGAAGCGGCAACAGCTCAAATTTGAA
ATCTGGCGCAAGCCCGAGTTGTAATTTGTAGAGGATGCTTCTGGGTAGCGACCGATCTAA
GTTCCTTGGAACAGGACGTCATAGAGGGTGAGAATCCCGTATGTGACCGGCCCGCACCCT
TTACGTAGCTCCTTCGACGAGTCGAGTTGTTTGGGAATGCAGCTCTAAATGGGAGGTAAA
TTTCTTCTAAAGCTAAATACCGGCCAGAGACCGATAGCGCACAAGTAGAGTGATCGAAAG
ATGAAAAGTACTTTGGAAAGAGAGTTAAAAAGCACGTGAAATTGTTGAAAGGGAAGCGCC
TGCAACCAGACTTCGTGGCAGTGTTCCGCCGGTCTTCTGACCGGTTTATTCTCTGTCGCG
AGGCCATCATCGTCTAGGCCCGCCGGATAAGACCTTAGGAATGTAGCTCACCTTCGGGGG
AGTGTTATAGCTTATGGTGATGCGGCGAGGCTTGGGCGAGGTCCGCGCTTCGGCAAGGAT
GATGGCGTAATGGTTGTCGGCGGCCCGTCTTGAAACACGGACCAAGGAGTCTAACATCTA
TGCGAGTGTTCGGGTGTCAAACCCCTACGCGTAATGAAAGTGAACGGAGGTGGGAACCGC
AAGGTGCACCATCGACCGATCCTGATGTCCTCGGATGGATTTGAGTAAGAGCATAGCTGT
TGGGACCCGAAAGATGGTGAACTATGCCTGAATAGGGTGAAGCCAGAGGAAACTCTGGTG
GAGGCTCGCAGCGGTTCTGACGTGCAAATCGATCGTCAAATTTGGGTATAGGGGCGAAAG
ACTAATCGAACCATCTAGTAGCTGGTTCCTGCCGAAGTTTCCCTCAGGATAGCAGTAACG
TTTTCAGTTTTATGAGGTAAAGCGAATGATTAGAGGCCTTGGGGTTGAAACAACCTTAAC
CTATTCTCAAACTTTAAATATGTAAGAAGTCCTTGTTTCTTAGTTGAACGTGGACATTTG
AATGCACCGTTACTAGTGGGCCATTTTTGGTAAGCAGAACTGGCGATGCGGGATGAACCG
AACGCGAGGTTAAGGTGCCGGAATATACGCTCATCAGACACCACAAAAGGTGTTAGTTCA
TCTAGACAGCAGGACGGTGGCCATGGAAGTCGGAATCCGCTAAGGAGTGTGTAACAACTC
ACCTGCCGAATGAACTAGCCCTGAAAATGGATGGCGCTTAAGCGTATTACCCATACCTCG
CCGCCAGGGTAGAAACGATGCCCTGGCGAGTAGGCAGGC
>URS0000180A1C_266396 Septoria hippocastani eukaryotic LSU rRNA
GCGGAGGGATCATTACTGAGTGAGGGCCTTCGGGCTCGACCTCCAACCCTTTGTGAACAC
ATCTTGTTGCTTCGGGGGCGACCCTGCCGTTTCTGACGGCGGGCGCCCCCGGAGGCCTTC
AAACACTGCATCTTTGCGTCGGAGTTTAAGTAAATTAAACAAAACTTTCAACAACGGATC
TCTTGGTTCTGGCATCGATGAAGAACGCAGCGAAATGCGATAAGTAATGTGAATTGCAGA
ATTCAGTGAATCATCGAATCTTTGAACGCACATTGCGCCCTTTGGTATTCCGAAGGGCAT
GCCTGTTCGAGCGTCATTTCACCACTCAAGCCTGGCTTGGTATTGGGCGCCGCGGTCAAT
CCGCGCGCCTCAAAGTCTCCGGCTGAGCTGTCCGTCTCCAAGCGTTGTGATTTCATTAAT
CGCTTCGGGGCGCGGGCGGCCGCGGCCGTTAAATCTTTCACAAGGTTGACCTCGGATCAG
GTAGGGATACCCGCTG
>URS000018DFCA_1198102 Septoria stachydicola eukaryotic LSU rRNA
GCGGAGGGATCATTACCGAGTGAGGGCCTCCGGGCTCGACCTCCAACCCTTTGTGAACAC
AACTTGTTGCTTCGGGGGCGACCCTGCCGTTTCGACGGCGAGCGCCCCCGGAGGCCTTCA
AACACTGCATCTCTGCGTCGGAGTTTAAGTCAATTAAACAAAACTTTCAACAACGGATCT
CTTGGTTCTGGCATCGATGAAGAACGCAGCGAAATGCGATAAGTAATGTGAATTGCAGAA
TTCAGTGAATCATCGAATCTTTGAACGCACATTGCGCCCTTTGGTATTCCGAAGGGCATG
CCTGTTCGAGCGTCATTTCACCACTCAAGCCTGGCTTGGTATTGGGCGCCGCGGTCCGTC
CGCGCGCCTCAAAGTCTCCGGCTGAGCTGTCCGTCTCCCAGCGTTGTGATTTCATTAATC
GCTGCGGAGTGCGGGTGGCCGCGGCCGTTAAATCCTTCACAAGGTTGACCTCGGATCAGG
TAGGGATACCCGCTG
>URS0000190E80_438384 Septoria cerastii eukaryotic LSU rRNA
AACCTGCGGAGGGATCATTACTGAGTGAGGGCCTTCGGGCTCGACCTCCAACCCTTTGTG
AACACAACTTGTTGCTTCGGGGGCGACCCTGCCGTTTCGACGGCGAGCGCCCCCGGAGAC
CATCAAACACTGCATCTTTGCGTCGGAGTTTAAGTAAATTAAACAAAACTTTCAACAACG
GATCTCTTGGTTCTGGCATCGATGAAGAACGCAGCGAAATGCGATAAGTAATGTGAATTG
CAGAATTCAGTGAATCATCGAATCTTTGAACGCACATTGCGCCCTTTGGTATTCCGAAGG
GCATGCCTGTTCGAGCGTCATTTCACCACTCAAGCCTGGCTTGGTATTGGGCGCCGCGGT
CAATCCGCGCGCCTCAAAGTCTCCGGCTGAGCTGTCCGTCTCTAAGCGTTGTGATTTCAT
TAATCGCTTCGGAGTGCGGGCGGCCGCGGCCGTTAAATCTTTCACAAGGTTGACCTCGGA
TCAGGTAGGGATA
>URS0000190E80_446920 Septoria crepidis eukaryotic LSU rRNA
AACCTGCGGAGGGATCATTACTGAGTGAGGGCCTTCGGGCTCGACCTCCAACCCTTTGTG
AACACAACTTGTTGCTTCGGGGGCGACCCTGCCGTTTCGACGGCGAGCGCCCCCGGAGAC
CATCAAACACTGCATCTTTGCGTCGGAGTTTAAGTAAATTAAACAAAACTTTCAACAACG
GATCTCTTGGTTCTGGCATCGATGAAGAACGCAGCGAAATGCGATAAGTAATGTGAATTG
CAGAATTCAGTGAATCATCGAATCTTTGAACGCACATTGCGCCCTTTGGTATTCCGAAGG
GCATGCCTGTTCGAGCGTCATTTCACCACTCAAGCCTGGCTTGGTATTGGGCGCCGCGGT
CAATCCGCGCGCCTCAAAGTCTCCGGCTGAGCTGTCCGTCTCTAAGCGTTGTGATTTCAT
TAATCGCTTCGGAGTGCGGGCGGCCGCGGCCGTTAAATCTTTCACAAGGTTGACCTCGGA
TCAGGTAGGGATA
>URS0000190E80_705924 Septoria dysentericae eukaryotic LSU rRNA
AACCTGCGGAGGGATCATTACTGAGTGAGGGCCTTCGGGCTCGACCTCCAACCCTTTGTG
AACACAACTTGTTGCTTCGGGGGCGACCCTGCCGTTTCGACGGCGAGCGCCCCCGGAGAC
CATCAAACACTGCATCTTTGCGTCGGAGTTTAAGTAAATTAAACAAAACTTTCAACAACG
GATCTCTTGGTTCTGGCATCGATGAAGAACGCAGCGAAATGCGATAAGTAATGTGAATTG
CAGAATTCAGTGAATCATCGAATCTTTGAACGCACATTGCGCCCTTTGGTATTCCGAAGG
GCATGCCTGTTCGAGCGTCATTTCACCACTCAAGCCTGGCTTGGTATTGGGCGCCGCGGT
CAATCCGCGCGCCTCAAAGTCTCCGGCTGAGCTGTCCGTCTCTAAGCGTTGTGATTTCAT
TAATCGCTTCGGAGTGCGGGCGGCCGCGGCCGTTAAATCTTTCACAAGGTTGACCTCGGA
TCAGGTAGGGATA
>URS0000192259_1351462 Septoria steviae eukaryotic LSU rRNA
TTCCGTAGGTGAACCTGCGGAAGGATCATTACCTAGAGTTGCGGGCTTTGCCTGCCATCT
CTTACCCATGTCTTTTGAGTACCTTCGTTTCCTCGGCGGGTTCGCCCGCCGGTTGGACAA
CACTTAAACCCTTTGTAATTGAAATCAGCGTCTGAAAAACTTTAATAGTTACAACTTTCA
ACAACGGATCTCTTGGTTCTGGCATCGATGAAGAACGCAGCGAAATGCGATAAGTAGTGT
GAATTGCAGAATTCAGTGAATCATCGAATCTTTGAACGCACATTGCGCCCCTTGGTATTC
CATGGGGCATGCCTGTTCGAGCGTCATTTGTACCTTCAAGCTCTGCTTGGTGTTGGGTGT
TTGTCTCGCCTTTTGCGCGCAGACTCGCCTCAAAACGATTGGCAGCCGGCGTATTGATTT
CGGAGCGCAGTACATCTCGCGCTTTGCACTCACAACGACGACGTCCAAAAAGTACATTTT
TACACTCTTGACCTCGGATCAGGTAGGGATACCCGCTGAAC
>URS0000199325_266403 Septoria astericola eukaryotic LSU rRNA
GGGATTGCCCTAGTAACGGCGAGTGAAGCGGCAACAGCTCAAATTTGAAATCTGGCGCAA
GCCCGAGTTGTAATTTGTAGAGGATGCTTCTGGGTAGCGACCGGTCTAAGTTCCTTGGAA
CAGGACGTCATAGAGGGTGAGAATCCCGTATGTGACCGGCCCGCACCCTTTACGTAGCTC
CTTCGACGAGTCGAGTTGTTTGGGAATGCAGCTCTAAATGGGAGGTAAATTTCTTCTAAA
GCTAAATACCGGCCAGAGACCGATAGCGCACAAGTAGAGTGATCGAAAGATGAAAAGTAC
TTTGGAAAGAGAGTTAAAAAGCACGTGAAATTGTTGAAAGGGAAGCGCCTGCAACCAGAC
TTCGCGGCAGTGTTCCGCCGGTCTTCTGACCGGTTCATTCGCTGTCGTGAGGCCATCATC
GTCTGGGCCCGCCGGATAAGACCGTAGGAATGTAGCTCACCTTCGGGGGAGTGTTATAGC
CTAAGGTGATGCGGCGAGGCTCGGGCGAGGTCCGCGCTTCGGCAAGGATGATGGCGTAAT
GGTTGTCGGCGGCCCGTCTTGAAACACGGACCAAGGAGTCTAACATCTATGCGAGTGTTC
GGGTGTCAAACCCCTACGCGTAATGAAAGTGAACGGAGGTGGGAACCGCAAGGTGCACCA
TCGACCGATCCTGATGTCCTCGGATGGATTTGAGTAAGAGCATAGCTGTTGGGACCCGAA
AGATGGTGAACTATGCCTGAATAGGGTGAAGCCAGAGGAAACTCTGGTGGAGGCTCGCAG
CGGTTCTGACGTGCAAATCGATCGTCAAATTTGGGTATAGGGGCG
>URS000019D58B_446920 Septoria crepidis eukaryotic LSU rRNA
CTTCGGGCTCGACCTCCACCCTTTGTGAACACAACTTGTTGCTTCGGGGGCGACCCTGCC
GTTTCGACGGCGAGCGCCCCCGGAGACCATCAAACACTGCATCTTTGCGTCGGAGTTTAA
GTAAATTAAACAAAACTTTCAACAACGGATCTCTTGGTTCTGGCATCGATGAAGAACGCA
GCGAAATGCGATAAGTAATGTGAATTGCAGAATTCAGTGAATCATCGAATCTTTGAACGC
ACATTGCGCCCTTTGGTATTCCGAAGGGCATGCCTGTTCGAGCGTCATTTCACCACTCAA
GCCTGGCTTGGTATTGGGCGCCGCGGTCAATCCGCGCGCCTCAAAGTCTCCGGCTGAGCT
GTCCGTCTCTAAGCGTTGTGATTTCATTAATCGCTTCGGAGTGCGGGCGGCCGCGGCCGT
TAAATCTTTCACAAGGTGACCTCGG
>URS00001A3428_1329199 Septoria cirsii partial 18S ribosomal RNA
TTCCGTAGGGTGACCTGCGCAGGGATCATTA
>URS00001A3428_1329204 Septoria dearnessii partial 18S ribosomal RNA
TTCCGTAGGGTGACCTGCGCAGGGATCATTA
>URS00001A50A6_1351437 Septoria chromolaenae eukaryotic LSU rRNA
GGGATTGCCCTAGTAACGGCGAGTGAAGCGGCAACAGCTCAAATTTGAAATCTGGCGCAA
GCCCGAGTTGTAATTTGTAGAGGATGCTTCTGGGTAGCGACCGATCTAAGTTCCTTGGAA
CAGGACGTCATAGAGGGTGAGAATCCCGTATGTGACCGGCCCGCACCCTTTACGTAGCTC
CTTCGACGAGTCGAGTTGTTTGGGAATGCAGCTCTAAATGGGAGGTAAATTTCTTCTAAA
GCTAAATACCGGCCAGAGACCGATAGCGCACAAGTAGAGTGATCGAAAGATGAAAAGTAC
TTTGGAAAGAGAGTTAAAAAGCACGTGAAATTGTTGAAAGGGAAGCGCCTGCAACCAGAC
TTCGTGGCAGTGTTCCGCCGGTCTTCTGACCGGTTCATTCTCTGTCGCGAGGCCATCATC
GTCTCGGCCCGCCGGATAAGACCTTGGGAATGTAGCTCCCCCTCGGGGGAGTGTTATAGC
CCATGGTGATGCGGCGAGGCTGGGGCGAGGTCCGCGCTTCGGCAAGGATGATGGCGTAAT
GGTTGTCGGCGGCCCGTCTTGAAACACGGACCAAGGAGTCTAACATCTATGCGAGTGTTC
GGGTGTCAAACCCCTACGCGTAATGAAAGTGAACGGAGGTGGGAACCGCAAGGTGCACCA
TCGACCGATCCTGATGTCCTCGGATGGATTTGAGTAAGAGCATAGCTGTTGGGACCCGAA
AGATGGTGAACTATGCCTGAATAGGGTGAAGCCAGAGGAAACTCTGGTGGAGGCTCGCAG
CGGTTCTGACGTGCAAATCGATCGTCAAATTTGGGTATAGGGGCG
>URS00001A93B2_2608379 Septoria sp. MB-2019a 5.8S ribosomal RNA
AAACTTTCAACAACGGATCTCTTGGTTCTGGCATCGATGAAGAACGCAGCGAAATGCGAT
AAGTAATGTGAATTGCAGAATTCAGTGAATCATCGAATCTTTGAACGCATATTGCGCCCT
TTGGTATTCCGAAGGGCATGCCTGTTCGAGCGTCATTT
>URS00001AAFCA_394994 Septoria sp. CBS 113612 partial 28S ribosomal RNA
GGTTGACCTCGGATCAGGTAGGGATA
>URS00001B14BB_39703 Septoria lycopersici SSU rRNA
ATTTGGGGGAATGAAGTTATATATTACACGCCGTTTTTTCGCGCTGTAGATATATACACA
TCGACTATGTCGTATAAAGTTCTAAATAGAAGATTGATTATGACAGATTTCTATTTATGT
GTCTCGACCAATTCTTGTGCCAGCAGTCGCGGCAACACAAGTGAGACTAGTGTTATTCAT
CTTTATTAGGTTTAAAGGGTACCTAGACGGTATTTCCAGCCTGTATAAGGTACAGAAATA
CTAGAGTTTTATTTGAGAGGTAAATATTAGGACTATTGGTGTAAAGATGAAATTTTTTGA
TACTAATGGGACGGATAACGGCGAAGGCAATCCTCTATGTATAAACTGACGTTAAGGGAC
GAAGGCTTGGGGAGCGAATAGGATTAGATACCCTAGTAGTCCAGGCAGAAAATTATGAAT
GTTATAGACTAAGAATAAATTGGTGTATAAATGAAAGTGTAAGCATTCCACCTCAAGAGT
AATGTGGCAACGCAGGAACTGAAATCAT
>URS00001B55A9_1329199 Septoria cirsii eukaryotic LSU rRNA
GCGGAGGGATCATTACTGAGTGAGGGCCCTCGGGCTCGACCTCCAACCCTTTGTGAACAC
AACTTGTTGCTTCGGGGGCGACCCTGCCGTTTCGACGGCGAGCGCCCCCGGAGACCTTCA
AACACTGCATCTTTGCGTCGGAGTTTAAGTAAATTAAACAAAACTTTCAACAACGGATCT
CTTGGTTCTGGCATCGATGAAGAACGCAGCGAAATGCGATAAGTAATGTGAATTGCAGAA
TTCAGTGAATCATCGAATCTTTGAACGCACATTGCGCCCTTTGGTATTCCGAAGGGCATG
CCTGTTCGAGCGTCATTTCACCACTCAAGCCTGGCTTGGTATTGGGCGCCGCGGTCAATC
CGCGCGCCTCAAAGTCTCCGGCTGAGCTGTCCGTCTCTAAGCGTTGTGATTTCATTAATC
GCTTCGGAGTGCGGGCGGCCGCGGCCGTTAAATCTTTCACCAGGTTGACCTCGGATCAGG
TAGGGATACCCGCTG
>URS00001BBC3A_397756 Septoria malagutii eukaryotic LSU rRNA
GCGGAGGGATCATTACGAATGATGAGGGCCCTCGGGCTCGACCTCCAACCCTTTGTGAAC
ACAACTTGTTGCTTCGGGGGCGACCCTGCCGTTTCGACGGCGAGCGCCCCCGGAGACCTT
CAAACACTGCATCTTTGCGTCGGAGTTTAAGTAAATTAAACAAAACTTTCAACAACGGAT
CTCTTGGTTCTGGCATCGATGAAGAACGCAGCGAAATGCGATAAGTAATGTGAATTGCAG
AATTCAGTGAATCATCGAATCTTTGAACGCACATTGCGCCCTTTGGTATTCCGAAGGGCA
TGCCTGTTCGAGCGTCATTTCACCACTCAAGCCTGGCTTGGTATTGGGCGCCGCGGTCCA
TCCGCGCGCCTCAAAGTCTCCGGCTGAGCTGTCCGTCTCTAAGCGTTGTGATTTCATTAA
TCGCTTCGGAGTGCGGGCGGCCGCGGCCGTTAAATCTTTCACAAGGTTGACCTCGGATCA
GGTAGGGATACCCGCTG
>URS00001BD23D_1351081 Septoria anthrisci eukaryotic LSU rRNA
GGGATTGCCCTAGTAACGGCGAGTGAAGCGGCAACAGCTCAAATTTGAAATCTGGCGCAA
GCCCGAGTTGTAATTTGTAGAGGATGCTTCTGGGTAGCGACCGATCTAAGTTCCTTGGAA
CAGGACGTCATAGAGGGTGAGAATCCCGTATGTGACCGGCCCGCACCCTTTACGTAGCTC
CTTCGACGAGTCGAGTTGTTTGGGAATGCAGCTCTAAATGGGAGGTAAATTTCTTCTAAA
GCTAAATACCGGCCAGAGACCGATAGCGCACAAGTAGAGTGATCGAAAGATGAAAAGTAC
TTTGGAAAGAGAGTTAAAAAGCACGTGAAATTGTTGAAAGGGAAGCGCCTGCAACCAGAC
TTCGCGGCAGTGTTCCGCCGGTCTTCTGACCGGTCCATTCTCTGTCGCGAGGCCATCATC
GTCTGGGCCCGCCGGATAAGACCTTAGGAATGTAGCTCACCTTCGGGGGAGTGTTATAGC
CTAGGGTGATGCGGCGAGGCTCGGGCGAGGTCCGCGCTTCGGCAAGGATGATGGCGTAAT
GGTTGTCGGCGGCCCGTCTTGAAACACGGACCAAGGAGTCTAACATCTATGCGAGTGTTC
GGGTGTCAAACCCCTACGCGTAATGAAAGTGAACGGAGGTGGGAACCGCAAGGTGCACCA
TCGACCGATCCTGATGTCCTCGGATGGATTTGAGTAAGAGCATAGCTGTTGGGACCCGAA
AGATGGTGAACTATGCCTGAATAGGGTGAAGCCAGAGGAAACTCTGGTGGAGGCTCGCAG
CGGTTCTGACGTGCAAATCGATCGTCAAATTTGGGTATAGGGGCG
>URS00001BFBC3_1198104 Septoria villarsiae eukaryotic LSU rRNA
GGGATTGCCCTAGTAACGGCGAGTGAAGCGGCAACAGCTCAAATTTGAAATCTGGCGCAA
GCCCGAGTTGTAATTTGTAGAGGATGCTTCTGGGTAGCGACCGATCTAAGTTCCTTGGAA
CAGGACGTCATAGAGGGTGAGAATCCCGTATGTGACCGGCCCGCACCCTTTACGTAGCTC
CTTCGACGAGTCGAGTTGTTTGGGAATGCAGCTCTAAATGGGAGGTAAATTTCTTCTAAA
GCTAAATACCGGCCAGAGACCGATAGCGCACAAGTAGAGTGATCGAAAGATGAAAAGTAC
TTTGGAAAGAGAGTTAAAAAGCACGTGAAATTGTTGAAAGGGAAGCGCCTGCAACCAGAC
TTCGCGGCAGTGTTCCGCCGGTCTTCTGACCGGTTCATTCTCTGTCGCGAGGCCATCATC
GTCTGGGCCCGCCGGATAAGACCTTAGGAATGTAGCTCACCTTCGGGGGAGTGTTATAGC
CTAGGGTGATGCGGCGAGGCTCGGGCGAGGTCCGCGCTTCGGCAAGGATGATGGCGTAAT
GGTTGTCGGCGGCCCGTCTTGAAACACGGACCAAGGAGTCTAACATCTATGCGAGTGTTC
GGGTGTCAAACCCCTACGCGTAATGAAAGTGAACGGAGGTGGGAACCGCAAGGTGCACCA
TCGACCGATCCTGATGTCCTCGGATGGATTTGAGTAAGAGCATAGCTGTTGGGACCCGAA
AGATGG
>URS00001C52E7_394435 Septoria ekmaniana eukaryotic LSU rRNA
GCGGAGGGATCATTACTGAGTGAGGGCCTCCGGGCTCGACCTCCAACCCTTTGTGAACAC
GACTTGTTGCTTCGGGGGCGACCCTGCCGTTTCGACGGCGAGCGCCCCCGGAGGCCTCCA
AACACTGCATCTTGGCGTCGGAGTTTAAGTAAATTAAACAAAACTTTCAACAACGGATCT
CTTGGTTCTGGCATCGATGAAGAACGCAGCGAAATGCGATAAGTAATGTGAATTGCAGAA
TTCAGTGAATCATCGAATCTTTGAACGCACATTGCGCCCCTGGGTATTCCGAGGGGCATG
CCTGTTCGAGCGTCATTTCACCACTCAAGCCTGGCTTGGTATTGGGCGCCGCGGTCAATC
CGCGCGCCTCGAAGTCCCCGGCTGAGCTGTCCGTCTCTAAGCGTTGTGATTTCATTATTC
GCTTCGGAGTGCGGGCGGCCGCGGCCGTTAAATCTTTCACAAGGTTGACCTCGGATCAGG
TAGGGATACCCGCTG
>URS00001CEF2A_1351460 Septoria sisyrinchii eukaryotic LSU rRNA
GGGATTGCCCTAGTAACGGCGAGTGAAGCGGCAACAGCTCAAATTTGAAATCTGGCGCAA
GCCCGAGTTGTAATTTGTAGAGGATGCTTCTGGGTAGCGACCGATCTAAGTTCCTTGGAA
CAGGACGTCATAGAGGGTGAGAATCCCGTATGTGACCGGCCCGCACCCTTTACGTAGCTC
CTTCGACGAGTCGAGTTGTTTGGGAATGCAGCTCTAAATGGGAGGTAAATTTCTTCTAAA
GCTAAATACCGGCCAGAGACCGATAGCGCACAAGTAGAGTGATCGAAAGATGAAAAGTAC
TTTGGAAAGAGAGTTAAAAAGCACGTGAAATTGTTGAAAGGGAAGCGCCTGCAACCAGAC
TTCGTGGCAGTGTTCCGCCGGTCTTCTGACCGGTTTATTCTCTGTCGCGAGGCCATCATC
GTCTCGGCCCGCCGGATAAGACCTTGGGAATGTAGCTCACCTTCGGGGGAGTGTTATAGC
CCATGGTGATGCGGCGAGGCTGGGGCGAGGTCCGCGCTTCGGCAAGGATGATGGCGTAAT
GGTTGTCGGCGGCCCGTCTTGAAACACGGACCAAGGAGTCTAACATCTATGCGAGTGTTC
GGGTGTCAAACCCCTACGCGTAATGAAAGTGAACGGAGGTGGGAACCGCAAGGTGCACCA
TCGACCGATCCTGATGTCCTCGGATGGATTTGAGTAAGAGCATAGCTGTTGGGACCCGAA
AGATGGTGAACTATGCCTGAATAGGGTGAAGCCAGAGGAAACTCTGGTGGAGGCTCGCAG
CGGTTCTGACGTGCAAATCGATCGTCAAATTTGGGTATAGGGGCG
>URS00001D06BB_1263506 Septoria sp. 100712 partial 18S ribosomal RNA
TTCCGTAGGGGTACCTGCGCAGGGATCATTA
>URS00001D06BB_1329203 Septoria tatarica partial 18S ribosomal RNA
TTCCGTAGGGGTACCTGCGCAGGGATCATTA
>URS00001D1F4D_1351438 Septoria clematidis eukaryotic LSU rRNA
GGGATTGCCCTAGTAACGGCGAGTGAAGCGGCAACAGCTCAAATTTGAAATCTGGCGCAA
GCCCGAGTTGTAATTTGTAGAGGATGCTTCTGGGTAGCGACCGATCTAAGTTCCTTGGAA
CAGGACGTCATAGAGGGTGAGAATCCCGTACGTGACCGGCCCGCACCCTTTACGTAGCTC
CTTCGACGAGTCGAGTTGTTTGGGAATGCAGCTCTAAATGGGAGGTAAATTTCTTCTAAA
GCTAAATACCGGCCAGAGACCGATAGCGCACAAGTAGAGTGATCGAAAGATGAAAAGTAC
TTTGGAAAGAGAGTTAAAAAGCACGTGAAATTGTTGAAAGGGAAGCGCCTACAACCAGAC
TTCGCGGCAGTGTTCCGCCGGTCTTCTGACCGGTTTATTCTCTGTCGCGAGGCCATCATC
GTCTGGGCCCGCCGGATAAGACCTTAGGAATGTAGCTCACCTTCGGGGGAGTGTTATAGC
CTATGGTGATGCGGCGAGGCTCGGGCGAGGTCCGCGCTTCGGCAAGGATGATGGCGTAAT
GGTTGTCGGCGGCCCGTCTTGAAACACGGACCAAGGAGTCTAACATCTATGCGAGTGTTC
GGGTGTCAAACCCCTACGCGTAATGAAAGTGAACGGAGGTGGGAACCGCAAGGTGCACCA
TCGACCGATCCTGATGTCCTCGGATGGATTTGAGTAAGAGCATAGCTGTTGGGACCCGAA
AGATGGTGAACTATGCCTGAATAGGGTGAAGCCAGAGGAAACTCTGGTGGAGGCTCGCAG
CGGTTCTGACGTGCAAATCGATCGTCAAATTTGGGTATAGGGGCG
>URS00001D39FA_1353257 Septoria sp. CPC 21105 eukaryotic LSU rRNA
AACCAACAGGGATTGCCCTAGTAACGGCGAGTGAAGCGGCAACAGCTCAAATTTGAAATC
TGGCGCAAGCCCGAGTTGTAATTTGTAGAGGATGCTTCTGGGTAGCGACCGATCTAAGTT
CCTTGGAACAGGACGTCATAGAGGGTGAGAATCCCGTATGTGACCGGCCCGCACCCTTTA
CGTAGCTCCTTCGACGAGTCGAGTTGTTTGGGAATGCAGCTCTAAATGGGAGGTAAATTT
CTTCTAAAGCTAAATACCGGCCAGAGACCGATAGCGCACAAGTAGAGTGATCGAAAGATG
AAAAGTACTTTGGAAAGAGAGTTAAAAAGCACGTGAAATTGTTGAAAGGGAAGCGCCTGC
AACCAGACTTCGTGGCAGTGTTCCGCCGGTCTTCTGACCGGTTTATTCTCTGTCGCGAGG
CCATCATCGTCTAGGCCCGCCGGATAAGACCTTAGGAATGTAGCTCACCTTCGGGGGAGT
GTTATAGCTTATGGTGATGCGGCGAGGCTTGGGCGAGGTCCGCGCTTCGGCAAGGATGAT
GGCGTAATGGTTGTCGGCGGCCCGTCTTGAAACACGGACCAAGGAGTCTAACATCTATGC
GAGTGTTCGGGTGTCAAACCCCTACGCGTAATGAAAGTGAACGGAGGTGGGAACCGCAAG
GTGCACCATCGACCGATCCTGATGTCCTCGGATGGATTTGAGTAAGAGCATAGCTGTTGG
GACCCGAAAGATGGTGAACTATGCCTGAATAGGGTGAAGCCAGAGGAAACTCTGGTGGAG
GCTCGCAGCGGTTCTGACGTGCAAATCGATCGTCAAATTTGGG
>URS00001D68C4_215479 Septoria scabiosicola LSU rRNA
TTGCCCTAGTAACGGCGAGTGAAGCGGCAACAGCTCAAATTTGAAATCTGGCGCAAGCCC
GAGTTGTAATTTGTAGAGGATGCTTCTGGGTAGCGACCGATCTAAGTTCCTTGGAACAGG
ACGTCATAGAGGGTGAGAATCCCGTATGTGACCGGCCCGCACCCTTTACGTAGCTCCTTC
GACGAGTCGAGTTGTTTGGGAATGCAGCTCTAAATGGGAGGTAAATTTCTTCTAAAGCTA
AATACCGGCCAGAGACCGATAGCGCACAAGTAGAGTGATCGAAAGATGAAAAGTACTTTG
GAAAGAGAGTTAAAAAGCCGTGAAATTGTTGAAAGGGAAGCGCCTGCAATCAGACTTCGC
GGCAGTGTTCCGCCGGTCTTCTGACCGGTTCATTCTCTGTCGCGAGGCCATCATCGTCTG
GGCCCGCCGGATAAGACCTTAGGAATGTAGCTCACCTTCGGGGGAGTGTTATAGCCTATG
GTGATGCGGCGAGGCTCGGGCGAGGTCCGCGCTTCGGCAAGGATGATGGCGTAATGGTTG
TCGGCGGCCCGTCTTGAAACACGGACCAAGGAGTCTAACATCTATGCGAGTGTTCGGGTG
TCAAACCCCTACGCGTAATGAAAGTGAACGGAGGTGGGAACCGCAAGGTGCACCATCGAC
CGATCCTGATGTCCTCGGATGGATTTGAGTAAGAGCATAGCTGTTGGGACCCGAAAGATG
GTGAACTATGCCTGAATAGGGTGAAGCCAGAGGAAACTCTGGTGGAGGCTCGCAGCGGTT
CTGACGTGCAAATCGATCGTCAAATTTGGGTATAGGGGC
>URS00001D68F1_237466 Septoria rosae SSU rRNA
GTCTAAGTATAAGCAACTATACGGTGAAACTGCGAATGGCTCATTAAATCAGTTATCGTT
TATTTGATAGTACCTTACTACATGGATAACCGTGGTAATTCTAGAGCTAATACATGCTAA
AAACCCCGACTTCGGAAGGGGTGTATTTATTAGATAAAAAACCAATGCCCTTCGGGGCTC
CTTGGTGAATCATAATAACTTCACGAATCGCATGGCCTTGCGCCGGCGATGGTTCATTCA
AATTTCTGCCCTATCAACTTTCGATGGTAGGATAGAGGCCTACCATGGTTTCAACGGGTA
ACGGGGAATTAGGGTTCGACTCCGGAGAGGGAGCCTGAGAAACGGCTACCACATCCAAGG
AAGGCAGCAGGCGCGCAAATTACCCAATCCCGACACGGGGAGGTAGTGACAATAAATACT
GATACAGGGCTCTTTTGGGTCTTGTAATTGGAATGAGTACAATTTAAATCCCTTAACGAG
GAACAATTGGAGGGCAAGTCTGGTGCCAGCAGCCGCGGTAATTCCAGCTCCAATAGCGTA
TATTAAAGTTGTTGCAGTTAAAAAGCTCGTAGTTGAACCTTGGGCCTGGCTGGCCGGTCC
GCCTCACCGCGTGTACTGGTCCGGCCGGGCCTTTCCTTCTGGGGAGCCGCATGCCCTTCA
CTGGGCGTGCCGGGGAACCAGGACTTTTACTTTGAAAAAATTAGAGTGTTCAAAGCAGGC
CTTTGCTCGAATACATTAGCATGGAATAATAGAATAGGACGTGTGGTTCTATTTTGTTGG
TTTCTAGGACCGCCGTAATGATTAATAGGGATAGTCGGGGGCATCCGTATTCAATTGTCA
GAGGTGAAATTCTTGGATTTATTGAAGACGAACTACTGCGAAAGCATTTGCCAAGGATGT
TTTCATTAATCAGTGAACGAAAGTTAGGGGATCGAAGACGATCAGATACCGTCGTAGTCT
TAACCATAAACTATGCCGACTAGGGATCGGTGGATGTTATCTTTTTGACTCCATCGGCAC
CTTACGAGAAATCAAAGTTTTTGGGTTCTGGGGGGAGTATGGTCGCAAGGCTGAAACTTA
AAGAAATTGACGGAAGGGCACCACCAGGCGTGGAGCCTGCGGCTTAATTTGACTCAACAC
GGGGAAACTCACCAGGTCCAGACACAAGTAGGATTGACAGATTGAGAGCTCTTTCTTGAT
TTTGTGGGTGGTGGTGCATGGCCGTTCTTAGTTGGTGGAGTGATTTGTCTGCTTAATTGC
GATAACGAACGAGACCTTAACCTGCTAAATAGCCAGGCCCGCTTTGGCGGGTCGCCGGCT
TCTTAGAGGGACTATCGGCTCAAGCCGATGGAAGTTTGAGGCAATAACAGGTCTGTGATG
CCCTTAGATGTTCTGGGCCGCACGCGCGCTACACTGACAGAGCCAACGAGTTCATCACCT
TGGCCGGAAGGTCTGGGTAATCTTGTTAAACTCTGTCGTGCTGGGGATAGAGCATTGCAA
TTATTGCTCTTCAACGAGGAATGCCTAGTAAGCGCATGTCATCAGCATGCGTTGATTACG
TCCCTGCCCTTTGTACACACCGCCCGTCGCTACTACCGATTGAATGGCTCAGTGAGGCCT
TCGGACTGGCCCAGGGAGGTCGGCAACGACCACCCAGGGCCGGAAAGTTGGTCAAACTCG
GTCATTTAGAGGAAGTAAAAGTCGTAACAAGGTCTCCGTAGGTGAACCTGCGGAGGGATC
ATT
>URS00001E1324_266411 Septoria obesa 5.8S ribosomal RNA
CAACAACGGATCTCTTGGTTCTGGCATCGATGAAGAACGCAGCGAAATGCGATAAGTAAT
GTGAATTGCAGAATTCAGTGAATCATCGAATCTTTGAACGCACATTGCGCCCTTTGGTAT
TCCGAAGGGCATGCCTGTTCGAGCGTCATT
>URS00001E4FF0_266409 Septoria lactucae eukaryotic LSU rRNA
GTTGACCTCGGATCAGGTAGGGATACCCGCTGAACTTAAGCATATCAATAAGCGGAGGAA
AAGAAACCAACAGGGATTGCCCTAGTAACGGCGAGTGAAGCGGCAACAGCTCAAATTTGA
AATCTGGCGCAAGCCCGAGTTGTAATTTGTAGAGGATGCTTCTGGGTAGCGACCGATCTA
AGTTCCTTGGAACAGGACGTCATAGAGGGTGAGAATCCCGTATGTGACCGGCCCGCGCCC
TTTACGTAGCTCCTTCGACGAGTCGAGTTGTTTGGGAATGCAGCTCTAAATGGGAGGTAA
ATTTCTTCTAAAGCTAAATACCGGCCAGAGACCGATAGCGCACAAGTAGAGTGATCGAAA
GATGAAAAGTACTTTGGAAAGAGAGTTAAAAAGCACGTGAAATTGTTGAAAGGGAAGCGC
CTGCAACCAGACTTCGCGGCAGTGTTCCGCCGGTCTTCTGACCGGTTCATTCTCTGTCGC
GAGGCCATCATCGTCTCGGCCCGCCGGATAAGACCTGAGGAATGTAGCTCCCCTTCGGGG
GAGTGTTATAGCCTTGGGTGATGCGGCGCGGCCGGGGCGAGGTCCGCGCTTCGGCAAGGA
TGATGGCGTAATGGTTGTCGGCGGCCCGTCTTGAAACACGGACCAAGGAGTCTAACATCT
ATGCGAGTGTTCGGGTGTCAAACCCCTACGCGTAATGAAAGTGAACGGAGGTGGGAACCG
CAAGGTGCACCATCGACCGATCCTGATGTCCTCGGATGGATTTGAGTAAGAGCATAGCTG
TTGGGACCCGAAAGATGGTGAACTATGCCTGAATAGGGTGAAGCCAGAGGAAACTCTGGT
GGAGGCTCGCAGCGGTTCTGACGTGCAAATCGATCGTCAAATTTGGGTATAGGGGCGAAA
GACTAATCGAACCATCTAGTAGCTGGTTCCTGCCGAAGTTTCCCTCAGGATAGCAGTAAC
GTTTTCAGTTTTATGAGGTAAAGCGAATGATTAGAGGCCTTGGGGTTGAAACAACCTTAA
CCTATTCTCAAACTTTAAATATGTAAGAAGTCCTTGTTACTTAGTTGAACGTGGACATTT
GAATGCACCGTTACTAGTGGGCCATTTTTGGTAAGCAGAACTGGCGATGCGGGATGAACC
GAACGCGAGGTTAAGGTGCCGGAATGCACGCTCATCAGACACCACAAAAGGTGTTAGTTC
ATCTAGACAGCAGGACGGTGGCCATGGAAGTCGGAATCCGCTAAGGAGTGTGTAACAACT
CACCTGCCGAATGAACTAGCCCTGAAAATGGATGGCGCTTAAGCGTGCTACCCATACCTC
GCCGCCGGGGTAGAAACGATGCCCCGGCGAGTAGGCAGGCGTGGAGGCCCGTGACGAAGC
CTTGGGGGTGACCCCGGGTCGAACGGCCTCTAGTGCAGATCTTGGTGGTAGTAGCAAATA
CTCAAATGAGAACTTTGAGGACTGAAGTGGGGAAAGGTTCCGTGTGAACAGCAGTTGGAC
ACGGGTTAGTCGATCCTAAGCCATAGGGAAACTCCGTTTTAACGTGCGCGCTACGCGCCG
CCTGGCGAAAGGGAAGCCGGTTAATATTCCGGCACTTGGATGTGGATTATCCGCGGCAAC
GCAACTGAAAGCGAAGACGTCGGCGGGGGCCCCGGGAAGAGTTCTCTTTTCTTCTTAACA
GTCCGTCACCCTGAAATCGGTTTGTCCGGAGCTAGGGTTTAACGACTGGTAGAGCGGCGC
ACCTTTGCGCCGTCCGGTGCGCTCCCGACGGCCCTTGAAAATTCGCTGGAAGGAATGATT
TTCACGCCAAGTCGTACTCATAACCGCAGCAGGTCTCCAAGGTGAACAGCCTCTAGTTGA
TAGAACAATGTAGATAAGGGAAGTCGGCAAAATAGATCCGTAACTTCGGGAAAAGGATTG
GCTCTAAGGGTTGGGCGCGTTGGGCCTTGGGCAGATTCCCCGGGAGCAGGTCGGCACTAG
CCTCACGGCCGGCACCTTCCAGCACCCGGTGGCGGACGCCCTTGGCAGGCTTCGGCCGTC
CGGCGCGCGCTTAACAACCAACTTAGAACTGGTACGGACAAGGGGAATCTGACTGTCTAA
TTAAAACATAGCATTGCGATGGTCAGAAAGTGATGTTGACGCAATGTGATTTCTGCCCAG
TGCTCTGAATGTCAAAGTGAAGAAATTCAACCAAGCGCGGGTAAACGGCGGGAGTAACTA
TGACTCTCTTAAGGTAGCCAAATGCCTCGTCATCTAATTAGTGACGCGCATGAATGGATT
AACGAGATTCCCACTGTCCCTATCTACTATCTAGCGAAACCACAGCCAAGGGAACGGGCT
TGGCAGAATCAGCGGGGAAAGAAGACCCTGTTGAGCTTGACTCTAGTTTGACATTGTGAA
AAGACATAGGGGGTGTAGAATAGGTGGGAGCTTCGGCGCCGGTGAAATACCACTACCCTT
ATCGTTTTTTTACTTAATCAATGAAGCGGAACTGGTCTTCACCGACCATTTTCTGGCGTT
AAGGTCCTTCGCGGGCCGATCCGGGTTGATGACATTGTCAGGTGGGGAGTTTGGCTGGGG
CGGCACATCTGTTAAACCATAACGCAGGTGTCCTAAGGGGGACTCATGGAGAACAGAAAT
CTCCAGTAGAGCAAAAGGGCAAAAGTCCCCTTGATTTTGATTTTCAGTGTGAATACAAAC
CATGAAAGTGTGGCCTATCGATCCTTTAGTCCCTCGAAATTTGAGGCTAGAGGTGCCAGA
AAAGTTACCACAGGGATAACTGGCTTGTGGCAGCCAAGCGTTCATAGCGACGTTGCTTTT
TGATCCTTCGATGTCGGCTCTTCCTATCATACCGAAGCAGAATTCGGTAAGCGTTGGATT
GTTCACCCACTAATAGGGAACGTGAGCTGGGTTTAGACCGTCGTGAGACAGGTTAGTTTT
ACCCTACTGATGACCGTCGTCCCAATGGTAATACCGCTTAGTACGAGAGGAACCGCGGTT
TCAGATAATTGGTTTTTGCGGCTGTCCGACCGGGCAGTGCCGCGAAGCTACCATCTGCTG
GATTATGGCTGAACGCCTCTAAGTCAGAATCCATGCCAGAACGGGACGATCCTCTCCAGC
ACGCCTTAGGCGGATAAGAATAGGCACTGCCAGTACCTGGGACCCTCTCATCCCTCGCAA
GACACGCGAGGGCGAAGGGCGTATTGTAATTTTATAGCGCGCTGGGATGAATCCCTTGCA
GACGACTTGGACGTCGGAACGGGTCGTGTAAGCAGTAAAGTAGCCTTGT
>URS00001E68F2_1329204 Septoria dearnessii partial 18S ribosomal RNA
GGTGAACCTGCGCAGGGATCATTA
>URS00001EAA76_438396 Septoria tormentillae partial 28S ribosomal RNA
GACCTCGGATCAGGTAGGGATACCCGCTGAACTTAAGCATATCA
>URS00001EC6B8_1351456 Septoria polygonorum eukaryotic LSU rRNA
GCGGAGGGATCATTACCGAGTGAGGGCCTTCGGGCTCGACCTCCAACCCTTTGTGAACAC
AACTTGTTGCTTCGGGGGCGACCCTGCCGTTTCGACGGCGAGCGCCCCCGGAGACCATCA
AACACTGCATCTTTGCGTCGGAGTTTAAGTAAATTAAACAAAACTTTCAACAACGGATCT
CTTGGTTCTGGCATCGATGAAGAACGCAGCGAAATGCGATAAGTAATGTGAATTGCAGAA
TTCAGTGAATCATCGAATCTTTGAACGCACATTGCGCCCTTTGGTATTCCGAAGGGCATG
CCTGTTCGAGCGTCATTTCACCACTCAAGCCTGGCTTGGTATTGGGCGCCGCGGTCAATC
CGCGCGCCTCAAAGTCTCCGGCTGAGCTGTCCGTCTCTAAGCGTTGTGATTTCATTAATC
GCTTCGGAGTGCGGGCGGCCACGGCCGTTAAATCTTTCACAAGGTTGACCTCGGATCAGG
TAGGGATACCCGCTG
>URS00001EF20C_1329209 Septoria sp. TCM-8 5.8S ribosomal RNA
CAACAACGGATCTCTTGGTTCTGGCATCGATGAAGAACGCAGCGAAATGCGATAAGTAAT
GTGAATTGCAGAATTCAGTGAATCATCGAATCTTTGAACGCACATTGCGCCCTCTGGTAT
TCCGGAGGGCATGCCTGTTCGAGCGTC
>URS00001EF991_1352314 Septoria sp. CPC 19485 eukaryotic LSU rRNA
GGGATTGCCCTAGTAACGGCGAGTGAAGCGGCAACAGCTCAAATTTGAAATCTGGCGCAA
GCCCGAGTTGTAATTTGTAGAGGATGCTTCTGGGTAGCGACCGATCTAAGTTCCTTGGAA
CAGGACGTCATAGAGGGTGAGAATCCCGTATGTGACCGGCCCGCACCCTTTACGTAGCTC
CTTCGACGAGTCGAGTTGTTTGGGAATGCAGCTCTAAATGGGAGGTAAATTTCTTCTAAA
GCTAAATACCGGCCAGAGACCGATAGCGCACAAGTAGAGTGATCGAAAGATGAAAAGTAC
TTTGGAAAGAGAGTTAAAAAGCACGTGAAATTGTTGAAAGGGAAGCGCCTGCAACCAGAC
TTCGCGGCAGTGTTCCACCGGTCTTCTGACCGGTTCATTCTCTGTCGCGAGGCCATCATC
GTCTCGGCCCGCCGGATAAGACCTGAGGAATGTAGCTCACCTTCGGGGGAGTGTTATAGC
CTCTGGTGATGCGGCGCGGCTGGGGCGAGGTCCGCGCTTTGGCAAGGATGATGGCGTAAT
GGTTGTCGGCGGCCCGTCTTGAAACACGGACCAAGGAGTCTAACATCTATGCGAGTGTTC
GGGTGTCAAACCCCTACGCGTAATGAAAGTGAACGGAGGTGGGAACCGTAAGGTGCACCA
TCGACCGATCCTGATGTCCTCGGATGGATTTGAGTAAGAGCATAGCTGTTGGGACCCGAA
AGATGGTGAACTATGCCTGAATAGGGTGAAGCCAGAGGAAACTCTGGTGGAGGCTCGCAG
CGGTTCTGACGTGCAAATCGATCGTCAAATTTGGGTATAGGGGCG
>URS00001F1D5C_237466 Septoria rosae partial 28S ribosomal RNA
GTTGACCTCGGATCAGGTAGGGATA
>URS00001F1D5C_361271 Septoria provencialis partial 28S ribosomal RNA
GTTGACCTCGGATCAGGTAGGGATA
>URS00001F1D5C_394992 Septoria sp. CBS 113373 partial 28S ribosomal RNA
GTTGACCTCGGATCAGGTAGGGATA
>URS00001F1D5C_394993 Septoria sp. CBS 113385 partial 28S ribosomal RNA
GTTGACCTCGGATCAGGTAGGGATA
>URS00001F1D5C_445200 Septoria sp. CPC 12358 partial 28S ribosomal RNA
GTTGACCTCGGATCAGGTAGGGATA
>URS00001F6944_202922 Septoria arundinacea eukaryotic LSU rRNA
GGGATTGCCCTAGTAACGGCGAGTGAAGCGGCAACAGCTCAAATTTGAAATCTGGCTCTT
TCAGAGTCCGAGTTGTAATTTGCAGAGGGCGCTTTGGCGTTGGCAGCGGTCCAAGTTCTT
TGGAACAGGACGTCACAGAGGGTGAGAATCCCGTACGTGGTCGCTAGCCTTCGCCGTGTA
AAGCCCCTTCGACGAGTCGAGTTGTTTGGGAATGCAGCTCTAAATGGGAGGTAAATTTCT
TCTAAAGCTAAATACTGGCCAGAGACCGATAGCGCACAAGTAGAGTGATCGAAAGATGAA
AAGCACTTTGGAAAGAGAGTCAAATAGCACGTGAAATTGTTGAAAGGGAAGCGCTTGCAG
CCAGACTTGCCTGTAGTTGCTTATCCGGACTTTTGTCCGGTGCACTCTTCTGCGGGCAGG
CCAGCATCAGTTTGGGCGGTTGGATAAAGGTCTCTGTCATGTACCTCCTTTCGGGGAGGC
CTTATAGGGGAGACGACATGCAACCAGCCTGGACTGAGGTCCGCGCATCTGCTAGGATGC
TGGCGTAATGGCTGTAAGCGGCCCGTCTTGAAACACGGACCAAGGAGTCTAACATCTATG
CGAGTGTTTGGGTGTCAAGCCCAGACGCGTAATGAAAGTGAACGGAGGTGGGAACCTTTT
AGGTGCACCATCGACCGATCCTGATGTCTTCGGAAGGATTTGAGTAAGAGCATGGCTGTT
GGGACCCGAAAGATGGTGAACTATGCTTGAATAGGGTGAAGCCAGAGGAAACTCTGGTGG
AGGCTCGCAGCGGTTCTGACGTGCAAATCGATCGTCAAATTTGGGCATAGGGGCG
>URS00001FCA9B_1350549 Septoria abei eukaryotic LSU rRNA
GCGGAGGGATCATTACTGAGTGAGGGCCTTCGGGCTCGACCTCCAACCCTTTGTGAACAC
AACTTGTTGCTTCGGGGGCGACCCTGCCGTTTCGACGGCGAGCGCCCCCGGAGGCCTTCA
AACACTGCATCTTTGCGTCGGAGTTTAAGTAAATTAAACAAAACTTTCAACAACGGATCT
CTTGGTTCTGGCATCGATGAAGAACGCAGCGAAATGCGATAAGTAATGTGAATTGCAGAA
TTCAGTGAATCATCGAATCTTTGAACGCACATTGCGCCCCTTGGTATTCCGAGGGGCATG
CCTGTTCGAGCGTCATTTCACCACTCAAGCCTGGCTTGGTATTGGGCGCCGCGGTCAATC
CGCGCGCCTCAAAGTCTCCGGCTGAGCTGTCCGTCTCTAAGCGTTGTGATTTCATTAATC
GCTTCGGAGTGCGGGCGGCCGCGGCCGTTAAATCTTTCACAAGGTTGACCTCGGATCAGG
TAGGGATACCCGCTG
>URS00001FCA9B_1351431 Septoria anthurii eukaryotic LSU rRNA
GCGGAGGGATCATTACTGAGTGAGGGCCTTCGGGCTCGACCTCCAACCCTTTGTGAACAC
AACTTGTTGCTTCGGGGGCGACCCTGCCGTTTCGACGGCGAGCGCCCCCGGAGGCCTTCA
AACACTGCATCTTTGCGTCGGAGTTTAAGTAAATTAAACAAAACTTTCAACAACGGATCT
CTTGGTTCTGGCATCGATGAAGAACGCAGCGAAATGCGATAAGTAATGTGAATTGCAGAA
TTCAGTGAATCATCGAATCTTTGAACGCACATTGCGCCCCTTGGTATTCCGAGGGGCATG
CCTGTTCGAGCGTCATTTCACCACTCAAGCCTGGCTTGGTATTGGGCGCCGCGGTCAATC
CGCGCGCCTCAAAGTCTCCGGCTGAGCTGTCCGTCTCTAAGCGTTGTGATTTCATTAATC
GCTTCGGAGTGCGGGCGGCCGCGGCCGTTAAATCTTTCACAAGGTTGACCTCGGATCAGG
TAGGGATACCCGCTG
>URS00001FCA9B_1351453 Septoria passiflorae eukaryotic LSU rRNA
GCGGAGGGATCATTACTGAGTGAGGGCCTTCGGGCTCGACCTCCAACCCTTTGTGAACAC
AACTTGTTGCTTCGGGGGCGACCCTGCCGTTTCGACGGCGAGCGCCCCCGGAGGCCTTCA
AACACTGCATCTTTGCGTCGGAGTTTAAGTAAATTAAACAAAACTTTCAACAACGGATCT
CTTGGTTCTGGCATCGATGAAGAACGCAGCGAAATGCGATAAGTAATGTGAATTGCAGAA
TTCAGTGAATCATCGAATCTTTGAACGCACATTGCGCCCCTTGGTATTCCGAGGGGCATG
CCTGTTCGAGCGTCATTTCACCACTCAAGCCTGGCTTGGTATTGGGCGCCGCGGTCAATC
CGCGCGCCTCAAAGTCTCCGGCTGAGCTGTCCGTCTCTAAGCGTTGTGATTTCATTAATC
GCTTCGGAGTGCGGGCGGCCGCGGCCGTTAAATCTTTCACAAGGTTGACCTCGGATCAGG
TAGGGATACCCGCTG
>URS00001FCA9B_1351454 Septoria passifloricola eukaryotic LSU rRNA
GCGGAGGGATCATTACTGAGTGAGGGCCTTCGGGCTCGACCTCCAACCCTTTGTGAACAC
AACTTGTTGCTTCGGGGGCGACCCTGCCGTTTCGACGGCGAGCGCCCCCGGAGGCCTTCA
AACACTGCATCTTTGCGTCGGAGTTTAAGTAAATTAAACAAAACTTTCAACAACGGATCT
CTTGGTTCTGGCATCGATGAAGAACGCAGCGAAATGCGATAAGTAATGTGAATTGCAGAA
TTCAGTGAATCATCGAATCTTTGAACGCACATTGCGCCCCTTGGTATTCCGAGGGGCATG
CCTGTTCGAGCGTCATTTCACCACTCAAGCCTGGCTTGGTATTGGGCGCCGCGGTCAATC
CGCGCGCCTCAAAGTCTCCGGCTGAGCTGTCCGTCTCTAAGCGTTGTGATTTCATTAATC
GCTTCGGAGTGCGGGCGGCCGCGGCCGTTAAATCTTTCACAAGGTTGACCTCGGATCAGG
TAGGGATACCCGCTG
>URS00001FCA9B_1351460 Septoria sisyrinchii eukaryotic LSU rRNA
GCGGAGGGATCATTACTGAGTGAGGGCCTTCGGGCTCGACCTCCAACCCTTTGTGAACAC
AACTTGTTGCTTCGGGGGCGACCCTGCCGTTTCGACGGCGAGCGCCCCCGGAGGCCTTCA
AACACTGCATCTTTGCGTCGGAGTTTAAGTAAATTAAACAAAACTTTCAACAACGGATCT
CTTGGTTCTGGCATCGATGAAGAACGCAGCGAAATGCGATAAGTAATGTGAATTGCAGAA
TTCAGTGAATCATCGAATCTTTGAACGCACATTGCGCCCCTTGGTATTCCGAGGGGCATG
CCTGTTCGAGCGTCATTTCACCACTCAAGCCTGGCTTGGTATTGGGCGCCGCGGTCAATC
CGCGCGCCTCAAAGTCTCCGGCTGAGCTGTCCGTCTCTAAGCGTTGTGATTTCATTAATC
GCTTCGGAGTGCGGGCGGCCGCGGCCGTTAAATCTTTCACAAGGTTGACCTCGGATCAGG
TAGGGATACCCGCTG
>URS00001FCA9B_237588 Septoria protearum eukaryotic LSU rRNA
GCGGAGGGATCATTACTGAGTGAGGGCCTTCGGGCTCGACCTCCAACCCTTTGTGAACAC
AACTTGTTGCTTCGGGGGCGACCCTGCCGTTTCGACGGCGAGCGCCCCCGGAGGCCTTCA
AACACTGCATCTTTGCGTCGGAGTTTAAGTAAATTAAACAAAACTTTCAACAACGGATCT
CTTGGTTCTGGCATCGATGAAGAACGCAGCGAAATGCGATAAGTAATGTGAATTGCAGAA
TTCAGTGAATCATCGAATCTTTGAACGCACATTGCGCCCCTTGGTATTCCGAGGGGCATG
CCTGTTCGAGCGTCATTTCACCACTCAAGCCTGGCTTGGTATTGGGCGCCGCGGTCAATC
CGCGCGCCTCAAAGTCTCCGGCTGAGCTGTCCGTCTCTAAGCGTTGTGATTTCATTAATC
GCTTCGGAGTGCGGGCGGCCGCGGCCGTTAAATCTTTCACAAGGTTGACCTCGGATCAGG
TAGGGATACCCGCTG
>URS00001FCA9B_438388 Septoria justiciae eukaryotic LSU rRNA
GCGGAGGGATCATTACTGAGTGAGGGCCTTCGGGCTCGACCTCCAACCCTTTGTGAACAC
AACTTGTTGCTTCGGGGGCGACCCTGCCGTTTCGACGGCGAGCGCCCCCGGAGGCCTTCA
AACACTGCATCTTTGCGTCGGAGTTTAAGTAAATTAAACAAAACTTTCAACAACGGATCT
CTTGGTTCTGGCATCGATGAAGAACGCAGCGAAATGCGATAAGTAATGTGAATTGCAGAA
TTCAGTGAATCATCGAATCTTTGAACGCACATTGCGCCCCTTGGTATTCCGAGGGGCATG
CCTGTTCGAGCGTCATTTCACCACTCAAGCCTGGCTTGGTATTGGGCGCCGCGGTCAATC
CGCGCGCCTCAAAGTCTCCGGCTGAGCTGTCCGTCTCTAAGCGTTGTGATTTCATTAATC
GCTTCGGAGTGCGGGCGGCCGCGGCCGTTAAATCTTTCACAAGGTTGACCTCGGATCAGG
TAGGGATACCCGCTG
>URS00001FCA9B_445201 Septoria sp. CBS 120739 eukaryotic LSU rRNA
GCGGAGGGATCATTACTGAGTGAGGGCCTTCGGGCTCGACCTCCAACCCTTTGTGAACAC
AACTTGTTGCTTCGGGGGCGACCCTGCCGTTTCGACGGCGAGCGCCCCCGGAGGCCTTCA
AACACTGCATCTTTGCGTCGGAGTTTAAGTAAATTAAACAAAACTTTCAACAACGGATCT
CTTGGTTCTGGCATCGATGAAGAACGCAGCGAAATGCGATAAGTAATGTGAATTGCAGAA
TTCAGTGAATCATCGAATCTTTGAACGCACATTGCGCCCCTTGGTATTCCGAGGGGCATG
CCTGTTCGAGCGTCATTTCACCACTCAAGCCTGGCTTGGTATTGGGCGCCGCGGTCAATC
CGCGCGCCTCAAAGTCTCCGGCTGAGCTGTCCGTCTCTAAGCGTTGTGATTTCATTAATC
GCTTCGGAGTGCGGGCGGCCGCGGCCGTTAAATCTTTCACAAGGTTGACCTCGGATCAGG
TAGGGATACCCGCTG
>URS00001FCA9B_687971 Septoria cucubali eukaryotic LSU rRNA
GCGGAGGGATCATTACTGAGTGAGGGCCTTCGGGCTCGACCTCCAACCCTTTGTGAACAC
AACTTGTTGCTTCGGGGGCGACCCTGCCGTTTCGACGGCGAGCGCCCCCGGAGGCCTTCA
AACACTGCATCTTTGCGTCGGAGTTTAAGTAAATTAAACAAAACTTTCAACAACGGATCT
CTTGGTTCTGGCATCGATGAAGAACGCAGCGAAATGCGATAAGTAATGTGAATTGCAGAA
TTCAGTGAATCATCGAATCTTTGAACGCACATTGCGCCCCTTGGTATTCCGAGGGGCATG
CCTGTTCGAGCGTCATTTCACCACTCAAGCCTGGCTTGGTATTGGGCGCCGCGGTCAATC
CGCGCGCCTCAAAGTCTCCGGCTGAGCTGTCCGTCTCTAAGCGTTGTGATTTCATTAATC
GCTTCGGAGTGCGGGCGGCCGCGGCCGTTAAATCTTTCACAAGGTTGACCTCGGATCAGG
TAGGGATACCCGCTG
>URS0000200540_1351463 Septoria tanaceti eukaryotic LSU rRNA
GGGATTACCTCAGTAACGGCGAGTGAAGCGGTAAGAGCTCAAATTTGAAAGCTGCCAACA
GGTCGCATTGTAATTTGTAGAAGATGCTTTGGGTGGAGGCCTAGTCTAAGTTCCTTGGAA
CAGGACGTCATAGAGGGTGAGAATCCCGTATGTGATTAGTGCCTTCCCCCGTGTAAAGCT
CTTTCGACGAGTCGAGTTGTTTGGGAATGCAGCTCAAAATGGGTGGTAAATTTCATCTAA
AGCTAAATATTGGCCAGAGACCGATAGCGCACAAGTAGAGTGATCGAAAGATGAAAAGCA
CTTTGGAAAGAGAGTTAAACAGTACGTGAAATTGTTGAAAGGGAAGCGCTTGCAATCAGA
CTTGCAGGCGGTCGATCATCTGGGGTTCTCCCCAGTGCACTCSATCGTCTTCAGGCCAGC
ATCAGTTTTCGTGGTGGGATAAAGGCTGTGAGAATGTGGCTCTTCGGAGTGTTATAGCTC
ACGGTGCAATGCCGCCTACGGGGACTGAGGACCGCGCTTCGGCTAGGATGCTGGCGTAAT
GGTTGTAAGCGACCCGTCTTGAAACACGGACCAAGGAGTCTAACATCTATGCGAGTGTTT
GGGTGTCAAACCCATACGCGTAATGAAAGTGAACGGAGGTGAGAACCCATTAGGGCGCAT
CATCGACCGATCCTGATGTCTTCGGATGGATTTGAGTAAGAGCATAGCTGTTGGGACCCG
AAAGATGGTGAACTATGCGTGAATAGGGTGAAGCCAGAGGAAACTCTGGTGGAGGCTCGC
AGCGGTTCTGACGTGCAAATCGATCGTCAAATTTGCGTATAGGGGCG
>URS00002025CA_1352313 Septoria sp. CPC 19304 eukaryotic LSU rRNA
GGGATTGCCCTAGTAACGGCGAGTGAAGCGGCAACAGCTCAAATTTGAAATCTGGCGTAA
GCCCGAGTTGTAATTTGTAGAGGATGCTTCTGGGTAGCGACCGATCTAAGTTCCTTGGAA
CAGGACGTCATAGAGGGTGAGAATCCCGTATGTGACCGGCCCGCACCCTTTACGTAGCTC
CTTCGACGAGTCGAGTTGTTTGGGAATGCAGCTCTAAATGGGAGGTAAATTTCTTCTAAA
GCTAAATACCGGCCAGAGACCGATAGCGCACAAGTAGAGTGATCGAAAGATGAAAAGTAC
TTTGGAAAGAGAGTTAAAAAGCACGTGAAATTGTTGAAAGGGAAGCGCCTGCAACCAGAC
TTCGTGGCAGTGTTCCGCCGGTCTTCTGACCGGTTTATTCTCTGTCGCGAGGCCATCATC
GTCTAGGCCCGCCGGATAAGACCTTAGGAATGTAGCTCACCTTCGGGGGAGTGTTATAGC
TTATGGTGATGCGGCGAGGCTTGGGCGAGGTCCGCGCTTCGGCAAGGATGATGGCGTAAT
GGTTGTCGGCGGCCCGTCTTGAAACACGGACCAAGGAGTCTAACATCTATGCGAGTGTTC
GGGTGTCAAACCCCTACGCGTAATGAAAGTGAACGGAGGTGGGAACCGCAAGGTGCACCA
TCGACCGATCCTGATGTCCTCGGATGGATTTGAGTAAGAGCATAGCTGTTGGGACCCGAA
AGATGGTGAACTATGCCTGAATAGGGTGAAGCCAGAGGAAACTCTGGTGGAGGCTCGCAG
CGGTTCTGACGTGCAAATCGATCGTCAAATTTGGGTATAGGGGCG
>URS00002025CA_1352315 Septoria sp. CPC 19793 eukaryotic LSU rRNA
GGGATTGCCCTAGTAACGGCGAGTGAAGCGGCAACAGCTCAAATTTGAAATCTGGCGTAA
GCCCGAGTTGTAATTTGTAGAGGATGCTTCTGGGTAGCGACCGATCTAAGTTCCTTGGAA
CAGGACGTCATAGAGGGTGAGAATCCCGTATGTGACCGGCCCGCACCCTTTACGTAGCTC
CTTCGACGAGTCGAGTTGTTTGGGAATGCAGCTCTAAATGGGAGGTAAATTTCTTCTAAA
GCTAAATACCGGCCAGAGACCGATAGCGCACAAGTAGAGTGATCGAAAGATGAAAAGTAC
TTTGGAAAGAGAGTTAAAAAGCACGTGAAATTGTTGAAAGGGAAGCGCCTGCAACCAGAC
TTCGTGGCAGTGTTCCGCCGGTCTTCTGACCGGTTTATTCTCTGTCGCGAGGCCATCATC
GTCTAGGCCCGCCGGATAAGACCTTAGGAATGTAGCTCACCTTCGGGGGAGTGTTATAGC
TTATGGTGATGCGGCGAGGCTTGGGCGAGGTCCGCGCTTCGGCAAGGATGATGGCGTAAT
GGTTGTCGGCGGCCCGTCTTGAAACACGGACCAAGGAGTCTAACATCTATGCGAGTGTTC
GGGTGTCAAACCCCTACGCGTAATGAAAGTGAACGGAGGTGGGAACCGCAAGGTGCACCA
TCGACCGATCCTGATGTCCTCGGATGGATTTGAGTAAGAGCATAGCTGTTGGGACCCGAA
AGATGGTGAACTATGCCTGAATAGGGTGAAGCCAGAGGAAACTCTGGTGGAGGCTCGCAG
CGGTTCTGACGTGCAAATCGATCGTCAAATTTGGGTATAGGGGCG
>URS000020ACE5_333100 Septoria albopunctata SSU rRNA
ATTTGGTGGAATATACGTTACGCAAAGTACGGGTACAGTTTATATTATTTACTGTACCGA
TCGATTTATTCGAATATAGTTCTAAATAGATAATTGATAATGACAAACTTCTATTTAAAT
GTCTCGACCAATTCTTGTGCCAGCAGTCGCGGCAATACGAGTGAGACTAGTGTTATTCAT
CTTTATTAGGTTTAAAGGGTACCTAGACAGTATTTTCAGCCCCTAAAGGGTACAGATTTA
CTAGAGTTTGATGGGAAAGGTAAATATTAGAACCACAGGTGTAGAGATGAAATTCTGTCA
TACCTATGGAATGTGTAATGGCGAAGGCAACCCTTTATGTACAAACTGACGTTGAGGGAC
GAAGGCTTGGGGAGCGAATAGGATTAGATACCCTAGTAGTCCAGGCAGAAAATTATGAGT
GTTATAGACTAAATAGTTAATTAGTGTATAAATGAAAGTGTAAGCACTCCACCTCAAGAG
TAATGCGGCAACGCAGGAACTGAAATCAT
>URS000020C66A_438385 Septoria chelidonii eukaryotic LSU rRNA
GCGGAGGGATCATTACTGAGTGAGGGCCCTCGGGCTCGACCTCCAACCCTTTGTGAACAC
CACTTGTTGCTTCGGGGGCGACCCTGCCGTTTCGACGGCGAGCGCCCCCGGAGACCATCA
AACACTGCATCTCTGCGTCGGAGTTTAAGCAAATTAAACAAAACTTTCAACAACGGATCT
CTTGGTTCTGGCATCGATGAAGAACGCAGCGAAATGCGATAAGTAATGTGAATTGCAGAA
TTCAGTGAATCATCGAATCTTTGAACGCACATTGCGCCCTTTGGTATTCCGAAGGGCATG
CCTGTTCGAGCGTCATTTCACCACTCAAGCCTGGCTTGGTATTGGGCGCCGCGGTCAATC
CGCGCGCCTCAAAGTCTCCGGCTGAGCTGTCCGTCTCTAAGCGTTGTGATTTCATTAATC
GCTTCGGAGTGCGGGCGGCCGCGGCCGTTAAATCTTTCGCAAGGTTGACCTCGGATCAGG
TAGGGATACCCGCTG
>URS000021E9EA_266406 Septoria leucanthemi eukaryotic LSU rRNA
GTTGACCTCGGATCAGGTAGGGATACCCGCTGAACTTAAGCATATCAATAAGCGGAGGAA
AAGAAACCAACAGGGATTGCCCTAGTAACGGCGAGTGAAGCGGCAACAGCTCAAATTTGA
AATCTGGCGCAAGCCCGAGTTGTAATTTGTAGAGGATGCTTCTGGGTAGCGACCGGTCTA
AGTTCCTTGGAACAGGACGTCATAGAGGGTGAGAATCCCGTATGTGACCGGCCCGCACCC
TTTACGTAGCTCCTTCGACGAGTCGAGTTGTTTGGGAATGCAGCTCTAAATGGGAGGTAA
ATTTCTTCTAAAGCTAAATACCGGCCAGAGACCGATAGCGCACAAGTAGAGTGATCGAAA
GATGAAAAGTACTTTGGAAAGAGAGTTAAAAAGCACGTGAAATTGTTGAAAGGGAAGCGC
CTGCAACCAGACTTCGCGGCAGTGTTCCGCCGGTCTTCTGACCGGTTCATTCTCTGTCGC
GAGGCCATCATCGTCTGGGCCCGCCGGATAAGACCTTAGGAATGTAGCTCACCTTCGGGG
GAGTGTTATAGCCTAGGGTGATGCGGCGAGGCTCGGGCGAGGTCCGCGCTTCGGCAAGGA
TGATGGCGTAATGGTTGTCGGCGGCCCGTCTTGAAACACGGACCAAGGAGTCTAACATCT
ATGCGAGTGTTCGGGTGTCAAACCCCTACGCGTAATGAAAGTGAACGGAGGTGGGAACCG
CAAGGTGCACCATCGACCGATCCTGATGTCCTCGGATGGATTTGAGTAAGAGCATAGCTG
TTGGGACCCGAAAGATGGTGAACTATGCCTGAATAGGGTGAAGCCAGAGGAAACTCTGGT
GGAGGCTCGCAGCGGTTCTGACGTGCAAATCGATCGTCAAATTTGGGTATAGGGGCGAAA
GACTAATCGAACCATCTAGTAGCTGGTTCCTGCCGAAGTTTCCCTCAGGATAGCAGTAAC
GTTTTCAGTTTTATGAGGTAAAGCGAATGATTAGAGGCCTTGGGGTTGAAACAACCTTAA
CCTATTCTCAAACTTTAAATATGTAAGAAGTCCTTGTTACTTAGTTGAACGTGGACATTT
GAATGCACCGTTACTAGTGGGCCATTTTTGGTAAGCAGAACTGGCGATGCGGGATGAACC
GAACGCGAGGTTAAGGTGCCGGAATATACGCTCATCAGACACCACAAAAGGTGTTAGTTC
ATCTAGACAGCAGGACGGTGGCCATGGAAGTCGGAATCCGCTAAGGAGTGTGTAACAACT
CACCTGCCGAATGAACTAGCCCTGAAAATGGATGGCGCTTAAGCGTATTACCCATACCTC
GCCGCCAGGGTAGAAACGATGCCCTGGCGAGTAGGCAGGCGTGGAGGCCCGTGACGAAGC
CTTCGGAGTGATCCGGGGTAGAACGGCCTCTAGTGCAGATCTTGGTGGTAGTAGCAAATA
CTCAAATGAGAACTTTGAGGACTGAAGTGGGGAAAGGTTCCGTGTGAACAGCAGTTGGAC
ACGGGTTAGTCGATCCTAAGCCATAGGGAAGTTCCGTTTCAAAGTGCGCGCTAAGCGCCG
ATTGGCGAAAGGGAAGCCGGTTAATATTCCGGCACCTGGATGTGGATTATCCGCGGCAAC
GCAACTGAAGGTGGAGACGTCGGCGGGGGCCCCGGGAAGAGTTCTCTTTTCTTCTTAACA
GCTCATCACCCTGAAATCGGTTTGTCCGGAGCTAGGGTTTAATAGCTGGTAGAGCGGCAC
ACCTTTGTGCCGTCCGGTGCGCTCCTGACGACCCTTGAAAATCCGCCGGAAGGAATGATT
TTCACGCCAGGTCGTACTCATAACCGCAGCAGGTCTCCAAGGTGAACAGCCTCTAGTTGA
TAGAACAATGTAGATAAGGGAAGTCGGCAAAATAGATCCGTAACTTCGGGAAAAGGATTG
GCTCTAAGGGTTGGGCGCGTTGGGCCTTGGGCAGATTCCTCGGGAGCAGGTCGGTACTAG
CCTCACGGCCGGCACCTTCCAGCACCCGGTGGCGGACGCCCTTGGCAGGCTTCGGCCGTC
CGGCGCGCGCTTAACAACCAACTTAGAACTGGTACGGACAAGGGGAATCTGACTGTCTAA
TTAAAACATAGCATTGCGATGGTCAGAAAGTGATGTTGACGCAATGTGATTTCTGCCCAG
TGCTCTGAATGTCAAAGTGAAGAAATTCAACCAAGCGCGGGTAAACGGCGGGAGTAACTA
TGACTCTCTTAAGGTAGCCAAATGCCTCGTCATCTAATTAGTGACGCGCATGAATGGATT
AACGAGATTCCCACTGTCCCTATCTACTATCTAGCGAAACCACAGCCAAGGGAACGGGCT
TGGCAGAATCAGCGGGGAAAGAAGACCCTGTTGAGCTTGACTCTAGTTTGACATTGTGAA
AAGACATAGGGGGTGTAGAATAGGTGGGAGCTTCGGCGCCGGTGAAATACCACTACCCTT
ATCGTTTTTTTACTTAATCAATGAAGCGGAACTGGTCTTCACCGACCATTTTCTGGCGTT
AAGGTCCTTCGCGGGCCGATCCGGGTTGATGACATTGTCAGGTGGGGAGTTTGGCTGGGG
CGGCACATCTGTTAAACCATAACGCAGGTGTCCTAAGGGGGACTCATGGAGAACAGAAAT
CTCCAGTAGAGCAAAAGGGCAAAAGTCCCCTTGATTTTGATTTTCAGTGTGAATACAAAC
CATGAAAGTGTGGCCTATCGATCCTTTAGTCCCTCGAAATTTGAGGCTAGAGGTGCCAGA
AAAGTTACCACAGGGATAACTGGCTTGTGGCAGCCAAGCGTTCATAGCGACGTTGCTTTT
TGATCCTTCGATGTCGGCTCTTCCTATCATACCGAAGCAGAATTCGGTAAGCGTTGGATT
GTTCACCCACTAATAGGGAACGTGAGCTGGGTTTAGACCGTCGTGAGACAGGTTAGTTTT
ACCCTACTGATGACCGTCGTCCCAATGGTAATACCGCTTAGTACGAGAGGAACCGCGGTT
TCAGATAATTGGTTTTTGCGGCTGTCCGACCGGGCAGTGCCGCGAAGCTACCATCTGCTG
GATTATGGCTGAACGCCTCTAAGTCAGAATCCATGCCAGAACGGGACGATCCTCTCCAGC
ACGCCTTAGGCGGATAAGAATAGGCACTGCCAGCACCTGGGACCCTCTCATCCCTCGTTT
TAGTTACGAGGGCGAAGGGCGTATTGTAATTTTATCGCGCGCTGGGATGAAACCCTTGCA
TACGACTTGGACGTCCGACAGGGTCGTGTAAGCAGTAGAGTAGCCTTGTTGTTACGATCT
GC
>URS0000224FE8_1350550 Septoria aegopodina eukaryotic LSU rRNA
GCGGAGGGATCATTACTGAGTGAGGGCCTTCGGGCTCGACCTCCAACCCTTTGTGAACAC
AACTTGTTGCTTCGGGGGCGACCCTGCCGTTTCGACGGCGAGCGCCCCCGGAGGCCTCCA
AACACTGCATCTTTGCGTCGGAGTTTAAGTAAATTAAACAAAACTTTCAACAACGGATCT
CTTGGTTCTGGCATCGATGAAGAACGCAGCGAAATGCGATAAGTAATGTGAATTGCAGAA
TTCAGTGAATCATCGAATCTTTGAACGCACATTGCGCCCTTTGGTATTCCGAAGGGCATG
CCTGTTCGAGCGTCATTTCACCACTCAAGCCTGGCTTGGTATTGGGCGCCGCGGTCGATC
CGCGCGCCTCAAAGTCTCCGGCCGAGCTGTCCGTCTCCGAGCGTTGTGATTTCATTAATC
GCTGTGGAGTGCGGGCGGCCGCGGCCGTTAAATCTTTCACAAGGTTGACCTCGGATCAGG
TAGGGATACCCGCTG
>URS0000225C77_1125866 Septoria chrysanthemella eukaryotic LSU rRNA
GGGATTGCCCTAGTAACGGCGAGTGAAGCGGCAACAGCTCAAATTTGAAATCTGGCGCAA
GCCCGAGTTGTAATTTGTAGAGGATGCTTCTGGGCAGCGACCGATCTAAGTTCCTTGGAA
CAGGACGTCATAGAGGGTGAGAATCCCGTATGTGACCGGCCCGCGCCCTTTACGTAGCTC
CTTCGACGAGTCGAGTTGTTTGGGAATGCAGCTCTAAATGGGAGGTAAATTTCTTCTAAA
GCTAAATACCGGCCAGAGACCGATAGCGCACAAGTAGAGTGATCGAAAGATGAAAAGTAC
TTTGGAAAGAGAGTTAAAAAGCACGTGAAATTGTTGAAAGGGAAGCGCCTGCAACCAGAC
TTCGCGGCAGTGTTCCGCCGGTCTTCTGACCGGTCCATTCTCTGTCGCGAGGCCATCATC
GTCTGGGCCCGCCGGATAAGACCTTAGGAATGTAGCTCACCTTCGGGGGAGTGTTATAGC
CTAGGGTGATGCGGCGAGGCTCGGGCGAGGTCCGCGCTTCGGCAAGGATGATGGCGTAAT
GGTTGTCGGCGGCCCGTCTTGAAACACGGACCAAGGAGTCTAACATCTATGCGAGTGTTC
GGGTGTCAAACCCCTACGCGTAATGAAAGTGAACGGAGGTGGGAACCGCAAGGTGCACCA
TCGACCGATCCTGATGTCCTCGGATGGATTTGAGTAAGAGCATAGCTGTTGGGACCCGAA
AGATGGTGAACTATGCCTGAATAGGGTGAAGCCAGAGGAAACTCTGGTGGAGGCTCGCAG
CGGTTCTGACGTGCAAATCGATCGTCAAATTTGGGTATAGGGGCG
>URS0000225C77_1198102 Septoria stachydicola eukaryotic LSU rRNA
GGGATTGCCCTAGTAACGGCGAGTGAAGCGGCAACAGCTCAAATTTGAAATCTGGCGCAA
GCCCGAGTTGTAATTTGTAGAGGATGCTTCTGGGCAGCGACCGATCTAAGTTCCTTGGAA
CAGGACGTCATAGAGGGTGAGAATCCCGTATGTGACCGGCCCGCGCCCTTTACGTAGCTC
CTTCGACGAGTCGAGTTGTTTGGGAATGCAGCTCTAAATGGGAGGTAAATTTCTTCTAAA
GCTAAATACCGGCCAGAGACCGATAGCGCACAAGTAGAGTGATCGAAAGATGAAAAGTAC
TTTGGAAAGAGAGTTAAAAAGCACGTGAAATTGTTGAAAGGGAAGCGCCTGCAACCAGAC
TTCGCGGCAGTGTTCCGCCGGTCTTCTGACCGGTCCATTCTCTGTCGCGAGGCCATCATC
GTCTGGGCCCGCCGGATAAGACCTTAGGAATGTAGCTCACCTTCGGGGGAGTGTTATAGC
CTAGGGTGATGCGGCGAGGCTCGGGCGAGGTCCGCGCTTCGGCAAGGATGATGGCGTAAT
GGTTGTCGGCGGCCCGTCTTGAAACACGGACCAAGGAGTCTAACATCTATGCGAGTGTTC
GGGTGTCAAACCCCTACGCGTAATGAAAGTGAACGGAGGTGGGAACCGCAAGGTGCACCA
TCGACCGATCCTGATGTCCTCGGATGGATTTGAGTAAGAGCATAGCTGTTGGGACCCGAA
AGATGGTGAACTATGCCTGAATAGGGTGAAGCCAGAGGAAACTCTGGTGGAGGCTCGCAG
CGGTTCTGACGTGCAAATCGATCGTCAAATTTGGGTATAGGGGCG
>URS0000228B0C_361270 Septoria eucalyptorum eukaryotic LSU rRNA
AACCTGCGGAGGGATCATTACTGAGTGAGGGCCTTCGGGCTCGACCTCCAACCCTTTGTG
AACACAACTTGTTGCTTCGGGGGCGACCCTGCCGTTTCGACGGCGAGCGCCCCCGGAGGC
CTTCAAACACTGCATCTTTGCGTCGGAGTTTAAGTAAATTAAACAAAACTTTCAACAACG
GATCTCTTGGTTCTGGCATCGATGAAGAACGCAGCGAAATGCGATAAGTAATGTGAATTG
CAGAATTCAGTGAATCATCGAATCTTTGAACGCACATTGCGCCCCTTGGTATTCCGAGGG
GCATGCCTGTTCGAGCGTCATTTCACCACTCAAGCCTGGCTTGGTATTGGGCGCCGCGGT
CAATCCGCGCGCCTCAAAGTCTCCGGCTGAGCTGTCCGTCTCTAAGCGTTGTGATTTCAT
TAATCGCTTCGGAGTGCGGGCGGCCGCGGCCGTTAAATCTTTCACAAGGTTGACCTCGGA
TCAGGTAGGGATA
>URS0000228B27_1351458 Septoria rumicum eukaryotic LSU rRNA
GCGGAGGGATCATTACTGAGTGAGGGCCTTCGGGCCCGACCTCCAACCCTCTGTGAACAC
AACTTGTTGCTTCGGGGGCGACCCTGCCGTTTCCGACGGCGAGCGCCCCCGGAGGCCTCC
AAACACTGCGTCCTTGCGTCGGAGTTTAAGGAAATTAAACAAAACTTTCAACAACGGATC
TCTTGGTTCTGGCATCGATGAAGAACGCAGCGAAATGCGATAAGTAATGTGAATTGCAGA
ATTCAGTGAATCATCGAATCTTTGAACGCACATTGCGCCCTTTGGTATTCCGAAGGGCAT
GCCTGTTCGAGCGTCATTTCACCACTCAAGCCTGGCTTGGTATTGGGCGCCGCGGCCAAC
CCGCGCGCCTCAAAGTCTCCGGCTGAGCTGCCTGTCTCCAAGCGTTGTGATTTCATTAAT
CGCTTCGGAGTGCAGGCGGCCGCGGCCGTTAAATCTTCCACACGGTTGACCTCGGATCAG
GTAGGGATACCCGCTG
>URS000022E45C_266400 Septoria helianthicola eukaryotic LSU rRNA
GGGATTGCCCTAGTAACGGCGAGTGAAGCGGCAACAGCTCAAATTTGAAATCTGGCGCAA
GCCCGAGTTGTAATTTGTAGAGGATGCTTCTGGGTAGCGACCGATCTAAGTTCCTTGGAA
CAGGACGTCATAGAGGGTGAGAATCCCGTATGTGACCGGCCCGCACCCTTTACGTAGCTC
CTTCGACGAGTCGAGTTGTTTGGGAATGCAGCTCTAAATGGGAGGTAAATTTCTTCTAAA
GCTAAATACCGGCCAGAGACCGATAGCGCACAAGTAGAGTGATCGAAAGATGAAAAGTAC
TTTGGAAAGAGAGTTAAAAAGCACGTGAAATTGTTGAAAGGGAAGCGCCTGCAACCAGAC
TTCGCGGCAGTGTTCCGCCGGTCTTCTGACCGGTTTATTCTCTGTCGCGAGGCCATCATC
GTCTGGGCCCGCCGGATAAGACCTTAGGAATGTAGCTCACCTTCGGGGGAGTGTTATAGC
CTATGGGGATGCGGCGAGGCTCGGGCGAGGTCCGCGCTTCGGCAAGGATGATGGCGTAAT
GGTTGTCGGCGGCCCGTCTTGAAACACGGACCAAGGAGTCTAACATCTATGCGAGTGTTC
GGGTGTCAAACCCCTACGCGTAATGAAAGTGAACGGAGGTGGGAACCGCAAGGTGCACCA
TCGACCGATCCTGATGTCCTCGGATGGATTTGAGTAAGAGCATAGCTGTTGGGACCCGAA
AGATGGTGAACTATGCCTGAATAGGGTGAAGCCAGAGGAAACTCTGGTGGAGGCTCGCAG
CGGTTCTGACGTGCAAATCGATCGTCAAATTTGGGTATAGGGGCG
>URS000022EFBE_266400 Septoria helianthicola eukaryotic LSU rRNA
GCGGAGGGATCATTACTGAGTGAGGGCCTTCGGGCTCGACCTCCAACCCTTTGTGAACAC
AACTTGTTGCTTCGGGGGCGACCCTGCCGTTTCCGACGGCGAGCGCCCCCGGAGGCCTTC
AAACACTGCATCTTTGCGTCGGAGTTTAAGTAAATTAAACAAAACTTTCAACAACGGATC
TCTTGGTTCTGGCATCGATGAAGAACGCAGCGAAATGCGATAAGTAATGTGAATTGCAGA
ATTCAGTGAATCATCGAATCTTTGAACGCACATTGCGCCCTTTGGTATTCCGAAGGGCAT
GCCTGTTCGAGCGTCATTTCACCACTCAAGCCTGGCTTGGTATTGGGCGCCGCGGTCAAT
CCGCGCGCCTCAAAGTCTCCGGCTGAGCTGTCCGTCTCTAAGCGTTGTGATTTCATTAAT
CGCTTCGGAGTGCGGGCGGCCGCGGCCGTTAAATCTTTCACAAGGTTGACCTCGGATCAG
GTAGGGATACCCGCTG
>URS0000238C40_1351461 Septoria sonchi eukaryotic LSU rRNA
GGGATTGCCCTAGTAACGGCGAGTGAAGCGGCAACAGCTCAAATTTGAAATCTGGCGCAA
GCCCGAGTTGTAATTTGTAGAGGATGCTTCTGGGTAGCGACCGGTCTAAGTTCCTTGGAA
CAGGACGTCATAGAGGGTGAGAATCCCGTATGTGACCGGCCCGCGCCCTTTACGTAGCTC
CTTCGACGAGTCGAGTTGTTTGGGAATGCAGCTCTAAATGGGAGGTAAATTTCTTCTAAA
GCTAAATACCGGCCAGAGACCGATAGCGCACAAGTAGAGTGATCGAAAGATGAAAAGTAC
TTTGGAAAGAGAGTTAAAAAGCACGTGAAATTGTTGAAAGGGAAGCGCCTGCAACCAGAC
TTCGCGGCAGTGTTCCGCCGGTCTTCTGACCGGTTCATTCTCTGTCGCGAGGCCATCATC
GTCTCGGCCCGCCGGATAAGACCTGAGGAATGTAGCTCTCCTTCGGGGGAGTGTTATAGC
CTCGGGTGATGCGGCGCGGCTGGGGCGAGGTCCGCGCTTCGGCAAGGATGATGGCGTAAT
GGTTGTCGGCGGCCCGTCTTGAAACACGGACCAAGGAGTCTAACATCTATGCGAGTGTTC
GGGTGTCAAACCCCTACGCGTAATGAAAGTGAACGGAGGTGGGAACCGCAAGGTGCACCA
TCGACCGATCCTGATGTCCTCGGATGGATTTGAGTAAGAGCATAGCTGTTGGGACCCGAA
AGATGGTGAACTATGCCTGAATAGGGTGAAGCCAGAGGAAACTCTGGTGGAGGCTCGCAG
CGGTTCTGACGTGCAAATCGATCGTCAAATTTGGGTATAGGGGCG
>URS0000239AAC_1288288 Septoria sp. LLX 0111 eukaryotic LSU rRNA
CTTTCCGTAGGGGGGACCTGCGGAGGGATCATTACTGAGTGAGGGCCTTCGGGCTCGACC
TCCAACCCTTTGTGAACCCAACTTGTTGCTTCGGGGGCGACCCTGCCGTTTCGACGGCGA
GCGCCCCCGGAGACCTTCAAACACTGCATCTTTGCGTCGGAGTTTAAGTAAATTAAACAA
AACTTTCAACAACGGATCTCTTGGTTCTGGCATCGATGAAGAACGCAGCGAAATGCGATA
AGTAATGTGAATTGCAGAATTCAGTGAATCATCGAATCTTTGAACGCACATTGCGCCCTT
TGGTATTCCGAAGGGCATGCCTGTTCGAGCGTCATTTCACCACTCAAGCCTGGCTTGGTA
TTGGGCGCCGCGGTCAATCCGCGCGCCTCAAAGTCTCCGGCTGAGCTGTCCGTCTCTAAG
CGTTGTGATTTCATTAATCGCTTCGGAGTGCGGGCGGCCGCGGCCGTTAAATCTTTCACA
AGGTTGACCTCGGATCAGGTAGGGATACCCGCTGAACTTAAGCATATCAAAAGCCGGAGG
AA
>URS000023C369_202922 Septoria arundinacea partial 28S ribosomal RNA
TTGACCTCGGATCAGGTAGGGATACCCGCTGAACTTAAGCATATC
>URS00002449E3_1351443 Septoria gladioli eukaryotic LSU rRNA
GGGATTGCCCTAGTAACGGCGAGTGAAGCGGCAACAGCTCAAATTTGAAATCTGGCGCAA
GCCCGAGTTGTAATTTGTAGAGGATGCTTCTGGGTAGCGACCGATCTAAGTTCCTTGGAA
CAGGACGTCATAGAGGGTGAGAATCCCGTATGTGACCGGCCCGCACCCTTTACGTAGCTC
CTTCGACGAGTCGAGTTGTTTGGGAATGCAGCTCTAAATGGGAGGTAAATTTCTTCTAAA
GCTAAATACCGGCCAGAGACCGATAGCGCACAAGTAGAGTGATCGAAAGATGAAAAGCAC
TTTGGAAAGAGAGTTAAAAAGCACGTGAAATTGTTGAAAGGGAAGCGCCTGCAACCAGAC
TTCGCGGCAGTGTTCCGCCGGTCTTCTGACCGGTTCATTCTCTGTCGCGAGGCCATCATC
GTCTCGGCCCGCCGGATAAGACCTGAGGAATGTGGCTCCCCTTCGGGGGAGTGTTATAGC
CTCTGGTGATGCGGCGCGGCTGGGGCGAGGTCCGCGCTTCGGCAAGGATGATGGCGTAAT
GGTTGTCGGCGGCCCGTCTTGAAACACGGACCAAGGAGTCTAACATCTATGCGAGTGTTC
GGGTGTCAAACCCCTACGCGTAATGAAAGTGAACGGAGGTGGGAACCGCAAGGTGCACCA
TCGACCGATCCTGATGTCCTCGGATGGATTTGAGTAAGAGCATAGCTGTTGGGACCCGAA
AGATGGTGAACTATGCCTGAATAGGGTGAAGCCAGAGGAAACTCTGGTGGAGGCTCGCAG
CGGTTCTGACGTGCAAATCGATCGTCAAATTTGGGTATAGGGGCG
>URS00002452C9_1198103 Septoria stellariae eukaryotic LSU rRNA
GCGGAGGGATCATTACTGAGTGAGGGCCTTCGGGCTCGACCTCCATCCCTTTGTGAACAC
AACTTGTTGCTTCGGGGGCGACCCTGCCGTTTCTGACGGCGAGCGCCCCCGGAGGCCTTC
AAACACTGTATCTTTACGTCGGAGTTTAAGTAAATTAAACAAAACTTTCAACAACGGATC
TCTTGGTTCTGGCATCGATGAAGAACGCAGCGAAATGCGATAAGTAATGTGAATTGCAGA
ATTCAGTGAATCATCGAATCTTTGAACGCACATTGCGCCCTTTGGTATTCCGAAGGGCAT
GCCTGTTCGAGCGTCATTTCACCACTCAAGCCTGGCTTGGTATTGGGCGCCGCGGTCAAT
CCGCGCGCCTCAAAGTCTCCGGCTGAGCTGTCCGTCTCTAAGCGTTGTGATTTCATTAAT
CGCTTCGGAGTGCGGGCGGCCGCGGCCGTTAAATCTTTCACAAGGTTGACCTCGGATCAG
GTAGGGATACCCGCTG
>URS00002482AC_1351457 Septoria putrida eukaryotic LSU rRNA
GCGGAGGGATCATTACTGAGTGAGGGCCTTCGGGCTCGACCTCCAACCCTTTGTGAACAC
AACTTGTTGCTTCGGGGGCGACCCTGCCGTTTCGACGGCGAGCGCCCCCGGAGACCTTCA
AACACTGCATCTTTGCGTCGGAGTTTAAGTAAATTAAACAAAACTTTCAACAACGGATCT
CTTGGTTCTGGCATCGATGAAGAACGCAGCGAAATGCGATAAGTAATGTGAATTGCAGAA
TTCAGTGAATCATCGAATCTTTGAACGCACATTGCGCCCTTTGGTATTCCGAAGGGCATG
CCTGTTCGAGCGTCATTTCACCACTCAAGCCTGGCTTGGTATTGGGCGCCGCGGTCAATC
CGCGCGCCTCAAAGTCTCCGGCTGAGCTGTCCGTCTCTAAGCGTTGTGATTTCATTAATC
GCTTTGGAGTGCGGGCGGCCGCGGCCGTTAAATCTTGCACAAGGTTGACCTCGGATCAGG
TAGGGATACCCGCTG
>URS000024C61C_361271 Septoria provencialis partial 18S ribosomal RNA
GGTGAACCTGCGGAGGGATCATTA
>URS000024EC50_1125867 Septoria phlogis eukaryotic LSU rRNA
GCGGAGGGATCATTACTGAGTGAGGGCTTTGGGGCTCGACCTCACACCCTTTGTGAACAC
AACTTGTTGCTTCGGGGGCGACCCTGCCGTTTCGACGGCGAGCGCCCCCGGAGACCATCA
AACACTGCATCTTTGCGTCGGAGTTTAAGTAAATTAAACAAAACTTTCAACAACGGATCT
CTTGGTTCTGGCATCGATGAAGAACGCAGCGAAATGCGATAAGTAATGTGAATTGCAGAA
TTCAGTGAATCATCGAATCTTTGAACGCACATTGCGCCCTTTGGTATTCCGAAGGGCATG
CCTGTTCGAGCGTCATTTCACCACTCAAGCCTGGCTTGGTATTGGGCGCCGCGGTCAATC
CGCGCGCCTCAAAGTCTCCGGCTGAGCTGTCCGTCTCTAAGCGTTGTGATTTCATTAATC
GCTTCGGAGTGCGGGCGGCCGCGGCCGTTAAATCTTTCACAAGGTTGACCTCGGATCAGG
TAGGGATACCCGCTG
>URS0000253050_1351443 Septoria gladioli eukaryotic LSU rRNA
GCGGAGGGATCATTACTGAGTGAGGGCCCTCGGGCTCGACCTCCAACCCTTTGTGAACAC
AATTCGTTGCTTCGGGGGCGACCCTGCCGATCCGTCGGCGAGCGCCCCCGGAGGCCTTCC
AACCCTGCATCTTTGCGTCGGAGTTTAAGTAAATTTAAACAAAACTTTCAACAACGGATC
TCTTGGTTCTGGCATCGATGAAGAACGCAGCGAAATGCGATAAGTAATGTGAATTGCAGA
ATTCAGTGAATCATCGAATCTTTGAACGCACATTGCGCCCTTTGGTATTCCGAAGGGCAT
GCCTGTTCGAGCGTCATTTCACCACTCAAGCCTGGCTTGGTATTGGGCGCCGCGGTGTCG
TCCGCGCGCCTCAAAGTCTCCGGCTGAGCTGTCCGTCTCTAAGCGTTGTGATACATTATT
CGCTTCGGAGTGCGGGTGGCCGCGGCCGTTAAATCTTTCACAAGGTTGACCTCGGATCAG
GTAGGGATACCCGCTG
>URS0000256879_266402 Septoria erigerontis internal transcribed spacer 1
CTGAGTGAGGGCCTTCGGGCTCGACCTCCAACCCTTTGTGAACACAAACTTGTTGCTTCG
GGGGCGACCCTGCCGTTTCGACGGCGAGCGCCCCCGGAGACCATCAAACACTGCATCTTT
GCGTCGGAGTTTAAGTAAATTAAACA
>URS0000256879_266405 Septoria schnabliana internal transcribed spacer 1
CTGAGTGAGGGCCTTCGGGCTCGACCTCCAACCCTTTGTGAACACAAACTTGTTGCTTCG
GGGGCGACCCTGCCGTTTCGACGGCGAGCGCCCCCGGAGACCATCAAACACTGCATCTTT
GCGTCGGAGTTTAAGTAAATTAAACA
>URS000025B162_202922 Septoria arundinacea eukaryotic LSU rRNA
TTCCGTAGGTGAACCTGCGGAAGGATCATTACAATTCAGTAGCTTGCTACTGTCGGGAGG
TGCTATAAGCCCGCATGGTTTTATTACTGATGAGCGGCAGGCCCTCTGTCTGTACCCTTG
TCTTTTGCGCACTCATGTTTCCTCGGCGGGCTTGCCCGCCGGTTGGACAAAACTATAACC
TTTTTAATTTTCAATCAGCGTCTGAAAAAAATTAATAATTACAACTTTCAACAACGGATC
TCTTGGTTCTGGCATCGATGAAGAACGCAGCGAAATGCGATAAGTAGTGTGAATTGCAGA
ATTCAGTGAATCATCGAATCTTTGAACGCACATTGCGCCCCTTGGTATTCCATGGGGCAT
GCCTGTTCGAGCGTCATTTGTACCCTCAAGCTCTGCTTGGTGTTGGGTGTTTGTCCTCTC
CTCTGCGTTTGGACTCGCCTTAAAGCAATTGGCAGCCAGTGTTTTGGTATTGAAGCGCAG
CACATTTTGCGATTCTATCCGATAATACTTGCGTCCATAAGCCTTTTTTCACTTTTGACC
TCGGATCAGGTAGGGATACCCGCTGAAC
>URS0000262BCE_409501 Septoria sp. Slp-1 partial 28S ribosomal RNA
GGTTGACCTCGGATCAGGTAGGGATACCCGCTGAACTTAAGCATTC
>URS0000264B11_237466 Septoria rosae partial 18S ribosomal RNA
AGGGATCATT
>URS00002655EE_1351448 Septoria melissae partial 18S ribosomal RNA
GAGGAAGTAAAAGTCGTAACAAGGTCTCCGTAGGTGAACCTGCGGAGGGATCATT
>URS00002655EE_397755 Septoria lycopersici var. lycopersici partial 18S ribosomal RNA
GAGGAAGTAAAAGTCGTAACAAGGTCTCCGTAGGTGAACCTGCGGAGGGATCATT
>URS00002655EE_445201 Septoria sp. CBS 120739 partial 18S ribosomal RNA
GAGGAAGTAAAAGTCGTAACAAGGTCTCCGTAGGTGAACCTGCGGAGGGATCATT
>URS000026BCD3_215480 Septoria sii eukaryotic LSU rRNA
GCGGAGGGATCATTACTGAGTGAGGGCCCTCGGGCTCGACCTCCAACCCTTTGTGAACAC
AACTTGTTGCTTCGGGGGCGACCCTGCCGTTTCGACGGCGAGCGCCCCCGGAGGCCTTCA
AACACTGCATCTTTGCGTCGGAGTTTAAGTAAATTAAACAAAACTTTCAACAACGGATCT
CTTGGTTCTGGCATCGATGAAGAACGCAGCGAAATGCGATAAGTAATGTGAATTGCAGAA
TTCAGTGAATCATCGAATCTTTGAACGCACATTGCGCCCTTTGGTATTCCGAAGGGCATG
CCTGTTCGAGCGTCATTTCACCACTCAAGCCTGGCTTGGTATTGGGCGCCGCGGTCGATC
CGCGCGCCTCAAAGTCTCCGGCTGAGCTGTCCGTCTCTAAGCGTTGTGATTTCATTAATC
GCTTGGGAGTGCGGGCGGCCGCGGCCGTTAAATCTTTCACAAGGTTGACCTCGGATCAGG
TAGGGATACCCGCTG
>URS000026E069_872235 Septoria sp. E7421c eukaryotic LSU rRNA
TGCGGAAGGATCATTACATACCGGTTTACCGGCTGAGGGGGCTTTAGGCATGAAAACTGT
CGCGGAGCCCCTGTCTCCATCCTTGTCTTTTGCGCACTTATGTTTCCTTGGTAGGGCAAC
CTGCCAATGGGAGAACTTAAACTCTTTAATTTTATATCAGCGTCTGAAAAATATAACAAT
TACAACTTTCAACAACGGATCTCTTGGTTCTGGCATCGATGAAGAACGCAGCGAAATGCG
ATAAGTAGTGTGAATTGCAGAATTCAGTGAATCATCGAATCTTTGAACGCACATTGCGCC
CCTTGGTATTCCATGGGGCATGCCTGTTCGAGCGTCATTTGTACTCTCAAGCTTTGCTTG
GTGTTGGGTGCTGTCTAGCTACTAGACTTGCCTTAAAAGAATTGGCAGCCAGGTATTTTG
GTCTTTTGCGCAGCACAATTTGCGCTTTAACCAGCTATCTCTGGCATCCAGAAGCCTTTT
ACAACGCTTGACCTCGGATCAGGTAGGGATACCCGCTGAACTTAAGCATATCAATAAGCG
GAGG
>URS0000285F1D_438387 Septoria hibiscicola eukaryotic LSU rRNA
AGGGATCATTACTGAGTGAGGGCCCTCGGACCCGACCTCCAACCCTTTGTGAACACAACT
TGTTGCTTCGGGGGCGACCCTGCCGTTTCGACGGCGAGCGCCCCCGGAGGCCTTCAAACC
CTGCATCTTTGCGTCGGAGTTTAAGCAAATTAAACAAAACTTTCAACAACGGATCTCTTG
GTTCTGGCATCGATGAAGAACGCAGCGAAATGCGATAAGTAATGTGAATTGCAGAATTCA
GTGAATCATCGAATCTTTGAACGCACATTGCGCCCTTTGGTATTCCGAAGGGCATGCCTG
TTCGAGCGTCATTTCACCACTCAAGCCTGGCTTGGTATTGGGCGCCGCGGTCCATCCGCG
CGCCTCAAAGTCTCCGGCTGAGCTGTCCGTCTCTAAGCGTTGTGATTTCATTATTCGCTC
TAGAGTGCGGGCGGCCGCGGCCGTTAAATCTTTCACAAGGTTGACCTCGGATCAGGTAGG
GATACCCGCTGAACTTAA
>URS000028E6AE_215473 Septoria apiicola eukaryotic LSU rRNA
TTGACCTCGGATCAGGTAGGGATACCCGCTGAACTTAAGCATATCAATAAGCGGAGGAAA
AGAAACCAACAGGGATTGCCCTAGTAACGGCGAGTGAAGCGGCAACAGCTCAAATTTGAA
ATCTGGCGCAAGCCCGAGTTGTAATTTGTAGAGGATGCTTCTGGGTAGCGACCGATCTAA
GTTCCTTGGAACAGGACGTCATAGAGGGTGAGAATCCCGTATGTGACCGGCCCGCACCCT
TTACGTAGCTCCTTCGACGAGTCGAGTTGTTTGGGAATGCAGCTCTAAATGGGAGGTAAA
TTTCTTCTAAAGCTAAATACCGGCCAGAGACCGATAGCGCACAAGTAGAGTGATCGAAAG
ATGAAAAGTACTTTGGAAAGAGAGTTAAAAAGCACGTGAAATTGTTGAAAGGGAAGCGCC
TGCAACCAGACTTCGCGGCAGTGTTCCGCCGGTCTTCTGACCGGTTCATTCTCTGTCGCG
AGGCCATCATCGTCTGGGCCCGCCGGATAAGACCTTGGGAATGTAGCTCATCTTCGGGGG
AGTGTTATAGCCTAGGGTGATGCGGCGAGGCCCGGGCGAGGTCCGCGCTTCGGCAAGGAT
GATGGCGTAATGGTTGTCGGCGGCCCGTCTTGAAACACGGACCAAGGAGTCTAACATCTA
TGCGAGTGTTCGGGTGTCAAACCCCTACGCGTAATGAAAGTGAACGGAGGTGGGAACCGC
AAGGTGCACCATCGACCGATCCTGATGTCCTCGGATGGATTTGAGTAAGAGCATAGCTGT
TGGGACCCGAAAGATGGTGAACTATGCCTGGATAGGGTGAAGCCAGAGGAAACTCTGGTG
GAGGCTCGCAGCGGTTCTGACGTGCAAATCGATCGTCAAATTTGGGTATAGGGGCGAAAG
ACTAATCGAACCATCTAGTAGCTGGTTCCTGCCGAAGTTTCCCTCAGGATAGCAGTAACG
TTTTCAGTTTTATGAGGTAAAGCGAATGATTAGAGGCCTTGGGGTTGAAACAACCTTAAC
CTATTCTCAAACTTTAAATATGTAAGAAGTCCTTGTTACTTAGTTGAACGTGGACATTTG
AATGCACCGTTACTAGTGGGCCATTTTTGGTAAGCAGAACTGGCGATGCGGGATGAACCG
AACGCGAGGTTAAGGTGCCGGAATATACGCTCATCAGACACCACAAAAGGTGTTAGTTCA
TCTAGACAGCAGGACGGTGGCCATGGAAGTCGGAATCCGCTAAGGAGTGTGTAACAACTC
ACCTGCCGAATGAACTAGCCCTGAAAATGGATGGCGCTTAAGCGTATTACCCATACCTCG
CCGCCAGGGTAGAAACGATGCCCTGGCGAGTAGGCAGGC
>URS0000292780_266411 Septoria obesa eukaryotic LSU rRNA
GGGATCATTACCGAGTGAGGGCCTTCGGGTTCGACCTCCAACCCTTTGTGAACACAACTT
GTTGCTTCGGGGGCGACCCTGCCGTTTCGACGGCGGCGCCCCCGGAGACCTTCCAACACT
GCATCATTGCGTCGGAGTTTAAGTAAATTGAACAAAACTTTCAACAACGGATCTCTTGGT
TCTGGCATCGATGAAGAACGCAGCGAAATGCGATAAGTAATGTGAATTGCAGAATTCAGT
GAATCATCGAATCTTTGAACGCACATTGCGCCCTTTGGTATTCCGAAGGGCATGCCTGTT
CGAGCGTCATTTCACCACTCAAGCCTGGCTTGGTATTGGGCGCCGCGGTCCATCCGCGCG
CCTCAAAGTCTCCGGCCGAGCTGTCCGTCTCCAAGCGTCGTGATTTCATTAATCGCTCCG
GGGTGCGGGCGGCCGCGGCCGTTAAATCTTTCACCAGGTTGACCTCG
>URS00002954BC_237588 Septoria protearum eukaryotic LSU rRNA
GCGGAGGGATCATTACTGAGTGAGGGCCTTCGGGCTCGACCTCCAACCCTTTGTGAACAC
AACTTGTTGCTTCGGGGGCGACCCTGCCGTTTCGACGGCGAGCGCCCCCGGAGGCCTTCA
AACACTGCATCTTTGCGTCGGAGTTTAAGTAAATTAAACAAAACTTTCAACAACGGATCT
CTTGGTTCTGGCATCGATGAAGAACGCAGCGAAATGCGATAAGTAATGTGAATTGCAGAA
TTCAGTGAATCATCGAATCTTTGAACGCACATTGCGCCCCTTGGTATTCCGAGGGGCATG
CCTGTTCGAGCGTCATTTCACCACTCAAGCCTGGCTTGGTATTGGGCGCCGCGGTCAATC
CGCGCGCCTCAAAGTCTCCGGCTGAGCTGTCCGTCTCTAAGCGTTGTGATATCATTAATC
GCTTCGGAGTGCGGGCGGCCGCGGCCGTTAAATCTTTCAAAGGTTGACCTCGGATCAGGT
AGGGATACCCGCTG
>URS0000299AFE_438390 Septoria mazi eukaryotic LSU rRNA
CTTCGGGCTCGACCTCCAACCCTTTGTGAACACAACTTGTTGCTTCGGGGGCGACCCTGC
CGTTTCGACGGCGAGCGCCCCCGGAGGCCTTCAAACACTGCATCTTTGCGTCGGAGTTTA
AGTAAATTAAACAAAACTTTCAACAACGGATCTCTTGGTTCTGGCATCGATGAAGAACGC
AGCGAAATGCGATAAGTAATGTGAATTGCAGAATTCAGTGAATCATCGAATCTTTGAACG
CACATTGCGCCCTTTGGTATTCCGAAGGGCATGCCTGTTCGAGCGTCATTTCACCACTCA
AGCCTGGCTTGGTATTGGGCGCCGCGGTCGATCCGCGCGCCTCAAAGTCTCCGGCTGAGC
TGTCCGTCTCTAAGCGTTGTGATTTCATTAATCGCTTTGGAGTGCGGGCGGCCGCGGCCG
TTAAATCTTTCACAAGGTGACCTC
>URS000029B2BA_266411 Septoria obesa eukaryotic LSU rRNA
GCGGAGGGATCATTACCGAGTGAGGGCCTTCGGGTTCGACCTCCAACCCTTTGTGAACAC
AACTTGTTGCTTCGGGGGCGACCCTGCCGTTTCGACGGCGGCGCCCCCGGAGACCTTCCA
ACACTGCATCATTGCGTCGGAGTTTAAGTAAATTGAACAAAACTTTCAACAACGGATCTC
TTGGTTCTGGCATCGATGAAGAACGCAGCGAAATGCGATAAGTAATGTGAATTGCAGAAT
TCAGTGAATCATCGAATCTTTGAACGCACATTGCGCCCTTTGGTATTCCGAAGGGCATGC
CTGTTCGAGCGTCATTTCACCACTCAAGCCTGGCTTGGTATTGGGCGCCGCGGTCCATCC
GCGCGCCTCAAAGTCTCCGGCCGAGCTGTCCGTCTCCAAGCGTCGTGATTTCATTAATCG
CTCCGGGGTGCGGGCGGCCGCGGCCGTTAAATCTTTCACCAGGTTGACCTCGGATCAGGT
AGGGATACCCGCTG
>URS00002A0EF9_266408 Septoria helianthi eukaryotic LSU rRNA
GCGGAGGGATCATTACTGAGCGAGGGCCCTCGGGCTCGACCTCCAACCCTTTGTGAACAC
AACTTGTTGCTTCGGGGGCGACCCTGCCGTTTCGACGGCGAGCGCCCCCGGAGGCCTCTC
AACACTGCATCTTTGCGTCGGAGTTTAAGTAAATTAAACAAAACTTTCAACAACGGATCT
CTTGGTTCTGGCATCGATGAAGAACGCAGCGAAATGCGATAAGTAATGTGAATTGCAGAA
TTCAGTGAATCATCGAATCTTTGAACGCACATTGCGCCCTTTGGTATTCCGAAGGGCATG
CCTGTTCGAGCGTCATTTCACCACTCAAGCCTGGCTTGGTGTTGGGCGCCGCGGTCGATC
CGCGCGCCTCAAAGTCTCCGGCTGAGCTGTCCGTCTCTAAGCGTCGTGGTTTCATCAATC
GCTTCGGAGTGCGGGCGGCCGCGGCCGTTAAATCTTTCACAAGGTTGACCTCGGATCAGG
TAGGGATACCCGCTG
>URS00002A136F_266400 Septoria helianthicola 5.8S ribosomal RNA
AAACTTTCAACAACGGATCTCTTGGTTCTGGCATCGATGAAGAACGCAGCGAAATGCGAT
AAGTAATGTGAATTGCAGAATTCAGTGAATCATCGAATCTTTGAACGCACATTGCGCCCT
TTGGTATTCCGAAGGGCATGCCTGTTCGAGCGTCATT
>URS00002A136F_266401 Septoria senecionis 5.8S ribosomal RNA
AAACTTTCAACAACGGATCTCTTGGTTCTGGCATCGATGAAGAACGCAGCGAAATGCGAT
AAGTAATGTGAATTGCAGAATTCAGTGAATCATCGAATCTTTGAACGCACATTGCGCCCT
TTGGTATTCCGAAGGGCATGCCTGTTCGAGCGTCATT
>URS00002A136F_266402 Septoria erigerontis 5.8S ribosomal RNA
AAACTTTCAACAACGGATCTCTTGGTTCTGGCATCGATGAAGAACGCAGCGAAATGCGAT
AAGTAATGTGAATTGCAGAATTCAGTGAATCATCGAATCTTTGAACGCACATTGCGCCCT
TTGGTATTCCGAAGGGCATGCCTGTTCGAGCGTCATT
>URS00002A136F_266403 Septoria astericola 5.8S ribosomal RNA
AAACTTTCAACAACGGATCTCTTGGTTCTGGCATCGATGAAGAACGCAGCGAAATGCGAT
AAGTAATGTGAATTGCAGAATTCAGTGAATCATCGAATCTTTGAACGCACATTGCGCCCT
TTGGTATTCCGAAGGGCATGCCTGTTCGAGCGTCATT
>URS00002A136F_266404 Septoria atropurpurea 5.8S ribosomal RNA
AAACTTTCAACAACGGATCTCTTGGTTCTGGCATCGATGAAGAACGCAGCGAAATGCGAT
AAGTAATGTGAATTGCAGAATTCAGTGAATCATCGAATCTTTGAACGCACATTGCGCCCT
TTGGTATTCCGAAGGGCATGCCTGTTCGAGCGTCATT
>URS00002A136F_266405 Septoria schnabliana 5.8S ribosomal RNA
AAACTTTCAACAACGGATCTCTTGGTTCTGGCATCGATGAAGAACGCAGCGAAATGCGAT
AAGTAATGTGAATTGCAGAATTCAGTGAATCATCGAATCTTTGAACGCACATTGCGCCCT
TTGGTATTCCGAAGGGCATGCCTGTTCGAGCGTCATT
>URS00002A136F_266406 Septoria leucanthemi 5.8S ribosomal RNA
AAACTTTCAACAACGGATCTCTTGGTTCTGGCATCGATGAAGAACGCAGCGAAATGCGAT
AAGTAATGTGAATTGCAGAATTCAGTGAATCATCGAATCTTTGAACGCACATTGCGCCCT
TTGGTATTCCGAAGGGCATGCCTGTTCGAGCGTCATT
>URS00002A136F_266407 Septoria taraxaci 5.8S ribosomal RNA
AAACTTTCAACAACGGATCTCTTGGTTCTGGCATCGATGAAGAACGCAGCGAAATGCGAT
AAGTAATGTGAATTGCAGAATTCAGTGAATCATCGAATCTTTGAACGCACATTGCGCCCT
TTGGTATTCCGAAGGGCATGCCTGTTCGAGCGTCATT
>URS00002A136F_266408 Septoria helianthi 5.8S ribosomal RNA
AAACTTTCAACAACGGATCTCTTGGTTCTGGCATCGATGAAGAACGCAGCGAAATGCGAT
AAGTAATGTGAATTGCAGAATTCAGTGAATCATCGAATCTTTGAACGCACATTGCGCCCT
TTGGTATTCCGAAGGGCATGCCTGTTCGAGCGTCATT
>URS00002A136F_266409 Septoria lactucae 5.8S ribosomal RNA
AAACTTTCAACAACGGATCTCTTGGTTCTGGCATCGATGAAGAACGCAGCGAAATGCGAT
AAGTAATGTGAATTGCAGAATTCAGTGAATCATCGAATCTTTGAACGCACATTGCGCCCT
TTGGTATTCCGAAGGGCATGCCTGTTCGAGCGTCATT
>URS00002ACD28_2827487 Septoria cannabis partial small subunit ribosomal RNA
TAACAAGGTCTCCGTAGGTGAACCTGCGGAGGGATCATT
>URS00002B5D89_1125867 Septoria phlogis eukaryotic LSU rRNA
TGCGGAGGGATCATTACTGAGTGAGGGCCTTCGGGCTCGACCTCCAACCCTTTGTGAACA
CAACTTGTTGCTTCGGGGGCGACCCTGCCGTTTCGACGGCGAGCGCCCCCGGAGACCATC
AAACACTGCATCTTTGCGTCGGAGTTTAAGTAAATTAAACAAAACTTTCAACAACGGATC
TCTTGGTTCTGGCATCGATGAAGAACGCAGCGAAATGCGATAAGTAATGTGAATTGCAGA
ATTCAGTGAATCATCGAATCTTTGAACGCACATTGCGCCCTTTGGTATTCCGAAGGGCAT
GCCTGTTCGAGCGTCATTTCACCACTCAAGCCTGGCTTGGTATTGGGCGCCGCGGTCAAT
CCGCGCGCCTCAAAGTCTCCGGCTGAGCTGTCCGTCTCTAAGCGTTGTGATTTCATTAAT
CGCTTCGGAGTGCGGGCGGCCGCGGCCGTTAAATCTTTCACAAGGTTGACCTCGGATCAG
GTAGGGATACCCGCTGAACTTAAGCATATC
>URS00002C7007_1351454 Septoria passifloricola partial 28S ribosomal RNA
GTTGACCTCGGATCA
>URS00002C9300_1351872 Septoria pseudonapelli eukaryotic LSU rRNA
GGGATTGCCCTAGTAACGGCGAGTGAAGCGGCAACAGCTCAAATTTGAAATCTGGCGCAA
GCCCGAGTTGTAATTTGTAGAGGATGCTTCTGGGTAGCGACCGATCTAAGTTCCTTGGAA
CAGGACGTCATAGAGGGTGAGAATCCCGTATGTGACCGGCCCGCGCCCTTTACGTAGCTC
CTTCGACGAGTCGAGTTGTTTGGGAATGCAGCTCTAAATGGGAGGTAAATTTCTTCTAAA
GCTAAATACCGGCCAGAGACCGATAGCGCACAAGTAGAGTGATCGAAAGATGAAAAGTAC
TTTGGAAAGAGAGTTAAACAGCACGTGAAATTGTTGAAAGGGAAGCGCCTGCAACCAGAC
TTCGCGGCAGTGTTCCGCCGGTCTTCTGACCGGTTCATTCTCTGTCGCGAGGCCATCATC
GTCTGGGCCCGCCGGATAAGACCTTAGGAATGTAGCTCACCTTCGGGGGAGTGTTATAGC
CTAGGGTGATGCGGCGAGGCTCGGGCGAGGTCCGCGCTTCGGCAAGGATGATGGCGTAAT
GGTTGTCGGCGGCCCGTCTTGAAACACGGACCAAGGAGTCTAACATCTATGCGAGTGTTC
GGGTGTCAAACCCCTACGCGTAATGAAAGTGAACGGAGGTGGGAACCGCAAGGTGCACCA
TCGACCGATCCTGATGTCCTCGGATGGATTTGAGTAAGAGCATAGCTGTTGGGACCCGAA
AGATGGTGAACTATGCCTGAATAGGGTGAAGCCAGAGGAAACTCTGGTGGAGGCTCGCAG
CGGTTCTGACGTGCAAATCGATCGTCAAATTTGGGTATAGGGGCG
>URS00002CD8DD_1125866 Septoria chrysanthemella eukaryotic LSU rRNA
GCGGAGGGATCATTACTTGGATGATGAGTTTTTCGGGCTCCACCTCCAACCCTTTGTGAA
CACAACTTGTTGCTTCGGGGGCGACCCTGCCGTTTCGACGGCGAGCGCCCCCGGAGGCCT
TCAAACACTGCATCTTTGCGTCGGAGTTTAAGTAAATTAAACAAAACTTTCAACAACGGA
TCTCTTGGTTCTGGCATCGATGAAGAACGCAGCGAAATGCGATAAGTAATGTGAATTGCA
GAATTCAGTGAATCATCGAATCTTTGAACGCACATTGCGCCCCTTGGTATTCCGAGGGGC
ATGCCTGTTCGAGCGTCATTTCACCACTCAAGCCTGGCTTGGTATTGGGCGCCGCGGTCA
ATCCGCGCGCCTCAAAGTCTCCGGCTGAGCTGTCCGTCTCTAAGCGTTGTGATATCATTA
ATCGCTTCGGAGTGCGGGCGGCCGCGGCCGTTAAATCTTTCACAAGGTTGACCTCGGATC
AGGTAGGGATACCCGCTG
>URS00002D17C9_446940 Septoria pachyspora eukaryotic LSU rRNA
GCGGAGGGATCATTACTGAGTGAGGGCCTTCGGGCTCGACCTCCAACCCTTTGTGAACAC
AACTTGTTGCTTCGGGGGCGACCCTGCCGTTTCGACGGCGAGCGCCCCCGGAGACCATCA
AACACTGCATCTTTGCGTCGGAGTTTAAGTAAATTAAACAAAACTTTCAACAACGGATCT
CTTGGTTCTGGCATCGATGAAGAACGCAGCGAAATGCGATAAGTAATGTGAATTGCAGAA
TTCAGTGAATCATCGAATCTTTGAACGCACATTGCGCCCTTTGGTATTCCGAAGGGCATG
CCTGTTCGAGCGTCATTTCACCACTCAAGCCTGGCTTGGTATTGGGCGCCGCGGTCAATC
CGCGCGCCTCAAAGTCTCCGGCTGAGCTGTCCGTCTCTAAGCGTTGTGACTTCATTAATC
GCTTCGGAGTGCGGGCGGCCGCGGCCGTTAAATCTTTCACAAGGTTGACCTCGGATCAGG
TAGGGATACCCGCTG
>URS00002D26DA_237588 Septoria protearum eukaryotic LSU rRNA
GGGATTGCCCTAGTAACGGCGAGTGAAGCGGCAACAGCTCAAATTTGAAATCTGGCGCAA
GCCCGAGTTGTAATTTGTAGAGGATGCTTCTGGGTAGCGACCGATCTAAGTTCCTTGGAA
CAGGACGTCATAGAGGGTGAGAATCCCGTATGTGACCGGCCCGCACCCTTTACGTAGCTC
CTTCGACGAGTCGAGTTGTTTGGGAATGCAGCTCTAAATGGGAGGTAAATTTCTTCTAAA
GCTAAATACCGGCCAGAGACCGATAGCGCACAAGTAGAGTGATCGAAAGATGAAAAGTAC
TTTGGAAAGAGAGTTAAAAAGCACGTGAAATTGTTGAAAGGGAAGCGCCTGCAACCAGAC
TTCGCGGCAGTGTTCCGCCGGTCTTCTGACCGGTTCATTCTCTGCCGCGAGGCCATCATC
GTCTCGGCCCGCCGGATAAGACCTTGGGAATGTAGCTCACCTTCGGGGGAGTGTTATAGC
CCAGGGTGATGCGGCGCGGCTGGGGCGAGGTCCGCGCTTCGGCAAGGATGATGGCGTAAT
GGTTGTCGGCGGCCCGTCTTGAAACACGGACCAAGGAGTCTAACATCTATGCGAGTGTTC
GGGTGTCAAACCCCTACGCGTAATGAAAGTGAACGGAGGTGGGAACCGCAAGGTGCACCA
TCGACCGATCCTGATGTCCTCGGATGGATTTGAGTAAGAGCATAGCTGTTGGGACCCGAA
AGATGGTGAACTATGCCTGAATAGGGTGAAGCCAGAGGAAACTCTGGTGGAGGCTCGCAG
CGGTTCTGACGTGCAAATCGATCGTCAAATTTGGGTATAGGGGCG
>URS00002DB2E2_333101 Septoria alnifolia SSU rRNA
ATTTGGGGGAATGAAGTTATATATTAATATATACATATATACGCATCGACTATGTCGTGT
AAAGTTCTAAATAGAAGATTGATTATGACAGATTTCTATTTATGTGTCTCGACCAATTCT
TGTGCCAGCAGTCGCGGCAACACAAGTGAGACTAGTGTTATTCATCTTTATTAGGTTTAA
AGGGTACCTAGACGGTATTTTCAGCCTGCATAAGGTACAAAAATACTAGAGTTTTATTTG
AGAGGTAAATATTAGGACTATTGGTGTAGAGATAGAATTTTTTGATACTAATAGGACGGA
TAACGGCGAAGGCAATCCTCTATCTATAAACTGACGTTAAGGGACGAAGGCTTGGGGAGC
GAATAGGATTAGATACCCTAGTAGTCCAGGCAGAAAATTATGAATGTTATAGACTAATAA
AAAATTGGTGTATAAATGAAAGTGTAAGCATTCCACCTCAAGAGTAATGTGGCAACACAG
GAACTGAAATCAT
>URS00002DEF2C_438385 Septoria chelidonii eukaryotic LSU rRNA
GGGATTGCCCTAGTAACGGCGAGTGAAGCGGCAACAGCTCAAATTTGAAATCTGGCGCAA
GCCCGAGTTGTAATTTGTAGAGGATGCTTCTGGGTAGCGACCGATCTAAGTTCCTTGGAA
CAGGACGTCATAGAGGGTGAGAATCCCGTATGTGACCGGCCCGCACCCTTTACGTAGCTC
CTTCGACGAGTCGAGTTGTTTGGGAATGCAGCTCTAAATGGGAGGTAAATTTCTTCTAAA
GCTAAATACCGGCCAGAGACCGATAGCGCACAAGTAGAGTGATCGAAAGATGAAAAGTAC
TTTGGAAAGAGAGTTAAAAAGCACGTGAAATTGTTGAAAGGGAAGCGCCTGCAACCAGAC
TTCGCGGCAGGGTTCCGCCGGTCTTCTGACCGGTTCATTCTCTGTCGCGAGGCCATCATC
GTCTGGGCCCGCCGGATAAGACCTTAGGAATGTAGCTCACCTTCGGGGGAGTGTTATAGC
CTAGGGTGATGCGGCGAGGCTCGGGCGAGGTCCGCGCTTCGGCAAGGATGATGGCGTAAT
GGTTGTCGGCGGCCCGTCTTGAAACACGGACCAAGGAGTCTAACATCTATGCGAGTGTTC
GGGTGTCAAACCCCTACGCGTAATGAAAGTGAACGGAGGTGGGAACCGCAAGGTGCACCA
TCGACCGATCCTGATGTCCTCGGATGGATTTGAGTAAGAGCATAGCTGTTGGGACCCGAA
AGATGGTGAACTATGCCTGAATAGGGTGAAGCCAGAGGAAACTCTGGTGGAGGCTCGCAG
CGGTTCTGACGTGCAAATCGATCGTCAAATTTGGGTATAGGGGCG
>URS00002E6FB8_1263506 Septoria sp. 100712 partial 28S ribosomal RNA
GTAGGGATACCCGCTGAACTTAAGCATATCAAAAGCGGGAGGAA
>URS00002E98DF_237466 Septoria rosae eukaryotic LSU rRNA
AAGCGGCAACAGCTCAAATTTGAAATCTGGCGCAAGCCCGAGTTGTAATTTGTAGAGGAT
GCTTCTGGGTAGCGACCGGTCTAAGTTCCTTGGAACAGGACGTCATAGAGGGTGAGAATC
CCGTATGTGACCGGCCCGCACCCTTCACGTAGCTCCTTCGACGAGTCGAGTTGTTTGGGA
ATGCAGCTCTAAATGGGAGGTAAATTTCTTCTAAAGCTAAATACCGGCCAGAGACCGATA
GCGCACAAGTAGAGTGATCGAAAGATGAAAAGTACTTTGGAAAGAGAGTTAAAAAGCACG
TGAAATTGTTGAAAGGGAAGCGCCTGCAATCAGACTTCGCGGCAGTGTTCCGCCGGTCTT
CTGACCGGTTTATTCTCTGTCGCGAGGCCATCATCGTCTCGGCCCGCTGGATAAGACCTT
AGGAATGTAGCTCACCTTCGGGGGAGTGTTATAGCTTCTGGTGATGCAGCGAGGCTGGGG
CGAGGTCCGCGCTTCGGCAAGGATGATGGCGTAATGGTTGTCGGCGGCCCGTCTTGAAAC
ACGGACCAAGGAGTCTAACATCTATGCGAGTGTTCGGGTGTCAAACCCCTACGCGTAATG
AAAGTGAACGGAGGTGGGAACCGCAAGGTGCACCATCGACCGATCCTGATGTCCTCGGAT
GGATTTGAGTAAGAGCATAGCTGTTGGGACCCGAAAGATGGTGAACTATGCCTGAATAGG
GTGAAGCCAGAGGAAACTCTGGTGGA
>URS00002EE004_215473 Septoria apiicola LSU rRNA
TTGCCCTAGTAACGGCGAGTGAAGCGGCAACAGCTCAAATTTGAAATCTGGCGCAAGCCC
GAGTTGTAATTTGTAGAGGATGCTTCTGGGTAGCGATCGATCTAAGTTCCTTGGAACAGG
ACGTCATAGAGGGTGAGAATCCCGTATGTGACCGGCCCGCACCCTTTACGTAGCTCCTTC
GACGAGTCGAGTTGTTTGGGAATGCAGCTCTAAATGGGAGGTAAATTTCTTCTAAAGCTA
AATACCGGCCAGAGACCGATAGCGCACAAGTAGAGTGATCGAAAGATGAAAAGTACTTTG
GAAAGAGAGTTAAAAAGCACGTGAAATTGTTGAAAGGGAAGCGCCTGCAACCAGACTTCG
CGGCAGTGTTCCGCCGGTCTTCTGACCGGTTCATTCTCTGTCGCGAGGCCATCATCGTCT
GGGCCCGCCGGATAAGACCTTGGGAATGTAGCTCACCTTCGGGGGAGTGTTATAGCCTAG
GGTGATGCGGCGAGGCTCGGGCGAGGTCCGCGCTTCGGCAAGGATGATGGCGTAATGGTT
GTCGGCGGCCCGTCTTGAAACACGGACCAAGGAGTCTAACATCTATGCGAGTGTTCGGGT
GTCAAACCCCTACGCGTAATGAAAGTGAACGGAGGTGGGAACCGCAAGGTGCACCATCGA
CCGATCCTGATGTCCTCGGATGGATTTGAGTAAGAGCATAGCTGTTGGGACCCGAAAGAT
GGTGAACTATGCCTGGATAGGGTGAAGCCAGAGGAAACTCTGGTGGAGGCTCGCAGCGGT
TCTGACGTGCAAATCGATCGTCAAATTTGGGTATAGGGGC
>URS00002F0530_237588 Septoria protearum eukaryotic LSU rRNA
GCGGAGGGATCATTACTGAGTGAGGGCCTTCGGGCTCGACCTCCAACCCTTTGTGAACAC
AACTTGTTGCTTCGGGGGCGACCCTGCCGTTTCGACGGCGAGCGCCCCCGGAGGCCTTCA
AACACTGCATCTTTGCGTCGGAGTTTAAGTAAATTAAACAAAACTTTCAACAACGGATCT
CTTGGTTCTGGCATCGATGAAGAACGCAGCGAAATGCGATAAGTAATGTGAATTGCAGAA
TTCAGTGAATCATCGAATCTTTGAACGCACATTGCGCCCCTTGGTATTCCGAGGGGCATG
CCTGTTCGAGCGTCATTTCACCACTCAAGCCTGGCTTGGTATTGGGCGCCGCGGTCAATC
CGCGCGCCTCAAAGTCTCCGGCTGAGCTGTCCGTCTCTAAGCGTTGTGATTTCATTAATC
GCTTCGGAGTGCGGGCGGCCGCGGCCGTTAAATCTTTCACCAGGTTGACCTCGGATCAGG
TAGGGATACCCGCTG
>URS00002F14CA_446941 Septoria sp. KACC 42524 eukaryotic LSU rRNA
GGGATCATTACTGAGTGAGGGCCTTCGGGCTCGACCTCCAACCCTTTGTGAACACAACTT
GTTGCTTCGGGGGCGACCCTGCCGTTTCGACGGCGAGCGCCCCCGGAGACCATCAAACAC
TGCATCTTTGCGTCGGAGTTTAAGTAAATTAAACAAACCTTTCAACAACGGATCTCTTGG
TTCTGGCATCGATGAAGAACGCAGCGAAATGCGATAAGTAATGTGAATTGCAGAATTCAG
TGAATCATCGAATCTTTGAACGCACATTGCGCCCTTTGGTATTCCGAAGGGCATGCCTGT
TCGAGCGTCATTTCACCACTCAAGCCTGGCTTGGTATTGGGCGCCGCGGTCAATCCGCGC
GCCTCAAAGTCTCCGGCTGAGCTGTCCGTCTCTAAGCGTTGTGATTTCATTAATCGCTTC
GGAGTGCGGGCGGCCGCGGCCGTTAAATCTTTCACAAGGTTGACCTCGGATCAGGTAGGG
ATACCCGCTGAACTTAA
>URS00002F5526_1125868 Septoria stachydis eukaryotic LSU rRNA
GCGGAGGGATCATTACTGAGTGAGGGCTTTCGGGCTCGACCTCCAACCCTTTGTGAACAC
AACTTGTTGCTTCGGGGGCGACCCTGCCGTTTCGACGGCGAGCGCCCCCGGAGACCATCA
AACACTGCATCTTTGCGTCGGAGTTTAAGTAAATTAAACAAAACTTTCAACAACGGATCT
CTTGGTTCTGGCATCGATGAAGAACGCAGCGAAATGCGATAAGTAATGTGAATTGCAGAA
TTCAGTGAATCATCGAATCTTTGAACGCACATTGCGCCCTTTGGTATTCCGAAGGGCATG
CCTGTTCGAGCGTCATTTCACCACTCAAGCCTGGCTTGGTATTGGGCGCCGCGGTCAATC
CGCGCGCCTCAAAGTCTCCGGCTGAGCTGTCCGTCTCTAAGCGTTGTGATTTCATTAATC
GCTTCGGAGTGCGGGCGGCCGCGGCCGTTAAATCTTTCACAAGGTTGACCTCGGATCAGG
TAGGGATACCCGCTG
>URS00002F64F4_1042305 Septoria lepidii 5.8S ribosomal RNA
AAACTTTCAACAACGGATCTCTTGGTTCTGGCATCGATGAAGAACGCAGCGAAATGCGAT
AAGTAATGTGAATTGCAGAATTCAGTGAATCATCGAATCTTTGAACGCACATTGCGCCCC
CTGGTATTCCGGGGGGCATGCCTGTTCGAGCGTCATTT
>URS00002F7DBD_1444351 Septoria lavandulae partial 18S ribosomal RNA
GGAAGTAAAAGTCGTAACAAGGTCTCCGTAGGTGAACCTGCGGAGGGATCATT
>URS00002F7DBD_1707704 Septoria sp. partial 18S ribosomal RNA
GGAAGTAAAAGTCGTAACAAGGTCTCCGTAGGTGAACCTGCGGAGGGATCATT
>URS0000300F42_215479 Septoria scabiosicola LSU rRNA
TTGCCCTAGTAACGGCGAGTGAAGCGGCAACAGCTCAAATTTGAAATCTGGCGCAAGCCC
GAGTTGTAATTTGTAGAGGATGCTTCTGGGTAGCGACCGATCTAAGTTCCTTGGAACAGG
ACGTCATAGAGGGTGAGAATCCCGTATGTGACCGGCCCGCACCCTTTACGTAGCTCCTTC
GACGAGTCGAGTTGTTTGGGAATGCAGCTCTAAATGGGAGGTAAATTTCTTCTAAAGCTA
AATACCGGCCAGAGACCGATAGCGCACAAGTAGAGTGATCGAAAGATGAAAAGTACTTTG
GAAAGAGAGTTAAAAAGCACGTGAAATTGTTGAAAGGGAAGCGCCTGCAATCAGACTTCG
CGGCAGTGTTCCGCCGGTCTTCTGACCGGTTCATTCTCTGTCGCGAGGCCATCATCGTCT
GGGCCCGCCGGATAAGACCTTAGGAATGTAGCTCACCTTCGGGGGAGTGTTATAGCCTAT
GGTGATGCGGCGAGGCTCGGGCGAGGTCCGCGCTTCGGCAAGGATGATGGCGTAATGGTT
GTCGGCGGCCCGTCTTGAAACACGGACCAAGGAGTCTAACATCTATGCGAGTGTTCGGGT
GTCAAACCCCTACGCGTAATGAAAGTGAACGGAGGTGGGAACCGCAAGGTGCACCATCGA
CCGATCCTGATGTCCTCGGATGGATTTGAGTAAGAGCATAGCTGTTGGGACCCGAAAGAT
GGTGAACTATGCCTGAATAGGGTGAAGCCAGAGGAAACTCTGGTGGAGGCTCGCAGCGGT
TCTGACGTGCAAATCGATCGTCAAATTTGGGTATAGGGGC
>URS0000305AA5_215479 Septoria scabiosicola eukaryotic LSU rRNA
GGGATTGCCCTAGTAACGGCGAGTGAAGCGGCAACAGCTCAAATTTGAAATCTGGCGCAA
GCCCGAGTTGTAATTTGTAGAGGATGCTTCTGGGTAGCGACCGATCTAAGTTCCTTGGAA
CAGGACGTCATAGAGGGTGAGAATCCCGTATGTGACCGGCCCGCACCCTTTACGTAGCTC
CTTCGACGAGTCGAGTTGTTTGGGAATGCAGCTCTAAATGGGAGGTAAATTTCTTCTAAA
GCTAAATACCGGCCAGAGACCGATAGCGCACAAGTAGAGTGATCGAAAGATGAAAAGTAC
TTTGGAAAGAGAGTTAAAAAGCACGTGAAATTGTTGAAAGGGAAGCGCCTGCAATCAGAC
TTCGCGGCAGTGTTCCGCCGGTCTTCTGACCGGTTCATTCTCTGTCGCGAGGCCATCATC
GTCTGGGCCCGCCGGATAAGACCTTAGGAATGTAGCTCACCTTCGGGGGAGTGTTATAGC
CTATGGTGATGCGGCGAGGCTCGGGCGAGGTCCGCGCTTCGGCAAGGATGATGGCGTAAT
GGTTGTCGGCGGCCCGTCTTGAAACACGGACCAAGGAGTCTAACATCTATGCGAGTGTTC
GGGTGTCAAACCCCTACGCGTAATGAAAGTGAACGGAGGTGGGAACCGCAAGGTGCACCA
TCGACCGATCCTGATGTCCTCGGATGGATTTGAGTAAGAGCATAGCTGTTGGGACCCGAA
AGATGG
>URS00003088F4_1276524 Septoria cucurbitacearum eukaryotic LSU rRNA
GGGATCATTACTGAGTGAGGGCCTTCGGGCTCGACCTCCAACCCTTTGTGAACACAACTT
GTTGCTTCGGGGGCGACCCTGCCGTTTCGACGGCGAGCGCCCCCGGAGACCTTCAAACAC
TGCATCTTTGCGTCGGAGTTTAAGTAAATTAAACAAAACTTTCAACAACGGATCTCTTGG
TTCTGGCATCGATGAAGAACGCAGCGAAATGCGATAAGTAATGTGAATTGCAGAATTCAG
TGAATCATCGAATCTTTGAACGCACATTGCGCCCTTTGGTATTCCGAAGGGCATGCCTGT
TCGAGCGTCATTTCACCACTCAAGCCTGGCTTGGTATTGGGCGCCGCGGTCAATCCGCGC
GCCTCAAAGTCTCCGGCTGAGCTGTCCGTCTCTAAGCGTTGTGATTTCATTAATCGCTTC
GGAGTGCGGGCGGCCGCGGCCGTTAAATCTTTCACAAGGTTGACCTCG
>URS00003088F4_1276525 Septoria matricariae eukaryotic LSU rRNA
GGGATCATTACTGAGTGAGGGCCTTCGGGCTCGACCTCCAACCCTTTGTGAACACAACTT
GTTGCTTCGGGGGCGACCCTGCCGTTTCGACGGCGAGCGCCCCCGGAGACCTTCAAACAC
TGCATCTTTGCGTCGGAGTTTAAGTAAATTAAACAAAACTTTCAACAACGGATCTCTTGG
TTCTGGCATCGATGAAGAACGCAGCGAAATGCGATAAGTAATGTGAATTGCAGAATTCAG
TGAATCATCGAATCTTTGAACGCACATTGCGCCCTTTGGTATTCCGAAGGGCATGCCTGT
TCGAGCGTCATTTCACCACTCAAGCCTGGCTTGGTATTGGGCGCCGCGGTCAATCCGCGC
GCCTCAAAGTCTCCGGCTGAGCTGTCCGTCTCTAAGCGTTGTGATTTCATTAATCGCTTC
GGAGTGCGGGCGGCCGCGGCCGTTAAATCTTTCACAAGGTTGACCTCG
>URS00003088F4_39703 Septoria lycopersici eukaryotic LSU rRNA
GGGATCATTACTGAGTGAGGGCCTTCGGGCTCGACCTCCAACCCTTTGTGAACACAACTT
GTTGCTTCGGGGGCGACCCTGCCGTTTCGACGGCGAGCGCCCCCGGAGACCTTCAAACAC
TGCATCTTTGCGTCGGAGTTTAAGTAAATTAAACAAAACTTTCAACAACGGATCTCTTGG
TTCTGGCATCGATGAAGAACGCAGCGAAATGCGATAAGTAATGTGAATTGCAGAATTCAG
TGAATCATCGAATCTTTGAACGCACATTGCGCCCTTTGGTATTCCGAAGGGCATGCCTGT
TCGAGCGTCATTTCACCACTCAAGCCTGGCTTGGTATTGGGCGCCGCGGTCAATCCGCGC
GCCTCAAAGTCTCCGGCTGAGCTGTCCGTCTCTAAGCGTTGTGATTTCATTAATCGCTTC
GGAGTGCGGGCGGCCGCGGCCGTTAAATCTTTCACAAGGTTGACCTCG
>URS000030BB7E_687970 Septoria convolvuli eukaryotic LSU rRNA
GTTGACCTCGGATCAGGTAGGGATACCCGCTGAACTTAAGCATATCAATAAGCGGAGGAA
AAGAAACCAACAGGGATTGCCCTAGTAACGGCGAGTGAAGCGGCAACAGCTCAAATTTGA
AATCTGGCGCAAGCCCGAGTTGTAATTTGTAGAGGATGCTTCTGGGTAGCGACCGATCTA
AGTTCCTTGGAACAGGACGTCATAGAGGGTGAGAATCCCGTATGTGACCGGCCCGCACCC
TTTACGTAGCTCCTTCGACGAGTCGAGTTGTTTGGGAATGCAGCTCTAAATGGGAGGTAA
ATTTCTTCTAAAGCTAAATACCGGCCAGAGACCGATAGCGCACAAGTAGAGTGATCGAAA
GATGAAAAGTACTTTGGAAAGAGAGATAAAAAGCACGTGAAATTGTTGAAAGGGAAGCGC
CTGCAACCAGACTTCGCGGCAGTGTTCCGCCGGTCTTCTGACCGGTTCATTCTCTGTCGC
GAGGCCATCATCGTCTGGGCCCGCCGGATAAGACCTTAGGAATGTAGCTCACCTTCGGGG
GAGTGTTATAGCCTAGGGTGATGCGGCGAGGCTCGGGCGAGGTCCGCGCTTCGGCAAGGA
TGATGGCGTAATGGTTGTCGGCGGCCCGTCTTGAAACACGGACCAAGGAGTCTAACATCT
ATGCGAGTGTTCGGGTGTCAAACCCCTACGCGTAATGAAAGTGAACGGAGGTGGGAACCG
CAAGGTGCACCATCGACCGATCCTGATGTCCTCGGATGGATTTGAGTAAGAGCATAGCTG
TTGGGACCCGAAAGATGGTGAACTATGCCTGAATAGGGTGAAGCCAGAGGAAACTCTGGT
GGAGGCTCGCAGCGGTTCTGACGTGCAAATCGATCGTCAAATTTGGGTATAGGGGCGAAA
GACTAATCGAACCATCTAGTAGCTGGTTCCTGCCGAAGTTTCCCTCAGGATAGCAGTAAC
GTTTTCAGTTTTATGAGGTAAAGCGAATGATTAGAGGCCTTGGGGTTGAAACAACCTTAA
CCTATTCTCAAACTTTAAATATGTAAGAAGTCCTTGTTACTTAGTTGAACGTGGACATTT
GAATGCACCGTTACTAGTGGGCCATTTTTGGTAAGCAGAACTGGCGATGCGGGATGAACC
GAACGCGAGGTTAAGGTGCCGGAATATACGCTCATCAGACACCACAAAAGGTGTTAGTTC
ATCTAGACAGCAGGACGGTGGCCATGGAAGTCGGAATCCGCTAAGGAGTGTGTAACAACT
CACCTGCCGAATGAACTAGCCCTGAAAATGGATGGCGCTTAAGCGTATTACCCATACCTC
GCCGCCAGGGTAGAAACGATGCCCTGGCGAGTAGGCAGGCGTGGAGGCCCGTGACGAAGC
CTTCGGAGTGATCCGGGGTAGAACGGCCTCTAGTGCAGATCTTGGTGGTAGTAGCAAATA
CTCAAATGAGAACTTTGAGGACTGAAGTGGGGAAAGGTTCCGTGTGAACAGCAGTTGGAC
ACGGGTTAGTCGATCCTAAGCCATAGGGAAGTTCCGTTTCAAAGTGCGCGCTAAGCGCCG
ATTGGCGAAAGGGAAGCCGGTTAATATTCCGGCACCTGGATGTGGATTATCCGCGGCAAC
GCAACTGAAGGTGGAGACGTCGGCGGGGGCCCCGGGAAGAGTTCTCTTTTCTTCTTAACA
GCTCATCACCCTGAAATCGGTTTGTCCGGAGCTAGGGTTTAATAGCTGGTAGAGCGGCAC
ACCTTTGTGCCGTCCGGTGCGCTCCTGACGACCCTTGAAAATCCGCCGGAAGGAATGATT
TTCACGCCAGGTCGTACTCATAACCGCAGCAGGTCTCCAAGGTGAACAGCCTCTAGTTGA
TAGAACAATGTAGATAAGGGAAGTCGGCAAAATAGATCCGTAACTTCGGGAAAAGGATTG
GCTCTAAGGGTTGGGCGCGTTGGGCCTTGGGCAGATTCCTCGGGAGCAGGTCGGTACTAG
CCTCACGGCCGGCACCTTCCAGCACCCGGTGGCGGACGCCCTTGGCAGGCTTCGGCCGTC
CGGCGCGCGCTTAACAACCAACTTAGAACTGGTACGGACAAGGGGAATCTGACTGTCTAA
TTAAAACATAGCATTGCGATGGTCAGAAAGTGATGTTGACGCAATGTGATTTCTGCCCAG
TGCTCTGAATGTCAAAGTGAAGAAATTCAACCAAGCGCGGGTAAACGGCGGGAGTAACTA
TGACTCTCTTAAGGTAGCCAAATGCCTCGTCATCTAATTAGTGACGCGCATGAATGGATT
AACGAGATTCCCACTGTCCCTATCTACTATCTAGCGAAACCACAGCCAAGGGAACGGGCT
TGGCAGAATCAGCGGGGAAAGAAGACCCTGTTGAGCTTGACTCTAGTTTGACATTGTGAA
AAGACATAGGGGGTGTAGAATAGGTGGGAGCTTCGGCGCCGGTGAAATACCACTACCCTT
ATCGTTTTTTTACTTAATCAATGAAGCGGAACTGGTCTTCACCGACCATTTTCTGGCGTT
AAGGTCCTTCGCGGGCCGATCCGGGTTGATGACATTGTCAGGTGGGGAGTTTGGCTGGGG
CGGCACATCTGTTAAACCATAACGCAGGTGTCCTAAGGGGGACTCATGGAGAACAGAAAT
CTCCAGTAGAGCAAAAGGGCAAAAGTCCCCTTGATTTTGATTTTCAGTGTGAATACAAAC
CATGAAAGTGTGGCCTATCGATCCTTTAGTCCCTCGAAATTTGAGGCTAGAGGTGCCAGA
AAAGTTACCACAGGGATAACTGGCTTGTGGCAGCCAAGCGTTCATAGCGACGTTGCTTTT
TGATCCTTCGATGTCGGCTCTTCCTATCATACCGAAGCAGAATTCGGTAAGCGTTGGATT
GTTCACCCACTAATAGGGAACGTGAGCTGGGTTTAGACCGTCGTGAGACAGGTTAGTTTT
ACCCTACTGATGACCGTCGTCCCAATGGTAATACCGCTTAGTACGAGAGGAACCGCGGTT
TCAGATAATTGGTTTTTGCGGCTGTCCGACCGGGCAGTGCCGCGAAGCTACCATCTGCTG
GATTATGGCTGAACGCCTCTAAGTCAGAATCCATGCCAGAACGGGACGATCTTCTCCAGC
ACGCCTTAGGCGGATAAGAATAGGCACTGCCAGTACCTGGGACCCTCTCATCCCTCGCAA
GACACGCGAGGGCGAAGGGCGTATTGTAATTTTATAGCGCGCTGGGATGAATCCCTTGCA
GACGACTTGGACGTCGGAACGGGTCGTGTAAGCAGTAGAGTAGCCTTGTTGTTACGATCT
GC
>URS00003131E7_1351443 Septoria gladioli eukaryotic LSU rRNA
GGGATTGCCCTAGTAACGGCGAGTGAAGCGGCAACAGCTCAAATTTGAAATCTGGCGCAA
GCCCGAGTTGTAATTTGTAGAGGATGCTTCTGGGTAGCGACCGATCTAAGTTCCTTGGAA
CAGGACGTCATAGAGGGTGAGAATCCCGTATGTGACCGGCCCGCACCCTTTACGTAGCTC
CTTCGACGAGTCGAGTTGTTTGGGAATGCAGCTCTAAATGGGAGGTAAATTTCTTCTAAA
GCTAAATACCGGCCAGAGACCGATAGCGCACAAGTAGAGTGATCGAAAGATGAAAAGCAC
TTTGGAAAGAGAGTTAAAAAGCACGTGAAATTGTTGAAAGGGAAGCGCCTGCAACCAGAC
TTCGCGGCAGTGTTCCGCCGGTCTTCTGACCGGTTCATTCTCTGTCGCGAGGCCATCATC
GTCTCGGCCCGCCGGATAAGACCTGAGGAATGTGGCTCCCCTTCGGGGGAGTGTTATAGC
CTCTGGTGATGCGGCGCGGCTGGGGCGAGGTCCGCGCTTCGGCAAGGATGATGGCGTAAT
GGTTGCCGGCGGCCCGTCTTGAAACACGGACCAAGGAGTCTAACATCTATGCGAGTGTTC
GGGTGTCAAACCCCTACGCGTAATGAAAGTGAACGGAGGTGGGAACCGCAAGGTGCACCA
TCGACCGATCCTGATGTCCTCGGATGGATTTGAGTAAGAGCATAGCTGTTGGGACCCGAA
AGATGGTGAACTATGCCTGAATAGGGTGAAGCCAGAGGAAACTCTGGTGGAGGCTCGCAG
CGGTTCTGACGTGCAAATCGATCGTCAAATTTGGGTATAGGGGCG
>URS000031F8F4_1125868 Septoria stachydis eukaryotic LSU rRNA
GCGGAGGGATCATTACTGAGTGAGGGCCTTCGGGCTCGACCTCCAACCCTTTGTGAACAC
AACTTGTTGCTTCGGGGGCGACCCTGCCGTTTCGACGGCGAGCGCCCCCGGAGACCATCA
AACACTGCATCTTTGCGTCGGAGTTTAAGTAAATTAAACAAAACTTTCAACAACGGATCT
CTTGGTTCTGGCATCGATGAAGAACGCAGCGAAATGCGATAAGTAATGTGAATTGCAGAA
TTCAGTGAATCATCGAATCTTTGAACGCACATTGCGCCCTTTGGTATTCCGAAGGGCATG
CCTGTTCGAGCGTCATTTCACCACTCAAGCCTGGCTTGGTATTGGGCGCCGCGGTCAATC
CGCGCGCCTCAAAGTCTCCGGCTGAGCTGTCCGTCTCTAAGCGTTGTGATTTCATTAATC
GCTTCGGAGTGCGGGCGGCCGCGGCCGTTAAATCTTTCACAAGGTTGACCTCAGATCAGG
TAGGGATACCCGCTG
>URS00003203C6_409500 Septoria citri partial 18S ribosomal RNA
AACTCGGAGGGATCATTA
>URS00003207F7_266402 Septoria erigerontis eukaryotic LSU rRNA
GGAGGGATCATTACTGAGTGAGGGCCTTCGGGCTCGACCTCCAACCCTTTGTGAACACAA
CTTGTTGCTTCGGGGGCGACCCTGCCGTTTCGACGGCGAGCGCCCCCGGAGACCATCAAA
CACTGCATCTTTGCGTCGGAGTTTAAGTAAATTAAACAAAACTTTCAACAACGGATCTCT
TGGTTCTGGCATCGATGAAGAACGCAGCGAAATGCGATAAGTAATGTGAATTGCAGAATT
CAGTGAATCATCGAATCTTTGAACGCACATTGCGCCCTTTGGTATTCCGAAGGGCATGCC
TGTTCGAGCGTCATTTCACCACTCAAGCCTGGCTTGGTATTGGGCGCCGCGGTCGATCCG
CGCGCCTCAAAGTCTCCGGCTGAGCTGTCCGTCTCTAAGCGTTGTGATTTCATTAATCGC
TTCGGAGTGCGGGTGGCCGCGGCCGTTAAATCTTTCACAAGGTTGACCTCGGATCAGGTA
GGGATACCCGCTGAACTTAAGCATA
>URS0000328F1D_1351459 Septoria saccardoi eukaryotic LSU rRNA
GCGGAGGGATCATTACCGAGCGAGGGCCTTCGGGCCCGACCTCCAACCCCTTGTGAACAC
AACCTGTTGCTTCGGGGGCGACCCTACCGTTTCGACGGCGAGCGCCCCCGGGGGCCATCA
AACACTGCATCTTTGCGTCGGAGTTTAAGTAAATTAAACAAAACTTTCAACAACGGATCT
CTTGGTTCTGGCATCGATGAAGAACGCAGCGAAATGCGATAAGTAATGTGAATTGCAGAA
TTCAGTGAATCATCGAATCTTTGAACGCACATTGCGCCCTTTGGTATTCCGAAGGGCATG
CCTGTTCGAGCGTCATTTCACCACTCAAGCCTGGCTTGGTATTGGGCGCCGCGGTCAATC
CGCGCGCCTCAAAGTCCCCGGCTGAGCCGCCCGTCTCTAAGCGTTGTGATTTCATTAATC
GCTTCGGAGTGCGGGCGGCCGCGGCCGTTAAATCTTCCACAAGGTTGACCTCGGATCAGG
TAGGGATACCCGCTG
>URS000032FE1A_1894961 Septoria carvi partial 28S ribosomal RNA
GACCTCGGATCAGGTAGGGATACCCGCTGAACTTAAGCATATCAA
>URS00003314AB_705924 Septoria dysentericae SSU rRNA
TCTGCCAGTAGTCATATGCTTGTCTCAAAGATTAAGCCATGCATGTCTAAGTATAAGCAA
CTATACGGTGAAACTGCGAATGGCTCATTAAATCAGTTATCGTTTATTTGATAGTACCTT
ACTACATGGATAACCGTGGTAATTCTAGAGCTAATACATGCTAAAAACCCCAACTTCGGA
AGGGGTGTATTTATTAGATAAAAAACCAATGCCCTTCGGGGCTCCTTGGTGAATCATAAT
AACTTCACGAATCGCATGGCCTTGCGCCGGCGATGGTTCATTCAAATTTCTGCCCTATCA
ACTTTCGATGGTAGGATAGAGGCCTACCATGGTTTCAACGGGTAACGGGGAATTAGGGTT
CGACTCCGGAGAGGGAGCCTGAGAAACGGCTACCACATCCAAGGAAGGCAGCAGGCGCGC
AAATTACCCAATCCCGACACGGGGAGGTAGTGACAATAAATACTGATACAGGGCTCTTTT
GGGTCTTGTAATTGGAATGAGTACAATTTAAATCCCTTAACGAGGAACAATTGGAGGGCA
AGTCTGGTGCCAGCAGCCGCGGTAATTCCAGCTCCAATAGCGTATATTAAAGTTGTTGCA
GTTAAAAAGCTCGTAGTTGAACCTTGGGCCTGGCTGGCCGGTCCGCCTCACCGCGTGTAC
TGGTCCGGCCGGGCCTTTCCTTCTGGGGAGCCGCATGCCCTTCACTGGGCGTGTCGGGGA
ACCAGGACTTTTACTTTGAAAAAATTAGAGTGTTCAAAGCAGGCCTTTGCTCGAATACAT
TAGCATGGAATAATAGAATAGGACGTGTGGTTCTATTTTGTTGGTTTCTAGGACCGCCGT
AATGATTAATAGGGATAGTCGGGGGCATCCGTATTCAATTGTCAGAGGTGAAATTCTTGG
ATTTATTGAAGACGAACTACTGCGAAAGCATTTGCCAAGGATGTTTTCATTAATCAGTGA
ACGAAAGTTAGGGGATCGAAGACGATCAGATACCGTCGTAGTCTTAACCATAAACTATGC
CGACTAGGGATCGGTGGATGTTATCTTTTTGACTCCATCGGCACCTTACGAGAAATCAAA
GTTTTTGGGTTCTGGGGGGAGTATGGTCGCAAGGCTGAAACTTAAAGAAATTGACGGAAG
GGCACCACCAGGCGTGGAGCCTGCGGCTTAATTTGACTCAACACGGGGAAACTCACCAGG
TCCAGACACAAGTAGGATTGACAGATTGAGAGCTCTTTCTTGATTTTGTGGGTGGTGGTG
CATGGCCGTTCTTAGTTGGTGGAGTGATTTGTCTGCTTAATTGCGATAACGAACGAGACC
TTAACCTGCTAAATAGCCAGGCCCGCTTTGGCGGGTCGCCGGCTTCTTAGAGGGACTATC
GGCTCAAGCCGATGGAAGTTTGAGGCAATAACAGGTCTGTGATGCCCTTAGATGTTCTGG
GCCGCACGCGCGCTACACTGACAGAGCCAACGAGTTCATCACCTTGGCCGGAAGGTCTGG
GTAATCTTGTTAAACTCTGTCGTGCTGGGGATAGAGCATTGCAATTATTGCTCTTCAACG
AGGAATGCCTAGTAAGCGCATGTCATCAGCATGCGTTGATTACGTCCCTGCCCTTTGTAC
ACACCGCCCGTCGCTACTACCGATTGAATGGCTCAGTGAGGCCTTCGGACTGGCCCAGGG
AGGTCGGCAACGACCACCCAGGGCCGGAAAGTTGGTCAAACTCGGTCATTTAGAGGAAGT
AAAAGTCGTAACAAGGTCTCCGTAGGTGAACCTGCGGAGGGATCATT
>URS0000348111_1125866 Septoria chrysanthemella LSU rRNA
TTGCCCTAGTAACGGCGAGTGAAGCGGCAACAGCTCAAATTTGAAATCTGGCGCAAGCCC
GAGTTGTAATTTGTAGAGGATGCTTCTGGGTAGCGACCGATCTAAGTTCCTTGGAACAGG
ACGTCATAGAGGGTGAGAATCCCGTATGTGACCGGCCCGCACCCTTTACGTAGCTCCTTC
GACGAGTCGAGTTGTTTGGGAATGCAGCTCTAAATGGGAGGTAAATTTCTTCTAAAGCTA
AATACCGGCCAGAGACCGATAGCGCACAAGTAGAGTGATCGAAAGATGAAAAGTACTTTG
GAAAGAGAGTTAAAAAGCACGTGAAATTGTTGAAAGGGAAGCGCCTGCAACCAGACTTCG
CGGCAGTGTTCCGCCGGTCTTCTGACCGGTTCATTCTCTGTCGCGAGGCCATCATCGTCT
GGGCCCGCCGGATAAGACCTTAGGAATGTAGCTCACCTTCGGGGGAGTGTTATAGCCTAG
GGTGATGCGGCGAGGCTCGGGCGAGGTCCGCGCTTCGGCAAGGATGATGGCGTAATGGTT
GTCGGCGGCCCGTCTTGAAACACGGACCAAGGAGTCTAACATCTATGCGAGTGTTCGGGT
GTCAAACCCCTACGCGTAATGAAAGTGAACGGAGGTGGGAACCGCAAGGTGCACCATCGA
CCGATCCTGATGTCCTCGGATGGATTTGAGTAAGAGCATAGCTGTTGGGACCCGAAAGAT
GGTGAACTATGCCTGAATAGGGTGAAGCCAGAGGAAACTCTGGTGGAGGCTCGCAGCGGT
TCTGACGTGCAAATCGATCGTCAAATTTGGGTATAGGGGC
>URS0000348111_1125872 Septoria verbascicola LSU rRNA
TTGCCCTAGTAACGGCGAGTGAAGCGGCAACAGCTCAAATTTGAAATCTGGCGCAAGCCC
GAGTTGTAATTTGTAGAGGATGCTTCTGGGTAGCGACCGATCTAAGTTCCTTGGAACAGG
ACGTCATAGAGGGTGAGAATCCCGTATGTGACCGGCCCGCACCCTTTACGTAGCTCCTTC
GACGAGTCGAGTTGTTTGGGAATGCAGCTCTAAATGGGAGGTAAATTTCTTCTAAAGCTA
AATACCGGCCAGAGACCGATAGCGCACAAGTAGAGTGATCGAAAGATGAAAAGTACTTTG
GAAAGAGAGTTAAAAAGCACGTGAAATTGTTGAAAGGGAAGCGCCTGCAACCAGACTTCG
CGGCAGTGTTCCGCCGGTCTTCTGACCGGTTCATTCTCTGTCGCGAGGCCATCATCGTCT
GGGCCCGCCGGATAAGACCTTAGGAATGTAGCTCACCTTCGGGGGAGTGTTATAGCCTAG
GGTGATGCGGCGAGGCTCGGGCGAGGTCCGCGCTTCGGCAAGGATGATGGCGTAATGGTT
GTCGGCGGCCCGTCTTGAAACACGGACCAAGGAGTCTAACATCTATGCGAGTGTTCGGGT
GTCAAACCCCTACGCGTAATGAAAGTGAACGGAGGTGGGAACCGCAAGGTGCACCATCGA
CCGATCCTGATGTCCTCGGATGGATTTGAGTAAGAGCATAGCTGTTGGGACCCGAAAGAT
GGTGAACTATGCCTGAATAGGGTGAAGCCAGAGGAAACTCTGGTGGAGGCTCGCAGCGGT
TCTGACGTGCAAATCGATCGTCAAATTTGGGTATAGGGGC
>URS0000348111_1125873 Septoria epilobii LSU rRNA
TTGCCCTAGTAACGGCGAGTGAAGCGGCAACAGCTCAAATTTGAAATCTGGCGCAAGCCC
GAGTTGTAATTTGTAGAGGATGCTTCTGGGTAGCGACCGATCTAAGTTCCTTGGAACAGG
ACGTCATAGAGGGTGAGAATCCCGTATGTGACCGGCCCGCACCCTTTACGTAGCTCCTTC
GACGAGTCGAGTTGTTTGGGAATGCAGCTCTAAATGGGAGGTAAATTTCTTCTAAAGCTA
AATACCGGCCAGAGACCGATAGCGCACAAGTAGAGTGATCGAAAGATGAAAAGTACTTTG
GAAAGAGAGTTAAAAAGCACGTGAAATTGTTGAAAGGGAAGCGCCTGCAACCAGACTTCG
CGGCAGTGTTCCGCCGGTCTTCTGACCGGTTCATTCTCTGTCGCGAGGCCATCATCGTCT
GGGCCCGCCGGATAAGACCTTAGGAATGTAGCTCACCTTCGGGGGAGTGTTATAGCCTAG
GGTGATGCGGCGAGGCTCGGGCGAGGTCCGCGCTTCGGCAAGGATGATGGCGTAATGGTT
GTCGGCGGCCCGTCTTGAAACACGGACCAAGGAGTCTAACATCTATGCGAGTGTTCGGGT
GTCAAACCCCTACGCGTAATGAAAGTGAACGGAGGTGGGAACCGCAAGGTGCACCATCGA
CCGATCCTGATGTCCTCGGATGGATTTGAGTAAGAGCATAGCTGTTGGGACCCGAAAGAT
GGTGAACTATGCCTGAATAGGGTGAAGCCAGAGGAAACTCTGGTGGAGGCTCGCAGCGGT
TCTGACGTGCAAATCGATCGTCAAATTTGGGTATAGGGGC
>URS0000348111_1125874 Septoria lysimachiae LSU rRNA
TTGCCCTAGTAACGGCGAGTGAAGCGGCAACAGCTCAAATTTGAAATCTGGCGCAAGCCC
GAGTTGTAATTTGTAGAGGATGCTTCTGGGTAGCGACCGATCTAAGTTCCTTGGAACAGG
ACGTCATAGAGGGTGAGAATCCCGTATGTGACCGGCCCGCACCCTTTACGTAGCTCCTTC
GACGAGTCGAGTTGTTTGGGAATGCAGCTCTAAATGGGAGGTAAATTTCTTCTAAAGCTA
AATACCGGCCAGAGACCGATAGCGCACAAGTAGAGTGATCGAAAGATGAAAAGTACTTTG
GAAAGAGAGTTAAAAAGCACGTGAAATTGTTGAAAGGGAAGCGCCTGCAACCAGACTTCG
CGGCAGTGTTCCGCCGGTCTTCTGACCGGTTCATTCTCTGTCGCGAGGCCATCATCGTCT
GGGCCCGCCGGATAAGACCTTAGGAATGTAGCTCACCTTCGGGGGAGTGTTATAGCCTAG
GGTGATGCGGCGAGGCTCGGGCGAGGTCCGCGCTTCGGCAAGGATGATGGCGTAATGGTT
GTCGGCGGCCCGTCTTGAAACACGGACCAAGGAGTCTAACATCTATGCGAGTGTTCGGGT
GTCAAACCCCTACGCGTAATGAAAGTGAACGGAGGTGGGAACCGCAAGGTGCACCATCGA
CCGATCCTGATGTCCTCGGATGGATTTGAGTAAGAGCATAGCTGTTGGGACCCGAAAGAT
GGTGAACTATGCCTGAATAGGGTGAAGCCAGAGGAAACTCTGGTGGAGGCTCGCAGCGGT
TCTGACGTGCAAATCGATCGTCAAATTTGGGTATAGGGGC
>URS0000348111_266408 Septoria helianthi LSU rRNA
TTGCCCTAGTAACGGCGAGTGAAGCGGCAACAGCTCAAATTTGAAATCTGGCGCAAGCCC
GAGTTGTAATTTGTAGAGGATGCTTCTGGGTAGCGACCGATCTAAGTTCCTTGGAACAGG
ACGTCATAGAGGGTGAGAATCCCGTATGTGACCGGCCCGCACCCTTTACGTAGCTCCTTC
GACGAGTCGAGTTGTTTGGGAATGCAGCTCTAAATGGGAGGTAAATTTCTTCTAAAGCTA
AATACCGGCCAGAGACCGATAGCGCACAAGTAGAGTGATCGAAAGATGAAAAGTACTTTG
GAAAGAGAGTTAAAAAGCACGTGAAATTGTTGAAAGGGAAGCGCCTGCAACCAGACTTCG
CGGCAGTGTTCCGCCGGTCTTCTGACCGGTTCATTCTCTGTCGCGAGGCCATCATCGTCT
GGGCCCGCCGGATAAGACCTTAGGAATGTAGCTCACCTTCGGGGGAGTGTTATAGCCTAG
GGTGATGCGGCGAGGCTCGGGCGAGGTCCGCGCTTCGGCAAGGATGATGGCGTAATGGTT
GTCGGCGGCCCGTCTTGAAACACGGACCAAGGAGTCTAACATCTATGCGAGTGTTCGGGT
GTCAAACCCCTACGCGTAATGAAAGTGAACGGAGGTGGGAACCGCAAGGTGCACCATCGA
CCGATCCTGATGTCCTCGGATGGATTTGAGTAAGAGCATAGCTGTTGGGACCCGAAAGAT
GGTGAACTATGCCTGAATAGGGTGAAGCCAGAGGAAACTCTGGTGGAGGCTCGCAGCGGT
TCTGACGTGCAAATCGATCGTCAAATTTGGGTATAGGGGC
>URS0000348111_446940 Septoria pachyspora LSU rRNA
TTGCCCTAGTAACGGCGAGTGAAGCGGCAACAGCTCAAATTTGAAATCTGGCGCAAGCCC
GAGTTGTAATTTGTAGAGGATGCTTCTGGGTAGCGACCGATCTAAGTTCCTTGGAACAGG
ACGTCATAGAGGGTGAGAATCCCGTATGTGACCGGCCCGCACCCTTTACGTAGCTCCTTC
GACGAGTCGAGTTGTTTGGGAATGCAGCTCTAAATGGGAGGTAAATTTCTTCTAAAGCTA
AATACCGGCCAGAGACCGATAGCGCACAAGTAGAGTGATCGAAAGATGAAAAGTACTTTG
GAAAGAGAGTTAAAAAGCACGTGAAATTGTTGAAAGGGAAGCGCCTGCAACCAGACTTCG
CGGCAGTGTTCCGCCGGTCTTCTGACCGGTTCATTCTCTGTCGCGAGGCCATCATCGTCT
GGGCCCGCCGGATAAGACCTTAGGAATGTAGCTCACCTTCGGGGGAGTGTTATAGCCTAG
GGTGATGCGGCGAGGCTCGGGCGAGGTCCGCGCTTCGGCAAGGATGATGGCGTAATGGTT
GTCGGCGGCCCGTCTTGAAACACGGACCAAGGAGTCTAACATCTATGCGAGTGTTCGGGT
GTCAAACCCCTACGCGTAATGAAAGTGAACGGAGGTGGGAACCGCAAGGTGCACCATCGA
CCGATCCTGATGTCCTCGGATGGATTTGAGTAAGAGCATAGCTGTTGGGACCCGAAAGAT
GGTGAACTATGCCTGAATAGGGTGAAGCCAGAGGAAACTCTGGTGGAGGCTCGCAGCGGT
TCTGACGTGCAAATCGATCGTCAAATTTGGGTATAGGGGC
>URS0000348111_705924 Septoria dysentericae LSU rRNA
TTGCCCTAGTAACGGCGAGTGAAGCGGCAACAGCTCAAATTTGAAATCTGGCGCAAGCCC
GAGTTGTAATTTGTAGAGGATGCTTCTGGGTAGCGACCGATCTAAGTTCCTTGGAACAGG
ACGTCATAGAGGGTGAGAATCCCGTATGTGACCGGCCCGCACCCTTTACGTAGCTCCTTC
GACGAGTCGAGTTGTTTGGGAATGCAGCTCTAAATGGGAGGTAAATTTCTTCTAAAGCTA
AATACCGGCCAGAGACCGATAGCGCACAAGTAGAGTGATCGAAAGATGAAAAGTACTTTG
GAAAGAGAGTTAAAAAGCACGTGAAATTGTTGAAAGGGAAGCGCCTGCAACCAGACTTCG
CGGCAGTGTTCCGCCGGTCTTCTGACCGGTTCATTCTCTGTCGCGAGGCCATCATCGTCT
GGGCCCGCCGGATAAGACCTTAGGAATGTAGCTCACCTTCGGGGGAGTGTTATAGCCTAG
GGTGATGCGGCGAGGCTCGGGCGAGGTCCGCGCTTCGGCAAGGATGATGGCGTAATGGTT
GTCGGCGGCCCGTCTTGAAACACGGACCAAGGAGTCTAACATCTATGCGAGTGTTCGGGT
GTCAAACCCCTACGCGTAATGAAAGTGAACGGAGGTGGGAACCGCAAGGTGCACCATCGA
CCGATCCTGATGTCCTCGGATGGATTTGAGTAAGAGCATAGCTGTTGGGACCCGAAAGAT
GGTGAACTATGCCTGAATAGGGTGAAGCCAGAGGAAACTCTGGTGGAGGCTCGCAGCGGT
TCTGACGTGCAAATCGATCGTCAAATTTGGGTATAGGGGC
>URS0000348219_266411 Septoria obesa SSU rRNA
GCAACTATACGGTGAAACTGCGAATGGCTCATTAAATCAGTTATCGTTTATTTGATAGTA
CCTTACTACATGGATAACTGTGGTAATTCTAGAGCTAATACATGCTAAAAACCCCAACTT
CGGAAGGGGTGTATTTATTAGACAAAAAACCAATGCCCTTCGGGGCTCCTTGGTGAATCA
TAATAACTTCACGAATCGCATGGCCTTGCGCCGGCGATGGTTCATTCAAATTTCTGCCCT
ATCAACTTTCGATGGTAGGATAGAGGCCTACCATGGTTTCAACGGGTAACGGGGAATTAG
GGTTCGACTCCGGAGAGGGAGCCTGAGAAACGGCTACCACATCCAAGGAAGGCAGCAGGC
GCGCAAATTACCCAATCCCGACACGGGGAGGTAGTGACAATAAATACTGATACAGGGCTC
TTTTGGGTCTTGTAATTGGAATGAGTACAATTTAAATCCCTTAACGAGGAACAATTGGAG
GGCAAGTCTGGTGCCAGCAGCCGCGGTAATTCCAGCTCCAATAGCGTATATTAAAGTTGT
TGCAGTTAAAAAGCTCGTAGTTGAACCTTGGGCCTGGCTGGCCGGTCCGCCTCACCGCGT
GTACTGGTCCGGCCGGGCCTTTCCTTCTGGGGAGCCGCATGCCCTTCACTGGGCGTGTCG
GGGAACCAGGACTTTTACTTTGAAAAAATTAGAGTGTTCAAAGCAGGCCTTTGCTCGAAT
ACATTAGCATGGAATAATAGAATAGGACGTGTGGTTCTATTTTGTTGGTTTCTAGGACCG
CCGTAATGATTAATAGGGATAGTCGGGGGCATCCGTATTCAATTGTCAGAGGTGAAATTC
TTGGATTTATTGAAGACGAACTACTGCGAAAGCATTTGCCAAGGATGTTTTCATTAATCA
GTGAACGAAAGTTAGGGGATCGAAGACGATCAGATACCGTCGTAGTCTTAACCATAAACT
ATGCCGACTAGGGATCGGTGGATGTTATCTTTTTGACTCCATCGGCACCTTACGAGAAAT
CAAAGTTTTTGGGTTCTGGGGGGAGTATGGTCGCAAGGCTGAAACTTAAAGAAATTGACG
GAAGGGCACCACCAGGCGTGGAGCCTGCGGCTTAATTTGACTCAACACGGGGAAACTCAC
CAGGTCCAGACACAAGTAGGATTGACAGATTGAGAGCTCTTTCTTGATTTTGTGGGTGGT
GGTGCATGGCCGTTCTTAGTTGGTGGAGTGATTTGTCTGCTTAATTGCGATAACGAACGA
GACCTTAACCTGCTAAATAGCCAGGCCCGCTTTGGCGGGTCGCCGGCTTCTTAGAGGGAC
TATCGGCTCAAGCCGATGGAAGTTTGAGGCAATAACAGGTCTGTGATGCCCTTAGATGTT
CTGGGCCGCACGCGCGCTACACTGACAGAGCCAACGAGTTCATCACCTTGGCCGGAAGGT
CTGGGTAATCTTGTTAAACTCTGTCGTGCTGGGGATAGAGCATTGCAATTATTGCTCTTC
AACGAGGAATGCCTAGTAAGCGCATGTCATCAGCATGCGTTGATTACGTCCCTGCCCTTT
GTACACACCGCCCGTCGCTACTACCGATTGAATGGCTCAGTGAGGCCTTCGGACTGGCCC
AGGGAGGTCGGCAACGACCACCCAGGGCCGGAAAGTTGGTCAAACTCGGTCATTTAGAGG
AAGTAAAAGTCGTAACAAGGTCTCCGTAGGTGAACCTGCGGAGGGATCATT
>URS0000348EE0_1168309 Septoria rudbeckiae eukaryotic LSU rRNA
TCCGTAGGTGAACCTGCGGAGGGATCATTACTGAGTGAGGGCCTTCGGGCTCGACCTCCA
ACCCTTTGTGAACACAACTTGTTGCTTCGGGGGCGACCCTGCCGTTTCGACGGCGAGCGC
CCCCGGAGGCCTTCAAACACTGCATCTTTGCGTCGGAGTTTAAGTAAATTAAACAAAACT
TTCAACAACGGATCTCTTGGTTCTGGCATCGATGAAGAACGCAGCGAAATGCGATAAGTA
ATGTGAATTGCAGAATTCAGTGAATCATCGAATCTTTGAACGCACATTGCGCCCTTTGGT
ATTCCGAAGGGCATGCCTGTTCGAGCGTCATTTCACCACTCAAGCCTGGCTTGGTATTGG
GCGCCGCGGTCGATCCGCGCGCCTCAAAGTCTCCGGCTGAGCCGTCCGTCTCTAAGCGTT
GTGATTTCATTAATCGCTTCGGAGTGCGGGCGGTCGCGGCCGTTAAATCTTTCACAAGGT
TGACCTCGGATCAGGTAGGGATACCCGCTGAACTTAAGCATATCAATA
>URS00003496CC_148811 Septoria epambrosiae partial 28S ribosomal RNA
GTTGACCTCGGATCAGGTAGGGATACCCGCTGAACTTAAGCATATC
>URS00003496CC_1707704 Septoria sp. partial 28S ribosomal RNA
GTTGACCTCGGATCAGGTAGGGATACCCGCTGAACTTAAGCATATC
>URS0000357533_1288286 Septoria sp. LLX 0109 eukaryotic LSU rRNA
CCTGCGGAGGGATCATTACTGAGTGAGGGCCTTCGGGCTCGACCTCCAACCCTTTGTGAA
CCCAACTTGTTGCTTCGGGGGCGACCCTGCCGTTTCGACGGCGAGCGCCCCCGGAGACCT
TCAAACACTGCATCTTTGCGTCGGAGTTTAAGTAAATTAAACAAAACTTTCAACAACGGA
TCTCTTGGTTCTGGCATCGATGAAGAACGCAGCGAAATGCGATAAGTAATGTGAATTGCA
GAATTCAGTGAATCATCGAATCTTTGAACGCACATTGCGCCCTTTGGTATTCCGAAGGGC
ATGCCTGTTCGAGCGTCATTTCACCACTCAAGCCTGGCTTGGTATTGGGCGCCGCGGTCA
ATCCGCGCGCCTCAAAGTCTCCGGCTGAGCTGTCCGTCTCTAAGCGTTGTGATTTCATTA
ATCGCTTCGGAGTGCGGGCGGCCGCGGCCGTTAAATCTTTCACAAGGTTGACCTCGGATC
AGGTAGGGATACCCGCTGAACTTAAGCATATCAT
>URS000035E97E_1350550 Septoria aegopodina eukaryotic LSU rRNA
GGGATTGCCCTAGTAACGGCGAGTGAAGCGGCAACAGCTCAAATTTGAAATCTGGCGCAA
GCCCGAGTTGTAATTTGTAGAGGATGCTTCTGGGTAGCGACCGATCTAAGTTCCTTGGAA
CAGGACGTCATAGAGGGTGAGAATCCCGTATGTGACCGGCCCGCACCCTTTACGTAGCTC
CTTCGACGAGTCGAGTTGTTTGGGAATGCAGCTCTAAATGGGAGGTAAATTTCTTCTAAA
GCTAAATACCGGCCAGAGACCGATAGCGCACAAGTAGAGTGATCGAAAGATGAAAAGTAC
TTTGGAAAGAGAGTTAAAAAGCACGTGAAATTGTTGAAAGGGAAGCGCCTGCAACCAGAC
TTCGCGGCAGTGTTCCACCGGTCTTCTGACCGGTTCATTCTCTGTCGCGAGGCCATCATC
GTCTCGGCCCGCCGGATAAGACCTGAGGAATGTAGCTCACCTTCGGGAGAGTGTTATAGC
CTCTGGTGATGCGGCGCGGCTGGGGCGAGGTCCGCGCTTCGGCAAGGATGATGGCGTAAT
GGTTGTCGGCGGCCCGTCTTGAAACACGGACCAAGGAGTCTAACATCTATGCGAGTGTTC
GGGTGTCAAACCCCTACGCGTAATGAAAGTGAACGGAGGTGGGAACCGCAAGGTGCACCA
TCGACCGATCCTGATGTCCTCGGATGGATTTGAGTAAGAGCATAGCTGTTGGGACCCGAA
AGATGGTGAACTATGCCTGAATAGGGTGAAGCCAGAGGAAACTCTGGTGGAGGCTCGCAG
CGGTTCTGACGTGCAAATCGATCGTCAAATTTGGGTATAGGGGCG
>URS000035E97E_1351871 Septoria oenanthicola eukaryotic LSU rRNA
GGGATTGCCCTAGTAACGGCGAGTGAAGCGGCAACAGCTCAAATTTGAAATCTGGCGCAA
GCCCGAGTTGTAATTTGTAGAGGATGCTTCTGGGTAGCGACCGATCTAAGTTCCTTGGAA
CAGGACGTCATAGAGGGTGAGAATCCCGTATGTGACCGGCCCGCACCCTTTACGTAGCTC
CTTCGACGAGTCGAGTTGTTTGGGAATGCAGCTCTAAATGGGAGGTAAATTTCTTCTAAA
GCTAAATACCGGCCAGAGACCGATAGCGCACAAGTAGAGTGATCGAAAGATGAAAAGTAC
TTTGGAAAGAGAGTTAAAAAGCACGTGAAATTGTTGAAAGGGAAGCGCCTGCAACCAGAC
TTCGCGGCAGTGTTCCACCGGTCTTCTGACCGGTTCATTCTCTGTCGCGAGGCCATCATC
GTCTCGGCCCGCCGGATAAGACCTGAGGAATGTAGCTCACCTTCGGGAGAGTGTTATAGC
CTCTGGTGATGCGGCGCGGCTGGGGCGAGGTCCGCGCTTCGGCAAGGATGATGGCGTAAT
GGTTGTCGGCGGCCCGTCTTGAAACACGGACCAAGGAGTCTAACATCTATGCGAGTGTTC
GGGTGTCAAACCCCTACGCGTAATGAAAGTGAACGGAGGTGGGAACCGCAAGGTGCACCA
TCGACCGATCCTGATGTCCTCGGATGGATTTGAGTAAGAGCATAGCTGTTGGGACCCGAA
AGATGGTGAACTATGCCTGAATAGGGTGAAGCCAGAGGAAACTCTGGTGGAGGCTCGCAG
CGGTTCTGACGTGCAAATCGATCGTCAAATTTGGGTATAGGGGCG
>URS000036907A_1329199 Septoria cirsii partial 28S ribosomal RNA
GGTTGACCTCGGATCAGGTAGGGATACCCGCTGAACTTAAGCATATCAATAA
>URS0000369FA5_1351434 Septoria bupleuricola eukaryotic LSU rRNA
GGGATTGCCCTAGTAACGGCGAGTGAAGCGGCAACAGCTCAAATTTGAAATCTGGCGCAA
GCCCGAGTTGTAATTTGTAGAGGATGCTTCTGGGTAGCGACCGATCTAAGTTCCTTGGAA
CAGGACGTCATAGAGGGTGAGAATCCCGTATGTGACCGGCCCGCACCCTTTACGTAGCTC
CTTCGACGAGTCGAGTTGTTTGGGAATGCAGCTCTAAATGGGAGGTAAATTTCTTCTAAA
GCTAAATACCGGCCAGAGACCGATAGCGCACAAGTAGAGTGATCGAAAGATGAAAAGTAC
TTTGGAAAGAGAGTTAAAAAGCACGTGAAATTGTTGAAAGGGAAGCGCCTGCAACCAGAC
TTTGCGGCAGTGTTCCGCCGGTCTTCTGACCGGTTCATTCTCTGTCGCGAGGCCATCATC
GTCTGGGCCCGCCGGATAAGACCTTAGGAATGTAGCTCACCTTCGGGGGAGTGTTATAGC
CTATGGTGATGCGGCGAGGCCCGGGCGAGGTCCGCGCTTCGGCAAGGATGATGGCGTAAT
GGTTGCCGGCGGCCCGTCTTGAAACACGGACCAAGGAGTCTAACATCTATGCGAGTGTTC
GGGTGTCAAACCCCTACGCGTAATGAAAGTGAACGGAGGTGGGAACCGCAAGGTGCACCA
TCGACCGATCCTGATGTCCTCGGATGGATTTGAGTAAGAGCATAGCTGTTGGGACCCGAA
AGATGGTGAACTATGCCTGAATAGGGTGAAGCCAGAGGAAACTCTGGTGGAGGCTCGCAG
CGGTTCTGACGTGCAAATCGATCGTCAAATTTGGGTATAGGGGCG
>URS000037109A_237588 Septoria protearum partial 26S ribosomal RNA
GGTGACCTCGATCAGGTAGGGATACCCGCT
>URS0000378128_215473 Septoria apiicola eukaryotic LSU rRNA
GCGGAGGGATCATTACTGAGTGAGGGCCTTCGGGCTCGACCTCCAACCCTTTGTGAACAC
AACTTGTTGCTTCGGGGGCGACCCTGCCGTTTCGACGGCGAGCGCCCCCGGAGACCTTCA
AACCCTGCATCTTTGCGTCGGAGTTTAAGCAAATTAAACAAAACTTTCAACAACGGATCT
CTTGGTTCTGGCATCGATGAAGAACGCAGCGAAATGCGATAAGTAATGTGAATTGCAGAA
TTCAGTGAATCATCGAATCTTTGAACGCACATTGCGCCCTTTGGTATTCCGAAGGGCATG
CCTGTTCGAGCGTCATTTCACCACTCAAGCCTGGCTTGGTATTGGGCGCCGCGGTCAATC
CGCGCGCCTCAAAGTCTCCGGCTGAGCTGTCCGTCTCTAAGCGTTGTGATTTCATTAATC
GCTTCGGAGTGCGGGCGGCCGCGGCCGTTAAATCTTCCACAAGGTTGACCTCGGATCAGG
TAGGGATACCCGCTG
>URS000037D2C7_237588 Septoria protearum eukaryotic LSU rRNA
GCGGAGGGATCATTACTGAGTGAGGGCCTTCGGGCTCGACCTCCAACCCTTTGTGAACAC
AACTTGTTGCTTCGGGGGCGACCCTGCCGTTTCGACGGCGAGCGCCCCCGGAGGCCTTCA
AACACTGCATCTTTGCGTCGGAGTTTAAGTAAATTAAACAAAACTTTCAACAACGGATCT
CTTGGTTCTGGCATCGATGAAGAACGCAGCGAAATGCGATAAGTAATGTGAATTGCAGAA
TTCAGTGAATCATCGAATCTTTGAACGCACATTGCGCCCCTTGGTATTCCGAGGGGCATG
CCTGTTCGAGCGTCATTTCACCACTCAAGCCTGGCTTGGTATTGGGCGCCGCGGTCAATC
CGCGCGCCTCAAAGTCTCCGGCTGAGCTGTCCGTCTCTAAGCGTTGTGATTTCATTAATC
GCTTCGGAGTGCGGGCGGCCGCGGCCGTTAAATCTTTCAAAGGTTGACCTCAGATCAGGT
AGGGATACCCGCTG
>URS0000380169_1352305 Septoria cf. rubi CBS 128646 eukaryotic LSU rRNA
GCGGAGGGATCATTACTGAGTGAGGGCCTTCGGGCTCGACCTCCAACCCTTTGTGAACAC
AACTCGTTGCTTCGGGGGCGACCCTGCCGTTTCGACGGCGAGCGCCCCCGGAGACCATCA
AACACTGCATCTTTGCGTCGGAGTTTAAGTAAATTAAACAAAACTTTCAACAACGGATCT
CTTGGTTCTGGCATCGATGAAGAACGCAGCGAAATGCGATAAGTAATGTGAATTGCAGAA
TTCAGTGAATCATCGAATCTTTGAACGCACATTGCGCCCTTTGGTATTCCGAAGGGCATG
CCTGTTCGAGCGTCATTTCACCACTCAAGCCTGGCTTGGTATTGGGCGCCGCGGTCAATC
CGCGCGCCTCAAAGTCTCCGGCTGAGCTGTCCGTCTCTAAGCGTTGTGATTTCATTAATC
GCTTCGGAGTACGGGCGGCCGCGGCCGTTAAATCTTTCACAAGGTTGACCTCGGATCAGG
TAGGGATACCCGCTG
>URS00003852D6_266411 Septoria obesa eukaryotic LSU rRNA
GAAGCGGCAACAGCTCAAATTTGAAATCTGGCGCAAGCCCGAGTTGTAATTTGTAGAGGA
TGCTTCTGGGTAGCGACCGGTCTAAGTTCCTTGGAACAGGACGTCATAGAGGGTGAGAAT
CCCGTATGTGACCGGCCCGCACCCTCGACGTAGCTCCTTCGACGAGTCGAGTTGTTTGGG
AATGCAGCTCTAAATGGGAGGTAAATTTCTTCTAAAGCTAAATACCGGCCAGAGACCGAT
AGCGCACAAGTAGAGTGATCGAAAGATGAAAAGTACTTTGGAAAGAGAGTTAAAAAGCAC
GTGAAATTGTTGAAAGGGAAGCGCCTGCAACCAGACTTCGCGGCAGTGTTCCGCCGGTCT
TCTGACCGGTTCATTCTCTGCCGCGAGGCCATCATCGTCTGGGCCCGCCGGATAAGACCT
TGGGAATGTAGCTCACCTTCGGGGGAGTGTTATAGCCTAGGGTGATGCGGCGCGGCTCGG
GCGAGGTCCGCGCTTCGGCAAGGATGATGGCGTAATGGTTGTCGGCGGCCCGTCTTGAAA
CACGGACCAAGGAGTCTAACATCTATGCGAGTGTTCGGGTGTCAAACCCCTACGCGTAAT
GAAAGTGAACGGAGGTGGGAACCGCAAGGTGCACCATCGACCGATCCTGATGTCCTCGGA
TGGATTTGAGTAAGAGCATAGCTGTTGGGACCCGAAAGATGGTGAACTATGCCTGAATAG
GGTGAAGCCAGAGGAAACTCTGGTGGA
>URS0000386BD7_215478 Septoria lamiicola LSU rRNA
TTGCCCTAGTAACGGCGAGTGAAGCGGCAACAGCTCAAATTTGAAATCTGGCGCAAGCCC
GAGTTGTAATTTGTAGAGGATGCTTCTGGGTAGCGACCGATCTAAGTTCCTTGGAACAGG
ACGTCATAGAGGGTGAGAATCCCGTATGTGACCGGCCCGCACCCTTTACGTAGCTCCTTC
GACGAGTCGAGTTGTTTGGGAATGCAGCTCTAAATGGGAGGTAAATTTCTTCTAAAGCTA
AATACCGGCCAGAGACCGATAGCGCACAAGTAGAGTGATCGAAAGATGAAAAGTACTTTG
GAAAGAGAGTTAAAAAGCACGTGAAATTGTTGAAAGGGAAGCGCCTGCAACCAGACTTCG
CGGCAGTGTTCCACCGGTCTTCTGACCGGTTCATTCTCTGTCGCGAGGCCATCATCGTCT
GGGCCCGCCGGATAAGACCTTAGGAATGTAGCTCACCTTCGGGGGAGTGTTATAGCCTAG
GGTGATGCGGCGAGGCTCGGGCGAGGTCCGCGCTTCGGCAAGGATGATGGCGTAATGGTT
GTCGGCGGCCCGTCTTGAAACACGGACCAAGGAGTCTAACATCTATGCGAGTGTTCGGGT
GTCAAACCCCTACGCGTAATGAAAGTGAACGGAGGTGGGAACCGCAAGGTGCACCATCGA
CCGATCCTGATGTCCTCGGATGGATTTGAGTAAGAGCATAGCTGTTGGGACCCGAAAGAT
GGTGAACTATGCCTGAATAGGGTGAAGCCAGAGGAAACTCTGGTGGAGGCTCGCAGCGGT
TCTGACGTGCAAATCGATCGTCAAATTTGGGTATAGGGGC
>URS000038863D_1351463 Septoria tanaceti eukaryotic LSU rRNA
TTCCGTAGGTGAACCTGCGGAAGGATCATTAAAAAAGGATGTCACTTGTGGCATACCCCA
TCCGTGTCTATATACTCTTGTTGCTTTGGCAGGCCGTGGTCTTGACCCTGTGGGCTTTAT
GCCTGCAGTGCCTGCCAGAGGACCAAACTCTGAATTTTGTGATGTCTGAGTACTATATAA
TAGTTAAAACTTTCAACAACGGATCTCTTGGTTCTGGCATCGATGAAGAACGCAGCGAAA
TGCGATAAGTAATGTGAATTGCAGAATTCAGTGAATCATCGAATCTTTGAACGCACATTG
CGCCCAGTGGTATTCCGCTGGGCATGCCTGTTCGAGCGTCTTTAAAACACACGCCTTTGC
GTGGTATTGGGAGCTGCGGTTCGCTGCAGCCCCTAAAAATCAATAGYGATACCCACTGGT
CCTACGCGTAGTACAATACCCCGCTTAAGGAACGTGGCTCTTTCAGCCCTAAAATTAGGA
GTCTCGGGTAACCGGACGCCTAGTACGTAGTTTGACCTCGGATCAGGTAGGGATACCCGC
TGAAC
>URS000038911B_361270 Septoria eucalyptorum eukaryotic LSU rRNA
TTGCCCTAGTAACGGCGAGTGAAGCGGCAACAGCTCAAATTTGAAATCTGGCGCAAGCCC
GAGTTGTAATTTGTAGAGGATGCTTCTGGGTAGCGACCGATCTAAGTTCCTTGGAACAGG
ACGTCATAGAGGGTGAGAATCCCGTATGTGACCGGCCCGCACCCTTTACGTAGCTCCTTC
GACGAGTCGAGTTGTTTGGGAATGCAGCTCTAAATGGGAGGTAAATTTCTTCTAAAGCTA
AATACCGGCCAGAGACCGATAGCGCACAAGTAGAGTGATCGAAAGATGAAAAGTACTTTG
GAAAGAGAGTTAAAAAGCACGTGAAATTGTTGAAAGGGAAGCGCCTGCAACCAGACTTCG
TGGCAGTGTTCCGCCGGTCTTCTGACCGGTTTATTCTCTGTCGCGAGGCCATCATCGTCT
AGGCCCGCCGGATAAGACCTTAGGAATGTAGCTCACCTTCGGGGGAGTGTTATAGCCTAT
GGTGATGCGGCGAGGCTTGGGCGAGGTCCGCGCTTCGGCAAGGATGATGGCGTAATGGTT
GTCGGCGGCCCGTCTTGAAACACGGACCAAGGAGTCTAACATCTATGCGAGTGTTCGGGT
GTCAAACCCCTACGCGTAATGAAAGTGAACGGAGGTGGGAACCGCAAGGTGCACCATCGA
CCGATCCTGATGTCCTCGGATGGATTTGAGTAAGAGCATAGCTGTTGGGACCCGAAAGAT
GGTGAACTATGCCTGAATAGGGTGAAGCCAGAGGAAACTCTGGTGGAGGCTCGCAGCGGT
TCTGACGTGCAAATCGATCGTCAAATTTGGGTATAGGGGCGAAAGACTAATCGAACCATC
TAGTAGCTGGTTCCTGCCGAAGTTTCCCTCAGGATAGCAGTAACGTTTTCAGTTTTATGA
GGTAAAGCGAATGATTAGAGGCCTTGGGGTTGAAACAACCTTAACCTATTCTCAAACTTT
AAATATGTAAGAAGTCCTTGTTACTTAGTTGAACGTGGACATTTGAATGCACCGTTACTA
GTGGGCCATTTTTGGTAAGCAGAACTGGCGATGCGGGATGAACCGAACGCGAGGTTAAGG
TGCCGGAATATACGCTCATCAGACACCACAAAAGGTGTTAGTTCATCTAGACAGCAGGAC
GGTGGCCATGGAAGTCGGAATCCGCTAAGGAGTGTGTAACAACTCACCTGCCGAATGAAC
TAGCCCTGAAAATGGATGGCGCTTAAGCGTATTACCCATACCTCGCCGCCAGGGTAGAAA
CGATGCCCTGGCGAGTAGGCAGGC
>URS000038A620_1351445 Septoria leptostachya eukaryotic LSU rRNA
GCGGAGGGATCATTACTGAGTGAGGGCCTTCGGGCTCGACCTCCAACCCTTTGTGAACAC
AACTTGTTGCTTCGGGGGCGACCCTGCCGTTTCGACGGCGAGCGCCCCCGGAGACCATCA
AACACTGCATCTTTGCGTCGGAGTTTAAGTAAATTAAACAAAACTTTCAACAACGGATCT
CTTGGTTCTGGCATCGATGAAGAACGCAGCGAAATGCGATAAGTAATGTGAATTGCAGAA
TTCAGTGAATCATCGAATCTTTGAACGCACATTGCGCCCTTTGGTATTCCGAAGGGCATG
CCTGTTCGAGCGTCATTTCACCACTCAAGCCTGGCTTGGTATTGGGCGCCGCGGTCAATC
CGCGCGCCTCAAAGTCTCCGGCTGAGCTGTCCGTCTCTAAGCGTTGTGATTTCATTAATC
GCTTCGGAGTGCGGGCGGCCGCGGCCGTTAAATCTTTCACCAGGTTGACCTCGGATCAGG
TAGGGATACCCGCTG
>URS000038A620_438382 Septoria callistephi eukaryotic LSU rRNA
GCGGAGGGATCATTACTGAGTGAGGGCCTTCGGGCTCGACCTCCAACCCTTTGTGAACAC
AACTTGTTGCTTCGGGGGCGACCCTGCCGTTTCGACGGCGAGCGCCCCCGGAGACCATCA
AACACTGCATCTTTGCGTCGGAGTTTAAGTAAATTAAACAAAACTTTCAACAACGGATCT
CTTGGTTCTGGCATCGATGAAGAACGCAGCGAAATGCGATAAGTAATGTGAATTGCAGAA
TTCAGTGAATCATCGAATCTTTGAACGCACATTGCGCCCTTTGGTATTCCGAAGGGCATG
CCTGTTCGAGCGTCATTTCACCACTCAAGCCTGGCTTGGTATTGGGCGCCGCGGTCAATC
CGCGCGCCTCAAAGTCTCCGGCTGAGCTGTCCGTCTCTAAGCGTTGTGATTTCATTAATC
GCTTCGGAGTGCGGGCGGCCGCGGCCGTTAAATCTTTCACCAGGTTGACCTCGGATCAGG
TAGGGATACCCGCTG
>URS000038A620_438386 Septoria codonopsidis eukaryotic LSU rRNA
GCGGAGGGATCATTACTGAGTGAGGGCCTTCGGGCTCGACCTCCAACCCTTTGTGAACAC
AACTTGTTGCTTCGGGGGCGACCCTGCCGTTTCGACGGCGAGCGCCCCCGGAGACCATCA
AACACTGCATCTTTGCGTCGGAGTTTAAGTAAATTAAACAAAACTTTCAACAACGGATCT
CTTGGTTCTGGCATCGATGAAGAACGCAGCGAAATGCGATAAGTAATGTGAATTGCAGAA
TTCAGTGAATCATCGAATCTTTGAACGCACATTGCGCCCTTTGGTATTCCGAAGGGCATG
CCTGTTCGAGCGTCATTTCACCACTCAAGCCTGGCTTGGTATTGGGCGCCGCGGTCAATC
CGCGCGCCTCAAAGTCTCCGGCTGAGCTGTCCGTCTCTAAGCGTTGTGATTTCATTAATC
GCTTCGGAGTGCGGGCGGCCGCGGCCGTTAAATCTTTCACCAGGTTGACCTCGGATCAGG
TAGGGATACCCGCTG
>URS000038A620_438397 Septoria violae-palustris eukaryotic LSU rRNA
GCGGAGGGATCATTACTGAGTGAGGGCCTTCGGGCTCGACCTCCAACCCTTTGTGAACAC
AACTTGTTGCTTCGGGGGCGACCCTGCCGTTTCGACGGCGAGCGCCCCCGGAGACCATCA
AACACTGCATCTTTGCGTCGGAGTTTAAGTAAATTAAACAAAACTTTCAACAACGGATCT
CTTGGTTCTGGCATCGATGAAGAACGCAGCGAAATGCGATAAGTAATGTGAATTGCAGAA
TTCAGTGAATCATCGAATCTTTGAACGCACATTGCGCCCTTTGGTATTCCGAAGGGCATG
CCTGTTCGAGCGTCATTTCACCACTCAAGCCTGGCTTGGTATTGGGCGCCGCGGTCAATC
CGCGCGCCTCAAAGTCTCCGGCTGAGCTGTCCGTCTCTAAGCGTTGTGATTTCATTAATC
GCTTCGGAGTGCGGGCGGCCGCGGCCGTTAAATCTTTCACCAGGTTGACCTCGGATCAGG
TAGGGATACCCGCTG
>URS000038F83C_1351457 Septoria putrida eukaryotic LSU rRNA
GCGGAGGGATCATTACTGAGTGAGGGCCTTCGGGCTCGACCTCCAACCCTTTGTGAACAC
AACTTGTTGCTTCGGGGGCGACCCTGCCGTTTCGACGGCGAGCGCCCCCGGAGACCTTCA
AACACTGCATCTTTGCGTCGGAGTTTAAGTAAATTAAACAAAACTTTCAACAACGGATCT
CTTGGTTCTGGCATCGATGAAGAACGCAGCGAAATGCGATAAGTAATGTGAATTGCAGAA
TTCAGTGAATCATCGAATCTTTGAACGCACATTGCGCCCTTTGGTATTCCGAAGGGCATG
CCTGTTCGAGCGTCATTTCACCACTCAAGCCTGGCTTGGTATTGGGCGCCGCGGTCAATC
CGCGCGCCTCAAAGTCTCCGGCTGAGCTGTCCGTCTCTAAGCGTTGTGATTCCATTAATC
GCTTTGGAGTGCGGGCGGCCGCGGCCGTTAAATCTTGCACAAGGTTGACCTCGGATCAGG
TAGGGATACCCGCTG
>URS0000390C72_1389617 Septoria sp. RHS77656 eukaryotic LSU rRNA
AACCTGCGGAGGGATCATTACTGAGTGAGGGCCTTCGGGCTCGACCTCCAACCCTTTGTG
AACACAACTTGTTGCTTCGGGGGCGACCCTGCCGTTTCTGACGGCGAGCGCCCCCGGAGG
CCTTCAAACACTGCATCTTTGCGTCGGAGTTTAAGCAAATTAAACAAAACTTTCAACAAC
GGATCTCTTGGTTCTGGCATCGATGAAGAACGCAGCGAAATGCGATAAGTAATGTGAATT
GCAGAATTCAGTGAATCATCGAATCTTTGAACGCACATTGCGCCCTTTGGTATTCCGAAG
GGCATGCCTGTTCGAGCGTCATTTCACCACTCAAGCCTGGCTTGGTATTGGGCGCCGCGG
TCAATCCGCGCGCCTCAAAGTCTCCGGCTGAGCTGTCCGTCTCTAAGCGTTGTGATTTCA
TTAATCGCTTTGGAGTGCGGGCGGCGGCGGCCGTTAAATCTTTCACAAGGTTGACCTCGG
ATCAGGTAGGGATACCCGCTGAACTTAAGCATATCAAT
>URS00003956B3_148811 Septoria epambrosiae partial 18S ribosomal RNA
GTAACAAGGTCTCCGTAGGTGAACCTGCGGAGGGATCATT
>URS00003A17D3_1350550 Septoria aegopodina partial 18S ribosomal RNA
TGCGGAGGGATCATTA
>URS00003A9E45_1329198 Septoria bupleuri 5.8S ribosomal RNA
TTCAACAACGGATCTCTTGGTTCTGGCATCGATGAAGAACGCAGCGAAATGCGATAAGTA
ATGTGAATTGCAGAATTCAGTGAATCATCGAATCTTTGAACGCACATTGCGCCCTTTGGT
ATTCCGAAGGGCATGCCTGTTCGAGCG
>URS00003AD647_1351432 Septoria sp. 'astralagi' eukaryotic LSU rRNA
GGGATTGCCCTAGTAACGGCGAGTGAAGCGGCAACAGCTCAAATTTGAAATCTGGCGCAA
GCCCGAGTTGTAATTTGTAGAGGATGCTTCTGGGTAGCGACCGGTCTAAGTTCCTTGGAA
CAGGACGTCATAGAGGGTGAGAATCCCGTATGTGACCGGCCCGCACCCTTTACGTAGCTC
CTTCGACGAGTCGAGTTGTTTGGGAATGCAGCTCTAAATGGGAGGTAAATTTCTTCTAAA
GCTAAATACCGGCCAGAGACCGATAGCGCACAAGTAGAGTGATCGAAAGATGAAAAGTAC
TTTGGAAAGAGAGTTAAAAAGCACGTGAAATTGTTGAAAGGGAAGCGCCTACAACCAGAC
TTCGCGGCAGTGTTCCGCCGGTCTTCTGACCGGTTTATTCTCTGTCGCGAGGCCATCATC
GTCTGGGCCCGCCGGATAAGACCTTAGGAATGTAGCTCACCTTCGGGGGAGTGTTATAGC
CTATGGTGATGCGGCGAGGCTCGGGCGAGGTCCGCGCTTCGGCAAGGATGATGGCGTAAT
GGTTGTCGGCGGCCCGTCTTGAAACACGGACCAAGGAGTCTAACATCTATGCGAGTGTTC
GGGTGTCAAACCCCTACGCGTAATGAAAGTGAACGGAGGTGGGAACCGCAAGGTGCACCA
TCGACCGATCCTGATGTCCTCGGATGGATTTGAGTAAGAGCATAGCTGTTGGGACCCGAA
AGATGGTGAACTATGCCTGAATAGGGTGAAGCCAGAGGAAACTCTGGTGGAGGCTCGCAG
CGGTTCTGACGTGCAAATCGATCGTCAAATTTGGGTATAGGGGCG
>URS00003ADEFB_438386 Septoria codonopsidis partial 18S ribosomal RNA
TTCCGTAGGGGTGACCTGCGCAGGGATCATT
>URS00003B001F_1351439 Septoria dolichospora eukaryotic LSU rRNA
GCGGAGGGATCATTACCGAGTGAGGGCCTTCGGGCCCGACCTCCAACCCTTTGTGAACAC
AACTTGTTGCTTCGGGGGCGACCCTGCCGTCTCGACGGCGAGCGCCCCCGGAGGCCTTCA
AACCCTGCATCATTGCGTCGGAGTTTAAGTAAATTAAACAAAACTTTCAACAACGGATCT
CTTGGTTCTGGCATCGATGAAGAACGCAGCGAAATGCGATAAGTAATGTGAATTGCAGAA
TTCAGTGAATCATCGAATCTTTGAACGCACATTGCGCCCTTTGGTATTCCGAAGGGCATG
CCTGTTCGAGCGTCATTTCACCACTCAAGCCTGGCTTGGTATTGGGCGCCGCGGTCGATC
CGCGCGCCTCAAAGTCTCCGGCTGAGCTGTCCGTCTCCAAGCGTTGTGATTTCATTAATC
GCTTCGGAGGGCGGGCGGCCGCGGCCGTTAAATCTTCACAAGGTTGACCTCGGATCAGGT
AGGGATACCCGCTG
>URS00003B50BB_202922 Septoria arundinacea partial 28S ribosomal RNA
TCAAGTAGGGATACCCGCTGAACTTAAGCAT
>URS00003B6FFD_237588 Septoria protearum SSU rRNA
GCAACTATACGGTGAAACTGCGAATGGCTCATTAAATCAGTTATCGTTTATTTGATAGTA
CCTTACTACATGGATAACCGTGGTAATTCTAGAGCTAATACATGCTAAAAACCCCAACTT
CGGAAGGGGTGTATTTATTAGATAAAAAACCAATGCCCTTCGGGGCTCCTTGGTGAATCA
TAATAACTTCACGAATCGCATGGCCTTGCGCCGGCGATGGTTCATTCAAATTTCTGCCCT
ATCAACTTTCGATGGTAGGATAGAGGCCTACCATGGTTTCAACGGGTAACGGGGAATTAG
GGTTCGACTCCGGAGAGGGAGCCTGAGAAACGGCTACCACATCCAAGGAAGGCAGCAGGC
GCGCAAATTACCCAATCCCGACACGGGGAGGTAGTGACAATAAATACTGATACAGGGCTC
TTTTGGGTCTTGTAATTGGAATGAGTACAATTTAAATCCCTTAACGAGGAACAATTGGAG
GGCAAGTCTGGTGCCAGCAGCCGCGGTAATTCCAGCTCCAATAGCGTATATTAAAGTTGT
TGCAGTTAAAAAGCTCGTAGTTGAACCTTGGGCCTGGCTGGCCGGTCCGCCTCACCGCGT
GTACTGGTCCGGCCGGGCCTTTCCTTCTGGGGAGCCGCATGCCCTTCACTGGGCGTGTCG
GGGAACCAGGACTTTTACTTTGAAAAAATTAGAGTGTTCAAAGCAGGCCTTTGCTCGAAT
ACATTAGCATGGAATAATAGAATAGGACGTGTGGTTCTATTTTGTTGGTTTCTAGGACCG
CCGTAATGATTAATAGGGATAGTCGGGGGCATCCGTATTCAATTGTCAGAGGTGAAATTC
TTGGATTTATTGAAGACGAACTACTGCGAAAGCATTTGCCAAGGATGTTTTCATTAATCA
GTGAACGAAAGTTAGGGGATCGAAGACGATCAGATACCGTCGTAGTCTTAACCATAAACT
ATGCCGACTAGGGATCGGTGGATGTTATCTTTTTGACTCCATCGGCACCTTACGAGAAAT
CAAAGTTTTTGGGTTCTGGGGGGAGTATGGTCGCAAGGCTGAAACTTAAAGAAATTGACG
GAAGGGCACCACCAGGCGTGGAGCCTGCGGCTTAATTTGACTCAACACGGGGAAACTCAC
CAGGTCCAGACACAAGTAGGATTGACAGATTGAGAGCTCTTTCTTGATTTTGTGGGTGGT
GGTGCATGGCCGTTCTTAGTTGGTGGAGTGATTTGTCTGCTTAATTGCGATAACGAACGA
GACCTTAACCTGCTAAATAGCCAGGCCCGCTTTGGCGGGTCGCCGGCTTCTTAGAGGGAC
TATCGGCTCAAGCCGATGGAAGTTTGAGGCAATAACAGGTCTGTGATGCCCTTAGATGTT
CTGGGCCGCACGCGCGCTACACTGACAGAGCCAACGAGTTCATCACCTTGGCCGGAAGGT
CTGGGTAATCTTGTTAAACTCTGTCGTGCTGGGGATAGAGCATTGCAATTGTTGCTCTTC
AACGAGGAATGCCTAGTAAGCGCATGTCATCAGCATGCGTTGATTACGTCCCTGCCCTTT
GTACACACCGCCCGTCGCTACTACCGATTGAATGGCTCAGTGAGGCCTTCGGACTGGCCC
AGGGAGGTCGGCAACGACCACCCAGGGCCGGAAAGTTGGTCAAACTCGGTCATTTAGAGG
AAGTAAAAGTCGTAACAAGGTCTCCGTAGGTGAACCTGCGGAGGGATCATT
>URS00003C09B2_1351442 Septoria gentianae eukaryotic LSU rRNA
GGGATTGCCCTAGTAACGGCGAGTGAAGCGGCAACAGCTCAAATTTGAAATCTGGCGCAA
GCCCGAGTTGTAATTTGTAGAGGATGCTTCTGGGTAGCGACCGATCTAAGTTCCTTGGAA
CAGGACGTCATAGAGGGTGAGAATCCCGTATGTGACCGGCCCGCACCCTTTACGTAGCTC
CTTCGACGAGTCGAGTTGTTTGGGAATGCAGCTCTAAATGGGAGGTAAATTTCTTCTAAA
GCTAAATATTGGCCAGAGACCGATAGCGCACAAGTAGAGTGATCGAAAGATGAAAAGTAC
TTTGGAAAGAGAGTTAAACAGCACGTGAAATTGTTGAAAGGGAAGCGCCTGCAACCAGAC
TTCGCGGCAGTGTTCCACCGGTCTTCTGACCGGTTCATTCTCTGTCGCGAGGCCATCATC
GTCTCGGCCCGCCAGATAAGACCTGAGGAATGTAGCTCACCTTCGGGGGAGTGTTATAGC
CTCTGGTGATGTGGCGCGGCTGGGGCGAGGTCCGCGCTTCGGCAAGGATGATGGCGTAAT
GGTTGTCGGCGGCCCGTCTTGAAACACGGACCAAGGAGTCTAACATCTATGCGAGTGTTC
GGGTGTCAAACCCCTACGCGTAATGAAAGTGAACGGAGGTGGGAACCGCAAGGTGCACCA
TCGACCGATCCTGATGTCCTCGGATGGATTTGAGTAAGAGCATAGCTGTTGGGACCCGAA
AGATGGTGAACTATGCCTGAATAGGGTGAAGCCAGAGGAAACTCTGGTGGAGGCTCGCAG
CGGTTCTGACGTGCAAATCGATCGTCAAATTTGGGTATAGGGGCG
>URS00003C24DC_266411 Septoria obesa eukaryotic LSU rRNA
GCGGAGGGATCATTACCGAGTGAGGGCCTTCGGGTCCGACCTCCAACCCTTTGTGAACAC
AACTTGTTGCTTCGGGGGCGACCCTGCCGTTTCGACGGCGGCGCCCCCGGAGACCTTCCA
ACACTGCATCTTTGCGTCGGAGTTTAAGTAAATTGAACAAAACTTTCAACAACGGATCTC
TTGGTTCTGGCATCGATGAAGAACGCAGCGAAATGCGATAAGTAATGTGAATTGCAGAAT
TCAGTGAATCATCGAATCTTTGAACGCACATTGCGCCCTTTGGTATTCCGAAGGGCATGC
CTGTTCGAGCGTCATTTCACCACTCAAGCCTGGCTTGGTATTGGGCGCCGCGGTCCATCC
GCGCGCCTCAAAGTCTCCGGCTGAGCTGTCCGTCTCCAAGCGTCGTGATTTCATTAATCG
CTCCGGGGTGCGGGCGGCCGCGGCCGTTAAATCTTTCACCAGGTTGACCTCGGATCAGGT
AGGGATACCCGCTG
>URS00003CD135_1329204 Septoria dearnessii partial 28S ribosomal RNA
TTGACCTCGGATCAGGTAGGGATACCCGCTGAACTTAAGCATATCAATAAGCGGAGGA
>URS00003CD50E_266402 Septoria erigerontis eukaryotic LSU rRNA
GCGGAGGGATCATTACTGAGTGAGGGCCTTCGGGCTCGACCTCCAACCCTTTGTGAACAC
AAACTTGTTGCTTCGGGGGCGACCCTGCCGTTTCGACGGCGAGCGCCCCCGGAGACCATC
AAACACTGCATCTTTGCGTCGGAGTTTAAGTAAATTAAACAAAACTTTCAACAACGGATC
TCTTGGTTCTGGCATCGATGAAGAACGCAGCGAAATGCGATAAGTAATGTGAATTGCAGA
ATTCAGTGAATCATCGAATCTTTGAACGCACATTGCGCCCTTTGGTATTCCGAAGGGCAT
GCCTGTTCGAGCGTCATTTCACCACTCAAGCCTGGCTTGGTATTGGGCGCCGCGGTCGAT
CCGCGCGCCTCAAAGTCTCCGGCTGAGCTGTCCGTCTCTAAGCGTTGTGATTTCATTAAT
CGCTTCGGAGTGCGGGTGGCCGCGGCCGTTAAATCTTTCACAAGGTTGACCTCGGATCAG
GTAGGGATACCCGCTG
>URS00003CEB4C_266409 Septoria lactucae eukaryotic LSU rRNA
GCGGAGGGATCATTACCGAGTGAGGGCCTCCGGGCTCGACCTCCAACCCTTTGTGAACAC
AACTTGTTGCTTCGGGGGCGACCCTGCCGTTTCGACGGTGAGCGCCCCCGGAGGCCTTCA
AACCCTGCATCTTTGCGTCGGAGTTTAAGTAAATTAAACAAAACTTTCAACAACGGATCT
CTTGGTTCTGGCATCGATGAAGAACGCAGCGAAATGCGATAAGTAATGTGAATTGCAGAA
TTCAGTGAATCATCGAATCTTTGAACGCACATTGCGCCCTTTGGTATTCCGAAGGGCATG
CCTGTTCGAGCGTCATTTCACCACTCAAGCCTGGCTTGGTATTGGGCGCCGCGGTCGTTG
ATCCGCGCGCCTCAAAGTGTCCGGCTGAGCTGTCCGTCTCTAAGCGTTGTGATTTCATTA
ATCGCTTTGGAGTGCGGGCGGCCGCGGCCGTTAAATCTTTCACAAGGTTGACCTCGGATC
AGGTAGGGATACCCGCTG
>URS00003CF291_438388 Septoria justiciae eukaryotic LSU rRNA
GGGATTGCCCTAGTAACGGCGAGTGAAGCGGCAACAGCTCAAATTTGAAATCTGGCGTAA
GCCCGAGTTGTAATTTGTAGAGGATGCTTCTGGGTAGCGACCGATCTAAGTTCCTTGGAA
CAGGACGTCATAGAGGGTGAGAATCCCGTATGTGACCGGCCCGCACCCTTTACGTAGCTC
CTTCGACGAGTCGAGTTGTTTGGGAATGCAGCTCTAAATGGGAGGTAAATTTCTTCTAAA
GCTAAATACCGGCCAGAGACCGATAGCGCACAAGTAGAGTGATCGAAAGATGAAAAGTAC
TTTGGAAAGAGAGTTAAAAAGCACGTGAAATTGTTGAAAGGGAAGCGCCTGCAACCAGAC
TTCGTGGCAGTGTTCCGCCGGTCTTCTGACCGGTTTATTCTCTGTCGCGAGGCCATCATC
GTCTAGGCCCGCCGGATAAGACCTTAGGAATGTAGCTCACCTTCGGGGGAGTGTTATAGC
TTATGGTGATGCGGCGAGGCTTGGGCGAGGTCCGCGCTTCGGCAAGGATGATGGCGTAAT
GGTTGTCGGCGGCCCGTCTTGAAACACGGACCAAGGAGTCTAACATCTATGCGAGTGTTC
GGGTGTCAAACCCCTACGCGTAATGAAAGTGAACGGAGGTGGGAACCGCAAGGTGCACCA
TCGACCGATCCTGATGTCCTCGGATGGATTTGAGTAAGAGCATAGCTGTTGGGACCCGAA
AGATGGTGAACTATGCCTGGATAGGGTGAAGCCAGAGGAAACTCTGGTGGAGGCTCGCAG
CGGTTCTGACGTGCAAATCGATCGTCAAATTTGGGTATAGGGGCG
>URS00003D0060_438385 Septoria chelidonii eukaryotic LSU rRNA
AACCTGCGGAGGGATCATTACTGAGTGAGGGCCCTCGGGCTCGACCTCCAACCCTTTGTG
AACACCACTTGTTGCTTCGGGGGCGACCCTGCCGTTTCGACGGCGAGCGCCCCCGGAGAC
CATCAAACACTGCATCTCTGCGTCGGAGTTTAAGCAAATTAAACAAAACTTTCAACAACG
GATCTCTTGGTTCTGGCATCGATGAAGAACGCAGCGAAATGCGATAAGTAATGTGAATTG
CAGAATTCAGTGAATCATCGAATCTTTGAACGCACATTGCGCCCTTTGGTATTCCGAAGG
GCATGCCTGTTCGAGCGTCATTTCACCACTCAAGCCTGGCTTGGTATTGGGCGCCGCGGT
CAATCCGCGCGCCTCAAAGTCTCCGGCTGAGCTGTCCGTCTCTAAGCGTTGTGATTTCAT
TAATCGCTTCGGAGTGCGGGCGGCCGCGGCCGTTAAATCTTTCGCAAGGTTGACCTCGGA
TCAGGTAGGGATA
>URS00003D17CE_237588 Septoria protearum eukaryotic LSU rRNA
CTCCGTAGGTGAACCTGCGGAGGGATCATTACTGAGTGAAGGGCCTCCGGGCCCGACCTC
CAACCCTTTGTGAACACACTTGTTGCTTCGGGGGCGACCCTGCCGTTTCGACGGCGAGCG
CCCCCGGAGGCCTTCAAACGCTGCATCTTTGCGTCGGAGTTTAAGTAAATTAAACAAAAC
TTTCAACAACGGATCTCTTGGTTCTGGCATCGATGAAGAACGCAGCGAAATGCGATAAGT
AATGTGAATTGCAGAATTCAGTGAATCATCGAATCTTTGAACGCACATTGCGCCCTTTGG
TATTCCGAAGGGCATGCCTGTTCGAGCGTCATTTCACCACTCAAGCCTGGCTTGGTATTG
GGCGCCGCGGTCCATCCGCGCGCCTCAAAGTCTCCGGCTGAGCTGTCCGTCTCCAAGCGT
TGTGATTTCATTAATCGCTTCGGAGCGCGGGCGGCCGCGGCCGTTAAATCTTCACAAGGT
TGACCTCGGATCAGGTAGGGATACCCGCTGAAC
>URS00003D6772_446920 Septoria crepidis eukaryotic LSU rRNA
GCGGAGGGATCATTACTGAGTGAGGGCCTTCGGGCTCGACCTCCAACCCTTTGTGAACAC
AACTTGTTGCTTCGGGGGCGACCCTGCCGTTTCGACGGCGAGCGCCCCCGGAGACCATCA
AACACTGCATCTTTGCGTCGGAGTCTAAGTAAATTAAACAAAACTTTCAACAACGGATCT
CTTGGTTCTGGCATCGATGAAGAACGCAGCGAAATGCGATAAGTAATGTGAATTGCAGAA
TTCAGTGAATCATCGAATCTTTGAACGCACATTGCGCCCTTTGGTATTCCGAAGGGCATG
CCTGTTCGAGCGTCATTTCACCACTCAAGCCTGGCTTGGTATTGGGCGCCGCGGTCAATC
CGCGCGCCTCAAAGTCTCCGGCTGAGCTGTCCGTCTCTAAGCGTTGTGATTTCATTAATC
GCTTCGGAGTGCGGGCGGCCGCGGCCGTTAAATCTTTCACCAGGTTGACCTCGGATCAGG
TAGGGATACCCGCTG
>URS00003E56BA_266406 Septoria leucanthemi SSU rRNA
GTATAAGCAACTATACGGTGAAACTGCGAATGGCTCATTAAATCAGTTATCGTTTATTTG
ATAGTACCTTACTACATGGATAACCGTGGTAATTCTAGAGCTAATACATGCTAAAAACCC
CAACTTCGGAAGGGGTGTATTTATTAGATAAAAAACCAATGCCCTTCGGGGCTCCTTGGT
GAATCATAATAACTTCACGAATCGCATGGCCTTGCGCCGGCGATGGTTCATTCAAATTTC
TGCCCTATCAACTTTCGATGGTAGGATAGAGGCCTACCATGGTTTCAACGGGTAACGGGG
AATTAGGGTTCGACTCCGGAGAGGGAGCCTGAGAAACGGCTACCACATCCAAGGAAGGCA
GCAGGCGCGCAAATTACCCAATCCCGACACGGGGAGGTAGTGACAATAAATACTGATACA
GGGCTCTTTTGGGTCTTGTAATTGGAATGAGTACAATTTAAATCCCTTAACGAGGAACAA
TTGGAGGGCAAGTCTGGTGCCAGCAGCCGCGGTAATTCCAGCTCCAATAGCGTATATTAA
AGTTGTTGCAGTTAAAAAGCTCGTAGTTGAACCTTGGGCCTGGCTGGCCGGTCCGCCTCA
CCGCGTGTACTGGTCCGGCCGGGCCTTTCCTTCTGGGGAGCCGCATGCCCTTCACTGGGC
GTGTCGGGGAACCAGGACTTTTACTTTGAAAAAATTAGAGTGTTCAAAGCAGGCCTTTGC
TCGAATACATTAGCATGGAATAATAGAATAGGACGTGTGGTTCTATTTTGTTGGTTTCTA
GGACCGCCGTAATGATTAATAGGGATAGTCGGGGGCATCCGTATTCAATTGTCAGAGGTG
AAATTCTTGGATTTATTGAAGACGAACTACTGCGAAAGCATTTGCCAAGGATGTTTTCAT
TAATCAGTGAACGAAAGTTAGGGGATCGAAGACGATCAGATACCGTCGTAGTCTTAACCA
TAAACTATGCCGACTAGGGATCGGTGGATGTTATCTTTTTGACTCCATCGGCACCTTACG
AGAAATCAAAGTTTTTGGGTTCTGGGGGGAGTATGGTCGCAAGGCTGAAACTTAAAGAAA
TTGACGGAAGGGCACCACCAGGCGTGGAGCCTGCGGCTTAATTTGACTCAACACGGGGAA
ACTCACCAGGTCCAGACACAAGTAGGATTGACAGATTGAGAGCTCTTTCTTGATTTTGTG
GGTGGTGGTGCATGGCCGTTCTTAGTTGGTGGAGTGATTTGTCTGCTTAATTGCGATAAC
GAACGAGACCTTAACCTGCTAAATAGCCAGGCCCGCTTTGGCGGGTCGCCGGCTTCTTAG
AGGGACTATCGGCTCAAGCCGATGGAAGTTTGAGGCAATAACAGGTCTGTGATGCCCTTA
GATGTTCTGGGCCGCACGCGCGCTACACTGACAGAGCCAACGAGTTCATCACCTTGGCCG
GAAGGTCTGGGTAATCTTGTTAAACTCTGTCGTGCTGGGGATAGAGCATTGCAATTATTG
CTCTTCAACGAGGAATGCCTAGTAAGCGCATGTCATCAGCATGCGTTGATTACGTCCCTG
CCCTTTGTACACACCGCCCGTCGCTACTACCGATTGAATGGCTCAGTGAGGCCTTCGGAC
TGGCCCAGGGAGGTCGGCAACGACCACCCAGGGCCGGAAAGTTGGTCAAACTCGGTCATT
TAGAGGAAGTTAAAGTCGTAACAAGGTCTCCGTAGGTGAACCTGCGGAGGGATCATT
>URS00003E8352_333101 Septoria alnifolia partial small subunit ribosomal RNA
GGAAGTAAAAGTCGTAACAAGGTCTCCGTAGGTGAACCTGCGGAGGGAT
>URS00003E8352_333108 Septoria ostryae partial small subunit ribosomal RNA
GGAAGTAAAAGTCGTAACAAGGTCTCCGTAGGTGAACCTGCGGAGGGAT
>URS00003F461E_438385 Septoria chelidonii eukaryotic LSU rRNA
TTGCCCTAGTAACGGCGAGTGAAGCGGCAACAGCTCAAATTTGAAATCTGGCGCAAGCCC
GAGTTGTAATTTGTAGAGGATGCTTCTGGGTAGCGACCGATCTAAGTTCCTTGGAACAGG
ACGTCATAGAGGGTGAGAATCCCGTATGTGACCGGCCCGCACCCTTTACGTAGCTCCTTC
GACGAGTCGAGTTGTTTGGGAATGCAGCTCTAAATGGGAGGTAAATTTCTTCTAAAGCTA
AATACCGGCCAGAGACCGATAGCGCACAAGTAGAGTGATCGAAAGATGAAAAGTACTTTG
GAAAGAGAGTTAAAAAGCACGTGAAATTGTTGAAAGGGAAGCGCCTGCAACCAGACTTCG
CGGCAGGGTTCCGCCGGTCTTCTGACCGGTTCATTCTCTGTCGCGAGGCCATCATCGTCT
GGGCCCGCCGGATAAGACCTTAGGAATGTAGCTCACCTTCGGGGGAGTGTTATAGCCTAG
GGTGATGCGGCGAGGCTCGGGCGAGGTCCGCGCTTCGGCAAGGATGATGGCGTAATGGTT
GTCGGCGGCCCGTCTTGAAACACGGACCAAGGAGTCTAACATCTATGCGAGTGTTCGGGT
GTCAAACCCCTACGCGTAATGAAAGTGAACGGAGGTGGGAACCGCAAGGTGCACCATCGA
CCGATCCTGATGTCCTCGGATGGATTTGAGTAAGAGCATAGCTGTTGGGACCCGAAAGAT
GGTGAACTATGCCTGAATAGGGTGAAGCCAGAGGAAACTCTGGTGGAGGCTCGCAGCGGT
TCTGACGTGCAAATCGATCGTCAAATTTGGGTATAGGGGCGAAAGACTAATCGAACCATC
TAGTAGCTGGTTCCTGCCGAAGTTTCCCTCAGGATAGCAGTAACGTTTTCAGTTTTATGA
GGTAAAGCGAATGATTAGAGGCCTTGGGGTTGAAACAACCTTAACCTATTCTCAAACTTT
AAATATGTAAGAAGTCCTTGTTACTTAGTTGAACGTGGACATTTGAATGCACCGTTACTA
GTGGGCCATTTTTGGTAAGCAGAACTGGCGATGCGGGATGAACCGAACGCGAGGTTAAGG
TGCCGGAATATACGCTCATCAGACACCACAAAAGGTGTTAGTTCATCTAGACAGCAGGAC
GGTGGCCATGGAAGTCGGAATCCGCTAAGGAGTGTGTAACAACTCACCTGCCGAATGAAC
TAGCCCTGAAAATGGATGGCGCTCAAGCGTATTACCCATACCTCGCCGCCAGGGTAGAAA
CGATGCCCTGGCGAGTAGGCAGGC
>URS0000406154_202922 Septoria arundinacea partial 28S ribosomal RNA
TTGACCTCGGATCAGGTAGGGATACCCGCTGAACTTAA
>URS0000406994_266403 Septoria astericola eukaryotic LSU rRNA
GCGGAGGGATCATTACTGAGTGAGGGCCTTCGGGCTCGACCTCCAACCCTTTGTGAACAC
AACTTGTTGCTTCGGGGGCGACCCTGCCGTTTCGACGGCGAGCGCCCCCGGAGGCCTTCA
AACACTGCATTCTTGCGTCGGAGTTTAAGTAAATTAAACAAAACTTTCAACAACGGATCT
CTTGGTTCTGGCATCGATGAAGAACGCAGCGAAATGCGATAAGTAATGTGAATTGCAGAA
TTCAGTGAATCATCGAATCTTTGAACGCACATTGCGCCCTTTGGTATTCCGAAGGGCATG
CCTGTTCGAGCGTCATTTCACCACTCAAGCCTGGCTTGGTATTGGGCGCCGCGGTCGATC
CGCGCGCCTCAAAGTCTCCGGCTGAGCTGTCCGTCTCTAAGCGTTGTGATTTCATTAATC
GCTTCGGAGTGCGGGCGGCCGCGGCCGTTAAATCTTTCACAAGGTTGACCTCGGATCAGG
TAGGGATACCCGCTG
>URS0000408967_1125868 Septoria stachydis LSU rRNA
TTGCCCTAGTAACGGCGAGTGAAGCGGCAACAGCTCAAATTTGAAATCTGGCGCAAGCCC
GAGTTGTTATTTGTAGAGGATGCTTCTGGGTAGCGACCGATCTAAGTTCCTTGGAACAGG
ACGTCATAGAGGGTGAGAATCCCGTATGTGACCGGCCCGCACCCTTTACGTAGCTCCTTC
GACGAGTCGAGTTGTTTGGGAATGCAGCTCTAAATGGGAGGTAAATTTCTTCTAAAGCTA
AATACCGGCCAGAGACCGATAGCGCACAAGTAGAGTGATCGAAAGATGAAAAGTACTTTG
GAAAGAGAGTTAAAAAGCACGTGAAATTGTTGAAAGGGAAGCGCCTGCAACCAGACTTCG
CGGCAGTGTTCCGCCGGTCTTCTGACCGGTTCATTCTCTGTCGCGAGGCCATCATCGTCT
GGGCCCGCCGGATAAGACCTTAGGAATGTAGCTCACCTTCGGGGGAGTGTTATAGCCTAG
GGTGATGCGGCGAGGCTCGGGCGAGGTCCGCGCTTCGGCAAGGATGATGGCGTAATGGTT
GTCGGCGGCCCGTCTTGAAACACGGACCAAGGAGTCTAACATCTATGCGAGTGTTCGGGT
GTCAAACCCCTACGCGTAATGAAAGTGAACGGAGGTGGGAACCGCAAGGTGCACCATCGA
CCGATCCTGATGTCCTCGGATGGATTTGAGTAAGAGCATAGCTGTTGGGACCCGAAAGAT
GGTGAACTATGCCTGAATAGGGTGAAGCCAGAGGAAACTCTGGTGGAGGCTCGCAGCGGT
TCTGACGTGCAAATCGATCGTCAAATTTGGGTATAGGGGC
>URS000040A561_202922 Septoria arundinacea eukaryotic LSU rRNA
TTCCGTAGGTGAACCTGCGGAAGGATCATTACACTCAGTAGTTTACTACTGTTAAGAAGG
CTGTTAGTCTGTATAGTTTAATCGCTGATGAGCAGCTAGCCTTCTTTCCACACCCTTGTC
TTTTGCGTACCCATGTTTCCTCGGCAGGCTTGCCTGTCGATTGGACAATCTATAACCTTT
TTAATTTTTATTCAGCGTCTGAAAAACTTAATAATTACAACTTTCAACAACGGATCTCTT
GGTTCTGGCATCGATGAAGAACGCAGCGAAATGCGATAAGTAGTGTGAATTGCAGAATTC
AGTGAATCATCGAATCTTTGAACGCACATTGCGCCCTATAGTATTCTGTAGGGCATGCAT
GTTCGAGCGTCATTTGTACCTTCAAGCTTTGCTTGGTGTTGGGTGTTTGTCCTCTCCCTA
GTGTTTGGACTCGCCTTAAAACAATTGGCAGCCAGTGTTTTGGTATTGAAGCGCAGCACA
ATTTGCGATTCTGGCCTTAAAATACTAGCGTCCATAAGCATCTTCTCACTTTTGACCTCG
GATCAGGTAGGGATACCCGCTGAAC
>URS000040B18E_202922 Septoria arundinacea 5.8S ribosomal RNA
TCAGTGAATCATCGAATCTTTGAACGCACATTGCGCCCCTTGGTATTCCATGGGGCATGC
TTGTTCGAGCGTCAT
>URS0000411C84_361270 Septoria eucalyptorum eukaryotic LSU rRNA
GCGGAGGGATCATTACTGAGTGAGGGCCTTCGGGCTCGACCTCCAACCCTTTGTGAACAC
AACTTGTTGCTTCGGGGGCGACCCTGCCGTTTCGACGGCGAGCGCCCCCGGAGGCCTTCA
AACACTGCATCTTTGCGTCGGAGTTTAAGTAAATTAAACAAAACTTTCAACAACGGATCT
CTTGGTTCTGGCATCGATGAAGAACGCAGCGAAATGCGATAAGTAATGTGAATTGCAGAA
TTCAGTGAATCATCGAATCTTTGAACGCACATTGCGCCCCTTGGTATTCCGAGGGGCATG
CCTGTTCGAGCGTCATTTCACCACTCAAGCCTGGCTTGGTATTGGGCGCCGCGGTCAATC
CGCGCGCCTCAAAGTCTCCGGCTGAGCTGTCCGTCTCTAAGCGTTGTGATTTCATTAATC
GCTTCGGAGTGCGGGCGGCCGCGGCCGTTAAATCTTCCACAAGGTTGACCTCGGATCAGG
TAGGGATACCCGCTG
>URS0000411F81_1389619 Septoria sp. RHS83156 eukaryotic LSU rRNA
CCTGCGGAGGGATCATTACTGAGTGAGGGCCTTCGGGCTCGACCTCCAACCCTTTGTGAA
CACAACTTGTTGCTTCGGGGGCGACCCTGCCGTTTCTGACGGCGAGCGCCCCCGGAGGCC
TTCAAACACTGCATCTTTGCGTCGGAGTTTAAGCAAATTAAACAAAACTTTCAACAACGG
ATCTCTTGGTTCTGGCATCGATGAAGAACGCAGCGAAATGCGATAAGTAATGTGAATTGC
AGAATTCAGTGAATCATCGAATCTTTGAACGCACATTGCGCCCTTTGGTATTCCGAAGGG
CATGCCTGTTCGAGCGTCATTTCACCACTCAAGCCTGGCTTGGTATTGGGCGCCGCGGTC
AATCCGCGCGCCTCAAAGTCTCCGGCTGAGCTGTCCGTCTCTAAGCGTTGTGATTTCATT
AATCGCTTTGGAGTGCGGGCGGCGGCGGCCGTTAAATCTTTCACAAGGTTGACCTCGGAT
CAGGTAGGGATACCCGCTGAACTTAAGCATATC
>URS00004176F5_397755 Septoria lycopersici var. lycopersici 5.8S ribosomal RNA
AAAACTTTCAACAACGGATCTCTTGGTTCTGGCATCGATGAAGAACGCAGCGAAATGCGA
TAAGTAATGTGAATTGCAGAATTCAGTGAATCATCGAATCTTTGAACGCACATTGCGCCC
TTTGGTATTCCGAAGGGCATGCCTGTTCGAGCGTCATTT
>URS00004176F5_397756 Septoria malagutii 5.8S ribosomal RNA
AAAACTTTCAACAACGGATCTCTTGGTTCTGGCATCGATGAAGAACGCAGCGAAATGCGA
TAAGTAATGTGAATTGCAGAATTCAGTGAATCATCGAATCTTTGAACGCACATTGCGCCC
TTTGGTATTCCGAAGGGCATGCCTGTTCGAGCGTCATTT
>URS000041873E_526473 uncultured Septoria eukaryotic LSU rRNA
CTTCGGGCTCGACCTCCAACCCTTTGTGAACACAACTTGTTGCTTCGGGGGCGACCCTGC
CGTTTCGACGGCGAGCGCCCCCGGAGACCATCAAACACTGCATCTTTGCGTCGGAGTTTA
AGTAAATTAAACAAAACTTTCAACAACGGATCTCTTGGTTCTGGCATCGATGAAGAACGC
AGCGAAATGCGATAAGTAATGTGAATTGCAGAATTCAGTGAATCATCGAATCTTTGAACG
CACATTGCGCCCTTTGGTATTCCGAAGGGCATGCCTGTTCGAGCGTCATTTCACCACTCA
AGCCTGGCTTGGTATTGGGCGCCGCGGTCAATCCGCGCGCCTCAAAGTCTCCGGCTGAGC
TGTCCGTCTCTAAGCGTTGTGATTTCATTAATCGCTTCGGAGTGCGGGCGGCCGCGGCCG
TTAAATCTTTCACAAGGTTGACCTCGGATCAGGTAGGGATACCCGCTGAACTTAAGCATA
TCAATAAGGCGGAGGAA
>URS0000421254_1351448 Septoria melissae partial 18S ribosomal RNA
AGGTCTCCGTAGGTGAACCTGCGGAGGGATCATT
>URS0000422061_409499 Septoria citricola 5.8S ribosomal RNA
AAACTTTCAACAACGGATCTCTTGGCTCTCGCATCGATGAAGAACGCAGCGAAATGCGAT
AAGTAATGTGAATTGCAGAATTCAGTGAATCATCGAATCTTTGAACGCACCTTGCGCTCC
ATGGTATTCCGTGGAGCATGCCTGTTTGAGTGTCATGA
>URS00004328D0_1389618 Septoria sp. RHS78172 eukaryotic LSU rRNA
CCTGCGGAGGGATCATTACTGAGTGAGGGCCTTCGGGCTCGACCTCCAACCCTTTGTGAA
CACAACTTGTTGCTTCGGGGGCGACCCTGCCGTTTCTGACGGCGAGCGCCCCCGGAGGCC
TTCAAACACTGCATCTTTGCGTCGGAGTTTAAGCAAATTAAACAAAACTTTCAACAACGG
ATCTCTTGGTTCTGGCATCGATGAAGAACGCAGCGAAATGCGATAAGTAATGTGAATTGC
AGAATTCAGTGAATCATCGAATCTTTGAACGCACATTGCGCCCTTTGGTATTCCGAAGGG
CATGCCTGTTCGAGCGTCATTTCACCACTCAAGCCTGGCTTGGTATTGGGCGCCGCGGTC
AATCCGCGCGCCTCAAAGTCTCCGGCTGAGCTGTCCGTCTCTAAGCGTTGTGATTTCATT
AATCGCTTTGGAGTGCGGGCGGCGGCGGCCGTTAAATCTTTCACAAGGTTGACCTCGGAT
CAGGTAGGGATACCCGCTGAACTTAAGCA
>URS0000434774_1350550 Septoria aegopodina partial 28S ribosomal RNA
TTGACCTCGGATCAGGTAGGGATACCCGCTGAACTTAAGCAT
>URS000043F326_1389620 Septoria sp. RHS83363 eukaryotic LSU rRNA
CCGTAGGTGAACCTGCGGAGGGATCATTACTGAGTGAGGGCCTTCGGGCTCGACCTCCAA
CCCTTTGTGAACACAACTTGTTGCTTCGGGGGCGACCCTGCCGTTTCTGACGGCGAGCGC
CCCCGGAGGCCTTCAAACACTGCATCTTTGCGTCGGAGTTTAAGCAAATTAAACAAAACT
TTCAACAACGGATCTCTTGGTTCTGGCATCGATGAAGAACGCAGCGAAATGCGATAAGTA
ATGTGAATTGCAGAATTCAGTGAATCATCGAATCTTTGAACGCACATTGCGCCCTTTGGT
ATTCCGAAGGGCATGCCTGTTCGAGCGTCATTTCACCACTCAAGCCTGGCTTGGTATTGG
GCGCCGCGGTCAATCCGCGCGCCTCAAAGTCTCCGGCTGAGCTGTCCGTCTCTAAGCGTT
GTGATTTCATTAATCGCTTTGGAGTGCGGGCGGCGGCGGCCGTTAAATCTTTCACAAGGT
TGACCTCGGATCAGGTAGGGATACCCGCTGAACTTAAG
>URS000044573C_1329207 Septoria sp. TCM-1 partial 28S ribosomal RNA
GGTAGGGATACCCGCTGAACTTAAGCATATCAATAAGCGGAGGAA
>URS0000447E7B_266409 Septoria lactucae eukaryotic LSU rRNA
GGGATTGCCCTAGTAACGGCGAGTGAAGCGGCAACAGCTCAAATTTGAAATCTGGCGCAA
GCCCGAGTTGTAATTTGTAGAGGATGCTTCTGGGTAGCGACCGATCTAAGTTCCTTGGAA
CAGGACGTCATAGAGGGTGAGAATCCCGTATGTGACCGGCCCGCGCCCTTTACGTAGCTC
CTTCGACGAGTCGAGTTGTTTGGGAATGCAGCTCTAAATGGGAGGTAAATTTCTTCTAAA
GCTAAATACCGGCCAGAGACCGATAGCGCACAAGTAGAGTGATCGAAAGATGAAAAGTAC
TTTGGAAAGAGAGTTAAAAAGCACGTGAAATTGTTGAAAGGGAAGCGCCTGCAACCAGAC
TTCGCGGCAGTGTTCCGCCGGTCTTCTGACCGGTTCATTCTCTGTCGCGAGGCCATCATC
GTCTCGGCCCGCCGGATAAGACCTGAGGAATGTAGCTCCCCTTCGGGGGAGTGTTATAGC
CTTGGGTGATGCGGCGCGGCCGGGGCGAGGTCCGCGCTTCGGCAAGGATGATGGCGTAAT
GGTTGTCGGCGGCCCGTCTTGAAACACGGACCAAGGAGTCTAACATCTATGCGAGTGTTC
GGGTGTCAAACCCCTACGCGTAATGAAAGTGAACGGAGGTGGGAACCGCAAGGTGCACCA
TCGACCGATCCTGATGTCCTCGGATGGATTTGAGTAAGAGCATAGCTGTTGGGACCCGAA
AGATGGTGAACTATGCCTGAATAGGGTGAAGCCAGAGGAAACTCTGGTGGAGGCTCGCAG
CGGTTCTGACGTGCAAATCGATCGTCAAATTTGGGTATAGGGGCG
>URS000044C10E_1047173 Septoria cytisi partial 18S ribosomal RNA
GTAGGTGAACCTGCGAA
>URS000044C19B_1329201 Septoria microspora partial 18S ribosomal RNA
TTCCGTAGGTGAACCTGCGCAGGGATCATTA
>URS000044C19B_1329208 Septoria sp. TCM-6 partial 18S ribosomal RNA
TTCCGTAGGTGAACCTGCGCAGGGATCATTA
>URS000044D30C_1047178 Septoria verbenae 5.8S ribosomal RNA
AACTTTCAACAACGGATCTCTTGGTTCTGGCATCGATGAAGAACGCAGCGAAATGCGATA
AGTAATGTGAATTGCAGAATTCAGTGAATCATCGAATCTTTGAACGCACATTGCGCCCCT
TGGTATTCCGAGGGGCATGCCTGTTCGAGCGTCATTT
>URS000044D30C_1125865 Septoria chamaecysti 5.8S ribosomal RNA
AACTTTCAACAACGGATCTCTTGGTTCTGGCATCGATGAAGAACGCAGCGAAATGCGATA
AGTAATGTGAATTGCAGAATTCAGTGAATCATCGAATCTTTGAACGCACATTGCGCCCCT
TGGTATTCCGAGGGGCATGCCTGTTCGAGCGTCATTT
>URS000044D30C_409499 Septoria citricola 5.8S ribosomal RNA
AACTTTCAACAACGGATCTCTTGGTTCTGGCATCGATGAAGAACGCAGCGAAATGCGATA
AGTAATGTGAATTGCAGAATTCAGTGAATCATCGAATCTTTGAACGCACATTGCGCCCCT
TGGTATTCCGAGGGGCATGCCTGTTCGAGCGTCATTT
>URS000044D30C_409500 Septoria citri 5.8S ribosomal RNA
AACTTTCAACAACGGATCTCTTGGTTCTGGCATCGATGAAGAACGCAGCGAAATGCGATA
AGTAATGTGAATTGCAGAATTCAGTGAATCATCGAATCTTTGAACGCACATTGCGCCCCT
TGGTATTCCGAGGGGCATGCCTGTTCGAGCGTCATTT
>URS0000450376_1329203 Septoria tatarica 5.8S ribosomal RNA
CAACAACGGATCTCTTGGTTCTGGCATCGATGAAGAACGCAGCGAAATGCGATAAGTAAT
GTGAATTGCAGAATTCAGTGAATCATCGAATCTTTGAACGCACATTGCGCCCTTTGGTAT
TCCGAAGGGCATGCCTGTTCGAGCGT
>URS00004554A8_438390 Septoria mazi eukaryotic LSU rRNA
AGGGATCATTACTGAGTGAGGGCCTTCGGGCTCGACCTCCAACCCTTTGTGAACACAACT
TGTTGCTTCGGGGGCGACCCTGCCGTTTCGACGGCGAGCGCCCCCGGAGGCCTTCAAACA
CTGCATCTTTGCGTCGGAGTTTAAGTAAATTAAACAAAACTTTCAACAACGGATCTCTTG
GTTCTGGCATCGATGAAGAACGCAGCGAAATGCGATAAGTAATGTGAATTGCAGAATTCA
GTGAATCATCGAATCTTTGAACGCACATTGCGCCCTTTGGTATTCCGAAGGGCATGCCTG
TTCGAGCGTCATTTCACCACTCAAGCCTGGCTTGGTATTGGGCGCCGCGGTCGATCCGCG
CGCCTCAAAGTCTCCGGCTGAGCTGTCCGTCTCTAAGCGTTGTGATTTCATTAATCGCTT
TGGAGTGCGGGCGGCCGCGGCCGTTAAATCTTTCACAAGGTTGACCTCGGATCAGGTAGG
GATACCCGCTGAACTTAA
>URS00004554A8_438394 Septoria sp. KACC 42449 eukaryotic LSU rRNA
AGGGATCATTACTGAGTGAGGGCCTTCGGGCTCGACCTCCAACCCTTTGTGAACACAACT
TGTTGCTTCGGGGGCGACCCTGCCGTTTCGACGGCGAGCGCCCCCGGAGGCCTTCAAACA
CTGCATCTTTGCGTCGGAGTTTAAGTAAATTAAACAAAACTTTCAACAACGGATCTCTTG
GTTCTGGCATCGATGAAGAACGCAGCGAAATGCGATAAGTAATGTGAATTGCAGAATTCA
GTGAATCATCGAATCTTTGAACGCACATTGCGCCCTTTGGTATTCCGAAGGGCATGCCTG
TTCGAGCGTCATTTCACCACTCAAGCCTGGCTTGGTATTGGGCGCCGCGGTCGATCCGCG
CGCCTCAAAGTCTCCGGCTGAGCTGTCCGTCTCTAAGCGTTGTGATTTCATTAATCGCTT
TGGAGTGCGGGCGGCCGCGGCCGTTAAATCTTTCACAAGGTTGACCTCGGATCAGGTAGG
GATACCCGCTGAACTTAA
>URS000045579F_1125871 Septoria urticae partial 28S ribosomal RNA
GGTTGACCTCGGATCAGGTAGGGATACCCGCT
>URS000045579F_237588 Septoria protearum partial 28S ribosomal RNA
GGTTGACCTCGGATCAGGTAGGGATACCCGCT
>URS000045579F_687970 Septoria convolvuli partial 28S ribosomal RNA
GGTTGACCTCGGATCAGGTAGGGATACCCGCT
>URS0000455DFD_409500 Septoria citri partial 28S ribosomal RNA
GGTTGACCTCGGATCAGGAGGATACCCGCGA
>URS0000456626_1351438 Septoria clematidis eukaryotic LSU rRNA
GCGGAGGGATCATTACTGAGCGAGGGCCTTCGGGCTCGACCTCCAACCCTTTGTGAACAC
AACTTGTTGCTTCGGGGGCGACCCTGCCGTTTCGACGGCGAGCGCCCTCGGGGGCCTTCA
AACACTGCATCTTTGCGTCGGAGTTTAAGTAAATTAAACAAAACTTTCAACAACGGATCT
CTTGGTTCTGGCATCGATGAAGAACGCAGCGAAATGCGATAAGTAATGTGAATTGCAGAA
TTCAGTGAATCATCGAATCTTTGAACGCACATTGCGCCCTTTGGTATTCCGAAGGGCATG
CCTGTTCGAGCGTCATTTCACCACTCAAGCCTGGCTTGGTATTGGGCGCCGCGGTCAATC
CGCGCGCCTCAAAGTCTCCGGCTGAGCTGTCTGTCTCTAAGCGTTGTGATTTCATAAATC
GCTTCAGAGTGCGGGCGGTCGCGGCCGTTAAATCTTTCACAAGGTTGACCTCGGATCAGG
TAGGGATACCCGCTG
>URS000045AABB_215479 Septoria scabiosicola eukaryotic LSU rRNA
GCGGAGGGATCATTACTGAGTGAGGGCCTTCGGGCTCGACCTCCAACCCTTTGTGAACAC
AACTTGTTGCTTCGGGGGCGACCCTGCCGTTTCGACGGCGAGCGCCCCCGGAGGCCTTCA
AACACTGCATCTTTGCGTCGGAGTTTAAGTAAATTAAACAAAACTTTCAACAACGGATCT
CTTGGTTCTGGCATCGATGAAGAACGCAGCGAAATGCGATAAGTAATGTGAATTGCAGAA
TTCAGTGAATCATCGAATCTTTGAACGCACATTGCGCCCTTTGGTATTCCGAAGGGCATG
CCTGTTCGAGCGTCATTTCACCACTCAAGCCTGGCTTGGTATTGGGCGCCGCGGTCAATC
CGCGCGCCTCAAAGTCTCCGGCTGAGCTGTCCGTCTCTAAGCGTTGTGATTTCATTAATC
GCTTCGGAGTGCGGGCGGCCGCGGCCGTTAAATCTTTCACAAGGTTGACCTCGGATCAGG
TAGGGATACCCGCTG
>URS000045B9C5_438383 Septoria campanulae eukaryotic LSU rRNA
GCGGAGGGATCATTACTGAGTGAGGGCCTTCGGGCTCGACCTCCAACCCTTTGTGAACAC
AACTTGTTGCTTCGGGGGCGACCCTGCCGTTTCGACGGCGAGCGCCCCCGGAGGCCTTCA
AACACTGCATCTTTGCGTCGGAGTTTAAGTAAATTAAACAAAACTTTCAACAACGGATCT
CTTGGTTCTGGCATCGATGAAGAACGCAGCGAAATGCGATAAGTAATGTGAATTGCAGAA
TTCAGTGAATCATCGAATCTTTGAACGCACATTGCGCCCTTTGGTATTCCGAAGGGCATG
CCTGTTCGAGCGTCATTTCACCACTCAAGCCTGGCTTGGTATTGGGCGCCGCGGTCGATC
CGCGCGCCTCAAAGTCTCCGGCTGAGCTGTCCGTCTCTAAGCGTTGTGATTTCATTAATC
GCTTCGGAGTGCGGGCGGCCGCGGCCGTTAAATCTTTCACAAGGTTGACCTCGGATCAGG
TAGGGATACCCGCTG
>URS000045B9C5_446915 Septoria oenanthis eukaryotic LSU rRNA
GCGGAGGGATCATTACTGAGTGAGGGCCTTCGGGCTCGACCTCCAACCCTTTGTGAACAC
AACTTGTTGCTTCGGGGGCGACCCTGCCGTTTCGACGGCGAGCGCCCCCGGAGGCCTTCA
AACACTGCATCTTTGCGTCGGAGTTTAAGTAAATTAAACAAAACTTTCAACAACGGATCT
CTTGGTTCTGGCATCGATGAAGAACGCAGCGAAATGCGATAAGTAATGTGAATTGCAGAA
TTCAGTGAATCATCGAATCTTTGAACGCACATTGCGCCCTTTGGTATTCCGAAGGGCATG
CCTGTTCGAGCGTCATTTCACCACTCAAGCCTGGCTTGGTATTGGGCGCCGCGGTCGATC
CGCGCGCCTCAAAGTCTCCGGCTGAGCTGTCCGTCTCTAAGCGTTGTGATTTCATTAATC
GCTTCGGAGTGCGGGCGGCCGCGGCCGTTAAATCTTTCACAAGGTTGACCTCGGATCAGG
TAGGGATACCCGCTG
>URS000045DE2E_1351442 Septoria gentianae eukaryotic LSU rRNA
GCGGAGGGATCATTACTGAGTGCGGGCCTTCGGGCTCGACCTCCCACCCTTTGTGAACAC
AACTTGTTGCTTCGGGGGCGACCCTGCCGTTTCGACGGCGAGCGCCCCCGGAGGCCTTCA
AACACTGCATCTTTGCGTCGGAGTTTAAGTAAATTAAACAAAACTTTCAACAACGGATCT
CTTGGTTCTGGCATCGATGAAGAACGCAGCGAAATGCGATAAGTAATGTGAATTGCAGAA
TTCAGTGAATCATCGAATCTTTGAACGCACATTGCGCCCTTTGGTATTCCGAAGGGCATG
CCTGTTCGAGCGTCATTTCACCACTCAAGCCTGGCTTGGTATTGGGCGCCGCGGTCGATC
CGCGCGCCTCAAAGTCTCCGGCTGAGCTGCCCGTCTCTAAGCGTTGTGATTTCATTAATC
GCTTCGGAGTGCGGGCGGCCGCGGCCGTTAAATCTTTCACAAGGTTGACCTCGGATCAGG
TAGGGATACCCGCTG
>URS00004609EC_1329191 Septoria saposhnikoviae partial 28S ribosomal RNA
GTTGACCTCGGATCAGGTAGGGATACCCGCTGAACTTAAGCATATCAATAAGCGGGAGGA
ATG
>URS0000460DF8_582513 Septoria sp. Mf-4b SSU rRNA
AAAAGCTCGTAGTTGAACTTGGGTCTGGCTGGCAGGTCCGCCTCACCGCGTGTACTTGTC
CGGCCGGGCCTTCCTTCTGGAGAACCTCATGCCCTTCACTGGGCGTGTTGGGGACCAGGA
CTTTTACTTTGAAAAAATTAGAGTGTTCAAAGCAGGCCTTTGCTCGAATACGTTAGCATG
GAATAATAGAATAGGACGTGCGGTCCTATTTTGTTGGTTTCTAGGACCGCCGTAATGATT
AATAGGGACAGTCGGGGGCATCAGTATTCAATTGTCAGAGGTGAAATTCTTGGATTTATT
GAAGACTAACTACTGCGAAAGCATTTGCCAAGGATGTTTTCATTAATCAGTGAACGAAAG
TTAGGGGATCGAAGACGATCAGATACCGTCGTAGTCTTAACCGTAAACTATGCCGACTAG
GGATCGGGCGATGTTCTTTTTCTGACTCGCTCGGCACCTTACGAGAAATCAAAGTTTTTG
GGTTCTGGGGGGAGTATGGTCGCAAGGCTGAAACTTAAAGAAATTGACGGAAGGGCACCA
CCAGGCGTGGAGCCTGCGGCTTAATTTGACTCAACACGGGGAAACTCACCAGGTCCAGAT
GAAATAAGGATTGACAGATTGAGAGCTCTTTCTTGATTTTTCAGGTGGTGGTGCATGGCC
GTTCTTAGTTGGTGGAGTGATTTGTCTGCTTAATTGCGATAACGAACGAGACCTTAACCT
GCTAAATAGCCAGGCTAGCTTTGGCTGGTCGCCGGCTTCTTAGAGGGACTATCGGCTCAA
GCCGATGGAAGTTTGAGGCAATAACAGGTCTGTGATGCCCTTAGATGTTCTGGGCCGCAC
GCGCGCTACACTGACAGAGCCAACGAGTTCTTCACCTTGGCCGAAAGGTCTGGGTAATCT
TGTTAACTCTGTCGTGCTGGGGATAGAGCATTGCAATTATTGCTCTTCAACGAGGAATGC
CTAGTAAGCGCGGGTCATCAGCATGCGTTGATTACGTCCCTGCCCTTTGTACACACC
>URS0000463CC3_1351872 Septoria pseudonapelli eukaryotic LSU rRNA
GCGGAGGGATCATTACTGAGTGAGGGCCTTCGGGCTCGACCTCCAACCCTTTGTGAACAC
AACTTGTTGCTCCGGGGGCGACCCTGCCGTTTCGACGGCGAGCGCCCCCGGAGACCTTCA
ACCACTGCATCTATGCGTCGGAGTTTAAGCAAATTAAACAAAACTTTCAACAACGGATCT
CTTGGTTCTGGCATCGATGAAGAACGCAGCGAAATGCGATAAGTAATGTGAATTGCAGAA
TTCAGTGAATCATCGAATCTTTGAACGCATATTGCGCCCTTTGGTATTCCGAAGGGCATG
CCTGTTCGAGCGTCATTTCACCACTCAAGCCTGGCTTGGTATTGGGCGCCGCGGTCGATC
CGCGCGCCTCAAAGTCTCCGGCTGAGCTGTCCGTCTCCAAGCGTTGTGATTTCATTAATC
GCTTCGGAGTGCGGGCGGCCGCGGCCGTTAAATCTTTCACAAGGTTGACCTCGGATCAGG
TAGGGATACCCGCTG
>URS0000464069_1125871 Septoria urticae 5.8S ribosomal RNA
AAACTTTCAACAACGGATCTCTTGGTTCTGGCATCGATGAAGAACGCAGCGAAATGCGAT
AAGTAATGTGAATTGCAGAATTCAGTGAATCATCGAATCTTTGAACGCACATTGCGCCCT
TTGGTATTCCGAAGGGCATGCCTGTTCGAGCGTCATTT
>URS0000464069_1351448 Septoria melissae 5.8S ribosomal RNA
AAACTTTCAACAACGGATCTCTTGGTTCTGGCATCGATGAAGAACGCAGCGAAATGCGAT
AAGTAATGTGAATTGCAGAATTCAGTGAATCATCGAATCTTTGAACGCACATTGCGCCCT
TTGGTATTCCGAAGGGCATGCCTGTTCGAGCGTCATTT
>URS0000464069_148811 Septoria epambrosiae 5.8S ribosomal RNA
AAACTTTCAACAACGGATCTCTTGGTTCTGGCATCGATGAAGAACGCAGCGAAATGCGAT
AAGTAATGTGAATTGCAGAATTCAGTGAATCATCGAATCTTTGAACGCACATTGCGCCCT
TTGGTATTCCGAAGGGCATGCCTGTTCGAGCGTCATTT
>URS0000464069_1707704 Septoria sp. 5.8S ribosomal RNA
AAACTTTCAACAACGGATCTCTTGGTTCTGGCATCGATGAAGAACGCAGCGAAATGCGAT
AAGTAATGTGAATTGCAGAATTCAGTGAATCATCGAATCTTTGAACGCACATTGCGCCCT
TTGGTATTCCGAAGGGCATGCCTGTTCGAGCGTCATTT
>URS0000464069_215473 Septoria apiicola 5.8S ribosomal RNA
AAACTTTCAACAACGGATCTCTTGGTTCTGGCATCGATGAAGAACGCAGCGAAATGCGAT
AAGTAATGTGAATTGCAGAATTCAGTGAATCATCGAATCTTTGAACGCACATTGCGCCCT
TTGGTATTCCGAAGGGCATGCCTGTTCGAGCGTCATTT
>URS0000464069_215474 Septoria calendulae 5.8S ribosomal RNA
AAACTTTCAACAACGGATCTCTTGGTTCTGGCATCGATGAAGAACGCAGCGAAATGCGAT
AAGTAATGTGAATTGCAGAATTCAGTGAATCATCGAATCTTTGAACGCACATTGCGCCCT
TTGGTATTCCGAAGGGCATGCCTGTTCGAGCGTCATTT
>URS0000464069_215477 Septoria glycines 5.8S ribosomal RNA
AAACTTTCAACAACGGATCTCTTGGTTCTGGCATCGATGAAGAACGCAGCGAAATGCGAT
AAGTAATGTGAATTGCAGAATTCAGTGAATCATCGAATCTTTGAACGCACATTGCGCCCT
TTGGTATTCCGAAGGGCATGCCTGTTCGAGCGTCATTT
>URS0000464069_215478 Septoria lamiicola 5.8S ribosomal RNA
AAACTTTCAACAACGGATCTCTTGGTTCTGGCATCGATGAAGAACGCAGCGAAATGCGAT
AAGTAATGTGAATTGCAGAATTCAGTGAATCATCGAATCTTTGAACGCACATTGCGCCCT
TTGGTATTCCGAAGGGCATGCCTGTTCGAGCGTCATTT
>URS0000464069_215479 Septoria scabiosicola 5.8S ribosomal RNA
AAACTTTCAACAACGGATCTCTTGGTTCTGGCATCGATGAAGAACGCAGCGAAATGCGAT
AAGTAATGTGAATTGCAGAATTCAGTGAATCATCGAATCTTTGAACGCACATTGCGCCCT
TTGGTATTCCGAAGGGCATGCCTGTTCGAGCGTCATTT
>URS0000464069_215480 Septoria sii 5.8S ribosomal RNA
AAACTTTCAACAACGGATCTCTTGGTTCTGGCATCGATGAAGAACGCAGCGAAATGCGAT
AAGTAATGTGAATTGCAGAATTCAGTGAATCATCGAATCTTTGAACGCACATTGCGCCCT
TTGGTATTCCGAAGGGCATGCCTGTTCGAGCGTCATTT
>URS0000464069_237588 Septoria protearum 5.8S ribosomal RNA
AAACTTTCAACAACGGATCTCTTGGTTCTGGCATCGATGAAGAACGCAGCGAAATGCGAT
AAGTAATGTGAATTGCAGAATTCAGTGAATCATCGAATCTTTGAACGCACATTGCGCCCT
TTGGTATTCCGAAGGGCATGCCTGTTCGAGCGTCATTT
>URS0000464069_2608380 Septoria sp. MB-2019b 5.8S ribosomal RNA
AAACTTTCAACAACGGATCTCTTGGTTCTGGCATCGATGAAGAACGCAGCGAAATGCGAT
AAGTAATGTGAATTGCAGAATTCAGTGAATCATCGAATCTTTGAACGCACATTGCGCCCT
TTGGTATTCCGAAGGGCATGCCTGTTCGAGCGTCATTT
>URS0000464069_266396 Septoria hippocastani 5.8S ribosomal RNA
AAACTTTCAACAACGGATCTCTTGGTTCTGGCATCGATGAAGAACGCAGCGAAATGCGAT
AAGTAATGTGAATTGCAGAATTCAGTGAATCATCGAATCTTTGAACGCACATTGCGCCCT
TTGGTATTCCGAAGGGCATGCCTGTTCGAGCGTCATTT
>URS0000464069_266402 Septoria erigerontis 5.8S ribosomal RNA
AAACTTTCAACAACGGATCTCTTGGTTCTGGCATCGATGAAGAACGCAGCGAAATGCGAT
AAGTAATGTGAATTGCAGAATTCAGTGAATCATCGAATCTTTGAACGCACATTGCGCCCT
TTGGTATTCCGAAGGGCATGCCTGTTCGAGCGTCATTT
>URS0000464069_2827487 Septoria cannabis 5.8S ribosomal RNA
AAACTTTCAACAACGGATCTCTTGGTTCTGGCATCGATGAAGAACGCAGCGAAATGCGAT
AAGTAATGTGAATTGCAGAATTCAGTGAATCATCGAATCTTTGAACGCACATTGCGCCCT
TTGGTATTCCGAAGGGCATGCCTGTTCGAGCGTCATTT
>URS0000464069_687970 Septoria convolvuli 5.8S ribosomal RNA
AAACTTTCAACAACGGATCTCTTGGTTCTGGCATCGATGAAGAACGCAGCGAAATGCGAT
AAGTAATGTGAATTGCAGAATTCAGTGAATCATCGAATCTTTGAACGCACATTGCGCCCT
TTGGTATTCCGAAGGGCATGCCTGTTCGAGCGTCATTT
>URS0000464069_705924 Septoria dysentericae 5.8S ribosomal RNA
AAACTTTCAACAACGGATCTCTTGGTTCTGGCATCGATGAAGAACGCAGCGAAATGCGAT
AAGTAATGTGAATTGCAGAATTCAGTGAATCATCGAATCTTTGAACGCACATTGCGCCCT
TTGGTATTCCGAAGGGCATGCCTGTTCGAGCGTCATTT
>URS000046691A_39703 Septoria lycopersici eukaryotic LSU rRNA
ATATGAAGGCCGGGCTGGAACCCTCTGGGGGGTGACAGCCTTGACTGAATTATTCACCCT
TGTCTTTTGCGTACTTCTTGTTTCCTGGGTGGGTTCGCCCACCACTAGGACAAACATAAC
GTTTTGTAATTGCAATCAGCGTCAGTAACAAATTAATAATTACAACTTTCAACAACGGAT
CTCTTGGTTCTGGCATCGATGAAGAACGCAGCGAAATGCGATAAGTAGTGTGAATTGCAG
AATTCAGTGAATCATCGAATCTTTGAACGCACATTGCGCCCTTTGGTATTCCAAAGGGCA
TGCCTGTTCGAGCGTCATTTGTACCCTCAAGCTTTGCTTGGTGTTGGGCGTCTTGTCTCT
AGCTTTGCTGGAGACTCGCCTTAAAGTAATTGGCAGCCGGCCTACTGGTTTCGGAGCGCA
GCACAAGTCGCACTCTCTATCAGCAAAGGTTAGCATCCATTAAGCCTTTTTTTCAACTTT
TGACCTCGGATCAGTAGGATACCGGCAGACTAAAAGGAAGG
>URS0000467F31_237588 Septoria protearum eukaryotic LSU rRNA
GTTGACCTCGGATCAGGTAGGGATACCCGCTGAACTTAAGCATATCAATAAGCGGAGGAA
AAGAAACCAACAGGGATTGCCCTAGTAACGGCGAGTGAAGCGGCAACAGCTCAAATTTGA
AATCTGGCGCAAGCCCGAGTTGTAATTTGTAGAGGATGCTTCTGGGTAGCGACCGATCTA
AGTTCCTTGGAACAGGACGTCATAGAGGGTGAGAATCCCGTATGTGACCGGCCCGCACCC
TTTACGTAGCTCCTTCGACGAGTCGAGTTGTTTGGGAATGCAGCTCTAAATGGGAGGTAA
ATTTCTTCTAAAGCTAAATACCGGCCAGAGACCGATAGCGCACAAGTAGAGTGATCGAAA
GATGAAAAGTACTTTGGAAAGAGAGTTAAAAAGCACGTGAAATTGTTGAAAGGGAAGCGC
CTGCAACCAGACTTCGTGGCAGTGTTCCGCCGGTCTTCTGACCGGTTTATTCTCTGTCGC
GAGGCCATCATCGTCTAGGCCCGCCGGATAAGACCTTAGGAATGTAGCTCACCTTCGGGG
GAGTGTTATAGCTTATGGTGATGCGGCGAGGCTTGGGCGAGGTCCGCGCTTCGGCAAGGA
TGATGGCGTAATGGTTGTCGGCGGCCCGTCTTGAAACACGGACCAAGGAGTCTAACATCT
ATGCGAGTGTTCGGGTGTCAAACCCCTACGCGTAATGAAAGTGAACGGAGGTGGGAACCG
CAAGGTGCACCATCGACCGATCCTGATGTCCTCGGATGGATTTGAGTAAGAGCATAGCTG
TTGGGACCCGAAAGATGGTGAACTATGCCTGAATAGGGTGAAGCCAGAGGAAACTCTGGT
GGAGGCTCGCAGCGGTTCTGACGTGCAAATCGATCGTCAAATTTGGGTATAGGGGCGAAA
GACTAATCGAACCATCTAGTAGCTGGTTCCTGCCGAAGTTTCCCTCAGGATAGCAGTAAC
GTTTTCAGTTTTATGAGGTAAAGCGAATGATTAGAGGCCTTGGGGTTGAAACAACCTTAA
CCTATTCTCAAACTTTAAATATGTAAGAAGTCCTTGTTTCTTAGTTGAACGTGGACATTT
GAATGCACCGTTACTAGTGGGCCATTTTTGGTAAGCAGAACTGGCGATGCGGGATGAACC
GAACGCGAGGTTAAGGTGCCGGAATATACGCTCATCAGACACCACAAAAGGTGTTAGTTC
ATCTAGACAGCAGGACGGTGGCCATGGAAGTCGGAATCCGCTAAGGAGTGTGTAACAACT
CACCTGCCGAATGAACTAGCCCTGAAAATGGATGGCGCTTAAGCGTATTACCCATACCTC
GCCGCCAGGGTAGAAACGATGCCCTGGCGAGTAGGCAGGCGTGGAGGCCCGTGACGAAGC
CTTCGGAGTGATCCGGGGTAGAACGGCCTCTAGTGCAGATCTTGGTGGTAGTAGCAAATA
CTCAAATGAGAACTTTGAGGACTGAAGTGGGGAAAGGTTCCGTGTGAACAGCAGTTGGAC
ACGGGTTAGTCGATCCTAAGCCATAGGGAAGTTCCGTTTCAAAGTGCGCGCTAAGCGCCG
ATTGGCGAAAGGGAAGCCGGTTAATATTCCGGCACCTGGATGTGGATTATCCGCGGCAAC
GCAACTGAAGGTGGAGACGTCGGCGGGGGCCCCGGGAAGAGTTCTCTTTTCTTCTTAACA
GCTCATCACCCTGAAATCGGTTTGTCCGGAGCTAGGGTTTAATAGCTGGTAGAGCGGCAC
ACCTTTGTGCCGTCCGGTGCGCTCCCGACGACCCTTGAAAATCCGCCGGAAGGAATGATT
TTCACGCCAGGTCGTACTCATAACCGCAGCAGGTCTCCAAGGTGAACAGCCTCTAGTTGA
TAGAACAATGTAGATAAGGGAAGTCGGCAAAATAGATCCGTAACTTCGGGAAAAGGATTG
GCTCTAAGGGTTGGGCGCGTTGGGCCTTGGGCAGATTCCTCGGGAGCAGGTCGGTACTAG
CCTCACGGCCGGCACCTTCCAGCACCCGGTGGCGGACGCCCTTGGCAGGCTTCGGCCGTC
CGGCGCGCGCTTAACAACCAACTTAGAACTGGTACGGACAAGGGGAATCTGACTGTCTAA
TTAAAACATAGCATTGCGATGGTCAGAAAGTGATGTTGACGCAATGTGATTTCTGCCCAG
TGCTCTGAATGTCAAAGTGAAGAAATTCAACCAAGCGCGGGTAAACGGCGGGAGTAACTA
TGACTCTCTTAAGGTAGCCAAATGCCTCGTCATCTAATTAGTGACGCGCATGAATGGATT
AACGAGATTCCCACTGTCCCTATCTACTATCTAGCGAAACCACAGCCAAGGGAACGGGCT
TGGCAGAATCAGCGGGGAAAGAAGACCCTGTTGAGCTTGACTCTAGTTTGACATTGTGAA
AAGACATAGGGGGTGTAGAATAGGTGGGAGCTTCGGCGCCGGTGAAATACCACTACCCTT
ATCGTTTTTTTACTTAATCAATGAAGCGGAACTGGTCTTCACCGACCATTTTCTGGCGTT
AAGGTCCTTCGCGGGCCGATCCGGGTTGATGACATTGTCAGGTGGGGAGTTTGGCTGGGG
CGGCACATCTGTTAAACCATAACGCAGGTGTCCTAAGGGGGACTCATGGAGAACAGAAAT
CTCCAGTAGAGCAAAAGGGCAAAAGTCCCCTTGATTTTGATTTTCAGTGTGAATACAAAC
CATGAAAGTGTGGCCTATCGATCCTTTAGTCCCTCGAAATTTGAGGCTAGAGGTGCCAGA
AAAGTTACCACAGGGATAACTGGCTTGTGGCAGCCAAGCGTTCATAGCGACGTTGCTTTT
TGATCCTTCGATGTCGGCTCTTCCTATCATACCGAAGCAGAATTCGGTAAGCGTTGGATT
GTTCACCCACTAATAGGGAACGTGAGCTGGGTTTAGACCGTCGTGAGACAGGTTAGTTTT
ACCCTACTGATGACCGTCGTCCCAATGGTAATACCGCTTAGTACGAGAGGAACCGCGGTT
TCAGATAATTGGTTTTTGCGGCTGTCCGACCGGGCAGTGCCGCGAAGCTACCATCTGCTG
GATTATGGCTGAACGCCTCTAAGTCAGAATCCATGCCAGAACGGGACGATCCTCTCCAGC
ACGCCTTAGGCGGATAAGAATAGGCACTGCCAGTACCTGGGACCCTCTCATCCCTCGCAA
GACACGCGAGGGCGAAGGGCGTATTGTAATTTTATAGCGCGCTGGGATGAATCCCTTGCA
GACGACTTGGACGTCGGACCGGGTCGTGTAAGCAGTAGAGTAGCCTTGTTGTTACGATCT
GC
>URS000047F94D_1329198 Septoria bupleuri partial 18S ribosomal RNA
TTCGTTGGGTGGACCTGGGGGGGGATCCATTA
>URS000048A05C_2827487 Septoria cannabis partial large subunit ribosomal RNA
GTTGACCTCGGATCAGGTAGGGATACCCGCTGAACTT
>URS000048CC98_1329191 Septoria saposhnikoviae partial 18S ribosomal RNA
TTCCGTAGGGGGACCTGCGCAGGGATCATTA
>URS000049262B_266401 Septoria senecionis eukaryotic LSU rRNA
GTTGACCTCGGATCAGGTAGGGATACCCGCTGAACTTAAGCATATCAATAAGCGGAGGAA
AAGAAACCAACAGGGATTGCCCTAGTAACGGCGAGTGAAGCGGCAACAGCTCAAATTTGA
AATCTGGCGCAAGCCCGAGTTGTAATTTGTAGAGGATGCTTCTGGGTAGCGACCGATCTA
AGTTCCTTGGAACAGGACGTCATAGAGGGTGAGAATCCCGTATGTGACCGGCCCGCACCC
TTTACGTAGCTCCTTCGACGAGTCGAGTTGTTTGGGAATGCAGCTCTAAATGGGAGGTAA
ATTTCTTCTAAAGCTAAATACCGGCCAGAGACCGATAGCGCACAAGTAGAGTGATCGAAA
GATGAAAAGTACTTTGGAAAGAGAGTTAAAAAGCACGTGAAATTGTTGAAAGGGAAGCGC
CTGCAACCAGACTTCGCGGCAGTGTTCCGCCGGTCTTCTGACCGGTTCATTCTCTGTCGC
GAGGCCATCATCGTCTGGGCCCGCCGGATAAGACCTTAGGAATGTAGCTCACCTTCGGGG
GAGTGTTATAGCCTAGGGTGATGCGGCGAGGCTCGGGCGAGGTCCGCGCTTCGGCAAGGA
TGATGGCGTAATGGTTGTCGGCGGCCCGTCTTGAAACACGGACCAAGGAGTCTAACATCT
ATGCGAGTGTTCGGGTGTCAAACCCCTACGCGTAATGAAAGTGAACGGAGGTGGGAACCG
CAAGGTGCACCATCGACCGATCCTGATGTCCTCGGATGGATTTGAGTAAGAGCATAGCTG
TTGGGACCCGAAAGATGGTGAACTATGCCTGAATAGGGTGAAGCCAGAGGAAACTCTGGT
GGAGGCTCGCAGCGGTTCTGACGTGCAAATCGATCGTCAAATTTGGGTATAGGGGCGAAA
GACTAATCGAACCATCTAGTAGCTGGTTCCTGCCGAAGTTTCCCTCAGGATAGCAGTAAC
GTTTTCAGTTTTATGAGGTAAAGCGAATGATTAGAGGCCTTGGGGTTGAAACAACCTTAA
CCTATTCTCAAACTTTAAATATGTAAGAAGTCCTTGTTACTTAGTTGAACGTGGACATTT
GAATGCACCGTTACTAGTGGGCCATTTTTGGTAAGCAGAACTGGCGATGCGGGATGAACC
GAACGCGAGGTTAAGGTGCCGGAATATACGCTCATCAGACACCACAAAAGGTGTTAGTTC
ATCTAGACAGCAGGACGGTGGCCATGGAAGTCGGAATCCGCTAAGGAGTGTGTAACAACT
CACCTGCCGAATGAACTAGCCCTGAAAATGGATGGCGCTTAAGCGTATTACCCATACCTC
GCCGCCAGGGTAGAAACGATGCCCTGGCGAGTAGGCAGGCGTGGAGGCCCGTGACGAAGC
CTTCGGAGTGATCCGGGGTAGAACGGCCTCTAGTGCAGATCTTGGTGGTAGTAGCAAATA
CTCAAATGAGAACTTTGAGGACTGAAGTGGGGAAAGGTTCCGTGTGAACAGCAGTTGGAC
ACGGGTTAGTCGATCCTAAGCCATAGGGAAGTTCCGTTTCAAAGTGCGCGCTAAGCGCCG
ATTGGCGAAAGGGAAGCCGGTTAATATTCCGGCACCTGGATGTGGATTATCCGCGGCAAC
GCAACTGAAGGTGGAGACGTCGGCGGGGGCCCCGGGAAGAGTTCTCTTTTCTTCTTAACA
GCTCATCACCCTGAAATCGGTTTGTCCGGAGCTAGGGTTTAATAGCTGGTAGAGCGGCAC
ACCTTTGTGCCGTCCGGTGCGCTCCTGACGACCCTTGAAAATCCGCCGGAAGGAATGATT
TTCACGCCAGGTCGTACTCATAACCGCAGCAGGTCTCCAAGGTGAACAGCCTCTAGTTGA
TAGAACAATGTAGATAAGGGAAGTCGGCAAAATAGATCCGTAACTTCGGGAAAAGGATTG
GCTCTAAGGGTTGGGCGCGTTGGGCCTTGGGCAGATTCCTCGGGAGCAGGTCGGTACTAG
CCTCACGGCCGGCACCTTCCAGCACCCGGTGGCGGACGCCCTTGGCAGGCTTCGGCCGTC
CGGCGCGCGCTTAACAACCAACTTAGAACTGGTACGGACAAGGGGAATCTGACTGTCTAA
TTAAAACATAGCATTGCGATGGTCAGAAAGTGATGTTGACGCAATGTGATTTCTGCCCAG
TGCTCTGAATGTCAAAGTGAAGAAATTCAACCAAGCGCGGGTAAACGGCGGGAGTAACTA
TGACTCTCTTAAGGTAGCCAAATGCCTCGTCATCTAATTAGTGACGCGCATGAATGGATT
AACGAGATTCCCACTGTCCCTATCTACTATCTAGCGAAACCACAGCCAAGGGAACGGGCT
TGGCAGAATCAGCGGGGAAAGAAGACCCTGTTGAGCTTGACTCTAGTTTGACATTGTGAA
AAGACATAGGGGGTGTAGAATAGGTGGGAGCTTCGGCGCCGGTGAAATACCACTACCCTT
ATCGTTTTTTTACTTAATCAATGAAGCGGAACTGGTCTTCACCGACCATTTTCTGGCGTT
AAGGTCCTTCGCGGGCCGATCCGGGTTGATGACATTGTCAGGTGGGGAGTTTGGCTGGGG
CGGCACATCTGTTAAACCATAACGCAGGTGTCCTAAGGGGGACTCATGGAGAACAGAAAT
CTCCAGTAGAGCAAAAGGGCAAAAGTCCCCTTGATTTTGATTTTCAGTGTGAATACAAAC
CATGAAAGTGTGGCCTATCGATCCTTTAGTCCCTCGAAATTTGAGGCTAGAGGTGCCAGA
AAAGTTACCACAGGGATAACTGGCTTGTGGCAGCCAAGCGTTCATAGCGACGTTGCTTTT
TGATCCTTCGATGTCGGCTCTTCCTATCATACCGAAGCAGAATTCGGTAAGCGTTGGATT
GTTCACCCACTAATAGGGAACGTGAGCTGGGTTTAGACCGTCGTGAGACAGGTTAGTTTT
ACCCTACTGATGACCGTCGTCCCAATGGTAATACCGCTTAGTACGAGAGGAACCGCGGTT
TCAGATAATTGGTTTTTGCGGCTGTCCGACCGGGCAGTGCCGCGAAGCTACCATCTGCTG
GATTATGGCTGAACGCCTCTAAGTCAGAATCCATGCCAGAACGGGACGATCTTCTCCAGC
ACGCCTTAGGCGGATAAGAATAGGCACTGCCAGTACCTGGGACCCTCTCATCCCTCGCAA
GACACGCGAGGGCGAAGGGCGTATTGTAATTTTATAGCGCGCTGGGATGAATCCCTTGCA
GACGACTTGGACGTCGGAACGGGTCGTGTAAGCAGTAGAGTAGCCTTGTTGTTACGATCT
GC
>URS000049262B_705924 Septoria dysentericae eukaryotic LSU rRNA
GTTGACCTCGGATCAGGTAGGGATACCCGCTGAACTTAAGCATATCAATAAGCGGAGGAA
AAGAAACCAACAGGGATTGCCCTAGTAACGGCGAGTGAAGCGGCAACAGCTCAAATTTGA
AATCTGGCGCAAGCCCGAGTTGTAATTTGTAGAGGATGCTTCTGGGTAGCGACCGATCTA
AGTTCCTTGGAACAGGACGTCATAGAGGGTGAGAATCCCGTATGTGACCGGCCCGCACCC
TTTACGTAGCTCCTTCGACGAGTCGAGTTGTTTGGGAATGCAGCTCTAAATGGGAGGTAA
ATTTCTTCTAAAGCTAAATACCGGCCAGAGACCGATAGCGCACAAGTAGAGTGATCGAAA
GATGAAAAGTACTTTGGAAAGAGAGTTAAAAAGCACGTGAAATTGTTGAAAGGGAAGCGC
CTGCAACCAGACTTCGCGGCAGTGTTCCGCCGGTCTTCTGACCGGTTCATTCTCTGTCGC
GAGGCCATCATCGTCTGGGCCCGCCGGATAAGACCTTAGGAATGTAGCTCACCTTCGGGG
GAGTGTTATAGCCTAGGGTGATGCGGCGAGGCTCGGGCGAGGTCCGCGCTTCGGCAAGGA
TGATGGCGTAATGGTTGTCGGCGGCCCGTCTTGAAACACGGACCAAGGAGTCTAACATCT
ATGCGAGTGTTCGGGTGTCAAACCCCTACGCGTAATGAAAGTGAACGGAGGTGGGAACCG
CAAGGTGCACCATCGACCGATCCTGATGTCCTCGGATGGATTTGAGTAAGAGCATAGCTG
TTGGGACCCGAAAGATGGTGAACTATGCCTGAATAGGGTGAAGCCAGAGGAAACTCTGGT
GGAGGCTCGCAGCGGTTCTGACGTGCAAATCGATCGTCAAATTTGGGTATAGGGGCGAAA
GACTAATCGAACCATCTAGTAGCTGGTTCCTGCCGAAGTTTCCCTCAGGATAGCAGTAAC
GTTTTCAGTTTTATGAGGTAAAGCGAATGATTAGAGGCCTTGGGGTTGAAACAACCTTAA
CCTATTCTCAAACTTTAAATATGTAAGAAGTCCTTGTTACTTAGTTGAACGTGGACATTT
GAATGCACCGTTACTAGTGGGCCATTTTTGGTAAGCAGAACTGGCGATGCGGGATGAACC
GAACGCGAGGTTAAGGTGCCGGAATATACGCTCATCAGACACCACAAAAGGTGTTAGTTC
ATCTAGACAGCAGGACGGTGGCCATGGAAGTCGGAATCCGCTAAGGAGTGTGTAACAACT
CACCTGCCGAATGAACTAGCCCTGAAAATGGATGGCGCTTAAGCGTATTACCCATACCTC
GCCGCCAGGGTAGAAACGATGCCCTGGCGAGTAGGCAGGCGTGGAGGCCCGTGACGAAGC
CTTCGGAGTGATCCGGGGTAGAACGGCCTCTAGTGCAGATCTTGGTGGTAGTAGCAAATA
CTCAAATGAGAACTTTGAGGACTGAAGTGGGGAAAGGTTCCGTGTGAACAGCAGTTGGAC
ACGGGTTAGTCGATCCTAAGCCATAGGGAAGTTCCGTTTCAAAGTGCGCGCTAAGCGCCG
ATTGGCGAAAGGGAAGCCGGTTAATATTCCGGCACCTGGATGTGGATTATCCGCGGCAAC
GCAACTGAAGGTGGAGACGTCGGCGGGGGCCCCGGGAAGAGTTCTCTTTTCTTCTTAACA
GCTCATCACCCTGAAATCGGTTTGTCCGGAGCTAGGGTTTAATAGCTGGTAGAGCGGCAC
ACCTTTGTGCCGTCCGGTGCGCTCCTGACGACCCTTGAAAATCCGCCGGAAGGAATGATT
TTCACGCCAGGTCGTACTCATAACCGCAGCAGGTCTCCAAGGTGAACAGCCTCTAGTTGA
TAGAACAATGTAGATAAGGGAAGTCGGCAAAATAGATCCGTAACTTCGGGAAAAGGATTG
GCTCTAAGGGTTGGGCGCGTTGGGCCTTGGGCAGATTCCTCGGGAGCAGGTCGGTACTAG
CCTCACGGCCGGCACCTTCCAGCACCCGGTGGCGGACGCCCTTGGCAGGCTTCGGCCGTC
CGGCGCGCGCTTAACAACCAACTTAGAACTGGTACGGACAAGGGGAATCTGACTGTCTAA
TTAAAACATAGCATTGCGATGGTCAGAAAGTGATGTTGACGCAATGTGATTTCTGCCCAG
TGCTCTGAATGTCAAAGTGAAGAAATTCAACCAAGCGCGGGTAAACGGCGGGAGTAACTA
TGACTCTCTTAAGGTAGCCAAATGCCTCGTCATCTAATTAGTGACGCGCATGAATGGATT
AACGAGATTCCCACTGTCCCTATCTACTATCTAGCGAAACCACAGCCAAGGGAACGGGCT
TGGCAGAATCAGCGGGGAAAGAAGACCCTGTTGAGCTTGACTCTAGTTTGACATTGTGAA
AAGACATAGGGGGTGTAGAATAGGTGGGAGCTTCGGCGCCGGTGAAATACCACTACCCTT
ATCGTTTTTTTACTTAATCAATGAAGCGGAACTGGTCTTCACCGACCATTTTCTGGCGTT
AAGGTCCTTCGCGGGCCGATCCGGGTTGATGACATTGTCAGGTGGGGAGTTTGGCTGGGG
CGGCACATCTGTTAAACCATAACGCAGGTGTCCTAAGGGGGACTCATGGAGAACAGAAAT
CTCCAGTAGAGCAAAAGGGCAAAAGTCCCCTTGATTTTGATTTTCAGTGTGAATACAAAC
CATGAAAGTGTGGCCTATCGATCCTTTAGTCCCTCGAAATTTGAGGCTAGAGGTGCCAGA
AAAGTTACCACAGGGATAACTGGCTTGTGGCAGCCAAGCGTTCATAGCGACGTTGCTTTT
TGATCCTTCGATGTCGGCTCTTCCTATCATACCGAAGCAGAATTCGGTAAGCGTTGGATT
GTTCACCCACTAATAGGGAACGTGAGCTGGGTTTAGACCGTCGTGAGACAGGTTAGTTTT
ACCCTACTGATGACCGTCGTCCCAATGGTAATACCGCTTAGTACGAGAGGAACCGCGGTT
TCAGATAATTGGTTTTTGCGGCTGTCCGACCGGGCAGTGCCGCGAAGCTACCATCTGCTG
GATTATGGCTGAACGCCTCTAAGTCAGAATCCATGCCAGAACGGGACGATCTTCTCCAGC
ACGCCTTAGGCGGATAAGAATAGGCACTGCCAGTACCTGGGACCCTCTCATCCCTCGCAA
GACACGCGAGGGCGAAGGGCGTATTGTAATTTTATAGCGCGCTGGGATGAATCCCTTGCA
GACGACTTGGACGTCGGAACGGGTCGTGTAAGCAGTAGAGTAGCCTTGTTGTTACGATCT
GC
>URS0000495809_1351448 Septoria melissae partial 28S ribosomal RNA
GTTGACCTCGGATCAGGTAGGGATACCCGCTGAACTTAAGCATATCA
>URS0000495809_445201 Septoria sp. CBS 120739 partial 28S ribosomal RNA
GTTGACCTCGGATCAGGTAGGGATACCCGCTGAACTTAAGCATATCA
>URS000049D48C_1047178 Septoria verbenae eukaryotic LSU rRNA
GCGGAGGGATCATTACTGAGTGAGGGCCTTCGGGCTCGACCTCCAACCCTTTGTGAACAC
AACTTGTTGCTTCGGGGGCGACCCTGCCGTTTCGACGGCGAGCGCCCCCGGAGGCCTTCA
AACACTGCATCTTTGCGTCGGAGTTTAAGTAAATTAAACAAAACTTTCAACAACGGATCT
CTTGGTTCTGGCATCGATGAAGAACGCAGCGAAATGCGATAAGTAATGTGAATTGCAGAA
TTCAGTGAATCATCGAATCTTTGAACGCACATTGCGCCCCTTGGTATTCCGAGGGGCATG
CCTGTTCGAGCGTCATTTCACCACTCAAGCCTGGCTTGGTATTGGGCGCCGCGGTCAATC
CGCGCGCCTCAAAGTCTCCGGCTGAGCTGTCCGTCTCTAAGCGTTGTGATTTCATTAATC
GCTTCGGAGTGCGGGCGGCCGCGGCCGTTAAATCTTTCAAAGGTTGACCTCGGATCAGGT
AGGGATACCCGCTG
>URS000049D48C_1125865 Septoria chamaecysti eukaryotic LSU rRNA
GCGGAGGGATCATTACTGAGTGAGGGCCTTCGGGCTCGACCTCCAACCCTTTGTGAACAC
AACTTGTTGCTTCGGGGGCGACCCTGCCGTTTCGACGGCGAGCGCCCCCGGAGGCCTTCA
AACACTGCATCTTTGCGTCGGAGTTTAAGTAAATTAAACAAAACTTTCAACAACGGATCT
CTTGGTTCTGGCATCGATGAAGAACGCAGCGAAATGCGATAAGTAATGTGAATTGCAGAA
TTCAGTGAATCATCGAATCTTTGAACGCACATTGCGCCCCTTGGTATTCCGAGGGGCATG
CCTGTTCGAGCGTCATTTCACCACTCAAGCCTGGCTTGGTATTGGGCGCCGCGGTCAATC
CGCGCGCCTCAAAGTCTCCGGCTGAGCTGTCCGTCTCTAAGCGTTGTGATTTCATTAATC
GCTTCGGAGTGCGGGCGGCCGCGGCCGTTAAATCTTTCAAAGGTTGACCTCGGATCAGGT
AGGGATACCCGCTG
>URS000049D48C_1351444 Septoria lepidiicola eukaryotic LSU rRNA
GCGGAGGGATCATTACTGAGTGAGGGCCTTCGGGCTCGACCTCCAACCCTTTGTGAACAC
AACTTGTTGCTTCGGGGGCGACCCTGCCGTTTCGACGGCGAGCGCCCCCGGAGGCCTTCA
AACACTGCATCTTTGCGTCGGAGTTTAAGTAAATTAAACAAAACTTTCAACAACGGATCT
CTTGGTTCTGGCATCGATGAAGAACGCAGCGAAATGCGATAAGTAATGTGAATTGCAGAA
TTCAGTGAATCATCGAATCTTTGAACGCACATTGCGCCCCTTGGTATTCCGAGGGGCATG
CCTGTTCGAGCGTCATTTCACCACTCAAGCCTGGCTTGGTATTGGGCGCCGCGGTCAATC
CGCGCGCCTCAAAGTCTCCGGCTGAGCTGTCCGTCTCTAAGCGTTGTGATTTCATTAATC
GCTTCGGAGTGCGGGCGGCCGCGGCCGTTAAATCTTTCAAAGGTTGACCTCGGATCAGGT
AGGGATACCCGCTG
>URS000049D48C_1351446 Septoria limonum eukaryotic LSU rRNA
GCGGAGGGATCATTACTGAGTGAGGGCCTTCGGGCTCGACCTCCAACCCTTTGTGAACAC
AACTTGTTGCTTCGGGGGCGACCCTGCCGTTTCGACGGCGAGCGCCCCCGGAGGCCTTCA
AACACTGCATCTTTGCGTCGGAGTTTAAGTAAATTAAACAAAACTTTCAACAACGGATCT
CTTGGTTCTGGCATCGATGAAGAACGCAGCGAAATGCGATAAGTAATGTGAATTGCAGAA
TTCAGTGAATCATCGAATCTTTGAACGCACATTGCGCCCCTTGGTATTCCGAGGGGCATG
CCTGTTCGAGCGTCATTTCACCACTCAAGCCTGGCTTGGTATTGGGCGCCGCGGTCAATC
CGCGCGCCTCAAAGTCTCCGGCTGAGCTGTCCGTCTCTAAGCGTTGTGATTTCATTAATC
GCTTCGGAGTGCGGGCGGCCGCGGCCGTTAAATCTTTCAAAGGTTGACCTCGGATCAGGT
AGGGATACCCGCTG
>URS000049D48C_1352313 Septoria sp. CPC 19304 eukaryotic LSU rRNA
GCGGAGGGATCATTACTGAGTGAGGGCCTTCGGGCTCGACCTCCAACCCTTTGTGAACAC
AACTTGTTGCTTCGGGGGCGACCCTGCCGTTTCGACGGCGAGCGCCCCCGGAGGCCTTCA
AACACTGCATCTTTGCGTCGGAGTTTAAGTAAATTAAACAAAACTTTCAACAACGGATCT
CTTGGTTCTGGCATCGATGAAGAACGCAGCGAAATGCGATAAGTAATGTGAATTGCAGAA
TTCAGTGAATCATCGAATCTTTGAACGCACATTGCGCCCCTTGGTATTCCGAGGGGCATG
CCTGTTCGAGCGTCATTTCACCACTCAAGCCTGGCTTGGTATTGGGCGCCGCGGTCAATC
CGCGCGCCTCAAAGTCTCCGGCTGAGCTGTCCGTCTCTAAGCGTTGTGATTTCATTAATC
GCTTCGGAGTGCGGGCGGCCGCGGCCGTTAAATCTTTCAAAGGTTGACCTCGGATCAGGT
AGGGATACCCGCTG
>URS000049D48C_1352316 Septoria sp. CPC 19976 eukaryotic LSU rRNA
GCGGAGGGATCATTACTGAGTGAGGGCCTTCGGGCTCGACCTCCAACCCTTTGTGAACAC
AACTTGTTGCTTCGGGGGCGACCCTGCCGTTTCGACGGCGAGCGCCCCCGGAGGCCTTCA
AACACTGCATCTTTGCGTCGGAGTTTAAGTAAATTAAACAAAACTTTCAACAACGGATCT
CTTGGTTCTGGCATCGATGAAGAACGCAGCGAAATGCGATAAGTAATGTGAATTGCAGAA
TTCAGTGAATCATCGAATCTTTGAACGCACATTGCGCCCCTTGGTATTCCGAGGGGCATG
CCTGTTCGAGCGTCATTTCACCACTCAAGCCTGGCTTGGTATTGGGCGCCGCGGTCAATC
CGCGCGCCTCAAAGTCTCCGGCTGAGCTGTCCGTCTCTAAGCGTTGTGATTTCATTAATC
GCTTCGGAGTGCGGGCGGCCGCGGCCGTTAAATCTTTCAAAGGTTGACCTCGGATCAGGT
AGGGATACCCGCTG
>URS000049D48C_215465 Septoria linicola eukaryotic LSU rRNA
GCGGAGGGATCATTACTGAGTGAGGGCCTTCGGGCTCGACCTCCAACCCTTTGTGAACAC
AACTTGTTGCTTCGGGGGCGACCCTGCCGTTTCGACGGCGAGCGCCCCCGGAGGCCTTCA
AACACTGCATCTTTGCGTCGGAGTTTAAGTAAATTAAACAAAACTTTCAACAACGGATCT
CTTGGTTCTGGCATCGATGAAGAACGCAGCGAAATGCGATAAGTAATGTGAATTGCAGAA
TTCAGTGAATCATCGAATCTTTGAACGCACATTGCGCCCCTTGGTATTCCGAGGGGCATG
CCTGTTCGAGCGTCATTTCACCACTCAAGCCTGGCTTGGTATTGGGCGCCGCGGTCAATC
CGCGCGCCTCAAAGTCTCCGGCTGAGCTGTCCGTCTCTAAGCGTTGTGATTTCATTAATC
GCTTCGGAGTGCGGGCGGCCGCGGCCGTTAAATCTTTCAAAGGTTGACCTCGGATCAGGT
AGGGATACCCGCTG
>URS000049D48C_237588 Septoria protearum eukaryotic LSU rRNA
GCGGAGGGATCATTACTGAGTGAGGGCCTTCGGGCTCGACCTCCAACCCTTTGTGAACAC
AACTTGTTGCTTCGGGGGCGACCCTGCCGTTTCGACGGCGAGCGCCCCCGGAGGCCTTCA
AACACTGCATCTTTGCGTCGGAGTTTAAGTAAATTAAACAAAACTTTCAACAACGGATCT
CTTGGTTCTGGCATCGATGAAGAACGCAGCGAAATGCGATAAGTAATGTGAATTGCAGAA
TTCAGTGAATCATCGAATCTTTGAACGCACATTGCGCCCCTTGGTATTCCGAGGGGCATG
CCTGTTCGAGCGTCATTTCACCACTCAAGCCTGGCTTGGTATTGGGCGCCGCGGTCAATC
CGCGCGCCTCAAAGTCTCCGGCTGAGCTGTCCGTCTCTAAGCGTTGTGATTTCATTAATC
GCTTCGGAGTGCGGGCGGCCGCGGCCGTTAAATCTTTCAAAGGTTGACCTCGGATCAGGT
AGGGATACCCGCTG
>URS000049D48C_409499 Septoria citricola eukaryotic LSU rRNA
GCGGAGGGATCATTACTGAGTGAGGGCCTTCGGGCTCGACCTCCAACCCTTTGTGAACAC
AACTTGTTGCTTCGGGGGCGACCCTGCCGTTTCGACGGCGAGCGCCCCCGGAGGCCTTCA
AACACTGCATCTTTGCGTCGGAGTTTAAGTAAATTAAACAAAACTTTCAACAACGGATCT
CTTGGTTCTGGCATCGATGAAGAACGCAGCGAAATGCGATAAGTAATGTGAATTGCAGAA
TTCAGTGAATCATCGAATCTTTGAACGCACATTGCGCCCCTTGGTATTCCGAGGGGCATG
CCTGTTCGAGCGTCATTTCACCACTCAAGCCTGGCTTGGTATTGGGCGCCGCGGTCAATC
CGCGCGCCTCAAAGTCTCCGGCTGAGCTGTCCGTCTCTAAGCGTTGTGATTTCATTAATC
GCTTCGGAGTGCGGGCGGCCGCGGCCGTTAAATCTTTCAAAGGTTGACCTCGGATCAGGT
AGGGATACCCGCTG
>URS000049D48C_438388 Septoria justiciae eukaryotic LSU rRNA
GCGGAGGGATCATTACTGAGTGAGGGCCTTCGGGCTCGACCTCCAACCCTTTGTGAACAC
AACTTGTTGCTTCGGGGGCGACCCTGCCGTTTCGACGGCGAGCGCCCCCGGAGGCCTTCA
AACACTGCATCTTTGCGTCGGAGTTTAAGTAAATTAAACAAAACTTTCAACAACGGATCT
CTTGGTTCTGGCATCGATGAAGAACGCAGCGAAATGCGATAAGTAATGTGAATTGCAGAA
TTCAGTGAATCATCGAATCTTTGAACGCACATTGCGCCCCTTGGTATTCCGAGGGGCATG
CCTGTTCGAGCGTCATTTCACCACTCAAGCCTGGCTTGGTATTGGGCGCCGCGGTCAATC
CGCGCGCCTCAAAGTCTCCGGCTGAGCTGTCCGTCTCTAAGCGTTGTGATTTCATTAATC
GCTTCGGAGTGCGGGCGGCCGCGGCCGTTAAATCTTTCAAAGGTTGACCTCGGATCAGGT
AGGGATACCCGCTG
>URS000049D48C_687971 Septoria cucubali eukaryotic LSU rRNA
GCGGAGGGATCATTACTGAGTGAGGGCCTTCGGGCTCGACCTCCAACCCTTTGTGAACAC
AACTTGTTGCTTCGGGGGCGACCCTGCCGTTTCGACGGCGAGCGCCCCCGGAGGCCTTCA
AACACTGCATCTTTGCGTCGGAGTTTAAGTAAATTAAACAAAACTTTCAACAACGGATCT
CTTGGTTCTGGCATCGATGAAGAACGCAGCGAAATGCGATAAGTAATGTGAATTGCAGAA
TTCAGTGAATCATCGAATCTTTGAACGCACATTGCGCCCCTTGGTATTCCGAGGGGCATG
CCTGTTCGAGCGTCATTTCACCACTCAAGCCTGGCTTGGTATTGGGCGCCGCGGTCAATC
CGCGCGCCTCAAAGTCTCCGGCTGAGCTGTCCGTCTCTAAGCGTTGTGATTTCATTAATC
GCTTCGGAGTGCGGGCGGCCGCGGCCGTTAAATCTTTCAAAGGTTGACCTCGGATCAGGT
AGGGATACCCGCTG
>URS00004A296C_215473 Septoria apiicola eukaryotic LSU rRNA
GGGATTGCCCTAGTAACGGCGAGTGAAGCGGCAACAGCTCAAATTTGAAATCTGGCGCAA
GCCCGAGTTGTAATTTGTAGAGGATGCTTCTGGGTAGCGACCGATCTAAGTTCCTTGGAA
CAGGACGTCATAGAGGGTGAGAATCCCGTATGTGACCGGCCCGCACCCTTTACGTAGCTC
CTTCGACGAGTCGAGTTGTTTGGGAATGCAGCTCTAAATGGGAGGTAAATTTCTTCTAAA
GCTAAATACCGGCCAGAGACCGATAGCGCACAAGTAGAGTGATCGAAAGATGAAAAGTAC
TTTGGAAAGAGAGTTAAAAAGCACGTGAAATTGTTGAAAGGGAAGCGCCTGCAACCAGAC
TTCGCGGCAGTGTTCCGCCGGTCTTCTGACCGGTTCATTCTCTGTCGCGAGGCCATCATC
GTCTGGGCCCGCCGGATAAGACCTTGGGAATGTAGCTCACCTTCGGGGGAGTGTTATAGC
CTAGGGTGATGCGGCGAGGCCCGGGCGAGGTCCGCGCTTCGGCAAGGATGATGGCGTAAT
GGTTGTCGGCGGCCCGTCTTGAAACACGGACCAAGGAGTCTAACATCTATGCGAGTGTTC
GGGTGTCAAACCCCTACGCGTAATGAAAGTGAACGGAGGTGGGAACCGCAAGGTGCACCA
TCGACCGATCCTGATGTCCTCGGATGGATTTGAGTAAGAGCATAGCTGTTGGGACCCGAA
AGATGGTGAACTATGCCTGGATAGGGTGAAGCCAGAGGAAACTCTGGTGGAGGCTCGCAG
CGGTTCTGACGTGCAAATCGATCGTCAAATTTGGGTATAGGGGCG
>URS00004A63A6_1125873 Septoria epilobii eukaryotic LSU rRNA
GCGGAGGGATCATTACTGAGTGAGGGCCTTCGGGCTCGACCTCCAACCCTTTGTGAACAC
AACTTGTTGCTTCGGGGGCGACCCTGCCGTTTCGACGGCGAGCGCCCCCGGAGACCATCA
AACACTGCATCTTTGCGTCGGAGTTTAAGTAAATTAAACAAAACTTTCAACAACGGATCT
CTTGGTTCTGGCATCGATGAAGAACGCAGCGAAATGCGATAAGTAATGTGAATTGCAGAA
TTCAGTGAATCATCGAATCTTTGAACGCACATTGCGCCCTTTGGTATTCCGAAGGGCATG
CCTGTTCGAGCGTCATTTCACCACTCAAGCCTGGCTTGGTATTGGGCGCCGCGGTCAATC
CGCGCGCCTCAAAGTCTCCGGCTGAGCTGTCCGTCTCTGAGCGTTGTGATTTCATTAATC
GCTTCGGAGTGCGGGCGGCCGCGGCCGTTAAATCTTTCACAAGGTTGACCTCGGATCAGG
TAGGGATACCCGCTG
>URS00004A7683_215480 Septoria sii eukaryotic LSU rRNA
GGGATTGCCCTAGTAACGGCGAGTGAAGCGGCAACAGCTCAAATTTGAAATCTGGCGCAA
GCCCGAGTTGTAATTTGTAGAGGATGCTTCTGGGTAGCGACCGATCTAAGTTCCTTGGAA
CAGGACGTCATAGAGGGTGAGAATCCCGTATGTGACCGGCCCGCACCCTTTACGTAGCTC
CTTCGACGAGTCGAGTTGTTTGGGAATGCAGCTCTAAATGGGAGGTAAATTTCTTCTAAA
GCTAAATACCGGCCAGAGACCGATAGCGCACAAGTAGAGTGATCGAAAGATGAAAAGTAC
TTTGGAAAGAGAGTTAAAAAGCACGTGAAATTGTTGAAAGGGAAGCGCCTGCAACCAGAC
TTCGCGGCAGTGTTCCACCGGTCTTCTGACCGGTTCATTCTCTGTCGCGAGGCCATCATC
GTCTCGGCCCGCCGGATAAGACCTGAGGAATGTAGCTCACCTTCGGGGGAGTGTTATAGC
CTCTGGTGATGCGGCGCGGCTGGGGCGAGGTCCGCGCTTCGGCAAGGATGATGGCGTAAT
GGTTGTCGGCGGCCCGTCTTGAAACACGGACCAAGGAGTCTAACATCTATGCGAGTGTTC
GGGTGTCAAACCCCTACGCGTAATGAAAGTGAACGGAGGTGGGAACCGCAAGGTGCACCA
TCGACCGATCCTGATGTCCTCGGATGGATTTGAGTAAGAGCATAGCTGTTGGGACCCGAA
AGATGGTGAACTATGCCTGAATAGGGTGAAGCCAGAGGAAACTCTGGTGGAGGCTCGCAG
CGGTTCTGACGTGCAAATCGATCGTCAAATTTGGGTATAGGGGCG
>URS00004A7683_446915 Septoria oenanthis eukaryotic LSU rRNA
GGGATTGCCCTAGTAACGGCGAGTGAAGCGGCAACAGCTCAAATTTGAAATCTGGCGCAA
GCCCGAGTTGTAATTTGTAGAGGATGCTTCTGGGTAGCGACCGATCTAAGTTCCTTGGAA
CAGGACGTCATAGAGGGTGAGAATCCCGTATGTGACCGGCCCGCACCCTTTACGTAGCTC
CTTCGACGAGTCGAGTTGTTTGGGAATGCAGCTCTAAATGGGAGGTAAATTTCTTCTAAA
GCTAAATACCGGCCAGAGACCGATAGCGCACAAGTAGAGTGATCGAAAGATGAAAAGTAC
TTTGGAAAGAGAGTTAAAAAGCACGTGAAATTGTTGAAAGGGAAGCGCCTGCAACCAGAC
TTCGCGGCAGTGTTCCACCGGTCTTCTGACCGGTTCATTCTCTGTCGCGAGGCCATCATC
GTCTCGGCCCGCCGGATAAGACCTGAGGAATGTAGCTCACCTTCGGGGGAGTGTTATAGC
CTCTGGTGATGCGGCGCGGCTGGGGCGAGGTCCGCGCTTCGGCAAGGATGATGGCGTAAT
GGTTGTCGGCGGCCCGTCTTGAAACACGGACCAAGGAGTCTAACATCTATGCGAGTGTTC
GGGTGTCAAACCCCTACGCGTAATGAAAGTGAACGGAGGTGGGAACCGCAAGGTGCACCA
TCGACCGATCCTGATGTCCTCGGATGGATTTGAGTAAGAGCATAGCTGTTGGGACCCGAA
AGATGGTGAACTATGCCTGAATAGGGTGAAGCCAGAGGAAACTCTGGTGGAGGCTCGCAG
CGGTTCTGACGTGCAAATCGATCGTCAAATTTGGGTATAGGGGCG
>URS00004AD0D1_1351437 Septoria chromolaenae eukaryotic LSU rRNA
GCGGAGGGATCATTACTGAGTGAGGGCCTTCGGGCTCGACCTCCAACCCTTTGTGAACAC
AACTTGTTGCTTCGGGGGCGACCCTGCCGTTTCGACGGCGAGCGCCCCCGGAGGCCTTCA
AACACTGCATCTTTGCGTCGGAGTTTAAGTAAATTAAACAAAACTTTCAACAACGGATCT
CTTGGTTCTGGCATCGATGAAGAACGCAGCGAAATGCGATAAGTAATGTGAATTGCAGAA
TTCAGTGAATCATCGAATCTTTGAACGCACATTGCGCCCCTTGGTATTCCGAGGGGCATG
CCTGTTCGAGCGTCATTTCACCACTCAAGCCTGGCTTGGTATTGGGCGCCGCGGTCAATC
CGCGCGCCTCAAAGTCTCCGGCTGAGCTGTCCGTCTCTAAGCGTTGTGATTTCATTAATC
GCTTCGGAGTGCGGGCGGCCGCGGCCGTTAAATCTTTCATAAGGTTGACCTCGGATCAGG
TAGGGATACCCGCTG
>URS00004AE096_1894961 Septoria carvi partial 28S ribosomal RNA
TTGACCTCGGATCAGGTAGGGATACCCGCTGAACTTAAGCATATCAATAAGGCGGAGGAA
>URS00004AF767_266408 Septoria helianthi SSU rRNA
ATTTGGGGGAATGAAGTTATATATTACACGCGGCTCTTTCGCGCTATAGATATATACGCA
TCGACTATGTCGTATAAAGTTCTAAATAGAAGATTGATTATGACAGATTTCTATTTATGT
GTCTCGACCAATTCTTGTGCCAGCAGTCGCGGCAACACAAGTGAGACTAGTGTTATTCAT
CTTTATTAGGTTTAAAGGGTACCTAGACGGTATTTCCAGCCTGTATAAGGTACAGAAATA
CTAGAGTTTTATTTGAGAGGTAAATATTAGGACTATTGGTGTAAAGATGAAATTTTTTGA
TACTAATGGGACGGATAACGGCGAAGGCAATCCTCTATGTATAAACTGACGTTAAGGGAC
GAAGGCTTGGGGAGCGAATAGGATTAGATACCCTAGTAGTCCAGGCAGAAAATTATGAAT
GTTATAGACTAAAAATAAATTGGTGTATAAATGAAAGTGTAAGCATTCCACCTCAAGAGT
AATGTGGCAACGCAGGAACTGAAATCAT
>URS00004AF912_438387 Septoria hibiscicola eukaryotic LSU rRNA
GCGGAGGGATCATTACTGAGTGAGGGCCCTCGGACCCGACCTCCAACCCTTTGTGAACAC
AACTTGTTGCTTCGGGGGCGACCCTGCCGTTTCGACGGCGAGCGCCCCCGGAGGCCTTCA
AACCCTGCATCTTTGCGTCGGAGTTTAAGCAAATTAAACAAAACTTTCAACAACGGATCT
CTTGGTTCTGGCATCGATGAAGAACGCAGCGAAATGCGATAAGTAATGTGAATTGCAGAA
TTCAGTGAATCATCGAATCTTTGAACGCACATTGCGCCCTTTGGTATTCCGAAGGGCATG
CCTGTTCGAGCGTCATTTCACCACTCAAGCCTGGCTTGGTATTGGGCGCCGCGGTCCATC
CGCGCGCCTCAAAGTCTCCGGCTGAGCTGTCCGTCTCTAAGCGTTGTGATTTCATTATTC
GCTCTAGAGTGCGGGCGGCCGCGGCCGTTAAATCTTTCACAAGGGTGACCTCGGATCAGG
TAGGGATACCCGCTG
>URS00004B13FF_266411 Septoria obesa eukaryotic LSU rRNA
GGGATCATTACCGAGTGAGGGCCTTCGGGTCCGACCTCCAACCCTTTGTGAACACAACTT
GTTGCTTCGGGGGCGACCCTGCCGTTTCGACGGCGGCGCCCCCGGAGACCTTCCAACACT
GCATCTTTGCGTCGGAGTTTAAGTAAATTGAACAAAACTTTCAACAACGGATCTCTTGGT
TCTGGCATCGATGAAGAACGCAGCGAAATGCGATAAGTAATGTGAATTGCAGAATTCAGT
GAATCATCGAATCTTTGAACGCACATTGCGCCCTTTGGTATTCCGAAGGGCATGCCTGTT
CGAGCGTCATTTCACCACTCAAGCCTGGCTTGGTATTGGGCGCCGCGGTCCATCCGCGCG
CCTCAAAGTCTCCGGCTGAGCTGTCCGTCTCCAAGCGTCGTGATTTCATTAATCGCTCCG
GGGTGCGGGCGGCCGCGGCCGTTAAATCTTTCACCAGGTTGACCTCG
>URS00004B57F1_1047178 Septoria verbenae eukaryotic LSU rRNA
AAGCGGCAACAGCTCAAATTTGAAATCTGGCGCAAGCCCGAGTTGTAATTTGTAGAGGAT
GCTTCTGGGTAGCGACCGATCTAAGTTCCTTGGAACAGGACGTCATAGAGGGTGAGAATC
CCGTATGTGACCGGCCCGCACCCTTTACGTAGCTCCTTCGACGAGTCGAGTTGTTTGGGA
ATGCAGCTCTAAATGGGAGGTAAATTTCTTCTAAAGCTAAATACCGGCCAGAGACCGATA
GCGCACAAGTAGAGTGATCGAAAGATGAAAAGTACTTTGGAAAGAGAGTTAAAAAGCACG
TGAAATTGTTGAAAGGGAAGCGCCTGCAACCAGACTTCGTGGCAGTGTTCCGCCGGTCTT
CTGACCGGTTTATTCTCTGTCGCGAGGCCATCATCGTCTCGGCCCGCCGGATAAGACCTT
GGGAATGTAGCTCACCTTCGGGGGAGTGTTATAGCTCATGGTGATGCGGCGCGGCTGGGG
CGAGGTCCGCGCTTCGGCAAGGATGATGGCGTAATGGTTGTCGGCGGCCCGTCTTGAAAC
ACGGACCAAGGAGTCTAACATCTATGCGAGTGTTCGGGTGTCAAACCCCTACGCGTAATG
AAAGTGAACGGAGGTGGGAACCGCAAGGTGCACCATCGACCGATCCTGATGTCCTCGGAT
GGATTTGAGTAAGAGCATAGCTGTTGGGACCCGAAAGATGGTGAACTATGCCTGAATAGG
GTGAAGCCAGAGGAAACTCTGGTGGA
>URS00004B69FB_266409 Septoria lactucae SSU rRNA
GCAACTATACGGTGAAACTGCGAATGGCTCATTAAATCAGTTATCGTTTATTTGATAGTA
CCTTACTACATGGATAACCGTGGTAATTCTAGAGCTAATACATGCTAAAAACCCCGACTT
CGGAAGGGGTGTATTTATTAGATAAAAAACCAATGCCCTTCGGGGCTCCTTGGTGAATCA
TAATAACTTCACGAATCGCATGGCCTTGCGCCGGCGATGGTTCATTCAAATTTCTGCCCT
ATCAACTTTCGATGGTAGGATAGAGGCCTACCATGGTTTCAACGGGTAACGGGGAATTAG
GGTTCGACTCCGGAGAGGGAGCCTGAGAAACGGCTACCACATCCAAGGAAGGCAGCAGGC
GCGCAAATTACCCAATCCCGACACGGGGAGGTAGTGACAATAAATACTGATACAGGGCTC
TTTTGGGTCTTGTAATTGGAATGAGTACAATTTAAATCCCTTAACGAGGAACAATTGGAG
GGCAAGTCTGGTGCCAGCAGCCGCGGTAATTCCAGCTCCAATAGCGTATATTAAAGTTGT
TGCAGTTAAAAAGCTCGTAGTTGAACCTTGGGCCTGGCTGGCCGGTCCGCCTCACCGCGT
GTACTGGTCCGGCCGGGCCTTTCCTTCTGGGGAGCCGCATGCCCTTCACTGGGCGTGTCG
GGGAACCAGGACTTTTACTTTGAAAAAATTAGAGTGTTCAAAGCAGGCCTTTGCTCGAAT
ACATTAGCATGGAATAATAGAATAGGACGTGTGGTTCTATTTTGTTGGTTTCTAGGACCG
CCGTAATGATTAATAGGGATAGTCGGGGGCATCCGTATTCAATTGTCAGAGGTGAAATTC
TTGGATTTATTGAAGACGAACTACTGCGAAAGCATTTGCCAAGGATGTTTTCATTAATCA
GTGAACGAAAGTTAGGGGATCGAAGACGATCAGATACCGTCGTAGTCTTAACCATAAACT
ATGCCGACTAGGGATCGGTGGATGTTATCTTTTTGACTCCATCGGCACCTTACGAGAAAT
CAAAGTTTTTGGGTTCTGGGGGGAGTATGGTCGCAAGGCTGAAACTTAAAGAAATTGACG
GAAGGGCACCACCAGGCGTGGAGCCTGCGGCTTAATTTGACTCAACACGGGGAAACTCAC
CAGGTCCAGACACAAGTAGGATTGACAGATTGAGAGCTCTTTCTTGATTTTGTGGGTGGT
GGTGCATGGCCGTTCTTAGTTGGTGGAGTGATTTGTCTGCTTAATTGCGATAACGAACGA
GACCTTAACCTGCTAAATAGCCAGGCCCGCTTTGGCGGGTCGCCGGCTTCTTAGAGGGAC
TATCGGCTCAAGCCGATGGAAGTTTGAGGCAATAACAGGTCTGTGATGCCCTTAGATGTT
CTGGGCCGCACGCGCGCTACACTGACAGAGCCAACGAGTTCATCACCTTGGCCGGAAGGT
CTGGGTAATCTTGTTAAACTCTGTCGTGCTGGGGATAGAGCATTGCAATTATTGCTCTTC
AACGAGGAATGCCTAGTAAGCGCATGTCATCAGCATGCGTTGATTACGTCCCTGCCCTTT
GTACACACCGCCCGTCGCTACTACCGATTGAATGGCTCAGTGAGGCCTTCGGACTGGCCC
AGGGAGGTCGGCAACGACCACCCAGGGCCGGAAAGTTGGTCAAACTCGGTCATTTAGAGG
AAGTAAAAGTCGTAACAAGGTCTCCGTAGGTGAACCTGCGGAGGGATCATT
>URS00004B6D55_1329202 Septoria lamii 5.8S ribosomal RNA
TCAACAACGGATCTCTTGGTTCTGGCATCGATGAAGAACGCAGCGAAATGCGATAAGTAA
TGTGAATTGCAGAATTCAGTGAATCATCGAATCTTTGAACGCACATTGCGCCCTTTGGTA
TTCCGAAGGGCATGCCTGTTCGAGCGT
>URS00004B9D88_446940 Septoria pachyspora eukaryotic LSU rRNA
GGGATCATTACTGAGTGAGGGCCTTCGGGCTCGACCTCCAACCCTTTGTGAACACAACTT
GTTGCTTCGGGGGCGACCCTGCCGTTTCGACGGCGAGCGCCCCCGGAGACCATCAAACAC
TGCATCTTTGCGTCGGAGTTTAAGTAAATTAAACAAAACTTTCAACAACGGATCTCTTGG
TTCTGGCATCGATGAAGAACGCAGCGAAATGCGATAAGTAATGTGAATTGCAGAATTCAG
TGAATCATCGAATCTTTGAACGCACATTGCGCCCTTTGGTATTCCGAAGGGCATGCCTGT
TCGAGCGTCATTTCACCACTCAAGCCTGGCTTGGTATTGGGCGCCGCGGTCAATCCGCGC
GCCTCAAAGTCTCCGGCTGAGCTGTCCGTCTCTAAGCGTTGTGACTTCATTAATCGCTTC
GGAGTGCGGGCGGCCGCGGCCGTTAAATCTTTCACAAGGTTGACCTCGGATCAGGTAGGG
ATACCCGCTGAACTTAA
>URS00004BBB35_687971 Septoria cucubali eukaryotic LSU rRNA
GGGATTGCCCTAGTAACGGCGAGTGAAGCGGCAACAGCTCAAATTTGAAATCTGGCGCAA
GCCCGAGTTGTAATTTGTAGAGGATGCTTCTGGGTAGCGACCGATCTAAGTTCCTTGGAA
CAGGACGTCATAGAGGGTGAGAATCCCGTATGTGACCGGCCCGCACCCTTTACGTAGCTC
CTTCGACGAGTCGAGTTGTTTGGGAATGCAGCTCTAAATGGGAGGTAAATTTCTTCTAAA
GCTAAATACCGGCCAGAGACCGATAGCGCACAAGTAGAGTGATCGAAAGATGAAAAGTAC
TTTGGAAAGAGAGTTAAAAAGCACGTGAAATTGTTGAAAGGGAAGCGCCTGCAACCAGAC
TTCGTGGCAGTGTTCCGCCGGTCTTCTGACCGGTTTATTCTCTGTCGCGAGGCCATCATC
GTCTAGGCCCGCCGGATAAGACCTTAGGAATGTAGCTCACCTTCGGGGGAGTGTTATAGC
TTATGGTGATGCGGCGAGGCTTGGGCGAGGTCCGCGCTTCGGCAAGGATGATGGCGTAAT
GGTTGTCGGCGGCCCGTCTTGAAACACGGACCAAGGAGTCTAACATCTATGCGAGTGTTC
GGGTGTCAAACCCCTACGCGTAATGAAAGTGAACGGAGGTGGGAACCGCAAGGTGCACCA
TCGACCGATCCTGATGTCCTCGGATGGATTTGAGTAAGAGCATAGCTGTTGGGACCCGAA
AGATGGTGAACTATGCCTGAATAGGGTGAAGCCCGAGGAAACTCTGGTGGAGGCTCGCAG
CGGTTCTGACGTGCAAATCGATCGTCAAATTTGGGTATAGGGGCG
>URS00004BC4C4_1351871 Septoria oenanthicola eukaryotic LSU rRNA
GCGGAGGGATCATTACTGAGTGAGGGCCTTCGGGCTCGACCTCCAACCCTTTGTGAACAC
AACTTGTTGCTTCGGGGGCGACCCTGCCGTTTCGACGGCGAGCGCCCCCGGAGGCCTTCC
AACACTGCATCATTGCGTCGGAGTTTAAGTAAATTAAACAAAACTTTCAACAACGGATCT
CTTGGTTCTGGCATCGATGAAGAACGCAGCGAAATGCGATAAGTAATGTGAATTGCAGAA
TTCAGTGAATCATCGAATCTTTGAACGCACATTGCGCCCTTTGGTATTCCGAAGGGCATG
CCTGTTCGAGCGTCATTTCACCACTCAAGCCTGGCTTGGTATTGGGCGCCGCGGTCGATC
CGCGCGCCTCAAAGTCTCCGGCTGAGCTGTCCGTCTCTGAGCGTTGTGATTTCATTAATC
GCTTCGGAGTGCGGGCGGCCGCGGCCGTTAAATCTTTCACAAGGTTGACCTCGGATCAGG
TAGGGATACCCGCTG
>URS00004C1DFF_1351457 Septoria putrida eukaryotic LSU rRNA
GGGATTGCCCTAGTAACGGCGAGTGAAGCGGCAACAGCTCAAATTTGAAATCTGGCGCAA
GCCCGAGTTGTAATTTGTAGAGGATGCTTCTGGGTAGCGACCGATCTAAGTTCCTTGGAA
CAGGACGTCATAGAGGGTGAGAATCCCGTATGTGACCGGCCCGCACCCTTTACGTAGCTC
CTTCGACGAGTCGAGTTGTTTGGGAATGCAGCTCTAAATGGGAGGTAAATTTCTTCTAAA
GCTAAATACCGGCCAGAGACCGATAGCGCACAAGTAGAGTGATCGAAAGATGAAAAGTAC
TTTGGAAAGAGAGTTAAAAAGCACGTGAAATTGTTGAAAGGGAAGCGCCTGCAACCAGAC
TTCGCGGCAGTGTTCCACCGGTCTTCTGACCGGTTCATTCTCTGTCGCGAGGCCATCATC
GTCTGGGCCCGCCGGATAAGACCTTAGGAATGTAGCTCACCTTCGGGGGAGTGTTATAGC
CTAGGGTGATGCGGCGAGGCTCGGGCGAGGTCCGCGCTTCGGCAAGGATGATGGCGTAAT
GGTTGTCGGCGGCCCGTCTTGAAACACGGACCAAGGAGTCTAACATCTATGCGAGTGTTC
GGGTGTCAAACCCCTACGCGTAATGAAAGTGAACGGAGGTGGGAACCGCAAGGTGCACCA
TCGACCGATCCTGATGTCCTCGGATGGATTTGAGTAAGAGCATAGCTGTTGGGACCCGAA
AGATGGTGAACTATGCCTGAATAGGGTGAAGCCAGAGGAAACTCTGGTGGAGGCTCGCAG
CGGTTCTGACGTGCAAATCGATCGTCAAATTTGGGTATAGGGGCG
>URS00004C1DFF_215478 Septoria lamiicola eukaryotic LSU rRNA
GGGATTGCCCTAGTAACGGCGAGTGAAGCGGCAACAGCTCAAATTTGAAATCTGGCGCAA
GCCCGAGTTGTAATTTGTAGAGGATGCTTCTGGGTAGCGACCGATCTAAGTTCCTTGGAA
CAGGACGTCATAGAGGGTGAGAATCCCGTATGTGACCGGCCCGCACCCTTTACGTAGCTC
CTTCGACGAGTCGAGTTGTTTGGGAATGCAGCTCTAAATGGGAGGTAAATTTCTTCTAAA
GCTAAATACCGGCCAGAGACCGATAGCGCACAAGTAGAGTGATCGAAAGATGAAAAGTAC
TTTGGAAAGAGAGTTAAAAAGCACGTGAAATTGTTGAAAGGGAAGCGCCTGCAACCAGAC
TTCGCGGCAGTGTTCCACCGGTCTTCTGACCGGTTCATTCTCTGTCGCGAGGCCATCATC
GTCTGGGCCCGCCGGATAAGACCTTAGGAATGTAGCTCACCTTCGGGGGAGTGTTATAGC
CTAGGGTGATGCGGCGAGGCTCGGGCGAGGTCCGCGCTTCGGCAAGGATGATGGCGTAAT
GGTTGTCGGCGGCCCGTCTTGAAACACGGACCAAGGAGTCTAACATCTATGCGAGTGTTC
GGGTGTCAAACCCCTACGCGTAATGAAAGTGAACGGAGGTGGGAACCGCAAGGTGCACCA
TCGACCGATCCTGATGTCCTCGGATGGATTTGAGTAAGAGCATAGCTGTTGGGACCCGAA
AGATGGTGAACTATGCCTGAATAGGGTGAAGCCAGAGGAAACTCTGGTGGAGGCTCGCAG
CGGTTCTGACGTGCAAATCGATCGTCAAATTTGGGTATAGGGGCG
>URS00004C220A_333101 Septoria alnifolia partial small subunit ribosomal RNA
GATGGAAGTTTGAGGCAATAACAGGTCTGTGATGCCCTTAGATGTTCTGGGCCGCACGCG
CGCTACAC
>URS00004C220A_333108 Septoria ostryae partial small subunit ribosomal RNA
GATGGAAGTTTGAGGCAATAACAGGTCTGTGATGCCCTTAGATGTTCTGGGCCGCACGCG
CGCTACAC
>URS00004C7D6A_266402 Septoria erigerontis eukaryotic LSU rRNA
TTGCCCTAGTAACGGCGAGTGAAGCGGCAACAGCTCAAATTTGAAATCTGGCGCAAGCCC
GAGTTGTAATTTGTAGAGGATGCTTCTGGGTAGCGACCGATCTAAGTTCCTTGGAACAGG
ACGTCATAGAGGGTGAGAATCCCGTATGTGACCGGCCCGCACCCTTTACGTAGCTCCTTC
GACGAGTCGAGTTGTTTGGGAATGCAGCTCTAAATGGGAGGTAAATTTCTTCTAAAGCTA
AATACCGGCCAGAGACCGATAGCGCACAAGTAGAGTGATCGAAAGATGAAAAGTACTTTG
GAAAGAGAGTTAAAAAGCACGTGAAATTGTTGAAAGGGAAGCGCCTGCAACCAGACTTCG
CGGCAGTGTTCCGCCGGTCTTCTGACCGGTTCATTCTCTGTCGCGAGGCCATCATCGTCT
GGGCCCGCCGGATAAGACCTTAGGAATGTAGCTCACCTTCGGGGGAGTGTTATAGCCTAG
GGTGATGCGGCGAGGCTCGGGCGAGGTCCGCGCTTCGGCAAGGATGATGGCGTAATGGTT
GTCGGCGGCCCGTCTTGAAACACGGACCAAGGAGTCTAACATCTATGCGAGTGTTCGGGT
GTCAAACCCCTACGCGTAATGAAAGTGAACGGAGGTGGGAACCGCAAGGTGCACCATCGA
CCGATCCTGATGTCCTCGGATGGATTTGAGTAAGAGCATAGCTGTTGGGACCCGAAAGAT
GGTGAACTATGCCTGAATAGGGTGAAGCCAGAGGAAACTCTGGTGGAGGCTCGCAGCGGT
TCTGACGTGCAAATCGATCGTCAAATTTGGGTATAGGGGCGAAAGACTAATCGAACCATC
TAGTAGCTGGTTCCTGCCGAAGTTTCCCTCAGGATAGCAGTAACGTTTTCAGTTTTATGA
GGTAAAGCGAATGATTAGAGGCCTTGGGGTTGAAACAACCTTAACCTATTCTCAAACTTT
AAATATGTAAGAAGTCCTTGTTACTTAGTTGAACGTGGACATTTGAATGCACCGTTACTA
GTGGGCCATTTTTGGTAAGCAGAACTGGCGATGCGGGATGAACCGAACGCGAGGTTAAGG
TGCCGGAATATACGCTCATCAGACACCACAAAAGGTGTTAGTTCATCTAGACAGCAGGAC
GGTGGCCATGGAAGTCGGAATCCGCTAAGGAGTGTGTAACAACTCACCTGCCGAATGAAC
TAGCCCTGAAAATGGATGGCGCTTAAGCGTATTACCCATACCTCGCCGCCAGGGTAGAAA
CGATGCCCTGGCGAGTAGGCAGGC
>URS00004C7D6A_446920 Septoria crepidis eukaryotic LSU rRNA
TTGCCCTAGTAACGGCGAGTGAAGCGGCAACAGCTCAAATTTGAAATCTGGCGCAAGCCC
GAGTTGTAATTTGTAGAGGATGCTTCTGGGTAGCGACCGATCTAAGTTCCTTGGAACAGG
ACGTCATAGAGGGTGAGAATCCCGTATGTGACCGGCCCGCACCCTTTACGTAGCTCCTTC
GACGAGTCGAGTTGTTTGGGAATGCAGCTCTAAATGGGAGGTAAATTTCTTCTAAAGCTA
AATACCGGCCAGAGACCGATAGCGCACAAGTAGAGTGATCGAAAGATGAAAAGTACTTTG
GAAAGAGAGTTAAAAAGCACGTGAAATTGTTGAAAGGGAAGCGCCTGCAACCAGACTTCG
CGGCAGTGTTCCGCCGGTCTTCTGACCGGTTCATTCTCTGTCGCGAGGCCATCATCGTCT
GGGCCCGCCGGATAAGACCTTAGGAATGTAGCTCACCTTCGGGGGAGTGTTATAGCCTAG
GGTGATGCGGCGAGGCTCGGGCGAGGTCCGCGCTTCGGCAAGGATGATGGCGTAATGGTT
GTCGGCGGCCCGTCTTGAAACACGGACCAAGGAGTCTAACATCTATGCGAGTGTTCGGGT
GTCAAACCCCTACGCGTAATGAAAGTGAACGGAGGTGGGAACCGCAAGGTGCACCATCGA
CCGATCCTGATGTCCTCGGATGGATTTGAGTAAGAGCATAGCTGTTGGGACCCGAAAGAT
GGTGAACTATGCCTGAATAGGGTGAAGCCAGAGGAAACTCTGGTGGAGGCTCGCAGCGGT
TCTGACGTGCAAATCGATCGTCAAATTTGGGTATAGGGGCGAAAGACTAATCGAACCATC
TAGTAGCTGGTTCCTGCCGAAGTTTCCCTCAGGATAGCAGTAACGTTTTCAGTTTTATGA
GGTAAAGCGAATGATTAGAGGCCTTGGGGTTGAAACAACCTTAACCTATTCTCAAACTTT
AAATATGTAAGAAGTCCTTGTTACTTAGTTGAACGTGGACATTTGAATGCACCGTTACTA
GTGGGCCATTTTTGGTAAGCAGAACTGGCGATGCGGGATGAACCGAACGCGAGGTTAAGG
TGCCGGAATATACGCTCATCAGACACCACAAAAGGTGTTAGTTCATCTAGACAGCAGGAC
GGTGGCCATGGAAGTCGGAATCCGCTAAGGAGTGTGTAACAACTCACCTGCCGAATGAAC
TAGCCCTGAAAATGGATGGCGCTTAAGCGTATTACCCATACCTCGCCGCCAGGGTAGAAA
CGATGCCCTGGCGAGTAGGCAGGC
>URS00004C7D6A_705924 Septoria dysentericae eukaryotic LSU rRNA
TTGCCCTAGTAACGGCGAGTGAAGCGGCAACAGCTCAAATTTGAAATCTGGCGCAAGCCC
GAGTTGTAATTTGTAGAGGATGCTTCTGGGTAGCGACCGATCTAAGTTCCTTGGAACAGG
ACGTCATAGAGGGTGAGAATCCCGTATGTGACCGGCCCGCACCCTTTACGTAGCTCCTTC
GACGAGTCGAGTTGTTTGGGAATGCAGCTCTAAATGGGAGGTAAATTTCTTCTAAAGCTA
AATACCGGCCAGAGACCGATAGCGCACAAGTAGAGTGATCGAAAGATGAAAAGTACTTTG
GAAAGAGAGTTAAAAAGCACGTGAAATTGTTGAAAGGGAAGCGCCTGCAACCAGACTTCG
CGGCAGTGTTCCGCCGGTCTTCTGACCGGTTCATTCTCTGTCGCGAGGCCATCATCGTCT
GGGCCCGCCGGATAAGACCTTAGGAATGTAGCTCACCTTCGGGGGAGTGTTATAGCCTAG
GGTGATGCGGCGAGGCTCGGGCGAGGTCCGCGCTTCGGCAAGGATGATGGCGTAATGGTT
GTCGGCGGCCCGTCTTGAAACACGGACCAAGGAGTCTAACATCTATGCGAGTGTTCGGGT
GTCAAACCCCTACGCGTAATGAAAGTGAACGGAGGTGGGAACCGCAAGGTGCACCATCGA
CCGATCCTGATGTCCTCGGATGGATTTGAGTAAGAGCATAGCTGTTGGGACCCGAAAGAT
GGTGAACTATGCCTGAATAGGGTGAAGCCAGAGGAAACTCTGGTGGAGGCTCGCAGCGGT
TCTGACGTGCAAATCGATCGTCAAATTTGGGTATAGGGGCGAAAGACTAATCGAACCATC
TAGTAGCTGGTTCCTGCCGAAGTTTCCCTCAGGATAGCAGTAACGTTTTCAGTTTTATGA
GGTAAAGCGAATGATTAGAGGCCTTGGGGTTGAAACAACCTTAACCTATTCTCAAACTTT
AAATATGTAAGAAGTCCTTGTTACTTAGTTGAACGTGGACATTTGAATGCACCGTTACTA
GTGGGCCATTTTTGGTAAGCAGAACTGGCGATGCGGGATGAACCGAACGCGAGGTTAAGG
TGCCGGAATATACGCTCATCAGACACCACAAAAGGTGTTAGTTCATCTAGACAGCAGGAC
GGTGGCCATGGAAGTCGGAATCCGCTAAGGAGTGTGTAACAACTCACCTGCCGAATGAAC
TAGCCCTGAAAATGGATGGCGCTTAAGCGTATTACCCATACCTCGCCGCCAGGGTAGAAA
CGATGCCCTGGCGAGTAGGCAGGC
>URS00004CD52A_445200 Septoria sp. CPC 12358 partial 18S ribosomal RNA
GGTGAACCTGCGGAGGGATCATT
>URS00004CF7BB_237466 Septoria rosae eukaryotic LSU rRNA
GTTGACCTCGGATCAGGTAGGGATACCCGCTGAACTTAAGCATATCAATAAGCGGAGGAA
AAGAAACCAACAGGGATTGCCCTAGTAACGGCGAGTGAAGCGGCAACAGCTCAAATTTGA
AATCTGGCGCAAGCCCGAGTTGTAATTTGTAGAGGATGCTTCTGGGTAGCGACCGGTCTA
AGTTCCTTGGAACAGGACGTCATAGAGGGTGAGAATCCCGTATGTGACCGGCCCGCACCC
TTCACGTAGCTCCTTCGACGAGTCGAGTTGTTTGGGAATGCAGCTCTAAATGGGAGGTAA
ATTTCTTCTAAAGCTAAATACCGGCCAGAGACCGATAGCGCACAAGTAGAGTGATCGAAA
GATGAAAAGTACTTTGGAAAGAGAGTTAAAAAGCACGTGAAATTGTTGAAAGGGAAGCGC
CTGCAATCAGACTTCGCGGCAGTGTTCCGCCGGTCTTCTGACCGGTTTATTCTCTGTCGC
GAGGCCATCATCGTCTCGGCCCGCTGGATAAGACCTTAGGAATGTAGCTCACCTTCGGGG
GAGTGTTATAGCTTCTGGTGATGCAGCGAGGCTGGGGCGAGGTCCGCGCTTCGGCAAGGA
TGATGGCGTAATGGTTGTCGGCGGCCCGTCTTGAAACACGGACCAAGGAGTCTAACATCT
ATGCGAGTGTTCGGGTGTCAAACCCCTACGCGTAATGAAAGTGAACGGAGGTGGGAACCG
CAAGGTGCACCATCGACCGATCCTGATGTCCTCGGATGGATTTGAGTAAGAGCATAGCTG
TTGGGACCCGAAAGATGGTGAACTATGCCTGAATAGGGTGAAGCCAGAGGAAACTCTGGT
GGAGGCTCGCAGCGGTTCTGACGTGCAAATCGATCGTCAAATTTGGGTATAGGGGCGAAA
GACTAATCGAACCATCTAGTAGCTGGTTCCTGCCGAAGTTTCCCTCAGGATAGCAGTAAC
GTTTTCAGTTTTATGAGGTAAAGCGAATGATTAGAGGCCTTGGGGTTGAAACAACCTTAA
CCTATTCTCAAACTTTAAATATGTAAGAAGTCCTTGTTACTTTGTTGAACGTGGACATTT
GAATGCACCGTTACTAGTGGGCCATTTTTGGTAAGCAGAACTGGCGATGCGGGATGAACC
GAACGCGAGGTTAAGGTGCCGGAATATACGCTCATCAGACACCACAAAAGGTGTTAGTTC
ATCTAGACAGCAGGACGGTGGCCATGGAAGTCGGAATCCGCTAAGGAGTGTGTAACAACT
CACCTGCCGAATGAACTAGCCCTGAAAATGGATGGCGCTTAAGCGTATTACCCATACCTC
GCCGCCAGGGTAGAAACGATGCCCTGGCGAGTAGGCAGGCGTGGAGGCCCGTGACGAAGC
CTGCGGAGTGATCCGGGGTAGAACGGCCTCTAGTGCAGATCTTGGTGGTAGTAGCAAATA
CTCAAATGAGAACTTTGAGGACTGAAGTGGGGAAAGGTTCCGTGTGAACAGCAGTTGGAC
ACGGGTTAGTCGATCCTAAGCCATAGGGAAGTTCCGTTTCAAAGTGCGCGCTCCGCGCCG
ATTGGCGAAAGGGAAGCCGGTTAACATTCCGGCACCTGGATGTGGATTATCCGCGGCAAC
GCAACTGAAGGTGGAGACGTCGGCAGGGGCCCCGGGAAGAGTTCTCTTTTCTTCTTAACA
GCTCATCACCCTGAAATCGGTTTGTCCGGAGCTAGGGTTTAATAGCTGGTAGAGCGGCAC
ACCTTTGTGCCGTCCGGTGCGCTCCTGACGACCCTTGAAAATCCGCCGGAAGGAATGATT
TTCGCGCCAGGTCGTACTCATAACCGCAGCAGGTCTCCAAGGTGAACAGCCTCTAGTTGA
TAGAACAATGTAGATAAGGGAAGTCGGCAAAATAGATCCGTAACTTCGGGAAAAGGATTG
GCTCTAAGGGTTGGGCGCGTTGGGCCTTGGGCATATTCCCCGGGAGCAGGTCGGCACTAG
CCTTCGGGCCGGCGCCTTCCAGCACCCGGTGGCGGACGCCCTTGGCAGGCTTCGGCCGTC
CGGCGCGCGCTTAACAACCAACTTAGAACTGGTACGGACAAGGGGAATCTGACTGTCTAA
TTAAAACATAGCATTGCGATGGTCAGAAAGTGATGTTGACGCAATGTGATTTCTGCCCAG
TGCTCTGAATGTCAAAGTGAAGAAATTCAACCAAGCGCGGGTAAACGGCGGGAGTAACTA
TGACTCTCTTAAGGTAGCCAAATGCCTCGTCATCTAATTAGTGACGCGCATGAATGGATT
AACGAGATTCCCACTGTCCCTATCTACTATCTAGCGAAACCACAGCCAAGGGAACGGGCT
TGGCAGAATCAGCGGGGAAAGAAGACCCTGTTGAGCTTGACTCTAGTTTGACATTGTGAA
AAGACATAGGGGGTGTAGAATAGGTGGGAGCTTCGGCGCCGGTGAAATACCACTACCCTT
ATCGTTTTTTTACTTAATCAATGAAGCGGAACTGGTCTTCACCGACCATTTTCTGGCGTT
AAGGTCCTTCGCGGGCCGATCCGGGTTGATGACATTGTCAGGTGGGGAGTTTGGCTGGGG
CGGCACATCTGTTAAACCATAACGCAGGTGTCCTAAGGGGGACTCATGGAGAACAGAAAT
CTCCAGTAGAGCAAAAGGGCAAAAGTCCCCTTGATTTTGATTTTCAGTGTGAATACAAAC
CATGAAAGTGTGGCCTATCGATCCTTTAGTCCCTCGAAATTTGAGGCTAGAGGTGCCAGA
AAAGTTACCACAGGGATAACTGGCTTGTGGCAGCCAAGCGTTCATAGCGACGTTGCTTTT
TGATCCTTCGATGTCGGCTCTTCCTATCATACCGAAGCAGAATTCGGTAAGCGTTGGATT
GTTCACCCACTAATAGGGAACGTGAGCTGGGTTTAGACCGTCGTGAGACAGGTTAGTTTT
ACCCTACTGATGACCTTGCCCCAATGGTAATACCGCTTAGTACGAGAGGAACCGCGGTTT
CAGATAATTGGTTTTTGCGGCTGTCTGACCAGGCATTGCCGCGAAGCTACCATCTGCTGG
ATTATGGCTGAACGCCTCTAAGTCAGAATCCATGCCAGAACGGGGTGATTTCCGCCTGCA
CCAGTCGGATACGAATAGGCCTTTGGCCCAGAACCTTACCAGATCGGCGTTGGTGGCCTC
ATTGAAATTGGGGTCACTAGCCGGTGTATTGTAATTGTACAGTGCGCAGGATTGAATCCT
TTGCAGACGACTTAGTTGTCTAGCCGGGTCGTGTAAGCAGTAGAGTAGCCTTGTTGTT
>URS00004D6F7F_237588 Septoria protearum eukaryotic LSU rRNA
GCGGAGGGATCATTACTGAGTGAAGGGCCTCCGGGCCCGACCTCCAACCCTTTGTGAACA
CAACTTGTTGCTTCGGGGGCGACCCTGCCGTTTCGACGGCGAGCGCCCCCGGAGGCCTTC
AAACGCTGCATCTTTGCGTCGGAGTTTAAGTAAATTAAACAAAACTTTCAACAACGGATC
TCTTGGTTCTGGCATCGATGAAGAACGCAGCGAAATGCGATAAGTAATGTGAATTGCAGA
ATTCAGTGAATCATCGAATCTTTGAACGCACATTGCGCCCTTTGGTATTCCGAAGGGCAT
GCCTGTTCGAGCGTCATTTCACCACTCAAGCCTGGCTTGGTATTGGGCGCCGCGGTCCAT
CCGCGCGCCTCAAAGTCTCCGGCTGAGCTGTCCGTCTCCAAGCGTTGTGATTTCATTAAT
CGCTTCGGAGCGCGGGCGGCCGCGGCCGTTAAATCTTCACAAGGTTGACCTCGGATCAGG
TAGGGATACCCGCTG
>URS00004D7B4D_266396 Septoria hippocastani SSU rRNA
ATTTGGGGGAATGAAGTGATATATTAATCTATATATATATACGCATCGACTCTGTCGTGT
AAAGTTCTAAATAGAAGATTGATGATGACAGACTTCTATTTATGTGTCTCGACCAATTCT
TGTGCCAGCAGTCGCGGCAACACAAGTGAGACTAGTGTTATTCATCTTTACTAGGTTTAA
AGGGTACCTAGACGGTATTTACAGCCTGTTTAAGGTACATAGATACNAGAGTTTTTTCGG
AGAGGTAAATATTAGGACCACTGGTGTAGGGATAGAATTTTTTAATACTGGTGGGACGGG
TAATGGCGAAGGCAATCCTCTATGTAGAAACTGACGTTAAGGGACGAAGGCGTGGGGAGC
AAATAGGATTAGATACCCTAGTAGTCCAGGCAGAAAATTATGAATGTTATATGCTATGGA
AATATTAGTGTATAAATGAAAGTGTAAGCATTCCACCTCAAGAGTAATGTGGCAACACAG
GAACTGAAATCAT
>URS00004D7DFA_202922 Septoria arundinacea 5.8S ribosomal RNA
ACAACTTTCAACAACGGATCTCTTGGTTCTGGCATCGATGAAGAACGCAGCGAAATGCGA
TAAGTAGTGTGAATTGCAGAATTCAGTGAATCATCGAATCTTTGAACGCACATTGCGCCC
CTTGGTATTCCATGGGGCATGCCTGTTCGAGCGTCATT
>URS00004D8D68_333107 Septoria floridae SSU rRNA
ATTTGGGGGAATGAAGTTATATATTACACGCTTCGCGCTATTAATATATACGCATCGACT
ATGTCGTGTAAAGTTCTAAATAGAAGATTGATTATGACAAATTTCTATTTATGTGTCTCG
ACCAATTCTTGTGCCAGCAGTCGCGGCAACACAAGCGAGACTAGTGTTATTCATCTTTAT
TAGGTTTAAAGGGTACCTAGACGGTATTTTCAGCCTGCATAAGGTACAAAAATACTAGAG
TTTTATTTGAGAGGACAATTTTAGGACTATTGGTGTAAAGATGAAATTTTTTGATACTAA
TGGGACGTATAACGGCGAAGGCAATCCTCTATATATAAACTGACGTTAAGGGACGAAGGC
TTGGGGAGCGAATAGGATTAGATACCCTAGTAGTCCAGGCAGAAAATTATGAATGTTATA
GACTAATAAAAAATTAGTGTATAAATGAAAGTGTAAGCATTCCACCTCAAGAGTAATGTG
GCAACACAGGAACTGAAATCAT
>URS00004DBDEA_202922 Septoria arundinacea eukaryotic LSU rRNA
GGGATTGCCCTAGTAACGGCGAGTGAAGCGGCAACAGCTCAAATTTGAAATCTGGCTCTT
TTAGAGTCCGAGTTGTAATTTGCAGAGGGCGCTTTGGCGTTGGCAGCGGTCCAAGTTCTT
TGGAACAGGACGTCACAGAGGGTGAGAATCCCGTACGTGGTCGCTAGCCTTCGCCGTGTA
AAGCCCCTTCGACGAGTCGAGTTGTTTGGGAATGCAGCTCTAAATGGGAGGTAAATTTCT
TCTAAAGCTAAATACTGGCCAGAGACCGATAGCGCACAAGTAGAGTGATCGAAAGATGAA
AAGCACTTTGGAAAGAGAGTCAAATAGCACGTGAAATTGTTGAAAGGGAAGCGCTTGCAG
CCAGACTTGCCTGTAGTTGCTTATCCGGACTTTTGTCCGGTGCACTCTTCTGCGGGCAGG
CCAGCATCAGTTTAGGCGGTTGGATAAAGGTCTCTATCACGTACCTCCCTTCGGGGTTGG
CCTTATAGGGGAGACGACATGCAACCAGCCTGAACTGAGGTCCGCGCATCTGCTAGGATG
CTGGCGTAATGG
>URS00004DC4F5_1352316 Septoria sp. CPC 19976 eukaryotic LSU rRNA
GGGATTGCCCTAGTAACGGCGAGTGAAGCGGCAACAGCTCAAATTTGAAATCTGGCGCAA
GCCCCGAGTTGTAATTTGTAGAGGATGCTTCTGGGTAGCGACCGATCTAAGTTCCTTGGA
ACAGGACGTCATAGAGGGTGAGAATCCCGTATGTGACCGGCCCGCACCCTTTACGTAGCT
CCTTCGACGAGTCGAGTTGTTTGGGAATGCAGCTCTAAATGGGAGGTAAATTTCTTCTAA
AGCTAAATACCGGCCAGAGACCGATAGCGCACAAGTAGAGTGATCGAAAGATGAAAAGTA
CTTTGGAAAGAGAGTTAAAAAGCACGTGAAATTGTTGAAAGGGAAGCGCCTGCAACCAGA
CTTCGTGGCAGTGTTCCGCCGGTCTTCTGACCGGTTTATTCTCTGTCGCGAGGCCATCAT
CGTCTAGGCCCGCCGGATAAGACCTTAGGAATGTAGCTCACCTTCGGGGGAGTGTTATAG
CTTATGGTGATGCGGCGAGGCTTGGGCGAGGTCCGCGCTTCGGCAAGGATGATGGCGTAA
TGGTTGTCGGCGGCCCGTCTTGAAACACGGACCAAGGAGTCTAACATCTATGCGAGTGTT
CGGGTGTCAAACCCCTACGCGTAATGAAAGTGAACGGAGGTGGGAACCGCAAGGTGCACC
ATCGACCGATCCTGATGTCCTCGGATGGATTTGAGTAAGAGCATAGCTGTTGGGACCCGA
AAGATGGTGAACTATGCCTGAATAGGGTGAAGCCAGAGGAAACTCTGGTGGAGGCTCGCA
GCGGTTCTGACGTGCAAATCGATCGTCAAATTTGGGTATAGGGGCG
>URS00004DE035_438386 Septoria codonopsidis partial 28S ribosomal RNA
GGTGACCTCGATCAGTAGGTACCCAAGGGA
>URS00004E4E1A_266401 Septoria senecionis eukaryotic LSU rRNA
TTGACCTCGGATCAGGTAGGGATACCCGCTGAACTTAAGCATATCAATAAGCGGAGGAAA
AGAAACCAACAGGGATTGCCCTAGTAACGGCGAGTGAAGCGGCAACAGCTCAAATTTGAA
ATCTGGCGCAAGCCCGAGTTGTAATTTGTAGAGGATGCTTCTGGGTAGCGACCGATCTAA
GTTCCTTGGAACAGGACGTCATAGAGGGTGAGAATCCCGTATGTGACCGGCCCGCACCCT
TTACGTAGCTCCTTCGACGAGTCGAGTTGTTTGGGAATGCAGCTCTAAATGGGAGGTAAA
TTTCTTCTAAAGCTAAATACCGGCCAGAGACCGATAGCGCACAAGTAGAGTGATCGAAAG
ATGAAAAGTACTTTGGAAAGAGAGTTAAAAAGCACGTGAAATTGTTGAAAGGGAAGCGCC
TGCAACCAGACTTCGCGGCAGTGTTCCGCCGGTCTTCTGACCGGTTCATTCTCTGTCGCG
AGGCCATCATCGTCTGGGCCCGCCGGATAAGACCTTAGGAATGTAGCTCACCTTCGGGGG
AGTGTTATAGCCTAGGGTGATGCGGCGAGGCTCGGGCGAGGTCCGCGCTTCGGCAAGGAT
GATGGCGTAATGGTTGTCGGCGGCCCGTCTTGAAACACGGACCAAGGAGTCTAACATCTA
TGCGAGTGTTCGGGTGTCAAACCCCTACGCGTAATGAAAGTGAACGGAGGTGGGAACCGC
AAGGTGCACCATCGACCGATCCTGATGTCCTCGGATGGATTTGAGTAAGAGCATAGCTGT
TGGGACCCGAAAGATGGTGAACTATGCCTGAATAGGGTGAAGCCAGAGGAAACTCTGGTG
GAGGCTCGCAGCGGTTCTGACGTGCAAATCGATCGTCAAATTTGGGTATAGGGGCGAAAG
ACTAATCGAACCATCTAGTAGCTGGTTCCTGCCGAAGTTTCCCTCAGGATAGCAGTAACG
TTTTCAGTTTTATGAGGTAAAGCGAATGATTAGAGGCCTTGGGGTTGAAACAACCTTAAC
CTATTCTCAAACTTTAAATATGTAAGAAGTCCTTGTTACTTAGTTGAACGTGGACATTTG
AATGCACCGTTACTAGTGGGCCATTTTTGGTAAGCAGAACTGGCGATGCGGGATGAACCG
AACGCGAGGTTAAGGTGCCGGAATATACGCTCATCAGACACCACAAAAGGTGTTAGTTCA
TCTAGACAGCAGGACGGTGGCCATGGAAGTCGGAATCCGCTAAGGAGTGTGTAACAACTC
ACCTGCCGAATGAACTAGCCCTGAAAATGGATGGCGCTTAAGCGTATTACCCATACCTCG
CCGCCAGGGTAGAAACGATGCCCTGGCGAGTAGGCAGGC
>URS00004E7567_215479 Septoria scabiosicola partial 18S ribosomal RNA
CCTGCGGAGGGATCATTA
>URS00004E77EC_927698 Septoria sp. MT0818 eukaryotic LSU rRNA
TTGTGAACACAACTTGTTGCTTCGGGGGCGACCCTGCCGTTTCGACGGCGAGCGCCCCCG
GAGGCCTTCAAACACTGCATCTTTGCGTCGGAGTTTAAGTAAATTAAACAAAACTTTCAA
CAACGGATCTCTTGGTTCTGGCATCGATGAAGAACGCAGCGAAATGCGATAAGTAATGTG
AATTGCAGAATTCAGTGAATCATCGAATCTTTGAACGCACATTGCGCCCCTTGGTATTCC
GAGGGGCATGCCTGTTCGAGCGTCATTTCACCACTCAAGCCTGGCTTGGTATTGGGCGCC
GCGGTCAATCCGCGCGCCTCAAAGTCTCCGGCTGAGCTGTCCGTCTCTAAGCGTTGTGAT
TTCATTAATCGCTTCGGAGTGCGGGCGGCCGCGGCCGTTAAATCTTTCAAAGGTTGACCT
CGGATCAGGTAGGGATACCCGCTGAACTTAAGCATATCAATAAGCGGAGGA
>URS00004F2804_39703 Septoria lycopersici eukaryotic LSU rRNA
CACAAATATGAGGCGGGCTGGAACCTCTCGGGGTTACAGCCTTGCTGAATTATTCACCCT
TGTCTTTTGCGTACTTCTTGTTTCCTTGGTGGGTTCGCCCACCACTAGGACAAACATAAA
CCTTTTGTAATTGCAATCAGCGTCAGTAACAAATTAATAATTACAACTTTCAACAACGGA
TCTCTTGGTTCTGGCATCGATGAAGAACGCAGCGAAATGCGATAAGTAGTGTGAATTGCA
GAATTCAGTGAATCATCGAATCTTTGAACGCACATTGCGCCCTTTGGTATTCCAAAGGGC
ATGCCTGTTCGAGCGTCATTTGTACCCTCAAGCTTTGCTTGGTGTTGGGCGTCTTGTCTC
TAGCTTTGCTGGAGACTCGCCTTAAAGTAATTGGCAGCCGGCCTACTGGTTTCGGAGCGC
AGCACAAGTCGCACTCTCTATCAGCAAAGGTCTAGCATCCATTAAGCCTTTTTTTCAACT
TTTGACCTCGGATCAGGTAGGGATACCCGCTGAACTTAAGCATATCAAA
>URS00004F74B1_1047177 Septoria menthae eukaryotic LSU rRNA
GGGATTGCCCTAGTAACGGCGAGTGAAGCGGCAACAGCTCAAATTTGAAATCTGGCGCAA
GCCCGAGTTGTAATTTGTAGAGGATGCTTCTGGGTAGCGACCGATCTAAGTTCCTTGGAA
CAGGACGTCATAGAGGGTGAGAATCCCGTATGTGACCGGCCCGCACCCTTTACGTAGCTC
CTTCGACGAGTCGAGTTGTTTGGGAATGCAGCTCTAAATGGGAGGTAAATTTCTTCTAAA
GCTAAATACCGGCCAGAGACCGATAGCGCACAAGTAGAGTGATCGAAAGATGAAAAGTAC
TTTGGAAAGAGAGTTAAAAAGCACGTGAAATTGTTGAAAGGGAAGCGCCTGCAACCAGAC
TTCGTGGCAGTGTTCCGCCGGTCTTCTGACCGGTTTATTCTCTGTCGCGAGGCCATCATC
GTCTAGGCCCGCCGGATAAGACCTTAGGAATGTAGCTCACCTTCGGGGGAGTGTTATAGC
TTATGGTGATGCGGCGAGGCTTGGGCGAGGTCCGCGCTTCGGCAAGGATGATGGCGTAAT
GGTTGTCGGCGGCCCGTCTTGAAACACGGACCAAGGAGTCTAACATCTATGCGAGTGTTC
GGGTGTCAAACCCCTACGCGTAATGAAAGTGAACGGAGGTGGGAACCGCAAGGTGCACCA
TCGACCGATCCTGATGTCCTCGGATGGATTTGAGTAAGAGCATAGCTGTTGGGACCCGAA
AGATGGTGAACTATGCCTGAATAGGGTGAAGCCAGAGGAAACTCTGGTGGAGGCTCGCAG
CGGTTCTGACGTGCAAATCGATCGTCAAATTTGGGTATAGGGGCG
>URS00004F74B1_1125865 Septoria chamaecysti eukaryotic LSU rRNA
GGGATTGCCCTAGTAACGGCGAGTGAAGCGGCAACAGCTCAAATTTGAAATCTGGCGCAA
GCCCGAGTTGTAATTTGTAGAGGATGCTTCTGGGTAGCGACCGATCTAAGTTCCTTGGAA
CAGGACGTCATAGAGGGTGAGAATCCCGTATGTGACCGGCCCGCACCCTTTACGTAGCTC
CTTCGACGAGTCGAGTTGTTTGGGAATGCAGCTCTAAATGGGAGGTAAATTTCTTCTAAA
GCTAAATACCGGCCAGAGACCGATAGCGCACAAGTAGAGTGATCGAAAGATGAAAAGTAC
TTTGGAAAGAGAGTTAAAAAGCACGTGAAATTGTTGAAAGGGAAGCGCCTGCAACCAGAC
TTCGTGGCAGTGTTCCGCCGGTCTTCTGACCGGTTTATTCTCTGTCGCGAGGCCATCATC
GTCTAGGCCCGCCGGATAAGACCTTAGGAATGTAGCTCACCTTCGGGGGAGTGTTATAGC
TTATGGTGATGCGGCGAGGCTTGGGCGAGGTCCGCGCTTCGGCAAGGATGATGGCGTAAT
GGTTGTCGGCGGCCCGTCTTGAAACACGGACCAAGGAGTCTAACATCTATGCGAGTGTTC
GGGTGTCAAACCCCTACGCGTAATGAAAGTGAACGGAGGTGGGAACCGCAAGGTGCACCA
TCGACCGATCCTGATGTCCTCGGATGGATTTGAGTAAGAGCATAGCTGTTGGGACCCGAA
AGATGGTGAACTATGCCTGAATAGGGTGAAGCCAGAGGAAACTCTGGTGGAGGCTCGCAG
CGGTTCTGACGTGCAAATCGATCGTCAAATTTGGGTATAGGGGCG
>URS00004F74B1_1351441 Septoria galeopsidis eukaryotic LSU rRNA
GGGATTGCCCTAGTAACGGCGAGTGAAGCGGCAACAGCTCAAATTTGAAATCTGGCGCAA
GCCCGAGTTGTAATTTGTAGAGGATGCTTCTGGGTAGCGACCGATCTAAGTTCCTTGGAA
CAGGACGTCATAGAGGGTGAGAATCCCGTATGTGACCGGCCCGCACCCTTTACGTAGCTC
CTTCGACGAGTCGAGTTGTTTGGGAATGCAGCTCTAAATGGGAGGTAAATTTCTTCTAAA
GCTAAATACCGGCCAGAGACCGATAGCGCACAAGTAGAGTGATCGAAAGATGAAAAGTAC
TTTGGAAAGAGAGTTAAAAAGCACGTGAAATTGTTGAAAGGGAAGCGCCTGCAACCAGAC
TTCGTGGCAGTGTTCCGCCGGTCTTCTGACCGGTTTATTCTCTGTCGCGAGGCCATCATC
GTCTAGGCCCGCCGGATAAGACCTTAGGAATGTAGCTCACCTTCGGGGGAGTGTTATAGC
TTATGGTGATGCGGCGAGGCTTGGGCGAGGTCCGCGCTTCGGCAAGGATGATGGCGTAAT
GGTTGTCGGCGGCCCGTCTTGAAACACGGACCAAGGAGTCTAACATCTATGCGAGTGTTC
GGGTGTCAAACCCCTACGCGTAATGAAAGTGAACGGAGGTGGGAACCGCAAGGTGCACCA
TCGACCGATCCTGATGTCCTCGGATGGATTTGAGTAAGAGCATAGCTGTTGGGACCCGAA
AGATGGTGAACTATGCCTGAATAGGGTGAAGCCAGAGGAAACTCTGGTGGAGGCTCGCAG
CGGTTCTGACGTGCAAATCGATCGTCAAATTTGGGTATAGGGGCG
>URS00004F74B1_1351446 Septoria limonum eukaryotic LSU rRNA
GGGATTGCCCTAGTAACGGCGAGTGAAGCGGCAACAGCTCAAATTTGAAATCTGGCGCAA
GCCCGAGTTGTAATTTGTAGAGGATGCTTCTGGGTAGCGACCGATCTAAGTTCCTTGGAA
CAGGACGTCATAGAGGGTGAGAATCCCGTATGTGACCGGCCCGCACCCTTTACGTAGCTC
CTTCGACGAGTCGAGTTGTTTGGGAATGCAGCTCTAAATGGGAGGTAAATTTCTTCTAAA
GCTAAATACCGGCCAGAGACCGATAGCGCACAAGTAGAGTGATCGAAAGATGAAAAGTAC
TTTGGAAAGAGAGTTAAAAAGCACGTGAAATTGTTGAAAGGGAAGCGCCTGCAACCAGAC
TTCGTGGCAGTGTTCCGCCGGTCTTCTGACCGGTTTATTCTCTGTCGCGAGGCCATCATC
GTCTAGGCCCGCCGGATAAGACCTTAGGAATGTAGCTCACCTTCGGGGGAGTGTTATAGC
TTATGGTGATGCGGCGAGGCTTGGGCGAGGTCCGCGCTTCGGCAAGGATGATGGCGTAAT
GGTTGTCGGCGGCCCGTCTTGAAACACGGACCAAGGAGTCTAACATCTATGCGAGTGTTC
GGGTGTCAAACCCCTACGCGTAATGAAAGTGAACGGAGGTGGGAACCGCAAGGTGCACCA
TCGACCGATCCTGATGTCCTCGGATGGATTTGAGTAAGAGCATAGCTGTTGGGACCCGAA
AGATGGTGAACTATGCCTGAATAGGGTGAAGCCAGAGGAAACTCTGGTGGAGGCTCGCAG
CGGTTCTGACGTGCAAATCGATCGTCAAATTTGGGTATAGGGGCG
>URS00004F74B1_1351456 Septoria polygonorum eukaryotic LSU rRNA
GGGATTGCCCTAGTAACGGCGAGTGAAGCGGCAACAGCTCAAATTTGAAATCTGGCGCAA
GCCCGAGTTGTAATTTGTAGAGGATGCTTCTGGGTAGCGACCGATCTAAGTTCCTTGGAA
CAGGACGTCATAGAGGGTGAGAATCCCGTATGTGACCGGCCCGCACCCTTTACGTAGCTC
CTTCGACGAGTCGAGTTGTTTGGGAATGCAGCTCTAAATGGGAGGTAAATTTCTTCTAAA
GCTAAATACCGGCCAGAGACCGATAGCGCACAAGTAGAGTGATCGAAAGATGAAAAGTAC
TTTGGAAAGAGAGTTAAAAAGCACGTGAAATTGTTGAAAGGGAAGCGCCTGCAACCAGAC
TTCGTGGCAGTGTTCCGCCGGTCTTCTGACCGGTTTATTCTCTGTCGCGAGGCCATCATC
GTCTAGGCCCGCCGGATAAGACCTTAGGAATGTAGCTCACCTTCGGGGGAGTGTTATAGC
TTATGGTGATGCGGCGAGGCTTGGGCGAGGTCCGCGCTTCGGCAAGGATGATGGCGTAAT
GGTTGTCGGCGGCCCGTCTTGAAACACGGACCAAGGAGTCTAACATCTATGCGAGTGTTC
GGGTGTCAAACCCCTACGCGTAATGAAAGTGAACGGAGGTGGGAACCGCAAGGTGCACCA
TCGACCGATCCTGATGTCCTCGGATGGATTTGAGTAAGAGCATAGCTGTTGGGACCCGAA
AGATGGTGAACTATGCCTGAATAGGGTGAAGCCAGAGGAAACTCTGGTGGAGGCTCGCAG
CGGTTCTGACGTGCAAATCGATCGTCAAATTTGGGTATAGGGGCG
>URS00004F74B1_215465 Septoria linicola eukaryotic LSU rRNA
GGGATTGCCCTAGTAACGGCGAGTGAAGCGGCAACAGCTCAAATTTGAAATCTGGCGCAA
GCCCGAGTTGTAATTTGTAGAGGATGCTTCTGGGTAGCGACCGATCTAAGTTCCTTGGAA
CAGGACGTCATAGAGGGTGAGAATCCCGTATGTGACCGGCCCGCACCCTTTACGTAGCTC
CTTCGACGAGTCGAGTTGTTTGGGAATGCAGCTCTAAATGGGAGGTAAATTTCTTCTAAA
GCTAAATACCGGCCAGAGACCGATAGCGCACAAGTAGAGTGATCGAAAGATGAAAAGTAC
TTTGGAAAGAGAGTTAAAAAGCACGTGAAATTGTTGAAAGGGAAGCGCCTGCAACCAGAC
TTCGTGGCAGTGTTCCGCCGGTCTTCTGACCGGTTTATTCTCTGTCGCGAGGCCATCATC
GTCTAGGCCCGCCGGATAAGACCTTAGGAATGTAGCTCACCTTCGGGGGAGTGTTATAGC
TTATGGTGATGCGGCGAGGCTTGGGCGAGGTCCGCGCTTCGGCAAGGATGATGGCGTAAT
GGTTGTCGGCGGCCCGTCTTGAAACACGGACCAAGGAGTCTAACATCTATGCGAGTGTTC
GGGTGTCAAACCCCTACGCGTAATGAAAGTGAACGGAGGTGGGAACCGCAAGGTGCACCA
TCGACCGATCCTGATGTCCTCGGATGGATTTGAGTAAGAGCATAGCTGTTGGGACCCGAA
AGATGGTGAACTATGCCTGAATAGGGTGAAGCCAGAGGAAACTCTGGTGGAGGCTCGCAG
CGGTTCTGACGTGCAAATCGATCGTCAAATTTGGGTATAGGGGCG
>URS00004F74B1_215477 Septoria glycines eukaryotic LSU rRNA
GGGATTGCCCTAGTAACGGCGAGTGAAGCGGCAACAGCTCAAATTTGAAATCTGGCGCAA
GCCCGAGTTGTAATTTGTAGAGGATGCTTCTGGGTAGCGACCGATCTAAGTTCCTTGGAA
CAGGACGTCATAGAGGGTGAGAATCCCGTATGTGACCGGCCCGCACCCTTTACGTAGCTC
CTTCGACGAGTCGAGTTGTTTGGGAATGCAGCTCTAAATGGGAGGTAAATTTCTTCTAAA
GCTAAATACCGGCCAGAGACCGATAGCGCACAAGTAGAGTGATCGAAAGATGAAAAGTAC
TTTGGAAAGAGAGTTAAAAAGCACGTGAAATTGTTGAAAGGGAAGCGCCTGCAACCAGAC
TTCGTGGCAGTGTTCCGCCGGTCTTCTGACCGGTTTATTCTCTGTCGCGAGGCCATCATC
GTCTAGGCCCGCCGGATAAGACCTTAGGAATGTAGCTCACCTTCGGGGGAGTGTTATAGC
TTATGGTGATGCGGCGAGGCTTGGGCGAGGTCCGCGCTTCGGCAAGGATGATGGCGTAAT
GGTTGTCGGCGGCCCGTCTTGAAACACGGACCAAGGAGTCTAACATCTATGCGAGTGTTC
GGGTGTCAAACCCCTACGCGTAATGAAAGTGAACGGAGGTGGGAACCGCAAGGTGCACCA
TCGACCGATCCTGATGTCCTCGGATGGATTTGAGTAAGAGCATAGCTGTTGGGACCCGAA
AGATGGTGAACTATGCCTGAATAGGGTGAAGCCAGAGGAAACTCTGGTGGAGGCTCGCAG
CGGTTCTGACGTGCAAATCGATCGTCAAATTTGGGTATAGGGGCG
>URS00004F74B1_237588 Septoria protearum eukaryotic LSU rRNA
GGGATTGCCCTAGTAACGGCGAGTGAAGCGGCAACAGCTCAAATTTGAAATCTGGCGCAA
GCCCGAGTTGTAATTTGTAGAGGATGCTTCTGGGTAGCGACCGATCTAAGTTCCTTGGAA
CAGGACGTCATAGAGGGTGAGAATCCCGTATGTGACCGGCCCGCACCCTTTACGTAGCTC
CTTCGACGAGTCGAGTTGTTTGGGAATGCAGCTCTAAATGGGAGGTAAATTTCTTCTAAA
GCTAAATACCGGCCAGAGACCGATAGCGCACAAGTAGAGTGATCGAAAGATGAAAAGTAC
TTTGGAAAGAGAGTTAAAAAGCACGTGAAATTGTTGAAAGGGAAGCGCCTGCAACCAGAC
TTCGTGGCAGTGTTCCGCCGGTCTTCTGACCGGTTTATTCTCTGTCGCGAGGCCATCATC
GTCTAGGCCCGCCGGATAAGACCTTAGGAATGTAGCTCACCTTCGGGGGAGTGTTATAGC
TTATGGTGATGCGGCGAGGCTTGGGCGAGGTCCGCGCTTCGGCAAGGATGATGGCGTAAT
GGTTGTCGGCGGCCCGTCTTGAAACACGGACCAAGGAGTCTAACATCTATGCGAGTGTTC
GGGTGTCAAACCCCTACGCGTAATGAAAGTGAACGGAGGTGGGAACCGCAAGGTGCACCA
TCGACCGATCCTGATGTCCTCGGATGGATTTGAGTAAGAGCATAGCTGTTGGGACCCGAA
AGATGGTGAACTATGCCTGAATAGGGTGAAGCCAGAGGAAACTCTGGTGGAGGCTCGCAG
CGGTTCTGACGTGCAAATCGATCGTCAAATTTGGGTATAGGGGCG
>URS00004F74B1_397756 Septoria malagutii eukaryotic LSU rRNA
GGGATTGCCCTAGTAACGGCGAGTGAAGCGGCAACAGCTCAAATTTGAAATCTGGCGCAA
GCCCGAGTTGTAATTTGTAGAGGATGCTTCTGGGTAGCGACCGATCTAAGTTCCTTGGAA
CAGGACGTCATAGAGGGTGAGAATCCCGTATGTGACCGGCCCGCACCCTTTACGTAGCTC
CTTCGACGAGTCGAGTTGTTTGGGAATGCAGCTCTAAATGGGAGGTAAATTTCTTCTAAA
GCTAAATACCGGCCAGAGACCGATAGCGCACAAGTAGAGTGATCGAAAGATGAAAAGTAC
TTTGGAAAGAGAGTTAAAAAGCACGTGAAATTGTTGAAAGGGAAGCGCCTGCAACCAGAC
TTCGTGGCAGTGTTCCGCCGGTCTTCTGACCGGTTTATTCTCTGTCGCGAGGCCATCATC
GTCTAGGCCCGCCGGATAAGACCTTAGGAATGTAGCTCACCTTCGGGGGAGTGTTATAGC
TTATGGTGATGCGGCGAGGCTTGGGCGAGGTCCGCGCTTCGGCAAGGATGATGGCGTAAT
GGTTGTCGGCGGCCCGTCTTGAAACACGGACCAAGGAGTCTAACATCTATGCGAGTGTTC
GGGTGTCAAACCCCTACGCGTAATGAAAGTGAACGGAGGTGGGAACCGCAAGGTGCACCA
TCGACCGATCCTGATGTCCTCGGATGGATTTGAGTAAGAGCATAGCTGTTGGGACCCGAA
AGATGGTGAACTATGCCTGAATAGGGTGAAGCCAGAGGAAACTCTGGTGGAGGCTCGCAG
CGGTTCTGACGTGCAAATCGATCGTCAAATTTGGGTATAGGGGCG
>URS00004F74B1_409499 Septoria citricola eukaryotic LSU rRNA
GGGATTGCCCTAGTAACGGCGAGTGAAGCGGCAACAGCTCAAATTTGAAATCTGGCGCAA
GCCCGAGTTGTAATTTGTAGAGGATGCTTCTGGGTAGCGACCGATCTAAGTTCCTTGGAA
CAGGACGTCATAGAGGGTGAGAATCCCGTATGTGACCGGCCCGCACCCTTTACGTAGCTC
CTTCGACGAGTCGAGTTGTTTGGGAATGCAGCTCTAAATGGGAGGTAAATTTCTTCTAAA
GCTAAATACCGGCCAGAGACCGATAGCGCACAAGTAGAGTGATCGAAAGATGAAAAGTAC
TTTGGAAAGAGAGTTAAAAAGCACGTGAAATTGTTGAAAGGGAAGCGCCTGCAACCAGAC
TTCGTGGCAGTGTTCCGCCGGTCTTCTGACCGGTTTATTCTCTGTCGCGAGGCCATCATC
GTCTAGGCCCGCCGGATAAGACCTTAGGAATGTAGCTCACCTTCGGGGGAGTGTTATAGC
TTATGGTGATGCGGCGAGGCTTGGGCGAGGTCCGCGCTTCGGCAAGGATGATGGCGTAAT
GGTTGTCGGCGGCCCGTCTTGAAACACGGACCAAGGAGTCTAACATCTATGCGAGTGTTC
GGGTGTCAAACCCCTACGCGTAATGAAAGTGAACGGAGGTGGGAACCGCAAGGTGCACCA
TCGACCGATCCTGATGTCCTCGGATGGATTTGAGTAAGAGCATAGCTGTTGGGACCCGAA
AGATGGTGAACTATGCCTGAATAGGGTGAAGCCAGAGGAAACTCTGGTGGAGGCTCGCAG
CGGTTCTGACGTGCAAATCGATCGTCAAATTTGGGTATAGGGGCG
>URS00004F74B1_445201 Septoria sp. CBS 120739 eukaryotic LSU rRNA
GGGATTGCCCTAGTAACGGCGAGTGAAGCGGCAACAGCTCAAATTTGAAATCTGGCGCAA
GCCCGAGTTGTAATTTGTAGAGGATGCTTCTGGGTAGCGACCGATCTAAGTTCCTTGGAA
CAGGACGTCATAGAGGGTGAGAATCCCGTATGTGACCGGCCCGCACCCTTTACGTAGCTC
CTTCGACGAGTCGAGTTGTTTGGGAATGCAGCTCTAAATGGGAGGTAAATTTCTTCTAAA
GCTAAATACCGGCCAGAGACCGATAGCGCACAAGTAGAGTGATCGAAAGATGAAAAGTAC
TTTGGAAAGAGAGTTAAAAAGCACGTGAAATTGTTGAAAGGGAAGCGCCTGCAACCAGAC
TTCGTGGCAGTGTTCCGCCGGTCTTCTGACCGGTTTATTCTCTGTCGCGAGGCCATCATC
GTCTAGGCCCGCCGGATAAGACCTTAGGAATGTAGCTCACCTTCGGGGGAGTGTTATAGC
TTATGGTGATGCGGCGAGGCTTGGGCGAGGTCCGCGCTTCGGCAAGGATGATGGCGTAAT
GGTTGTCGGCGGCCCGTCTTGAAACACGGACCAAGGAGTCTAACATCTATGCGAGTGTTC
GGGTGTCAAACCCCTACGCGTAATGAAAGTGAACGGAGGTGGGAACCGCAAGGTGCACCA
TCGACCGATCCTGATGTCCTCGGATGGATTTGAGTAAGAGCATAGCTGTTGGGACCCGAA
AGATGGTGAACTATGCCTGAATAGGGTGAAGCCAGAGGAAACTCTGGTGGAGGCTCGCAG
CGGTTCTGACGTGCAAATCGATCGTCAAATTTGGGTATAGGGGCG
>URS00004F74B1_687971 Septoria cucubali eukaryotic LSU rRNA
GGGATTGCCCTAGTAACGGCGAGTGAAGCGGCAACAGCTCAAATTTGAAATCTGGCGCAA
GCCCGAGTTGTAATTTGTAGAGGATGCTTCTGGGTAGCGACCGATCTAAGTTCCTTGGAA
CAGGACGTCATAGAGGGTGAGAATCCCGTATGTGACCGGCCCGCACCCTTTACGTAGCTC
CTTCGACGAGTCGAGTTGTTTGGGAATGCAGCTCTAAATGGGAGGTAAATTTCTTCTAAA
GCTAAATACCGGCCAGAGACCGATAGCGCACAAGTAGAGTGATCGAAAGATGAAAAGTAC
TTTGGAAAGAGAGTTAAAAAGCACGTGAAATTGTTGAAAGGGAAGCGCCTGCAACCAGAC
TTCGTGGCAGTGTTCCGCCGGTCTTCTGACCGGTTTATTCTCTGTCGCGAGGCCATCATC
GTCTAGGCCCGCCGGATAAGACCTTAGGAATGTAGCTCACCTTCGGGGGAGTGTTATAGC
TTATGGTGATGCGGCGAGGCTTGGGCGAGGTCCGCGCTTCGGCAAGGATGATGGCGTAAT
GGTTGTCGGCGGCCCGTCTTGAAACACGGACCAAGGAGTCTAACATCTATGCGAGTGTTC
GGGTGTCAAACCCCTACGCGTAATGAAAGTGAACGGAGGTGGGAACCGCAAGGTGCACCA
TCGACCGATCCTGATGTCCTCGGATGGATTTGAGTAAGAGCATAGCTGTTGGGACCCGAA
AGATGGTGAACTATGCCTGAATAGGGTGAAGCCAGAGGAAACTCTGGTGGAGGCTCGCAG
CGGTTCTGACGTGCAAATCGATCGTCAAATTTGGGTATAGGGGCG
>URS00004F7FBD_1125867 Septoria phlogis eukaryotic LSU rRNA
GCGGAGGGATCATTACTGAGTGAGGGCCTTCGGGCTCGACCTCCAACCCTTTGTGAACAC
AACTTGTTGCTTCGGGGGCGACCCTGCCGTTTCGACGGCGAGCGCCCCCGGAGACCATCA
AACACTGCATCTTTGCGTCGGAGTTTAAGTAAATTAAACAAAACTTTCAACAACGGATCT
CTTGGTTCTGGCATCGATGAAGAACGCAGCGAAATGCGATAAGTAATGTGAATTGCAGAA
TTCAGTGAATCATCGAATCTTTGAACGCACATTGCGCCCTTTGGTATTCCGAAGGGCATG
CCTGTTCGAGCGTCATTTCACCACTCAAGCCTGGCTTGGTATTGGGCGCCGCGGTCAATC
CGCGCGCCTCAAAGTCTCCGGCTGAGCTGTCCGTCTCTAAGCGTTGTGATTTCATTAATC
GCTTCGGAGTGCGGGCGGCCGCGGCCGTGAAATCTTTCACAAGGTTGACCTCGGATCAGG
TAGGGATACCCGCTG
>URS00004FC3BA_687970 Septoria convolvuli eukaryotic LSU rRNA
TTGACCTCGGATCAGGTAGGGATACCCGCTGAACTTAAGCATATCAATAAGCGGAGGAAA
AGAAACCAACAGGGATTGCCCTAGTAACGGCGAGTGAAGCGGCAACAGCTCAAATTTGAA
ATCTGGCGCAAGCCCGAGTTGTAATTTGTAGAGGATGCTTCTGGGTAGCGACCGATCTAA
GTTCCTTGGAACAGGACGTCATAGAGGGTGAGAATCCCGTATGTGACCGGCCCGCACCCT
TTACGTAGCTCCTTCGACGAGTCGAGTTGTTTGGGAATGCAGCTCTAAATGGGAGGTAAA
TTTCTTCTAAAGCTAAATACCGGCCAGAGACCGATAGCGCACAAGTAGAGTGATCGAAAG
ATGAAAAGTACTTTGGAAAGAGAGATAAAAAGCACGTGAAATTGTTGAAAGGGAAGCGCC
TGCAACCAGACTTCGCGGCAGTGTTCCGCCGGTCTTCTGACCGGTTCATTCTCTGTCGCG
AGGCCATCATCGTCTGGGCCCGCCGGATAAGACCTTAGGAATGTAGCTCACCTTCGGGGG
AGTGTTATAGCCTAGGGTGATGCGGCGAGGCTCGGGCGAGGTCCGCGCTTCGGCAAGGAT
GATGGCGTAATGGTTGTCGGCGGCCCGTCTTGAAACACGGACCAAGGAGTCTAACATCTA
TGCGAGTGTTCGGGTGTCAAACCCCTACGCGTAATGAAAGTGAACGGAGGTGGGAACCGC
AAGGTGCACCATCGACCGATCCTGATGTCCTCGGATGGATTTGAGTAAGAGCATAGCTGT
TGGGACCCGAAAGATGGTGAACTATGCCTGAATAGGGTGAAGCCAGAGGAAACTCTGGTG
GAGGCTCGCAGCGGTTCTGACGTGCAAATCGATCGTCAAATTTGGGTATAGGGGCGAAAG
ACTAATCGAACCATCTAGTAGCTGGTTCCTGCCGAAGTTTCCCTCAGGATAGCAGTAACG
TTTTCAGTTTTATGAGGTAAAGCGAATGATTAGAGGCCTTGGGGTTGAAACAACCTTAAC
CTATTCTCAAACTTTAAATATGTAAGAAGTCCTTGTTACTTAGTTGAACGTGGACATTTG
AATGCACCGTTACTAGTGGGCCATTTTTGGTAAGCAGAACTGGCGATGCGGGATGAACCG
AACGCGAGGTTAAGGTGCCGGAATATACGCTCATCAGACACCACAAAAGGTGTTAGTTCA
TCTAGACAGCAGGACGGTGGCCATGGAAGTCGGAATCCGCTAAGGAGTGTGTAACAACTC
ACCTGCCGAATGAACTAGCCCTGAAAATGGATGGCGCTTAAGCGTATTACCCATACCTCG
CCGCCAGGGTAGAAACGATGCCCTGGCGAGTAGGCAGGC
>URS00004FD94D_438398 Septoria violae-patrinii eukaryotic LSU rRNA
AGGGATCATTACTGAGTGAGGGCCTTCGGGCCCGACCTCCAACCCTTTGTGAACACAACT
TGTTGCTTCGGGGGCGACCCTGCCGTTTCGACGGCGAGCGCCCCCGGAGGCCTTCTAACA
CTGCATCTTTGCGTCGGAGTTTAAGTAAATTAAACAAAACTTTCAACAACGGATCTCTTG
GTTCTGGCATCGATGAAGAACGCAGCGAAATGCGATAAGTAATGTGAATTGCAGAATTCA
GTGAATCATCGAATCTTTGAACGCACATTGCGCCCTTTGGTATTCCGAAGGGCATGCCTG
TTCGAGCGTCATTTCACCACTCAAGCCTGGCTTGGTATTTTGGGCGCCGCGGTCGATCCG
CGCGCCTCAAAGTCTCCGGCTGAGCTGTCCGTCTCTAAGCGTTGTGATTTCATTAATCGC
TTCAGAGTGCGGGCGGCCGCGGCCGTTAAATCTTTCACAAGGTTGACCTCGGATCAGGTA
GGGATACCCGCTGAACTTAA
>URS0000502CF1_266402 Septoria erigerontis eukaryotic LSU rRNA
AACCTGCGGAGGGATCATTACTGAGTGAGGGCCTTCGGGCTCGACCTCCAACCCTTTGTG
AACACAACTTGTTGCTTCGGGGGCGACCCTGCCGTTTCGACGGCGAGCGCCCCCGGAGAC
CATCAAACACTGCATCTTTGCGTCGGAGTTTAAGTAAATTAAACAAAACTTTCAACAACG
GATCTCTTGGTTCTGGCATCGATGAAGAACGCAGCGAAATGCGATAAGTAATGTGAATTG
CAGAATTCAGTGAATCATCGAATCTTTGAACGCACATTGCGCCCTTTGGTATTCCGAAGG
GCATGCCTGTTCGAGCGTCATTTCACCACTCAAGCCTGGCTTGGTATTGGGCGCCGCGGT
CGATCCGCGCGCCTCAAAGTCTCCGGCTGAGCTGTCCGTCTCTAAGCGTTGTGATTTCAT
TAATCGCTTCGGAGTGCGGGTGGCCGCGGCCGTTAAATCTTTCACAAGGTTGACCTCGGA
TCAGGTAGGGATA
>URS00005034F4_1351431 Septoria anthurii eukaryotic LSU rRNA
GGGATTGCCCTAGTAACGGCGAGTGAAGCGGCAACAGCTCAAATTTGAAATCTGGCGCAA
GCCCGAGTTGTAATTTGTAGAGGATGCTTCTGGGTAGCGACCGATCTAAGTTCCTTGGAA
CAGGACGTCATAGAGGGTGAGAATCCCGTATGTGACCGGCCCGCACCCTTTACGTAGCTC
CTTCGACGAGTCGAGTTGTTTGGGAATGCAGCTCTAAATGGGAGGTAAATTTCTTCTAAA
GCTAAATACCGGCCAGAGACCGATAGCGCACAAGTAGAGTGATCGAAAGATGAAAAGTAC
TTTGGAAAGAGAGTTAAAAAGCACGTGAAATTGTTGAAAGGGAAGCGCCTGCAACCAGAC
TTCGTGGCAGTGTTCCGCCGGTCTTCTGACCGGTTTATTCTCTGTCGCGAGGCCATCATC
GTCTAGGCCCGCCGGATAAGACCTTAGGAATGTAGCTCACCTTCGGGGGAGTGTTATAGC
CTATGGTGATGCGGCGAGGCTTGGGCGAGGTCCGCGCTTCGGCAAGGATGATGGCGTAAT
GGTTGTCGGCGGCCCGTCTTGAAACACGGACCAAGGAGTCTAACATCTATGCGAGTGTTC
GGGTGTCAAACCCCTACGCGTAATGAAAGTGAACGGAGGTGGGAACCGCAAGGTGCACCA
TCGACCGATCCTGATGTCCTCGGATGGATTTGAGTAAGAGCATAGCTGTTGGGACCCGAA
AGATGGTGAACTATGCCTGAATAGGGTGAAGCCAGAGGAAACTCTGGTGGAGGCTCGCAG
CGGTTCTGACGTGCAAATCGATCGTCAAATTTGGGTATAGGGGCG
>URS00005034F4_1351453 Septoria passiflorae eukaryotic LSU rRNA
GGGATTGCCCTAGTAACGGCGAGTGAAGCGGCAACAGCTCAAATTTGAAATCTGGCGCAA
GCCCGAGTTGTAATTTGTAGAGGATGCTTCTGGGTAGCGACCGATCTAAGTTCCTTGGAA
CAGGACGTCATAGAGGGTGAGAATCCCGTATGTGACCGGCCCGCACCCTTTACGTAGCTC
CTTCGACGAGTCGAGTTGTTTGGGAATGCAGCTCTAAATGGGAGGTAAATTTCTTCTAAA
GCTAAATACCGGCCAGAGACCGATAGCGCACAAGTAGAGTGATCGAAAGATGAAAAGTAC
TTTGGAAAGAGAGTTAAAAAGCACGTGAAATTGTTGAAAGGGAAGCGCCTGCAACCAGAC
TTCGTGGCAGTGTTCCGCCGGTCTTCTGACCGGTTTATTCTCTGTCGCGAGGCCATCATC
GTCTAGGCCCGCCGGATAAGACCTTAGGAATGTAGCTCACCTTCGGGGGAGTGTTATAGC
CTATGGTGATGCGGCGAGGCTTGGGCGAGGTCCGCGCTTCGGCAAGGATGATGGCGTAAT
GGTTGTCGGCGGCCCGTCTTGAAACACGGACCAAGGAGTCTAACATCTATGCGAGTGTTC
GGGTGTCAAACCCCTACGCGTAATGAAAGTGAACGGAGGTGGGAACCGCAAGGTGCACCA
TCGACCGATCCTGATGTCCTCGGATGGATTTGAGTAAGAGCATAGCTGTTGGGACCCGAA
AGATGGTGAACTATGCCTGAATAGGGTGAAGCCAGAGGAAACTCTGGTGGAGGCTCGCAG
CGGTTCTGACGTGCAAATCGATCGTCAAATTTGGGTATAGGGGCG
>URS00005034F4_1351454 Septoria passifloricola eukaryotic LSU rRNA
GGGATTGCCCTAGTAACGGCGAGTGAAGCGGCAACAGCTCAAATTTGAAATCTGGCGCAA
GCCCGAGTTGTAATTTGTAGAGGATGCTTCTGGGTAGCGACCGATCTAAGTTCCTTGGAA
CAGGACGTCATAGAGGGTGAGAATCCCGTATGTGACCGGCCCGCACCCTTTACGTAGCTC
CTTCGACGAGTCGAGTTGTTTGGGAATGCAGCTCTAAATGGGAGGTAAATTTCTTCTAAA
GCTAAATACCGGCCAGAGACCGATAGCGCACAAGTAGAGTGATCGAAAGATGAAAAGTAC
TTTGGAAAGAGAGTTAAAAAGCACGTGAAATTGTTGAAAGGGAAGCGCCTGCAACCAGAC
TTCGTGGCAGTGTTCCGCCGGTCTTCTGACCGGTTTATTCTCTGTCGCGAGGCCATCATC
GTCTAGGCCCGCCGGATAAGACCTTAGGAATGTAGCTCACCTTCGGGGGAGTGTTATAGC
CTATGGTGATGCGGCGAGGCTTGGGCGAGGTCCGCGCTTCGGCAAGGATGATGGCGTAAT
GGTTGTCGGCGGCCCGTCTTGAAACACGGACCAAGGAGTCTAACATCTATGCGAGTGTTC
GGGTGTCAAACCCCTACGCGTAATGAAAGTGAACGGAGGTGGGAACCGCAAGGTGCACCA
TCGACCGATCCTGATGTCCTCGGATGGATTTGAGTAAGAGCATAGCTGTTGGGACCCGAA
AGATGGTGAACTATGCCTGAATAGGGTGAAGCCAGAGGAAACTCTGGTGGAGGCTCGCAG
CGGTTCTGACGTGCAAATCGATCGTCAAATTTGGGTATAGGGGCG
>URS00005034F4_361270 Septoria eucalyptorum eukaryotic LSU rRNA
GGGATTGCCCTAGTAACGGCGAGTGAAGCGGCAACAGCTCAAATTTGAAATCTGGCGCAA
GCCCGAGTTGTAATTTGTAGAGGATGCTTCTGGGTAGCGACCGATCTAAGTTCCTTGGAA
CAGGACGTCATAGAGGGTGAGAATCCCGTATGTGACCGGCCCGCACCCTTTACGTAGCTC
CTTCGACGAGTCGAGTTGTTTGGGAATGCAGCTCTAAATGGGAGGTAAATTTCTTCTAAA
GCTAAATACCGGCCAGAGACCGATAGCGCACAAGTAGAGTGATCGAAAGATGAAAAGTAC
TTTGGAAAGAGAGTTAAAAAGCACGTGAAATTGTTGAAAGGGAAGCGCCTGCAACCAGAC
TTCGTGGCAGTGTTCCGCCGGTCTTCTGACCGGTTTATTCTCTGTCGCGAGGCCATCATC
GTCTAGGCCCGCCGGATAAGACCTTAGGAATGTAGCTCACCTTCGGGGGAGTGTTATAGC
CTATGGTGATGCGGCGAGGCTTGGGCGAGGTCCGCGCTTCGGCAAGGATGATGGCGTAAT
GGTTGTCGGCGGCCCGTCTTGAAACACGGACCAAGGAGTCTAACATCTATGCGAGTGTTC
GGGTGTCAAACCCCTACGCGTAATGAAAGTGAACGGAGGTGGGAACCGCAAGGTGCACCA
TCGACCGATCCTGATGTCCTCGGATGGATTTGAGTAAGAGCATAGCTGTTGGGACCCGAA
AGATGGTGAACTATGCCTGAATAGGGTGAAGCCAGAGGAAACTCTGGTGGAGGCTCGCAG
CGGTTCTGACGTGCAAATCGATCGTCAAATTTGGGTATAGGGGCG
>URS000050CD8C_438383 Septoria campanulae eukaryotic LSU rRNA
GGGATTGCCCTAGTAACGGCGAGTGAAGCGGCAACAGCTCAAATTTGAAATCTGGCGCAA
GCCCGAGTTGTAATTTGTAGAGGATGCTTCTGGGTAGCGACCGATCTAAGTTCCTTGGAA
CAGGACGTCATAGAGGGTGAGAATCCCGTATGTGACCGGCCCGCACCCTTTACGTAGCTC
CTTCGACGAGTCGAGTTGTTTGGGAATGCAGCTCTAAATGGGAGGTAAATTTCTTCTAAA
GCTAAATACCGGCCAGAGACCGATAGCGCACAAGTAGAGTGATCGAAAGATGAAAAGTAC
TTTGGAAAGAGAGTTAAAAAGCACGTGAAATTGTTGAAAGGGAAGCGCCTACAACCAGAC
TTCGCGGCAGTGTTCCACCGGTCTTCTGACCGGTTCATTCTCTGTCGCGAGGCCATCATC
GTCTCGGCCCGCCGGATAAGACCTGAGGAATGTAGCTCACCTTCGGGGGAGTGTTATAGC
CTCTGGTGATGCGGCGCGGCTGGGGCGAGGTCCGCGCTTTGGCAAGGATGATGGCGTAAT
GGTTGTCGGCGGCCCGTCTTGAAACACGGACCAAGGAGTCTAACATCTATGCGAGTGTTC
GGGTGTCAAACCCCTACGCGTAATGAAAGTGAACGGAGGTGGGAACCGCAAGGTGCACCA
TCGACCGATCCTGATGTCCTCGGATGGATTTGAGTAAGAGCATAGCTGTTGGGACCCGAA
AGATGGTGAACTATGCCTGAATAGGGTGAAGCCAGAGGAAACTCTGGTGGAGGCTCGCAG
CGGTTCTGACGTGCAAATCGATCGTCAAATTTGGGTATAGGGGCG
>URS000050FA9C_526473 uncultured Septoria eukaryotic LSU rRNA
TTCCGTAGGTGAACCTGCGGAGGGATCATTACTGAGTGAGGGCCTTCGGGCTCGACCTCC
AACCCTTTGTGAACACAACTTGTTGCTTCGGGGGCGACCCTGCCGTTTCGACGGCGAGCG
CCCCCGGAGGCCTTCAAACACTGCATCTTTGCGTCGGAGTTTAAGTAAATTAAACAAAAC
TTTCAACAACGGATCTCTTGGTTCTGGCATCGATGAAGAACGCAGCGAAATGCGATAAGT
AATGTGAATTGCAGAATTCAGTGAATCATCGAATCTTTGAACGCACATTGCGCCCCTTGG
TATTCCGAGGGGCATGCCTGTTCGAGCGTCATTTCACCACTCAAGCCTGGCTTGGTATTG
GGCGCCGCGGTCAATCCGCGCGCCTCAAAGTCTCCGGCTGAGCTGTCCGTCTCTAAGCGT
TGTGATTTCATTAATCGCTTCGGAGTGCGGGCGGCCGCGGCCGTTAAATCTTCAAAGGTG
ACCTCGGATCATGTAGGTTG
>URS0000511B87_1351434 Septoria bupleuricola eukaryotic LSU rRNA
GCGGAGGGATCATTACTGAGTGAGGGCCCTCGGGCTCGACCTCCAACCCTTTGTGAACAC
AACTTGTTGCTTCGGGGGCGACCCTGCCGTTTCGACGGCGAGCGCCCCCGGAGGCCCTCA
AACACTGCATCTTTGCGTCGGAGTTTAAGTAAATTGAACAAAACTTTCAACAACGGATCT
CTTGGTTCTGGCATCGATGAAGAACGCAGCGAAATGCGATAAGTAATGTGAATTGCAGAA
TTCAGTGAATCATCGAATCTTTGAACGCACATTGCGCCCTTTGGTATTCCGAAGGGCATG
CCTGTTCGAGCGTCATTTCACCACTCAAGCCTGGCTTGGTATTGGGCGCCGCGGTCAATC
CGCGCGCCTCAAAGTCTCCGGCTGAGCTGTCCGTCTCTAAGCGTTGTGATTTTATTAATC
GCTCTGGAGTGCGGGCGGCTGCGGCCGTTAAATCTTTCACAAGGTTGACCTCGGATCAGG
TAGGGATACCCGCTG
>URS0000514D3B_215473 Septoria apiicola SSU rRNA
GCAACTATACGGTGAAACTGCGAATGGCTCATTAAATCAGTTATCGTTTATTTGATAGTA
CCTTACTACATGGATAACCGTGGTAATTCTAGAGCTAATACATGCTAAAAACCCCAACTT
CGGAAGGGGTGTATTTATTAGATAAAAAACCAATGCCCTTCGGGGCTCCTTGGTGAATCA
TAATAACTTCACGAATCGCATGGCCTTGCGCCGGCGATGGTTCATTCAAATTTCTGCCCT
ATCAACTTTCGATGGTAGGATAGAGGCCTACCATGGTTTCAACGGGTAACGGGGAATTAG
GGTTCGACTCCGGAGAGGGAGCCTGAGAAACGGCTACCACATCCAAGGAAGGCAGCAGGC
GCGCAAATTACCCAATCCCGACACGGGGAGGTAGTGACAATAAATACTGATACAGGGCTC
TTTTGGGTCTTGTAATTGGAATGAGTACAATTTAAATCCCTTAACGAGGAACAATTGGAG
GGCAAGTCTGGTGCCAGCAGCCGCGGTAATTCCAGCTCCAATAGCGTATATTAAAGTTGT
TGCAGTTAAAAAGCTCGTAGTTGAACCTTGGGCCTGGCTGGCCGGTCCGCCTCACCGCGT
GTACTGGTCCGGCCGGGCCTTTCCTTCTGGGGAGCCGCATGCCCTTCACTGGGCGTGTCG
GGGAACCAGGACTTTTACTTTGAAAAAATTAGAGTGTTCAAAGCAGGCCTTTGCTCGAAT
ACATTAGCATGGAATAATAGAATAGGACGTGTGGTTCTATTTTGTTGGTTTCTAGGACCG
CCGTAATGATTAATAGGGATAGTCGGGGGCATCCGTATTCAATTGTCAGAGGTGAAATTC
TTGGATTTATTGAAGACGAACTACTGCGAAAGCATTTGCCAAGGATGTTTTCATTAATCA
GTGAACGAAAGTTAGGGGATCGAAGACGATCAGATACCGTCGTAGTCTTAACCATAAACT
ATGCCGACTAGGGATCGGTGGATGTTATCTTTTTGACTCCATCGGCACCTTACGAGAAAT
CAAAGTTTTTGGGTTCTGGGGGGAGTATGGTCGCAAGGCTGAAACTTAAAGAAATTGACG
GAAGGGCACCACCAGGCGTGGAGCCTGCGGCTTAATTTGACTCAACACGGGGAAACTCAC
CAGGTCCAGACACAAGTAGGATTGACAGATTGAGAGCTCTTTCTTGATTTTGTGGGTGGT
GGTGCATGGCCGTTCTTAGTTGGTGGAGTGATTTGTCTGCTTAATTGCGATAACGAACGA
GACCTTAACCTGCTAAATAGCCAGGCCCGCTTTGGCGGGTCGCCGGCTTCTTAGAGGGAC
TATCGGCTCAAGCCGATGGAAGTTTGAGGCAATAACAGGTCTGTGATGCCCTTAGATGTT
CTGGGCCGCACGCGCGCTACACTGACAGAGCCAACGAGTTCATCACCTTGGCCGGAAGGT
CTGGGTAATCTTGTTAAACTCTGTCGTGCTGGGGATAGAGCATTGCAATTATTGCTCTTC
AACGAGGAATGCCTAGTAAGCGCATGTCATCAGCATGCGTTGATTACGTCCCTGCCCTTT
GTACACACCGCCCGTCGCTACTACCGATTGAATGGCTCAGTGAGGCCTTCGGACTGGCCC
AGGGAGGTCGGCAACGACCACCCAGGGCCGGAAAGTTGGTCAAACTCGTTCATTTAGAGG
AAGTAAAAGTCGTAACAAGGTCTCCGTAGGTGAACCTGCGGAGGGATCATT
>URS000051C494_1329191 Septoria saposhnikoviae 5.8S ribosomal RNA
CAACAACGGATCTCTTGGTTCTGGCATCGATGAAGAACGCAGCGAAATGCGATAAGTAAT
GTGAATTGCAGAATTCAGTGAATCATCGAATCTTTGAACGCACATTGCGCCCTTTGGTAT
TCCGAAGGGCATGCCTGTTCGAGCGTC
>URS000051C494_1329199 Septoria cirsii 5.8S ribosomal RNA
CAACAACGGATCTCTTGGTTCTGGCATCGATGAAGAACGCAGCGAAATGCGATAAGTAAT
GTGAATTGCAGAATTCAGTGAATCATCGAATCTTTGAACGCACATTGCGCCCTTTGGTAT
TCCGAAGGGCATGCCTGTTCGAGCGTC
>URS000051C494_1329201 Septoria microspora 5.8S ribosomal RNA
CAACAACGGATCTCTTGGTTCTGGCATCGATGAAGAACGCAGCGAAATGCGATAAGTAAT
GTGAATTGCAGAATTCAGTGAATCATCGAATCTTTGAACGCACATTGCGCCCTTTGGTAT
TCCGAAGGGCATGCCTGTTCGAGCGTC
>URS000051C494_1329204 Septoria dearnessii 5.8S ribosomal RNA
CAACAACGGATCTCTTGGTTCTGGCATCGATGAAGAACGCAGCGAAATGCGATAAGTAAT
GTGAATTGCAGAATTCAGTGAATCATCGAATCTTTGAACGCACATTGCGCCCTTTGGTAT
TCCGAAGGGCATGCCTGTTCGAGCGTC
>URS000051C494_1350550 Septoria aegopodina 5.8S ribosomal RNA
CAACAACGGATCTCTTGGTTCTGGCATCGATGAAGAACGCAGCGAAATGCGATAAGTAAT
GTGAATTGCAGAATTCAGTGAATCATCGAATCTTTGAACGCACATTGCGCCCTTTGGTAT
TCCGAAGGGCATGCCTGTTCGAGCGTC
>URS000051C494_1484608 Septoria sp. LYZ2006 5.8S ribosomal RNA
CAACAACGGATCTCTTGGTTCTGGCATCGATGAAGAACGCAGCGAAATGCGATAAGTAAT
GTGAATTGCAGAATTCAGTGAATCATCGAATCTTTGAACGCACATTGCGCCCTTTGGTAT
TCCGAAGGGCATGCCTGTTCGAGCGTC
>URS000051C494_215479 Septoria scabiosicola 5.8S ribosomal RNA
CAACAACGGATCTCTTGGTTCTGGCATCGATGAAGAACGCAGCGAAATGCGATAAGTAAT
GTGAATTGCAGAATTCAGTGAATCATCGAATCTTTGAACGCACATTGCGCCCTTTGGTAT
TCCGAAGGGCATGCCTGTTCGAGCGTC
>URS000051C494_438386 Septoria codonopsidis 5.8S ribosomal RNA
CAACAACGGATCTCTTGGTTCTGGCATCGATGAAGAACGCAGCGAAATGCGATAAGTAAT
GTGAATTGCAGAATTCAGTGAATCATCGAATCTTTGAACGCACATTGCGCCCTTTGGTAT
TCCGAAGGGCATGCCTGTTCGAGCGTC
>URS000051C494_438396 Septoria tormentillae 5.8S ribosomal RNA
CAACAACGGATCTCTTGGTTCTGGCATCGATGAAGAACGCAGCGAAATGCGATAAGTAAT
GTGAATTGCAGAATTCAGTGAATCATCGAATCTTTGAACGCACATTGCGCCCTTTGGTAT
TCCGAAGGGCATGCCTGTTCGAGCGTC
>URS000052091F_438390 Septoria mazi eukaryotic LSU rRNA
GCGGAGGGATCATTACTGAGTGAGGGCCTTCGGGCTCGACCTCCAACCCTTTGTGAACAC
AACTTGTTGCTTCGGGGGCGACCCTGCCGTTTCGACGGCGAGCGCCCCCGGAGGCCTTCA
AACACTGCATCTTTGCGTCGGAGTTTAAGTAAATTAAACAAAACTTTCAACAACGGATCT
CTTGGTTCTGGCATCGATGAAGAACGCAGCGAAATGCGATAAGTAATGTGAATTGCAGAA
TTCAGTGAATCATCGAATCTTTGAACGCACATTGCGCCCTTTGGTATTCCGAAGGGCATG
CCTGTTCGAGCGTCATTTCACCACTCAAGCCTGGCTTGGTATTGGGCGCCGCGGTCGATC
CGCGCGCCTCAAAGTCTCCGGCTGAGCTGTCCGTCTCTAAGCGTTGTGATTTCATTAATC
GCTTTGGAGTGCGGGCGGCCGCGGCCGTTAAATCTTTCACAAGGTTGACCTCGGATCAGG
TAGGGATACCCGCTG
>URS000052378E_266406 Septoria leucanthemi eukaryotic LSU rRNA
GCGGAGGGATCATTACTGAGTGAGGGCCTTCGGGCTCGACCTCCAACCCTTTGTGAACAC
AACTTGTTGCTTCGGGGGCGACCCTGCCGTTTCGACGGCGAGCGCCCCCGGAGACCTTTA
AACACTGCATCTTTGCGTCGGAGTTTAAGTAAATTAAACAAAACTTTCAACAACGGATCT
CTTGGTTCTGGCATCGATGAAGAACGCAGCGAAATGCGATAAGTAATGTGAATTGCAGAA
TTCAGTGAATCATCGAATCTTTGAACGCACATTGCGCCCTTTGGTATTCCGAAGGGCATG
CCTGTTCGAGCGTCATTTCACCACTCAAGCCTGGCTTGGTATTGGGCGCCGCGGTCGATC
CGCGCGCCTCAAAGTCTCCGGCTGAGCTGTCCGTCTCTAAGCGTTGTGATTTCATTAATC
GCTTCGGAGTGCGGGCGGCCGCGGCCGTTAAATCTTTCACAAGGTTGACCTCGGATCAGG
TAGGGATACCCGCTG
>URS0000527D54_1198102 Septoria stachydicola eukaryotic LSU rRNA
GGGATTGCCCTAGTAACGGCGAGTGAAGCGGCAACAGCTCAAATTTGAAATCTGGCGCAA
GCCCGAGTTGTAATTTGTAGAGGATGCTTCTGGGCAGCGACCGATCTAAGTTCCTTGGAA
CAGGACGTCATAGAGGGTGAGAATCCCGTATGTGACCGGCCCGCGCCCTTTACGTAGCTC
CTTCGACGAGTCGAGTTGTTTGGGAATGCAGCTCTAAATGGGAGGTAAATTTCTTCTAAA
GCTAAATACCGGCCAGAGACCGATAGCGCACAAGTAGAGTGATCGAAAGATGAAAAGTAC
TTTGGAAAGAGAGTTAAAAAGCACGTGAAATTGTTGAAAGGGAAGCGCCTGCAACCAGAC
TTCGCGGCAGTGTTCCGCCGGTCTTCTGACCGGTCCATTCTCTGTCGCGAGGCCATCATC
GTCTGGGCCCGCCGGATAAGACCTTAGGAATGTAGCTCACCTTCGGGGGAGTGTTATAGC
CTAGGGTGATGCGGCGAGGCTCGGGCGAGGTCCGCGCTTCGGCAAGGATGATGGCGTAAT
GGTTGTCGGCGGCCCGTCTTGAAACACGGACCAAGGAGTCTAACATCTATGCGAGTGTTC
GGGTGTCAAACCCCTACGCGTAATGAAAGTGAACGGAGGTGGGAACCGCAAGGTGCACCA
TCGACCGATCCTGATGTCCTCGGATGGATTTGAGTAAGAGCATAGCTGTTGGGACCCGAA
AGATGG
>URS0000534916_409501 Septoria sp. Slp-1 5.8S ribosomal RNA
CCCCCGGAGGCCCTCCAAACGCTGCATCTGTGCGTCGGAGTCTCAATCGAATTGAAACAA
AACTTTCAACAACGGATCTCTTGGTTCTGGCATCGATGAAGAACGCAGCGAAATGCGATA
AGTAATGTGAATTGCAGAATTCAGTGAATCATCGAATCTTTGAACGCACATTGCGCCCCG
TGGTATTCCGCGGGGCATGCCTGTTCGAGCGTCATTT
>URS0000539DFA_202922 Septoria arundinacea partial 28S ribosomal RNA
TTGACCTCGGATCAGGTAGGGATACCCGCTGAACTTAAGCATATCA
>URS000053B4F5_1198103 Septoria stellariae eukaryotic LSU rRNA
GGGATTGCCCTAGTAACGGCGAGTGAAGCGGCAACAGCTCAAATTTGAAATCTGGCGCAA
GCCCGAGTTGTAATTTGTAGAGGATGCTTCTGGGTAGCGACCGATCTAAGTTCCTTGGAA
CAGGACGTCATAGAGGGTGAGAATCCCGTATGTGACCGGCCCGCACCCTTTACGTAGCTC
CTTCGACGAGTCGAGTTGTTTGGGAATGCAGCTCTAAATGGGAGGTAAATTTCTTCTAAA
GCTAAATACCGGCCAGAGACCGATAGCGCACAAGTAGAGTGATCGAAAGATGAAAAGTAC
TTTGGAAAGAGAGTTAAAAAGCACGTGAAATTGTTGAAAGGGAAGCGCCTGCAACCAGAC
TTCGCGGCAGTGTTCCGCCGGTCTTCTGACCGGTTTATTCTCTGTCGCGAGGCCATCATC
GTCTGGGCCCGCCGGATAAGACCTTAGGAATGTAGCTCACCTTCGGGAGAGTGTTATAGC
CTATGGTGATGCGGCGAGGCTCGGGCGAGGTCCGCGCTTCGGCAAGGATGATGGCGTAAT
GGTTGTCGGCGGCCCGTCTTGAAACACGGACCAAGGAGTCTAACATCTATGCGAGTGTTC
GGGTGTCAAACCCCTACGCGTAATGAAAGTGAACGGAGGTGGGAACCGCAAGGTGCACCA
TCGACCGATCCTGATGTCCTCGGATGGATTTGAGTAAGAGCATAGCTGTTGGGACCCGAA
AGATGGTGAACTATGCCTGAATAGGGTGAAGCCAGAGGAAACTCTGGTGGAGGCTCGCAG
CGGTTCTGACGTGCAAATCGATCGTCAAATTTGGGTATAGGGGCG
>URS000053EC84_1351443 Septoria gladioli eukaryotic LSU rRNA
GCGGAGGGATCATTACTGAGTGAGGGCCCTCGGGCTCGACCTCCAACCCTTTGTGAACCA
AATTCGTTGCTTCGGGGGCGACCCTGCCGATCCGTCGGCGAGCGCCCCCGGAGGCCTTCC
AACCCTGCATCTTTGCGTCGGAGTTTAAGTAAATTTAAACAAAACTTTCAACAACGGATC
TCTTGGTTCTGGCATCGATGAAGAACGCAGCGAAATGCGATAAGTAATGTGAATTGCAGA
ATTCAGTGAATCATCGAATCTTTGAACGCACATTGCGCCCTTTGGTATTCCGAAGGGCAT
GCCTGTTCGAGCGTCATTTCACCACTCAAGCCTGGCTTGGTATTGGGCGCCGCGGTGTCG
TCCGCGCGCCTCAAAGTCTCCGGCTGAGCTGTCCGTCTCTAAGCGTTGTGATACATTATT
CGCTTCGGAGTGCGGGTGGCCGCGGCCGTTAAATCTTTCACAAGGTTGACCTCGGATCAG
GTAGGGATACCCGCTG
>URS000053EE47_1329202 Septoria lamii partial 18S ribosomal RNA
TTCCGTAGGGTGAACCTGCGCAGGGATCATT
>URS000053EE47_1329207 Septoria sp. TCM-1 partial 18S ribosomal RNA
TTCCGTAGGGTGAACCTGCGCAGGGATCATT
>URS0000541632_1047177 Septoria menthae eukaryotic LSU rRNA
AAGCGGCAACAGCTCAAATTTGAAATCTGGCGCAAGCCCGAGTTGTAATTTGTAGAGGAT
GCTTCTGGGTAGCGACCGATCTAAGTTCCTTGGAACAGGACGTCATAGAGGGTGAGAATC
CCGTATGTGACCGGCCCGCACCCTTTACGTAGCTCCTTCGACGAGTCGAGTTGTTTGGGA
ATGCAGCTCTAAATGGGAGGTAAATTTCTTCTAAAGCTAAATACCGGCCAGAGACCGATA
GCGCACAAGTAGAGTGATCGAAAGATGAAAAGTACTTTGGAAAGAGAGTTAAAAAGCACG
TGAAATTGTTGAAAGGGAAGCGCCTGCAACCAGACTTCGTGGCAGTGTTCCGCCGGTCTT
CTGACCGGTTTATTCTCTGTCGCGAGGCCATCATCGTCTAGGCCCGCCGGATAAGACCTT
AGGAATGTAGCTCACCTTCGGGGGAGTGTTATAGCTTATGGTGATGCGGCGAGGCTTGGG
CGAGGTCCGCGCTTCGGCAAGGATGATGGCGTAATGGTTGTCGGCGGCCCGTCTTGAAAC
ACGGACCAAGGAGTCTAACATCTATGCGAGTGTTCGGGTGTCAAACCCCTACGCGTAATG
AAAGTGAACGGAGGTGGGAACCGCAAGGTGCACCATCGACCGATCCTGATGTCCTCGGAT
GGATTTGAGTAAGAGCATAGCTGTTGGGACCCGAAAGATGGTGAACTATGCCTGAATAGG
GTGAAGCCAGAGGAAACTCTGGTGGA
>URS0000541632_215476 Septoria gerberae eukaryotic LSU rRNA
AAGCGGCAACAGCTCAAATTTGAAATCTGGCGCAAGCCCGAGTTGTAATTTGTAGAGGAT
GCTTCTGGGTAGCGACCGATCTAAGTTCCTTGGAACAGGACGTCATAGAGGGTGAGAATC
CCGTATGTGACCGGCCCGCACCCTTTACGTAGCTCCTTCGACGAGTCGAGTTGTTTGGGA
ATGCAGCTCTAAATGGGAGGTAAATTTCTTCTAAAGCTAAATACCGGCCAGAGACCGATA
GCGCACAAGTAGAGTGATCGAAAGATGAAAAGTACTTTGGAAAGAGAGTTAAAAAGCACG
TGAAATTGTTGAAAGGGAAGCGCCTGCAACCAGACTTCGTGGCAGTGTTCCGCCGGTCTT
CTGACCGGTTTATTCTCTGTCGCGAGGCCATCATCGTCTAGGCCCGCCGGATAAGACCTT
AGGAATGTAGCTCACCTTCGGGGGAGTGTTATAGCTTATGGTGATGCGGCGAGGCTTGGG
CGAGGTCCGCGCTTCGGCAAGGATGATGGCGTAATGGTTGTCGGCGGCCCGTCTTGAAAC
ACGGACCAAGGAGTCTAACATCTATGCGAGTGTTCGGGTGTCAAACCCCTACGCGTAATG
AAAGTGAACGGAGGTGGGAACCGCAAGGTGCACCATCGACCGATCCTGATGTCCTCGGAT
GGATTTGAGTAAGAGCATAGCTGTTGGGACCCGAAAGATGGTGAACTATGCCTGAATAGG
GTGAAGCCAGAGGAAACTCTGGTGGA
>URS000054372D_1351462 Septoria steviae eukaryotic LSU rRNA
GGGATTGCCCTAGTAACGGCGAGTGAAGCGGCAACAGCTCAAATTTGAAATCTGGCGTCT
TCGGCGTCCGAGTTGTAATTTGCAGAGGGCGCTTTGGCATTGGCAGCGGTCCAAGTTCCT
TGGAACAGGACGTCACAGAGGGTGAGAATCCCGTACGTGGTCGCTAGCCTTTACCGTGTA
AAGCCCCTTCGACGAGTCGAGTTGTTTGGGAATGCAGCTCTAAATGGGAGGTAAATTTCT
TCTAAAGCTAAATACTGGCCAGAGACCGATAGCGCACAAGTAGAGTGATCGAAAGATGAA
AAGCACTTTGGAAAGAGAGTTAAAAAGCACGTGAAATTGTTGAAAGGGAAGCGCTTGCAG
CCAGACTTGCCTGTAGTTGCTCATCCGGGTTTCTACCCGGTGCACTCTTCTATAGGCAGG
CCAGCATCAGTTTGGGCGGTTGGATAAAGGTCTCTGTCATGTACCTCCTCTCGGGGAGAA
CTTATAGGGGAGACGACATGCAACCAGCCCGGACTGAGGTCCGCGCATCTGCTAGGATGC
TGGCGTAATGGCTGTAAGCGGCCCGTCTTGAAACACGGACCAAGGAGTCTAACATCTATG
CGAGTGTTTGGGTGTCAAGCCCGAACGCGTAATGAAAGTGAACGGAGGTGGGAACCTTTC
GGGGTGCACCATCGACCGATCCTGATGTCTTCGGATGGATTTGAGTAAGAGCATAGCTGT
TGGGACCCGAAAGATGGTGAACTATGCTTGAATAGGGTGAAGCCAGAGGAAACTCTGGTG
GAGGCTCGCAGCGGTTCTGACGTGCAAATCGATCGTCAAATTTGGGCATAGGGGCG
>URS000054533C_438388 Septoria justiciae eukaryotic LSU rRNA
GGGATTGCCCTAGTAACGGCGAGTGAAGCGGCAACAGCTCAAATTTGAAATCTGGCGTAA
GCCCGAGTTGTAATTTGTAGAGGATGCTTCTGGGTAGCGACCGATCTAAGTTCCTTGGAA
CAGGACGTCATAGAGGGTGAGAATCCCGTATGTGACCGGCCCGCACCCTTTACGTAGCTC
CTTCGACGAGTCGAGTTGTTTGGGAATGCAGCTCTAAATGGGAGGTAAATTTCTTCTAAA
GCTAAATACCGGCCAGAGACCGATAGCGCACAAGTAGAGTGATCGAAAGATGAAAAGTAC
TTTGGAAAGAGAGTTAAAAAGCACGTGAAATTGTTGAAAGGGAAGCGCCTACAACCAGAC
TTCGTGGCAGTGTTCCGCCGGTCTTCTGACCGGTTTATTCTCTGTCGCGAGGCCATCATC
GTCTAGGCCCGCCGGATAAGACCTTAGGAATGTAGCTCACCTTCGGGGGAGTGTTATAGC
TTGTGGTGATGCGGCGAGGCTTGGGCGAGGTCCGCGCTTCGGCAAGGATGATGGCGTAAT
GGTTGTCGGCGGCCCGTCTTGAAACACGGACCAAGGAGTCTAACATCTATGCGAGTGTTC
GGGTGTCAAACCCCTACGCGTAATGAAAGTGAACGGAGGTGGGAACCGCAAGGTGCACCA
TCGACCGATCCTGATGTCCTCGGATGGATTTGAGTAAGAGCATAGCTGTTGGGACCCGAA
AGATGGTGAACTATGCCTGAATAGGGTGAAGCCAGAGGAAACTCTGGTGGAGGCTCGCAG
CGGTTCTGACGTGCAAATCGATCGTCAAATTTGGGTATAGGGGCG
>URS000054B20C_266401 Septoria senecionis SSU rRNA
CTATACGGTGAAACTGCGAATGGCTCATTAAATCAGTTATCGTTTATTTGATAGTACCTT
ACTACATGGATAACCGTGGTAATTCTAGAGCTAATACATGCTAAAAACCCCAACTTCGGA
AGGGGTGTATTTATTAGATAAAAAACCAATGCCCTTCGGGGCTCCTTGGTGAATCATAAT
AACTTCACGAATCGCATGGCCTTGCGCCGGCGATGGTTCATTCAAATTTCTGCCCTATCA
ACTTTCGATGGTAGGATAGAGGCCTACCATGGTTTCAACGGGTAACGGGGAATTAGGGTT
CGACTCCGGAGAGGGAGCCTGAGAAACGGCTACCACATCCAAGGAAGGCAGCAGGCGCGC
AAATTACCCAATCCCGACACGGGGAGGTAGTGACAATAAATACTGATACAGGGCTCTTTT
GGGTCTTGTAATTGGAATGAGTACAATTTAAATCCCTTAACGAGGAACAATTGGAGGGCA
AGTCTGGTGCCAGCAGCCGCGGTAATTCCAGCTCCAATAGCGTATATTAAAGTTGTTGCA
GTTAAAAAGCTCGTAGTTGAACCTTGGGCCTGGCTGGCCGGTCCGCCTCACCGCGTGTAC
TGGTCCGGCCGGGCCTTTCCTTCTGGGGAGCCGCATGCCCTTCACTGGGCGTGTCGGGGA
ACCAGGACTTTTACTTTGAAAAAATTAGAGTGTTCAAAGCAGGCCTTTGCTCGAATACAT
TAGCATGGAATAATAGAATAGGACGTGTGGTTCTATTTTGTTGGTTTCTAGGACCGCCGT
AATGATTAATAGGGATAGTCGGGGGCATCCGTATTCAATTGTCAGAGGTGAAATTCTTGG
ATTTATTGAAGACGAACTACTGCGAAAGCATTTGCCAAGGATGTTTTCATTAATCAGTGA
ACGAAAGTTAGGGGATCGAAGACGATCAGATACCGTCGTAGTCTTAACCATAAACTATGC
CGACTAGGGATCGGTGGATGTTATCTTTTTGACTCCATCGGCACCTTACGAGAAATCAAA
GTTTTTGGGTTCTGGGGGGAGTATGGTCGCAAGGCTGAAACTTAAAGAAATTGACGGAAG
GGCACCACCAGGCGTGGAGCCTGCGGCTTAATTTGACTCAACACGGGGAAACTCACCAGG
TCCAGACACAAGTAGGATTGACAGATTGAGAGCTCTTTCTTGATTTTGTGGGTGGTGGTG
CATGGCCGTTCTTAGTTGGTGGAGTGATTTGTCTGCTTAATTGCGATAACGAACGAGACC
TTAACCTGCTAAATAGCCAGGCCCGCTTTGGCGGGTCGCCGGCTTCTTAGAGGGACTATC
GGCTCAAGCCGATGGAAGTTTGAGGCAATAACAGGTCTGTGATGCCCTTAGATGTTCTGG
GCCGCACGCGCGCTACACTGACAGAGCCAACGAGTTCATCACCTTGGCCGGAAGGTCTGG
GTAATCTTGTTAAACTCTGTCGTGCTGGGGATAGAGCATTGCAATTATTGCTCTTCAACG
AGGAATGCCTAGTAAGCGCATGTCATCAGCATGCGTTGATTACGTCCCTGCCCTTTGTAC
ACACCGCCCGTCGCTACTACCGATTGAATGGCTCAGTGAGGCCTTCGGACTGGCCCAGGG
AGGTCGGCAACGACCACCCAGGGCCGGAAAGTTGGTCAAACTCGGTCATTTAGAGGAAGT
AAAAGTCGTAACAAGGTCTCCGTAGGTGAACCTGCGGAGGGATCATT
>URS000054B20C_687971 Septoria cucubali SSU rRNA
CTATACGGTGAAACTGCGAATGGCTCATTAAATCAGTTATCGTTTATTTGATAGTACCTT
ACTACATGGATAACCGTGGTAATTCTAGAGCTAATACATGCTAAAAACCCCAACTTCGGA
AGGGGTGTATTTATTAGATAAAAAACCAATGCCCTTCGGGGCTCCTTGGTGAATCATAAT
AACTTCACGAATCGCATGGCCTTGCGCCGGCGATGGTTCATTCAAATTTCTGCCCTATCA
ACTTTCGATGGTAGGATAGAGGCCTACCATGGTTTCAACGGGTAACGGGGAATTAGGGTT
CGACTCCGGAGAGGGAGCCTGAGAAACGGCTACCACATCCAAGGAAGGCAGCAGGCGCGC
AAATTACCCAATCCCGACACGGGGAGGTAGTGACAATAAATACTGATACAGGGCTCTTTT
GGGTCTTGTAATTGGAATGAGTACAATTTAAATCCCTTAACGAGGAACAATTGGAGGGCA
AGTCTGGTGCCAGCAGCCGCGGTAATTCCAGCTCCAATAGCGTATATTAAAGTTGTTGCA
GTTAAAAAGCTCGTAGTTGAACCTTGGGCCTGGCTGGCCGGTCCGCCTCACCGCGTGTAC
TGGTCCGGCCGGGCCTTTCCTTCTGGGGAGCCGCATGCCCTTCACTGGGCGTGTCGGGGA
ACCAGGACTTTTACTTTGAAAAAATTAGAGTGTTCAAAGCAGGCCTTTGCTCGAATACAT
TAGCATGGAATAATAGAATAGGACGTGTGGTTCTATTTTGTTGGTTTCTAGGACCGCCGT
AATGATTAATAGGGATAGTCGGGGGCATCCGTATTCAATTGTCAGAGGTGAAATTCTTGG
ATTTATTGAAGACGAACTACTGCGAAAGCATTTGCCAAGGATGTTTTCATTAATCAGTGA
ACGAAAGTTAGGGGATCGAAGACGATCAGATACCGTCGTAGTCTTAACCATAAACTATGC
CGACTAGGGATCGGTGGATGTTATCTTTTTGACTCCATCGGCACCTTACGAGAAATCAAA
GTTTTTGGGTTCTGGGGGGAGTATGGTCGCAAGGCTGAAACTTAAAGAAATTGACGGAAG
GGCACCACCAGGCGTGGAGCCTGCGGCTTAATTTGACTCAACACGGGGAAACTCACCAGG
TCCAGACACAAGTAGGATTGACAGATTGAGAGCTCTTTCTTGATTTTGTGGGTGGTGGTG
CATGGCCGTTCTTAGTTGGTGGAGTGATTTGTCTGCTTAATTGCGATAACGAACGAGACC
TTAACCTGCTAAATAGCCAGGCCCGCTTTGGCGGGTCGCCGGCTTCTTAGAGGGACTATC
GGCTCAAGCCGATGGAAGTTTGAGGCAATAACAGGTCTGTGATGCCCTTAGATGTTCTGG
GCCGCACGCGCGCTACACTGACAGAGCCAACGAGTTCATCACCTTGGCCGGAAGGTCTGG
GTAATCTTGTTAAACTCTGTCGTGCTGGGGATAGAGCATTGCAATTATTGCTCTTCAACG
AGGAATGCCTAGTAAGCGCATGTCATCAGCATGCGTTGATTACGTCCCTGCCCTTTGTAC
ACACCGCCCGTCGCTACTACCGATTGAATGGCTCAGTGAGGCCTTCGGACTGGCCCAGGG
AGGTCGGCAACGACCACCCAGGGCCGGAAAGTTGGTCAAACTCGGTCATTTAGAGGAAGT
AAAAGTCGTAACAAGGTCTCCGTAGGTGAACCTGCGGAGGGATCATT
>URS000054BCCC_438387 Septoria hibiscicola eukaryotic LSU rRNA
GGGATTGCCCTAGTAACGGCGAGTGAAGCGGCAACAGCTCAAATTTGACATCTGGCGCAA
GCCCGAGTTGTAATTTGTAGAGGATGCTTCTGGGTAGCGACCGATCTAAGTTCCTTGGAA
CAGGACGTCATAGAGGGTGAGAATCCCGTATGTGACCGGCCCGCACCCTTTACGTAGCTC
CTTCGACGAGTCGAGTTGTTTGGGAATGCAGCTCTAAATGGGAGGTAAATTTCTTCTAAA
GCTAAATACCGGCCAGAGACCGATAGCGCACAAGTAGAGTGATCGAAAGATGAAAAGTAC
TTTGGAAAGAGAGTTAAAAAGCACGTGAAATTGTTGAAAGGGAAGCGCCTGCAACCAGAC
TTCGCGGCAGTGTTCCGCCGGTCTTCTGACCGGTTCATTCTCTGTCGCGAGGCCATCATC
GTCTAGGCCCGCCGGATAAGACCTTGGGAATGTAGCTCACCTTCGGGGGAGTGTTATAGC
CCATGGTGATGCGGCGAGGCTTGGGCGAGGTCCGCGCTTCGGCAAGGATGATGGCGTAAT
GGTTGTCGGCGGCCCGTCTTGAAACACGGACCAAGGAGTCTAACATCTATGCGAGTGTTC
GGGTGTCAAACCCCTACGCGTAATGAAAGTGAACGGAGGTGGGAACCGCAAGGTGCACCA
TCGACCGATCCTGATGTCCTCGGATGGATTTGAGTAAGAGCATAGCTGTTGGGACCCGAA
AGATGGTGAACTATGCCTGAATAGGGTGAAGCCAGAGGAAACTCTGGTGGAGGCTCGCAG
CGGTTCTGACGTGCAAATCGATCGTCAAATTTGGGTATAGGGGCG
>URS0000550382_237466 Septoria rosae 5.8S ribosomal RNA
AAACTTTCAACAACGGATCTCTTGGTTCTGGCATCGATGAAGAACGCAGCGAAATGCGAT
AAGTAATGTGAATTGCAGAATTCAGTGAATCATCGAATCTTTGAACGCACATTGCGCCCT
CTGGTATTCCGGAGGGCATGCCTGTTCGAGCGTCATTT
>URS0000550382_361271 Septoria provencialis 5.8S ribosomal RNA
AAACTTTCAACAACGGATCTCTTGGTTCTGGCATCGATGAAGAACGCAGCGAAATGCGAT
AAGTAATGTGAATTGCAGAATTCAGTGAATCATCGAATCTTTGAACGCACATTGCGCCCT
CTGGTATTCCGGAGGGCATGCCTGTTCGAGCGTCATTT
>URS00005536F1_333105 Septoria canadensis SSU rRNA
ATTTGGGGGAATGAAGTTATATATTAATATATACATATATACGCATCGACTATGTCGTAT
AAAGTTCTAAATAGAAGATTGATTATGACAAATTTCTATTTATGTGTCTCGACCAATTCT
TGTGCCAGCAGTCGCGGCAACACAAGTGAGACTAGTGTTATTCATCTTTATTAGGTTTAA
AGGGTACCTAGACGGTATTTTCAGCCTGCATAAGGTACAAAAATACTAGAGTTTTATTTG
AGAGGTAAATATTAGGACTATTGGTGTAGAGATGAAATTTTTTGATACTAATGGGACGGA
TAACGGCGAAGGCAATCCTCTATCTATAAACTGACGTTAAGGGACGAAGGCTTGGGGAGC
GAATAGGATTAGATACCCTAGTAGTCCAGGCAGAAAATTATGAATGTTATAGACTAAGAA
AAAATTGGTGTATAAATGAAAGTGTAAGCATTCCACCTCAAGAGTAATGTGGCAACACAG
GAACTGAAATCAT
>URS000055655C_1352315 Septoria sp. CPC 19793 eukaryotic LSU rRNA
GCGGAGGGATCATTACTGAGTGAGGGCCTTCGGGCTCGACCTCCAACCCTTTGTGAACAC
AACTTGTTGCTTCGGGGGCGACCCTGCCGTTTTGACGGCGAGCGCCTCCGGAGGCCTTCA
AACACTGCATCTTTGCGTCGGAGTTTAAGTAAATTAAACAAAACTTTCAACAACGGATCT
CTTGGTTCTGGCATCGATGAAGAACGCAGCGAAATGCGATAAGTAATGTGAATTGCAGAA
TTCAGTGAATCATCGAATCTTTGAACGCACATTGCGCCCCTTGGTATTCCGGGGGGCATG
CCTGTTCGAGCGTCATTTCACCACTCAAGCCTGGCTTGGTATTGGGCGCCGCGGTCAATC
CGCGCGCCTCAAAGTCTCCGGCTGAGCTGTCCGTCTCTAAGCGTTGTGATTTCATTAATC
GCTTCGGAGTGCGGGCGGCCGCGGCCGTTAAATCTTTCAAAGGTTGACCTCAGATCAGGT
AGGGATACCCGCTG
>URS000055ED8E_394435 Septoria ekmaniana eukaryotic LSU rRNA
GGGATTGCCCTAGTAACGGCGAGTGAAGCGGCAACAGCTCAAATTTGAAATCTGGCGCAA
GCCCGAGATGTAATTTGTAGAGGATGCTTCTGGGTAGCGACCGATCTAAGTTCCTTGGAA
CAGGACGTCATAGAGGGTGAGAATCCCGTATGTGACCGGCCCGCACCCTTCACGTAGCTC
CTTCGACGAGTCGAGTTGTTTGGGAATGCAGCTCTAAATGGGAGGTAAATTTCTTCTAAA
GCTAAATACCGGCCAGAGACCGATAGCGCACAAGTAGAGTGATCGAAAGATGAAAAGTAC
TTTGGAAAGAGAGTTAAAAAGCACGTGAAATTGTTGAAAGGGAAGCGCCTGCAACCAGAC
TTCGTGGCAGTGTTCCGCCGGTCTTCTGACCGGTTCATTCTCTGTCGCGAGGCCATCATC
GTCTCGGCCCGCCGGATAAGACCTTGGGAATGTAGCTCCCCTTCGGGGGAGTGTTATAGC
CCATGGTGATGCGGCGAGGCTGGGGCGAGGTCCGCGCTTCGGCAAGGATGATGGCGTAAT
GGTTGTCGGCGGCCCGTCTTGAAACACGGACCAAGGAGTCTAACATCTATGCGAGTGTTC
GGGTGTCAAACCCCTACGCGTAATGAAAGTGAATGGAGGTGGGAACCGCAAGGTGCACCA
TCGACCGATCCTGATGTCCTCGGATGGATTTGAGTAAGAGCATAGCTGTTGGGACCCGAA
AGATGGTGAACTATGCCTGGATAGGGTGAAGCCAGAGGAAACTCTGGTGGAGGCTCGCAG
CGGTTCTGACGTGCAAATCGATCGTCAAATTTGGGTATAGGGGCG
>URS00005682CC_1329201 Septoria microspora partial 28S ribosomal RNA
GGTTGACCTCGGATCAGGTAGGGATACCCGCTGAACTTAAGCATATCAATAAGCGGAGGA
A
>URS00005682CC_1329202 Septoria lamii partial 28S ribosomal RNA
GGTTGACCTCGGATCAGGTAGGGATACCCGCTGAACTTAAGCATATCAATAAGCGGAGGA
A
>URS00005682CC_1329209 Septoria sp. TCM-8 partial 28S ribosomal RNA
GGTTGACCTCGGATCAGGTAGGGATACCCGCTGAACTTAAGCATATCAATAAGCGGAGGA
A
>URS000056C7E4_266411 Septoria obesa eukaryotic LSU rRNA
GGGATTGCCCTAGTAACGGCGAGTGAAGCGGCAACAGCTCAAATTTGAAATCTGGCGCAA
GCCCGAGTTGTAATTTGTAGAGGATGCTTCTGGGTAGCGACCGGTCTAAGTTCCTTGGAA
CAGGACGTCATAGAGGGTGAGAATCCCGTATGTGACCGGCCCGCACCCTCGACGTAGCTC
CTTCGACGAGTCGAGTTGTTTGGGAATGCAGCTCTAAATGGGAGGTAAATTTCTTCTAAA
GCTAAATACCGGCCAGAGACCGATAGCGCACAAGTAGAGTGATCGAAAGATGAAAAGTAC
TTTGGAAAGAGAGTTAAAAAGCACGTGAAATTGTTGAAAGGGAAGCGCCTGCAACCAGAC
TTCGCGGCAGTGTTCCGCCGGTCTTCTGACCGGTTCATTCTCTGCCGCGAGGCCATCATC
GTCTGGGCCCGCCGGATAAGACCTTGGGAATGTAGCTCACCTTCGGGGGAGTGTTATAGC
CTAGGGTGATGCGGCGCGGCTCGGGCGAGGTCCGCGCTTCGGCAAGGATGATGGCGTAAT
GGTTGTCGGCGGCCCGTCTTGAAACACGGACCAAGGAGTCTAACATCTATGCGAGTGTTC
GGGTGTCAAACCCCTACGCGTAATGAAAGTGAACGGAGGTGGGAACCGCAAGGTGCACCA
TCGACCGATCCTGATGTCCTCGGATGGATTTGAGTAAGAGCATAGCTGTTGGGACCCGAA
AGATGGTGAACTATGCCTGAATAGGGTGAAGCCAGAGGAAACTCTGGTGGAGGCTCGCAG
CGGTTCTGACGTGCAAATCGATCGTCAAATTTGGGTATAGGGGCG
>URS0000572D30_1351432 Septoria sp. 'astralagi' eukaryotic LSU rRNA
GCGGAGGGATCATTACTGAGTGAGGGCCTTCGGGCTCGACCTCCAACCCTTTGTGAACAC
AACTTGTTGCTTCGGGGGCGACCCTGCTGTTTCTGACGGCGGGCGCCCCCGGAGGCCTTC
AAACACTGCATCTTTGCGTCGGAGTTTAAGTAAATTAAACAAAACTTTCAACAACGGATC
TCTTGGTTCTGGCATCGATGAAGAACGCAGCGAAATGCGATAAGTAATGTGAATTGCAGA
ATTCAGTGAATCATCGAATCTTTGAACGCACATTGCGCCCTTTGGTATTCCGAAGGGCAT
GCCTGTTCGAGCGTCATTTCACCACTCAAGCCTGGCTTGGTATTGGGCGCCGCGGTCCAT
CCGCGCGCCTCAAAGTCTCCGGCTAAGCTGTCCGTCTCCAAGCGTTGTGATTTCATTAAT
CGCTTCGGGGTGCGGGCGGCCGCGGCCGTTAAATCTTTCACAAGGTTGACCTCGGATCAG
GTAGGGATACCCGCTG
>URS000057DB34_1276524 Septoria cucurbitacearum eukaryotic LSU rRNA
GAAGCGGCAACAGCTCAAATTTGAAATCTGGCGCAAGCCCGAGTTGTAATTTGTAGAGGA
TGCTTCTGGGTAGCGACCGATCTAAGTTCCTTGGAACAGGACGTCATAGAGGGTGAGAAT
CCCGTATGTGACCGGCCCGCACCCTTTACGTAGCTCCTTCGACGAGTCGAGTTGTTTGGG
AATGCAGCTCTAAATGGGAGGTAAATTTCTTCTAAAGCTAAATACCGGCCAGAGACCGAT
AGCGCACAAGTAGAGTGATCGAAAGATGAAAAGTACTTTGGAAAGAGAGTTAAAAAGCAC
GTGAAATTGTTGAAAGGGAAGCGCCTGCAACCAGACTTCGCGGCAGTGTTCCGCCGGTCT
TCTGACCGGTTCATTCTCTGTCGCGAGGCCATCATCGTCTGGGCCCGCCGGATAAGACCT
TAGGAATGTAGCTCACCTTCGGGGGAGTGTTATAGCCTAGGGTGATGCGGCGAGGCTCGG
GCGAGGTCCGCGCTTCGGCAAGGATGATGGCGTAATGGTTGTCGGCGGCCCGTCTTGAAA
CACGGACCAAGGAGTCTAACATCTATGCGAGTGTTCGGGTGTCAAACCCCTACGCGTAAT
GAAAGTGAACGGAGGTGGGAACCGCAAGGTGCACCATCGACCGATCCTGATGTCCTCGGA
TGGATTTGAGTAAGAGCATAGCTGTTGGGACCCGAAAGATGGTGAACTATGCCTGAATAG
GGTGAAGCCAGAGGAAACTCTGGTGGA
>URS000057DB34_1276525 Septoria matricariae eukaryotic LSU rRNA
GAAGCGGCAACAGCTCAAATTTGAAATCTGGCGCAAGCCCGAGTTGTAATTTGTAGAGGA
TGCTTCTGGGTAGCGACCGATCTAAGTTCCTTGGAACAGGACGTCATAGAGGGTGAGAAT
CCCGTATGTGACCGGCCCGCACCCTTTACGTAGCTCCTTCGACGAGTCGAGTTGTTTGGG
AATGCAGCTCTAAATGGGAGGTAAATTTCTTCTAAAGCTAAATACCGGCCAGAGACCGAT
AGCGCACAAGTAGAGTGATCGAAAGATGAAAAGTACTTTGGAAAGAGAGTTAAAAAGCAC
GTGAAATTGTTGAAAGGGAAGCGCCTGCAACCAGACTTCGCGGCAGTGTTCCGCCGGTCT
TCTGACCGGTTCATTCTCTGTCGCGAGGCCATCATCGTCTGGGCCCGCCGGATAAGACCT
TAGGAATGTAGCTCACCTTCGGGGGAGTGTTATAGCCTAGGGTGATGCGGCGAGGCTCGG
GCGAGGTCCGCGCTTCGGCAAGGATGATGGCGTAATGGTTGTCGGCGGCCCGTCTTGAAA
CACGGACCAAGGAGTCTAACATCTATGCGAGTGTTCGGGTGTCAAACCCCTACGCGTAAT
GAAAGTGAACGGAGGTGGGAACCGCAAGGTGCACCATCGACCGATCCTGATGTCCTCGGA
TGGATTTGAGTAAGAGCATAGCTGTTGGGACCCGAAAGATGGTGAACTATGCCTGAATAG
GGTGAAGCCAGAGGAAACTCTGGTGGA
>URS000057DB34_1279468 Septoria cf. chrysanthemella CBS 351.58 eukaryotic LSU rRNA
GAAGCGGCAACAGCTCAAATTTGAAATCTGGCGCAAGCCCGAGTTGTAATTTGTAGAGGA
TGCTTCTGGGTAGCGACCGATCTAAGTTCCTTGGAACAGGACGTCATAGAGGGTGAGAAT
CCCGTATGTGACCGGCCCGCACCCTTTACGTAGCTCCTTCGACGAGTCGAGTTGTTTGGG
AATGCAGCTCTAAATGGGAGGTAAATTTCTTCTAAAGCTAAATACCGGCCAGAGACCGAT
AGCGCACAAGTAGAGTGATCGAAAGATGAAAAGTACTTTGGAAAGAGAGTTAAAAAGCAC
GTGAAATTGTTGAAAGGGAAGCGCCTGCAACCAGACTTCGCGGCAGTGTTCCGCCGGTCT
TCTGACCGGTTCATTCTCTGTCGCGAGGCCATCATCGTCTGGGCCCGCCGGATAAGACCT
TAGGAATGTAGCTCACCTTCGGGGGAGTGTTATAGCCTAGGGTGATGCGGCGAGGCTCGG
GCGAGGTCCGCGCTTCGGCAAGGATGATGGCGTAATGGTTGTCGGCGGCCCGTCTTGAAA
CACGGACCAAGGAGTCTAACATCTATGCGAGTGTTCGGGTGTCAAACCCCTACGCGTAAT
GAAAGTGAACGGAGGTGGGAACCGCAAGGTGCACCATCGACCGATCCTGATGTCCTCGGA
TGGATTTGAGTAAGAGCATAGCTGTTGGGACCCGAAAGATGGTGAACTATGCCTGAATAG
GGTGAAGCCAGAGGAAACTCTGGTGGA
>URS000057DB34_1279469 Septoria cf. chrysanthemella CBS 483.63 eukaryotic LSU rRNA
GAAGCGGCAACAGCTCAAATTTGAAATCTGGCGCAAGCCCGAGTTGTAATTTGTAGAGGA
TGCTTCTGGGTAGCGACCGATCTAAGTTCCTTGGAACAGGACGTCATAGAGGGTGAGAAT
CCCGTATGTGACCGGCCCGCACCCTTTACGTAGCTCCTTCGACGAGTCGAGTTGTTTGGG
AATGCAGCTCTAAATGGGAGGTAAATTTCTTCTAAAGCTAAATACCGGCCAGAGACCGAT
AGCGCACAAGTAGAGTGATCGAAAGATGAAAAGTACTTTGGAAAGAGAGTTAAAAAGCAC
GTGAAATTGTTGAAAGGGAAGCGCCTGCAACCAGACTTCGCGGCAGTGTTCCGCCGGTCT
TCTGACCGGTTCATTCTCTGTCGCGAGGCCATCATCGTCTGGGCCCGCCGGATAAGACCT
TAGGAATGTAGCTCACCTTCGGGGGAGTGTTATAGCCTAGGGTGATGCGGCGAGGCTCGG
GCGAGGTCCGCGCTTCGGCAAGGATGATGGCGTAATGGTTGTCGGCGGCCCGTCTTGAAA
CACGGACCAAGGAGTCTAACATCTATGCGAGTGTTCGGGTGTCAAACCCCTACGCGTAAT
GAAAGTGAACGGAGGTGGGAACCGCAAGGTGCACCATCGACCGATCCTGATGTCCTCGGA
TGGATTTGAGTAAGAGCATAGCTGTTGGGACCCGAAAGATGGTGAACTATGCCTGAATAG
GGTGAAGCCAGAGGAAACTCTGGTGGA
>URS000057DB34_39703 Septoria lycopersici eukaryotic LSU rRNA
GAAGCGGCAACAGCTCAAATTTGAAATCTGGCGCAAGCCCGAGTTGTAATTTGTAGAGGA
TGCTTCTGGGTAGCGACCGATCTAAGTTCCTTGGAACAGGACGTCATAGAGGGTGAGAAT
CCCGTATGTGACCGGCCCGCACCCTTTACGTAGCTCCTTCGACGAGTCGAGTTGTTTGGG
AATGCAGCTCTAAATGGGAGGTAAATTTCTTCTAAAGCTAAATACCGGCCAGAGACCGAT
AGCGCACAAGTAGAGTGATCGAAAGATGAAAAGTACTTTGGAAAGAGAGTTAAAAAGCAC
GTGAAATTGTTGAAAGGGAAGCGCCTGCAACCAGACTTCGCGGCAGTGTTCCGCCGGTCT
TCTGACCGGTTCATTCTCTGTCGCGAGGCCATCATCGTCTGGGCCCGCCGGATAAGACCT
TAGGAATGTAGCTCACCTTCGGGGGAGTGTTATAGCCTAGGGTGATGCGGCGAGGCTCGG
GCGAGGTCCGCGCTTCGGCAAGGATGATGGCGTAATGGTTGTCGGCGGCCCGTCTTGAAA
CACGGACCAAGGAGTCTAACATCTATGCGAGTGTTCGGGTGTCAAACCCCTACGCGTAAT
GAAAGTGAACGGAGGTGGGAACCGCAAGGTGCACCATCGACCGATCCTGATGTCCTCGGA
TGGATTTGAGTAAGAGCATAGCTGTTGGGACCCGAAAGATGGTGAACTATGCCTGAATAG
GGTGAAGCCAGAGGAAACTCTGGTGGA
>URS000057F69A_215479 Septoria scabiosicola eukaryotic LSU rRNA
GCGGAGGGATCATTACCGAGCGAGGGCCTTCGGGCTCCACCTCCAACCCTTTGTGAACAC
AACTTGTTGCTTCGGGGGCGACCCTGCCGTTTCGACGGCGAGCGCCCCCGGAGGCCTTCA
AACACTGCATCTTTGCGTCGGAGTTTAAGTAAATTAAACAAAACTTTCAACAACGGATCT
CTTGGTTCTGGCATCGATGAAGAACGCAGCGAAATGCGATAAGTAATGTGAATTGCAGAA
TTCAGTGAATCATCGAATCTTTGAACGCACATTGCGCCCTTTGGTATTCCGAAGGGCATG
CCTGTTCGAGCGTCATTTCACCACTCAAGCCTGGCTTGGTATTGGGCGCCGCGGTCAATC
CGCGCGCCTCAAAGTCTCCGGCTGAGCTGTCCGTCTCTAAGCGTTGTGATTTCATTAATC
GCTTCGGAGTGCGGGCGGCCGCGGCCGTTAAATCTTTCACAAGGTTGACCTCGGATCAGG
TAGGGATACCCGCTG
>URS0000582696_1047178 Septoria verbenae SSU rRNA
TATACGGTGAAACTGCGAATGGCTCATTAAATCAGTTATCGTTTATTTGATAGTACCTTA
CTACATGGATAACCGTGGTAATTCTAGAGCTAATACATGCTAAAAACCCCAACTTCGGAA
GGGGTGTATTTATTAGATAAAAAACCAATGCCCTTCGGGGCTCCTTGGTGAATCATAATA
ACTTCACGAATCGCATGGCCTTGCGCCGGCGATGGTTCATTCAAATTTCTGCCCTATCAA
CTTTCGATGGTAGGATAGAGGCCTACCATGGTTTCAACGGGTAACGGGGAATTAGGGTTC
GACTCCGGAGAGGGAGCCTGAGAAACGGCTACCACATCCAAGGAAGGCAGCAGGCGCGCA
AATTACCCAATCCCGACACGGGGAGGTAGTGACAATAAATACTGATACAGGGCTCTTTTG
GGTCTTGTAATTGGAATGAGTACAATTTAAATCCCTTAACGAGGAACAATTGGAGGGCAA
GTCTGGTGCCAGCAGCCGCGGTAATTCCAGCTCCAATAGCGTATATTAAAGTTGTTGCAG
TTAAAAAGCTCGTAGTTGAACCTTGGGCCTGGCTGGCCGGTCCGCCTCACCGCGTGTACT
GGTCCGGCCGGGCCTTTCCTTCTGGGGAGCCGCATGCCCTTCACTGGGCGTGTCGGGGAA
CCAGGACTTTTACTTTGAAAAAATTAGAGTGTTCAAAGCAGGCCTTTGCTCGAATACATT
AGCATGGAATAATAGAATAGGACGTGTGGTTCTATTTTGTTGGTTTCTAGGACCGCCGTA
ATGATTAATAGGGATAGTCGGGGGCATCCGTATTCAATTGTCAGAGGTGAAATTCTTGGA
TTTATTGAAGACGAACTACTGCGAAAGCATTTGCCAAGGATGTTTTCATTAATCAGTGAA
CGAAAGTTAGGGGATCGAAGACGATCAGATACCGTCGTAGTCTTAACCATAAACTATGCC
GACTAGGGATCGGTGGATGTTATCTTTTTGACTCCATCGGCACCTTACGAGAAATCAAAG
T
>URS0000582696_1125865 Septoria chamaecysti SSU rRNA
TATACGGTGAAACTGCGAATGGCTCATTAAATCAGTTATCGTTTATTTGATAGTACCTTA
CTACATGGATAACCGTGGTAATTCTAGAGCTAATACATGCTAAAAACCCCAACTTCGGAA
GGGGTGTATTTATTAGATAAAAAACCAATGCCCTTCGGGGCTCCTTGGTGAATCATAATA
ACTTCACGAATCGCATGGCCTTGCGCCGGCGATGGTTCATTCAAATTTCTGCCCTATCAA
CTTTCGATGGTAGGATAGAGGCCTACCATGGTTTCAACGGGTAACGGGGAATTAGGGTTC
GACTCCGGAGAGGGAGCCTGAGAAACGGCTACCACATCCAAGGAAGGCAGCAGGCGCGCA
AATTACCCAATCCCGACACGGGGAGGTAGTGACAATAAATACTGATACAGGGCTCTTTTG
GGTCTTGTAATTGGAATGAGTACAATTTAAATCCCTTAACGAGGAACAATTGGAGGGCAA
GTCTGGTGCCAGCAGCCGCGGTAATTCCAGCTCCAATAGCGTATATTAAAGTTGTTGCAG
TTAAAAAGCTCGTAGTTGAACCTTGGGCCTGGCTGGCCGGTCCGCCTCACCGCGTGTACT
GGTCCGGCCGGGCCTTTCCTTCTGGGGAGCCGCATGCCCTTCACTGGGCGTGTCGGGGAA
CCAGGACTTTTACTTTGAAAAAATTAGAGTGTTCAAAGCAGGCCTTTGCTCGAATACATT
AGCATGGAATAATAGAATAGGACGTGTGGTTCTATTTTGTTGGTTTCTAGGACCGCCGTA
ATGATTAATAGGGATAGTCGGGGGCATCCGTATTCAATTGTCAGAGGTGAAATTCTTGGA
TTTATTGAAGACGAACTACTGCGAAAGCATTTGCCAAGGATGTTTTCATTAATCAGTGAA
CGAAAGTTAGGGGATCGAAGACGATCAGATACCGTCGTAGTCTTAACCATAAACTATGCC
GACTAGGGATCGGTGGATGTTATCTTTTTGACTCCATCGGCACCTTACGAGAAATCAAAG
T
>URS0000582696_1125866 Septoria chrysanthemella SSU rRNA
TATACGGTGAAACTGCGAATGGCTCATTAAATCAGTTATCGTTTATTTGATAGTACCTTA
CTACATGGATAACCGTGGTAATTCTAGAGCTAATACATGCTAAAAACCCCAACTTCGGAA
GGGGTGTATTTATTAGATAAAAAACCAATGCCCTTCGGGGCTCCTTGGTGAATCATAATA
ACTTCACGAATCGCATGGCCTTGCGCCGGCGATGGTTCATTCAAATTTCTGCCCTATCAA
CTTTCGATGGTAGGATAGAGGCCTACCATGGTTTCAACGGGTAACGGGGAATTAGGGTTC
GACTCCGGAGAGGGAGCCTGAGAAACGGCTACCACATCCAAGGAAGGCAGCAGGCGCGCA
AATTACCCAATCCCGACACGGGGAGGTAGTGACAATAAATACTGATACAGGGCTCTTTTG
GGTCTTGTAATTGGAATGAGTACAATTTAAATCCCTTAACGAGGAACAATTGGAGGGCAA
GTCTGGTGCCAGCAGCCGCGGTAATTCCAGCTCCAATAGCGTATATTAAAGTTGTTGCAG
TTAAAAAGCTCGTAGTTGAACCTTGGGCCTGGCTGGCCGGTCCGCCTCACCGCGTGTACT
GGTCCGGCCGGGCCTTTCCTTCTGGGGAGCCGCATGCCCTTCACTGGGCGTGTCGGGGAA
CCAGGACTTTTACTTTGAAAAAATTAGAGTGTTCAAAGCAGGCCTTTGCTCGAATACATT
AGCATGGAATAATAGAATAGGACGTGTGGTTCTATTTTGTTGGTTTCTAGGACCGCCGTA
ATGATTAATAGGGATAGTCGGGGGCATCCGTATTCAATTGTCAGAGGTGAAATTCTTGGA
TTTATTGAAGACGAACTACTGCGAAAGCATTTGCCAAGGATGTTTTCATTAATCAGTGAA
CGAAAGTTAGGGGATCGAAGACGATCAGATACCGTCGTAGTCTTAACCATAAACTATGCC
GACTAGGGATCGGTGGATGTTATCTTTTTGACTCCATCGGCACCTTACGAGAAATCAAAG
T
>URS0000582696_1125867 Septoria phlogis SSU rRNA
TATACGGTGAAACTGCGAATGGCTCATTAAATCAGTTATCGTTTATTTGATAGTACCTTA
CTACATGGATAACCGTGGTAATTCTAGAGCTAATACATGCTAAAAACCCCAACTTCGGAA
GGGGTGTATTTATTAGATAAAAAACCAATGCCCTTCGGGGCTCCTTGGTGAATCATAATA
ACTTCACGAATCGCATGGCCTTGCGCCGGCGATGGTTCATTCAAATTTCTGCCCTATCAA
CTTTCGATGGTAGGATAGAGGCCTACCATGGTTTCAACGGGTAACGGGGAATTAGGGTTC
GACTCCGGAGAGGGAGCCTGAGAAACGGCTACCACATCCAAGGAAGGCAGCAGGCGCGCA
AATTACCCAATCCCGACACGGGGAGGTAGTGACAATAAATACTGATACAGGGCTCTTTTG
GGTCTTGTAATTGGAATGAGTACAATTTAAATCCCTTAACGAGGAACAATTGGAGGGCAA
GTCTGGTGCCAGCAGCCGCGGTAATTCCAGCTCCAATAGCGTATATTAAAGTTGTTGCAG
TTAAAAAGCTCGTAGTTGAACCTTGGGCCTGGCTGGCCGGTCCGCCTCACCGCGTGTACT
GGTCCGGCCGGGCCTTTCCTTCTGGGGAGCCGCATGCCCTTCACTGGGCGTGTCGGGGAA
CCAGGACTTTTACTTTGAAAAAATTAGAGTGTTCAAAGCAGGCCTTTGCTCGAATACATT
AGCATGGAATAATAGAATAGGACGTGTGGTTCTATTTTGTTGGTTTCTAGGACCGCCGTA
ATGATTAATAGGGATAGTCGGGGGCATCCGTATTCAATTGTCAGAGGTGAAATTCTTGGA
TTTATTGAAGACGAACTACTGCGAAAGCATTTGCCAAGGATGTTTTCATTAATCAGTGAA
CGAAAGTTAGGGGATCGAAGACGATCAGATACCGTCGTAGTCTTAACCATAAACTATGCC
GACTAGGGATCGGTGGATGTTATCTTTTTGACTCCATCGGCACCTTACGAGAAATCAAAG
T
>URS0000582696_1125868 Septoria stachydis SSU rRNA
TATACGGTGAAACTGCGAATGGCTCATTAAATCAGTTATCGTTTATTTGATAGTACCTTA
CTACATGGATAACCGTGGTAATTCTAGAGCTAATACATGCTAAAAACCCCAACTTCGGAA
GGGGTGTATTTATTAGATAAAAAACCAATGCCCTTCGGGGCTCCTTGGTGAATCATAATA
ACTTCACGAATCGCATGGCCTTGCGCCGGCGATGGTTCATTCAAATTTCTGCCCTATCAA
CTTTCGATGGTAGGATAGAGGCCTACCATGGTTTCAACGGGTAACGGGGAATTAGGGTTC
GACTCCGGAGAGGGAGCCTGAGAAACGGCTACCACATCCAAGGAAGGCAGCAGGCGCGCA
AATTACCCAATCCCGACACGGGGAGGTAGTGACAATAAATACTGATACAGGGCTCTTTTG
GGTCTTGTAATTGGAATGAGTACAATTTAAATCCCTTAACGAGGAACAATTGGAGGGCAA
GTCTGGTGCCAGCAGCCGCGGTAATTCCAGCTCCAATAGCGTATATTAAAGTTGTTGCAG
TTAAAAAGCTCGTAGTTGAACCTTGGGCCTGGCTGGCCGGTCCGCCTCACCGCGTGTACT
GGTCCGGCCGGGCCTTTCCTTCTGGGGAGCCGCATGCCCTTCACTGGGCGTGTCGGGGAA
CCAGGACTTTTACTTTGAAAAAATTAGAGTGTTCAAAGCAGGCCTTTGCTCGAATACATT
AGCATGGAATAATAGAATAGGACGTGTGGTTCTATTTTGTTGGTTTCTAGGACCGCCGTA
ATGATTAATAGGGATAGTCGGGGGCATCCGTATTCAATTGTCAGAGGTGAAATTCTTGGA
TTTATTGAAGACGAACTACTGCGAAAGCATTTGCCAAGGATGTTTTCATTAATCAGTGAA
CGAAAGTTAGGGGATCGAAGACGATCAGATACCGTCGTAGTCTTAACCATAAACTATGCC
GACTAGGGATCGGTGGATGTTATCTTTTTGACTCCATCGGCACCTTACGAGAAATCAAAG
T
>URS0000582696_1125871 Septoria urticae SSU rRNA
TATACGGTGAAACTGCGAATGGCTCATTAAATCAGTTATCGTTTATTTGATAGTACCTTA
CTACATGGATAACCGTGGTAATTCTAGAGCTAATACATGCTAAAAACCCCAACTTCGGAA
GGGGTGTATTTATTAGATAAAAAACCAATGCCCTTCGGGGCTCCTTGGTGAATCATAATA
ACTTCACGAATCGCATGGCCTTGCGCCGGCGATGGTTCATTCAAATTTCTGCCCTATCAA
CTTTCGATGGTAGGATAGAGGCCTACCATGGTTTCAACGGGTAACGGGGAATTAGGGTTC
GACTCCGGAGAGGGAGCCTGAGAAACGGCTACCACATCCAAGGAAGGCAGCAGGCGCGCA
AATTACCCAATCCCGACACGGGGAGGTAGTGACAATAAATACTGATACAGGGCTCTTTTG
GGTCTTGTAATTGGAATGAGTACAATTTAAATCCCTTAACGAGGAACAATTGGAGGGCAA
GTCTGGTGCCAGCAGCCGCGGTAATTCCAGCTCCAATAGCGTATATTAAAGTTGTTGCAG
TTAAAAAGCTCGTAGTTGAACCTTGGGCCTGGCTGGCCGGTCCGCCTCACCGCGTGTACT
GGTCCGGCCGGGCCTTTCCTTCTGGGGAGCCGCATGCCCTTCACTGGGCGTGTCGGGGAA
CCAGGACTTTTACTTTGAAAAAATTAGAGTGTTCAAAGCAGGCCTTTGCTCGAATACATT
AGCATGGAATAATAGAATAGGACGTGTGGTTCTATTTTGTTGGTTTCTAGGACCGCCGTA
ATGATTAATAGGGATAGTCGGGGGCATCCGTATTCAATTGTCAGAGGTGAAATTCTTGGA
TTTATTGAAGACGAACTACTGCGAAAGCATTTGCCAAGGATGTTTTCATTAATCAGTGAA
CGAAAGTTAGGGGATCGAAGACGATCAGATACCGTCGTAGTCTTAACCATAAACTATGCC
GACTAGGGATCGGTGGATGTTATCTTTTTGACTCCATCGGCACCTTACGAGAAATCAAAG
T
>URS0000582696_1125872 Septoria verbascicola SSU rRNA
TATACGGTGAAACTGCGAATGGCTCATTAAATCAGTTATCGTTTATTTGATAGTACCTTA
CTACATGGATAACCGTGGTAATTCTAGAGCTAATACATGCTAAAAACCCCAACTTCGGAA
GGGGTGTATTTATTAGATAAAAAACCAATGCCCTTCGGGGCTCCTTGGTGAATCATAATA
ACTTCACGAATCGCATGGCCTTGCGCCGGCGATGGTTCATTCAAATTTCTGCCCTATCAA
CTTTCGATGGTAGGATAGAGGCCTACCATGGTTTCAACGGGTAACGGGGAATTAGGGTTC
GACTCCGGAGAGGGAGCCTGAGAAACGGCTACCACATCCAAGGAAGGCAGCAGGCGCGCA
AATTACCCAATCCCGACACGGGGAGGTAGTGACAATAAATACTGATACAGGGCTCTTTTG
GGTCTTGTAATTGGAATGAGTACAATTTAAATCCCTTAACGAGGAACAATTGGAGGGCAA
GTCTGGTGCCAGCAGCCGCGGTAATTCCAGCTCCAATAGCGTATATTAAAGTTGTTGCAG
TTAAAAAGCTCGTAGTTGAACCTTGGGCCTGGCTGGCCGGTCCGCCTCACCGCGTGTACT
GGTCCGGCCGGGCCTTTCCTTCTGGGGAGCCGCATGCCCTTCACTGGGCGTGTCGGGGAA
CCAGGACTTTTACTTTGAAAAAATTAGAGTGTTCAAAGCAGGCCTTTGCTCGAATACATT
AGCATGGAATAATAGAATAGGACGTGTGGTTCTATTTTGTTGGTTTCTAGGACCGCCGTA
ATGATTAATAGGGATAGTCGGGGGCATCCGTATTCAATTGTCAGAGGTGAAATTCTTGGA
TTTATTGAAGACGAACTACTGCGAAAGCATTTGCCAAGGATGTTTTCATTAATCAGTGAA
CGAAAGTTAGGGGATCGAAGACGATCAGATACCGTCGTAGTCTTAACCATAAACTATGCC
GACTAGGGATCGGTGGATGTTATCTTTTTGACTCCATCGGCACCTTACGAGAAATCAAAG
T
>URS0000582696_1125873 Septoria epilobii SSU rRNA
TATACGGTGAAACTGCGAATGGCTCATTAAATCAGTTATCGTTTATTTGATAGTACCTTA
CTACATGGATAACCGTGGTAATTCTAGAGCTAATACATGCTAAAAACCCCAACTTCGGAA
GGGGTGTATTTATTAGATAAAAAACCAATGCCCTTCGGGGCTCCTTGGTGAATCATAATA
ACTTCACGAATCGCATGGCCTTGCGCCGGCGATGGTTCATTCAAATTTCTGCCCTATCAA
CTTTCGATGGTAGGATAGAGGCCTACCATGGTTTCAACGGGTAACGGGGAATTAGGGTTC
GACTCCGGAGAGGGAGCCTGAGAAACGGCTACCACATCCAAGGAAGGCAGCAGGCGCGCA
AATTACCCAATCCCGACACGGGGAGGTAGTGACAATAAATACTGATACAGGGCTCTTTTG
GGTCTTGTAATTGGAATGAGTACAATTTAAATCCCTTAACGAGGAACAATTGGAGGGCAA
GTCTGGTGCCAGCAGCCGCGGTAATTCCAGCTCCAATAGCGTATATTAAAGTTGTTGCAG
TTAAAAAGCTCGTAGTTGAACCTTGGGCCTGGCTGGCCGGTCCGCCTCACCGCGTGTACT
GGTCCGGCCGGGCCTTTCCTTCTGGGGAGCCGCATGCCCTTCACTGGGCGTGTCGGGGAA
CCAGGACTTTTACTTTGAAAAAATTAGAGTGTTCAAAGCAGGCCTTTGCTCGAATACATT
AGCATGGAATAATAGAATAGGACGTGTGGTTCTATTTTGTTGGTTTCTAGGACCGCCGTA
ATGATTAATAGGGATAGTCGGGGGCATCCGTATTCAATTGTCAGAGGTGAAATTCTTGGA
TTTATTGAAGACGAACTACTGCGAAAGCATTTGCCAAGGATGTTTTCATTAATCAGTGAA
CGAAAGTTAGGGGATCGAAGACGATCAGATACCGTCGTAGTCTTAACCATAAACTATGCC
GACTAGGGATCGGTGGATGTTATCTTTTTGACTCCATCGGCACCTTACGAGAAATCAAAG
T
>URS0000582696_1125874 Septoria lysimachiae SSU rRNA
TATACGGTGAAACTGCGAATGGCTCATTAAATCAGTTATCGTTTATTTGATAGTACCTTA
CTACATGGATAACCGTGGTAATTCTAGAGCTAATACATGCTAAAAACCCCAACTTCGGAA
GGGGTGTATTTATTAGATAAAAAACCAATGCCCTTCGGGGCTCCTTGGTGAATCATAATA
ACTTCACGAATCGCATGGCCTTGCGCCGGCGATGGTTCATTCAAATTTCTGCCCTATCAA
CTTTCGATGGTAGGATAGAGGCCTACCATGGTTTCAACGGGTAACGGGGAATTAGGGTTC
GACTCCGGAGAGGGAGCCTGAGAAACGGCTACCACATCCAAGGAAGGCAGCAGGCGCGCA
AATTACCCAATCCCGACACGGGGAGGTAGTGACAATAAATACTGATACAGGGCTCTTTTG
GGTCTTGTAATTGGAATGAGTACAATTTAAATCCCTTAACGAGGAACAATTGGAGGGCAA
GTCTGGTGCCAGCAGCCGCGGTAATTCCAGCTCCAATAGCGTATATTAAAGTTGTTGCAG
TTAAAAAGCTCGTAGTTGAACCTTGGGCCTGGCTGGCCGGTCCGCCTCACCGCGTGTACT
GGTCCGGCCGGGCCTTTCCTTCTGGGGAGCCGCATGCCCTTCACTGGGCGTGTCGGGGAA
CCAGGACTTTTACTTTGAAAAAATTAGAGTGTTCAAAGCAGGCCTTTGCTCGAATACATT
AGCATGGAATAATAGAATAGGACGTGTGGTTCTATTTTGTTGGTTTCTAGGACCGCCGTA
ATGATTAATAGGGATAGTCGGGGGCATCCGTATTCAATTGTCAGAGGTGAAATTCTTGGA
TTTATTGAAGACGAACTACTGCGAAAGCATTTGCCAAGGATGTTTTCATTAATCAGTGAA
CGAAAGTTAGGGGATCGAAGACGATCAGATACCGTCGTAGTCTTAACCATAAACTATGCC
GACTAGGGATCGGTGGATGTTATCTTTTTGACTCCATCGGCACCTTACGAGAAATCAAAG
T
>URS0000582696_215473 Septoria apiicola SSU rRNA
TATACGGTGAAACTGCGAATGGCTCATTAAATCAGTTATCGTTTATTTGATAGTACCTTA
CTACATGGATAACCGTGGTAATTCTAGAGCTAATACATGCTAAAAACCCCAACTTCGGAA
GGGGTGTATTTATTAGATAAAAAACCAATGCCCTTCGGGGCTCCTTGGTGAATCATAATA
ACTTCACGAATCGCATGGCCTTGCGCCGGCGATGGTTCATTCAAATTTCTGCCCTATCAA
CTTTCGATGGTAGGATAGAGGCCTACCATGGTTTCAACGGGTAACGGGGAATTAGGGTTC
GACTCCGGAGAGGGAGCCTGAGAAACGGCTACCACATCCAAGGAAGGCAGCAGGCGCGCA
AATTACCCAATCCCGACACGGGGAGGTAGTGACAATAAATACTGATACAGGGCTCTTTTG
GGTCTTGTAATTGGAATGAGTACAATTTAAATCCCTTAACGAGGAACAATTGGAGGGCAA
GTCTGGTGCCAGCAGCCGCGGTAATTCCAGCTCCAATAGCGTATATTAAAGTTGTTGCAG
TTAAAAAGCTCGTAGTTGAACCTTGGGCCTGGCTGGCCGGTCCGCCTCACCGCGTGTACT
GGTCCGGCCGGGCCTTTCCTTCTGGGGAGCCGCATGCCCTTCACTGGGCGTGTCGGGGAA
CCAGGACTTTTACTTTGAAAAAATTAGAGTGTTCAAAGCAGGCCTTTGCTCGAATACATT
AGCATGGAATAATAGAATAGGACGTGTGGTTCTATTTTGTTGGTTTCTAGGACCGCCGTA
ATGATTAATAGGGATAGTCGGGGGCATCCGTATTCAATTGTCAGAGGTGAAATTCTTGGA
TTTATTGAAGACGAACTACTGCGAAAGCATTTGCCAAGGATGTTTTCATTAATCAGTGAA
CGAAAGTTAGGGGATCGAAGACGATCAGATACCGTCGTAGTCTTAACCATAAACTATGCC
GACTAGGGATCGGTGGATGTTATCTTTTTGACTCCATCGGCACCTTACGAGAAATCAAAG
T
>URS0000582696_215478 Septoria lamiicola SSU rRNA
TATACGGTGAAACTGCGAATGGCTCATTAAATCAGTTATCGTTTATTTGATAGTACCTTA
CTACATGGATAACCGTGGTAATTCTAGAGCTAATACATGCTAAAAACCCCAACTTCGGAA
GGGGTGTATTTATTAGATAAAAAACCAATGCCCTTCGGGGCTCCTTGGTGAATCATAATA
ACTTCACGAATCGCATGGCCTTGCGCCGGCGATGGTTCATTCAAATTTCTGCCCTATCAA
CTTTCGATGGTAGGATAGAGGCCTACCATGGTTTCAACGGGTAACGGGGAATTAGGGTTC
GACTCCGGAGAGGGAGCCTGAGAAACGGCTACCACATCCAAGGAAGGCAGCAGGCGCGCA
AATTACCCAATCCCGACACGGGGAGGTAGTGACAATAAATACTGATACAGGGCTCTTTTG
GGTCTTGTAATTGGAATGAGTACAATTTAAATCCCTTAACGAGGAACAATTGGAGGGCAA
GTCTGGTGCCAGCAGCCGCGGTAATTCCAGCTCCAATAGCGTATATTAAAGTTGTTGCAG
TTAAAAAGCTCGTAGTTGAACCTTGGGCCTGGCTGGCCGGTCCGCCTCACCGCGTGTACT
GGTCCGGCCGGGCCTTTCCTTCTGGGGAGCCGCATGCCCTTCACTGGGCGTGTCGGGGAA
CCAGGACTTTTACTTTGAAAAAATTAGAGTGTTCAAAGCAGGCCTTTGCTCGAATACATT
AGCATGGAATAATAGAATAGGACGTGTGGTTCTATTTTGTTGGTTTCTAGGACCGCCGTA
ATGATTAATAGGGATAGTCGGGGGCATCCGTATTCAATTGTCAGAGGTGAAATTCTTGGA
TTTATTGAAGACGAACTACTGCGAAAGCATTTGCCAAGGATGTTTTCATTAATCAGTGAA
CGAAAGTTAGGGGATCGAAGACGATCAGATACCGTCGTAGTCTTAACCATAAACTATGCC
GACTAGGGATCGGTGGATGTTATCTTTTTGACTCCATCGGCACCTTACGAGAAATCAAAG
T
>URS0000582696_215479 Septoria scabiosicola SSU rRNA
TATACGGTGAAACTGCGAATGGCTCATTAAATCAGTTATCGTTTATTTGATAGTACCTTA
CTACATGGATAACCGTGGTAATTCTAGAGCTAATACATGCTAAAAACCCCAACTTCGGAA
GGGGTGTATTTATTAGATAAAAAACCAATGCCCTTCGGGGCTCCTTGGTGAATCATAATA
ACTTCACGAATCGCATGGCCTTGCGCCGGCGATGGTTCATTCAAATTTCTGCCCTATCAA
CTTTCGATGGTAGGATAGAGGCCTACCATGGTTTCAACGGGTAACGGGGAATTAGGGTTC
GACTCCGGAGAGGGAGCCTGAGAAACGGCTACCACATCCAAGGAAGGCAGCAGGCGCGCA
AATTACCCAATCCCGACACGGGGAGGTAGTGACAATAAATACTGATACAGGGCTCTTTTG
GGTCTTGTAATTGGAATGAGTACAATTTAAATCCCTTAACGAGGAACAATTGGAGGGCAA
GTCTGGTGCCAGCAGCCGCGGTAATTCCAGCTCCAATAGCGTATATTAAAGTTGTTGCAG
TTAAAAAGCTCGTAGTTGAACCTTGGGCCTGGCTGGCCGGTCCGCCTCACCGCGTGTACT
GGTCCGGCCGGGCCTTTCCTTCTGGGGAGCCGCATGCCCTTCACTGGGCGTGTCGGGGAA
CCAGGACTTTTACTTTGAAAAAATTAGAGTGTTCAAAGCAGGCCTTTGCTCGAATACATT
AGCATGGAATAATAGAATAGGACGTGTGGTTCTATTTTGTTGGTTTCTAGGACCGCCGTA
ATGATTAATAGGGATAGTCGGGGGCATCCGTATTCAATTGTCAGAGGTGAAATTCTTGGA
TTTATTGAAGACGAACTACTGCGAAAGCATTTGCCAAGGATGTTTTCATTAATCAGTGAA
CGAAAGTTAGGGGATCGAAGACGATCAGATACCGTCGTAGTCTTAACCATAAACTATGCC
GACTAGGGATCGGTGGATGTTATCTTTTTGACTCCATCGGCACCTTACGAGAAATCAAAG
T
>URS0000582696_266408 Septoria helianthi SSU rRNA
TATACGGTGAAACTGCGAATGGCTCATTAAATCAGTTATCGTTTATTTGATAGTACCTTA
CTACATGGATAACCGTGGTAATTCTAGAGCTAATACATGCTAAAAACCCCAACTTCGGAA
GGGGTGTATTTATTAGATAAAAAACCAATGCCCTTCGGGGCTCCTTGGTGAATCATAATA
ACTTCACGAATCGCATGGCCTTGCGCCGGCGATGGTTCATTCAAATTTCTGCCCTATCAA
CTTTCGATGGTAGGATAGAGGCCTACCATGGTTTCAACGGGTAACGGGGAATTAGGGTTC
GACTCCGGAGAGGGAGCCTGAGAAACGGCTACCACATCCAAGGAAGGCAGCAGGCGCGCA
AATTACCCAATCCCGACACGGGGAGGTAGTGACAATAAATACTGATACAGGGCTCTTTTG
GGTCTTGTAATTGGAATGAGTACAATTTAAATCCCTTAACGAGGAACAATTGGAGGGCAA
GTCTGGTGCCAGCAGCCGCGGTAATTCCAGCTCCAATAGCGTATATTAAAGTTGTTGCAG
TTAAAAAGCTCGTAGTTGAACCTTGGGCCTGGCTGGCCGGTCCGCCTCACCGCGTGTACT
GGTCCGGCCGGGCCTTTCCTTCTGGGGAGCCGCATGCCCTTCACTGGGCGTGTCGGGGAA
CCAGGACTTTTACTTTGAAAAAATTAGAGTGTTCAAAGCAGGCCTTTGCTCGAATACATT
AGCATGGAATAATAGAATAGGACGTGTGGTTCTATTTTGTTGGTTTCTAGGACCGCCGTA
ATGATTAATAGGGATAGTCGGGGGCATCCGTATTCAATTGTCAGAGGTGAAATTCTTGGA
TTTATTGAAGACGAACTACTGCGAAAGCATTTGCCAAGGATGTTTTCATTAATCAGTGAA
CGAAAGTTAGGGGATCGAAGACGATCAGATACCGTCGTAGTCTTAACCATAAACTATGCC
GACTAGGGATCGGTGGATGTTATCTTTTTGACTCCATCGGCACCTTACGAGAAATCAAAG
T
>URS0000582696_409499 Septoria citricola SSU rRNA
TATACGGTGAAACTGCGAATGGCTCATTAAATCAGTTATCGTTTATTTGATAGTACCTTA
CTACATGGATAACCGTGGTAATTCTAGAGCTAATACATGCTAAAAACCCCAACTTCGGAA
GGGGTGTATTTATTAGATAAAAAACCAATGCCCTTCGGGGCTCCTTGGTGAATCATAATA
ACTTCACGAATCGCATGGCCTTGCGCCGGCGATGGTTCATTCAAATTTCTGCCCTATCAA
CTTTCGATGGTAGGATAGAGGCCTACCATGGTTTCAACGGGTAACGGGGAATTAGGGTTC
GACTCCGGAGAGGGAGCCTGAGAAACGGCTACCACATCCAAGGAAGGCAGCAGGCGCGCA
AATTACCCAATCCCGACACGGGGAGGTAGTGACAATAAATACTGATACAGGGCTCTTTTG
GGTCTTGTAATTGGAATGAGTACAATTTAAATCCCTTAACGAGGAACAATTGGAGGGCAA
GTCTGGTGCCAGCAGCCGCGGTAATTCCAGCTCCAATAGCGTATATTAAAGTTGTTGCAG
TTAAAAAGCTCGTAGTTGAACCTTGGGCCTGGCTGGCCGGTCCGCCTCACCGCGTGTACT
GGTCCGGCCGGGCCTTTCCTTCTGGGGAGCCGCATGCCCTTCACTGGGCGTGTCGGGGAA
CCAGGACTTTTACTTTGAAAAAATTAGAGTGTTCAAAGCAGGCCTTTGCTCGAATACATT
AGCATGGAATAATAGAATAGGACGTGTGGTTCTATTTTGTTGGTTTCTAGGACCGCCGTA
ATGATTAATAGGGATAGTCGGGGGCATCCGTATTCAATTGTCAGAGGTGAAATTCTTGGA
TTTATTGAAGACGAACTACTGCGAAAGCATTTGCCAAGGATGTTTTCATTAATCAGTGAA
CGAAAGTTAGGGGATCGAAGACGATCAGATACCGTCGTAGTCTTAACCATAAACTATGCC
GACTAGGGATCGGTGGATGTTATCTTTTTGACTCCATCGGCACCTTACGAGAAATCAAAG
T
>URS0000582696_409500 Septoria citri SSU rRNA
TATACGGTGAAACTGCGAATGGCTCATTAAATCAGTTATCGTTTATTTGATAGTACCTTA
CTACATGGATAACCGTGGTAATTCTAGAGCTAATACATGCTAAAAACCCCAACTTCGGAA
GGGGTGTATTTATTAGATAAAAAACCAATGCCCTTCGGGGCTCCTTGGTGAATCATAATA
ACTTCACGAATCGCATGGCCTTGCGCCGGCGATGGTTCATTCAAATTTCTGCCCTATCAA
CTTTCGATGGTAGGATAGAGGCCTACCATGGTTTCAACGGGTAACGGGGAATTAGGGTTC
GACTCCGGAGAGGGAGCCTGAGAAACGGCTACCACATCCAAGGAAGGCAGCAGGCGCGCA
AATTACCCAATCCCGACACGGGGAGGTAGTGACAATAAATACTGATACAGGGCTCTTTTG
GGTCTTGTAATTGGAATGAGTACAATTTAAATCCCTTAACGAGGAACAATTGGAGGGCAA
GTCTGGTGCCAGCAGCCGCGGTAATTCCAGCTCCAATAGCGTATATTAAAGTTGTTGCAG
TTAAAAAGCTCGTAGTTGAACCTTGGGCCTGGCTGGCCGGTCCGCCTCACCGCGTGTACT
GGTCCGGCCGGGCCTTTCCTTCTGGGGAGCCGCATGCCCTTCACTGGGCGTGTCGGGGAA
CCAGGACTTTTACTTTGAAAAAATTAGAGTGTTCAAAGCAGGCCTTTGCTCGAATACATT
AGCATGGAATAATAGAATAGGACGTGTGGTTCTATTTTGTTGGTTTCTAGGACCGCCGTA
ATGATTAATAGGGATAGTCGGGGGCATCCGTATTCAATTGTCAGAGGTGAAATTCTTGGA
TTTATTGAAGACGAACTACTGCGAAAGCATTTGCCAAGGATGTTTTCATTAATCAGTGAA
CGAAAGTTAGGGGATCGAAGACGATCAGATACCGTCGTAGTCTTAACCATAAACTATGCC
GACTAGGGATCGGTGGATGTTATCTTTTTGACTCCATCGGCACCTTACGAGAAATCAAAG
T
>URS0000582696_446940 Septoria pachyspora SSU rRNA
TATACGGTGAAACTGCGAATGGCTCATTAAATCAGTTATCGTTTATTTGATAGTACCTTA
CTACATGGATAACCGTGGTAATTCTAGAGCTAATACATGCTAAAAACCCCAACTTCGGAA
GGGGTGTATTTATTAGATAAAAAACCAATGCCCTTCGGGGCTCCTTGGTGAATCATAATA
ACTTCACGAATCGCATGGCCTTGCGCCGGCGATGGTTCATTCAAATTTCTGCCCTATCAA
CTTTCGATGGTAGGATAGAGGCCTACCATGGTTTCAACGGGTAACGGGGAATTAGGGTTC
GACTCCGGAGAGGGAGCCTGAGAAACGGCTACCACATCCAAGGAAGGCAGCAGGCGCGCA
AATTACCCAATCCCGACACGGGGAGGTAGTGACAATAAATACTGATACAGGGCTCTTTTG
GGTCTTGTAATTGGAATGAGTACAATTTAAATCCCTTAACGAGGAACAATTGGAGGGCAA
GTCTGGTGCCAGCAGCCGCGGTAATTCCAGCTCCAATAGCGTATATTAAAGTTGTTGCAG
TTAAAAAGCTCGTAGTTGAACCTTGGGCCTGGCTGGCCGGTCCGCCTCACCGCGTGTACT
GGTCCGGCCGGGCCTTTCCTTCTGGGGAGCCGCATGCCCTTCACTGGGCGTGTCGGGGAA
CCAGGACTTTTACTTTGAAAAAATTAGAGTGTTCAAAGCAGGCCTTTGCTCGAATACATT
AGCATGGAATAATAGAATAGGACGTGTGGTTCTATTTTGTTGGTTTCTAGGACCGCCGTA
ATGATTAATAGGGATAGTCGGGGGCATCCGTATTCAATTGTCAGAGGTGAAATTCTTGGA
TTTATTGAAGACGAACTACTGCGAAAGCATTTGCCAAGGATGTTTTCATTAATCAGTGAA
CGAAAGTTAGGGGATCGAAGACGATCAGATACCGTCGTAGTCTTAACCATAAACTATGCC
GACTAGGGATCGGTGGATGTTATCTTTTTGACTCCATCGGCACCTTACGAGAAATCAAAG
T
>URS0000582696_705924 Septoria dysentericae SSU rRNA
TATACGGTGAAACTGCGAATGGCTCATTAAATCAGTTATCGTTTATTTGATAGTACCTTA
CTACATGGATAACCGTGGTAATTCTAGAGCTAATACATGCTAAAAACCCCAACTTCGGAA
GGGGTGTATTTATTAGATAAAAAACCAATGCCCTTCGGGGCTCCTTGGTGAATCATAATA
ACTTCACGAATCGCATGGCCTTGCGCCGGCGATGGTTCATTCAAATTTCTGCCCTATCAA
CTTTCGATGGTAGGATAGAGGCCTACCATGGTTTCAACGGGTAACGGGGAATTAGGGTTC
GACTCCGGAGAGGGAGCCTGAGAAACGGCTACCACATCCAAGGAAGGCAGCAGGCGCGCA
AATTACCCAATCCCGACACGGGGAGGTAGTGACAATAAATACTGATACAGGGCTCTTTTG
GGTCTTGTAATTGGAATGAGTACAATTTAAATCCCTTAACGAGGAACAATTGGAGGGCAA
GTCTGGTGCCAGCAGCCGCGGTAATTCCAGCTCCAATAGCGTATATTAAAGTTGTTGCAG
TTAAAAAGCTCGTAGTTGAACCTTGGGCCTGGCTGGCCGGTCCGCCTCACCGCGTGTACT
GGTCCGGCCGGGCCTTTCCTTCTGGGGAGCCGCATGCCCTTCACTGGGCGTGTCGGGGAA
CCAGGACTTTTACTTTGAAAAAATTAGAGTGTTCAAAGCAGGCCTTTGCTCGAATACATT
AGCATGGAATAATAGAATAGGACGTGTGGTTCTATTTTGTTGGTTTCTAGGACCGCCGTA
ATGATTAATAGGGATAGTCGGGGGCATCCGTATTCAATTGTCAGAGGTGAAATTCTTGGA
TTTATTGAAGACGAACTACTGCGAAAGCATTTGCCAAGGATGTTTTCATTAATCAGTGAA
CGAAAGTTAGGGGATCGAAGACGATCAGATACCGTCGTAGTCTTAACCATAAACTATGCC
GACTAGGGATCGGTGGATGTTATCTTTTTGACTCCATCGGCACCTTACGAGAAATCAAAG
T
>URS00005870D0_446920 Septoria crepidis eukaryotic LSU rRNA
GGCTTCGGGCTCGACCTCCACCCTTTGTGAACACAACTTGTTGCTTCGGGGGCGACCCTG
CCGTTTCGACGGCGAGCGCCCCCGGAGACCATCAAACACTGCATCTTTGCGTCGGAGTCT
AAGTAAATTAAACAAAACTTTCAACAACGGATCTCTTGGTTCTGGCATCGATGAAGAACG
CAGCGAAATGCGATAAGTAATGTGAATTGCAGAATTCAGTGAATCATCGAATCTTTGAAC
GCACATTGCGCCCTTTGGTATTCCGAAGGGCATGCCTGTTCGAGCGTCATTTCACCACTC
AAGCCTGGCTTGGTATTGGGCGCCGCGGTCTAATCCGCGCGCCTCAAAGTCTCCGGCTGA
GCTGTCCGTCTCTAAGCGTTGTGATTTCTATTAATCGCTTCGGAGTGCGGGCGGCCGCGG
CCGTTAAATCTTTCACAAGGTGACCTCGG
>URS0000588A5D_1351438 Septoria clematidis eukaryotic LSU rRNA
GCGGAGGGATCATTACCGAGCGAGGGCCTTCGGGCTCGACCTCCAACCCTTTGTGAACAC
AACTTGTTGCTTCGGGGGCGACCCTGCCGTTTCGACGGCGAGCGCCCTCGGGGGCCTTCA
AACACTGCATCTTTGCGTCGGAGTTTAAGTAAATTAAACAAAACTTTCAACAACGGATCT
CTTGGTTCTGGCATCGATGAAGAACGCAGCGAAATGCGATAAGTAATGTGAATTGCAGAA
TTCAGTGAATCATCGAATCTTTGAACGCACATTGCGCCCTTTGGTATTCCGAAGGGCATG
CCTGTTCGAGCGTCATTTCACCACTCAAGCCTGGCTTGGTATTGGGCGCCGCGGTCAATC
CGCGCGCCTCAAAGTCTCCGGCTGAGCTGTCTGTCTCTAAGCGTTGTGATTTCATAAATC
GCTTCAGAGTGCGGGCGGTCGCGGCCGTTAAATCTTTCACAAGGTTGACCTCGGATCAGG
TAGGGATACCCGCTG
>URS0000589CD3_237588 Septoria protearum partial 26S ribosomal RNA
GTTGACCTCGGATCAAGTAGGGATACCCGCT
>URS000058A95F_1351458 Septoria rumicum eukaryotic LSU rRNA
GGGATTGCCCTAGTAACGGCGAGTGAAGCGGCAACAGCTCAAATTTGAAATCTGGCGCAA
GCCCGAGTTGTAATTTGTAGAGGATGCTTCTGGGTAGCGACCGATCTAAGTTCCTTGGAA
CAGGACGTCATAGAGGGTGAGAATCCCGTATGTGACCGGCCCGCACCCTTGACGTAGCTC
CTTCGACGAGTCGAGTTGTTTGGGAATGCAGCTCTAAATGGGAGGTAAATTTCTTCTAAA
GCTAAATACCGGCCAGAGACCGATAGCGCACAAGTAGAGTGATCGAAAGATGAAAAGTAC
TTTGGAAAGAGAGTTAAAAAGCACGTGAAATTGTTGAAAGGGAAGCGCCTGCAACCAGAC
TTCGCGGCAGTGTTCCGCCGGTCTTCTGACCGGTTCATTCTCTGTCGCGAGGCCATCATC
GTCTGGGCCCGCCGGATAAGACCGTGGGAATGTAGCTCACCTTCGGGGGAGTGTTATAGC
CTATGGTGATGCGGCGAGGCTCGGGCGAGGTCCGCGCTTCGGCAAGGATGATGGCGTAAT
GGTTGTCGGCGGCCCGTCTTGAAACACGGACCAAGGAGTCTAACATCTATGCGAGTGTTC
GGGTGTCAAACCCCTACGCGTAATGAAAGTGAACGGAGGTGGGAACCGCAAGGTGCACCA
TCGACCGATCCTGATGTCCTCGGATGGATTTGAGTAAGAGCATAGCTGTTGGGACCCGAA
AGATGGTGAACTATGCCTGAATAGGGTGAAGCCAGAGGAAACTCTGGTGGAGGCTCGCAG
CGGTTCTGACGTGCAAATCGATCGTCAAATTTGGGTATAGGGGCG
>URS000058CE02_1288285 Septoria sp. LLX 0108 eukaryotic LSU rRNA
GGGGATCGGAGGGATCATTACTGAGTGAGGGCCTTCGGGCTCGACCTCCAACCCTTTGTG
AACCCAACTTGTTGCTTCGGGGGCGACCCTGCCGTTTCGACGGCGAGCGCCCCCGGAGAC
CTTCAAACACTGCATCTTTGCGTCGGAGTTTAAGTAAATTAAACAAAACTTTCAACAACG
GATCTCTTGGTTCTGGCATCGATGAAGAACGCAGCGAAATGCGATAAGTAATGTGAATTG
CAGAATTCAGTGAATCATCGAATCTTTGAACGCACATTGCGCCCTTTGGTATTCCGAAGG
GCATGCCTGTTCGAGCGTCATTTCACCACTCAAGCCTGGCTTGGTATTGGGCGCCGCGGT
CAATCCGCGCGCCTCAAAGTCTCCGGCTGAGCTGTCCGTCTCTAAGCGTTGTGATTTCAT
TAATCGCTTCGGAGTGCGGGCGGCCGCGGCCGTTAAATCTTTCACAAGGTTGACCTCGGA
TCAGGTAGGGATACCCGCTGAACTTAAGCATTT
>URS0000596842_1125865 Septoria chamaecysti LSU rRNA
TTGCCCTAGTAACGGCGAGTGAAGCGGCAACAGCTCAAATTTGAAATCTGGCGCAAGCCC
GAGTTGTAATTTGTAGAGGATGCTTCTGGGTAGCGACCGATCTAAGTTCCTTGGAACAGG
ACGTCATAGAGGGTGAGAATCCCGTATGTGACCGGCCCGCACCCTTTACGTAGCTCCTTC
GACGAGTCGAGTTGTTTGGGAATGCAGCTCTAAATGGGAGGTAAATTTCTTCTAAAGCTA
AATACCGGCCAGAGACCGATAGCGCACAAGTAGAGTGATCGAAAGATGAAAAGTACTTTG
GAAAGAGAGTTAAAAAGCACGTGAAATTGTTGAAAGGGAAGCGCCTGCAACCAGACTTCG
TGGCAGTGTTCCGCCGGTCTTCTGACCGGTTTATTCTCTGTCGCGAGGCCATCATCGTCT
AGGCCCGCCGGATAAGACCTTAGGAATGTAGCTCACCTTCGGGGGAGTGTTATAGCTTAT
GGTGATGCGGCGAGGCTTGGGCGAGGTCCGCGCTTCGGCAAGGATGATGGCGTAATGGTT
GTCGGCGGCCCGTCTTGAAACACGGACCAAGGAGTCTAACATCTATGCGAGTGTTCGGGT
GTCAAACCCCTACGCGTAATGAAAGTGAACGGAGGTGGGAACCGCAAGGTGCACCATCGA
CCGATCCTGATGTCCTCGGATGGATTTGAGTAAGAGCATAGCTGTTGGGACCCGAAAGAT
GGTGAACTATGCCTGAATAGGGTGAAGCCAGAGGAAACTCTGGTGGAGGCTCGCAGCGGT
TCTGACGTGCAAATCGATCGTCAAATTTGGGTATAGGGGC
>URS0000596842_409499 Septoria citricola LSU rRNA
TTGCCCTAGTAACGGCGAGTGAAGCGGCAACAGCTCAAATTTGAAATCTGGCGCAAGCCC
GAGTTGTAATTTGTAGAGGATGCTTCTGGGTAGCGACCGATCTAAGTTCCTTGGAACAGG
ACGTCATAGAGGGTGAGAATCCCGTATGTGACCGGCCCGCACCCTTTACGTAGCTCCTTC
GACGAGTCGAGTTGTTTGGGAATGCAGCTCTAAATGGGAGGTAAATTTCTTCTAAAGCTA
AATACCGGCCAGAGACCGATAGCGCACAAGTAGAGTGATCGAAAGATGAAAAGTACTTTG
GAAAGAGAGTTAAAAAGCACGTGAAATTGTTGAAAGGGAAGCGCCTGCAACCAGACTTCG
TGGCAGTGTTCCGCCGGTCTTCTGACCGGTTTATTCTCTGTCGCGAGGCCATCATCGTCT
AGGCCCGCCGGATAAGACCTTAGGAATGTAGCTCACCTTCGGGGGAGTGTTATAGCTTAT
GGTGATGCGGCGAGGCTTGGGCGAGGTCCGCGCTTCGGCAAGGATGATGGCGTAATGGTT
GTCGGCGGCCCGTCTTGAAACACGGACCAAGGAGTCTAACATCTATGCGAGTGTTCGGGT
GTCAAACCCCTACGCGTAATGAAAGTGAACGGAGGTGGGAACCGCAAGGTGCACCATCGA
CCGATCCTGATGTCCTCGGATGGATTTGAGTAAGAGCATAGCTGTTGGGACCCGAAAGAT
GGTGAACTATGCCTGAATAGGGTGAAGCCAGAGGAAACTCTGGTGGAGGCTCGCAGCGGT
TCTGACGTGCAAATCGATCGTCAAATTTGGGTATAGGGGC
>URS0000596842_409500 Septoria citri LSU rRNA
TTGCCCTAGTAACGGCGAGTGAAGCGGCAACAGCTCAAATTTGAAATCTGGCGCAAGCCC
GAGTTGTAATTTGTAGAGGATGCTTCTGGGTAGCGACCGATCTAAGTTCCTTGGAACAGG
ACGTCATAGAGGGTGAGAATCCCGTATGTGACCGGCCCGCACCCTTTACGTAGCTCCTTC
GACGAGTCGAGTTGTTTGGGAATGCAGCTCTAAATGGGAGGTAAATTTCTTCTAAAGCTA
AATACCGGCCAGAGACCGATAGCGCACAAGTAGAGTGATCGAAAGATGAAAAGTACTTTG
GAAAGAGAGTTAAAAAGCACGTGAAATTGTTGAAAGGGAAGCGCCTGCAACCAGACTTCG
TGGCAGTGTTCCGCCGGTCTTCTGACCGGTTTATTCTCTGTCGCGAGGCCATCATCGTCT
AGGCCCGCCGGATAAGACCTTAGGAATGTAGCTCACCTTCGGGGGAGTGTTATAGCTTAT
GGTGATGCGGCGAGGCTTGGGCGAGGTCCGCGCTTCGGCAAGGATGATGGCGTAATGGTT
GTCGGCGGCCCGTCTTGAAACACGGACCAAGGAGTCTAACATCTATGCGAGTGTTCGGGT
GTCAAACCCCTACGCGTAATGAAAGTGAACGGAGGTGGGAACCGCAAGGTGCACCATCGA
CCGATCCTGATGTCCTCGGATGGATTTGAGTAAGAGCATAGCTGTTGGGACCCGAAAGAT
GGTGAACTATGCCTGAATAGGGTGAAGCCAGAGGAAACTCTGGTGGAGGCTCGCAGCGGT
TCTGACGTGCAAATCGATCGTCAAATTTGGGTATAGGGGC
>URS0000598896_438388 Septoria justiciae eukaryotic LSU rRNA
AACCTGCGGAGGGATCATTACTGAGTGAGGGCCTTCGGGCTCGACCTCCAACCCTTTGTG
AACACAACTTGTTGCTTCGGGGGCGACCCTGCCGTTTCGACGGCGAGCGCCCCCGGAGGC
CTTCAAACACTGCATCTTTGCGTCGGAGTTTAAGTAAATTAAACAAAACTTTCAACAACG
GATCTCTTGGTTCTGGCATCGATGAAGAACGCAGCGAAATGCGATAAGTAATGTGAATTG
CAGAATTCAGTGAATCATCGAATCTTTGAACGCACATTGCGCCCCTTGGTATTCCGAGGG
GCATGCCTGTTCGAGCGTCATTTCACCACTCAAGCCTGGCTTGGTATTGGGCGCCGCGGT
CAATCCGCGCGCCTCAAAGTCTCCGGCTGAGCTGTCCGTCTCTAAGCGTTGTGATTTCAT
TAATCGCTTCGGAGTGCGGGCGGCCGCGGCCGTTAAATCTTTCAAAGGTTGACCTCGGAT
CAGGTAGGGATA
>URS0000599288_361270 Septoria eucalyptorum partial 28S ribosomal RNA
GTTGACCTCGGATCAGGTAGGGAT
>URS00005997FE_1389616 Septoria sp. RHS73708 eukaryotic LSU rRNA
GCGGAGGGATCATTACTGAGTGAGGGCCTTCGGGCTCGACCTCCAACCCTTTGTGAACAC
AACTTGTTGCTTCGGGGGCGACCCTGCCGTTTCTGACGGCGAGCGCCCCCGGAGGCCTTC
AAACACTGCATCTTTGCGTCGGAGTTTAAGCAAATTAAACAAAACTTTCAACAACGGATC
TCTTGGTTCTGGCATCGATGAAGAACGCAGCGAAATGCGATAAGTAATGTGAATTGCAGA
ATTCAGTGAATCATCGAATCTTTGAACGCACATTGCGCCCTTTGGTATTCCGAAGGGCAT
GCCTGTTCGAGCGTCATTTCACCACTCAAGCCTGGCTTGGTATTGGGCGCCGCGGTCAAT
CCGCGCGCCTCAAAGTCTCCGGCTGAGCTGTCCGTCTCTAAGCGTTGTGATTTCATTAAT
CGCTTTGGAGTGCGGGCGGCGGCGGCCGTTAAATCTTTCACAAGGTTGACCTCGGATCAG
GTAGGGATACCCGCTGAACTTAAGCA
>URS000059CF57_1329199 Septoria cirsii eukaryotic LSU rRNA
GGGATTGCCCTAGTAACGGCGAGTGAAGCGGCAACAGCTCAAATTTGAAATCTGGCGCAA
GCCCGAGTTGTAATTTGTAGAGGATGCTTCTGGGTAGCGACCGGTCTAAGTTCCTTGGAA
CAGGACGTCATAGAGGGTGAGAATCCCGTATGTGACCGGCCCGCACCCTTTACGTAGCTC
CTTCGACGAGTCGAGTTGTTTGGGAATGCAGCTCTAAATGGGAGGTAAATTTCTTCTAAA
GCTAAATACCGGCCAGAGACCGATAGCGCACAAGTAGAGTGATCGAAAGATGAAAAGTAC
TTTGGAAAGAGAGTTAAAAAGCACGTGAAATTGTTGAAAGGGAAGCGCCTGCAACCAGAC
TTCGCGGCAGTGTTCCGCCGGTCTTCTGACCGGTTCATTCTCTGTCGCGAGGCCATCATC
GTCTGGGCCCGCCGGATAAGACCTTAGGAATGTAGCTCACCTTCGGGGGAGTGTTATAGC
CTAGGGTGATGCGGCGAGGCTCGGGCGAGGTCCGCGCTTCGGCAAGGATGATGGCGTAAT
GGTTGTCGGCGGCCCGTCTTGAAACACGGACCAAGGAGTCTAACATCTATGCGAGTGTTC
GGGTGTCAAACCCCTACGCGTAATGAAAGTGAACGGAGGTGGGAACCGCAAGGTGCACCA
TCGACCGATCCTGATGTCCTCGGATGGATTTGAGTAAGAGCATAGCTGTTGGGACCCGAA
AGATGGTGAACTATGCCTGAATAGGGTGAAGCCAGAGGAAACTCTGGTGGAGGCTCGCAG
CGGTTCTGACGTGCAAATCGATCGTCAAATTTGGGTATAGGGGCG
>URS000059CF57_266406 Septoria leucanthemi eukaryotic LSU rRNA
GGGATTGCCCTAGTAACGGCGAGTGAAGCGGCAACAGCTCAAATTTGAAATCTGGCGCAA
GCCCGAGTTGTAATTTGTAGAGGATGCTTCTGGGTAGCGACCGGTCTAAGTTCCTTGGAA
CAGGACGTCATAGAGGGTGAGAATCCCGTATGTGACCGGCCCGCACCCTTTACGTAGCTC
CTTCGACGAGTCGAGTTGTTTGGGAATGCAGCTCTAAATGGGAGGTAAATTTCTTCTAAA
GCTAAATACCGGCCAGAGACCGATAGCGCACAAGTAGAGTGATCGAAAGATGAAAAGTAC
TTTGGAAAGAGAGTTAAAAAGCACGTGAAATTGTTGAAAGGGAAGCGCCTGCAACCAGAC
TTCGCGGCAGTGTTCCGCCGGTCTTCTGACCGGTTCATTCTCTGTCGCGAGGCCATCATC
GTCTGGGCCCGCCGGATAAGACCTTAGGAATGTAGCTCACCTTCGGGGGAGTGTTATAGC
CTAGGGTGATGCGGCGAGGCTCGGGCGAGGTCCGCGCTTCGGCAAGGATGATGGCGTAAT
GGTTGTCGGCGGCCCGTCTTGAAACACGGACCAAGGAGTCTAACATCTATGCGAGTGTTC
GGGTGTCAAACCCCTACGCGTAATGAAAGTGAACGGAGGTGGGAACCGCAAGGTGCACCA
TCGACCGATCCTGATGTCCTCGGATGGATTTGAGTAAGAGCATAGCTGTTGGGACCCGAA
AGATGGTGAACTATGCCTGAATAGGGTGAAGCCAGAGGAAACTCTGGTGGAGGCTCGCAG
CGGTTCTGACGTGCAAATCGATCGTCAAATTTGGGTATAGGGGCG
>URS00005A2FBC_333100 Septoria albopunctata eukaryotic LSU rRNA
GGCGAGTGAAGCGGCAACAGCTCAAATTTGAAATCTGGCGCAAGCCCGAGTTGTAATTTG
TAGAGGATGCTTCTGGGCAGCGGCCGTTCTAAGTTCCTTGGAACAGGACGTCATAGAGGG
TGAGAATCCCGTATGTGACCGGCACGTACCCTCCACGTAGCTCCTTCGACGAGTCGAGTT
GTTTGGGAATGCAGCTCTAAATGGGAGGTAAATTCCTTCTAAAGCTAAATACCGGCCAGA
GACCGATAGCGCACAAGTAGAGTGATCGAAAGATGAAAAGCACTTTGGAAAGAGAGTTAA
AAAGCACGTGAAATTGTTGAAAGGGAAGCGCTTACAACCAGACTTCGTGGCGGTGTTCCG
CCGGTCTTCTGACCGGTCTACTCGCCGCCGCGAGGCCAGCATCGTCTGGGGCCGCCGGAT
AAGACCTTGGGAATGTAGCTTGCCTCGGTAAGTGTTATAGCCCCTGGTGATGCGGCGTGT
CTCGGGCGAGGTCCGCGCTTCGGCAAGGATGCTGGCGTAATGGTTGTCAGCGGCCCGTCT
TGAAACACGGACCAAGGAGTCTAACATCTATGCGAGTGTTCGGGTGTCAAACCCCTACGC
GTAATGAAAGTGAACGGAGGTGGGAAGCGCAAGCTGCACCATCGACCGATCCTGATGTCC
TCGGATGGATTTGAGTAAGAGCATAGCTGTTGGGACCCGAAAGATGGTGAACTATGCCTG
AATAGGGTGAAGCCAGAGGAAACTCTGGTGGAGGCTCGCAGCGGTTCTGACGTGCAAATC
GATCGTCAAATTTGGGTATAGGGGCGAAAGACTAATCGAACCATCTAGTAGCTGGTTCCT
GCCGAAGTTTCCCTCAGGATAGCAGTAACGTTTTCAGTTTTATGAGGTAAAGCGAATGAT
TAGAGGCCTTGGGGTTGAAACAACCTTAACCTATTCTCAAACTTTAAATATGTAAGAAGT
CCTTGTTACTTAGTTGAACGTGGACATTTGAATGCACCGTTACTAGTGGGCCATTTTTGG
TAAGCAGAACTGGCGATGCGGGATGAACCGAACGCGAGGTTAAGGTGCCGGAATGCACGC
TCATCAGACACCACAAAAGGTGTTAGTTCATCTAGACAGCAGGACGGTGGCCATGGAAGT
CGGAATCCGCTAAGGAGTGTGTAACAACTCACCTGCCGAATGAACTAGCCCTGAAAATGG
ATGGCGCTTAAGCGTGCTACCCATACCTCGCCGCCAGGGTAGAAACGATGCCTGGCGAGT
AAGCAGGCG
>URS00005A4BD8_1352314 Septoria sp. CPC 19485 eukaryotic LSU rRNA
GCGGAGGGATCATTACTGAGTGAGGGCCTTTGGGCTCAACCTCCAACCCTTTGTGAACCC
AACTTGTTGCTTCGGGGGCGACCCTGCCGTTTCGACGGCGAGCGCCCCCGGAGGCCGAGA
AACACTGCATCTTTGCGTCGGAGTTTAAGTAAATTAAACAAAACTTTCAACAACGGATCT
CTTGGTTCTGGCATCGATGAAGAACGCAGCGAAATGCGATAAGTAATGTGAATTGCAGAA
TTCAGTGAATCATCGAATCTTTGAACGCACATTGCGCCCTTTGGTATTCCGAAGGGCATG
CCTGTTCGAGCGTCATTTCACCACTCAAGCCTGGCTTGGTATTGGGCGCCGCGGTCGATC
CGCGTGCCTTAAAGTCTCCGGCCGAGCCGTCCGTCTCCAAGCGTTGTGATTTCATTAGTC
GCTTCGGAGTGCGGGTGGCCGCGGCCGTTAAATTTTTCACAAGGTTGACCTCGGATCAGG
TAGGGATACCCGCTG
>URS00005A9415_1351870 Septoria glycinicola eukaryotic LSU rRNA
GCGGAGGGATCATTACTGAGTGAGGGCCTTCGGGCTCGACCTCCAACCCTTTGTGAACAC
AACTTGTTGCTTCGGGGGCGACCCTGCCGTTTCGACGGCGAGCGCCCCCGGAGACCATCA
AACACTGCATCTTTGCGTCGGAGTTTAAGTAAATTAAACAAAACTTTCAACAACGGATCT
CTTGGTTCTGGCATCGATGAAGAACGCAGCGAAATGCGATAAGTAATGTGAATTGCAGAA
TTCAGTGAATCATCGAATCTTTGAACGCACATTGCGCCCTTTGGTATTCCGAAGGGCATG
CCTGTTCGAGCGTCATTTCACCACTCAAGCCTGGCTTGGTATTGGGCGCCGCGGTCGATC
CGCGCGCCTCAAAGTCTCCGGCTGAGCTGTCCGTCTCTAAGCGTTGTGATTTCATTAATC
GCTTCGGAGTGCGGGCGGCCGCGGCCGTTAAATCTTTCACAAGGTTGACCTCGGATCAGG
TAGGGATACCCGCTG
>URS00005A9415_215477 Septoria glycines eukaryotic LSU rRNA
GCGGAGGGATCATTACTGAGTGAGGGCCTTCGGGCTCGACCTCCAACCCTTTGTGAACAC
AACTTGTTGCTTCGGGGGCGACCCTGCCGTTTCGACGGCGAGCGCCCCCGGAGACCATCA
AACACTGCATCTTTGCGTCGGAGTTTAAGTAAATTAAACAAAACTTTCAACAACGGATCT
CTTGGTTCTGGCATCGATGAAGAACGCAGCGAAATGCGATAAGTAATGTGAATTGCAGAA
TTCAGTGAATCATCGAATCTTTGAACGCACATTGCGCCCTTTGGTATTCCGAAGGGCATG
CCTGTTCGAGCGTCATTTCACCACTCAAGCCTGGCTTGGTATTGGGCGCCGCGGTCGATC
CGCGCGCCTCAAAGTCTCCGGCTGAGCTGTCCGTCTCTAAGCGTTGTGATTTCATTAATC
GCTTCGGAGTGCGGGCGGCCGCGGCCGTTAAATCTTTCACAAGGTTGACCTCGGATCAGG
TAGGGATACCCGCTG
>URS00005B062B_438390 Septoria mazi eukaryotic LSU rRNA
GGGATTGCCCTAGTAACGGCGAGTGAAGCGGCAACAGCTCAAATTTGAAATCTGGCGCAA
GCCCGAGTTGTAATTTGTAGAGGATGCTTCTGGGTAGCGACCGATCTAAGTTCCTTGGAA
CAGGACGTCATAGAGGGTGAGAATCCCGTATGTGACCGGCCCGCACCCTTTACGTAGCTC
CTTCGACGAGTCGAGTTGTTTGGGAATGCAGCTCTAAATGGGAGGTAAATTTCTTCTAAA
GCTAAATACCGGCCAGAGACCGATAGCGCACAAGTAGAGTGATCGAAAGATGAAAAGTAC
TTTGGAAAGAGAGTTAAAAAGCACGTGAAATTGTTGAAAGGGAAGCGCCTGCAACCAGAC
TTCGCGGCAGTGTTCCACCGGTCTTCTGACCGGTTTATTCTCTGTCGCGAGGCCATCATC
GTCTCGGCCCGCCGGATAAGACCTGAGGAATGTAGCTCACCTTCGGGGGAGTGTTATAGC
CTCTGGTGATGCGGCGCGGCTGGGGCGAGGTCCGCGCTTCGGCAAGGATGATGGCGTAAT
GGTTGTCGGCGGCCCGTCTTGAAACACGGACCAAGGAGTCTAACATCTATGCGAGTGTTC
GGGTGTCAAACCCCTACGCGTAATGAAAGTGAACGGAGGTGGGAACCGCAAGGTGCACCA
TCGACCGATCCTGATGTCCTCGGATGGATTTGAGTAAGAGCATAGCTGTTGGGACCCGAA
AGATGGTGAACTATGCCTGAATAGGGTGAAGCCAGAGGAAACTCTGGTGGAGGCTCGCAG
CGGTTCTGACGTGCAAATCGATCGTCAAATTTGGGTATAGGGGCG
>URS00005B4013_1352306 Septoria cf. rubi CBS 128648 eukaryotic LSU rRNA
GCGGAGGGATCATTACTGAGTGAGGGCCTTCGGGCTCGACCTCCAACCCTTTGTGAACAC
AACTTGTTGCTTCGGGGGCGACCCTGCCGTTTCGACGGCGAGCGCCCCCGGAGACCATCA
AACACTGCATCTTTGCGTCGGAGTTTAAGTAAATTAAACAAAACTTTCAACAACGGATCT
CTTGGTTCTGGCATCGATGAAGAACGCAGCGAAATGCGATAAGTAATGTGAATTGCAGAA
TTCAGTGAATCATCGAATCTTTGAACGCACATTGCGCCCTTTGGTATTCCGAAGGGCATG
CCTGTTCGAGCGTCATTTCACCACTCAAGCCTGGCTTGGTATTGGGCGCCGCGGTCAATC
CGCGCGCCTCAAAGTCTCCGGCTGAGCTGTCCGTCTCTAAGCGTTGTGATTTCATTAATC
GCTTCGGAGTACGGGCGGCCGCGGCCGTTAAATCTTTCACAAGGTTGACCTCGGATCAGG
TAGGGATACCCGCTG
>URS00005B4013_1352307 Septoria cf. rubi CBS 128760 eukaryotic LSU rRNA
GCGGAGGGATCATTACTGAGTGAGGGCCTTCGGGCTCGACCTCCAACCCTTTGTGAACAC
AACTTGTTGCTTCGGGGGCGACCCTGCCGTTTCGACGGCGAGCGCCCCCGGAGACCATCA
AACACTGCATCTTTGCGTCGGAGTTTAAGTAAATTAAACAAAACTTTCAACAACGGATCT
CTTGGTTCTGGCATCGATGAAGAACGCAGCGAAATGCGATAAGTAATGTGAATTGCAGAA
TTCAGTGAATCATCGAATCTTTGAACGCACATTGCGCCCTTTGGTATTCCGAAGGGCATG
CCTGTTCGAGCGTCATTTCACCACTCAAGCCTGGCTTGGTATTGGGCGCCGCGGTCAATC
CGCGCGCCTCAAAGTCTCCGGCTGAGCTGTCCGTCTCTAAGCGTTGTGATTTCATTAATC
GCTTCGGAGTACGGGCGGCCGCGGCCGTTAAATCTTTCACAAGGTTGACCTCGGATCAGG
TAGGGATACCCGCTG
>URS00005B4013_1352308 Septoria cf. rubi CPC 12331 eukaryotic LSU rRNA
GCGGAGGGATCATTACTGAGTGAGGGCCTTCGGGCTCGACCTCCAACCCTTTGTGAACAC
AACTTGTTGCTTCGGGGGCGACCCTGCCGTTTCGACGGCGAGCGCCCCCGGAGACCATCA
AACACTGCATCTTTGCGTCGGAGTTTAAGTAAATTAAACAAAACTTTCAACAACGGATCT
CTTGGTTCTGGCATCGATGAAGAACGCAGCGAAATGCGATAAGTAATGTGAATTGCAGAA
TTCAGTGAATCATCGAATCTTTGAACGCACATTGCGCCCTTTGGTATTCCGAAGGGCATG
CCTGTTCGAGCGTCATTTCACCACTCAAGCCTGGCTTGGTATTGGGCGCCGCGGTCAATC
CGCGCGCCTCAAAGTCTCCGGCTGAGCTGTCCGTCTCTAAGCGTTGTGATTTCATTAATC
GCTTCGGAGTACGGGCGGCCGCGGCCGTTAAATCTTTCACAAGGTTGACCTCGGATCAGG
TAGGGATACCCGCTG
>URS00005B6E39_237588 Septoria protearum eukaryotic LSU rRNA
GCGGGGGGATCATTACTGAGTGAGGGGCCTTCGGGCTCGACCTCCAACCCTTTGTGAACA
CAACTTGTTGCTTCGGGGGCGACCCTGCCGTTTCGACGGCGAGCGCCCCCGGAGGCCTTC
AAACACTGCATCTTTGCGTCGGAGTTTAAGTAAATTAAACAAAACTTTCAACAACGGATC
TCTTGGTTCTGGCATCGATGAAGAACGCAGCGAAATGCGATAAGTAATGTGAATTGCAGA
ATTCAGTGAATCATCGAATCTTTGAACGCACATTGCGCCCCTTGGTATTCCGAGGGGCAT
GCCTGTTCGAGCGTCATTTCACCACTCAAGCCTGGCTTGGTATTGGGCGCCGCGGTCAAT
CCGCGCGCCTCAAAGTCTCCGGCTGAGCTGTCCGTCTCTAAGCGTTGTGATTTCATTAAT
CGCTTCGGAGTGCGGGCGGCCGCGCGCGTTAAATCTTTCACAAGGTTGACCTCGGATCAG
GTAGGGATACCCGCTG
>URS00005B8B3B_333110 Septoria sambucina SSU rRNA
ATTTGGGGGAATGAAGTTATATTTTACACGCAGCCTTTTTGCGCTGTAGATATATACGCA
TCGACTATGTCGTATAAAGTTCTAAATAGAAGATTGATTATGACAGATTTCTATTTATGT
GTCTCGACCAATTCTTGTGCCAGCAGTCGCGGCAACACAAGTGAGACTAGTGTTATTCAT
CTTTATTAGGTTTAAAGGGTACCTAGACGGTATTTACAGCCTGTTTAAGGTACACAAATA
CTAGAGTTTTATTTGAGAGGTAAATATTAGGACTATTGGTGTAAAGATGAAATTTTTTGA
TACTAATGGGACGGATAACGGCGAAGGCAATCCTCTATGTATAAACTGACGTTAAGGGAC
GAAGGCTTGGGGAGCGAATAGGATTAGATACCCTAGTAGTCCAGGCAGAAAATTATGAAT
GTTATAGACTAAGAATAAATTGGTGTATAAATGAAAGTGTAAGCATTCCACCTCAAGAGT
AATGTGGCAACGCAGGAACTGAAATCAT
>URS00005C03F5_1125867 Septoria phlogis LSU rRNA
TTGCCCTAGTAACGGCGAGTGAAGCGGCAACAGCTCAAATTTGAAATCTGGCGCAAGCGC
GAGTTGTAATTTGTAGAGGATGCTTCTGGGTAGCGACCGATCTAAGTTCCTTGGAACAGG
ACGTCATAGAGGGTGAGAATCCCGTATGTGACCGGCCCGCACCCTTTACGTAGCTCCTTC
GACGAGTCGAGTTGTTTGGGAATGCAGCTCTAAATGGGAGGTAAATTTCTTCTAAAGCTA
AATACCGGCCAGAGACCGATAGCGCACAAGTAGAGTGATCGAAAGATGAAAAGTACTTTG
GAAAGAGAGTTAAAAAGCACGTGAAATTGTTGAAAGGGAAGCGCCTGCAACCAGACTTCG
CGGCAGTGTTCCGCCGGTCTTCTGACCGGTTCATTCTCTGTCGCGAGGCCATCATCGTCT
GGGCCCGCCGGATAAGACCTTAGGAATGTAGCTCACCTTCGGGGGAGTGTTATAGCCTAG
GGTGATGCGGCGAGGCTCGGGCGAGGTCCGCGCTTCGGCAAGGATGATGGCGTAATGGTT
GTCGGCGGCCCGTCTTGAAACACGGACCAAGGAGTCTAACATCTATGCGAGTGTTCGGGT
GTCAAACCCCTACGCGTAATGAAAGTGAACGGAGGTGGGAACCGCAAGGTGCACCATCGA
CCGATCCTGATGTCCTCGGATGGATTTGAGTAAGAGCATAGCTGTTGGGACCCGAAAGAT
GGTGAACTATGCCTGAATAGGGTGAAGCCAGAGGAAACTCTGGTGGAGGCTCGCAGCGGT
TCTGACGTCTAAATCGATCGTCAAATTTGGGTATAGGGGC
>URS00005C1688_266411 Septoria obesa eukaryotic LSU rRNA
GAAGCGGCAACAGCTCAAATTTGAAATCTGGCGCAAGCCCGAGTTGTAATTTGTAGAGGA
TGCTTCTGGGTAGCGACCGGTCTAAGTTCCTTGGAACAGGACGTCATAGAGGGTGAGAAT
CCCGTATGTGACCGGCCCGCACCCTCGACGTAGCTCCTTCGACGAGTCGAGTTGTTTGGG
AATGCAGCTCTAAATGGGAGGTAAATTTCTTCTAAAGCTAAATACCGGCCAGAGACCGAT
AGCGCACAAGTAGAGTGATCGAAAGATGAAAAGTACTTTGGAAAGAGAGTTAAAAAGCAC
GTGAAATTGTTGAAAGGGAAGCGCCTGCAACCAGACTTCGCGGCAGTGTTCCGCCGGTCT
TCTGACCGGTTCATTCTCTGTCGCGAGGCCATCATCGTCTGGGCCCGCCGGATAAGACCT
TGGGAATGTAGCTCACCTTCGGGGGAGTGTTATAGCCTAGGGTGATGCGGCGCGGCTCGG
GCGAGGTCCGCGCTTCGGCAAGGATGATGGCGTAATGGTTGTCGGCGGCCCGTCTTGAAA
CACGGACCAAGGAGTCTAACATCTATGCGAGTGTTCGGGTGTCAAACCCCTACGCGTAAT
GAAAGTGAACGGAGGTGGGAACCGCAAGGTGCACCATCGACCGATCCTGATGTCCTCGGA
TGGATTTGAGTAAGAGCATAGCTGTTGGGACCCGAAAGATGGTGAACTATGCCTGAATAG
GGTGAAGCCAGAGGAAACTCTGGTGGA
>URS00005C194D_1329209 Septoria sp. TCM-8 partial 18S ribosomal RNA
TTCCGTAGGGGTGACCTGCGCAGGGATCATTA
>URS00005C7739_438395 Septoria sp. KACC 42450 eukaryotic LSU rRNA
AGGGATCATTACCGAGTGAGGGCCTTCGGGTTCGACCTCCAACCCTTTGTGAACACAACT
TGTTGCTTCGGGGGCGACCCTGCCGTTTCGACGGCGGCGCCCCCGGAGACCTTCCAACAC
TGCATCTTTGCGTCGGAGTTTAAGTAAATTGAACAAAACTTTCAACAACGGATCTCTTGG
TTCTGGCATCGATGAAGAACGCAGCGAAATGCGATAAGTAATGTGAATTGCAGAATTCAG
TGAATCATCGAATCTTTGAACGCACATTGCGCCCTTTGGTATTCCGAAGGGCATGCCTGT
TCGAGCGTCATTTCACCACTCAAGCCTGGCTTGGTATTGGGCGCCGCGGTCCATCCGCGC
GCCTCAAAGTCTCCGGCTGAGCTGTCCGTCTCCAAGCGTCGTGATTTCATTAATCGCTCC
GGGGTGCGGGCGGCCGCGGCCGTTAAATCTTTCACCAGGTTGACCTCGGATCAGGTAGGG
ATACCCGCTGAACTTAA
>URS00005CAF9A_215478 Septoria lamiicola eukaryotic LSU rRNA
GCGGAGGGATCATTACTGAGTGAGGGCCTTCGGGCTCGACCTCCAACCCTTTGTGAACAC
AACTTGTTGCTTCGGGGGCGACCCTGCCGTTTCGACGGCGAGCGCCCCCGGAGACCTTCA
AACACTGCATCTTTGCGTCGGAGTTTAAGTAAATTAAACAAAACTTTCAACAACGGATCT
CTTGGTTCTGGCATCGATGAAGAACGCAGCGAAATGCGATAAGTAATGTGAATTGCAGAA
TTCAGTGAATCATCGAATCTTTGAACGCACATTGCGCCCTTTGGTATTCCGAAGGGCATG
CCTGTTCGAGCGTCATTTCACCACTCAAGCCTGGCTTGGTATTGGGCGCCGCGGTCAATC
CGCGCGCCTCAAAGTCTCCGGCTGAGCTGTCCGTCTCTAAGCGTTGTGATTTCATTAATC
GCTTCGGAGTGCGGGCGGCCGCGGCCGTTAAATCTTTCACAAGGTTGACCGCGGATCAGG
TAGGGATACCCGCTG
>URS00005CF341_1240671 Septoria allii eukaryotic LSU rRNA
TGCGGAGGGATCATTACTGAGTGAGGGCCTTCGGGCTCGACCTCCAACCCTTTGTGAACT
CAACTTGTTGCTTCGGGGGCGACCCTGCCGTTTCGACGGCGAGCGCCCCCGGAGGCCTTC
AAACACTGCATCTTTGCGTCGGAGTTTAAGTAAATTAAACAAAACTTTCAACAACGGATC
TCTTGGTTCTGGCATCGATGAAGAACGCAGCGAAATGCGATAAGTAATGTGAATTGCAGA
ATTCAGTGAATCATCGAATCTTTGAACGCACATTGCGCCCTTTGGTATTCCGAAGGGCAT
GCCTGTTCGAGCGTCATTTCACCACTCAAGCCTGGCTTGGTATTGGGCGCCGCGGTCGAT
CCGCGCGCCTCAAAGTCTCCGGCTGAGCTGTCCGTCTCTAAGCGTTGTGATTTCATTAAT
CGCTTTGGAGTGCGGGCGGCCGCGGCCGTTAAATCTTTCACAAGGTTGACCTCGGATCAG
GT
>URS00005DB802_333102 Septoria alni SSU rRNA
ATTTGGGGGAATGAAGTTATATATTAATATATACATATATACGCATCGACTATGTCGTAT
AAAGTTCTAAATAGAAGATTGATTATGACAAATTTCTATTTATGTGTCTCGACCAATTCT
TGTGCCAGCAGTCGCGGCAACACAAGTGAGACTAGTGTTATTCATCTTTATTAGGTTTAA
AGGGTACCTAGACTGTATTTCCAGCCTGCATAAGGTACAAAAATACTAGAGTTTTATTTG
AGAGGTAAATATTAGGACTATTGGTGTAGAGATGAAATTTTTTGATACTAATGGGACGTA
TAACGGCGAAGGCAATCCTCTATCTATAAACTGACGTTAAGGGACGAAGGCTTGGGGAGC
GAATAGGATTAGATACCCTAGTAGTCCAGGCAGAAAATTATGAATGTTATAGACTAATAA
AAAATTGGTGTATAAATGAAAGTGTAAGCATTCCACCTCAAGAGTAATGTGGCAACACAG
GAACTGAAATCAT
>URS00005DF0CB_1047178 Septoria verbenae eukaryotic LSU rRNA
GGGATTGCCCTAGTAACGGCGAGTGAAGCGGCAACAGCTCAAATTTGAAATCTGGCGCAA
GCCCGAGTTGTAATTTGTAGAGGATGCTTCTGGGTAGCGACCGATCTAAGTTCCTTGGAA
CAGGACGTCATAGAGGGTGAGAATCCCGTATGTGACCGGCCCGCACCCTTTACGTAGCTC
CTTCGACGAGTCGAGTTGTTTGGGAATGCAGCTCTAAATGGGAGGTAAATTTCTTCTAAA
GCTAAATACCGGCCAGAGACCGATAGCGCACAAGTAGAGTGATCGAAAGATGAAAAGTAC
TTTGGAAAGAGAGTTAAAAAGCACGTGAAATTGTTGAAAGGGAAGCGCCTGCAACCAGAC
TTCGTGGCAGTGTTCCGCCGGTCTTCTGACCGGTTTATTCTCTGTCGCGAGGCCATCATC
GTCTCGGCCCGCCGGATAAGACCTTGGGAATGTAGCTCACCTTCGGGGGAGTGTTATAGC
TCATGGTGATGCGGCGCGGCTGGGGCGAGGTCCGCGCTTCGGCAAGGATGATGGCGTAAT
GGTTGTCGGCGGCCCGTCTTGAAACACGGACCAAGGAGTCTAACATCTATGCGAGTGTTC
GGGTGTCAAACCCCTACGCGTAATGAAAGTGAACGGAGGTGGGAACCGCAAGGTGCACCA
TCGACCGATCCTGATGTCCTCGGATGGATTTGAGTAAGAGCATAGCTGTTGGGACCCGAA
AGATGG
>URS00005E6DBF_333108 Septoria ostryae SSU rRNA
ATTTGGGAGAATGAAGTTATATAAATATACATATATACGTTTCAACTATGTCGTGTAAAG
TTCTAAATAGAAGATTGATTATGACAAATTTCTATTTATGTGTCTCGACCAACTCTTGTG
CCAGCAGTCGCGGCAACACAAGTGAGACTAGTGTTATTCATCTTTATTAGGTTTAAAGGG
TACCTAGACGGTATTTTCAGCCTGCTTAAGGTACAAAAATTCTAGAGTTTTATTTGAGAG
GAAGATATAAGGACTATTGGTGTAAGGATGAAATTTTTTGATACTAATTGGACGTATGAA
GGCGAAGGCAATCCTCTATAGATAAACTGACGTTAAGGGACGAAGGCTTGGGGAGCGAAT
AGGATTAGATACCCTAGTAGTCCAGGCAGAAAATTATGAGTGTTATAGACTAATAATAAC
TTGGTGTATAAATGAAAGTGTAAGCATTCCACCTCAAGAGTAGTGTGGCAACACAGGAAC
TGAAATCAT
>URS00005EA4B8_1198103 Septoria stellariae eukaryotic LSU rRNA
GCGGAGGGATCATTACTGAGTGAGGGCTTTCGGGCTCGACCTCCATCCCTTTGTGAACAC
AACTTGTTGCTTCGGGGGCGACCCTGCCGTTTCTGACGGCGAGCGCCCCCGGAGGCCTTC
AAACACTGTATCTTTACGTCGGAGTTTAAGTAAATTAAACAAAACTTTCAACAACGGATC
TCTTGGTTCTGGCATCGATGAAGAACGCAGCGAAATGCGATAAGTAATGTGAATTGCAGA
ATTCAGTGAATCATCGAATCTTTGAACGCACATTGCGCCCTTTGGTATTCCGAAGGGCAT
GCCTGTTCGAGCGTCATTTCACCACTCAAGCCTGGCTTGGTATTGGGCGCCGCGGTCAAT
CCGCGCGCCTCAAAGTCTCCGGCTGAGCTGTCCGTCTCTAAGCGTTGTGATTTCATTAAT
CGCTTCGGAGTGCGGGCGGCCGCGGCCGTTAAATCTTTCACAAGGTTGACCTCGGATCAG
GTAGGGATACCCGCTG
>URS00005EB203_1352367 Septoria cruciatae eukaryotic LSU rRNA
GGGATTGCCCTAGTAACGGCGAGTGAAGCGGCAACAGCTCAAATTTGAAATCTGGCGCAA
GCCCGAGTTGTAATTTGTAGAGGATGCTTCTGGGTAGCGACCGATCTAAGTTCCTTGGAA
CAGGACGTCATAGAGGGTGAGAATCCCGTATGTGACCGGCCCGCACCCTTTACGTAGCTC
CTTCGACGAGTCGAGTTGTTTGGGAATGCAGCTCTAAATGGGAGGTAAATTTCTTCTAAA
GCTAAATACCGGCCAGAGACCGATAGCGCACAAGTAGAGTGATCGAAAGATGAAAAGTAC
TTTGGAAAGAGAGTTAAAAAGCACGTGAAATTGTTGAAAGGGAAGCGCCTGCAACCAGAC
TTCGCGGCAGTGTTCCGCCGGTCTTCTGACCGGTTCATTCTCTGTCGCGAGGCCATCATC
GTCTGGGCCCGCCGGATAAGACCTTAGGAATGTAGCTCGCCCTCGGGTGAGTGTTATAGC
CTATGGTGATGCGGCGAGGCTCGGGCGAGGTCCGCGCTTCGGCAAGGATGATGGCGTAAT
GGTTGTCGGCGGCCCGTCTTGAAACACGGACCAAGGAGTCTAACATCTATGCGAGTGTTC
GGGTGTCAAACCCCTACGCGTAATGAAAGTGAACGGAGGTGGGAACCGCAAGGCGCACCA
TCGACCGATCCTGATGTCCTCGGATGGATTTGAGTAAGAGCATAGCTGTTGGGACCCGAA
AGATGGTGAACTATGCCTGAATAGGGTGAAGCCAGAGGAAACTCTGGTGGAGGCTCGCAG
CGGTTCTGACGTGCAAATCGATCGTCAAATTTGGGTATAGGGGCG
>URS00005EE47B_438396 Septoria tormentillae partial 28S ribosomal RNA
GACCTCGGATCAGGTAGGGATACCCGCTGAACTTAAGCATA
>URS00005F21B5_438389 Septoria lycopicola eukaryotic LSU rRNA
AGGGATCATTACCGAGTGAGGGCCTCCGGGCTCGACCTCCAACCCTTTGTGAACACAACT
TGTTGCTTCGGGGGCGACCCTGCCGTTTCGACGGCGAGCGCCCCCGGAGGCCTTCAAACA
CTGCATCTCTGCGTCGGAGTTTAAGTCAATTAAACAAAACTTTCAACAACGGATCTCTTG
GTTCTGGCATCGATGAAGAACGCAGCGAAATGCGATAAGTAATGTGAATTGCAGAATTCA
GTGAATCATCGAATCTTTGAACGCACATTGCGCCCTTTGGTATTCCGAAGGGCATGCCTG
TTCGAGCGTCATTTCACCACTCAAGCCTGGCTTGGTATTGGGCGCCGCGGTCCGTCCGCG
CGCCTCAAAGTCTCCGGCTGAGCTGTCCGTCTCCCAGCGTTGTGATTTCATTAATCGCTG
CGGAGTGCGGGTGGCCGCGGCCGTTAAACCTTTCACAAGGTTGACCTCGGATCAGGTAGG
GATACCCGCTGAACTTAA
>URS00005F3D1C_215479 Septoria scabiosicola partial 28S ribosomal RNA
TTGACCTCGGATCAGGTAGGGATACCCGCTGAACTTAAGCATATCAA
>URS00005F3FF5_1279468 Septoria cf. chrysanthemella CBS 351.58 eukaryotic LSU rRNA
GGGATCATTACTTGGATGATGAGTTTTTCGGGCTCCACCTCCAACCCTTTGTGAACACAA
CTTGTTGCTTCGGGGGCGACCCTGCCGTTTCGACGGCGAGCGCCCCCGGAGGCCTTCAAA
CACTGCATCTTTGCGTCGGAGTTTAAGTAAATTAAACAAAACTTTCAACAACGGATCTCT
TGGTTCTGGCATCGATGAAGAACGCAGCGAAATGCGATAAGTAATGTGAATTGCAGAATT
CAGTGAATCATCGAATCTTTGAACGCACATTGCGCCCCTTGGTATTCCGAGGGGCATGCC
TGTTCGAGCGTCATTTCACCACTCAAGCCTGGCTTGGTATTGGGCGCCGCGGTCAATCCG
CGCGCCTCAAAGTCTCCGGCTGAGCTGTCCGTCTCTAAGCGTTGTGATATCATTAATCGC
TTCGGAGTGCGGGCGGCCGCGGCCGTTAAATCTTTCACAAGGTTGACCTCG
>URS00005F3FF5_1279469 Septoria cf. chrysanthemella CBS 483.63 eukaryotic LSU rRNA
GGGATCATTACTTGGATGATGAGTTTTTCGGGCTCCACCTCCAACCCTTTGTGAACACAA
CTTGTTGCTTCGGGGGCGACCCTGCCGTTTCGACGGCGAGCGCCCCCGGAGGCCTTCAAA
CACTGCATCTTTGCGTCGGAGTTTAAGTAAATTAAACAAAACTTTCAACAACGGATCTCT
TGGTTCTGGCATCGATGAAGAACGCAGCGAAATGCGATAAGTAATGTGAATTGCAGAATT
CAGTGAATCATCGAATCTTTGAACGCACATTGCGCCCCTTGGTATTCCGAGGGGCATGCC
TGTTCGAGCGTCATTTCACCACTCAAGCCTGGCTTGGTATTGGGCGCCGCGGTCAATCCG
CGCGCCTCAAAGTCTCCGGCTGAGCTGTCCGTCTCTAAGCGTTGTGATATCATTAATCGC
TTCGGAGTGCGGGCGGCCGCGGCCGTTAAATCTTTCACAAGGTTGACCTCG
>URS00005FC04A_397756 Septoria malagutii eukaryotic LSU rRNA
GAAGCGGCAACAGCTCAAATTTGAAATCTGGCGCAAGCCCGAGTTGTAATTTGTAGAGGA
TGCTTCTGGGTAGCGACCGATCTAAGTTCCTTGGAACAGGACGTCATAGAGGGTGAGAAT
CCCGTATGTGACCGGCCCGCACCCTTTACGTAGCTCCTTCGACGAGTCGAGTTGTTTGGG
AATGCAGCTCTAAATGGGAGGTAAATTTCTTCTAAAGCTAAATACCGGCCAGAGACCGAT
AGCGCACAAGTAGAGTGATCGAAAGATGAAAAGTACTTTGGAAAGAGAGTTAAAAAGCAC
GTGAAATTGTTGAAAGGGAAGCGCCTGCAACCAGACTTCGTGGCAGTGTTCCGCCGGTCT
TCTGACCGGTTTATTCTCTGTCGCGAGGCCATCATCGTCTAGGCCCGCCGGATAAGACCT
TAGGAATGTAGCTCACCTTCGGGGGAGTGTTATAGCTTATGGTGATGCGGCGAGGCTTGG
GCGAGGTCCGCGCTTCGGCAAGGATGATGGCGTAATGGTTGTCGGCGGCCCGTCTTGAAA
CACGGACCAAGGAGTCTAACATCTATGCGAGTGTTCGGGTGTCAAACCCCTACGCGTAAT
GAAAGTGAACGGAGGTGGGAACCGCAAGGTGCACCATCGACCGATCCTGATGTCCTCGGA
TGGATTTGAGTAAGAGCATAGCTGTTGGGACCCGAAAGATGGTGAACTATGCCTGAATAG
GGTGAAGCCAGAGGAAACTCTGGTGGA
>URS00005FC04A_409500 Septoria citri eukaryotic LSU rRNA
GAAGCGGCAACAGCTCAAATTTGAAATCTGGCGCAAGCCCGAGTTGTAATTTGTAGAGGA
TGCTTCTGGGTAGCGACCGATCTAAGTTCCTTGGAACAGGACGTCATAGAGGGTGAGAAT
CCCGTATGTGACCGGCCCGCACCCTTTACGTAGCTCCTTCGACGAGTCGAGTTGTTTGGG
AATGCAGCTCTAAATGGGAGGTAAATTTCTTCTAAAGCTAAATACCGGCCAGAGACCGAT
AGCGCACAAGTAGAGTGATCGAAAGATGAAAAGTACTTTGGAAAGAGAGTTAAAAAGCAC
GTGAAATTGTTGAAAGGGAAGCGCCTGCAACCAGACTTCGTGGCAGTGTTCCGCCGGTCT
TCTGACCGGTTTATTCTCTGTCGCGAGGCCATCATCGTCTAGGCCCGCCGGATAAGACCT
TAGGAATGTAGCTCACCTTCGGGGGAGTGTTATAGCTTATGGTGATGCGGCGAGGCTTGG
GCGAGGTCCGCGCTTCGGCAAGGATGATGGCGTAATGGTTGTCGGCGGCCCGTCTTGAAA
CACGGACCAAGGAGTCTAACATCTATGCGAGTGTTCGGGTGTCAAACCCCTACGCGTAAT
GAAAGTGAACGGAGGTGGGAACCGCAAGGTGCACCATCGACCGATCCTGATGTCCTCGGA
TGGATTTGAGTAAGAGCATAGCTGTTGGGACCCGAAAGATGGTGAACTATGCCTGAATAG
GGTGAAGCCAGAGGAAACTCTGGTGGA
>URS00005FD772_1352311 Septoria sp. CBS 128650 eukaryotic LSU rRNA
GCGGAGGGATCATTACTGAGTGAGGGCCTTCGGGCTCGACCTCCAACCCTTTGTGAACAC
AACTTGTTGCTTCGGGGGCGACCCTGCCGTTTCGACGGCGAGCGCCCCCGGAGACCATCA
AACACTGCATCTTTGCGTCGGAGTTTAAGTAAATTAAACAAAACTTTCAACAACGGATCT
CTTGGTTCTGGCATCGATGAAGAACGCAGCGAAATGCGATAAGTAATGTGAATTGCAGAA
TTCAGTGAATCATCGAATCTTTGAACGCACATTGCGCCCTTCGGTATTCCGAAGGGCATG
CCTGTTCGAGCGTCATTTCACCACTCAAGCCTGGCTTGGTATTGGGCGCCGCGGTCAATC
CGCGCGCCTCAAAGTCTCCGGCTGAGCTGTCCGTCTCTAAGCGTTGTGATTTCATTAATC
GCTTCGGAGTGCGGGCGGCCGCGGCCGTTAAATCTTTCACAAGGTTGACCTCGGATCAGG
TAGGGATACCCGCTG
>URS0000604B00_438389 Septoria lycopicola eukaryotic LSU rRNA
GCGGAGGGATCATTACCGAGTGAGGGCCTCCGGGCTCGACCTCCAACCCTTTGTGAACAC
AACTTGTTGCTTCGGGGGCGACCCTGCCGTTTCGACGGCGAGCGCCCCCGGAGGCCTTCA
AACACTGCATCTCTGCGTCGGAGTTTAAGTCAATTAAACAAAACTTTCAACAACGGATCT
CTTGGTTCTGGCATCGATGAAGAACGCAGCGAAATGCGATAAGTAATGTGAATTGCAGAA
TTCAGTGAATCATCGAATCTTTGAACGCACATTGCGCCCTTTGGTATTCCGAAGGGCATG
CCTGTTCGAGCGTCATTTCACCACTCAAGCCTGGCTTGGTATTGGGCGCCGCGGTCCGTC
CGCGCGCCTCAAAGTCTCCGGCTGAGCTGTCCGTCTCCCAGCGTTGTGATTTCATTAATC
GCTGCGGAGTGCGGGTGGCCGCGGCCGTTAAACCTTTCACAAGGTTGACCTCGGATCAGG
TAGGGATACCCGCTG
>URS000060ACF0_1329208 Septoria sp. TCM-6 5.8S ribosomal RNA
ACAACGGATCTCTTGGTTCTGGCATCGATGAAGAACGCAGCGAAATGCGATAAGTAATGT
GAATTGCAGAATTCAGTGAATCATCGAATCTTTGAACGCACATTGCGCCCTTTGGTATTC
CGAAGGGCATGCCTGTTCGAGCGTC
>URS000060CB58_438384 Septoria cerastii eukaryotic LSU rRNA
GCGGAGGGATCATTACTGAGTGAGGGCCTTCGGGCTCGACCTCCAACCCTTTGTGAACAC
AACTTGTTGCTTCGGGGGCGACCCTGCCGTTTCGACGGCGAGCGCCCCCGGAGACCATCA
AACACTGCATCTTTGCGTCGGAGTTTAAGCAAATTAAACAAAACTTTCAACAACGGATCT
CTTGGTTCTGGCATCGATGAAGAACGCAGCGAAATGCGATAAGTAATGTGAATTGCAGAA
TTCAGTGAATCATCGAATCTTTGAACGCACATTGCGCCCTTTGGTATTCCGAAGGGCATG
CCTGTTCGAGCGTCATTTCACCACTCAAGCCTGGCTTGGTATTGGGCGCCGCGGTCAATC
CGCGCGCCTCAAAGTCTCCGGCTGAGCTGTCCGTCTCTAAGCGTTGTGATTTCATTAATC
GCTTCGGAGTGCGGGCGGCCGCGGCCGTTAAATCTTTCACAAGGTTGACCTCGGATCAGG
TAGGGATACCCGCTG
>URS0000612920_266402 Septoria erigerontis eukaryotic LSU rRNA
AGGGATCATTACTGAGTGAGGGCCTTCGGGCTCGACCTCCAACCCTTTGTGAACACAACT
TGTTGCTTCGGGGGCGACCCTGCCGTTTCGACGGCGAGCGCCCCCGGAGACCATCAAACA
CTGCATCTTTGCGTCGGAGTTTAAGTAAATTAAACAAAACTTTCAACAACGGATCTCTTG
GTTCTGGCATCGATGAAGAACGCAGCGAAATGCGATAAGTAATGTGAATTGCAGAATTCA
[truncated: 181,080 more chars]
