# Supplementary material for: ASVmaker: A New Tool to Improve Taxonomic Identifications for Amplicon Sequencing Data
Source: Plants (Basel). 2023 Oct 25;12(21):3678. doi: 10.3390/plants12213678 (PMC10647208; doi:10.3390/plants12213678)
Supplement: Supplementary file 1 [file plants-12-03678-s001.zip › ASVmaker_paper_archive/ITS/grepGENUS.sh]

# GET DATA from repository
# Downloaded data from UNITE + INSD - 8.3 - Fungi : https://doi.org/10.15156/BIO/1281531

# PREPARE DATA
gunzip A99E63B72ECDEB873635516517B9DB8CAE11F661BC8C53BEC7F08574DDD23E3B.gz

# EXTRACT GENUS SEQUENCES
for GENUS in `cat genus.txt`
do
grep -A 1 "$GENUS;" UNITE_public_10.05.2021.fasta > origin/${GENUS}_unite.fasta
done
