# Supplementary material for: ASVmaker: A New Tool to Improve Taxonomic Identifications for Amplicon Sequencing Data
Source: Plants (Basel). 2023 Oct 25;12(21):3678. doi: 10.3390/plants12213678 (PMC10647208; doi:10.3390/plants12213678)
Supplement: Supplementary file 1 [file plants-12-03678-s001.zip › ASVmaker_paper_archive/ITS/database/all/Verticillium_mergeSA_ext.txt]

SA1	Verticillium_longisporum	Verticillium_dahliae
SA2	Verticillium_nonalfalfae	Verticillium_albo-atrum
SA3	Verticillium_zaregamsianum	Verticillium_tricorpus
SA4	Verticillium_alfalfae	Verticillium_nubilum	Verticillium_albo-atrum
SA5	Verticillium_tricorpus	Verticillium_klebahnii	Verticillium_isaacii
SA6	Verticillium_longisporum	Verticillium_dahliae
SA7	Verticillium_tricorpus	Verticillium_isaacii
