# Supplementary material for: ASVmaker: A New Tool to Improve Taxonomic Identifications for Amplicon Sequencing Data
Source: Plants (Basel). 2023 Oct 25;12(21):3678. doi: 10.3390/plants12213678 (PMC10647208; doi:10.3390/plants12213678)
Supplement: Supplementary file 1 [file plants-12-03678-s001.zip › ASVmaker_paper_archive/ITS/database/all/Ustilago_mergeSA_ext.txt]

SA1	Ustilago_striiformis	Ustilago_nunavutica
SA2	Ustilago_striiformis	Ustilago_nunavutica
SA3	Ustilago_hordei	Ustilago_bullata
SA4	Ustilago_sphaerogena	Ustilago_trichophora
SA5	Ustilago_grandis	Ustilago_bullata
