# Supplementary material for: ASVmaker: A New Tool to Improve Taxonomic Identifications for Amplicon Sequencing Data
Source: Plants (Basel). 2023 Oct 25;12(21):3678. doi: 10.3390/plants12213678 (PMC10647208; doi:10.3390/plants12213678)
Supplement: Supplementary file 1 [file plants-12-03678-s001.zip › ASVmaker_paper_archive/ITS/database/all/Colletotrichum_mergeSA_ext.txt]

SA1	Colletotrichum_incarnatum	Colletotrichum_gloeosporioides_complex	Colletotrichum_taiwanense	Colletotrichum_gigasporum	Colletotrichum_thailandicum	Colletotrichum_gigasporum_complex
SA2	Colletotrichum_coffeanum	Colletotrichum_gloeosporioides_complex
SA3	Colletotrichum_coccodes	Colletotrichum_gloeosporioides_complex	Colletotrichum_crassipes
SA4	Colletotrichum_temperatum	Colletotrichum_gloeosporioides_complex	Colletotrichum_boninense_complex	Colletotrichum_caricae	Colletotrichum_tropicicola
SA5	Colletotrichum_orchidearum_complex	Colletotrichum_coccodes	Colletotrichum_gloeosporioides_complex	Colletotrichum_crassipes	Colletotrichum_boninense_complex	Colletotrichum_acutatum_complex	Colletotrichum_graminicola_complex
SA6	Colletotrichum_boninense_complex	Colletotrichum_coffeanum	Colletotrichum_fragariae	Colletotrichum_gloeosporioides_complex
SA7	Colletotrichum_orchidearum_complex	Colletotrichum_sichuanense	Colletotrichum_gloeosporioides_complex	Colletotrichum_boninense_complex	Colletotrichum_magnum_complex
SA8	Colletotrichum_truncatum_complex	Colletotrichum_orchidearum_complex	Colletotrichum_gloeosporioides_complex	Colletotrichum_boninense_complex	Colletotrichum_magnum_complex
SA9	Colletotrichum_boninense_complex	Colletotrichum_fructivorum	Colletotrichum_gloeosporioides_complex
SA10	Colletotrichum_fragariae	Colletotrichum_gloeosporioides_complex
SA11	Colletotrichum_destructivum_complex	Colletotrichum_gloeosporioides_complex	Colletotrichum_acutatum_complex
SA12	Colletotrichum_truncatum_complex	Colletotrichum_ampelinum	Colletotrichum_gloeosporioides_complex
SA13	Colletotrichum_boninense_complex	Colletotrichum_truncatum_complex	Colletotrichum_gloeosporioides_complex	Colletotrichum_nicotianae
SA14	Colletotrichum_truncatum_complex	Colletotrichum_orchidearum_complex	Colletotrichum_gloeosporioides_complex	Colletotrichum_orbiculare_complex	Colletotrichum_magnum_complex
SA15	Colletotrichum_boninense_complex	Colletotrichum_gloeosporioides_complex
SA16	Colletotrichum_boninense_complex	Colletotrichum_gloeosporioides_complex
SA17	Colletotrichum_chlorophyti	Colletotrichum_truncatum_complex	Colletotrichum_corchori-capsularis	Colletotrichum_gloeosporioides_complex	Colletotrichum_boninense_complex	Colletotrichum_dematium_complex
SA18	Colletotrichum_orchidearum_complex	Colletotrichum_gloeosporioides_complex
SA19	Colletotrichum_boninense_complex	Colletotrichum_gloeosporioides_complex
SA20	Colletotrichum_boninense_complex	Colletotrichum_gloeosporioides_complex
SA21	Colletotrichum_gloeosporioides_complex	Colletotrichum_acutatum_complex
SA22	Colletotrichum_gloeosporioides_complex	Colletotrichum_crassipes
SA23	Colletotrichum_fragariae	Colletotrichum_gloeosporioides_complex	Colletotrichum_acutatum_complex
SA24	Colletotrichum_truncatum_complex	Colletotrichum_destructivum_complex	Colletotrichum_dematium_complex	Colletotrichum_acutatum_complex
SA25	Colletotrichum_boninense_complex	Colletotrichum_orchidearum_complex
SA26	Colletotrichum_acutatum_complex	Colletotrichum_graminicola_complex
SA27	Colletotrichum_truncatum_complex	Colletotrichum_destructivum_complex	Colletotrichum_dematium_complex
SA28	Colletotrichum_truncatum_complex	Colletotrichum_dematium_complex	Colletotrichum_spaethianum_complex
SA29	Colletotrichum_fragariae	Colletotrichum_gloeosporioides_complex
SA30	Colletotrichum_gloeosporioides_complex	Colletotrichum_orchidearum_complex
SA31	Colletotrichum_gloeosporioides_complex	Colletotrichum_acutatum_complex
SA32	Colletotrichum_magnum_complex	Colletotrichum_gloeosporioides_complex
SA33	Colletotrichum_boninense_complex	Colletotrichum_gloeosporioides_complex
SA34	Colletotrichum_gloeosporioides_complex	Colletotrichum_orchidearum_complex
SA35	Colletotrichum_coccodes	Colletotrichum_gloeosporioides_complex
SA36	Colletotrichum_magnum_complex	Colletotrichum_gloeosporioides_complex
SA37	Colletotrichum_magnum_complex	Colletotrichum_gloeosporioides_complex
SA38	Colletotrichum_gloeosporioides_complex	Colletotrichum_orbiculare_complex
SA39	Colletotrichum_destructivum_complex	Colletotrichum_gloeosporioides_complex
SA40	Colletotrichum_truncatum_complex	Colletotrichum_destructivum_complex	Colletotrichum_dematium_complex	Colletotrichum_graminicola_complex
SA41	Colletotrichum_fragariae	Colletotrichum_gloeosporioides_complex
SA42	Colletotrichum_gloeosporioides_complex	Colletotrichum_acutatum_complex
SA43	Colletotrichum_trichellum	Colletotrichum_dematium_complex
SA44	Colletotrichum_truncatum_complex	Colletotrichum_dematium_complex	Colletotrichum_spaethianum_complex
SA45	Colletotrichum_dematium_complex	Colletotrichum_truncatum_complex
SA46	Colletotrichum_coccodes	Colletotrichum_gloeosporioides_complex
SA47	Colletotrichum_destructivum_complex	Colletotrichum_coccodes
SA48	Colletotrichum_orbiculare_complex	Colletotrichum_gloeosporioides_complex
SA49	Colletotrichum_coffeanum	Colletotrichum_coccodes	Colletotrichum_gloeosporioides_complex	Colletotrichum_boninense_complex	Colletotrichum_orbiculare_complex
SA50	Colletotrichum_destructivum_complex	Colletotrichum_orbiculare_complex
SA51	Colletotrichum_destructivum_complex	Colletotrichum_linicola
SA52	Colletotrichum_gigasporum_complex	Colletotrichum_gloeosporioides_complex
SA53	Colletotrichum_gigasporum_complex	Colletotrichum_taiwanense
SA54	Colletotrichum_gloeosporioides_complex	Colletotrichum_gigasporum_complex
SA55	Colletotrichum_magnum_complex	Colletotrichum_gloeosporioides_complex
SA56	Colletotrichum_magnum_complex	Colletotrichum_gloeosporioides_complex
SA57	Colletotrichum_crassipes	Colletotrichum_taiwanense	Colletotrichum_gigasporum_complex
SA58	Colletotrichum_taiwanense	Colletotrichum_gigasporum_complex	Colletotrichum_gloeosporioides_complex
SA59	Colletotrichum_orchidearum_complex	Colletotrichum_gloeosporioides_complex
SA60	Colletotrichum_fructivorum	Colletotrichum_gloeosporioides_complex
SA61	Colletotrichum_nigrum	Colletotrichum_coccodes	Colletotrichum_gloeosporioides_complex
