# Supplementary material for: ASVmaker: A New Tool to Improve Taxonomic Identifications for Amplicon Sequencing Data
Source: Plants (Basel). 2023 Oct 25;12(21):3678. doi: 10.3390/plants12213678 (PMC10647208; doi:10.3390/plants12213678)
Supplement: Supplementary file 1 [file plants-12-03678-s001.zip › ASVmaker_paper_archive/ITS/database/all/Septoria_mergeSA_ext.txt]

SA1	Septoria_linicola	Septoria_verbenae	Septoria_scabiosicola	Septoria_eucalyptorum	Septoria_passiflorae	Septoria_chromolaenae	Septoria_limonum	Septoria_sisyrinchii	Septoria_cirsii	Septoria_citricola	Septoria_cretae	Septoria_digitalis	Septoria_mazi	Septoria_anthurii	Septoria_cucubali	Septoria_matthiolae	Septoria_justiciae	Septoria_oenanthis	Septoria_abei	Septoria_lavandulae	Septoria_protearum	Septoria_provencialis	Septoria_passifloricola	Septoria_rudbeckiae	Septoria_chamaecysti	Septoria_lepidiicola	Septoria_campanulae
SA2	Septoria_lycopicola	Septoria_stachydicola
SA3	Septoria_urticae	Septoria_glycinicola	Septoria_verbascicola	Septoria_tormentillae	Septoria_violae-palustris	Septoria_cerastii	Septoria_sigesbeckiae	Septoria_villarsiae	Septoria_pachyspora	Septoria_melissae	Septoria_galeopsidis	Septoria_taraxaci	Septoria_orchidearum	Septoria_epilobii	Septoria_convolvuli	Septoria_tatarica	Septoria_polygonorum	Septoria_digitalis	Septoria_crepidis	Septoria_epambrosiae	Septoria_calendulae	Septoria_codonopsidis	Septoria_erigerontis	Septoria_bothriospermi	Septoria_glycines	Septoria_astericola	Septoria_stachydis	Septoria_agrimoniicola	Septoria_protearum	Septoria_atropurpurea	Septoria_callistephi	Septoria_lysimachiae	Septoria_leptostachya	Septoria_perillae	Septoria_tinctoriae	Septoria_dysentericae	Septoria_menthae	Septoria_phlogis
SA4	Septoria_villarsiae	Septoria_polygonorum
SA5	Septoria_lycopersici	Septoria_petroselini	Septoria_anthrisci	Septoria_carvi	Septoria_exotica	Septoria_lamii	Septoria_steviae	Septoria_napelli	Septoria_chrysanthemella	Septoria_coprosmae	Septoria_paridis	Septoria_putrida	Septoria_posoniensis	Septoria_saposhnikoviae	Septoria_cucurbitacearum	Septoria_matricariae	Septoria_lepidiicola	Septoria_lycoctoni	Septoria_lamiicola
SA6	Septoria_apocyni	Septoria_pistaciarum
SA7	Septoria_cirsii	Septoria_malagutii
SA8	Septoria_senecionis	Septoria_stellariae
SA9	Septoria_microspora	Septoria_gentianae
SA10	Septoria_helianthicola	Septoria_helianthina
