# Supplementary material for: ASVmaker: A New Tool to Improve Taxonomic Identifications for Amplicon Sequencing Data
Source: Plants (Basel). 2023 Oct 25;12(21):3678. doi: 10.3390/plants12213678 (PMC10647208; doi:10.3390/plants12213678)
Supplement: Supplementary file 1 [file plants-12-03678-s001.zip › ASVmaker_paper_archive/ITS/database/all/Colletotrichum_info_merge.txt]

USERNAME : clement
DATE  : 25/06/2023
TIME  : 19:52
SYSTEM  : Linux
PLATEFORM  : Linux-5.19.0-45-generic-x86_64-with-glibc2.35
PYTHON VERSION : 3.10.6 (main, May 29 2023, 11:10:38) [GCC 11.3.0]


=============================================================================================
=========                               Init Data                                   =========
=============================================================================================
Fasta file name : origin/Colletotrichum_RNAcentral
Original database of the fasta file : rnaCentral
Forward primer : ['>forward_BITS', 'ACCTGCGGARGGATCA']
Reverse primer : ['>reverse_B58S3', 'GAGATCCRTTGYTRAAAGTT']
Forward mismatch tolerance : 5
Reverse mismatch tolerance : 5
Trimmed primer : True

****************************************
===> INIT DATA
File name : origin/Colletotrichum_RNAcentral

--------------SEQUENCES---------------------
S Number of sequences : 344
S Maximum sequences length : 3206
S Minimum sequences length : 201
S Mean sequences length : 586.3924418604652

---------------TAXONS-----------------------
T Number of different taxons : 50
T Maximum number of sequences per taxon : 167
T Minimum number of sequences per taxon : 1
T Mean number of sequences per taxon : 6.88
T Number of SAs taxons : 28

---------------COMPLEXS---------------------
C Number of differents complex : 12
C Maximum number of taxons per complex : 19
C Minimum number of taxons per complex : 1
C Mean number of taxons per complex : 4.0
C Maximum number of sequences per complex : 167
C Minimum number of sequences per complex : 1
C Mean number of sequences per complex : 25.0

--------------AMPLICONS---------------------
A Number of amplicons : 344
A Maximum amplicons length : 283
A Minimum amplicons length : 52
A Mean amplicons length : 177.9825581395349
A Number of redundant amplicons : 0
****************************************


=============================================================================================
=========                            Merge Informations                              =========
=============================================================================================

****************************************
===> DATABASE/UNITE/COLLETOTRICHUM_UNITE_EDIT.JSON INFOS
File name : origin/Colletotrichum_RNAcentral

--------------SEQUENCES---------------------
S Number of sequences : 344
S Maximum sequences length : 3206
S Minimum sequences length : 201
S Mean sequences length : 586.3924418604652

---------------TAXONS-----------------------
T Number of different taxons : 50
T Maximum number of sequences per taxon : 167
T Minimum number of sequences per taxon : 1
T Mean number of sequences per taxon : 6.88
T Number of SAs taxons : 28

---------------COMPLEXS---------------------
C Number of differents complex : 12
C Maximum number of taxons per complex : 19
C Minimum number of taxons per complex : 1
C Mean number of taxons per complex : 4.0
C Maximum number of sequences per complex : 167
C Minimum number of sequences per complex : 1
C Mean number of sequences per complex : 25.0

--------------AMPLICONS---------------------
A Number of amplicons : 344
A Maximum amplicons length : 283
A Minimum amplicons length : 52
A Mean amplicons length : 177.9825581395349
A Number of redundant amplicons : 0
****************************************


=============================================================================================
* database/rnaCentral/Colletotrichum_rnaCentral_edit.json & database/unite/Colletotrichum_unite_edit.json have been MERGED.

****************************************
===> DATABASE/ALL/COLLETOTRICHUM_MERGE.JSON INFOS
File name : origin/Colletotrichum_RNAcentral

--------------SEQUENCES---------------------
S Number of sequences : 734
S Maximum sequences length : 3206
S Minimum sequences length : 201
S Mean sequences length : 589.9577656675749

---------------TAXONS-----------------------
T Number of different taxons : 50
T Maximum number of sequences per taxon : 167
T Minimum number of sequences per taxon : 1
T Mean number of sequences per taxon : 6.88
T Number of SAs taxons : 28

---------------COMPLEXS---------------------
C Number of differents complex : 12
C Maximum number of taxons per complex : 19
C Minimum number of taxons per complex : 1
C Mean number of taxons per complex : 4.0
C Maximum number of sequences per complex : 167
C Minimum number of sequences per complex : 1
C Mean number of sequences per complex : 25.0

--------------AMPLICONS---------------------
A Number of amplicons : 734
A Maximum amplicons length : 283
A Minimum amplicons length : 52
A Mean amplicons length : 178.08855585831063
A Number of redundant amplicons : 0
****************************************


=============================================================================================
=========                            Export Informations                            =========
=============================================================================================
* DATABASE JSON file exported as 'database/all/Colletotrichum_merge.json'.
* INFOS TXT file exported as 'database/all/Colletotrichum_info_merge.txt'.
