# Supplementary material for: ASVmaker: A New Tool to Improve Taxonomic Identifications for Amplicon Sequencing Data
Source: Plants (Basel). 2023 Oct 25;12(21):3678. doi: 10.3390/plants12213678 (PMC10647208; doi:10.3390/plants12213678)
Supplement: Supplementary file 1 [file plants-12-03678-s001.zip › ASVmaker_paper_archive/ITS/database/unite/Colletotrichum_unite_sa_ext.txt]

SA1	FJ515007|Colletotrichum_crassipes	JX010164|Colletotrichum_gloeosporioides_complex	MN486560|Colletotrichum_graminicola_complex	MN783325|Colletotrichum_coccodes	MH142462|Colletotrichum_orchidearum_complex	JX258682|Colletotrichum_boninense_complex
SA2	KP174769|Colletotrichum_coffeanum	KU642472|Colletotrichum_gloeosporioides_complex	JN943084|Colletotrichum_fragariae	MF164527|Colletotrichum_boninense_complex
SA3	KJ174459|Colletotrichum_orbiculare_complex	MN486559|Colletotrichum_boninense_complex	KT351595|Colletotrichum_coccodes	KM278559|Colletotrichum_gloeosporioides_complex	MT580975|Colletotrichum_coffeanum
SA4	DQ003092|Colletotrichum_fragariae	KF768556|Colletotrichum_gloeosporioides_complex
SA5	MN075756|Colletotrichum_gloeosporioides_complex	EU520060|Colletotrichum_coffeanum
SA6	KY513778|Colletotrichum_orchidearum_complex	MG542874|Colletotrichum_magnum_complex	JX258701|Colletotrichum_boninense_complex	JX258715|Colletotrichum_truncatum_complex	JQ753987|Colletotrichum_gloeosporioides_complex
SA7	JX145135|Colletotrichum_temperatum	KC790942|Colletotrichum_tropicicola	GU353170|Colletotrichum_gloeosporioides_complex	GQ369601|Colletotrichum_caricae	JX258705|Colletotrichum_boninense_complex
SA8	JX145160|Colletotrichum_fructivorum	MF164532|Colletotrichum_boninense_complex	GQ329690|Colletotrichum_gloeosporioides_complex
SA9	FN566865|Colletotrichum_boninense_complex	JX258737|Colletotrichum_gloeosporioides_complex	HG798903|Colletotrichum_nicotianae	JX258754|Colletotrichum_truncatum_complex
SA10	JX145149|Colletotrichum_fructivorum	FJ539187|Colletotrichum_gloeosporioides_complex
SA11	MF279905|Colletotrichum_sichuanense	KJ174398|Colletotrichum_gloeosporioides_complex	JQ658869|Colletotrichum_orchidearum_complex	KT949410|Colletotrichum_magnum_complex	JX258687|Colletotrichum_boninense_complex
SA12	KY995414|Colletotrichum_truncatum_complex	EU520091|Colletotrichum_ampelinum	KX594336|Colletotrichum_gloeosporioides_complex
SA13	DQ084498|Colletotrichum_gloeosporioides_complex	FJ810510|Colletotrichum_fragariae
SA14	MT941032|Colletotrichum_gloeosporioides_complex	MK304115|Colletotrichum_orchidearum_complex
SA15	KP127988|Colletotrichum_orbiculare_complex	MN886544|Colletotrichum_orchidearum_complex	KC110794|Colletotrichum_truncatum_complex	KU204527|Colletotrichum_magnum_complex	MN833335|Colletotrichum_gloeosporioides_complex
SA16	JX258743|Colletotrichum_gloeosporioides_complex	JX258781|Colletotrichum_boninense_complex
SA17	MK058490|Colletotrichum_coccodes	KC845289|Colletotrichum_crassipes	JX010226|Colletotrichum_gloeosporioides_complex
SA18	JN121206|Colletotrichum_acutatum_complex	LC438763|Colletotrichum_gloeosporioides_complex
SA19	AJ301925|Colletotrichum_gloeosporioides_complex	JN943482|Colletotrichum_acutatum_complex
SA20	JQ936321|Colletotrichum_gloeosporioides_complex	HM015853|Colletotrichum_magnum_complex
SA21	EU520250|Colletotrichum_gloeosporioides_complex	KJ846762|Colletotrichum_fragariae	MN886535|Colletotrichum_acutatum_complex
SA22	KU204460|Colletotrichum_magnum_complex	MF076613|Colletotrichum_gloeosporioides_complex
SA23	MN220652|Colletotrichum_gigasporum_complex	JN050242|Colletotrichum_thailandicum	AB738854|Colletotrichum_taiwanense	KC790941|Colletotrichum_gigasporum	MK311219|Colletotrichum_gloeosporioides_complex	GQ369600|Colletotrichum_incarnatum
SA24	KM979896|Colletotrichum_gloeosporioides_complex	MH923283|Colletotrichum_boninense_complex
SA25	KU612886|Colletotrichum_acutatum_complex	AB470867|Colletotrichum_gloeosporioides_complex
SA26	JF830783|Colletotrichum_destructivum_complex	HQ645077|Colletotrichum_gloeosporioides_complex
SA27	KP743390|Colletotrichum_truncatum_complex	MG913610|Colletotrichum_gloeosporioides_complex	MN756651|Colletotrichum_chlorophyti	JX258714|Colletotrichum_boninense_complex	AB046608|Colletotrichum_dematium_complex
SA28	MT908615|Colletotrichum_boninense_complex	HM052820|Colletotrichum_gloeosporioides_complex
SA29	MN498030|Colletotrichum_boninense_complex	MN856361|Colletotrichum_gloeosporioides_complex
SA30	KC010542|Colletotrichum_gloeosporioides_complex	MK796541|Colletotrichum_orchidearum_complex
SA31	JX009424|Colletotrichum_gigasporum_complex	KJ174427|Colletotrichum_gloeosporioides_complex
SA32	AY841137|Colletotrichum_fragariae	JX010284|Colletotrichum_gloeosporioides_complex
SA33	MT470597|Colletotrichum_gigasporum_complex	MF076620|Colletotrichum_gloeosporioides_complex
SA34	DQ868520|Colletotrichum_gloeosporioides_complex	JX258690|Colletotrichum_boninense_complex
SA35	FJ459929|Colletotrichum_gloeosporioides_complex	MN886537|Colletotrichum_coccodes
SA36	FJ624257|Colletotrichum_gloeosporioides_complex	MG461529|Colletotrichum_magnum_complex
SA37	GQ495616|Colletotrichum_gloeosporioides_complex	KR445678|Colletotrichum_orchidearum_complex
SA38	AY841136|Colletotrichum_gloeosporioides_complex	MK247942|Colletotrichum_magnum_complex
SA39	EU400147|Colletotrichum_destructivum_complex	MK503686|Colletotrichum_acutatum_complex	AJ301972|Colletotrichum_gloeosporioides_complex
SA40	MT393759|Colletotrichum_orchidearum_complex	FJ172224|Colletotrichum_gloeosporioides_complex
SA41	EU400137|Colletotrichum_gloeosporioides_complex	KJ576854|Colletotrichum_orbiculare_complex
SA42	KU821176|Colletotrichum_nigrum	JX294039|Colletotrichum_coccodes	EU400145|Colletotrichum_gloeosporioides_complex
SA43	KT185054|Colletotrichum_magnum_complex	FJ172225|Colletotrichum_gloeosporioides_complex
SA44	AB269941|Colletotrichum_orbiculare_complex	EU400138|Colletotrichum_gloeosporioides_complex
SA45	MK247615|Colletotrichum_taiwanense	MN744704|Colletotrichum_gigasporum_complex	MF380748|Colletotrichum_gloeosporioides_complex
SA46	AJ301984|Colletotrichum_coccodes	MH820158|Colletotrichum_destructivum_complex
SA47	KX364055|Colletotrichum_linicola	MT877444|Colletotrichum_destructivum_complex
SA48	AF451909|Colletotrichum_orbiculare_complex	MG978339|Colletotrichum_destructivum_complex
SA49	MN685232|Colletotrichum_destructivum_complex	KY977567|Colletotrichum_truncatum_complex	EU400151|Colletotrichum_graminicola_complex	LS992003|Colletotrichum_dematium_complex
SA50	GU479903|Colletotrichum_destructivum_complex	EU326180|Colletotrichum_truncatum_complex	MH863533|Colletotrichum_dematium_complex
SA51	GQ369599|Colletotrichum_acutatum_complex	JN717227|Colletotrichum_truncatum_complex	JX868704|Colletotrichum_destructivum_complex	KJ606073|Colletotrichum_dematium_complex
SA52	FJ236463|Colletotrichum_dematium_complex	MK571776|Colletotrichum_spaethianum_complex	EU400139|Colletotrichum_truncatum_complex
SA53	AJ301954|Colletotrichum_dematium_complex	KC110789|Colletotrichum_spaethianum_complex	MT446163|Colletotrichum_truncatum_complex
SA54	AJ301973|Colletotrichum_dematium_complex	AJ301943|Colletotrichum_truncatum_complex
SA55	KC790959|Colletotrichum_boninense_complex	KC790958|Colletotrichum_orchidearum_complex
SA56	GQ369598|Colletotrichum_graminicola_complex	JN943452|Colletotrichum_acutatum_complex
SA57	MH865002|Colletotrichum_trichellum	EU400142|Colletotrichum_dematium_complex
SA58	MT908477|Colletotrichum_taiwanense	MT605261|Colletotrichum_gigasporum_complex	MN871663|Colletotrichum_crassipes
SA59	MT605262|Colletotrichum_gigasporum_complex	GU935907|Colletotrichum_taiwanense
