# Supplementary material for: ASVmaker: A New Tool to Improve Taxonomic Identifications for Amplicon Sequencing Data
Source: Plants (Basel). 2023 Oct 25;12(21):3678. doi: 10.3390/plants12213678 (PMC10647208; doi:10.3390/plants12213678)
Supplement: Supplementary file 1 [file plants-12-03678-s001.zip › ASVmaker_paper_archive/ITS/database/unite/Septoria_unite_sa_ext.txt]

SA1	MH865039|Septoria_codonopsidis	KJ683739|Septoria_melissae	MH865032|Septoria_agrimoniicola	KF251579|Septoria_tormentillae	KF251391|Septoria_crepidis	UDB035397|Septoria_epambrosiae	KF251495|Septoria_perillae	KF251568|Septoria_stachydis	MH862784|Septoria_galeopsidis	KF251412|Septoria_epilobii	KU195826|Septoria_glycines	KF251354|Septoria_bothriospermi	KC874682|Septoria_tatarica	MH865100|Septoria_pachyspora	KF251357|Septoria_calendulae	KF251589|Septoria_villarsiae	MH865047|Septoria_glycinicola	KF251578|Septoria_tinctoriae	MH865055|Septoria_convolvuli	KF251577|Septoria_taraxaci	KF251406|Septoria_dysentericae	KF251502|Septoria_polygonorum	MF540351|Septoria_protearum	KF251465|Septoria_lysimachiae	KF251352|Septoria_atropurpurea	MH865042|Septoria_cerastii	KF251358|Septoria_callistephi	MH865107|Septoria_violae-palustris	MH865036|Septoria_erigerontis	MH865059|Septoria_orchidearum	JQ713863|Septoria_phlogis	KF251348|Septoria_astericola	KF251584|Septoria_verbascicola	MH855585|Septoria_menthae	KF251547|Septoria_sigesbeckiae	KF251452|Septoria_leptostachya	KF251402|Septoria_digitalis	KF251581|Septoria_urticae
SA2	KF251585|Septoria_verbenae	DQ303096|Septoria_provencialis	MK121976|Septoria_chromolaenae	KF251485|Septoria_oenanthis	JQ677043|Septoria_rudbeckiae	KF251382|Septoria_citricola	MK643049|Septoria_passifloricola	KF251450|Septoria_lepidiicola	KF373078|Septoria_lavandulae	KF251551|Septoria_sisyrinchii	KF251341|Septoria_anthurii	KF251493|Septoria_passiflorae	KF251417|Septoria_eucalyptorum	KF251538|Septoria_scabiosicola	KF251474|Septoria_mazi	KF251233|Septoria_cretae	KF251460|Septoria_linicola	KF251510|Septoria_protearum	KF251459|Septoria_limonum	KF251436|Septoria_justiciae	KP942868|Septoria_cucubali	KC874680|Septoria_cirsii	KF251371|Septoria_chamaecysti	KM975409|Septoria_matthiolae	KF251333|Septoria_abei	FJ557246|Septoria_digitalis	KF251361|Septoria_campanulae
SA3	MH862813|Septoria_matricariae	MK432793|Septoria_coprosmae	KF251399|Septoria_cucurbitacearum	KF251442|Septoria_lamiicola	MK981278|Septoria_carvi	KF251528|Septoria_putrida	KC874681|Septoria_lamii	KF251492|Septoria_paridis	KF251338|Septoria_anthrisci	KF251496|Septoria_petroselini	MH865062|Septoria_lepidiicola	MH865051|Septoria_chrysanthemella	KC874674|Septoria_saposhnikoviae	MH532394|Septoria_steviae	KF251418|Septoria_exotica	DQ841155|Septoria_lycopersici	KF251461|Septoria_lycoctoni	MH865067|Septoria_posoniensis	KF251479|Septoria_napelli
SA4	DQ841154|Septoria_malagutii	KF251381|Septoria_cirsii
SA5	KF251426|Septoria_gentianae	KC874679|Septoria_microspora
SA6	KF251506|Septoria_polygonorum	KF251587|Septoria_villarsiae
SA7	MH862788|Septoria_stellariae	KF251545|Septoria_senecionis
SA8	KF251566|Septoria_stachydicola	KF251464|Septoria_lycopicola
SA9	UDB035163|Septoria_helianthina	KF251432|Septoria_helianthicola
