# Supplementary material for: ASVmaker: A New Tool to Improve Taxonomic Identifications for Amplicon Sequencing Data
Source: Plants (Basel). 2023 Oct 25;12(21):3678. doi: 10.3390/plants12213678 (PMC10647208; doi:10.3390/plants12213678)
Supplement: Supplementary file 1 [file plants-12-03678-s001.zip › ASVmaker_paper_archive/ITS/database/unite/Ustilago_unite_info_filter.txt]

USERNAME : clement
DATE  : 25/04/2023
TIME  : 18:31
SYSTEM  : Linux
PLATEFORM  : Linux-5.19.0-40-generic-x86_64-with-glibc2.35
PYTHON VERSION : 3.10.6 (main, Mar 10 2023, 10:55:28) [GCC 11.3.0]


=============================================================================================
=========                               Init Data                                   =========
=============================================================================================
Fasta file name : origin/Ustilago_unite
Original database of the fasta file : unite
Forward primer : ['>forward_BITS', 'ACCTGCGGARGGATCA']
Reverse primer : ['>reverse_B58S3', 'GAGATCCRTTGYTRAAAGTT']
Forward mismatch tolerance : 5
Reverse mismatch tolerance : 5
Trimmed primer : True

****************************************
===> INIT DATA
File name : origin/Ustilago_unite

--------------SEQUENCES---------------------
S Number of sequences : 515
S Maximum sequences length : 1969
S Minimum sequences length : 452
S Mean sequences length : 758.326213592233

---------------TAXONS-----------------------
T Number of different taxons : 56
T Maximum number of sequences per taxon : 125
T Minimum number of sequences per taxon : 1
T Mean number of sequences per taxon : 9.196428571428571
T Number of SAs taxons : 0

---------------COMPLEXS---------------------
C Number of differents complex : 0
C Maximum number of taxons per complex : 0
C Minimum number of taxons per complex : 0
C Mean number of taxons per complex : 0
C Maximum number of sequences per complex : 0
C Minimum number of sequences per complex : 100000
C Mean number of sequences per complex : 0

--------------AMPLICONS---------------------
A Number of amplicons : 215
A Maximum amplicons length : 262
A Minimum amplicons length : 128
A Mean amplicons length : 244.29767441860466
A Number of redundant amplicons : 28
****************************************


=============================================================================================
=========                            Filter Informations                            =========
=============================================================================================
* TAXONS have been 'GROUPED by COMPLEX'.

****************************************
===> AFTER GROUPING BY COMPLEX 

File name : origin/Ustilago_unite

--------------SEQUENCES---------------------
S Number of sequences : 515
S Maximum sequences length : 1969
S Minimum sequences length : 452
S Mean sequences length : 758.326213592233

---------------TAXONS-----------------------
T Number of different taxons : 56
T Maximum number of sequences per taxon : 125
T Minimum number of sequences per taxon : 1
T Mean number of sequences per taxon : 9.196428571428571
T Number of SAs taxons : 0

---------------COMPLEXS---------------------
C Number of differents complex : 0
C Maximum number of taxons per complex : 0
C Minimum number of taxons per complex : 0
C Mean number of taxons per complex : 0
C Maximum number of sequences per complex : 0
C Minimum number of sequences per complex : 100000
C Mean number of sequences per complex : 0

--------------AMPLICONS---------------------
A Number of amplicons : 215
A Maximum amplicons length : 262
A Minimum amplicons length : 128
A Mean amplicons length : 244.29767441860466
A Number of redundant amplicons : 28
****************************************

=============================================================================================
* DATASET has been 'CLEANED'.
Ustilago is in your dataset.
* 'UNVERIFIED' and 'UNCULTURED' genus have been 'REMOVED'.

****************************************
===> AFTER CLEANING WITH : USTILAGO -- NONE -- UNVERIFIED=FALSE
File name : origin/Ustilago_unite

--------------SEQUENCES---------------------
S Number of sequences : 398
S Maximum sequences length : 1393
S Minimum sequences length : 452
S Mean sequences length : 755.5653266331658

---------------TAXONS-----------------------
T Number of different taxons : 55
T Maximum number of sequences per taxon : 125
T Minimum number of sequences per taxon : 1
T Mean number of sequences per taxon : 7.236363636363636
T Number of SAs taxons : 0

---------------COMPLEXS---------------------
C Number of differents complex : 0
C Maximum number of taxons per complex : 0
C Minimum number of taxons per complex : 0
C Mean number of taxons per complex : 0
C Maximum number of sequences per complex : 0
C Minimum number of sequences per complex : 100000
C Mean number of sequences per complex : 0

--------------AMPLICONS---------------------
A Number of amplicons : 184
A Maximum amplicons length : 262
A Minimum amplicons length : 128
A Mean amplicons length : 245.04347826086956
A Number of redundant amplicons : 25
****************************************


=============================================================================================
* 'SEQUENCES VARIANTS' have been removed if 'NO AMPLICONS'.

****************************************
===> AFTER DELETING SEQUENCES VARIANTS WITHOUT AMPLICONS
File name : origin/Ustilago_unite

--------------SEQUENCES---------------------
S Number of sequences : 184
S Maximum sequences length : 1391
S Minimum sequences length : 537
S Mean sequences length : 858.2119565217391

---------------TAXONS-----------------------
T Number of different taxons : 34
T Maximum number of sequences per taxon : 68
T Minimum number of sequences per taxon : 1
T Mean number of sequences per taxon : 5.411764705882353
T Number of SAs taxons : 0

---------------COMPLEXS---------------------
C Number of differents complex : 0
C Maximum number of taxons per complex : 0
C Minimum number of taxons per complex : 0
C Mean number of taxons per complex : 0
C Maximum number of sequences per complex : 0
C Minimum number of sequences per complex : 100000
C Mean number of sequences per complex : 0

--------------AMPLICONS---------------------
A Number of amplicons : 184
A Maximum amplicons length : 262
A Minimum amplicons length : 128
A Mean amplicons length : 245.04347826086956
A Number of redundant amplicons : 24
****************************************


=============================================================================================
* SEQUENCES VARIANTS have been removed by TAXON.

****************************************
===> AFTER DELETING REDUNDANT SEQUENCE VARIANT
File name : origin/Ustilago_unite

--------------SEQUENCES---------------------
S Number of sequences : 151
S Maximum sequences length : 1391
S Minimum sequences length : 537
S Mean sequences length : 797.9602649006622

---------------TAXONS-----------------------
T Number of different taxons : 34
T Maximum number of sequences per taxon : 44
T Minimum number of sequences per taxon : 1
T Mean number of sequences per taxon : 4.4411764705882355
T Number of SAs taxons : 0

---------------COMPLEXS---------------------
C Number of differents complex : 0
C Maximum number of taxons per complex : 0
C Minimum number of taxons per complex : 0
C Mean number of taxons per complex : 0
C Maximum number of sequences per complex : 0
C Minimum number of sequences per complex : 100000
C Mean number of sequences per complex : 0

--------------AMPLICONS---------------------
A Number of amplicons : 151
A Maximum amplicons length : 262
A Minimum amplicons length : 128
A Mean amplicons length : 244.51655629139074
A Number of redundant amplicons : 23
****************************************


=============================================================================================
* 'REDUNDANT AMPLICONS' have been removed by 'TAXON'.

****************************************
===> AFTER DELETING REDUNDANT AMPLICONS
File name : origin/Ustilago_unite

--------------SEQUENCES---------------------
S Number of sequences : 83
S Maximum sequences length : 1391
S Minimum sequences length : 537
S Mean sequences length : 816.1807228915662

---------------TAXONS-----------------------
T Number of different taxons : 34
T Maximum number of sequences per taxon : 22
T Minimum number of sequences per taxon : 1
T Mean number of sequences per taxon : 2.4411764705882355
T Number of SAs taxons : 0

---------------COMPLEXS---------------------
C Number of differents complex : 0
C Maximum number of taxons per complex : 0
C Minimum number of taxons per complex : 0
C Mean number of taxons per complex : 0
C Maximum number of sequences per complex : 0
C Minimum number of sequences per complex : 100000
C Mean number of sequences per complex : 0

--------------AMPLICONS---------------------
A Number of amplicons : 83
A Maximum amplicons length : 262
A Minimum amplicons length : 128
A Mean amplicons length : 241.78313253012047
A Number of redundant amplicons : 2
****************************************


=============================================================================================
=========                            Export Informations                            =========
=============================================================================================
* DATABASE JSON file exported as 'database/unite/Ustilago_unite_filter.json'.
* INFOS TXT file exported as 'database/unite/Ustilago_unite_info_filter.txt'.
