# Supplementary material for: ASVmaker: A New Tool to Improve Taxonomic Identifications for Amplicon Sequencing Data
Source: Plants (Basel). 2023 Oct 25;12(21):3678. doi: 10.3390/plants12213678 (PMC10647208; doi:10.3390/plants12213678)
Supplement: Supplementary file 1 [file plants-12-03678-s001.zip › ASVmaker_paper_archive/ITS/database/unite/Ustilago_unite_sa_ext.txt]

SA1	MH860258|Ustilago_sphaerogena	AY740023|Ustilago_trichophora
SA2	MH854793|Ustilago_grandis	MH854890|Ustilago_bullata
