# Supplementary material for: ASVmaker: A New Tool to Improve Taxonomic Identifications for Amplicon Sequencing Data
Source: Plants (Basel). 2023 Oct 25;12(21):3678. doi: 10.3390/plants12213678 (PMC10647208; doi:10.3390/plants12213678)
Supplement: Supplementary file 1 [file plants-12-03678-s001.zip › ASVmaker_paper_archive/ITS/database/unite/Colletotrichum_unite_info_filter.txt]

USERNAME : clement
DATE  : 25/04/2023
TIME  : 18:23
SYSTEM  : Linux
PLATEFORM  : Linux-5.19.0-40-generic-x86_64-with-glibc2.35
PYTHON VERSION : 3.10.6 (main, Mar 10 2023, 10:55:28) [GCC 11.3.0]


=============================================================================================
=========                               Init Data                                   =========
=============================================================================================
Fasta file name : origin/Colletotrichum_unite
Original database of the fasta file : unite
Forward primer : ['>forward_BITS', 'ACCTGCGGARGGATCA']
Reverse primer : ['>reverse_B58S3', 'GAGATCCRTTGYTRAAAGTT']
Forward mismatch tolerance : 5
Reverse mismatch tolerance : 5
Trimmed primer : True

****************************************
===> INIT DATA
File name : origin/Colletotrichum_unite

--------------SEQUENCES---------------------
S Number of sequences : 21225
S Maximum sequences length : 2888
S Minimum sequences length : 275
S Mean sequences length : 558.76617196702

---------------TAXONS-----------------------
T Number of different taxons : 248
T Maximum number of sequences per taxon : 4578
T Minimum number of sequences per taxon : 1
T Mean number of sequences per taxon : 85.58467741935483
T Number of SAs taxons : 0

---------------COMPLEXS---------------------
C Number of differents complex : 13
C Maximum number of taxons per complex : 47
C Minimum number of taxons per complex : 4
C Mean number of taxons per complex : 16.0
C Maximum number of sequences per complex : 9748
C Minimum number of sequences per complex : 71
C Mean number of sequences per complex : 1233.7692307692307

--------------AMPLICONS---------------------
A Number of amplicons : 8924
A Maximum amplicons length : 283
A Minimum amplicons length : 0
A Mean amplicons length : 177.97456297624385
A Number of redundant amplicons : 276
****************************************


=============================================================================================
=========                            Filter Informations                            =========
=============================================================================================
* TAXONS have been 'GROUPED by COMPLEX'.

****************************************
===> AFTER GROUPING BY COMPLEX 

File name : origin/Colletotrichum_unite

--------------SEQUENCES---------------------
S Number of sequences : 21225
S Maximum sequences length : 2888
S Minimum sequences length : 275
S Mean sequences length : 558.76617196702

---------------TAXONS-----------------------
T Number of different taxons : 55
T Maximum number of sequences per taxon : 9748
T Minimum number of sequences per taxon : 1
T Mean number of sequences per taxon : 385.90909090909093
T Number of SAs taxons : 0

---------------COMPLEXS---------------------
C Number of differents complex : 13
C Maximum number of taxons per complex : 1
C Minimum number of taxons per complex : 1
C Mean number of taxons per complex : 1.0
C Maximum number of sequences per complex : 9748
C Minimum number of sequences per complex : 71
C Mean number of sequences per complex : 1233.7692307692307

--------------AMPLICONS---------------------
A Number of amplicons : 8924
A Maximum amplicons length : 283
A Minimum amplicons length : 0
A Mean amplicons length : 177.97456297624385
A Number of redundant amplicons : 276
****************************************

=============================================================================================
* DATASET has been 'CLEANED'.
Colletotrichum is in your dataset.
* 'UNVERIFIED' and 'UNCULTURED' genus have been 'REMOVED'.

****************************************
===> AFTER CLEANING WITH : COLLETOTRICHUM -- NONE -- UNVERIFIED=FALSE
File name : origin/Colletotrichum_unite

--------------SEQUENCES---------------------
S Number of sequences : 17299
S Maximum sequences length : 2884
S Minimum sequences length : 275
S Mean sequences length : 551.7935718827678

---------------TAXONS-----------------------
T Number of different taxons : 53
T Maximum number of sequences per taxon : 9748
T Minimum number of sequences per taxon : 1
T Mean number of sequences per taxon : 326.39622641509436
T Number of SAs taxons : 0

---------------COMPLEXS---------------------
C Number of differents complex : 13
C Maximum number of taxons per complex : 1
C Minimum number of taxons per complex : 1
C Mean number of taxons per complex : 1.0
C Maximum number of sequences per complex : 9748
C Minimum number of sequences per complex : 71
C Mean number of sequences per complex : 1233.7692307692307

--------------AMPLICONS---------------------
A Number of amplicons : 7214
A Maximum amplicons length : 283
A Minimum amplicons length : 0
A Mean amplicons length : 178.08386470751316
A Number of redundant amplicons : 203
****************************************


=============================================================================================
* 'SEQUENCES VARIANTS' have been removed if 'NO AMPLICONS'.

****************************************
===> AFTER DELETING SEQUENCES VARIANTS WITHOUT AMPLICONS
File name : origin/Colletotrichum_unite

--------------SEQUENCES---------------------
S Number of sequences : 7212
S Maximum sequences length : 2884
S Minimum sequences length : 406
S Mean sequences length : 600.9847476428175

---------------TAXONS-----------------------
T Number of different taxons : 39
T Maximum number of sequences per taxon : 4516
T Minimum number of sequences per taxon : 1
T Mean number of sequences per taxon : 184.92307692307693
T Number of SAs taxons : 0

---------------COMPLEXS---------------------
C Number of differents complex : 13
C Maximum number of taxons per complex : 1
C Minimum number of taxons per complex : 1
C Mean number of taxons per complex : 1.0
C Maximum number of sequences per complex : 4516
C Minimum number of sequences per complex : 34
C Mean number of sequences per complex : 529.3846153846154

--------------AMPLICONS---------------------
A Number of amplicons : 7212
A Maximum amplicons length : 283
A Minimum amplicons length : 52
A Mean amplicons length : 178.1332501386578
A Number of redundant amplicons : 201
****************************************


=============================================================================================
* SEQUENCES VARIANTS have been removed by TAXON.

****************************************
===> AFTER DELETING REDUNDANT SEQUENCE VARIANT
File name : origin/Colletotrichum_unite

--------------SEQUENCES---------------------
S Number of sequences : 4883
S Maximum sequences length : 2884
S Minimum sequences length : 406
S Mean sequences length : 596.5320499692812

---------------TAXONS-----------------------
T Number of different taxons : 39
T Maximum number of sequences per taxon : 2931
T Minimum number of sequences per taxon : 1
T Mean number of sequences per taxon : 125.2051282051282
T Number of SAs taxons : 0

---------------COMPLEXS---------------------
C Number of differents complex : 13
C Maximum number of taxons per complex : 1
C Minimum number of taxons per complex : 1
C Mean number of taxons per complex : 1.0
C Maximum number of sequences per complex : 2931
C Minimum number of sequences per complex : 12
C Mean number of sequences per complex : 355.7692307692308

--------------AMPLICONS---------------------
A Number of amplicons : 4883
A Maximum amplicons length : 283
A Minimum amplicons length : 52
A Mean amplicons length : 178.15768994470614
A Number of redundant amplicons : 186
****************************************


=============================================================================================
* 'REDUNDANT AMPLICONS' have been removed by 'TAXON'.

****************************************
===> AFTER DELETING REDUNDANT AMPLICONS
File name : origin/Colletotrichum_unite

--------------SEQUENCES---------------------
S Number of sequences : 780
S Maximum sequences length : 2878
S Minimum sequences length : 406
S Mean sequences length : 600.3807692307693

---------------TAXONS-----------------------
T Number of different taxons : 39
T Maximum number of sequences per taxon : 374
T Minimum number of sequences per taxon : 1
T Mean number of sequences per taxon : 20.0
T Number of SAs taxons : 0

---------------COMPLEXS---------------------
C Number of differents complex : 13
C Maximum number of taxons per complex : 1
C Minimum number of taxons per complex : 1
C Mean number of taxons per complex : 1.0
C Maximum number of sequences per complex : 374
C Minimum number of sequences per complex : 4
C Mean number of sequences per complex : 54.30769230769231

--------------AMPLICONS---------------------
A Number of amplicons : 780
A Maximum amplicons length : 283
A Minimum amplicons length : 52
A Mean amplicons length : 177.93846153846152
A Number of redundant amplicons : 59
****************************************


=============================================================================================
=========                            Export Informations                            =========
=============================================================================================
* DATABASE JSON file exported as 'database/unite/Colletotrichum_unite_filter.json'.
* INFOS TXT file exported as 'database/unite/Colletotrichum_unite_info_filter.txt'.
