# Supplementary material for: ASVmaker: A New Tool to Improve Taxonomic Identifications for Amplicon Sequencing Data
Source: Plants (Basel). 2023 Oct 25;12(21):3678. doi: 10.3390/plants12213678 (PMC10647208; doi:10.3390/plants12213678)
Supplement: Supplementary file 1 [file plants-12-03678-s001.zip › ASVmaker_paper_archive/ITS/database/unite/Verticillium_unite_sa_ext.txt]

SA1	FJ900177|Verticillium_dahliae	KX058040|Verticillium_longisporum
SA2	JX997433|Verticillium_dahliae	FJ900222|Verticillium_longisporum
SA3	LR026893|Verticillium_isaacii	MT311364|Verticillium_tricorpus
SA4	JN187968|Verticillium_klebahnii	JN187978|Verticillium_isaacii	MH860911|Verticillium_tricorpus
SA5	LR026943|Verticillium_tricorpus	LR026958|Verticillium_zaregamsianum
SA6	KR092756|Verticillium_alfalfae	MH856764|Verticillium_nubilum	JQ629950|Verticillium_albo-atrum
SA7	KJ744367|Verticillium_albo-atrum	JQ647435|Verticillium_nonalfalfae
