# Supplementary material for: ASVmaker: A New Tool to Improve Taxonomic Identifications for Amplicon Sequencing Data
Source: Plants (Basel). 2023 Oct 25;12(21):3678. doi: 10.3390/plants12213678 (PMC10647208; doi:10.3390/plants12213678)
Supplement: Supplementary file 1 [file plants-12-03678-s001.zip › ASVmaker_paper_archive/ITS/database/unite/Verticillium_unite_info_edit.txt]

USERNAME : clement
DATE  : 25/04/2023
TIME  : 18:32
SYSTEM  : Linux
PLATEFORM  : Linux-5.19.0-40-generic-x86_64-with-glibc2.35
PYTHON VERSION : 3.10.6 (main, Mar 10 2023, 10:55:28) [GCC 11.3.0]


=============================================================================================
=========                               Init Data                                   =========
=============================================================================================
Fasta file name : origin/Verticillium_unite
Original database of the fasta file : unite
Forward primer : ['>forward_BITS', 'ACCTGCGGARGGATCA']
Reverse primer : ['>reverse_B58S3', 'GAGATCCRTTGYTRAAAGTT']
Forward mismatch tolerance : 5
Reverse mismatch tolerance : 5
Trimmed primer : True

****************************************
===> INIT DATA
File name : origin/Verticillium_unite

--------------SEQUENCES---------------------
S Number of sequences : 46
S Maximum sequences length : 2288
S Minimum sequences length : 435
S Mean sequences length : 569.2173913043479

---------------TAXONS-----------------------
T Number of different taxons : 15
T Maximum number of sequences per taxon : 13
T Minimum number of sequences per taxon : 1
T Mean number of sequences per taxon : 3.066666666666667
T Number of SAs taxons : 0

---------------COMPLEXS---------------------
C Number of differents complex : 0
C Maximum number of taxons per complex : 0
C Minimum number of taxons per complex : 0
C Mean number of taxons per complex : 0
C Maximum number of sequences per complex : 0
C Minimum number of sequences per complex : 100000
C Mean number of sequences per complex : 0

--------------AMPLICONS---------------------
A Number of amplicons : 46
A Maximum amplicons length : 240
A Minimum amplicons length : 71
A Mean amplicons length : 138.1086956521739
A Number of redundant amplicons : 7
****************************************


=============================================================================================
=========                            Edit Informations                              =========
=============================================================================================
* Sequences inside 'database/unite/Verticillium_unite_sa_ext.json' have been grouped within DATABASE.

****************************************
===> GROUPED SEQUENCES FROM DATABASE/UNITE/VERTICILLIUM_UNITE_SA_EXT.JSON
File name : origin/Verticillium_unite

--------------SEQUENCES---------------------
S Number of sequences : 37
S Maximum sequences length : 2288
S Minimum sequences length : 435
S Mean sequences length : 582.7297297297297

---------------TAXONS-----------------------
T Number of different taxons : 16
T Maximum number of sequences per taxon : 11
T Minimum number of sequences per taxon : 1
T Mean number of sequences per taxon : 2.3125
T Number of SAs taxons : 7

---------------COMPLEXS---------------------
C Number of differents complex : 0
C Maximum number of taxons per complex : 0
C Minimum number of taxons per complex : 0
C Mean number of taxons per complex : 0
C Maximum number of sequences per complex : 0
C Minimum number of sequences per complex : 100000
C Mean number of sequences per complex : 0

--------------AMPLICONS---------------------
A Number of amplicons : 37
A Maximum amplicons length : 240
A Minimum amplicons length : 71
A Mean amplicons length : 139.7027027027027
A Number of redundant amplicons : 0
****************************************


=============================================================================================
=========                            Export Informations                            =========
=============================================================================================
* DATABASE JSON file exported as 'database/unite/Verticillium_unite_edit.json'.
* INFOS TXT file exported as 'database/unite/Verticillium_unite_info_edit.txt'.
