# Supplementary material for: ASVmaker: A New Tool to Improve Taxonomic Identifications for Amplicon Sequencing Data
Source: Plants (Basel). 2023 Oct 25;12(21):3678. doi: 10.3390/plants12213678 (PMC10647208; doi:10.3390/plants12213678)
Supplement: Supplementary file 1 [file plants-12-03678-s001.zip › ASVmaker_paper_archive/ITS/database/rnaCentral/Ustilago_rnaCentral_sa_ext.txt]

SA1	URS0001D3B2C2_1356860|Ustilago_nunavutica	URS000046A7F4_307781|Ustilago_striiformis
SA2	URS0001D60A07_1356860|Ustilago_nunavutica	URS000009E452_307781|Ustilago_striiformis
