# Supplementary material for: ASVmaker: A New Tool to Improve Taxonomic Identifications for Amplicon Sequencing Data
Source: Plants (Basel). 2023 Oct 25;12(21):3678. doi: 10.3390/plants12213678 (PMC10647208; doi:10.3390/plants12213678)
Supplement: Supplementary file 1 [file plants-12-03678-s001.zip › ASVmaker_paper_archive/ITS/database/rnaCentral/Colletotrichum_rnaCentral_info_create.txt]

USERNAME : clement
DATE  : 25/04/2023
TIME  : 18:18
SYSTEM  : Linux
PLATEFORM  : Linux-5.19.0-40-generic-x86_64-with-glibc2.35
PYTHON VERSION : 3.10.6 (main, Mar 10 2023, 10:55:28) [GCC 11.3.0]


=============================================================================================
=========                               Init Data                                   =========
=============================================================================================
Fasta file name : origin/Colletotrichum_RNAcentral
Original database of the fasta file : rnaCentral
Forward primer : ['>forward_BITS', 'ACCTGCGGARGGATCA']
Reverse primer : ['>reverse_B58S3', 'GAGATCCRTTGYTRAAAGTT']
Forward mismatch tolerance : 5
Reverse mismatch tolerance : 5
Trimmed primer : True

****************************************
===> INIT DATA
File name : origin/Colletotrichum_RNAcentral

--------------SEQUENCES---------------------
S Number of sequences : 15328
S Maximum sequences length : 5481
S Minimum sequences length : 10
S Mean sequences length : 341.23727818371606

---------------TAXONS-----------------------
T Number of different taxons : 283
T Maximum number of sequences per taxon : 2671
T Minimum number of sequences per taxon : 1
T Mean number of sequences per taxon : 54.16254416961131
T Number of SAs taxons : 0

---------------COMPLEXS---------------------
C Number of differents complex : 13
C Maximum number of taxons per complex : 53
C Minimum number of taxons per complex : 5
C Mean number of taxons per complex : 17.0
C Maximum number of sequences per complex : 4662
C Minimum number of sequences per complex : 38
C Mean number of sequences per complex : 971.0

--------------AMPLICONS---------------------
A Number of amplicons : 2016
A Maximum amplicons length : 283
A Minimum amplicons length : 0
A Mean amplicons length : 176.84027777777777
A Number of redundant amplicons : 120
****************************************


=============================================================================================
=========                            Export Informations                            =========
=============================================================================================
* DATABASE JSON file exported as 'database/rnaCentral/Colletotrichum_rnaCentral_create.json'.
* INFOS TXT file exported as 'database/rnaCentral/Colletotrichum_rnaCentral_info_create.txt'.
