# Supplementary material for: ASVmaker: A New Tool to Improve Taxonomic Identifications for Amplicon Sequencing Data
Source: Plants (Basel). 2023 Oct 25;12(21):3678. doi: 10.3390/plants12213678 (PMC10647208; doi:10.3390/plants12213678)
Supplement: Supplementary file 1 [file plants-12-03678-s001.zip › ASVmaker_paper_archive/ITS/database/rnaCentral/Ustilago_rnaCentral_info_filter.txt]

USERNAME : clement
DATE  : 25/04/2023
TIME  : 18:35
SYSTEM  : Linux
PLATEFORM  : Linux-5.19.0-40-generic-x86_64-with-glibc2.35
PYTHON VERSION : 3.10.6 (main, Mar 10 2023, 10:55:28) [GCC 11.3.0]


=============================================================================================
=========                               Init Data                                   =========
=============================================================================================
Fasta file name : origin/Ustilago_RNAcentral
Original database of the fasta file : rnaCentral
Forward primer : ['>forward_BITS', 'ACCTGCGGARGGATCA']
Reverse primer : ['>reverse_B58S3', 'GAGATCCRTTGYTRAAAGTT']
Forward mismatch tolerance : 5
Reverse mismatch tolerance : 5
Trimmed primer : True

****************************************
===> INIT DATA
File name : origin/Ustilago_RNAcentral

--------------SEQUENCES---------------------
S Number of sequences : 1855
S Maximum sequences length : 6410
S Minimum sequences length : 14
S Mean sequences length : 554.6037735849056

---------------TAXONS-----------------------
T Number of different taxons : 63
T Maximum number of sequences per taxon : 473
T Minimum number of sequences per taxon : 1
T Mean number of sequences per taxon : 29.444444444444443
T Number of SAs taxons : 0

---------------COMPLEXS---------------------
C Number of differents complex : 0
C Maximum number of taxons per complex : 0
C Minimum number of taxons per complex : 0
C Mean number of taxons per complex : 0
C Maximum number of sequences per complex : 0
C Minimum number of sequences per complex : 100000
C Mean number of sequences per complex : 0

--------------AMPLICONS---------------------
A Number of amplicons : 65
A Maximum amplicons length : 257
A Minimum amplicons length : 221
A Mean amplicons length : 246.04615384615386
A Number of redundant amplicons : 7
****************************************


=============================================================================================
=========                            Filter Informations                            =========
=============================================================================================
* TAXONS have been 'GROUPED by COMPLEX'.

****************************************
===> AFTER GROUPING BY COMPLEX 

File name : origin/Ustilago_RNAcentral

--------------SEQUENCES---------------------
S Number of sequences : 1855
S Maximum sequences length : 6410
S Minimum sequences length : 14
S Mean sequences length : 554.6037735849056

---------------TAXONS-----------------------
T Number of different taxons : 63
T Maximum number of sequences per taxon : 473
T Minimum number of sequences per taxon : 1
T Mean number of sequences per taxon : 29.444444444444443
T Number of SAs taxons : 0

---------------COMPLEXS---------------------
C Number of differents complex : 0
C Maximum number of taxons per complex : 0
C Minimum number of taxons per complex : 0
C Mean number of taxons per complex : 0
C Maximum number of sequences per complex : 0
C Minimum number of sequences per complex : 100000
C Mean number of sequences per complex : 0

--------------AMPLICONS---------------------
A Number of amplicons : 65
A Maximum amplicons length : 257
A Minimum amplicons length : 221
A Mean amplicons length : 246.04615384615386
A Number of redundant amplicons : 7
****************************************

=============================================================================================
* DATASET has been 'CLEANED'.
Ustilago is in your dataset.
* 'UNVERIFIED' and 'UNCULTURED' genus have been 'REMOVED'.

****************************************
===> AFTER CLEANING WITH : USTILAGO -- NONE -- UNVERIFIED=FALSE
File name : origin/Ustilago_RNAcentral

--------------SEQUENCES---------------------
S Number of sequences : 1344
S Maximum sequences length : 6410
S Minimum sequences length : 14
S Mean sequences length : 401.8891369047619

---------------TAXONS-----------------------
T Number of different taxons : 61
T Maximum number of sequences per taxon : 338
T Minimum number of sequences per taxon : 1
T Mean number of sequences per taxon : 22.0327868852459
T Number of SAs taxons : 0

---------------COMPLEXS---------------------
C Number of differents complex : 0
C Maximum number of taxons per complex : 0
C Minimum number of taxons per complex : 0
C Mean number of taxons per complex : 0
C Maximum number of sequences per complex : 0
C Minimum number of sequences per complex : 100000
C Mean number of sequences per complex : 0

--------------AMPLICONS---------------------
A Number of amplicons : 46
A Maximum amplicons length : 257
A Minimum amplicons length : 221
A Mean amplicons length : 246.84782608695653
A Number of redundant amplicons : 5
****************************************


=============================================================================================
* 'SEQUENCES VARIANTS' have been removed if 'NO AMPLICONS'.

****************************************
===> AFTER DELETING SEQUENCES VARIANTS WITHOUT AMPLICONS
File name : origin/Ustilago_RNAcentral

--------------SEQUENCES---------------------
S Number of sequences : 46
S Maximum sequences length : 1384
S Minimum sequences length : 294
S Mean sequences length : 524.7608695652174

---------------TAXONS-----------------------
T Number of different taxons : 12
T Maximum number of sequences per taxon : 17
T Minimum number of sequences per taxon : 1
T Mean number of sequences per taxon : 3.8333333333333335
T Number of SAs taxons : 0

---------------COMPLEXS---------------------
C Number of differents complex : 0
C Maximum number of taxons per complex : 0
C Minimum number of taxons per complex : 0
C Mean number of taxons per complex : 0
C Maximum number of sequences per complex : 0
C Minimum number of sequences per complex : 100000
C Mean number of sequences per complex : 0

--------------AMPLICONS---------------------
A Number of amplicons : 46
A Maximum amplicons length : 257
A Minimum amplicons length : 221
A Mean amplicons length : 246.84782608695653
A Number of redundant amplicons : 4
****************************************


=============================================================================================
* SEQUENCES VARIANTS have been removed by TAXON.

****************************************
===> AFTER DELETING REDUNDANT SEQUENCE VARIANT
File name : origin/Ustilago_RNAcentral

--------------SEQUENCES---------------------
S Number of sequences : 46
S Maximum sequences length : 1384
S Minimum sequences length : 294
S Mean sequences length : 524.7608695652174

---------------TAXONS-----------------------
T Number of different taxons : 12
T Maximum number of sequences per taxon : 17
T Minimum number of sequences per taxon : 1
T Mean number of sequences per taxon : 3.8333333333333335
T Number of SAs taxons : 0

---------------COMPLEXS---------------------
C Number of differents complex : 0
C Maximum number of taxons per complex : 0
C Minimum number of taxons per complex : 0
C Mean number of taxons per complex : 0
C Maximum number of sequences per complex : 0
C Minimum number of sequences per complex : 100000
C Mean number of sequences per complex : 0

--------------AMPLICONS---------------------
A Number of amplicons : 46
A Maximum amplicons length : 257
A Minimum amplicons length : 221
A Mean amplicons length : 246.84782608695653
A Number of redundant amplicons : 4
****************************************


=============================================================================================
* 'REDUNDANT AMPLICONS' have been removed by 'TAXON'.

****************************************
===> AFTER DELETING REDUNDANT AMPLICONS
File name : origin/Ustilago_RNAcentral

--------------SEQUENCES---------------------
S Number of sequences : 38
S Maximum sequences length : 1384
S Minimum sequences length : 294
S Mean sequences length : 501.63157894736844

---------------TAXONS-----------------------
T Number of different taxons : 12
T Maximum number of sequences per taxon : 14
T Minimum number of sequences per taxon : 1
T Mean number of sequences per taxon : 3.1666666666666665
T Number of SAs taxons : 0

---------------COMPLEXS---------------------
C Number of differents complex : 0
C Maximum number of taxons per complex : 0
C Minimum number of taxons per complex : 0
C Mean number of taxons per complex : 0
C Maximum number of sequences per complex : 0
C Minimum number of sequences per complex : 100000
C Mean number of sequences per complex : 0

--------------AMPLICONS---------------------
A Number of amplicons : 38
A Maximum amplicons length : 257
A Minimum amplicons length : 221
A Mean amplicons length : 246.1315789473684
A Number of redundant amplicons : 2
****************************************


=============================================================================================
=========                            Export Informations                            =========
=============================================================================================
* DATABASE JSON file exported as 'database/rnaCentral/Ustilago_rnaCentral_filter.json'.
* INFOS TXT file exported as 'database/rnaCentral/Ustilago_rnaCentral_info_filter.txt'.
