# Supplementary material for: ASVmaker: A New Tool to Improve Taxonomic Identifications for Amplicon Sequencing Data
Source: Plants (Basel). 2023 Oct 25;12(21):3678. doi: 10.3390/plants12213678 (PMC10647208; doi:10.3390/plants12213678)
Supplement: Supplementary file 1 [file plants-12-03678-s001.zip › ASVmaker_paper_archive/ITS/database/rnaCentral/Colletotrichum_rnaCentral_sa_ext.txt]

SA1	URS00002BD701_665795|Colletotrichum_incarnatum	URS0000553A74_474922|Colletotrichum_gloeosporioides_complex	URS000212E6EC_54895|Colletotrichum_taiwanense	URS00025D66D9_1543685|Colletotrichum_gigasporum_complex
SA2	URS0002138931_474922|Colletotrichum_gloeosporioides_complex	URS00001EC62E_509212|Colletotrichum_coffeanum
SA3	URS00004826CA_218121|Colletotrichum_crassipes	URS0000380172_474922|Colletotrichum_gloeosporioides_complex
SA4	URS000048D18D_501583|Colletotrichum_caricae	URS00002C1964_200359|Colletotrichum_boninense_complex	URS000005A7DF_1215733|Colletotrichum_gloeosporioides_complex
SA5	URS00005BBA0A_200359|Colletotrichum_boninense_complex	URS000034EC8F_474922|Colletotrichum_gloeosporioides_complex	URS00021725C0_27357|Colletotrichum_acutatum_complex
SA6	URS0000776014_474922|Colletotrichum_gloeosporioides_complex	URS0002132012_509212|Colletotrichum_coffeanum	URS000020A39F_200359|Colletotrichum_boninense_complex
SA7	URS00000FB2A8_200359|Colletotrichum_boninense_complex	URS0000603B4D_474922|Colletotrichum_gloeosporioides_complex	URS000214F15E_2175846|Colletotrichum_orchidearum_complex
SA8	URS00001E1D98_200359|Colletotrichum_boninense_complex	URS000032D94E_474922|Colletotrichum_gloeosporioides_complex	URS000042469F_2175846|Colletotrichum_orchidearum_complex
SA9	URS0000580AFB_1304673|Colletotrichum_gloeosporioides_complex	URS00005530CF_200359|Colletotrichum_boninense_complex
SA10	URS00005F49C9_912112|Colletotrichum_gloeosporioides_complex	URS0000303CB9_27359|Colletotrichum_fragariae
SA11	URS00005CFDE1_1209918|Colletotrichum_acutatum_complex	URS0002156C8A_474922|Colletotrichum_gloeosporioides_complex
SA12	URS00021293A1_1131913|Colletotrichum_gloeosporioides_complex	URS00004614FE_509211|Colletotrichum_ampelinum
SA13	URS00000F7379_474922|Colletotrichum_gloeosporioides_complex	URS00007C6444_1150708|Colletotrichum_nicotianae	URS00003FA979_5467|Colletotrichum_truncatum_complex	URS00003CD5AC_200359|Colletotrichum_boninense_complex
SA14	URS00001374FD_474922|Colletotrichum_gloeosporioides_complex	URS0002164C18_90344|Colletotrichum_magnum_complex	URS000214D045_5466|Colletotrichum_orbiculare_complex
SA15	URS00000B1801_474922|Colletotrichum_gloeosporioides_complex	URS0002138B4B_1631855|Colletotrichum_boninense_complex
SA16	URS000061D5EF_200359|Colletotrichum_boninense_complex	URS0000558095_474922|Colletotrichum_gloeosporioides_complex
SA17	URS000025D421_5456|Colletotrichum_truncatum_complex	URS00002E5497_34405|Colletotrichum_dematium_complex	URS0000547365_200359|Colletotrichum_boninense_complex	URS00002F182B_474922|Colletotrichum_gloeosporioides_complex	URS0000547365_1848557|Colletotrichum_corchori-capsularis
SA18	URS00003BB718_474922|Colletotrichum_gloeosporioides_complex	URS000216B23F_2175846|Colletotrichum_orchidearum_complex
SA19	URS00004748F5_200359|Colletotrichum_boninense_complex	URS0000243997_474922|Colletotrichum_gloeosporioides_complex
SA20	URS0000019908_200359|Colletotrichum_boninense_complex	URS000038E7BD_474922|Colletotrichum_gloeosporioides_complex
SA21	URS000004AC0A_474922|Colletotrichum_gloeosporioides_complex	URS00003BE55F_27357|Colletotrichum_acutatum_complex
SA22	URS00006173D5_474922|Colletotrichum_gloeosporioides_complex	URS00006173D5_218121|Colletotrichum_crassipes
SA23	URS00000C7F3D_27357|Colletotrichum_acutatum_complex	URS00000B219D_474922|Colletotrichum_gloeosporioides_complex
SA24	URS0000295C6E_1585795|Colletotrichum_destructivum_complex	URS000212F45E_5467|Colletotrichum_truncatum_complex	URS000004B11B_306554|Colletotrichum_acutatum_complex
SA25	URS00001F294C_2175846|Colletotrichum_orchidearum_complex	URS00001DB9DF_690257|Colletotrichum_boninense_complex
SA26	URS000036B5F5_5460|Colletotrichum_graminicola_complex	URS0000110F50_306554|Colletotrichum_acutatum_complex
SA27	URS00001C25E6_1585795|Colletotrichum_destructivum_complex	URS000215C098_2040640|Colletotrichum_dematium_complex
SA28	URS00003FB59A_34405|Colletotrichum_dematium_complex	URS0001CD9282_708190|Colletotrichum_spaethianum_complex
