# Supplementary material for: ASVmaker: A New Tool to Improve Taxonomic Identifications for Amplicon Sequencing Data
Source: Plants (Basel). 2023 Oct 25;12(21):3678. doi: 10.3390/plants12213678 (PMC10647208; doi:10.3390/plants12213678)
Supplement: Supplementary file 1 [file plants-12-03678-s001.zip › ASVmaker_paper_archive/ITS/database/rnaCentral/Septoria_rnaCentral_sa_ext.txt]

SA1	URS000049D48C_1047178|Septoria_verbenae	URS00001FCA9B_1351454|Septoria_passifloricola	URS0000013556_1351869|Septoria_cretae	URS000049D48C_687971|Septoria_cucubali	URS000045AABB_215479|Septoria_scabiosicola	URS000049D48C_438388|Septoria_justiciae	URS0000228B0C_361270|Septoria_eucalyptorum	URS000049D48C_1125865|Septoria_chamaecysti	URS000007A6A7_621158|Septoria_digitalis	URS0000348EE0_1168309|Septoria_rudbeckiae	URS000049D48C_237588|Septoria_protearum	URS000045B9C5_446915|Septoria_oenanthis	URS000049D48C_215465|Septoria_linicola	URS000049D48C_409499|Septoria_citricola	URS00004AD0D1_1351437|Septoria_chromolaenae	URS00001FCA9B_1350549|Septoria_abei	URS00001FCA9B_1351431|Septoria_anthurii	URS000049D48C_1351444|Septoria_lepidiicola	URS000045B9C5_438383|Septoria_campanulae	URS00001FCA9B_1351453|Septoria_passiflorae	URS000049D48C_1351446|Septoria_limonum	URS000052091F_438390|Septoria_mazi	URS00001FCA9B_1351460|Septoria_sisyrinchii
SA2	URS000018DFCA_1198102|Septoria_stachydicola	URS0000604B00_438389|Septoria_lycopicola
SA3	URS0000190E80_438384|Septoria_cerastii	URS000061540E_438380|Septoria_agrimoniicola	URS000061540E_215474|Septoria_calendulae	URS000061540E_1351433|Septoria_bothriospermi	URS000061540E_1351441|Septoria_galeopsidis	URS000061540E_438392|Septoria_perillae	URS000061540E_1351464|Septoria_tinctoriae	URS000061540E_1351450|Septoria_orchidearum	URS000061540E_687970|Septoria_convolvuli	URS000061540E_1125867|Septoria_phlogis	URS0000070580_266402|Septoria_erigerontis	URS000061540E_266407|Septoria_taraxaci	URS0002150F2D_215477|Septoria_glycines	URS000061540E_1125874|Septoria_lysimachiae	URS000061540E_1351456|Septoria_polygonorum	URS000061540E_438396|Septoria_tormentillae	URS000061540E_1047177|Septoria_menthae	URS000038A620_438382|Septoria_callistephi	URS00004A63A6_1125873|Septoria_epilobii	URS00002D17C9_446940|Septoria_pachyspora	URS000061540E_1125871|Septoria_urticae	URS000061540E_446920|Septoria_crepidis	URS000061540E_438397|Septoria_violae-palustris	URS000061540E_1351448|Septoria_melissae	URS0000190E80_705924|Septoria_dysentericae	URS000061540E_621158|Septoria_digitalis	URS00005A9415_1351870|Septoria_glycinicola	URS000061540E_148811|Septoria_epambrosiae	URS000031F8F4_1125868|Septoria_stachydis	URS000061540E_266404|Septoria_atropurpurea	URS000061540E_266403|Septoria_astericola	URS000061540E_1198104|Septoria_villarsiae	URS000061540E_1351445|Septoria_leptostachya	URS000061540E_1125872|Septoria_verbascicola	URS000061540E_438386|Septoria_codonopsidis	URS000061540E_1351874|Septoria_sigesbeckiae
SA4	URS00000C18C5_1198104|Septoria_villarsiae	URS00001EC6B8_1351456|Septoria_polygonorum
SA5	URS000013F107_1351447|Septoria_lycoctoni	URS000013F107_1351440|Septoria_exotica	URS000013F107_1351081|Septoria_anthrisci	URS00002482AC_1351457|Septoria_putrida	URS00006144FB_1125866|Septoria_chrysanthemella	URS000013F107_1276524|Septoria_cucurbitacearum	URS000013F107_1351455|Septoria_petroselini	URS000013F107_1351452|Septoria_paridis	URS000013F107_438393|Septoria_posoniensis	URS000013F107_1351449|Septoria_napelli	URS000013F107_1276525|Septoria_matricariae	URS00005CAF9A_215478|Septoria_lamiicola	URS000013F107_39703|Septoria_lycopersici
SA6	URS0000799292_1387573|Septoria_pistaciarum	URS000215A498_1736755|Septoria_apocyni
