# Supplementary material for: ASVmaker: A New Tool to Improve Taxonomic Identifications for Amplicon Sequencing Data
Source: Plants (Basel). 2023 Oct 25;12(21):3678. doi: 10.3390/plants12213678 (PMC10647208; doi:10.3390/plants12213678)
Supplement: Supplementary file 1 [file plants-12-03678-s001.zip › ASVmaker_paper_archive/ITS/database/rnaCentral/Colletotrichum_rnaCentral_info_filter.txt]

USERNAME : clement
DATE  : 25/04/2023
TIME  : 18:22
SYSTEM  : Linux
PLATEFORM  : Linux-5.19.0-40-generic-x86_64-with-glibc2.35
PYTHON VERSION : 3.10.6 (main, Mar 10 2023, 10:55:28) [GCC 11.3.0]


=============================================================================================
=========                               Init Data                                   =========
=============================================================================================
Fasta file name : origin/Colletotrichum_RNAcentral
Original database of the fasta file : rnaCentral
Forward primer : ['>forward_BITS', 'ACCTGCGGARGGATCA']
Reverse primer : ['>reverse_B58S3', 'GAGATCCRTTGYTRAAAGTT']
Forward mismatch tolerance : 5
Reverse mismatch tolerance : 5
Trimmed primer : True

****************************************
===> INIT DATA
File name : origin/Colletotrichum_RNAcentral

--------------SEQUENCES---------------------
S Number of sequences : 15328
S Maximum sequences length : 5481
S Minimum sequences length : 10
S Mean sequences length : 341.23727818371606

---------------TAXONS-----------------------
T Number of different taxons : 283
T Maximum number of sequences per taxon : 2671
T Minimum number of sequences per taxon : 1
T Mean number of sequences per taxon : 54.16254416961131
T Number of SAs taxons : 0

---------------COMPLEXS---------------------
C Number of differents complex : 13
C Maximum number of taxons per complex : 53
C Minimum number of taxons per complex : 5
C Mean number of taxons per complex : 17.0
C Maximum number of sequences per complex : 4662
C Minimum number of sequences per complex : 38
C Mean number of sequences per complex : 971.0

--------------AMPLICONS---------------------
A Number of amplicons : 2016
A Maximum amplicons length : 283
A Minimum amplicons length : 0
A Mean amplicons length : 176.84027777777777
A Number of redundant amplicons : 120
****************************************


=============================================================================================
=========                            Filter Informations                            =========
=============================================================================================
* TAXONS have been 'GROUPED by COMPLEX'.

****************************************
===> AFTER GROUPING BY COMPLEX 

File name : origin/Colletotrichum_RNAcentral

--------------SEQUENCES---------------------
S Number of sequences : 15328
S Maximum sequences length : 5481
S Minimum sequences length : 10
S Mean sequences length : 341.23727818371606

---------------TAXONS-----------------------
T Number of different taxons : 75
T Maximum number of sequences per taxon : 4662
T Minimum number of sequences per taxon : 1
T Mean number of sequences per taxon : 204.37333333333333
T Number of SAs taxons : 0

---------------COMPLEXS---------------------
C Number of differents complex : 13
C Maximum number of taxons per complex : 43
C Minimum number of taxons per complex : 5
C Mean number of taxons per complex : 15.76923076923077
C Maximum number of sequences per complex : 4662
C Minimum number of sequences per complex : 38
C Mean number of sequences per complex : 971.0

--------------AMPLICONS---------------------
A Number of amplicons : 2016
A Maximum amplicons length : 283
A Minimum amplicons length : 0
A Mean amplicons length : 176.84027777777777
A Number of redundant amplicons : 120
****************************************

=============================================================================================
* DATASET has been 'CLEANED'.
Colletotrichum is in your dataset.
* 'UNVERIFIED' and 'UNCULTURED' genus have been 'REMOVED'.

****************************************
===> AFTER CLEANING WITH : COLLETOTRICHUM -- NONE -- UNVERIFIED=FALSE
File name : origin/Colletotrichum_RNAcentral

--------------SEQUENCES---------------------
S Number of sequences : 13692
S Maximum sequences length : 5481
S Minimum sequences length : 10
S Mean sequences length : 332.2450335962606

---------------TAXONS-----------------------
T Number of different taxons : 54
T Maximum number of sequences per taxon : 4662
T Minimum number of sequences per taxon : 1
T Mean number of sequences per taxon : 253.55555555555554
T Number of SAs taxons : 0

---------------COMPLEXS---------------------
C Number of differents complex : 13
C Maximum number of taxons per complex : 43
C Minimum number of taxons per complex : 5
C Mean number of taxons per complex : 15.76923076923077
C Maximum number of sequences per complex : 4662
C Minimum number of sequences per complex : 38
C Mean number of sequences per complex : 971.0

--------------AMPLICONS---------------------
A Number of amplicons : 1621
A Maximum amplicons length : 283
A Minimum amplicons length : 0
A Mean amplicons length : 176.63602714373843
A Number of redundant amplicons : 98
****************************************


=============================================================================================
* 'SEQUENCES VARIANTS' have been removed if 'NO AMPLICONS'.

****************************************
===> AFTER DELETING SEQUENCES VARIANTS WITHOUT AMPLICONS
File name : origin/Colletotrichum_RNAcentral

--------------SEQUENCES---------------------
S Number of sequences : 1619
S Maximum sequences length : 3206
S Minimum sequences length : 201
S Mean sequences length : 587.4021000617665

---------------TAXONS-----------------------
T Number of different taxons : 30
T Maximum number of sequences per taxon : 1054
T Minimum number of sequences per taxon : 1
T Mean number of sequences per taxon : 53.96666666666667
T Number of SAs taxons : 0

---------------COMPLEXS---------------------
C Number of differents complex : 13
C Maximum number of taxons per complex : 33
C Minimum number of taxons per complex : 1
C Mean number of taxons per complex : 6.384615384615385
C Maximum number of sequences per complex : 1054
C Minimum number of sequences per complex : 1
C Mean number of sequences per complex : 120.15384615384616

--------------AMPLICONS---------------------
A Number of amplicons : 1619
A Maximum amplicons length : 283
A Minimum amplicons length : 52
A Mean amplicons length : 176.85423100679432
A Number of redundant amplicons : 96
****************************************


=============================================================================================
* SEQUENCES VARIANTS have been removed by TAXON.

****************************************
===> AFTER DELETING REDUNDANT SEQUENCE VARIANT
File name : origin/Colletotrichum_RNAcentral

--------------SEQUENCES---------------------
S Number of sequences : 1586
S Maximum sequences length : 3206
S Minimum sequences length : 201
S Mean sequences length : 587.5403530895334

---------------TAXONS-----------------------
T Number of different taxons : 30
T Maximum number of sequences per taxon : 1025
T Minimum number of sequences per taxon : 1
T Mean number of sequences per taxon : 52.86666666666667
T Number of SAs taxons : 0

---------------COMPLEXS---------------------
C Number of differents complex : 13
C Maximum number of taxons per complex : 33
C Minimum number of taxons per complex : 1
C Mean number of taxons per complex : 6.384615384615385
C Maximum number of sequences per complex : 1025
C Minimum number of sequences per complex : 1
C Mean number of sequences per complex : 117.61538461538461

--------------AMPLICONS---------------------
A Number of amplicons : 1586
A Maximum amplicons length : 283
A Minimum amplicons length : 52
A Mean amplicons length : 176.86822194199243
A Number of redundant amplicons : 96
****************************************


=============================================================================================
* 'REDUNDANT AMPLICONS' have been removed by 'TAXON'.

****************************************
===> AFTER DELETING REDUNDANT AMPLICONS
File name : origin/Colletotrichum_RNAcentral

--------------SEQUENCES---------------------
S Number of sequences : 386
S Maximum sequences length : 3206
S Minimum sequences length : 201
S Mean sequences length : 593.0284974093264

---------------TAXONS-----------------------
T Number of different taxons : 30
T Maximum number of sequences per taxon : 190
T Minimum number of sequences per taxon : 1
T Mean number of sequences per taxon : 12.866666666666667
T Number of SAs taxons : 0

---------------COMPLEXS---------------------
C Number of differents complex : 13
C Maximum number of taxons per complex : 20
C Minimum number of taxons per complex : 1
C Mean number of taxons per complex : 4.230769230769231
C Maximum number of sequences per complex : 190
C Minimum number of sequences per complex : 1
C Mean number of sequences per complex : 27.615384615384617

--------------AMPLICONS---------------------
A Number of amplicons : 386
A Maximum amplicons length : 283
A Minimum amplicons length : 52
A Mean amplicons length : 178.23056994818654
A Number of redundant amplicons : 28
****************************************


=============================================================================================
=========                            Export Informations                            =========
=============================================================================================
* DATABASE JSON file exported as 'database/rnaCentral/Colletotrichum_rnaCentral_filter.json'.
* INFOS TXT file exported as 'database/rnaCentral/Colletotrichum_rnaCentral_info_filter.txt'.
