# Supplementary material for: ASVmaker: A New Tool to Improve Taxonomic Identifications for Amplicon Sequencing Data
Source: Plants (Basel). 2023 Oct 25;12(21):3678. doi: 10.3390/plants12213678 (PMC10647208; doi:10.3390/plants12213678)
Supplement: Supplementary file 1 [file plants-12-03678-s001.zip › ASVmaker_paper_archive/ITS/database/rnaCentral/Septoria_rnaCentral_info_filter.txt]

USERNAME : clement
DATE  : 24/05/2023
TIME  : 17:48
SYSTEM  : Linux
PLATEFORM  : Linux-5.19.0-41-generic-x86_64-with-glibc2.35
PYTHON VERSION : 3.10.6 (main, Mar 10 2023, 10:55:28) [GCC 11.3.0]


=============================================================================================
=========                               Init Data                                   =========
=============================================================================================
Fasta file name : /home/clement/projects/asvmaker/test/ITS/origin/Septoria_RNAcentral
Original database of the fasta file : rnaCentral
Forward primer : ['>forward_BITS', 'ACCTGCGGARGGATCA']
Reverse primer : ['>reverse_B58S3', 'GAGATCCRTTGYTRAAAGTT']
Forward mismatch tolerance : 5
Reverse mismatch tolerance : 5
Trimmed primer : True

****************************************
===> INIT DATA
File name : /home/clement/projects/asvmaker/test/ITS/origin/Septoria_RNAcentral

--------------SEQUENCES---------------------
S Number of sequences : 895
S Maximum sequences length : 4065
S Minimum sequences length : 10
S Mean sequences length : 571.6625698324023

---------------TAXONS-----------------------
T Number of different taxons : 145
T Maximum number of sequences per taxon : 115
T Minimum number of sequences per taxon : 1
T Mean number of sequences per taxon : 6.172413793103448
T Number of SAs taxons : 0

---------------COMPLEXS---------------------
C Number of differents complex : 0
C Maximum number of taxons per complex : 0
C Minimum number of taxons per complex : 0
C Mean number of taxons per complex : 0
C Maximum number of sequences per complex : 0
C Minimum number of sequences per complex : 100000
C Mean number of sequences per complex : 0

--------------AMPLICONS---------------------
A Number of amplicons : 199
A Maximum amplicons length : 194
A Minimum amplicons length : 135
A Mean amplicons length : 149.57286432160805
A Number of redundant amplicons : 16
****************************************


=============================================================================================
=========                            Filter Informations                            =========
=============================================================================================
* TAXONS have been 'GROUPED by COMPLEX'.

****************************************
===> AFTER GROUPING BY COMPLEX 

File name : /home/clement/projects/asvmaker/test/ITS/origin/Septoria_RNAcentral

--------------SEQUENCES---------------------
S Number of sequences : 895
S Maximum sequences length : 4065
S Minimum sequences length : 10
S Mean sequences length : 571.6625698324023

---------------TAXONS-----------------------
T Number of different taxons : 145
T Maximum number of sequences per taxon : 115
T Minimum number of sequences per taxon : 1
T Mean number of sequences per taxon : 6.172413793103448
T Number of SAs taxons : 0

---------------COMPLEXS---------------------
C Number of differents complex : 0
C Maximum number of taxons per complex : 0
C Minimum number of taxons per complex : 0
C Mean number of taxons per complex : 0
C Maximum number of sequences per complex : 0
C Minimum number of sequences per complex : 100000
C Mean number of sequences per complex : 0

--------------AMPLICONS---------------------
A Number of amplicons : 199
A Maximum amplicons length : 194
A Minimum amplicons length : 135
A Mean amplicons length : 149.57286432160805
A Number of redundant amplicons : 16
****************************************

=============================================================================================
* DATASET has been 'CLEANED'.
Septoria is in your dataset.
* 'UNVERIFIED' and 'UNCULTURED' genus have been 'REMOVED'.

****************************************
===> AFTER CLEANING WITH : SEPTORIA -- NONE -- UNVERIFIED=FALSE
File name : /home/clement/projects/asvmaker/test/ITS/origin/Septoria_RNAcentral

--------------SEQUENCES---------------------
S Number of sequences : 744
S Maximum sequences length : 4065
S Minimum sequences length : 10
S Mean sequences length : 602.1854838709677

---------------TAXONS-----------------------
T Number of different taxons : 135
T Maximum number of sequences per taxon : 23
T Minimum number of sequences per taxon : 1
T Mean number of sequences per taxon : 5.511111111111111
T Number of SAs taxons : 0

---------------COMPLEXS---------------------
C Number of differents complex : 0
C Maximum number of taxons per complex : 0
C Minimum number of taxons per complex : 0
C Mean number of taxons per complex : 0
C Maximum number of sequences per complex : 0
C Minimum number of sequences per complex : 100000
C Mean number of sequences per complex : 0

--------------AMPLICONS---------------------
A Number of amplicons : 168
A Maximum amplicons length : 194
A Minimum amplicons length : 135
A Mean amplicons length : 149.51190476190476
A Number of redundant amplicons : 14
****************************************


=============================================================================================
* 'SEQUENCES VARIANTS' have been removed if 'NO AMPLICONS'.

****************************************
===> AFTER DELETING SEQUENCES VARIANTS WITHOUT AMPLICONS
File name : /home/clement/projects/asvmaker/test/ITS/origin/Septoria_RNAcentral

--------------SEQUENCES---------------------
S Number of sequences : 168
S Maximum sequences length : 568
S Minimum sequences length : 207
S Mean sequences length : 492.60714285714283

---------------TAXONS-----------------------
T Number of different taxons : 106
T Maximum number of sequences per taxon : 8
T Minimum number of sequences per taxon : 1
T Mean number of sequences per taxon : 1.5849056603773586
T Number of SAs taxons : 0

---------------COMPLEXS---------------------
C Number of differents complex : 0
C Maximum number of taxons per complex : 0
C Minimum number of taxons per complex : 0
C Mean number of taxons per complex : 0
C Maximum number of sequences per complex : 0
C Minimum number of sequences per complex : 100000
C Mean number of sequences per complex : 0

--------------AMPLICONS---------------------
A Number of amplicons : 168
A Maximum amplicons length : 194
A Minimum amplicons length : 135
A Mean amplicons length : 149.51190476190476
A Number of redundant amplicons : 13
****************************************


=============================================================================================
* SEQUENCES VARIANTS have been removed by TAXON.

****************************************
===> AFTER DELETING REDUNDANT SEQUENCE VARIANT
File name : /home/clement/projects/asvmaker/test/ITS/origin/Septoria_RNAcentral

--------------SEQUENCES---------------------
S Number of sequences : 168
S Maximum sequences length : 568
S Minimum sequences length : 207
S Mean sequences length : 492.60714285714283

---------------TAXONS-----------------------
T Number of different taxons : 106
T Maximum number of sequences per taxon : 8
T Minimum number of sequences per taxon : 1
T Mean number of sequences per taxon : 1.5849056603773586
T Number of SAs taxons : 0

---------------COMPLEXS---------------------
C Number of differents complex : 0
C Maximum number of taxons per complex : 0
C Minimum number of taxons per complex : 0
C Mean number of taxons per complex : 0
C Maximum number of sequences per complex : 0
C Minimum number of sequences per complex : 100000
C Mean number of sequences per complex : 0

--------------AMPLICONS---------------------
A Number of amplicons : 168
A Maximum amplicons length : 194
A Minimum amplicons length : 135
A Mean amplicons length : 149.51190476190476
A Number of redundant amplicons : 13
****************************************


=============================================================================================
* 'REDUNDANT AMPLICONS' have been removed by 'TAXON'.

****************************************
===> AFTER DELETING REDUNDANT AMPLICONS
File name : /home/clement/projects/asvmaker/test/ITS/origin/Septoria_RNAcentral

--------------SEQUENCES---------------------
S Number of sequences : 136
S Maximum sequences length : 568
S Minimum sequences length : 207
S Mean sequences length : 493.81617647058823

---------------TAXONS-----------------------
T Number of different taxons : 106
T Maximum number of sequences per taxon : 7
T Minimum number of sequences per taxon : 1
T Mean number of sequences per taxon : 1.2830188679245282
T Number of SAs taxons : 0

---------------COMPLEXS---------------------
C Number of differents complex : 0
C Maximum number of taxons per complex : 0
C Minimum number of taxons per complex : 0
C Mean number of taxons per complex : 0
C Maximum number of sequences per complex : 0
C Minimum number of sequences per complex : 100000
C Mean number of sequences per complex : 0

--------------AMPLICONS---------------------
A Number of amplicons : 136
A Maximum amplicons length : 194
A Minimum amplicons length : 135
A Mean amplicons length : 149.625
A Number of redundant amplicons : 6
****************************************


=============================================================================================
=========                            Export Informations                            =========
=============================================================================================
* DATABASE JSON file exported as 'database/rnaCentral/Septoria_rnaCentral_filter.json'.
* INFOS TXT file exported as 'database/rnaCentral/Septoria_rnaCentral_info_filter.txt'.
