# Supplementary material for: ASVmaker: A New Tool to Improve Taxonomic Identifications for Amplicon Sequencing Data
Source: Plants (Basel). 2023 Oct 25;12(21):3678. doi: 10.3390/plants12213678 (PMC10647208; doi:10.3390/plants12213678)
Supplement: Supplementary file 1 [file plants-12-03678-s001.zip › ASVmaker_paper_archive/ITS/database/rnaCentral/Verticillium_rnaCentral_info_filter.txt]

USERNAME : clement
DATE  : 25/04/2023
TIME  : 18:33
SYSTEM  : Linux
PLATEFORM  : Linux-5.19.0-40-generic-x86_64-with-glibc2.35
PYTHON VERSION : 3.10.6 (main, Mar 10 2023, 10:55:28) [GCC 11.3.0]


=============================================================================================
=========                               Init Data                                   =========
=============================================================================================
Fasta file name : origin/Verticillium_RNAcentral
Original database of the fasta file : rnaCentral
Forward primer : ['>forward_BITS', 'ACCTGCGGARGGATCA']
Reverse primer : ['>reverse_B58S3', 'GAGATCCRTTGYTRAAAGTT']
Forward mismatch tolerance : 5
Reverse mismatch tolerance : 5
Trimmed primer : True

****************************************
===> INIT DATA
File name : origin/Verticillium_RNAcentral

--------------SEQUENCES---------------------
S Number of sequences : 2755
S Maximum sequences length : 3923
S Minimum sequences length : 10
S Mean sequences length : 304.11324863883846

---------------TAXONS-----------------------
T Number of different taxons : 39
T Maximum number of sequences per taxon : 1700
T Minimum number of sequences per taxon : 1
T Mean number of sequences per taxon : 70.64102564102564
T Number of SAs taxons : 0

---------------COMPLEXS---------------------
C Number of differents complex : 0
C Maximum number of taxons per complex : 0
C Minimum number of taxons per complex : 0
C Mean number of taxons per complex : 0
C Maximum number of sequences per complex : 0
C Minimum number of sequences per complex : 100000
C Mean number of sequences per complex : 0

--------------AMPLICONS---------------------
A Number of amplicons : 105
A Maximum amplicons length : 186
A Minimum amplicons length : 0
A Mean amplicons length : 138.8095238095238
A Number of redundant amplicons : 13
****************************************


=============================================================================================
=========                            Filter Informations                            =========
=============================================================================================
* TAXONS have been 'GROUPED by COMPLEX'.

****************************************
===> AFTER GROUPING BY COMPLEX 

File name : origin/Verticillium_RNAcentral

--------------SEQUENCES---------------------
S Number of sequences : 2755
S Maximum sequences length : 3923
S Minimum sequences length : 10
S Mean sequences length : 304.11324863883846

---------------TAXONS-----------------------
T Number of different taxons : 39
T Maximum number of sequences per taxon : 1700
T Minimum number of sequences per taxon : 1
T Mean number of sequences per taxon : 70.64102564102564
T Number of SAs taxons : 0

---------------COMPLEXS---------------------
C Number of differents complex : 0
C Maximum number of taxons per complex : 0
C Minimum number of taxons per complex : 0
C Mean number of taxons per complex : 0
C Maximum number of sequences per complex : 0
C Minimum number of sequences per complex : 100000
C Mean number of sequences per complex : 0

--------------AMPLICONS---------------------
A Number of amplicons : 105
A Maximum amplicons length : 186
A Minimum amplicons length : 0
A Mean amplicons length : 138.8095238095238
A Number of redundant amplicons : 13
****************************************

=============================================================================================
* DATASET has been 'CLEANED'.
Verticillium is in your dataset.
* 'UNVERIFIED' and 'UNCULTURED' genus have been 'REMOVED'.

****************************************
===> AFTER CLEANING WITH : VERTICILLIUM -- NONE -- UNVERIFIED=FALSE
File name : origin/Verticillium_RNAcentral

--------------SEQUENCES---------------------
S Number of sequences : 2480
S Maximum sequences length : 3923
S Minimum sequences length : 10
S Mean sequences length : 287.4616935483871

---------------TAXONS-----------------------
T Number of different taxons : 18
T Maximum number of sequences per taxon : 1700
T Minimum number of sequences per taxon : 1
T Mean number of sequences per taxon : 137.77777777777777
T Number of SAs taxons : 0

---------------COMPLEXS---------------------
C Number of differents complex : 0
C Maximum number of taxons per complex : 0
C Minimum number of taxons per complex : 0
C Mean number of taxons per complex : 0
C Maximum number of sequences per complex : 0
C Minimum number of sequences per complex : 100000
C Mean number of sequences per complex : 0

--------------AMPLICONS---------------------
A Number of amplicons : 46
A Maximum amplicons length : 145
A Minimum amplicons length : 0
A Mean amplicons length : 129.8695652173913
A Number of redundant amplicons : 8
****************************************


=============================================================================================
* 'SEQUENCES VARIANTS' have been removed if 'NO AMPLICONS'.

****************************************
===> AFTER DELETING SEQUENCES VARIANTS WITHOUT AMPLICONS
File name : origin/Verticillium_RNAcentral

--------------SEQUENCES---------------------
S Number of sequences : 45
S Maximum sequences length : 567
S Minimum sequences length : 246
S Mean sequences length : 493.9111111111111

---------------TAXONS-----------------------
T Number of different taxons : 10
T Maximum number of sequences per taxon : 20
T Minimum number of sequences per taxon : 1
T Mean number of sequences per taxon : 4.5
T Number of SAs taxons : 0

---------------COMPLEXS---------------------
C Number of differents complex : 0
C Maximum number of taxons per complex : 0
C Minimum number of taxons per complex : 0
C Mean number of taxons per complex : 0
C Maximum number of sequences per complex : 0
C Minimum number of sequences per complex : 100000
C Mean number of sequences per complex : 0

--------------AMPLICONS---------------------
A Number of amplicons : 45
A Maximum amplicons length : 145
A Minimum amplicons length : 130
A Mean amplicons length : 132.75555555555556
A Number of redundant amplicons : 7
****************************************


=============================================================================================
* SEQUENCES VARIANTS have been removed by TAXON.

****************************************
===> AFTER DELETING REDUNDANT SEQUENCE VARIANT
File name : origin/Verticillium_RNAcentral

--------------SEQUENCES---------------------
S Number of sequences : 45
S Maximum sequences length : 567
S Minimum sequences length : 246
S Mean sequences length : 493.9111111111111

---------------TAXONS-----------------------
T Number of different taxons : 10
T Maximum number of sequences per taxon : 20
T Minimum number of sequences per taxon : 1
T Mean number of sequences per taxon : 4.5
T Number of SAs taxons : 0

---------------COMPLEXS---------------------
C Number of differents complex : 0
C Maximum number of taxons per complex : 0
C Minimum number of taxons per complex : 0
C Mean number of taxons per complex : 0
C Maximum number of sequences per complex : 0
C Minimum number of sequences per complex : 100000
C Mean number of sequences per complex : 0

--------------AMPLICONS---------------------
A Number of amplicons : 45
A Maximum amplicons length : 145
A Minimum amplicons length : 130
A Mean amplicons length : 132.75555555555556
A Number of redundant amplicons : 7
****************************************


=============================================================================================
* 'REDUNDANT AMPLICONS' have been removed by 'TAXON'.

****************************************
===> AFTER DELETING REDUNDANT AMPLICONS
File name : origin/Verticillium_RNAcentral

--------------SEQUENCES---------------------
S Number of sequences : 22
S Maximum sequences length : 559
S Minimum sequences length : 246
S Mean sequences length : 471.59090909090907

---------------TAXONS-----------------------
T Number of different taxons : 10
T Maximum number of sequences per taxon : 5
T Minimum number of sequences per taxon : 1
T Mean number of sequences per taxon : 2.2
T Number of SAs taxons : 0

---------------COMPLEXS---------------------
C Number of differents complex : 0
C Maximum number of taxons per complex : 0
C Minimum number of taxons per complex : 0
C Mean number of taxons per complex : 0
C Maximum number of sequences per complex : 0
C Minimum number of sequences per complex : 100000
C Mean number of sequences per complex : 0

--------------AMPLICONS---------------------
A Number of amplicons : 22
A Maximum amplicons length : 145
A Minimum amplicons length : 130
A Mean amplicons length : 133.72727272727272
A Number of redundant amplicons : 5
****************************************


=============================================================================================
=========                            Export Informations                            =========
=============================================================================================
* DATABASE JSON file exported as 'database/rnaCentral/Verticillium_rnaCentral_filter.json'.
* INFOS TXT file exported as 'database/rnaCentral/Verticillium_rnaCentral_info_filter.txt'.
