# Supplementary material for: ASVmaker: A New Tool to Improve Taxonomic Identifications for Amplicon Sequencing Data
Source: Plants (Basel). 2023 Oct 25;12(21):3678. doi: 10.3390/plants12213678 (PMC10647208; doi:10.3390/plants12213678)
Supplement: Supplementary file 1 [file plants-12-03678-s001.zip › ASVmaker_paper_archive/ITS/database/rnaCentral/Verticillium_rnaCentral_sa_ext.txt]

SA1	URS0002135E36_27337|Verticillium_dahliae	URS0000E18C17_100787|Verticillium_longisporum
SA2	URS0002540060_27335|Verticillium_albo-atrum	URS0000E1E63F_1051616|Verticillium_nonalfalfae
SA3	URS0000E13CB9_1051617|Verticillium_zaregamsianum	URS0000E47198_29847|Verticillium_tricorpus
SA4	URS0000E0A34B_1051613|Verticillium_alfalfae	URS0000E1BC86_132580|Verticillium_nubilum
SA5	URS0000E54B97_1051615|Verticillium_klebahnii	URS0000E0AF9B_1051614|Verticillium_isaacii
