# Supplementary material for: ASVmaker: A New Tool to Improve Taxonomic Identifications for Amplicon Sequencing Data
Source: Plants (Basel). 2023 Oct 25;12(21):3678. doi: 10.3390/plants12213678 (PMC10647208; doi:10.3390/plants12213678)
Supplement: Supplementary file 1 [file plants-12-03678-s001.zip › ASVmaker_paper_archive/ITS/database/rnaCentral/Ustilago_rnaCentral_info_edit.txt]

USERNAME : clement
DATE  : 25/04/2023
TIME  : 18:35
SYSTEM  : Linux
PLATEFORM  : Linux-5.19.0-40-generic-x86_64-with-glibc2.35
PYTHON VERSION : 3.10.6 (main, Mar 10 2023, 10:55:28) [GCC 11.3.0]


=============================================================================================
=========                               Init Data                                   =========
=============================================================================================
Fasta file name : origin/Ustilago_RNAcentral
Original database of the fasta file : rnaCentral
Forward primer : ['>forward_BITS', 'ACCTGCGGARGGATCA']
Reverse primer : ['>reverse_B58S3', 'GAGATCCRTTGYTRAAAGTT']
Forward mismatch tolerance : 5
Reverse mismatch tolerance : 5
Trimmed primer : True

****************************************
===> INIT DATA
File name : origin/Ustilago_RNAcentral

--------------SEQUENCES---------------------
S Number of sequences : 38
S Maximum sequences length : 1384
S Minimum sequences length : 294
S Mean sequences length : 501.63157894736844

---------------TAXONS-----------------------
T Number of different taxons : 12
T Maximum number of sequences per taxon : 14
T Minimum number of sequences per taxon : 1
T Mean number of sequences per taxon : 3.1666666666666665
T Number of SAs taxons : 0

---------------COMPLEXS---------------------
C Number of differents complex : 0
C Maximum number of taxons per complex : 0
C Minimum number of taxons per complex : 0
C Mean number of taxons per complex : 0
C Maximum number of sequences per complex : 0
C Minimum number of sequences per complex : 100000
C Mean number of sequences per complex : 0

--------------AMPLICONS---------------------
A Number of amplicons : 38
A Maximum amplicons length : 257
A Minimum amplicons length : 221
A Mean amplicons length : 246.1315789473684
A Number of redundant amplicons : 2
****************************************


=============================================================================================
=========                            Edit Informations                              =========
=============================================================================================
* Sequences inside 'database/rnaCentral/Ustilago_rnaCentral_sa_ext.json' have been grouped within DATABASE.

****************************************
===> GROUPED SEQUENCES FROM DATABASE/RNACENTRAL/USTILAGO_RNACENTRAL_SA_EXT.JSON
File name : origin/Ustilago_RNAcentral

--------------SEQUENCES---------------------
S Number of sequences : 36
S Maximum sequences length : 1384
S Minimum sequences length : 294
S Mean sequences length : 489.3611111111111

---------------TAXONS-----------------------
T Number of different taxons : 13
T Maximum number of sequences per taxon : 14
T Minimum number of sequences per taxon : 1
T Mean number of sequences per taxon : 2.769230769230769
T Number of SAs taxons : 2

---------------COMPLEXS---------------------
C Number of differents complex : 0
C Maximum number of taxons per complex : 0
C Minimum number of taxons per complex : 0
C Mean number of taxons per complex : 0
C Maximum number of sequences per complex : 0
C Minimum number of sequences per complex : 100000
C Mean number of sequences per complex : 0

--------------AMPLICONS---------------------
A Number of amplicons : 36
A Maximum amplicons length : 257
A Minimum amplicons length : 221
A Mean amplicons length : 245.91666666666666
A Number of redundant amplicons : 0
****************************************


=============================================================================================
=========                            Export Informations                            =========
=============================================================================================
* DATABASE JSON file exported as 'database/rnaCentral/Ustilago_rnaCentral_edit.json'.
* INFOS TXT file exported as 'database/rnaCentral/Ustilago_rnaCentral_info_edit.txt'.
