# Supplementary material for: ASVmaker: A New Tool to Improve Taxonomic Identifications for Amplicon Sequencing Data
Source: Plants (Basel). 2023 Oct 25;12(21):3678. doi: 10.3390/plants12213678 (PMC10647208; doi:10.3390/plants12213678)
Supplement: Supplementary file 1 [file plants-12-03678-s001.zip › ASVmaker_paper_archive/16s/origin/Erwinia_silva_all.fasta]

>GAWX02043196.1.1168 Bacteria;Proteobacteria;Gammaproteobacteria;Enterobacterales;Erwiniaceae;Erwinia;Trialeurodes vaporariorum (greenhouse whitefly)
UGCCGUAACUUCGGGAGAAGGCACGCUGGCGCGUAGGUGAAGGGACUUGCUCCCGGAGCUGAAGCCAGUCGAAGAUACCAGCUGGCUGCAACUGUUUAAUAAAAACACAGCACUGUGCAAACACGAAAGUGGACGUAUACGGUGUGACGCCUGCCCGGUGCCGGAAGGUUAAUUGAUGGGGUUAUCCGCAAGGAGAAGCUCUUGAUCGAAGCCCCGGUAAACGGCGGCCGUAACAAUAACGGUCCUAAGGUAGCGAAAUUCCUUGUCGGGUAAGUUCCGACCUGCACGAAUGGCGUAAUGAUGGCCAGGCUGUCUCCACCCGAGACUCAGUGAAAUUGAACUCGCUGUGAAGAUGCAGUGUACCCGCGGCAAGACGGAAAGACCCCGUGAACCUUUACUACAGCUUGACACUGAACAUUGAGCCUUGAUGUGUAGGAUAGGUGGGAGGCUUUGAAGCGUGGACGCCAGUCUGCGUGGAGCCAUCCUUGAAAUACCACCCUUUAAUGUUUGAUGUUCUAACUCGGCCCCGUGAUCCGGGGUGAGGACAGUGUCUGGUGGGUAGUUUGACUGGGGCGGUCUCCUCCCAAAGAGUAACGGAGGAGCACGAAGGUUAGCUAAUCACGGUCGGACAUCGUGAGGUUAGUGCAAUGGCAUAAGCUGGCUUGACUGCGAGAGUGACGGCUCGAGCAGGUGCGAAAGCAGGUCAUAGUGAUCCGGUGGUUCUGAAUGGAAGGGCCAUCGCUCAACGGAUAAAAGGUACUCCGGGGAUAACAGGCUGAUACCGCCCAAGAGUUCAUAUCGACGGCGGUGUUUGGCACCUCGAUGUCGGCUCAUCACAUCCUNGGUCCCAAGGGUAUGGCUGUUCGCCAUUUAAAGUGGUACGCGAGCUGGGUUUAGAACGUCGUGAGACAGUUCGGUCCCUAUCUGCCGUGGGCGUUGGAAGAUUGAGAGGGGUUGCUCCUAGUACGAGAGGACCGGAGUGAACGCACCACUGGUGUUCGGGUUGUCAUGCCAAUGGCAUUGCCCGGUAGCUAAAUGCGGAAAAGAUAAGCGCUGAAAGCAUCUAAGCGCGAAACUUGCCUCGAGAUGAAUUCUCCCUGACUCCUUGAGGGUCCUGAAGGGACGUUGAAGACUACGACGUUGAUAGGCCGGGUGUGUAAGCGCAGCG
>GEZS01000104.1050.3955 Bacteria;Proteobacteria;Gammaproteobacteria;Enterobacterales;Erwiniaceae;Erwinia;insect gut metagenome
UUAAGCGACUAAGCGUACACGGUGGAUGCCUAGGCAGUCAGAGGCGAUGAAGGGCGUGCUAAUCUGCGAUAAGCGUCGGUAAGGUGAUAUGAACCGCAACAACCGAUGAUACCCGAAUGGGGAAACCCAGUGUGAUAGGUCACACUAUCAUGUCAUGAAUACAUAGUGGCAUGAGGCGAACCGGGGGAACUGAAACAUCUAAGUACCCCGAGGAAAAGAAAUCAACCGAGAUUCCCCCAGUAGCGGCGAGCGAACGGGGAACAGCCCGGAACCUGAAUCAGUUUGUGCAUUAGUGGAAGCGUCUGGAAAGACGCAGGGUACAGGGUGAUACUCCCGUACACAAAAAUGCACUUGCUGUGAGUUCGAUGAGUAGGGCGGGACACGUGACAUCCUGUCUGAAUAUGGGGGGACCAUCCUCCAAGGCUAAAUACUCCUGACUGACCGAUAGUGAACCAGUACCGUGAGGGAAAGGCGAAAAGAACCCCGGCGAGGGGAGUGAAACAGAACCUGAAACCGUGUACGUACAAGCAGUGGGAGCACCUUCGUGGUGUGACUGCGUACCUUUUGUAUAAUGGGUCAGCGACUUAUAUUCUGUAGCAAGGUUAACCGAAUAGGGGAGCCGCAGGGAAACCGAGUCUUAACUGGGCGCUAAGUUGCAGGGUAUAGACCCGAAACCCGGUGAUCUAGCCACGGGCAGGUUGAAGGUUGGGUAACACUAACUGGAGGACCGAACCGACUAAUGUUGAAAAAUUAGCGGAUGACUUGUGGCUGGGGGUGAAAGGCCAAUCAAACCGGGAGAUAGCUGGUUCUCCCCGAAAGCUAUUUAGGUAGCGCCUCGUGAGUUCAUCUUCGGGGGUAGAGCACUGUUUUGGCUAGGGGGUCAUCCCGGCUUACCAACCCAAUGCAAACUGCGAAUACCGAAGAAUGUUAUCACGGGAGACACACGGCGGGUGCUAACGUCCGUCGUGAAGAGGGAAACAACCCAGACCGCCAGCUAAGGUCCCAAAGUCAUGGUUAAGUGGGAAACGAUGUGGGAAGGCAUAGACAGCCAGGAUGUUGGCUUAGAAGCAGCCAUCAUUUGAAGAAAGCGUAAUAGCUCACUGGUCGAGUCGGCCUGCGCGGAAGAUGUAACGGGGCUAAACCAUGCACCGAAGCUGCGGCAGCGGCGCGCAAGCGUUGUUGGGUAGGGGAGCGUUCUGUAAGCCGUCGAAGGUGAGCUGUGAGGCUUGCUGGAGGUAUCAGAAGUGCGAAUGCUGACAUAAGUAACGAUAAAGCGGGUGAAAAGCCUGCUCGCCGGAAGACCAAGGGUUCCUGUCCAACGUUAAUCGGGGCAGGGUGAGUCGACCCCUAAGGCGAGGCCGAAAGGCGUAGUCGAUGGGAAACGGGUUAAUAUUCCCGUACUCGGUGUUACUGCGAAGGGGGGACGGAGAAGGCUAUGUUAGCCGGGCGACGGUUGUCCCGGUUUAAGCAUGUAGGCGGAGAGUUUAGGUAAAUCCGGACUCUUAUCAACGCUGAGGUGUGAUGACGAGGCAUUACGGUGCUGAAGUAACAAAUGCCCUGCUUCCAGGAAAAGCCUCUAAGCAUCAGGUAACAUCGAAUCGUACCCCAAACCGACACAGGUGGUCAGGUAGAGAAUACCAAGGCGCUUGAGAGAACUCGGGUGAAGGAACUAGGCAAAAUGGUGCCGUAACUUCGGGAGAAGGCACGCUGUCGAUAGGUGAAACCCCUCGCGGGUGGGAGCUGAAGGCAGUCGAAGAUACCAGCUGGCUGCAACUGUUUAUUAAAAACACAGCACUGUGCAAACACGAAAGUGGACGUAUACGGUGUGACGCCUGCCCGGUGCCGGAAGGUUAAUUGAUGGGGUUAUCCGCAAGGAGAAGCUCUUGAUCGAAGCCCCGGUAAACGGCGGCCGUAACUAUAACGGUCCUAAGGUAGCGAAAUUCCUUGUCGGGUAAGUUCCGACCUGCACGAAUGGCGUAAUGAUGGCUAGGCUGUCUCCACCCGAGACUCAGUGAAAUUGAACUCGCUGUGAAGAUGCAGCGUACCCGCGGCAAGACGGAAAGACCCCGUGAACCUUUACUACAGCUUGACACUGAACAUUGAGCCUUGAUGUGUAGGAUAGGUGGGAGGCUUUGAAGCGUGGACGCCAGUCUGCGUGGAGCCAACCUUGAAAUACCACCCUUUAACGUUUGAUGUUCUAACCUAGCGCCGUAAUCCGGCGCGGGGACAGUGUCUGGUGGGUAGUUUGACUGGGGCGGUCUCCUCCUAAAGAGUAACGGAGGAGCACGAAGGUUAGCUAAUCACGGUCGGACAUCGUGAGGUUAGUGCAAUGGCAUAAGCUAGCUUGACUGCGAGAGUGACGGCUCAAGCAGGUGCGAAAGCAGGUCAUAGUGAUCCGGUGGUUCUGAAUGGAAGGGCCAUCGCUCAACGGAUAAAAGGUACUCCGGGGAUAACAGGCUGAUACCGCCCAAGAGUUCAUAUCGACGGCGGUGUUUGGCACCUCGAUGUCGGCUCAUCACAUCCUGGGGCUGAAGUGGGUCCCAAGGGUACGGCUGUUCGCCGUUUAAAGUGGUACGCGAGCUGGGUUUAGAACGUCGUGAGACAGUUCGGUCCCUAUCUGCCGUGGGCGCUGGAGAAUUGAGAGGGGUUGCUCCUAGUACGAGAGGACCGGAGUGAACGCACCACUGGUAUUCGGGUUGUCAUGCCAAUGGCACUGCCCGGUAGCUAAGUGCGGAAAAGAUAAGCGCUGAAAGCAUCUAAGCGCGAAACUUGCCUCGAGAUGAAUUCUCCCUAGGUCCUUGAGACCUCUGAAGGGACGUUGAAGACUACGACGUUGAUAGGCCGGGUGUGUAAGCGCAGCGAUGCGUUGAGCUAACCGGUACUAAUGACCCGUGAGGCUUAAUCUU
>HQ667590.1.761 Bacteria;Proteobacteria;Gammaproteobacteria;Enterobacterales;Erwiniaceae;Erwinia;Candidatus Erwinia dacicola
CUAGGCAAAAUGGUGCCGUAACUUCGGGAGAAGGCACGCUGUCGAUAGGUGAAACCCCUCGCGGGUGGGAGCUGAAGGCAGUCGAAGAUACCAGCUGGCUGCAACUGUUUAUUAAAAACACAGCACUGUGCAAACACGAAAGUGGACGUAUACGGUGUGACGCCUGCCCGGUGCCGGAAGGUUAAUUGAUGGGGUUAUCCGCAAGGAGAAGCUCUUGAUCGAAGCCCCGGUAAACGGCGGCCGUAACUAUAACGGUCCUAAGGUAGCGAAAUUCCUUGUCGGGUAAGUUCCGACCUGCACGAAUGGCGUAAUGAUGGCUAGGCUGUCUCCACCCGAGACUCAGUGAAAUUGAACUCGCUGUGAAGAUGCAGCGUACCCGCGGCAAGACGGAAAGACCCCGUGAACCUUUACUACAGCUUGACACUGAACAUUGAGCCUUGAUGUGUAGGAUAGGUGGGAGGCUUUGAAGCGUGGACGCCAGUCUGCGUGGAGCCAACCUUGAAAUACCACCCUUUAACGUUUGAUGUUCUAACCUAGCGCCGUAAUCCGGCGCGGGGACAGUGUCUGGUGGGUAGUUUGACUGGGGCGGUCUCCUCCUAAAGAGUAACGGAGGAGCACGAAGGUUAGCUAAUCACGGUCGGACAUCGUGAGGUUAGUGCAAUGGCAUAAGCUAGCUUGACUGCGAGAGUGACGGCUCAAGCAGGUGCGAAAGCAGGUCAUAGUGAUCCGGUGGUUCUGAAUGGAAGGGCCAUCGCUCAACG
>RJVB01000020.1.2062 Bacteria;Proteobacteria;Gammaproteobacteria;Enterobacterales;Erwiniaceae;Erwinia;Erwinia sp. JUb26
UCAUCUCCGGGGGUAGAGCACUGUUUCGGCUAGGGGGCCAUCCCGGCUUACCAACCCGAUGCAAACUGCGAAUACCGGAGAAUGUUAUCACGGGAGACACACGGCGGGUGCUAACGUCCGUCGUGAAGAGGGAAACAACCCAGACCGCCAGCUAAGGUCCCAAAGUCAUGGUUAAGUGGGAAACGAUGUGGGAAGGCACAGACAGCCAGGAUGUUGGCUUAGAAGCAGCCAUCAUUUAAAGAAAGCGUAAUAGCUCACUGGUCGAGUCGGCCUGCGCGGAAGAUGUAACGGGGCUAAACCAUGCACCGAAGCUGCGGCAGCGACGCUUAUGCGUUGUUGGGUAGGGGAGCGUUCUGUAAGCCGCAGAAGGUGGACUGUGAGGUCUGCUGGAGGUAUCAGAAGUGCGAAUGCUGACAUAAGUAACGAUAAAGCGGGUGAAAAGCCCGCUCGCCGGAAGACCAAGGGUUCCUGUCCAACGUUAAUCGGGGCAGGGUGAGUCGACCCCUAAGGCGAGGCCGAAAGGCGUAGUCGAUGGGAAACAGGUUAAUAUUCCUGUACUCGGUGUUACUGCGAAGGGGGGACGGAGAAGGCUAUAUCAGCCGGGCGACGGUUGUCCCGGUUUAAGCAUGUAGGCGGAGGUUCCAGGUAAAUCCGGAAUCUUGUUAACGCUGAGGUGUGAUGACGAGGCACUACGGUGCUGAAGUGAUAAAUGCCCUGCUUCCAGGAAAAGCCUCUAAGCAUCAGGUAACACAGAAUCGUACCCCAAACCGACACAGGUGGUCAGGUAGAGAAUACCAAGGCGCUUGAGAGAACUCGGGUGAAGGAACUAGGCAAAAUGGUGCCGUAACUUCGGGAGAAGGCACGCUGUCGUUAGGUGAUACCCCUUGCGGGUGGAGCUGAAGGCAGUCGAAGAUACCAGCUGGCUGCAACUGUUUAUUAAAAACACAGCACUGUGCAAACACGAAAGUGGACGUAUACGGUGUGACGCCUGCCCGGUGCCGGAAGGUUAAUUGAUGGGGUUAUCCGCAAGGAGAAGCUCUUGAUCGAAGCCCCGGUAAACGGCGGCCGUAACUAUAACGGUCCUAAGGUAGCGAAAUUCCUUGUCGGGUAAGUUCCGACCUGCACGAAUGGCGUAAUGAUGGCCAGGCUGUCUCCACCCGAGACUCAGUGAAAUUGAACUCGCUGUGAAGAUGCAGUGUACCCGCGGCAAGACGGAAAGACCCCGUGAACCUUUACUACAGCUUGACACUGAACAUUGAGCCUUGAUGUGUAGGAUAGGUGGGAGGCUUUGAAGCGUGGACGCCAGUCUGCGUGGAGCCAACCUUGAAAUACCACCCUUUAACGUUUGAUGUUCUAACCUGGCGCCGUGAUCCGGCGUGGGGACAGUGUCUGGUGGGUAGUUUGACUGGGGCGGUCUCCUCCUAAAGAGUAACGGAGGAGCACGAAGGUUAGCUAAUCACGGUCGGACAUCGUGAGGUUAGUGCAAUGGCAUAAGCUAGCUUGACUGCGAGAGUGACGGCUCGAGCAGGUACGAAAGUAGGUCAUAGUGAUCCGGUGGUUCUGAAUGGAAGGGCCAUCGCUCAACGGAUAAAAGGUACUCCGGGGAUAACAGGCUGAUACCGCCCAAGAGUUCAUAUCGACGGCGGUGUUUGGCACCUCGAUGUCGGCUCAUCACAUCCUGGGGCUGAAGUAGGUCCCAAGGGUACGGCUGUUCGCCGUUUAAAGUGGUACGCGAGCUGGGUUUAGAACGUCGUGAGACAGUUCGGUCCCUAUCUGCCGUGGGCGCUGGAGAAUUGAGAGGGGUUGCUCCUAGUACGAGAGGACCGGAGUGAACGCACCACUGGUGUUCGGGUUGUCAUGCCAAUGGCAUUGCCCGGUAGCUAAGUGCGGAAAAGAUAAGCGCUGAAAGCAUCUAAGCGCGAAACUUGCCUCGAGAUGAGUUCUCCCUGGGUCCUUGAGACCCCUGAAGGGACGUUGAAGACUACGACGUUGAUAGGCCGGGUGUGUAAGCGCAGCGAUGCGUUGAGCUAACCGGUACUAAUGACCCGUGAGGCUUAACCUU
>MTCH01000258.4.2938 Bacteria;Proteobacteria;Gammaproteobacteria;Enterobacterales;Erwiniaceae;Erwinia;Erwinia sp. OLMDLW33
GGGUUGUGAGGUUAAGCGACUAAGCGUACACGGUGGAUGCCUAGGCAGUCAGAGGCGAUGAAGGGCGUGCUAAUCUGCGAUAAGCGUCGGUAAGGUGAUAUGAACCGCAAUAACCGACGAUACCCGAAUGGGGAAACCCAGUGUGAUACGUCACACUAUCAUGUCAUGAAUACAUAGUGGCAUGAGGCGAACCGGGGGAACUGAAACAUCUAAGUACCCCGAGGAAAAGAAAUCAACCGAGAUUCCCCCAGUAGCGGCGAGCGAACGGGGAACAGCCCAGAACCUGAAUCAGCUUGUGCAUUAGUGGAAGCGUCUGGAAAGUCGCAGGGUACAGGGUGAUACUCCCGUACACAAAAAUGCACUUGCUGUGAGUUCGAUGAGUAGGGCGGGACACGUGACAUCCUGUCUGAAUAUGGGGGGACCAUCCUCCAAGGCUAAAUACUCCUGACUGACCGAUAGUGAACCAGUACCGUGAGGGAAAGGCGAAAAGAACCCCGGCGAGGGGAGUGAAACAGAACCUGAAACCGUGUACGUACAAGCAGUGGGAGCACCUUCGUGGUGUGACUGCGUACCUUUUGUAUAAUGGGUCAGCGACUUAUAUUCUGUAGCAAGGUUAACCGUAUAGGGGAGCCGCAGGGAAACCGAGUCUUAACUGGGCGUUAAGUUGCAGGGUAUAGACCCGAAACCCGGUGAUCUAGCCAUGGGCAGGUUGAAGGUUGGGUAACACUAACUGGAGGACCGAACCGACUAAUGUUGAAAAAUUAGCGGAUGACUUGUGGCUGGGGGUGAAAGGCCAAUCAAACCGGGAGAUAGCUGGUUCUCCCCGAAAGCUAUUUAGGUAGCGCCUCGUGAACUCAUCUUCGGGGGUAGAGCACUGUUUCGGCUAGGGGGCCAUCCCGGCUUACCAACCCGAUGCAAACUGCGAAUACCGAAGAAUGUUAUCACGGGAGACACACGGCGGGUGCUAACGUCCGUCGUGAAGAGGGAAACAACCCAGACCGCCAGCUAAGGUCCCAAAGUCAUGGUUAAGUGGGAAACGAUGUGGGAAGGCACAGACAGCCAGGAUGUUGGCUUAGAAGCAGCCAUCAUUUAAAGAAAGCGUAAUAGCUCACUGGUCGAGUCGGCCUGCGCGGAAGAUGUAACGGGGCUAAACCAUGCACCGAAGCUGCGGCAGCGAUACGUAAGUAUUGUUGGGUAGGGGAGCGUUCUGUAAGCCGUUGAAGGUGUGCUGUGAGGCAUGCUGGAGGUAUCAGAAGUGCGAAUGCUGACAUAAGUAACGAUAAAGCGGGUGAAAAGCCCGCUCGCCGGAAGACCAAGGGUUCCUGUCCAACGUUAAUCGGGGCAGGGUGAGUCGACCCCUAAGGCGAGGCCGAAAGGCGUAGUCGAUGGGAAACGGGUUAAUAUUCCCGUACUCGGUGUUACUGCGAAGGGGGGACGGAGAAGGCUAUGUUGGCCGGGCGACGGUUGUCCCGGUUUAAGCGUGUAGGCUUGAGUUCCAGGCAAAUCCGGAACUCUUUAAGGCUGAGGCGUGAUGACGAGGCACUACGGUGCUGAAGUAACAAAUGCCCUGCUUCCAGGAAAAGCCUCUAAGCAUCAGGUAACAUCGAAUCGUACCCCAAACCGACACAGGUGGUCAGGUAGAGAAUACCAAGGCGCUUGAGAGAACUCGGGUGAAGGAACUAGGCAAAAUGGUGCCGUAACUUCGGGAGAAGGCACGCUGUCGUUAGGUGAAGUCACUUGCUGACGGAGCUGAAGGCAGUCGAAGAUACCAGCUGGCUGCAACUGUUUAUUAAAAACACAGCACUGUGCAAACACGAAAGUGGACGUAUACGGUGUGACGCCUGCCCGGUGCCGGAAGGUUAAUUGAUGGGGUUAUCCGCAAGGAGAAGCUCUUGAUCGAAGCCCCGGUAAACGGCGGCCGUAACUAUAACGGUCCUAAGGUAGCGAAAUUCCUUGUCGGGUAAGUUCCGACCUGCACGAAUGGCGUAAUGAUGGCCAGGCUGUCUCCACCCGAGACUCAGUGAAAUUGAACUCGCUGUGAAGAUGCAGUGUACCCGCGGCAAGACGGAAAGACCCCGUGAACCUUUACUACAGCUUGACACUGAACAUUGAGCCUUGAUGUGUAGGAUAGGUGGGAGGCUUUGAAGCGUGGACGCCAGUCUGCGUGGAGCCAACCUUGAAAUACCACCCUUUAACGUUUGAUGUUCUAACCUGGCGCCGUGAUCCGGCGUGGGGACAGUGUCUGGUGGGUAGUUUGACUGGGGCGGUCUCCUCCUAAAGAGUAACGGAGGAGCACGAAGGUUAGCUAAUCACGGUCGGACAUCGUGAGGUUAGUGCAAUGGCAUAAGCUAGCUUGACUGCGAGAGUGACGGCUCGAGCAGGUGCGAAAGCAGGUCAUAGUGAUCCGGUGGUUCUGAAUGGAAGGGCCAUCGCUCAACGGAUAAAAGGUACUCCGGGGAUAACAGGCUGAUACCGCCCAAGAGUUCAUAUCGACGGCGGUGUUUGGCACCUCGAUGUCGGCUCAUCACAUCCUGGGGCUGAAGUAGGUCCCAAGGGUACGGCUGUUCGCCGUUUAAAGUGGUACGCGAGCUGGGUUUAGAACGUCGUGAGACAGUUCGGUCCCUAUCUGCCGUGGGCGCUGGAGAAUUGAGAGGGGUUGCUCCUAGUACGAGAGGACCGGAGUGAACGCACCACUGGUGUUCGGGUUGUCAUGCCAAUGGCAUUGCCCGGUAGCUAAGUGCGGAAAAGAUAAGCGCUGAAAGCAUCUAAGCGCGAAACUUGCCUCGAGAUGAAUUCUCCCUGGGUCCCUGAGACCCCUGAAGGGACGUUGAAGACUACGACGUUGAUAGGCCGGGUGUGUAAGCGCAGCGAUGCGUUGAGCUAACCGGUACUAAUGACCCGUGAGGCUUAACCUUACAACGCCAGAAGCGUUCUG
>JMSO01000246.1770.4704 Bacteria;Proteobacteria;Gammaproteobacteria;Enterobacterales;Erwiniaceae;Erwinia;bacteria symbiont BFo1 of Frankliniella occidentalis
GGGUUGUGAGGUUAAGCGACUAAGCGUACACGGUGGAUGCCUAGGCAGUCAGAGGCGAUGAAGGGCGUGCUAAUCUGCGAUAAGCGUCGGUAAGGUGAUAUGAACCGCAACAACCGACGAUACCCGAAUGGGGAAACCCAGUGUGAUACGUCACACUAUCAUGUCAUGAAUACAUAGUGGCAUGAGGCGAACCGGGGGAACUGAAACAUCUAAGUACCCCGAGGAAAAGAAAUCAACCGAGAUUCCCCCAGUAGCGGCGAGCGAACGGGGAACAGCCCAGAACCUGAAUCAGCUUGUGCAUUAGUGGAAGCGUCUGGAAAGUCGCAGGGUACAGGGUGAUACUCCCGUACACAAAAAUGCACUCGCUGUGAGUUCGAUGAGUAGGGCGGGACACGUGACAUCCUGUCUGAAUAUGGGGGGACCAUCCUCCAAGGCUAAAUACUCCUGACUGACCGAUAGUGAACCAGUACCGUGAGGGAAAGGCGAAAAGAACCCCGGCGAGGGGAGUGAAACAGAACCUGAAACCGUGUACGUACAAGCAGUGGGAGCACCUUCGUGGUGUGACUGCGUACCUUUUGUAUAAUGGGUCAGCGACUUAUAUUCUGUAGCAAGGUUAACCGUAUAGGGGAGCCGCAGGGAAACCGAGUCUUAACUGGGCGUUAAGUUGCAGGGUAUAGACCCGAAACCCGGUGAUCUAGCCAUGGGCAGGUUGAAGGUUGGGUAACACUAACUGGAGGACCGAACCGACUAAUGUUGAAAAAUUAGCGGAUGACUUGUGGCUGGGGGUGAAAGGCCAAUCAAACCGGGAGAUAGCUGGUUCUCCCCGAAAGCUAUUUAGGUAGCGCCUCGUGAACUCAUCUUCGGGGGUAGAGCACUGUUUCGGCUAGGGGGCCAUCCCGGCUUACCAACCCGAUGCAAACUGCGAAUACCGAAGAAUGUUAUCACGGGAGACACACGGCGGGUGCUAACGUCCGUCGUGAAGAGGGAAACAACCCAGACCGCCAGCUAAGGUCCCAAAGUCAUGGUUAAGUGGGAAACGAUGUGGGAAGGCACAGACAGCCAGGAUGUUGGCUUAGAAGCAGCCAUCAUUUAAAGAAAGCGUAAUAGCUCACUGGUCGAGUCGGCCUGCGCGGAAGAUGUAACGGGGCUAAACCAUGCACCGAAGCUGCGGCAGCGAUACGCAAGUAUUGUUGGGUAGGGGAGCGUUCUGUAAGCCGUUGAAGGUGUGCUGUGAGGCAUGCUGGAGGUAUCAGAAGUGCGAAUGCUGACAUAAGUAACGAUAAAGCGGGUGAAAAGCCCGCUCGCCGGAAGACCAAGGGUUCCUGUCCAACGUUAAUCGGGGCAGGGUGAGUCGACCCCUAAGGCGAGGCCGAAAGGCGUAGUCGAUGGGAAACGGGUUAAUAUUCCCGUACUCGGUGUUACUGCGAAGGGGGGACGGAGAAGGCUAUGUUGGCCGGGCGACGGUUGUCCCGGUUUAAGCGUGUAGGCUUGAGUUCCAGGCAAAUCCGGAACUCUUUAAGGCUGAGGCGUGAUGACGAGGCACUACGGUGCUGAAGUAACAAAUGCCCUGCUUCCAGGAAAAGCCUCUAAGCAUCAGGUAACAUCGAAUCGUACCCCAAACCGACACAGGUGGUCAGGUAGAGAAUACCAAGGCGCUUGAGAGAACUCGGGUGAAGGAACUAGGCAAAAUGGUGCCGUAACUUCGGGAGAAGGCACGCUGUCGUUAGGUGAAGUCACUUGCUGACGGAGCUGAAGGCAGUCGAAGAUACCAGCUGGCUGCAACUGUUUAUUAAAAACACAGCACUGUGCAAACACGAAAGUGGACGUAUACGGUGUGACGCCUGCCCGGUGCCGGAAGGUUAAUUGAUGGGGUUAUCCGCAAGGAGAAGCUCUUGAUCGAAGCCCCGGUAAACGGCGGCCGUAACUAUAACGGUCCUAAGGUAGCGAAAUUCCUUGUCGGGUAAGUUCCGACCUGCACGAAUGGCGUAAUGAUGGCCAGGCUGUCUCCACCCGAGACUCAGUGAAAUUGAACUCGCUGUGAAGAUGCAGUGUACCCGCGGCAAGACGGAAAGACCCCGUGAACCUUUACUACAGCUUGACACUGAACAUUGAGCCUUGAUGUGUAGGAUAGGUGGGAGGCUUUGAAGCGUGGACGCCAGUCUGCGUGGAGCCAACCUUGAAAUACCACCCUUUAACGUUUGAUGUUCUAACCUGGCGCCGUGAUCCGGCGUGGGGACAGUGUCUGGUGGGUAGUUUGACUGGGGCGGUCUCCUCCUAAAGAGUAACGGAGGAGCACGAAGGUUAGCUAAUCACGGUCGGACAUCGUGAGGUUAGUGCAAUGGCAUAAGCUAGCUUGACUGCGAGAGUGACGGCUCGAGCAGGUGCGAAAGCAGGUCAUAGUGAUCCGGUGGUUCUGAAUGGAAGGGCCAUCGCUCAACGGAUAAAAGGUACUCCGGGGAUAACAGGCUGAUACCGCCCAAGAGUUCAUAUCGACGGCGGUGUUUGGCACCUCGAUGUCGGCUCAUCACAUCCUGGGGCUGAAGUAGGUCCCAAGGGUACGGCUGUUCGCCGUUUAAAGUGGUACGCGAGCUGGGUUUAGAACGUCGUGAGACAGUUCGGUCCCUAUCUGCCGUGGGCGCUGGAGAAUUGAGAGGGGUUGCUCCUAGUACGAGAGGACCGGAGUGAACGCACCACUGGUGUUCGGGUUGUCAUGCCAAUGGCAUUGCCCGGUAGCUAAGUGCGGAAAAGAUAAGCGCUGAAAGCAUCUAAGCGCGAAACUUGCCUCGAGAUGAAUUCUCCCUGGGUCCCUGAGACCCCUGAAGGGACGUUGAAGACUACGACGUUGAUAGGCCGGGUGUGUAAGCGCAGCGAUGCGUUGAGCUAACCGGUACUAAUGACCCGUGAGGCUUAACCUUACAACGCCAGAAGCGUUCUG
>NQJT01000002.131.1723 Bacteria;Proteobacteria;Gammaproteobacteria;Enterobacterales;Erwiniaceae;Erwinia;Erwinia amylovora
GAAGGUGUGCUGUGAGGCAUGCUGGAGGUAUCAGAAGUGCGAAUGCUGACAUAAGUAACGAUAAAGCGGGUGAAAAGCCCGCUCGCCGGAAGACCAAGGGUUCCUGUCCAACGUUAAUCGGGGCAGGGUGAGUCGACCCCUAAGGCGAGGCCGAAAGGCGUAGUCGAUGGGAAACGGGUUAAUAUUCCCGUACUGGGUGUUACUGCGAAGGGGGGACGGAGAAGGCUAUGUUAGCCGGGCGACGGUUGUCCCGGUUUAAGCGUGCAGGCUUGAGUUCCAGGCAAAUCCGGAACUCUUUAAGGCUGAGGCGUGAUGACGAGGCACCACGGUGCUGAAGUAACAAAUGCCCUGCUUCCAGGAAAAGCCUCUAAGCAUCAGGUAACAUCCAAUCGUACCCCAAACCGACACAGGUGGUCAGGUAGAGAAUACCAAGGCGCUUGAGAGAACUCGGGUGAAGGAACUAGGCAAAAUGGUGCCGUAACUUCGGGAGAAGGCACGCUGGCGCGUAGGUGAAGCGACUUGCUCGUGGAGCUGAAGCCAGUCGAAGAUACCAGCUGGCUGCAACUGUUUAUUAAAAACACAGCACUGUGCAAACACGAAAGUGGACGUAUACGGUGUGACGCCUGCCCGGUGCCGGAAGGUUAAUUGAUGGGGUUAUCCGUAAGGAGAAGCUCUUGAUCGAAGCCCCGGUAAACGGCGGCCGUAACUAUAACGGUCCUAAGGUAGCGAAAUUCCUUGUCGGGUAAGUUCCGACCUGCACGAAUGGCGUAAUGAUGGCCAGGCUGUCUCCACCCGAGACUCAGUGAAAUUGAACUCGCUGUGAAGAUGCAGUGUACCCGCGGCAAGACGGAAAGACCCCGUGAACCUUUACUACAGCUUGACACUGAACAUUGAGCCUUGAUGUGUAGGAUAGGUGGGAGGCUUUGAAGCGUGGACGCCAGUCUGCGUGGAGCCAACCUUGAAAUACCACCCUUUAACGUUUGAUGUUCUAACCUGGCGCCGUUACCCGGCGUGGGGACAGUGUCUGGUGGGUAGUUUGACUGGGGCGGUCUCCUCCCAAAGAGUAACGGAGGAGCACGAAGGUCAGCUAAUCACGGUCGGACAUCGUGAGGUUAGUGCAAUGGCAUAAGCUGGCUUGACUGCGAGAGUGACGGCUCGAGCAGGUGCGAAAGCAGGUCAUAGUGAUCCGGUGGUUCUGAAUGGAAGGGCCAUCGCUCAACGGAUAAAAGGUACUCCGGGGAUAACAGGCUGAUACCGCCCAAGAGUUCAUAUCGACGGCGGUGUUUGGCACCUCGAUGUCGGCUCAUCACAUCCUGGGGCUGAAGUAGGUCCCAAGGGUACGGCUGUUCGCCGUUUAAAGUGGUACGCGAGCUGGGUUUAGAACGUCGUGAGACAGUUCGGUCCCUAUCUGCCGUGGGCGCUGGAAGAUUGAGAGGGGUUGCUCCUAGUACGAGAGGACCGGAGUGAACGCACCGCUGGUGUUCGGGUUGUCAUGCCAAUGGCAUUGCCCGGUAGCUAAGUGCGGAAAAGAUAAGCGCUGAAAGCAUCUAAGCGCGAAACUUGCCUCGAGAUGAAUCUUCCCUGACUCCUUGA
>NQJO01000001.394578.397569 Bacteria;Proteobacteria;Gammaproteobacteria;Enterobacterales;Erwiniaceae;Erwinia;Erwinia amylovora
UUAAGCGACUAAGCGUACACGGUGGAUGCCCAGGCAGUCAGAGGCGAUGAAGGGCGUGCUAAUCUGCGAUAAGCGUCGGUAAGGUGAUAUGAACCGCAAUACCCGACGAUACCCGAAUGGGGAAACCCAGUGCAAUCCGUUGCACUAUCAUGUCAUGAAUACAUAGUGGCAUGAGGCGAACCGGGGGAACUGAAACAUCUAAGUACCCCGAGGAAAAGAAAUCAACCGAGAUUCCCCCAGUAGCGGCGAGCGAACGGGGAACAGCCCAGAACCUGAAUCAGUUUGUGCCUUAGUGGAAGCGUCUGGAAAGUCGCGCAGUAAAGGGUGACAGCCCCGUACACAAAAAGGCACUUGCUGUGAGUUCGAUGAGUAGGGCGGGACACGUGACAUCCUGUCUGAAUAUGGGGGGACCAUCCUCCAAGGCUAAAUACUCCUGACUGACCGAUAGUGAACCAGUACCGUGAGGGAAAGGCGAAAAGAACCCCGGCGAGGGGAGUGAAACAGAACCUGAAACCGUGUACGUACAAGCAGUGGGAGCACCUUCGUGGUGUGACUGCGUACCUUUUGUAUAAUGGGUCAGCGACUUAUAUUCUGUAGCAAGGUUAACCGUAUAGGGGAGCCGCAGGGAAACCGAGUCUUAACUGGGCGUUAAGUUGCAGGGUAUAGACCCGAAACCCGGUGAUCUAGCCAUGGGCAGGUUGAAGGUUGGGUAACACUAACUGGAGGACCGAACCGACUAAUGUUGAAAAAUUAGCGGAUGACCUGUGGCUGGGGGUGAAAGGCCAAUCAAACCGGGAGAUAGCUGGUUCUCCCCGAAAGCUAUUUAGGUAGCGCCUCGUGAACUCAUCUCCGGGGGUAGAGCACUGUUUCGGCUAGGGGGCCAUCCCGGCUUACCAACCCGAUGCAAACUGCGAAUACCGGAGAAUGUUAUCACGGGAGACACACGGCGGGUGCUAACGUCCGUCGUGAAGAGGGAAACAACCCAGACCGCCAGCUAAGGUCCCAAAGUCAUGGUUAAGUGGGAAACGAUGUGGGAAGGCACAGACAGCCAGGAUGUUGGCUUAGAAGCAGCCAUCAUUUAAAGAAAGCGUAAUAGCUCACUGGUCGAGUCGGCCUGCGCGGAAGAUGUAACGGGGCUAAACCAUGCACCGAAGCUGCGGCAGCGGACGUAUCACCCAAGCAGAUUCACUGAAGUGGAUAACGAUUGACGGAGCGCAGCGACGUCAAUGCGCCCAUCAAAGUCGAGUCGGCUUCGGGAUACGUCCGUUGGGUAGGGGAGCGUUCUGUAAGCCGUCGAAGGUGUGCUGUGAGGCAUGCUGGAGGUAUCAGAAGUGCGAAUGCUGACAUAAGUAACGAUAAAGCGGGUGAAAAGCCCGCUCGCCGGAAGACCAAGGGUUCCUGUCCAACGUUAAUCGGGGCAGGGUGAGUCGACCCCUAAGGCGAGGCCGAAAGGCGUAGUCGAUGGGAAACGGGUUAAUAUUCCCGUACUGGGUGUUACUGCGAAGGGGGGACGGAGAAGGCUAUGUUAGCCGGGCGACGGUUGUCCCGGUUUAAGCGUGCAGGCUUGAGUUCCAGGCAAAUCCGGAACUCUUUAAGGCUGAGGCGUGAUGACGAGGCACCACGGUGCUGAAGUAACAAAUGCCCUGCUUCCAGGAAAAGCCUCUAAGCAUCAGGUAACAUCCAAUCGUACCCCAAACCGACACAGGUGGUCAGGUAGAGAAUACCAAGGCGCUUGAGAGAACUCGGGUGAAGGAACUAGGCAAAAUGGUGCCGUAACUUCGGGAGAAGGCACGCUGGCGCGUAGGUGAAGCGACUUGCUCGUGGAGCUGAAGCCAGUCGAAGAUACCAGCUGGCUGCAACUGUUUAUUAAAAACACAGCACUGUGCAAACACGAAAGUGGACGUAUACGGUGUGACGCCUGCCCGGUGCCGGAAGGUUAAUUGAUGGGGUUAUCCGCAAGGAGAAGCUCUUGAUCGAAGCCCCGGUAAACGGCGGCCGUAACUAUAACGGUCCUAAGGUAGCGAAAUUCCUUGUCGGGUAAGUUCCGACCUGCACGAAUGGCGUAAUGAUGGCCAGGCUGUCUCCACCCGAGACUCAGUGAAAUUGAACUCGCUGUGAAGAUGCAGUGUACCCGCGGCAAGACGGAAAGACCCCGUGAACCUUUACUACAGCUUGACACUGAACAUUGAGCCUUGAUGUGUAGGAUAGGUGGGAGGCUUCGAAGCGUGGACGCCAGUCUGCGUGGAGCCAACCUUGAAAUACCACCCUUUAACGUUUGAUGUUCUAACCUGGCGCCGUUACCCGGCGUGGGGACAGUGUCUGGUGGGUAGUUUGACUGGGGCGGUCUCCUCCCAAAGAGUAACGGAGGAGCACGAAGGUCAGCUAAUCACGGUCGGACAUCGUGAGGUUAGUGCAAUGGCAUAAGCUGGCUUGACUGCGAGAGUGACGGCUCAAGCAGGUGCGAAAGCAGGUCAUAGUGAUCCGGUGGUUCUGAAUGGAAGGGCCAUCGCUCAACGGAUAAAAGGUACUCCGGGGAUAACAGGCUGAUACCGCCCAAGAGUUCAUAUCGACGGCGGUGUUUGGCACCUCGAUGUCGGCUCAUCACAUCCUGGGGCUGAAGUAGGUCCCAAGGGUACGGCUGUUCGCCGUUUAAAGUGGUACGCGAGCUGGGUUUAGAACGUCGUGAGACAGUUCGGUCCCUAUCUGCCGUGGGCGCUGGAAGAUUGAGAGGGGUUGCUCCUAGUACGAGAGGACCGGAGUGAACGCACCGCUGGUGUUCGGGUUGUCAUGCCAAUGGCAUUGCCCGGUAGCUAAGUGCGGAAAAGAUAAGCGCUGAAAGCAUCUAAGCGCGAAACUUGCCUCGAGAUGAAUCUUCCCUGACUCCUUGAGAGUCCUGAAGGGACGUUGAAGACGACGACGUUGAUAGGCCGGGUGUGUAAGCGCAGCGAUGCGUUGAGCUAACCGGUACUAAUGACCCGUGAGGCUUAACCUU
>NQJP01000001.3647180.3650056 Bacteria;Proteobacteria;Gammaproteobacteria;Enterobacterales;Erwiniaceae;Erwinia;Erwinia amylovora
AGCGUACACGGUGGAUGCCCAGGCAGUCAGAGGCGAUGAAGGGCGUGCUAAUCUGCGAUAAGCGUCGGUAAGGUGAUAUGAACCGCAAUACCCGACGAUACCCGAAUGGGGAAACCCAGUGCAAUCCGUUGCACUAUCAUGUCAUGAAUACAUAGUGGCAUGAGGCGAACCGGGGGAACUGAAACAUCUAAGUACCCCGAGGAAAAGAAAUCAACCGAGAUUCCCCCAGUAGCGGCGAGCGAACGGGGAACAGCCCAGAACCUGAAUCAGUUUGUGCCUUAGUGGAAGCGUCUGGAAAGUCGCGCAGUAAAGGGUGACAGCCCCGUACACAAAAAGGCACUUGCUGUGAGUUCGAUGAGUAGGGCGGGACACGUGACAUCCUGUCUGAAUAUGGGGGGACCAUCCUCCAAGGCUAAAUACUCCUGACUGACCGAUAGUGAACCAGUACCGUGAGGGAAAGGCGAAAAGAACCCCGGCGAGGGGAGUGAAACAGAACCUGAAACCGUGUACGUACAAGCAGUGGGAGCACCUUCGUGGUGUGACUGCGUACCUUUUGUAUAAUGGGUCAGCGACUUAUAUUCUGUAGCAAGGUUAACCGUAUAGGGGAGCCGCAGGGAAACCGAGUCUUAACUGGGCGUUAAGUUGCAGGGUAUAGACCCGAAACCCGGUGAUCUAGCCAUGGGCAGGUUGAAGGUUGGGUAACACUAACUGGAGGACCGAACCGACUAAUGUUGAAAAAUUAGCGGAUGACCUGUGGCUGGGGGUGAAAGGCCAAUCAAACCGGGAGAUAGCUGGUUCUCCCCGAAAGCUAUUUAGGUAGCGCCUCGUGAACUCAUCUCCGGGGGUAGAGCACUGUUUCGGCUAGGGGGCCAUCCCGGCUUACCAACCCGAUGCAAACUGCGAAUACCGGAGAAUGUUAUCACGGGAGACACACGGCGGGUGCUAACGUCCGUCGUGAAGAGGGAAACAACCCAGACCGCCAGCUAAGGUCCCAAAGUCAUGGUUAAGUGGGAAACGAUGUGGGAAGGCACAGACAGCCAGGAUGUUGGCUUAGAAGCAGCCAUCAUUUAAAGAAAGCGUAAUAGCUCACUGGUCGAGUCGGCCUGCGCGGAAGAUGUAACGGGGCUAAACCAUGCACCGAAGCUGCGGCAGCGGACGUAUCACCCAAGCAGAUUCACUGAAGUGGAUAACGAUUGACGGAGCGCAGCGACGUCAAUGCGCCCAUCAAAGUCGAGUCGGCUUCGGGAUACGUCCGUUGGGUAGGGGAGCGUUCUGUAAGCCGUCGAAGGUGUGCUGUGAGGCAUGCUGGAGGUAUCAGAAGUGCGAAUGCUGACAUAAGUAACGAUAAAGCGGGUGAAAAGCCCGCUCGCCGGAAGACCAAGGGUUCCUGUCCAACGUUAAUCGGGGCAGGGUGAGUCGACCCCUAAGGCGAGGCCGAAAGGCGUAGUCGAUGGGAAACGGGUUAAUAUUCCCGUACUGGGUGUUACUGCGAAGGGGGGACGGAGAAGGCUAUGUUAGCCGGGCGACGGUUGUCCCGGUUUAAGCGUGCAGGCUUGAGUUCCAGGCAAAUCCGGAACUCUUUAAGGCUGAGGCGUGAUGACGAGGCACCACGGUGCUGAAGUAACAAAUGCCCUGCUUCCAGGAAAAGCCUCUAAGCAUCAGGUAACAUCCAAUCGUACCCCAAACCGACACAGGUGGUCAGGUAGAGAAUACCAAGGCGCUUGAGAGAACUCGGGUGAAGGAACUAGGCAAAAUGGUGCCGUAACUUCGGGAGAAGGCACGCUGGCGCGUAGGUGAAGCGACUUGCUCGUGGAGCUGAAGCCAGUCGAAGAUACCAGCUGGCUGCAACUGUUUAUUAAAAACACAGCACUGUGCAAACACGAAAGUGGACGUAUACGGUGUGACGCCUGCCCGGUGCCGGAAGGUUAAUUGAUGGGGUUAUCCGCAAGGAGAAGCUCUUGAUCGAAGCCCCGGUAAACGGCGGCCGUAACUAUAACGGUCCUAAGGUAGCGAAAUUCCUUGUCGGGUAAGUUCCGACCUGCACGAAUGGCGUAAUGAUGGCCAGGCUGUCUCCACCCGAGACUCAGUGAAAUUGAACUCGCUGUGAAGAUGCAGUGUACCCGCGGCAAGACGGAAAGACCCCGUGAACCUUUACUACAGCUUGACACUGAACAUUGAGCCUUGAUGUGUAGGAUAGGUGGGAGGCUUCGAAGCGUGGACGCCAGUCUGCGUGGAGCCAACCUUGAAAUACCACCCUUUAACGUUUGAUGUUCUAACCUGGCGCCGUUACCCGGCGUGGGGACAGUGUCUGGUGGGUAGUUUGACUGGGGCGGUCUCCUCCCAAAGAGUAACGGAGGAGCACGAAGGUCAGCUAAUCACGGUCGGACAUCGUGAGGUUAGUGCAAUGGCAUAAGCUGGCUUGACUGCGAGAGUGACGGCUCAAGCAGGUGCGAAAGCAGGUCAUAGUGAUCCGGUGGUUCUGAAUGGAAGGGCCAUCGCUCAACGGAUAAAAGGUACUCCGGGGAUAACAGGCUGAUACCGCCCAAGAGUUCAUAUCGACGGCGGUGUUUGGCACCUCGAUGUCGGCUCAUCACAUCCUGGGGCUGAAGUAGGUCCCAAGGGUACGGCUGUUCGCCGUUUAAAGUGGUACGCGAGCUGGGUUUAGAACGUCGUGAGACAGUUCGGUCCCUAUCUGCCGUGGGCGCUGGAAGAUUGAGAGGGGUUGCUCCUAGUACGAGAGGACCGGAGUGAACGCACCGCUGGUGUUCGGGUUGUCAUGCCAAUGGCAUUGCCCGGUAGCUAAGUGCGGAAAAGAUAAGCGCUGAAAGCAUCUAAGCGCGAAACUUGCCUCGAGAUGAAUCUUCCCUGACUCCUUGA
>NQJK01000002.86023.88812 Bacteria;Proteobacteria;Gammaproteobacteria;Enterobacterales;Erwiniaceae;Erwinia;Erwinia amylovora
AGCGUACACGGUGGAUGCCCAGGCAGUCAGAGGCGAUGAAGGGCGUGCUAAUCUGCGAUAAGCGUCGGUAAGGUGAUAUGAACCGCAACAACCGACGAUACCCGAAUGGGGAAACCCAGUGCAAUCCGUUGCACUAUCAUGUCAUGAAUACAUAGUGGCAUGAGGCGAACCGGGGGAACUGAAACAUCUAAGUACCCCGAGGAAAAGAAAUCAACCGAGAUUCCCCCAGUAGCGGCGAGCGAACGGGGAACAGCCCAGAACCUGAAUCAGUUUGUGCCUUAGUGGAAGCGUCUGGAAAGUCGCGCAGUAAAGGGUGACAGCCCCGUACACAAAAAGGCACUUGCUGUGAGUUCGAUGAGUAGGGCGGGACACGUGACAUCCUGUCUGAAUAUGGGGGGACCAUCCUCCAAGGCUAAAUACUCCUGACUGACCGAUAGUGAACCAGUACCGUGAGGGAAAGGCGAAAAGAACCCCGGCGAGGGGAGUGAAACAGAACCUGAAACCGUGUACGUACAAGCAGUGGGAGCACCUUCGUGGUGUGACUGCGUACCUUUUGUAUAAUGGGUCAGCGACUUAUAUUCUGUAGCAAGGUUAACCGUAUAGGGGAGCCGCAGGGAAACCGAGUCUUAACUGGGCGUUAAGUUGCAGGGUAUAGACCCGAAACCCGGUGAUCUAGCCAUGGGCAGGUUGAAGGUUGGGUAACACUAACUGGAGGACCGAACCGACUAAUGUUGAAAAAUUAGCGGAUGACCUGUGGCUGGGGGUGAAAGGCCAAUCAAACCGGGAGAUAGCUGGUUCUCCCCGAAAGCUAUUUAGGUAGCGCCUCGUGAACUCAUCUCCGGGGGUAGAGCACUGUUUCGGCUAGGGGGCCAUCCCGGCUUACCAACCCGAUGCAAACUGCGAAUACCGGAGAAUGUUAUCACGGGAGACACACGGCGGGUGCUAACGUCCGUCGUGAAGAGGGAAACAACCCAGACCGCCAGCUAAGGUCCCAAAGUCAUGGUUAAGUGGGAAACGAUGUGGGAAGGCACAGACAGCCAGGAUGUUGGCUUAGAAGCAGCCAUCAUUUAAAGAAAGCGUAAUAGCUCACUGGUCGAGUCGGCCUGCGCGGAAGAUGUAACGGGGCUAAACCAUGCACCGAAGCUGCGGCAGCGGCGCGAAUGCGUUGUUGGGUAGGGGAGCGUUCUGUAAGCCGUCGAAGGUGUGCUGUGAGGCAUGCUGGAGGUAUCAGAAGUGCGAAUGCUGACAUAAGUAACGAUAAAGCGGGUGAAAAGCCCGCUCGCCGGAAGACCAAGGGUUCCUGUCCAACGUUAAUCGGGGCAGGGUGAGUCGACCCCUAAGGCGAGGCCGAAAGGCGUAGUCGAUGGGAAACGGGUUAAUAUUCCCGUACUGGGUGUUACUGCGAAGGGGGGACGGAGAAGGCUAUGUUAGCCGGGCGACGGUUGUCCCGGUUUAAGCGUGCAGGCUUGAGUUCCAGGCAAAUCCGGAACUCUUUAAGGCUGAGGCGUGAUGACGAGGCACCACGGUGCUGAAGUAACAAAUGCCCUGCUUCCAGGAAAAGCCUCUAAGCAUCAGGUAACAUCCAAUCGUACCCCAAACCGACACAGGUGGUCAGGUAGAGAAUACCAAGGCGCUUGAGAGAACUCGGGUGAAGGAACUAGGCAAAAUGGUGCCGUAACUUCGGGAGAAGGCACGCUGGCGCGUAGGUGAAGCGACUUGCUCGUGGAGCUGAAGCCAGUCGAAGAUACCAGCUGGCUGCAACUGUUUAUUAAAAACACAGCACUGUGCAAACACGAAAGUGGACGUAUACGGUGUGACGCCUGCCCGGUGCCGGAAGGUUAAUUGAUGGGGUUAUCCGCAAGGAGAAGCUCUUGAUCGAAGCCCCGGUAAACGGCGGCCGUAACUAUAACGGUCCUAAGGUAGCGAAAUUCCUUGUCGGGUAAGUUCCGACCUGCACGAAUGGCGUAAUGAUGGCCAGGCUGUCUCCACCCGAGACUCAGUGAAAUUGAACUCGCUGUGAAGAUGCAGUGUACCCGCGGCAAGACGGAAAGACCCCGUGAACCUUUACUACAGCUUGACACUGAACAUUGAGCCUUGAUGUGUAGGAUAGGUGGGAGGCUUUGAAGCGUGGACGCCAGUCUGCGUGGAGCCAACCUUGAAAUACCACCCUUUAACGUUUGAUGUUCUAACCUGGCGCCGUUACCCGGCGUGGGGACAGUGUCUGGUGGGUAGUUUGACUGGGGCGGUCUCCUCCCAAAGAGUAACGGAGGAGCACGAAGGUCAGCUAAUCACGGUCGGACAUCGUGAGGUUAGUGCAAUGGCAUAAGCUGGCUUGACUGCGAGAGUGACGGCUCGAGCAGGUGCGAAAGCAGGUCAUAGUGAUCCGGUGGUUCUGAAUGGAAGGGCCAUCGCUCAACGGAUAAAAGGUACUCCGGGGAUAACAGGCUGAUACCGCCCAAGAGUUCAUAUCGACGGCGGUGUUUGGCACCUCGAUGUCGGCUCAUCACAUCCUGGGGCUGAAGUAGGUCCCAAGGGUACGGCUGUUCGCCGUUUAAAGUGGUACGCGAGCUGGGUUUAGAACGUCGUGAGACAGUUCGGUCCCUAUCUGCCGUGGGCGCUGGAAGAUUGAGAGGGGUUGCUCCUAGUACGAGAGGACCGGAGUGAACGCACCGCUGGUGUUCGGGUUGUCAUGCCAAUGGCAUUGCCCGGUAGCUAAGUGCGGAAAAGAUAAGCGCUGAAAGCAUCUAAGCGCGAAACUUGCCUCGAGAUGAAUCUUCCCUGACUCCUUGA
>NQJQ01000029.171.1793 Bacteria;Proteobacteria;Gammaproteobacteria;Enterobacterales;Erwiniaceae;Erwinia;Erwinia amylovora
GUUGGGUAGGGGAGCGUUCUGUAAGCCGUCGAAGGUGUGCUGUGAGGCAUGCUGGAGGUAUCAGAAGUGCGAAUGCUGACAUAAGUAACGAUAAAGCGGGUGAAAAGCCCGCUCGCCGGAAGACCAAGGGUUCCUGUCCAACGUUAAUCGGGGCAGGGUGAGUCGACCCCUAAGGCGAGGCCGAAAGGCGUAGUCGAUGGGAAACGGGUUAAUAUUCCCGUACUGGGUGUUACUGCGAAGGGGGGACGGAGAAGGCUAUGUUAGCCGGGCGACGGUUGUCCCGGUUUAAGCGUGCAGGCUUGAGUUCCAGGCAAAUCCGGAACUCUUUAAGGCUGAGGCGUGAUGACGAGGCACCACGGUGCUGAAGUAACAAAUGCCCUGCUUCCAGGAAAAGCCUCUAAGCAUCAGGUAACAUCCAAUCGUACCCCAAACCGACACAGGUGGUCAGGUAGAGAAUACCAAGGCGCUUGAGAGAACUCGGGUGAAGGAACUAGGCAAAAUGGUGCCGUAACUUCGGGAGAAGGCACGCUGGCGCGUAGGUGAAGCGACUUGCUCGUGGAGCUGAAGCCAGUCGAAGAUACCAGCUGGCUGCAACUGUUUAUUAAAAACACAGCACUGUGCAAACACGAAAGUGGACGUAUACGGUGUGACGCCUGCCCGGUGCCGGAAGGUUAAUUGAUGGGGUUAUCCGUAAGGAGAAGCUCUUGAUCGAAGCCCCGGUAAACGGCGGCCGUAACUAUAACGGUCCUAAGGUAGCGAAAUUCCUUGUCGGGUAAGUUCCGACCUGCACGAAUGGCGUAAUGAUGGCCAGGCUGUCUCCACCCGAGACUCAGUGAAAUUGAACUCGCUGUGAAGAUGCAGUGUACCCGCGGCAAGACGGAAAGACCCCGUGAACCUUUACUACAGCUUGACACUGAACAUUGAGCCUUGAUGUGUAGGAUAGGUGGGAGGCUUUGAAGCGUGGACGCCAGUCUGCGUGGAGCCAACCUUGAAAUACCACCCUUUAACGUUUGAUGUUCUAACCUGGCGCCGUUACCCGGCGUGGGGACAGUGUCUGGUGGGUAGUUUGACUGGGGCGGUCUCCUCCCAAAGAGUAACGGAGGAGCACGAAGGUCAGCUAAUCACGGUCGGACAUCGUGAGGUUAGUGCAAUGGCAUAAGCUGGCUUGACUGCGAGAGUGACGGCUCGAGCAGGUGCGAAAGCAGGUCAUAGUGAUCCGGUGGUUCUGAAUGGAAGGGCCAUCGCUCAACGGAUAAAAGGUACUCCGGGGAUAACAGGCUGAUACCGCCCAAGAGUUCAUAUCGACGGCGGUGUUUGGCACCUCGAUGUCGGCUCAUCACAUCCUGGGGCUGAAGUAGGUCCCAAGGGUACGGCUGUUCGCCGUUUAAAGUGGUACGCGAGCUGGGUUUAGAACGUCGUGAGACAGUUCGGUCCCUAUCUGCCGUGGGCGCUGGAAGAUUGAGAGGGGUUGCUCCUAGUACGAGAGGACCGGAGUGAACGCACCGCUGGUGUUCGGGUUGUCAUGCCAAUGGCAUUGCCCGGUAGCUAAGUGCGGAAAAGAUAAGCGCUGAAAGCAUCUAAGCGCGAAACUUGCCUCGAGAUGAAUCUUCCCUGACUCCUUGA
>NQJO01000001.3556982.3559858 Bacteria;Proteobacteria;Gammaproteobacteria;Enterobacterales;Erwiniaceae;Erwinia;Erwinia amylovora
AGCGUACACGGUGGAUGCCCAGGCAGUCAGAGGCGAUGAAGGGCGUGCUAAUCUGCGAUAAGCGUCGGUAAGGUGAUAUGAACCGCAAUACCCGACGAUACCCGAAUGGGGAAACCCAGUGCAAUCCGUUGCACUAUCAUGUCAUGAAUACAUAGUGGCAUGAGGCGAACCGGGGGAACUGAAACAUCUAAGUACCCCGAGGAAAAGAAAUCAACCGAGAUUCCCCCAGUAGCGGCGAGCGAACGGGGAACAGCCCAGAACCUGAAUCAGUUUGUGCCUUAGUGGAAGCGUCUGGAAAGUCGCGCAGUAAAGGGUGACAGCCCCGUACACAAAAAGGCACUUGCUGUGAGUUCGAUGAGUAGGGCGGGACACGUGACAUCCUGUCUGAAUAUGGGGGGACCAUCCUCCAAGGCUAAAUACUCCUGACUGACCGAUAGUGAACCAGUACCGUGAGGGAAAGGCGAAAAGAACCCCGGCGAGGGGAGUGAAACAGAACCUGAAACCGUGUACGUACAAGCAGUGGGAGCACCUUCGUGGUGUGACUGCGUACCUUUUGUAUAAUGGGUCAGCGACUUAUAUUCUGUAGCAAGGUUAACCGUAUAGGGGAGCCGCAGGGAAACCGAGUCUUAACUGGGCGUUAAGUUGCAGGGUAUAGACCCGAAACCCGGUGAUCUAGCCAUGGGCAGGUUGAAGGUUGGGUAACACUAACUGGAGGACCGAACCGACUAAUGUUGAAAAAUUAGCGGAUGACCUGUGGCUGGGGGUGAAAGGCCAAUCAAACCGGGAGAUAGCUGGUUCUCCCCGAAAGCUAUUUAGGUAGCGCCUCGUGAACUCAUCUCCGGGGGUAGAGCACUGUUUCGGCUAGGGGGCCAUCCCGGCUUACCAACCCGAUGCAAACUGCGAAUACCGGAGAAUGUUAUCACGGGAGACACACGGCGGGUGCUAACGUCCGUCGUGAAGAGGGAAACAACCCAGACCGCCAGCUAAGGUCCCAAAGUCAUGGUUAAGUGGGAAACGAUGUGGGAAGGCACAGACAGCCAGGAUGUUGGCUUAGAAGCAGCCAUCAUUUAAAGAAAGCGUAAUAGCUCACUGGUCGAGUCGGCCUGCGCGGAAGAUGUAACGGGGCUAAACCAUGCACCGAAGCUGCGGCAGCGGACGUAUCACCCAAGCAGAUUCACUGAAGUGGAUAACGAUUGACGGAGCGCAGCGAUGUCAAUGCGCCCAUCAAAGUCGAGUCGGCUUCGGGAUACGUCCGUUGGGUAGGGGAGCGUUCUGUAAGCCGUCGAAGGUGUGCUGUGAGGCAUGCUGGAGGUAUCAGAAGUGCGAAUGCUGACAUAAGUAACGAUAAAGCGGGUGAAAAGCCCGCUCGCCGGAAGACCAAGGGUUCCUGUCCAACGUUAAUCGGGGCAGGGUGAGUCGACCCCUAAGGCGAGGCCGAAAGGCGUAGUCGAUGGGAAACGGGUUAAUAUUCCCGUACUGGGUGUUACUGCGAAGGGGGGACGGAGAAGGCUAUGUUAGCCGGGCGACGGUUGUCCCGGUUUAAGCGUGCAGGCUUGAGUUCCAGGCAAAUCCGGAACUCUUUAAGGCUGAGGCGUGAUGACGAGGCACCACGGUGCUGAAGUAACAAAUGCCCUGCUUCCAGGAAAAGCCUCUAAGCAUCAGGUAACAUCCAAUCGUACCCCAAACCGACACAGGUGGUCAGGUAGAGAAUACCAAGGCGCUUGAGAGAACUCGGGUGAAGGAACUAGGCAAAAUGGUGCCGUAACUUCGGGAGAAGGCACGCUGGCGCGUAGGUGAAGCGACUUGCUCGUGGAGCUGAAGCCAGUCGAAGAUACCAGCUGGCUGCAACUGUUUAUUAAAAACACAGCACUGUGCAAACACGAAAGUGGACGUAUACGGUGUGACGCCUGCCCGGUGCCGGAAGGUUAAUUGAUGGGGUUAUCCGCAAGGAGAAGCUCUUGAUCGAAGCCCCGGUAAACGGCGGCCGUAACUAUAACGGUCCUAAGGUAGCGAAAUUCCUUGUCGGGUAAGUUCCGACCUGCACGAAUGGCGUAAUGAUGGCCAGGCUGUCUCCACCCGAGACUCAGUGAAAUUGAACUCGCUGUGAAGAUGCAGUGUACCCGCGGCAAGACGGAAAGACCCCGUGAACCUUUACUACAGCUUGACACUGAACAUUGAGCCUUGAUGUGUAGGAUAGGUGGGAGGCUUCGAAGCGUGGACGCCAGUCUGCGUGGAGCCAACCUUGAAAUACCACCCUUUAACGUUUGAUGUUCUAACCUGGCGCCGUUACCCGGCGUGGGGACAGUGUCUGGUGGGUAGUUUGACUGGGGCGGUCUCCUCCCAAAGAGUAACGGAGGAGCACGAAGGUCAGCUAAUCACGGUCGGACAUCGUGAGGUUAGUGCAAUGGCAUAAGCUGGCUUGACUGCGAGAGUGACGGCUCAAGCAGGUGCGAAAGCAGGUCAUAGUGAUCCGGUGGUUCUGAAUGGAAGGGCCAUCGCUCAACGGAUAAAAGGUACUCCGGGGAUAACAGGCUGAUACCGCCCAAGAGUUCAUAUCGACGGCGGUGUUUGGCACCUCGAUGUCGGCUCAUCACAUCCUGGGGCUGAAGUAGGUCCCAAGGGUACGGCUGUUCGCCGUUUAAAGUGGUACGCGAGCUGGGUUUAGAACGUCGUGAGACAGUUCGGUCCCUAUCUGCCGUGGGCGCUGGAAGAUUGAGAGGGGUUGCUCCUAGUACGAGAGGACCGGAGUGAACGCACCGCUGGUGUUCGGGUUGUCAUGCCAAUGGCAUUGCCCGGUAGCUAAGUGCGGAAAAGAUAAGCGCUGAAAGCAUCUAAGCGCGAAACUUGCCUCGAGAUGAAUCUUCCCUGACUCCUUGA
>AD001542.1.306 Bacteria;Proteobacteria;Gammaproteobacteria;Enterobacterales;Erwiniaceae;Erwinia;Albatrellus skamanius
ACCAUAAAUUUAAUUUUUUUAUACGGAGUAAUAAAAUCGGAAGCCCCGACUGUUUAUUAAAAACACAAUUCAGAGCAAUGAUUAAUAUCAUAGUAUUCUGAAUGAAAUUUGCCCAAUGCCAUUAAUAUAAGAAAGGUAAUGGUUACUGUUAUUAAUCGAAAUUCUGGUUAAUAGCGGUCUUAACUAUGAGGAUCCUAAGGUAGCAAAAUAAAUUGGCCAUUAAAUGUGGUCCGGUAUCAAUAAUGUAACGAUGGCUUCACUGUCUCUACAACUUGCUCAGUGAAAUUGAAUUGGGGGUGCAGAUGC
>NQJP01000001.3560342.3563218 Bacteria;Proteobacteria;Gammaproteobacteria;Enterobacterales;Erwiniaceae;Erwinia;Erwinia amylovora
AGCGUACACGGUGGAUGCCCAGGCAGUCAGAGGCGAUGAAGGGCGUGCUAAUCUGCGAUAAGCGUCGGUAAGGUGAUAUGAACCGCAAUACCCGACGAUACCCGAAUGGGGAAACCCAGUGCAAUCCGUUGCACUAUCAUGUCAUGAAUACAUAGUGGCAUGAGGCGAACCGGGGGAACUGAAACAUCUAAGUACCCCGAGGAAAAGAAAUCAACCGAGAUUCCCCCAGUAGCGGCGAGCGAACGGGGAACAGCCCAGAACCUGAAUCAGUUUGUGCCUUAGUGGAAGCGUCUGGAAAGUCGCGCAGUAAAGGGUGACAGCCCCGUACACAAAAAGGCACUUGCUGUGAGUUCGAUGAGUAGGGCGGGACACGUGACAUCCUGUCUGAAUAUGGGGGGACCAUCCUCCAAGGCUAAAUACUCCUGACUGACCGAUAGUGAACCAGUACCGUGAGGGAAAGGCGAAAAGAACCCCGGCGAGGGGAGUGAAACAGAACCUGAAACCGUGUACGUACAAGCAGUGGGAGCACCUUCGUGGUGUGACUGCGUACCUUUUGUAUAAUGGGUCAGCGACUUAUAUUCUGUAGCAAGGUUAACCGUAUAGGGGAGCCGCAGGGAAACCGAGUCUUAACUGGGCGUUAAGUUGCAGGGUAUAGACCCGAAACCCGGUGAUCUAGCCAUGGGCAGGUUGAAGGUUGGGUAACACUAACUGGAGGACCGAACCGACUAAUGUUGAAAAAUUAGCGGAUGACCUGUGGCUGGGGGUGAAAGGCCAAUCAAACCGGGAGAUAGCUGGUUCUCCCCGAAAGCUAUUUAGGUAGCGCCUCGUGAACUCAUCUCCGGGGGUAGAGCACUGUUUCGGCUAGGGGGCCAUCCCGGCUUACCAACCCGAUGCAAACUGCGAAUACCGGAGAAUGUUAUCACGGGAGACACACGGCGGGUGCUAACGUCCGUCGUGAAGAGGGAAACAACCCAGACCGCCAGCUAAGGUCCCAAAGUCAUGGUUAAGUGGGAAACGAUGUGGGAAGGCACAGACAGCCAGGAUGUUGGCUUAGAAGCAGCCAUCAUUUAAAGAAAGCGUAAUAGCUCACUGGUCGAGUCGGCCUGCGCGGAAGAUGUAACGGGGCUAAACCAUGCACCGAAGCUGCGGCAGCGGACGUAUCACCCAAGCAGAUUCACUGAAGUGGAUAACGAUUGACGGAGCGCAGCGAUGUCAAUGCGCCCAUCAAAGUCGAGUCGGCUUCGGGAUACGUCCGUUGGGUAGGGGAGCGUUCUGUAAGCCGUCGAAGGUGUGCUGUGAGGCAUGCUGGAGGUAUCAGAAGUGCGAAUGCUGACAUAAGUAACGAUAAAGCGGGUGAAAAGCCCGCUCGCCGGAAGACCAAGGGUUCCUGUCCAACGUUAAUCGGGGCAGGGUGAGUCGACCCCUAAGGCGAGGCCGAAAGGCGUAGUCGAUGGGAAACGGGUUAAUAUUCCCGUACUGGGUGUUACUGCGAAGGGGGGACGGAGAAGGCUAUGUUAGCCGGGCGACGGUUGUCCCGGUUUAAGCGUGCAGGCUUGAGUUCCAGGCAAAUCCGGAACUCUUUAAGGCUGAGGCGUGAUGACGAGGCACCACGGUGCUGAAGUAACAAAUGCCCUGCUUCCAGGAAAAGCCUCUAAGCAUCAGGUAACAUCCAAUCGUACCCCAAACCGACACAGGUGGUCAGGUAGAGAAUACCAAGGCGCUUGAGAGAACUCGGGUGAAGGAACUAGGCAAAAUGGUGCCGUAACUUCGGGAGAAGGCACGCUGGCGCGUAGGUGAAGCGACUUGCUCGUGGAGCUGAAGCCAGUCGAAGAUACCAGCUGGCUGCAACUGUUUAUUAAAAACACAGCACUGUGCAAACACGAAAGUGGACGUAUACGGUGUGACGCCUGCCCGGUGCCGGAAGGUUAAUUGAUGGGGUUAUCCGCAAGGAGAAGCUCUUGAUCGAAGCCCCGGUAAACGGCGGCCGUAACUAUAACGGUCCUAAGGUAGCGAAAUUCCUUGUCGGGUAAGUUCCGACCUGCACGAAUGGCGUAAUGAUGGCCAGGCUGUCUCCACCCGAGACUCAGUGAAAUUGAACUCGCUGUGAAGAUGCAGUGUACCCGCGGCAAGACGGAAAGACCCCGUGAACCUUUACUACAGCUUGACACUGAACAUUGAGCCUUGAUGUGUAGGAUAGGUGGGAGGCUUCGAAGCGUGGACGCCAGUCUGCGUGGAGCCAACCUUGAAAUACCACCCUUUAACGUUUGAUGUUCUAACCUGGCGCCGUUACCCGGCGUGGGGACAGUGUCUGGUGGGUAGUUUGACUGGGGCGGUCUCCUCCCAAAGAGUAACGGAGGAGCACGAAGGUCAGCUAAUCACGGUCGGACAUCGUGAGGUUAGUGCAAUGGCAUAAGCUGGCUUGACUGCGAGAGUGACGGCUCAAGCAGGUGCGAAAGCAGGUCAUAGUGAUCCGGUGGUUCUGAAUGGAAGGGCCAUCGCUCAACGGAUAAAAGGUACUCCGGGGAUAACAGGCUGAUACCGCCCAAGAGUUCAUAUCGACGGCGGUGUUUGGCACCUCGAUGUCGGCUCAUCACAUCCUGGGGCUGAAGUAGGUCCCAAGGGUACGGCUGUUCGCCGUUUAAAGUGGUACGCGAGCUGGGUUUAGAACGUCGUGAGACAGUUCGGUCCCUAUCUGCCGUGGGCGCUGGAAGAUUGAGAGGGGUUGCUCCUAGUACGAGAGGACCGGAGUGAACGCACCGCUGGUGUUCGGGUUGUCAUGCCAAUGGCAUUGCCCGGUAGCUAAGUGCGGAAAAGAUAAGCGCUGAAAGCAUCUAAGCGCGAAACUUGCCUCGAGAUGAAUCUUCCCUGACUCCUUGA
>NQJK01000004.850795.853781 Bacteria;Proteobacteria;Gammaproteobacteria;Enterobacterales;Erwiniaceae;Erwinia;Erwinia amylovora
UUAAGCGACUAAGCGUACACGGUGGAUGCCCAGGCAGUCAGAGGCGAUGAAGGGCGUGCUAAUCUGCGAUAAGCGUCGGUAAGGUGAUAUGAACCGCAACAACCGACGAUACCCGAAUGGGGAAACCCAGUGCAAUCCGUUGCACUAUCAUGUCAUGAAUACAUAGUGGCAUGAGGCGAACCGGGGGAACUGAAACAUCUAAGUACCCGAGGAAAAGAAAUCAACCGAGAUUCCCCCAGUAGCGGCGAGCGAACGGGGAACAGCCCAGAACCUGAAUCAGUUUGUGCCUUAGUGGAAGCGUCUGGAAAGUCGCGCAGUAAAGGGUGACAGCCCCGUACACAAAAAGGCACUUGCUGUGAGUUCGAUGAGUAGGGCGGGACACGUGACAUCCUGUCUGAAUAUGGGGGACCAUCCUCCAAGGCUAAAUACUCCUGACUGACCGAUAGUGAACCAGUACCGUGAGGGAAAGGCGAAAAGAACCCCGGCGAGGGGAGUGAAACAGAACCUGAAACCGUGUACGUACAAGCAGUGGGAGCACCUUCGUGGUGUGACUGCGUACCUUUUGUAUAAUGGGUCAGCGACUUAUAUUCUGUAGCAAGGUUAACCGUAUAGGGGAGCCGCAGGGAAACCGAGUCUUAACUGGGCGUUAAGUUGCAGGGUAUAGACCCGAAACCCGGUGAUCUAGCCAUGGGCAGGUUGAAGGUUGGGUAACACUAACUGGAGGACCGAACCGACUAAUGUUGAAAAAUUAGCGGAUGACCUGUGGCUGGGGGUGAAAGGCCAAUCAAACCGGGAGAUAGCUGGUUCUCCCCGAAAGCUAUUUAGGUAGCGCCUCGUGAAUUCAUCUCCGGGGUAGAGCACUGUUUCGGCUAGGGGGCCAUCCCGGCUUACCAACCCGAUGCAAACUGCGAAUACCGGAGAAUGUUAUCACGGGAGACACACGGCGGGUGCUAACGUCCGUCGUGAAGAGGGAAACAACCCAGACCGCCAGCUAAGGUCCCAAAGUCAUGGUUAAGUGGGAAACGAUGUGGGAAGGCACAGACAGCCAGGAUGUUGGCUUAGAAGCAGCCAUCAUUUAAAGAAAGCGUAAUAGCUCACUGGUCGAGUCGGCCUGCGCGGAAGAUGUAACGGGGCUAAACCAUGCACCGAAGCUGCGGCAGCGGACGUAUCACCCAAGCAGAUUCACUGAAGUGGAUAACGAUUGACGGAGCGCAGCGACGUCAAUGCGCCAUCAAAGUCGAGUCGACUUCGGGAUACGUCCGUUGGGUAGGGGAGCGUUCUGUAAGCCGUCGAAGGUGUGCUGUGAGGCAUGCUGGAGGUAUCAGAAGUGCGAAUGCUGACAUAAGUAACGAUAAAGCGGGUGAAAAGCCCGCUCGCCGGAAGACCAAGGGUUCCUGUCCAACGUUAAUCGGGGCAGGGUGAGUCGACCCCUAAGGCGAGGCCGAAAGGCGUAGUCGAUGGGAAACGGGUUAAUAUUCCCGUACUGGGUGUUACUGCGAAGGGGGACGGAGAAGGCUAUGUUAGCCGGGCGACGGUUGUCCCGGUUUAAGCGUGCAGGCUUGAGUUCCAGGCAAAUCCGGAACUCUUUAAGGCUGAGGCGUGAUGACGAGGCACCACGGUGCUGAAGUAACAAAUGCCCUGCUUCCAGGAAAAGCCUCUAAGCAUCAGGUAACAUCCAAUCGUACCCCAAACCGACACAGGUGGUCAGGUAGAGAAUACCAAGGCGCUUGAGAGAACUCGGGUGAAGGAACUAGGCAAAAUGGUGCCGUAACUUCGGGAGAAGGCACGCUGGCGCGUAGGUGAAGCGACUUGCUCGUGGAGCUGAAGCCAGUCGAAGAUACCAGCUGGCUGCAACUGUUUAUUAAAAACACAGCACUGUGCAAACACGAAAGUGGACGUAUACGGUGUGACGCCUGCCCGGUGCCGGAAGGUUAAUUGAUGGGGUUAUCCGUAAGGAGAAGCUCUUGAUCGAAGCCCCGGUAAACGGCGGCCGUAACUAUAACGGUCCUAAGGUAGCGAAAUUCCUUGUCGGGUAAGUUCCGACCUGCACGAAUGGCGUAAUGAUGGCCAGGCUGUCUCCACCCGAGACUCAGUGAAAUUGAACUCGCUGUGAAGAUGCAGUGUACCCGCGGCAAGACGGAAAGACCCCGUGAACCUUUACUACAGCUUGACACUGAACAUUGAGCCUUGAUGUGUAGGAUAGGUGGGAGGCUUUGAAGCGUGGACGCCAGUCUGCGUGGAGCCAACCUUGAAAUACCACCCUUUAACGUUUGAUGUUCUAACCUGGCGCCGUAAUCCGGCGUGGGGACAGUGUCUGGUGGGUAGUUUGACUGGGGCGGUCUCCUCCCAAAGAGUAACGGAGGAGCACGAAGGUCAGCUAAUCACGGUCGGACAUCGUGAGGUUAGUGCAAUGGCAUAAGCUGGCUUGACUGCGAGAGUGACGGCUCGAGCAGGUGCGAAAGCAGGUCAUAGUGAUCCGGUGGUUCUGAAUGGAAGGGCCAUCGCUCAACGGAUAAAAGGUACUCCGGGGAUAACAGGCUGAUACCGCCCAAGAGUUCAUAUCGACGGCGGUGUUUGGCACCUCGAUGUCGGCUCAUCACAUCCUGGGGCUGAAGUAGGUCCCAAGGGUACGGCUGUUCGCCGUUUAAAGUGGUACGCGAGCUGGGUUUAGAACGUCGUGAGACAGUUCGGUCCCUAUCUGCCGUGGGCGCUGGAAGAUUGAGAGGGGUUGCUCCUAGUACGAGAGGACCGGAGUGAACGCACCGCUGGUGUUCGGGUUGUCAUGCCAAUGGCAUUGCCCGGUAGCUAAGUGCGGAAAAGAUAAGCGCUGAAAGCAUCUAAGCGCGAAACUUGCCUCGAGAUGAAUCUUCCCUGACUCCUUGAGAGUCCUGAAGGGACGUUGAAGACGACGACGUUGAUAGGCCGGGUGUGUAAGCGCAGCGAUGCGUUGAGCUAACCGGUACUAAUGACCCGUGAGGCUUAACCUU
>NQJO01000001.3643820.3646696 Bacteria;Proteobacteria;Gammaproteobacteria;Enterobacterales;Erwiniaceae;Erwinia;Erwinia amylovora
AGCGUACACGGUGGAUGCCCAGGCAGUCAGAGGCGAUGAAGGGCGUGCUAAUCUGCGAUAAGCGUCGGUAAGGUGAUAUGAACCGCAAUACCCGACGAUACCCGAAUGGGGAAACCCAGUGCAAUCCGUUGCACUAUCAUGUCAUGAAUACAUAGUGGCAUGAGGCGAACCGGGGGAACUGAAACAUCUAAGUACCCCGAGGAAAAGAAAUCAACCGAGAUUCCCCCAGUAGCGGCGAGCGAACGGGGAACAGCCCAGAACCUGAAUCAGUUUGUGCCUUAGUGGAAGCGUCUGGAAAGUCGCGCAGUAAAGGGUGACAGCCCCGUACACAAAAAGGCACUUGCUGUGAGUUCGAUGAGUAGGGCGGGACACGUGACAUCCUGUCUGAAUAUGGGGGGACCAUCCUCCAAGGCUAAAUACUCCUGACUGACCGAUAGUGAACCAGUACCGUGAGGGAAAGGCGAAAAGAACCCCGGCGAGGGGAGUGAAACAGAACCUGAAACCGUGUACGUACAAGCAGUGGGAGCACCUUCGUGGUGUGACUGCGUACCUUUUGUAUAAUGGGUCAGCGACUUAUAUUCUGUAGCAAGGUUAACCGUAUAGGGGAGCCGCAGGGAAACCGAGUCUUAACUGGGCGUUAAGUUGCAGGGUAUAGACCCGAAACCCGGUGAUCUAGCCAUGGGCAGGUUGAAGGUUGGGUAACACUAACUGGAGGACCGAACCGACUAAUGUUGAAAAAUUAGCGGAUGACCUGUGGCUGGGGGUGAAAGGCCAAUCAAACCGGGAGAUAGCUGGUUCUCCCCGAAAGCUAUUUAGGUAGCGCCUCGUGAACUCAUCUCCGGGGGUAGAGCACUGUUUCGGCUAGGGGGCCAUCCCGGCUUACCAACCCGAUGCAAACUGCGAAUACCGGAGAAUGUUAUCACGGGAGACACACGGCGGGUGCUAACGUCCGUCGUGAAGAGGGAAACAACCCAGACCGCCAGCUAAGGUCCCAAAGUCAUGGUUAAGUGGGAAACGAUGUGGGAAGGCACAGACAGCCAGGAUGUUGGCUUAGAAGCAGCCAUCAUUUAAAGAAAGCGUAAUAGCUCACUGGUCGAGUCGGCCUGCGCGGAAGAUGUAACGGGGCUAAACCAUGCACCGAAGCUGCGGCAGCGGACGUAUCACCCAAGCAGAUUCACUGAAGUGGAUAACGAUUGACGGAGCGCAGCGACGUCAAUGCGCCCAUCAAAGUCGAGUCGGCUUCGGGAUACGUCCGUUGGGUAGGGGAGCGUUCUGUAAGCCGUCGAAGGUGUGCUGUGAGGCAUGCUGGAGGUAUCAGAAGUGCGAAUGCUGACAUAAGUAACGAUAAAGCGGGUGAAAAGCCCGCUCGCCGGAAGACCAAGGGUUCCUGUCCAACGUUAAUCGGGGCAGGGUGAGUCGACCCCUAAGGCGAGGCCGAAAGGCGUAGUCGAUGGGAAACGGGUUAAUAUUCCCGUACUGGGUGUUACUGCGAAGGGGGGACGGAGAAGGCUAUGUUAGCCGGGCGACGGUUGUCCCGGUUUAAGCGUGCAGGCUUGAGUUCCAGGCAAAUCCGGAACUCUUUAAGGCUGAGGCGUGAUGACGAGGCACCACGGUGCUGAAGUAACAAAUGCCCUGCUUCCAGGAAAAGCCUCUAAGCAUCAGGUAACAUCCAAUCGUACCCCAAACCGACACAGGUGGUCAGGUAGAGAAUACCAAGGCGCUUGAGAGAACUCGGGUGAAGGAACUAGGCAAAAUGGUGCCGUAACUUCGGGAGAAGGCACGCUGGCGCGUAGGUGAAGCGACUUGCUCGUGGAGCUGAAGCCAGUCGAAGAUACCAGCUGGCUGCAACUGUUUAUUAAAAACACAGCACUGUGCAAACACGAAAGUGGACGUAUACGGUGUGACGCCUGCCCGGUGCCGGAAGGUUAAUUGAUGGGGUUAUCCGCAAGGAGAAGCUCUUGAUCGAAGCCCCGGUAAACGGCGGCCGUAACUAUAACGGUCCUAAGGUAGCGAAAUUCCUUGUCGGGUAAGUUCCGACCUGCACGAAUGGCGUAAUGAUGGCCAGGCUGUCUCCACCCGAGACUCAGUGAAAUUGAACUCGCUGUGAAGAUGCAGUGUACCCGCGGCAAGACGGAAAGACCCCGUGAACCUUUACUACAGCUUGACACUGAACAUUGAGCCUUGAUGUGUAGGAUAGGUGGGAGGCUUCGAAGCGUGGACGCCAGUCUGCGUGGAGCCAACCUUGAAAUACCACCCUUUAACGUUUGAUGUUCUAACCUGGCGCCGUUACCCGGCGUGGGGACAGUGUCUGGUGGGUAGUUUGACUGGGGCGGUCUCCUCCCAAAGAGUAACGGAGGAGCACGAAGGUCAGCUAAUCACGGUCGGACAUCGUGAGGUUAGUGCAAUGGCAUAAGCUGGCUUGACUGCGAGAGUGACGGCUCAAGCAGGUGCGAAAGCAGGUCAUAGUGAUCCGGUGGUUCUGAAUGGAAGGGCCAUCGCUCAACGGAUAAAAGGUACUCCGGGGAUAACAGGCUGAUACCGCCCAAGAGUUCAUAUCGACGGCGGUGUUUGGCACCUCGAUGUCGGCUCAUCACAUCCUGGGGCUGAAGUAGGUCCCAAGGGUACGGCUGUUCGCCGUUUAAAGUGGUACGCGAGCUGGGUUUAGAACGUCGUGAGACAGUUCGGUCCCUAUCUGCCGUGGGCGCUGGAAGAUUGAGAGGGGUUGCUCCUAGUACGAGAGGACCGGAGUGAACGCACCGCUGGUGUUCGGGUUGUCAUGCCAAUGGCAUUGCCCGGUAGCUAAGUGCGGAAAAGAUAAGCGCUGAAAGCAUCUAAGCGCGAAACUUGCCUCGAGAUGAAUCUUCCCUGACUCCUUGA
>FOVC01000025.1.2132 Bacteria;Proteobacteria;Gammaproteobacteria;Enterobacterales;Erwiniaceae;Erwinia;Izhakiella capsodis
GAGGUUAAGCGAAUAAGCGUACACGGUGGAUGCCCUGGCAGUCAGAGGCGAUGAAGGACGUGCUAAUCUGCGAAAAGCGCCGGUAAGGUGAUAUGAACCGUAACAGCCGGCGAUGUCCGAAUGGGGAAACCCGGUGCACCAAGUGCAUCAUCACAGCAUGAAUACAUAGUGCUGUGAGGCGAACCGGGGGAACUGAAACAUCUAAGUACCCCGAGGAAAAGAAAUCAACCGAGAUUCCCCCAGUAGCGGCGAGCGAACGGGGAGGAGCCCAGAGUGUGAAUCAGUUUGUGUGUUAGUGGAAGCGUCCGGAAAGUCGCGCGAAACAGGGUGACAGCCCCGUACACGAAAAUGCACGAAUUGUGAGCUCGAAGAGUAGGGCGGGACACGAGGUAUCCUGUCUGAAGAUGGGGGGACCAUCCUCCAAGGCUAAAUACUCCUGACUGACCGAUAGUGAACCAGUACCGUGAGGGAAAGGCGAAAAGAACCCCGGCGAGGGGAGUGAAAAAGAACCUGAAACCGUGUACGUACAAGCAGUGGGAGCCUCUUAAGGGGGUGACUGCGUACCUUUUGUAUAAUGGGUCAGCGACUUGUAUUCUGUAGCAAGGUUAACCGCAUAGGGGAGCCGAAGGGAAACCGAGUCUUAACCGGGCGCUAAGUUGCAGGGUACAGACCCGAAACCCGGUGAUCUAGCCAUGGGCAGGUUGAAGGUUGGGUAACACUAACUGGAGGACCGAACCGACUGAUGUUGAAAAAUCAGCGGAUGACCUGUGGCUGGGGGUGAAAGGCCAAUCAAACCGGGAGAUAGCUGGUUCUCCCCGAAAGCUAUUUAGGUAGCGCCUCGUGAAUUCAUCUGCGGGGGUAGAGCACUGUUUCGGCCAGGGGGCCAUCCCGGCUUACCGAUCCGAUGCAAACUGCGAAUACCGUAGAAUGUUAUCACGGGAGACACACGGCGGGUGCUAACGUCCGUCGUGAAGAGGGAAACAACCCAGACCGCCAGCUAAGGUCCCGAAGUCAUGGUUAAGUGGGAAACGAUGUGGGAAGGCCCAGACAGCCAGGAUGUUGGCUUAGAAGCAGCCAUCAUUUAAAGAAAGCGUAAUAGCUCACUGGUCGAGUCGGCCUGCGCGGAAGAUGUAACGGGGCUAAACCAUGCACCGAAGCUGCGGCAGCGGCACGCAAGUGCUGUUGGGUAGGGGAGCGUUCUGUAAGCCGCAGAAGGUGGCCUGUGAGGGCUGCUGGAGGUAUCAGAAGUGCGAAUGCUGACAUAAGUAACGAUAAAGCGGGUGAAAAGCCCGCUCGCCGGAAGACCAAGGGUUCCUGUCCAACGUUAAUCGGGGCAGGGUGAGUCGACCCCUAAGGCGAGGCCGAAAGGCGUAGUCGAUGGGAAACGGGUUAAUAUUCCCGUACUUGGUGUUACUGCGAAGGGGGGACGGAGAAGGCUAUGUCAUCCGGGCGACGGUUGUCCCGGUUUAAGCGUGCAGGCUGACUUUCCAGGCAAAUCCGGAAGGUUAUAGCUGAGGCGUGAUGACGAGGCACUACGGUGCUGAAGUGACAAAUGCCCUGCUUCCAGGAAAAGCCUCUAAGCGACAGGUAACACGAAAUCGUACCCGAAACCGACACAGGUGGUCAGGUAGAGAAUACCAAGGCGCUUGAGAGAACCCGGGUGAAGGAACUAGGCAAAAUGGUGCCGUAACUUCGGGAGAAGGCACGCUGGCGCGUAGGUGGAGGGACUUGCUCCCCGAGCCGAAGCCAGUCGCAGAUACCAGCUGGCUGCAACUGUUUAUUAAAAACACAGCACUGUGCAAACACGAAAGUGGACGUAUACGGUGUGACGCCUGCCCGGUGCCGGAAGGUUAAUUGAUGGGGUUAUCGCUUGCGAGAAGCUCCUGAUCGAAGCCCCGGUAAACGGCGGCCGUAACUAUAACGGUCCUAAGGUAGCGAAAUUCCUUGUCGGGUAAGUUCCGACCUGCACGAAUGGCGUAAUGAUGGCCAGGCUGUCUCCACCCGGGACUCAGUGAAAUUGAACUCGCUGUGAAGAUGCAGUGUACCCGCGGCAAGACGGAAAGACCCCGUGAACCUUUACUACAGCUUGACACUGAACACUGAGCCUUGAUGUGCAGGAUAGGUGGGAGGCA
>NQJP01000001.1062323.1065314 Bacteria;Proteobacteria;Gammaproteobacteria;Enterobacterales;Erwiniaceae;Erwinia;Erwinia amylovora
UUAAGCGACUAAGCGUACACGGUGGAUGCCCAGGCAGUCAGAGGCGAUGAAGGGCGUGCUAAUCUGCGAUAAGCGUCGGUAAGGUGAUAUGAACCGCAACAACCGACGAUACCCGAAUGGGGAAACCCAGUGCAAUCCGUUGCACUAUCAUGUCAUGAAUACAUAGUGGCAUGAGGCGAACCGGGGGAACUGAAACAUCUAAGUACCCCGAGGAAAAGAAAUCAACCGAGAUUCCCCCAGUAGCGGCGAGCGAACGGGGAACAGCCCAGAACCUGAAUCAGUUUGUGCCUUAGUGGAAGCGUCUGGAAAGUCGCGCAGUAAAGGGUGACAGCCCCGUACACAAAAAGGCACUUGCUGUGAGUUCGAUGAGUAGGGCGGGACACGUGACAUCCUGUCUGAAUAUGGGGGGACCAUCCUCCAAGGCUAAAUACUCCUGACUGACCGAUAGUGAACCAGUACCGUGAGGGAAAGGCGAAAAGAACCCCGGCGAGGGGAGUGAAACAGAACCUGAAACCGUGUACGUACAAGCAGUGGGAGCACCUUCGUGGUGUGACUGCGUACCUUUUGUAUAAUGGGUCAGCGACUUAUAUUCUGUAGCAAGGUUAACCGUAUAGGGGAGCCGCAGGGAAACCGAGUCUUAACUGGGCGUUAAGUUGCAGGGUAUAGACCCGAAACCCGGUGAUCUAGCCAUGGGCAGGUUGAAGGUUGGGUAACACUAACUGGAGGACCGAACCGACUAAUGUUGAAAAAUUAGCGGAUGACCUGUGGCUGGGGGUGAAAGGCCAAUCAAACCGGGAGAUAGCUGGUUCUCCCCGAAAGCUAUUUAGGUAGCGCCUCGUGAACUCAUCUCCGGGGGUAGAGCACUGUUUCGGCUAGGGGGCCAUCCCGGCUUACCAACCCGAUGCAAACUGCGAAUACCGGAGAAUGUUAUCACGGGAGACACACGGCGGGUGCUAACGUCCGUCGUGAAGAGGGAAACAACCCAGACCGCCAGCUAAGGUCCCAAAGUCAUGGUUAAGUGGGAAACGAUGUGGGAAGGCACAGACAGCCAGGAUGUUGGCUUAGAAGCAGCCAUCAUUUAAAGAAAGCGUAAUAGCUCACUGGUCGAGUCGGCCUGCGCGGAAGAUGUAACGGGGCUAAACCAUGCACCGAAGCUGCGGCAGCGGACGUAUCACCCAAGCAGAUUCACUGAAGUGGAUAACGAUUGACGGAGCGCAGCGACGUCAAUGCGCCCAUCAAAGUCGAGUCGGCUUCGGGAUACGUCCGUUGGGUAGGGGAGCGUUCUGUAAGCCGUCGAAGGUGUGCUGUGAGGCAUGCUGGAGGUAUCAGAAGUGCGAAUGCUGACAUAAGUAACGAUAAAGCGGGUGAAAAGCCCGCUCGCCGGAAGACCAAGGGUUCCUGUCCAACGUUAAUCGGGGCAGGGUGAGUCGACCCCUAAGGCGAGGCCGAAAGGCGUAGUCGAUGGGAAACGGGUUAAUAUUCCCGUACUGGGUGUUACUGCGAAGGGGGGACGGAGAAGGCUAUGUUAGCCGGGCGACGGUUGUCCCGGUUUAAGCGUGCAGGCUUGAGUUCCAGGCAAAUCCGGAACUCUUUAAGGCUGAGGCGUGAUGACGAGGCACCACGGUGCUGAAGUAACAAAUGCCCUGCUUCCAGGAAAAGCCUCUAAGCAUCAGGUAACAUCCAAUCGUACCCCAAACCGACACAGGUGGUCAGGUAGAGAAUACCAAGGCGCUUGAGAGAACUCGGGUGAAGGAACUAGGCAAAAUGGUGCCGUAACUUCGGGAGAAGGCACGCUGGCGCGUAGGUGAAGCGACUUGCUCGUGGAGCUGAAGCCAGUCGAAGAUACCAGCUGGCUGCAACUGUUUAUUAAAAACACAGCACUGUGCAAACACGAAAGUGGACGUAUACGGUGUGACGCCUGCCCGGUGCCGGAAGGUUAAUUGAUGGGGUUAUCCGCAAGGAGAAGCUCUUGAUCGAAGCCCCGGUAAACGGCGGCCGUAACUAUAACGGUCCUAAGGUAGCGAAAUUCCUUGUCGGGUAAGUUCCGACCUGCACGAAUGGCGUAAUGAUGGCCAGGCUGUCUCCACCCGAGACUCAGUGAAAUUGAACUCGCUGUGAAGAUGCAGUGUACCCGCGGCAAGACGGAAAGACCCCGUGAACCUUUACUACAGCUUGACACUGAACAUUGAGCCUUGAUGUGUAGGAUAGGUGGGAGGCUUCGAAGCGUGGACGCCAGUCUGCGUGGAGCCAACCUUGAAAUACCACCCUUUAACGUUUGAUGUUCUAACCUGGCGCCGUUACCCGGCGUGGGGACAGUGUCUGGUGGGUAGUUUGACUGGGGCGGUCUCCUCCCAAAGAGUAACGGAGGAGCACGAAGGUCAGCUAAUCACGGUCGGACAUCGUGAGGUUAGUGCAAUGGCAUAAGCUGGCUUGACUGCGAGAGUGACGGCUCAAGCAGGUGCGAAAGCAGGUCAUAGUGAUCCGGUGGUUCUGAAUGGAAGGGCCAUCGCUCAACGGAUAAAAGGUACUCCGGGGAUAACAGGCUGAUACCGCCCAAGAGUUCAUAUCGACGGCGGUGUUUGGCACCUCGAUGUCGGCUCAUCACAUCCUGGGGCUGAAGUAGGUCCCAAGGGUACGGCUGUUCGCCGUUUAAAGUGGUACGCGAGCUGGGUUUAGAACGUCGUGAGACAGUUCGGUCCCUAUCUGCCGUGGGCGCUGGAAGAUUGAGAGGGGUUGCUCCUAGUACGAGAGGACCGGAGUGAACGCACCGCUGGUGUUCGGGUUGUCAUGCCAAUGGCAUUGCCCGGUAGCUAAGUGCGGAAAAGAUAAGCGCUGAAAGCAUCUAAGCGCGAAACUUGCCUCGAGAUGAAUCUUCCCUGACUCCUUGAGAGUCCUGAAGGGACGUUGAAGACGACGACGUUGAUAGGCCGGGUGUGUAAGCGCAGCGAUGCGUUGAGCUAACCGGUACUAAUGACCCGUGAGGCUUAACCUU
>NQJM01000001.394419.397323 Bacteria;Proteobacteria;Gammaproteobacteria;Enterobacterales;Erwiniaceae;Erwinia;Erwinia amylovora
UUAAGCGACUAAGCGUACACGGUGGAUGCCCAGGCAGUCAGAGGCGAUGAAGGGCGUGCUAAUCUGCGAUAAGCGUCGGUAAGGUGAUAUGAACCGCAAUACCCGACGAUACCCGAAUGGGGAAACCCAGUGCAAUCCGUUGCACUAUCAUGUCAUGAAUACAUAGUGGCAUGAGGCGAACCGGGGGAACUGAAACAUCUAAGUACCCCGAGGAAAAGAAAUCAACCGAGAUUCCCCCAGUAGCGGCGAGCGAACGGGGAACAGCCCAGAACCUGAAUCAGUUUGUGCCUUAGUGGAAGCGUCUGGAAAGUCGCGCAGUAAAGGGUGACAGCCCCGUACACAAAAAGGCACUUGCUGUGAGUUCGAUGAGUAGGGCGGGACACGUGACAUCCUGUCUGAAUAUGGGGGGACCAUCCUCCAAGGCUAAAUACUCCUGACUGACCGAUAGUGAACCAGUACCGUGAGGGAAAGGCGAAAAGAACCCCGGCGAGGGGAGUGAAACAGAACCUGAAACCGUGUACGUACAAGCAGUGGGAGCACCUUCGUGGUGUGACUGCGUACCUUUUGUAUAAUGGGUCAGCGACUUAUAUUCUGUAGCAAGGUUAACCGUAUAGGGGAGCCGCAGGGAAACCGAGUCUUAACUGGGCGUUAAGUUGCAGGGUAUAGACCCGAAACCCGGUGAUCUAGCCAUGGGCAGGUUGAAGGUUGGGUAACACUAACUGGAGGACCGAACCGACUAAUGUUGAAAAAUUAGCGGAUGACCUGUGGCUGGGGGUGAAAGGCCAAUCAAACCGGGAGAUAGCUGGUUCUCCCCGAAAGCUAUUUAGGUAGCGCCUCGUGAACUCAUCUCCGGGGGUAGAGCACUGUUUCGGCUAGGGGGCCAUCCCGGCUUACCAACCCGAUGCAAACUGCGAAUACCGGAGAAUGUUAUCACGGGAGACACACGGCGGGUGCUAACGUCCGUCGUGAAGAGGGAAACAACCCAGACCGCCAGCUAAGGUCCCAAAGUCAUGGUUAAGUGGGAAACGAUGUGGGAAGGCACAGACAGCCAGGAUGUUGGCUUAGAAGCAGCCAUCAUUUAAAGAAAGCGUAAUAGCUCACUGGUCGAGUCGGCCUGCGCGGAAGAUGUAACGGGGCUAAACCAUGCACCGAAGCUGCGGCAGCGGCGCGAAUGCGUUGUUGGGUAGGGGAGCGUUCUGUAAGCCGUCGAAGGUGUGCUGUGAGGCAUGCUGGAGGUAUCAGAAGUGCGAAUGCUGACAUAAGUAACGAUAAAGCGGGUGAAAAGCCCGCUCGCCGGAAGACCAAGGGUUCCUGUCCAACGUUAAUCGGGGCAGGGUGAGUCGACCCCUAAGGCGAGGCCGAAAGGCGUAGUCGAUGGGAAACGGGUUAAUAUUCCCGUACUGGGUGUUACUGCGAAGGGGGGACGGAGAAGGCUAUGUUAGCCGGGCGACGGUUGUCCCGGUUUAAGCGUGCAGGCUUGAGUUCCAGGCAAAUCCGGAACUCUUUAAGGCUGAGGCGUGAUGACGAGGCACCACGGUGCUGAAGUAACAAAUGCCCUGCUUCCAGGAAAAGCCUCUAAGCAUCAGGUAACAUCCAAUCGUACCCCAAACCGACACAGGUGGUCAGGUAGAGAAUACCAAGGCGCUUGAGAGAACUCGGGUGAAGGAACUAGGCAAAAUGGUGCCGUAACUUCGGGAGAAGGCACGCUGGCGCGUAGGUGAAGCGACUUGCUCGUGGAGCUGAAGCCAGUCGAAGAUACCAGCUGGCUGCAACUGUUUAUUAAAAACACAGCACUGUGCAAACACGAAAGUGGACGUAUACGGUGUGACGCCUGCCCGGUGCCGGAAGGUUAAUUGAUGGGGUUAUCCGCAAGGAGAAGCUCUUGAUCGAAGCCCCGGUAAACGGCGGCCGUAACUAUAACGGUCCUAAGGUAGCGAAAUUCCUUGUCGGGUAAGUUCCGACCUGCACGAAUGGCGUAAUGAUGGCCAGGCUGUCUCCACCCGAGACUCAGUGAAAUUGAACUCGCUGUGAAGAUGCAGUGUACCCGCGGCAAGACGGAAAGACCCCGUGAACCUUUACUACAGCUUGACACUGAACAUUGAGCCUUGAUGUGUAGGAUAGGUGGGAGGCUUCGAAGCGUGGACGCCAGUCUGCGUGGAGCCAACCUUGAAAUACCACCCUUUAACGUUUGAUGUUCUAACCUGGCGCCGUUACCCGGCGUGGGGACAGUGUCUGGUGGGUAGUUUGACUGGGGCGGUCUCCUCCCAAAGAGUAACGGAGGAGCACGAAGGUCAGCUAAUCACGGUCGGACAUCGUGAGGUUAGUGCAAUGGCAUAAGCUGGCUUGACUGCGAGAGUGACGGCUCAAGCAGGUGCGAAAGCAGGUCAUAGUGAUCCGGUGGUUCUGAAUGGAAGGGCCAUCGCUCAACGGAUAAAAGGUACUCCGGGGAUAACAGGCUGAUACCGCCCAAGAGUUCAUAUCGACGGCGGUGUUUGGCACCUCGAUGUCGGCUCAUCACAUCCUGGGGCUGAAGUAGGUCCCAAGGGUACGGCUGUUCGCCGUUUAAAGUGGUACGCGAGCUGGGUUUAGAACGUCGUGAGACAGUUCGGUCCCUAUCUGCCGUGGGCGCUGGAAGAUUGAGAGGGGUUGCUCCUAGUACGAGAGGACCGGAGUGAACGCACCGCUGGUGUUCGGGUUGUCAUGCCAAUGGCAUUGCCCGGUAGCUAAGUGCGGAAAAGAUAAGCGCUGAAAGCAUCUAAGCGCGAAACUUGCCUCGAGAUGAAUCUUCCCUGACUCCUUGAGAGUCCUGAAGGGACGUUGAAGACGACGACGUUGAUAGGCCGGGUGUGUAAGCGCAGCGAUGCGUUGAGCUAACCGGUACUAAUGACCCGUGAGGCUUAACCUU
>AOCZ01000014.275.3179 Bacteria;Proteobacteria;Gammaproteobacteria;Enterobacterales;Erwiniaceae;Erwinia;Erwinia toletana DAPP-PG 735
UUAAGCGACUAAGCGUACACGGUGGAUGCCCUGGCAGUCAGAGGCGAUGAAGGGCGUGCUAAUCUGCGAUAAGCGACGGUAAGCCGAUAUGAGGCGCUAUACCCGUCGAUACCCGAAUGGGGAAACCCGGUGCACUGCGGUGCAUCAUCGUUAAGUGAAUACAUAGCUUAACGAGGCGAACCUGGGGAACUGAAACAUCUAAGUACCCAGAGGAAAAGAAAUCAACCGAGAUUCCCCCAGUAGCGGCGAGCGAACGGGGAACAGCCCAGAACCUGAAUCAGUUUGUGCGUCAGUGGAAGCGUCUGGAAAGUCGCAGGGUACAGGGUGAUACUCCCGUACACAAAGGCACACUUGCUGUGAGUUCGAUGAGUAGGGCGGGACACGUGACAUCCUGUCUGAAUAUGGGGGGACCAUCCUCCAAGGCUAAAUACUCCUGACUGACCGAUAGUGAACCAGUACCGUGAGGGAAAGGCGAAAAGAACCCCGGCGAGGGGAGUGAAACAGAACCUGAAACCGUGUACGUACAAGCAGUGGAAGCCCUCUUCAGGGGGUGACUGCGUACCUUUUGUAUAAUGGGUCAGCGACUUAUAUUCUGUAGCAAGGUUAACCGUAUAGGGGAGCCGCAGGGAAACCGAGUCUUAACUGGGCGUUAAGUUGCAGGGUAUAGACCCGAAACCCGGUGAUCUAGCCAUGGGCAGGUUGAAGGUUGGGUAACACUAACUGGAGGACCGAACCGACUAAUGUUGAAAAAUUAGCGGAUGACUUGUGGCUGGGGGUGAAAGGCCAAUCAAACCGGGAGAUAGCUGGUUCUCCCCGAAAGCUAUUUAGGUAGCGCCUCGUGAACUCAUCUCCGGGGGUAGAGCACUGUUUCGGCUAGGGGGCCAUCCCGGCUUACCAACCCGAUGCAAACUGCGAAUACCGGAGAAUGUUAUCACGGGAGACACACGGCGGGUGCUAACGUCCGUCGUGAAGAGGGAAACAACCCAGACCGCCAGCUAAGGUCCCAAAGUCAUGGUUAAGUGGGAAACGAUGUGGGAAGGCACAGACAGCCAGGAUGUUGGCUUAGAAGCAGCCAUCAUUUAAAGAAAGCGUAAUAGCUCACUGGUCGAGUCGGCCUGCGCGGAAGAUGUAACGGGGCUAAACCAUGCACCGAAGCUGCGGCAGCGACGCGUAUGCGUUGUUGGGUAGGGGAGCGUUCUGUAAGCCGUCGAAGGUGGACCGUGAGGUCUGCUGGAGGUAUCAGAAGUGCGAAUGCUGACAUAAGUAACGAUAAAGCGGGUGAAAAGCCCGCUCGCCGGAAGACCAAGGGUUCCUGUCCAACGUUAAUCGGGGCAGGGUGAGUCGACCCCUAAGGCGAGGCUGAAAAGCGUAGUCGAUGGGAAACAGGUUAAUAUUCCUGUACCCGGUGUUACUGCGAAGGGGGGACGGAGAAGGCUAUGUUAGCCGGGCGACGGUUGUCCCGGUUUAAGCGUGUAGGCUUGCGUUCCAGGCAAAUCCGGAACGCUUUAAGGCUGAGGCGUGAUGACGAGCCACCACGGUGGUGAAGUAACAAAUGCCCUGCUUCCAGGAAAAGCCUCUAAGCAUCAGGUAACAUCGAAUCGUACCCCAAACCGACACAGGUGGUCAGGUAGAGAAUACCAAGGCGCUUGAGAGAACUCGGGUGAAGGAACUAGGCAAAAUGGUGCCGUAACUUCGGGAGAAGGCACGCUGCUGGUAGGUGAACCCCCUCGCGGGCGGAGCCGAAGGCAGUCGAAGAUACCAGCUGGCUGCAACUGUUUAUUAAAAACACAGCACUGUGCAAACACGAAAGUGGACGUAUACGGUGUGACGCCUGCCCGGUGCCGGAAGGUUAAUUGAUGGGGUUAUCCGCAAGGAGAAGCUCUUGAUCGAAGCCCCGGUAAACGGCGGCCGUAACUAUAACGGUCCUAAGGUAGCGAAAUUCCUUGUCGGGUAAGUUCCGACCUGCACGAAUGGCGUAAUGAUGGCCAGGCUGUCUCCACCCGAGACUCAGUGAAAUUGAACUCGCUGUGAAGAUGCAGUGUACCCGCGGCAAGACGGAAAGACCCCGUGAACCUUUACUACAGCUUGACACUGAACAUUGAGCCUUGAUGUGUAGGAUAGGUGGGAGGCUUUGAAGCGUGGACGCCAGUCUGCGUGGAGCCAACCUUGAAAUACCACCCUUUAAUGUUUGAUGUUCUAACUUAGGCCCGUUAUCCGGGCUGAGGACAGUGUCUGGUGGGUAGUUUGACUGGGGCGGUCUCCUCCUAAAGAGUAACGGAGGAGCACGAAGGUCAGCUAAUCACGGUCGGACAUCGUGAGGUUAGUGCAAUGGCAUAAGCUGGCUUGACUGCGAGAGUGACGGCUCGAGCAGGUGCGAAAGCAGGUCAUAGUGAUCCGGUGGUUCUGAAUGGAAGGGCCAUCGCUCAACGGAUAAAAGGUACUCCGGGGAUAACAGGCUGAUACCGCCCAAGAGUUCAUAUCGACGGCGGUGUUUGGCACCUCGAUGUCGGCUCAUCACAUCCUGGGGCUGAAGUAGGUCCCAAGGGUACGGCUGUUCGCCGUUUAAAGUGGUACGCGAGCUGGGUUUAGAACGUCGUGAGACAGUUCGGUCCCUAUCUGCCGUGGGCGCUGGAGAAUUGAGAGGGGCUGCUCCUAGUACGAGAGGACCGGAGUGGACGCAUCACUGGUGUUCGGGUUGUCAUGCCAAUGGCAUUGCCCGGUAGCUAAAUGCGGAAAAGAUAAGCGCUGAAAGCAUCUAAGCGCGAAACUUGCCUCGAGAUGAAUUCUCCCUGACUCCUUGAGAGUCCUGAAGGGACGUUGAAGACUACGACGUUGAUAGGCCGGGUGUGUAAGCGCAGCGAUGCGUUGAGCUAACCGGUACUAAUGACCCGUGAGGCUUAACCUU
>OFEI01000421.153.3058 Bacteria;Proteobacteria;Gammaproteobacteria;Enterobacterales;Erwiniaceae;Erwinia;insect metagenome
UUAAGCGACUAAGCGUACACGGUGGAUGCCUAGGCAGUCAGAGGCGAUGAAGGGCGUGCUAAUCUGCGAUAAGCGUCGGUAAGGUGAUAUGAACCGCAACAACCGAUGAUACCCGAAUGGGGAAACCCAGUGUGAUAGGUCACACUAUCAUGUCAUGAAUACAUAGUGGCAUGAGGCGAACCGGGGGAACUGAAACAUCUAAGUACCCCGAGGAAAAGAAAUCAACCGAGAUUCCCCCAGUAGCGGCGAGCGAACGGGGAACAGCCCGGAACCUGAAUCAGUUUGUGCAUUAGUGGAAGCGUCUGGAAAGACGCAGGGUACAGGGUGAUACUCCCGUACACAAAAAUGCACUUGCUGUGAGUUCGAUGAGUAGGGCGGGACACGUGACAUCCUGUCUGAAUAUGGGGGGACCAUCCUCCAAGGCUAAAUACUCCUGACUGACCGAUAGUGAACCAGUACCGUGAGGGAAAGGCGAAAAGAACCCCGGCGAGGGGAGUGAAACAGAACCUGAAACCGUGUACGUACAAGCAGUGGGAGCACCUUCGUGGUGUGACUGCGUACCUUUUGUAUAAUGGGUCAGCGACUUAUAUUCUGUAGCAAGGUUAACCGAAUAGGGGAGCCGCAGGGAAACCGAGUCUUAACUGGGCGCUAAGUUGCAGGGUAUAGACCCGAAACCCGGUGAUCUAGCCACGGGCAGGUUGAAGGUUGGGUAACACUAACUGGAGGACCGAACCGACUAAUGUUGAAAAAUUAGCGGAUGACUUGUGGCUGGGGGUGAAAGGCCAAUCAAACCGGGAGAUAGCUGGUUCUCCCCGAAAGCUAUUUAGGUAGCGCCUCGUGAGUUCAUCUUCGGGGGUAGAGCACUGUUUUGGCUAGGGGGUCAUCCCGGCUUACCAACCCAAUGCAAACUGCGAAUACCGAAGAAUGUUAUCACGGGAGACACACGGCGGGUGCUAACGUCCGUCGUGAAGAGGGAAACAACCCAGACCGCCAGCUAAGGUCCCAAAGUCAUGGUUAAGUGGGAAACGAUGUGGGAAGGCAUAGACAGCCAGGAUGUUGGCUUAGAAGCAGCCAUCAUUUGAAGAAAGCGUAAUAGCUCACUGGUCGAGUCGGCCUGCGCGGAAGAUGUAACGGGGCUAAACCAUGCACCGAAGCUGCGGCAGCGGCGCGCAAGCGUUGUUGGGUAGGGGAGCGUUCUGUAAGCCGUCGAAGGUGAGCUGUGAGGCUUGCUGGAGGUAUCAGAAGUGCGAAUGCUGACAUAAGUAACGAUAAAGCGGGUGAAAAGCCUGCUCGCCGGAAGACCAAGGGUUCCUGUCCAACGUUAAUCGGGGCAGGGUGAGUCGACCCCUAAGGCGAGGCCGAAAGGCGUAGUCGAUGGGAAACGGGUUAAUAUUCCCGUACUCGGUGUUACUGCGAAGGGGGGACGGAGAAGGCUAUGUUAGCCGGGCGACGGUUGUCCCGGUUUAAGCAUGUAGGCGGAGAGUUUAGGUAAAUCCGGACUCUUAUCAACGCUGAGGUGUGAUGACGAGGCAUUACGGUGCUGAAGUAACAAAUGCCCUGCUUCCAGGAAAAGCCUCUAAGCAUCAGGUAACAUCGAAUCGUACCCCAAACCGACACAGGUGGUCAGGUAGAGAAUACCAAGGCGCUUGAGAGAACUCGGGUGAAGGAACUAGGCAAAAUGGUGCCGUAACUUCGGGAGAAGGCACGCUGUCGAUAGGUGAAACCCCUCGCGGGUGGGAGCUGAAGGCAGUCGAAGAUACCAGCUGGCUGCAACUGUUUAUUAAAAACACAGCACUGUGCAAACACGAAAGUGGACGUAUACGGUGUGACGCCUGCCCGGUGCCGGAAGGUUAAUUGAUGGGGUUAUCCGCAAGGAGAAGCUCUUGAUCGAAGCCCCGGUAAACGGCGGCCGUAACUAUAACGGUCCUAAGGUAGCGAAAUUCCUUGUCGGGUAAGUUCCGACCUGCACGAAUGGCGUAAUGAUGGCUAGGCUGUCUCCACCCGAGACUCAGUGAAAUUGAACUCGCUGUGAAGAUGCAGCGUACCCGCGGCAAGACGGAAAGACCCCGUGAACCUUUACUACAGCUUGACACUGAACAUUGAGCCUUGAUGUGUAGGAUAGGUGGGAGGCUUUGAAGCGUGGACGCCAGUCUGCGUGGAGCCAACCUUGAAAUACCACCCUUUAACGUUUGAUGUUCUAACCUAGCGCCGUAAUCCGGCGCGGGGACAGUGUCUGGUGGGUAGUUUGACUGGGGCGGUCUCCUCCUAAAGAGUAACGGAGGAGCACGAAGGUUAGCUAAUCACGGUCGGACAUCGUGAGGUUAGUGCAAUGGCAUAAGCUAGCUUGACUGCGAGAGUGACGGCUCAAGCAGGUGCGAAAGCAGGUCAUAGUGAUCCGGUGGUUCUGAAUGGAAGGGCCAUCGCUCAACGGAUAAAAGGUACUCCGGGGAUAACAGGCUGAUACCGCCCAAGAGUUCAUAUCGACGGCGGUGUUUGGCACCUCGAUGUCGGCUCAUCACAUCCUGGGGCUGAAGUGGGUCCCAAGGGUACGGCUGUUCGCCGUUUAAAGUGGUACGCGAGCUGGGUUUAGAACGUCGUGAGACAGUUCGGUCCCUAUCUGCCGUGGGCGCUGGAGAAUUGAGAGGGGUUGCUCCUAGUACGAGAGGACCGGAGUGAACGCACCACUGGUAUUCGGGUUGUCAUGCCAAUGGCACUGCCCGGUAGCUAAGUGCGGAAAAGAUAAGCGCUGAAAGCAUCUAAGCGCGAAACUUGCCUCGAGAUGAAUUCUCCCUAGGUCCUUGAGACCUCUGAAGGGACGUUGAAGACUACGACGUUGAUAGGCCGGGUGUGUAAGCGCAGCGAUGCGUUGAGCUAACCGGUACUAAUGACCCGUGAGGCUUAAUCUU
>NQJO01000001.1045563.1048554 Bacteria;Proteobacteria;Gammaproteobacteria;Enterobacterales;Erwiniaceae;Erwinia;Erwinia amylovora
UUAAGCGACUAAGCGUACACGGUGGAUGCCCAGGCAGUCAGAGGCGAUGAAGGGCGUGCUAAUCUGCGAUAAGCGUCGGUAAGGUGAUAUGAACCGCAACAACCGACGAUACCCGAAUGGGGAAACCCAGUGCAAUCCGUUGCACUAUCAUGUCAUGAAUACAUAGUGGCAUGAGGCGAACCGGGGGAACUGAAACAUCUAAGUACCCCGAGGAAAAGAAAUCAACCGAGAUUCCCCCAGUAGCGGCGAGCGAACGGGGAACAGCCCAGAACCUGAAUCAGUUUGUGCCUUAGUGGAAGCGUCUGGAAAGUCGCGCAGUAAAGGGUGACAGCCCCGUACACAAAAAGGCACUUGCUGUGAGUUCGAUGAGUAGGGCGGGACACGUGACAUCCUGUCUGAAUAUGGGGGGACCAUCCUCCAAGGCUAAAUACUCCUGACUGACCGAUAGUGAACCAGUACCGUGAGGGAAAGGCGAAAAGAACCCCGGCGAGGGGAGUGAAACAGAACCUGAAACCGUGUACGUACAAGCAGUGGGAGCACCUUCGUGGUGUGACUGCGUACCUUUUGUAUAAUGGGUCAGCGACUUAUAUUCUGUAGCAAGGUUAACCGUAUAGGGGAGCCGCAGGGAAACCGAGUCUUAACUGGGCGUUAAGUUGCAGGGUAUAGACCCGAAACCCGGUGAUCUAGCCAUGGGCAGGUUGAAGGUUGGGUAACACUAACUGGAGGACCGAACCGACUAAUGUUGAAAAAUUAGCGGAUGACCUGUGGCUGGGGGUGAAAGGCCAAUCAAACCGGGAGAUAGCUGGUUCUCCCCGAAAGCUAUUUAGGUAGCGCCUCGUGAACUCAUCUCCGGGGGUAGAGCACUGUUUCGGCUAGGGGGCCAUCCCGGCUUACCAACCCGAUGCAAACUGCGAAUACCGGAGAAUGUUAUCACGGGAGACACACGGCGGGUGCUAACGUCCGUCGUGAAGAGGGAAACAACCCAGACCGCCAGCUAAGGUCCCAAAGUCAUGGUUAAGUGGGAAACGAUGUGGGAAGGCACAGACAGCCAGGAUGUUGGCUUAGAAGCAGCCAUCAUUUAAAGAAAGCGUAAUAGCUCACUGGUCGAGUCGGCCUGCGCGGAAGAUGUAACGGGGCUAAACCAUGCACCGAAGCUGCGGCAGCGGACGUAUCACCCAAGCAGAUUCACUGAAGUGGAUAACGAUUGACGGAGCGCAGCGACGUCAAUGCGCCCAUCAAAGUCGAGUCGGCUUCGGGAUACGUCCGUUGGGUAGGGGAGCGUUCUGUAAGCCGUCGAAGGUGUGCUGUGAGGCAUGCUGGAGGUAUCAGAAGUGCGAAUGCUGACAUAAGUAACGAUAAAGCGGGUGAAAAGCCCGCUCGCCGGAAGACCAAGGGUUCCUGUCCAACGUUAAUCGGGGCAGGGUGAGUCGACCCCUAAGGCGAGGCCGAAAGGCGUAGUCGAUGGGAAACGGGUUAAUAUUCCCGUACUGGGUGUUACUGCGAAGGGGGGACGGAGAAGGCUAUGUUAGCCGGGCGACGGUUGUCCCGGUUUAAGCGUGCAGGCUUGAGUUCCAGGCAAAUCCGGAACUCUUUAAGGCUGAGGCGUGAUGACGAGGCACCACGGUGCUGAAGUAACAAAUGCCCUGCUUCCAGGAAAAGCCUCUAAGCAUCAGGUAACAUCCAAUCGUACCCCAAACCGACACAGGUGGUCAGGUAGAGAAUACCAAGGCGCUUGAGAGAACUCGGGUGAAGGAACUAGGCAAAAUGGUGCCGUAACUUCGGGAGAAGGCACGCUGGCGCGUAGGUGAAGCGACUUGCUCGUGGAGCUGAAGCCAGUCGAAGAUACCAGCUGGCUGCAACUGUUUAUUAAAAACACAGCACUGUGCAAACACGAAAGUGGACGUAUACGGUGUGACGCCUGCCCGGUGCCGGAAGGUUAAUUGAUGGGGUUAUCCGCAAGGAGAAGCUCUUGAUCGAAGCCCCGGUAAACGGCGGCCGUAACUAUAACGGUCCUAAGGUAGCGAAAUUCCUUGUCGGGUAAGUUCCGACCUGCACGAAUGGCGUAAUGAUGGCCAGGCUGUCUCCACCCGAGACUCAGUGAAAUUGAACUCGCUGUGAAGAUGCAGUGUACCCGCGGCAAGACGGAAAGACCCCGUGAACCUUUACUACAGCUUGACACUGAACAUUGAGCCUUGAUGUGUAGGAUAGGUGGGAGGCUUCGAAGCGUGGACGCCAGUCUGCGUGGAGCCAACCUUGAAAUACCACCCUUUAACGUUUGAUGUUCUAACCUGGCGCCGUUACCCGGCGUGGGGACAGUGUCUGGUGGGUAGUUUGACUGGGGCGGUCUCCUCCCAAAGAGUAACGGAGGAGCACGAAGGUCAGCUAAUCACGGUCGGACAUCGUGAGGUUAGUGCAAUGGCAUAAGCUGGCUUGACUGCGAGAGUGACGGCUCAAGCAGGUGCGAAAGCAGGUCAUAGUGAUCCGGUGGUUCUGAAUGGAAGGGCCAUCGCUCAACGGAUAAAAGGUACUCCGGGGAUAACAGGCUGAUACCGCCCAAGAGUUCAUAUCGACGGCGGUGUUUGGCACCUCGAUGUCGGCUCAUCACAUCCUGGGGCUGAAGUAGGUCCCAAGGGUACGGCUGUUCGCCGUUUAAAGUGGUACGCGAGCUGGGUUUAGAACGUCGUGAGACAGUUCGGUCCCUAUCUGCCGUGGGCGCUGGAAGAUUGAGAGGGGUUGCUCCUAGUACGAGAGGACCGGAGUGAACGCACCGCUGGUGUUCGGGUUGUCAUGCCAAUGGCAUUGCCCGGUAGCUAAGUGCGGAAAAGAUAAGCGCUGAAAGCAUCUAAGCGCGAAACUUGCCUCGAGAUGAAUCUUCCCUGACUCCUUGAGAGUCCUGAAGGGACGUUGAAGACGACGACGUUGAUAGGCCGGGUGUGUAAGCGCAGCGAUGCGUUGAGCUAACCGGUACUAAUGACCCGUGAGGCUUAACCUU
>OFEL01000518.3008.5024 Bacteria;Proteobacteria;Gammaproteobacteria;Enterobacterales;Erwiniaceae;Erwinia;insect metagenome
GGCUUACCAACCCAAUGCAAACUGCGAAUACCGAAGAAUGUUAUCACGGGAGACACACGGCGGGUGCUAACGUCCGUCGUGAAGAGGGAAACAACCCAGACCGCCAGCUAAGGUCCCAAAGUCAUGGUUAAGUGGGAAACGAUGUGGGAAGGCAUAGACAGCCAGGAUGUUGGCUUAGAAGCAGCCAUCAUUUGAAGAAAGCGUAAUAGCUCACUGGUCGAGUCGGCCUGCGCGGAAGAUGUAACGGGGCUAAACCAUGCACCGAAGCUGCGGCAGCGGCGCGCAAGCGUUGUUGGGUAGGGGAGCGUUCUGUAAGCCGUCGAAGGUGAGCUGUGAGGCUUGCUGGAGGUAUCAGAAGUGCGAAUGCUGACAUAAGUAACGAUAAAGCGGGUGAAAAGCCUGCUCGCCGGAAGACCAAGGGUUCCUGUCCAACGUUAAUCGGGGCAGGGUGAGUCGACCCCUAAGGCGAGGCCGAAAGGCGUAGUCGAUGGGAAACGGGUUAAUAUUCCCGUACUCGGUGUUACUGCGAAGGGGGGACGGAGAAGGCUAUGUUAGCCGGGCGACGGUUGUCCCGGUUUAAGCAUGUAGGCGGAGAGUUUAGGUAAAUCCGGACUCUUAUCAACGCUGAGGUGUGAUGACGAGGCAUUACGGUGCUGAAGUAACAAAUGCCCUGCUUCCAGGAAAAGCCUCUAAGCAUCAGGUAACAUCGAAUCGUACCCCAAACCGACACAGGUGGUCAGGUAGAGAAUACCAAGGCGCUUGAGAGAACUCGGGUGAAGGAACUAGGCAAAAUGGUGCCGUAACUUCGGGAGAAGGCACGCUGUCGAUAGGUGAAACCCCUCGCGGGUGGGAGCUGAAGGCAGUCGAAGAUACCAGCUGGCUGCAACUGUUUAUUAAAAACACAGCACUGUGCAAACACGAAAGUGGACGUAUACGGUGUGACGCCUGCCCGGUGCCGGAAGGUUAAUUGAUGGGGUUAUCCGCAAGGAGAAGCUCUUGAUCGAAGCCCCGGUAAACGGCGGCCGUAACUAUAACGGUCCUAAGGUAGCGAAAUUCCUUGUCGGGUAAGUUCCGACCUGCACGAAUGGCGUAAUGAUGGCUAGGCUGUCUCCACCCGAGACUCAGUGAAAUUGAACUCGCUGUGAAGAUGCAGCGUACCCGCGGCAAGACGGAAAGACCCCGUGAACCUUUACUACAGCUUGACACUGAACAUUGAGCCUUGAUGUGUAGGAUAGGUGGGAGGCUUUGAAGCGUGGACGCCAGUCUGCGUGGAGCCAACCUUGAAAUACCACCCUUUAACGUUUGAUGUUCUAACCUAGCGCCGUAAUCCGGCGCGGGGACAGUGUCUGGUGGGUAGUUUGACUGGGGCGGUCUCCUCCUAAAGAGUAACGGAGGAGCACGAAGGUUAGCUAAUCACGGUCGGACAUCGUGAGGUUAGUGCAAUGGCAUAAGCUAGCUUGACUGCGAGAGUGACGGCUCAAGCAGGUGCGAAAGCAGGUCAUAGUGAUCCGGUGGUUCUGAAUGGAAGGGCCAUCGCUCAACGGAUAAAAGGUACUCCGGGGAUAACAGGCUGAUACCGCCCAAGAGUUCAUAUCGACGGCGGUGUUUGGCACCUCGAUGUCGGCUCAUCACAUCCUGGGGCUGAAGUGGGUCCCAAGGGUACGGCUGUUCGCCGUUUAAAGUGGUACGCGAGCUGGGUUUAGAACGUCGUGAGACAGUUCGGUCCCUAUCUGCCGUGGGCGCUGGAGAAUUGAGAGGGGUUGCUCCUAGUACGAGAGGACCGGAGUGAACGCACCACUGGUAUUCGGGUUGUCAUGCCAAUGGCACUGCCCGGUAGCUAAGUGCGGAAAAGAUAAGCGCUGAAAGCAUCUAAGCGCGAAACUUGCCUCGAGAUGAAUUCUCCCUAGGUCCUUGAGACCUCUGAAGGGACGUUGAAGACUACGACGUUGAUAGGCCGGGUGUGUAAGCGCAGCGAUGCGUUGAGCUAACCGGUACUAAUGACCCGUGAGGCUUAAUC
>NQJS01000089.171.1793 Bacteria;Proteobacteria;Gammaproteobacteria;Enterobacterales;Erwiniaceae;Erwinia;Erwinia amylovora
GUUGGGUAGGGGAGCGUUCUGUAAGCCGUCGAAGGUGUGCUGUGAGGCAUGCUGGAGGUAUCAGAAGUGCGAAUGCUGACAUAAGUAACGAUAAAGCGGGUGAAAAGCCCGCUCGCCGGAAGACCAAGGGUUCCUGUCCAACGUUAAUCGGGGCAGGGUGAGUCGACCCCUAAGGCGAGGCCGAAAGGCGUAGUCGAUGGGAAACGGGUUAAUAUUCCCGUACUGGGUGUUACUGCGAAGGGGGGACGGAGAAGGCUAUGUUAGCCGGGCGACGGUUGUCCCGGUUUAAGCGUGCAGGCUUGAGUUCCAGGCAAAUCCGGAACUCUUUAAGGCUGAGGCGUGAUGACGAGGCACCACGGUGCUGAAGUAACAAAUGCCCUGCUUCCAGGAAAAGCCUCUAAGCAUCAGGUAACAUCCAAUCGUACCCCAAACCGACACAGGUGGUCAGGUAGAGAAUACCAAGGCGCUUGAGAGAACUCGGGUGAAGGAACUAGGCAAAAUGGUGCCGUAACUUCGGGAGAAGGCACGCUGGCGCGUAGGUGAAGCGACUUGCUCGUGGAGCUGAAGCCAGUCGAAGAUACCAGCUGGCUGCAACUGUUUAUUAAAAACACAGCACUGUGCAAACACGAAAGUGGACGUAUACGGUGUGACGCCUGCCCGGUGCCGGAAGGUUAAUUGAUGGGGUUAUCCGUAAGGAGAAGCUCUUGAUCGAAGCCCCGGUAAACGGCGGCCGUAACUAUAACGGUCCUAAGGUAGCGAAAUUCCUUGUCGGGUAAGUUCCGACCUGCACGAAUGGCGUAAUGAUGGCCAGGCUGUCUCCACCCGAGACUCAGUGAAAUUGAACUCGCUGUGAAGAUGCAGUGUACCCGCGGCAAGACGGAAAGACCCCGUGAACCUUUACUACAGCUUGACACUGAACAUUGAGCCUUGAUGUGUAGGAUAGGUGGGAGGCUUUGAAGCGUGGACGCCAGUCUGCGUGGAGCCAACCUUGAAAUACCACCCUUUAACGUUUGAUGUUCUAACCUGGCGCCGUUACCCGGCGUGGGGACAGUGUCUGGUGGGUAGUUUGACUGGGGCGGUCUCCUCCCAAAGAGUAACGGAGGAGCACGAAGGUCAGCUAAUCACGGUCGGACAUCGUGAGGUUAGUGCAAUGGCAUAAGCUGGCUUGACUGCGAGAGUGACGGCUCGAGCAGGUGCGAAAGCAGGUCAUAGUGAUCCGGUGGUUCUGAAUGGAAGGGCCAUCGCUCAACGGAUAAAAGGUACUCCGGGGAUAACAGGCUGAUACCGCCCAAGAGUUCAUAUCGACGGCGGUGUUUGGCACCUCGAUGUCGGCUCAUCACAUCCUGGGGCUGAAGUAGGUCCCAAGGGUACGGCUGUUCGCCGUUUAAAGUGGUACGCGAGCUGGGUUUAGAACGUCGUGAGACAGUUCGGUCCCUAUCUGCCGUGGGCGCUGGAAGAUUGAGAGGGGUUGCUCCUAGUACGAGAGGACCGGAGUGAACGCACCGCUGGUGUUCGGGUUGUCAUGCCAAUGGCAUUGCCCGGUAGCUAAGUGCGGAAAAGAUAAGCGCUGAAAGCAUCUAAGCGCGAAACUUGCCUCGAGAUGAAUCUUCCCUGACUCCUUGA
>NQJO01000001.348449.351439 Bacteria;Proteobacteria;Gammaproteobacteria;Enterobacterales;Erwiniaceae;Erwinia;Erwinia amylovora
UUAAGCGACUAAGCGUACACGGUGGAUGCCCAGGCAGUCAGAGGCGAUGAAGGGCGUGCUAAUCUGCGAUAAGCGUCGGUAAGGUGAUAUGAACCGCAAUACCCGACGAUACCCGAAUGGGGAAACCCAGUGCAAUCCGUUGCACUAUCAUGUCAUGAAUACAUAGUGGCAUGAGGCGAACCGGGGGAACUGAAACAUCUAAGUACCCCGAGGAAAAGAAAUCAACCGAGAUUCCCCCAGUAGCGGCGAGCGAACGGGGAACAGCCCAGAACCUGAAUCAGUUUGUGCCUUAGUGGAAGCGUCUGGAAAGUCGCGCAGUAAAGGGUGACAGCCCCGUACACAAAAAGGCACUUGCUGUGAGUUCGAUGAGUAGGGCGGGACACGUGACAUCCUGUCUGAAUAUGGGGGACCAUCCUCCAAGGCUAAAUACUCCUGACUGACCGAUAGUGAACCAGUACCGUGAGGGAAAGGCGAAAAGAACCCCGGCGAGGGGAGUGAAACAGAACCUGAAACCGUGUACGUACAAGCAGUGGGAGCACCUUCGUGGUGUGACUGCGUACCUUUUGUAUAAUGGGUCAGCGACUUAUAUUCUGUAGCAAGGUUAACCGUAUAGGGGAGCCGCAGGGAAACCGAGUCUUAACUGGGCGUUAAGUUGCAGGGUAUAGACCCGAAACCCGGUGAUCUAGCCAUGGGCAGGUUGAAGGUUGGGUAACACUAACUGGAGGACCGAACCGACUAAUGUUGAAAAAUUAGCGGAUGACCUGUGGCUGGGGGUGAAAGGCCAAUCAAACCGGGAGAUAGCUGGUUCUCCCCGAAAGCUAUUUAGGUAGCGCCUCGUGAACUCAUCUCCGGGGGUAGAGCACUGUUUCGGCUAGGGGGCCAUCCCGGCUUACCAACCCGAUGCAAACUGCGAAUACCGGAGAAUGUUAUCACGGGAGACACACGGCGGGUGCUAACGUCCGUCGUGAAGAGGGAAACAACCCAGACCGCCAGCUAAGGUCCCAAAGUCAUGGUUAAGUGGGAAACGAUGUGGGAAGGCACAGACAGCCAGGAUGUUGGCUUAGAAGCAGCCAUCAUUUAAAGAAAGCGUAAUAGCUCACUGGUCGAGUCGGCCUGCGCGGAAGAUGUAACGGGGCUAAACCAUGCACCGAAGCUGCGGCAGCGGACGUAUCACCCAAGCAGAUUCACUGAAGUGGAUAACGAUUGACGGAGCGCAGCGACGUCAAUGCGCCCAUCAAAGUCGAGUCGGCUUCGGGAUACGUCCGUUGGGUAGGGGAGCGUUCUGUAAGCCGUCGAAGGUGUGCUGUGAGGCAUGCUGGAGGUAUCAGAAGUGCGAAUGCUGACAUAAGUAACGAUAAAGCGGGUGAAAAGCCCGCUCGCCGGAAGACCAAGGGUUCCUGUCCAACGUUAAUCGGGGCAGGGUGAGUCGACCCCUAAGGCGAGGCCGAAAGGCGUAGUCGAUGGGAAACGGGUUAAUAUUCCCGUACUGGGUGUUACUGCGAAGGGGGGACGGAGAAGGCUAUGUUAGCCGGGCGACGGUUGUCCCGGUUUAAGCGUGCAGGCUUGAGUUCCAGGCAAAUCCGGAACUCUUUAAGGCUGAGGCGUGAUGACGAGGCACCACGGUGCUGAAGUAACAAAUGCCCUGCUUCCAGGAAAAGCCUCUAAGCAUCAGGUAACAUCCAAUCGUACCCCAAACCGACACAGGUGGUCAGGUAGAGAAUACCAAGGCGCUUGAGAGAACUCGGGUGAAGGAACUAGGCAAAAUGGUGCCGUAACUUCGGGAGAAGGCACGCUGGCGCGUAGGUGAAGCGACUUGCUCGUGGAGCUGAAGCCAGUCGAAGAUACCAGCUGGCUGCAACUGUUUAUUAAAAACACAGCACUGUGCAAACACGAAAGUGGACGUAUACGGUGUGACGCCUGCCCGGUGCCGGAAGGUUAAUUGAUGGGGUUAUCCGCAAGGAGAAGCUCUUGAUCGAAGCCCCGGUAAACGGCGGCCGUAACUAUAACGGUCCUAAGGUAGCGAAAUUCCUUGUCGGGUAAGUUCCGACCUGCACGAAUGGCGUAAUGAUGGCCAGGCUGUCUCCACCCGAGACUCAGUGAAAUUGAACUCGCUGUGAAGAUGCAGUGUACCCGCGGCAAGACGGAAAGACCCCGUGAACCUUUACUACAGCUUGACACUGAACAUUGAGCCUUGAUGUGUAGGAUAGGUGGGAGGCUUUGAAGCGUGGACGCCAGUCUGCGUGGAGCCAACCUUGAAAUACCACCCUUUAACGUUUGAUGUUCUAACCUGGCGCCGUUACCCGGCGUGGGGACAGUGUCUGGUGGGUAGUUUGACUGGGGCGGUCUCCUCCCAAAGAGUAACGGAGGAGCACGAAGGUCAGCUAAUCACGGUCGGACAUCGUGAGGUUAGUGCAAUGGCAUAAGCUGGCUUGACUGCGAGAGUGACGGCUCAAGCAGGUGCGAAAGCAGGUCAUAGUGAUCCGGUGGUUCUGAAUGGAAGGGCCAUCGCUCAACGGAUAAAAGGUACUCCGGGGAUAACAGGCUGAUACCGCCCAAGAGUUCAUAUCGACGGCGGUGUUUGGCACCUCGAUGUCGGCUCAUCACAUCCUGGGGCUGAAGUAGGUCCCAAGGGUACGGCUGUUCGCCGUUUAAAGUGGUACGCGAGCUGGGUUUAGAACGUCGUGAGACAGUUCGGUCCCUAUCUGCCGUGGGCGCUGGAAGAUUGAGAGGGGUUGCUCCUAGUACGAGAGGACCGGAGUGAACGCACCGCUGGUGUUCGGGUUGUCAUGCCAAUGGCAUUGCCCGGUAGCUAAGUGCGGAAAAGAUAAGCGCUGAAAGCAUCUAAGCGCGAAACUUGCCUCGAGAUGAAUCUUCCCUGACUCCUUGAGAGUCCUGAAGGGACGUUGAAGACGACGACGUUGAUAGGCCGGGUGUGUAAGCGCAGCGAUGCGUUGAGCUAACCGGUACUAAUGACCCGUGAGGCUUAACCUU
>NQJZ01000047.442.2064 Bacteria;Proteobacteria;Gammaproteobacteria;Enterobacterales;Erwiniaceae;Erwinia;Erwinia amylovora
GUUGGGUAGGGGAGCGUUCUGUAAGCCGUCGAAGGUGUGCUGUGAGGCAUGCUGGAGGUAUCAGAAGUGCGAAUGCUGACAUAAGUAACGAUAAAGCGGGUGAAAAGCCCGCUCGCCGGAAGACCAAGGGUUCCUGUCCAACGUUAAUCGGGGCAGGGUGAGUCGACCCCUAAGGCGAGGCCGAAAGGCGUAGUCGAUGGGAAACGGGUUAAUAUUCCCGUACUGGGUGUUACUGCGAAGGGGGGACGGAGAAGGCUAUGUUAGCCGGGCGACGGUUGUCCCGGUUUAAGCGUGCAGGCUUGAGUUCCAGGCAAAUCCGGAACUCUUUAAGGCUGAGGCGUGAUGACGAGGCACCACGGUGCUGAAGUAACAAAUGCCCUGCUUCCAGGAAAAGCCUCUAAGCAUCAGGUAACAUCCAAUCGUACCCCAAACCGACACAGGUGGUCAGGUAGAGAAUACCAAGGCGCUUGAGAGAACUCGGGUGAAGGAACUAGGCAAAAUGGUGCCGUAACUUCGGGAGAAGGCACGCUGGCGCGUAGGUGAAGCGACUUGCUCGUGGAGCUGAAGCCAGUCGAAGAUACCAGCUGGCUGCAACUGUUUAUUAAAAACACAGCACUGUGCAAACACGAAAGUGGACGUAUACGGUGUGACGCCUGCCCGGUGCCGGAAGGUUAAUUGAUGGGGUUAUCCGUAAGGAGAAGCUCUUGAUCGAAGCCCCGGUAAACGGCGGCCGUAACUAUAACGGUCCUAAGGUAGCGAAAUUCCUUGUCGGGUAAGUUCCGACCUGCACGAAUGGCGUAAUGAUGGCCAGGCUGUCUCCACCCGAGACUCAGUGAAAUUGAACUCGCUGUGAAGAUGCAGUGUACCCGCGGCAAGACGGAAAGACCCCGUGAACCUUUACUACAGCUUGACACUGAACAUUGAGCCUUGAUGUGUAGGAUAGGUGGGAGGCUUUGAAGCGUGGACGCCAGUCUGCGUGGAGCCAACCUUGAAAUACCACCCUUUAACGUUUGAUGUUCUAACCUGGCGCCGUUACCCGGCGUGGGGACAGUGUCUGGUGGGUAGUUUGACUGGGGCGGUCUCCUCCCAAAGAGUAACGGAGGAGCACGAAGGUCAGCUAAUCACGGUCGGACAUCGUGAGGUUAGUGCAAUGGCAUAAGCUGGCUUGACUGCGAGAGUGACGGCUCGAGCAGGUGCGAAAGCAGGUCAUAGUGAUCCGGUGGUUCUGAAUGGAAGGGCCAUCGCUCAACGGAUAAAAGGUACUCCGGGGAUAACAGGCUGAUACCGCCCAAGAGUUCAUAUCGACGGCGGUGUUUGGCACCUCGAUGUCGGCUCAUCACAUCCUGGGGCUGAAGUAGGUCCCAAGGGUACGGCUGUUCGCCGUUUAAAGUGGUACGCGAGCUGGGUUUAGAACGUCGUGAGACAGUUCGGUCCCUAUCUGCCGUGGGCGCUGGAAGAUUGAGAGGGGUUGCUCCUAGUACGAGAGGACCGGAGUGAACGCACCGCUGGUGUUCGGGUUGUCAUGCCAAUGGCAUUGCCCGGUAGCUAAGUGCGGAAAAGAUAAGCGCUGAAAGCAUCUAAGCGCGAAACUUGCCUCGAGAUGAAUCUUCCCUGACUCCUUGA
>NQJM01000001.1051442.1054433 Bacteria;Proteobacteria;Gammaproteobacteria;Enterobacterales;Erwiniaceae;Erwinia;Erwinia amylovora
UUAAGCGACUAAGCGUACACGGUGGAUGCCCAGGCAGUCAGAGGCGAUGAAGGGCGUGCUAAUCUGCGAUAAGCGUCGGUAAGGUGAUAUGAACCGCAACAACCGACGAUACCCGAAUGGGGAAACCCAGUGCAAUCCGUUGCACUAUCAUGUCAUGAAUACAUAGUGGCAUGAGGCGAACCGGGGGAACUGAAACAUCUAAGUACCCCGAGGAAAAGAAAUCAACCGAGAUUCCCCCAGUAGCGGCGAGCGAACGGGGAACAGCCCAGAACCUGAAUCAGUUUGUGCCUUAGUGGAAGCGUCUGGAAAGUCGCGCAGUAAAGGGUGACAGCCCCGUACACAAAAAGGCACUUGCUGUGAGUUCGAUGAGUAGGGCGGGACACGUGACAUCCUGUCUGAAUAUGGGGGGACCAUCCUCCAAGGCUAAAUACUCCUGACUGACCGAUAGUGAACCAGUACCGUGAGGGAAAGGCGAAAAGAACCCCGGCGAGGGGAGUGAAACAGAACCUGAAACCGUGUACGUACAAGCAGUGGGAGCACCUUCGUGGUGUGACUGCGUACCUUUUGUAUAAUGGGUCAGCGACUUAUAUUCUGUAGCAAGGUUAACCGUAUAGGGGAGCCGCAGGGAAACCGAGUCUUAACUGGGCGUUAAGUUGCAGGGUAUAGACCCGAAACCCGGUGAUCUAGCCAUGGGCAGGUUGAAGGUUGGGUAACACUAACUGGAGGACCGAACCGACUAAUGUUGAAAAAUUAGCGGAUGACCUGUGGCUGGGGGUGAAAGGCCAAUCAAACCGGGAGAUAGCUGGUUCUCCCCGAAAGCUAUUUAGGUAGCGCCUCGUGAACUCAUCUCCGGGGGUAGAGCACUGUUUCGGCUAGGGGGCCAUCCCGGCUUACCAACCCGAUGCAAACUGCGAAUACCGGAGAAUGUUAUCACGGGAGACACACGGCGGGUGCUAACGUCCGUCGUGAAGAGGGAAACAACCCAGACCGCCAGCUAAGGUCCCAAAGUCAUGGUUAAGUGGGAAACGAUGUGGGAAGGCACAGACAGCCAGGAUGUUGGCUUAGAAGCAGCCAUCAUUUAAAGAAAGCGUAAUAGCUCACUGGUCGAGUCGGCCUGCGCGGAAGAUGUAACGGGGCUAAACCAUGCACCGAAGCUGCGGCAGCGGACGUAUCACCCAAGCAGAUUCACUGAAGUGGAUAACGAUUGACGGAGCGCAGCGACGUCAAUGCGCCCAUGAAAGUCGAGUCGGCUUCGGGAUACGUCCGUUGGGUAGGGGAGCGUUCUGUAAGCCGUUGAAGGUGUGCUGUGAGGCAUGCUGGAGGUAUCAGAAGUGCGAAUGCUGACAUAAGUAACGAUAAAGCGGGUGAAAAGCCCGCUCGCCGGAAGACCAAGGGUUCCUGUCCAACGUUAAUCGGGGCAGGGUGAGUCGACCCCUAAGGCGAGGCCGAAAGGCGUAGUCGAUGGGAAACGGGUUAAUAUUCCCGUACUGGGUGUUACUGCGAAGGGGGGACGGAGAAGGCUAUGUUAGCCGGGCGACGGUUGUCCCGGUUUAAGCGUGCAGGCUUGAGUUCCAGGCAAAUCCGGAACUCUUUAAGGCUGAGGCGUGAUGACGAGGCACCACGGUGCUGAAGUAACAAAUGCCCUGCUUCCAGGAAAAGCCUCUAAGCAUCAGGUAACAUCCAAUCGUACCCCAAACCGACACAGGUGGUCAGGUAGAGAAUACCAAGGCGCUUGAGAGAACUCGGGUGAAGGAACUAGGCAAAAUGGUGCCGUAACUUCGGGAGAAGGCACGCUGGCGCGUAGGUGAAGCGACUUGCUCGUGGAGCUGAAGCCAGUCGAAGAUACCAGCUGGCUGCAACUGUUUAUUAAAAACACAGCACUGUGCAAACACGAAAGUGGACGUAUACGGUGUGACGCCUGCCCGGUGCCGGAAGGUUAAUUGAUGGGGUUAUCCGCAAGGAGAAGCUCUUGAUCGAAGCCCCGGUAAACGGCGGCCGUAACUAUAACGGUCCUAAGGUAGCGAAAUUCCUUGUCGGGUAAGUUCCGACCUGCACGAAUGGCGUAAUGAUGGCCAGGCUGUCUCCACCCGAGACUCAGUGAAAUUGAACUCGCUGUGAAGAUGCAGUGUACCCGCGGCAAGACGGAAAGACCCCGUGAACCUUUACUACAGCUUGACACUGAACAUUGAGCCUUGAUGUGUAGGAUAGGUGGGAGGCUUCGAAGCGUGGACGCCAGUCUGCGUGGAGCCAACCUUGAAAUACCACCCUUUAACGUUUGAUGUUCUAACCUGGCGCCGUUACCCGGCGUGGGGACAGUGUCUGGUGGGUAGUUUGACUGGGGCGGUCUCCUCCCAAAGAGUAACGGAGGAGCACGAAGGUCAGCUAAUCACGGUCGGACAUCGUGAGGUUAGUGCAAUGGCAUAAGCUGGCUUGACUGCGAGAGUGACGGCUCAAGCAGGUGCGAAAGCAGGUCAUAGUGAUCCGGUGGUUCUGAAUGGAAGGGCCAUCGCUCAACGGAUAAAAGGUACUCCGGGGAUAACAGGCUGAUACCGCCCAAGAGUUCAUAUCGACGGCGGUGUUUGGCACCUCGAUGUCGGCUCAUCACAUCCUGGGGCUGAAGUAGGUCCCAAGGGUACGGCUGUUCGCCGUUUAAAGUGGUACGCGAGCUGGGUUUAGAACGUCGUGAGACAGUUCGGUCCCUAUCUGCCGUGGGCGCUGGAAGAUUGAGAGGGGUUGCUCCUAGUACGAGAGGACCGGAGUGAACGCACCGCUGGUGUUCGGGUUGUCAUGCCAAUGGCAUUGCCCGGUAGCUAAGUGCGGAAAAGAUAAGCGCUGAAAGCAUCUAAGCGCGAAACUUGCCUCGAGAUGAAUCUUCCCUGACUCCUUGAGAGUCCUGAAGGGACGUUGAAGACGACGACGUUGAUAGGCCGGGUGUGUAAGCGCAGCGAUGCGUUGAGCUAACCGGUACUAAUGACCCGUGAGGCUUAACCUU
>NQJP01000001.3784374.3787250 Bacteria;Proteobacteria;Gammaproteobacteria;Enterobacterales;Erwiniaceae;Erwinia;Erwinia amylovora
AGCGUACACGGUGGAUGCCCAGGCAGUCAGAGGCGAUGAAGGGCGUGCUAAUCUGCGAUAAGCGUCGGUAAGGUGAUAUGAACCGCAAUACCCGACGAUACCCGAAUGGGGAAACCCAGUGCAAUCCGUUGCACUAUCAUGUCAUGAAUACAUAGUGGCAUGAGGCGAACCGGGGGAACUGAAACAUCUAAGUACCCCGAGGAAAAGAAAUCAACCGAGAUUCCCCCAGUAGCGGCGAGCGAACGGGGAACAGCCCAGAACCUGAAUCAGUUUGUGCCUUAGUGGAAGCGUCUGGAAAGUCGCGCAGUAAAGGGUGACAGCCCCGUACACAAAAAGGCACUUGCUGUGAGUUCGAUGAGUAGGGCGGGACACGUGACAUCCUGUCUGAAUAUGGGGGGACCAUCCUCCAAGGCUAAAUACUCCUGACUGACCGAUAGUGAACCAGUACCGUGAGGGAAAGGCGAAAAGAACCCCGGCGAGGGGAGUGAAACAGAACCUGAAACCGUGUACGUACAAGCAGUGGGAGCACCUUCGUGGUGUGACUGCGUACCUUUUGUAUAAUGGGUCAGCGACUUAUAUUCUGUAGCAAGGUUAACCGUAUAGGGGAGCCGCAGGGAAACCGAGUCUUAACUGGGCGUUAAGUUGCAGGGUAUAGACCCGAAACCCGGUGAUCUAGCCAUGGGCAGGUUGAAGGUUGGGUAACACUAACUGGAGGACCGAACCGACUAAUGUUGAAAAAUUAGCGGAUGACCUGUGGCUGGGGGUGAAAGGCCAAUCAAACCGGGAGAUAGCUGGUUCUCCCCGAAAGCUAUUUAGGUAGCGCCUCGUGAACUCAUCUCCGGGGGUAGAGCACUGUUUCGGCUAGGGGGCCAUCCCGGCUUACCAACCCGAUGCAAACUGCGAAUACCGGAGAAUGUUAUCACGGGAGACACACGGCGGGUGCUAACGUCCGUCGUGAAGAGGGAAACAACCCAGACCGCCAGCUAAGGUCCCAAAGUCAUGGUUAAGUGGGAAACGAUGUGGGAAGGCACAGACAGCCAGGAUGUUGGCUUAGAAGCAGCCAUCAUUUAAAGAAAGCGUAAUAGCUCACUGGUCGAGUCGGCCUGCGCGGAAGAUGUAACGGGGCUAAACCAUGCACCGAAGCUGCGGCAGCGGACGUAUCACCCAAGCAGAUUCACUGAAGUGGAUAACGAUUGACGGAGCGCAGCGACGUCAAUGCGCCCAUCAAAGUCGAGUCGGCUUCGGGAUACGUCCGUUGGGUAGGGGAGCGUUCUGUAAGCCGUCGAAGGUGUGCUGUGAGGCAUGCUGGAGGUAUCAGAAGUGCGAAUGCUGACAUAAGUAACGAUAAAGCGGGUGAAAAGCCCGCUCGCCGGAAGACCAAGGGUUCCUGUCCAACGUUAAUCGGGGCAGGGUGAGUCGACCCCUAAGGCGAGGCCGAAAGGCGUAGUCGAUGGGAAACGGGUUAAUAUUCCCGUACUGGGUGUUACUGCGAAGGGGGGACGGAGAAGGCUAUGUUAGCCGGGCGACGGUUGUCCCGGUUUAAGCGUGCAGGCUUGAGUUCCAGGCAAAUCCGGAACUCUUUAAGGCUGAGGCGUGAUGACGAGGCACCACGGUGCUGAAGUAACAAAUGCCCUGCUUCCAGGAAAAGCCUCUAAGCAUCAGGUAACAUCCAAUCGUACCCCAAACCGACACAGGUGGUCAGGUAGAGAAUACCAAGGCGCUUGAGAGAACUCGGGUGAAGGAACUAGGCAAAAUGGUGCCGUAACUUCGGGAGAAGGCACGCUGGCGCGUAGGUGAAGCGACUUGCUCGUGGAGCUGAAGCCAGUCGAAGAUACCAGCUGGCUGCAACUGUUUAUUAAAAACACAGCACUGUGCAAACACGAAAGUGGACGUAUACGGUGUGACGCCUGCCCGGUGCCGGAAGGUUAAUUGAUGGGGUUAUCCGCAAGGAGAAGCUCUUGAUCGAAGCCCCGGUAAACGGCGGCCGUAACUAUAACGGUCCUAAGGUAGCGAAAUUCCUUGUCGGGUAAGUUCCGACCUGCACGAAUGGCGUAAUGAUGGCCAGGCUGUCUCCACCCGAGACUCAGUGAAAUUGAACUCGCUGUGAAGAUGCAGUGUACCCGCGGCAAGACGGAAAGACCCCGUGAACCUUUACUACAGCUUGACACUGAACAUUGAGCCUUGAUGUGUAGGAUAGGUGGGAGGCUUUGAAGCGUGGACGCCAGUCUGCGUGGAGCCAACCUUGAAAUACCACCCUUUAACGUUUGAUGUUCUAACCUGGCGCCGUUACCCGGCGUGGGGACAGUGUCUGGUGGGUAGUUUGACUGGGGCGGUCUCCUCCCAAAGAGUAACGGAGGAGCACGAAGGUCAGCUAAUCACGGUCGGACAUCGUGAGGUUAGUGCAAUGGCAUAAGCUGGCUUGACUGCGAGAGUGACGGCUCGAGCAGGUGCGAAAGCAGGUCAUAGUGAUCCGGUGGUUCUGAAUGGAAGGGCCAUCGCUCAACGGAUAAAAGGUACUCCGGGGAUAACAGGCUGAUACCGCCCAAGAGUUCAUAUCGACGGCGGUGUUUGGCACCUCGAUGUCGGCUCAUCACAUCCUGGGGCUGAAGUAGGUCCCAAGGGUACGGCUGUUCGCCGUUUAAAGUGGUACGCGAGCUGGGUUUAGAACGUCGUGAGACAGUUCGGUCCCUAUCUGCCGUGGGCGCUGGAAGAUUGAGAGGGGUUGCUCCUAGUACGAGAGGACCGGAGUGAACGCACCGCUGGUGUUCGGGUUGUCAUGCCAAUGGCAUUGCCCGGUAGCUAAGUGCGGAAAAGAUAAGCGCUGAAAGCAUCUAAGCGCGAAACUUGCCUCGAGAUGAAUCUUCCCUGACUCCUUGA
>NQJU01000011.131.1723 Bacteria;Proteobacteria;Gammaproteobacteria;Enterobacterales;Erwiniaceae;Erwinia;Erwinia amylovora
GAAGGUGUGCUGUGAGGCAUGCUGGAGGUAUCAGAAGUGCGAAUGCUGACAUAAGUAACGAUAAAGCGGGUGAAAAGCCCGCUCGCCGGAAGACCAAGGGUUCCUGUCCAACGUUAAUCGGGGCAGGGUGAGUCGACCCCUAAGGCGAGGCCGAAAGGCGUAGUCGAUGGGAAACGGGUUAAUAUUCCCGUACUGGGUGUUACUGCGAAGGGGGGACGGAGAAGGCUAUGUUAGCCGGGCGACGGUUGUCCCGGUUUAAGCGUGCAGGCUUGAGUUCCAGGCAAAUCCGGAACUCUUUAAGGCUGAGGCGUGAUGACGAGGCACCACGGUGCUGAAGUAACAAAUGCCCUGCUUCCAGGAAAAGCCUCUAAGCAUCAGGUAACAUCCAAUCGUACCCCAAACCGACACAGGUGGUCAGGUAGAGAAUACCAAGGCGCUUGAGAGAACUCGGGUGAAGGAACUAGGCAAAAUGGUGCCGUAACUUCGGGAGAAGGCACGCUGGCGCGUAGGUGAAGCGACUUGCUCGUGGAGCUGAAGCCAGUCGAAGAUACCAGCUGGCUGCAACUGUUUAUUAAAAACACAGCACUGUGCAAACACGAAAGUGGACGUAUACGGUGUGACGCCUGCCCGGUGCCGGAAGGUUAAUUGAUGGGGUUAUCCGUAAGGAGAAGCUCUUGAUCGAAGCCCCGGUAAACGGCGGCCGUAACUAUAACGGUCCUAAGGUAGCGAAAUUCCUUGUCGGGUAAGUUCCGACCUGCACGAAUGGCGUAAUGAUGGCCAGGCUGUCUCCACCCGAGACUCAGUGAAAUUGAACUCGCUGUGAAGAUGCAGUGUACCCGCGGCAAGACGGAAAGACCCCGUGAACCUUUACUACAGCUUGACACUGAACAUUGAGCCUUGAUGUGUAGGAUAGGUGGGAGGCUUUGAAGCGUGGACGCCAGUCUGCGUGGAGCCAACCUUGAAAUACCACCCUUUAACGUUUGAUGUUCUAACCUGGCGCCGUUACCCGGCGUGGGGACAGUGUCUGGUGGGUAGUUUGACUGGGGCGGUCUCCUCCCAAAGAGUAACGGAGGAGCACGAAGGUCAGCUAAUCACGGUCGGACAUCGUGAGGUUAGUGCAAUGGCAUAAGCUGGCUUGACUGCGAGAGUGACGGCUCGAGCAGGUGCGAAAGCAGGUCAUAGUGAUCCGGUGGUUCUGAAUGGAAGGGCCAUCGCUCAACGGAUAAAAGGUACUCCGGGGAUAACAGGCUGAUACCGCCCAAGAGUUCAUAUCGACGGCGGUGUUUGGCACCUCGAUGUCGGCUCAUCACAUCCUGGGGCUGAAGUAGGUCCCAAGGGUACGGCUGUUCGCCGUUUAAAGUGGUACGCGAGCUGGGUUUAGAACGUCGUGAGACAGUUCGGUCCCUAUCUGCCGUGGGCGCUGGAAGAUUGAGAGGGGUUGCUCCUAGUACGAGAGGACCGGAGUGAACGCACCGCUGGUGUUCGGGUUGUCAUGCCAAUGGCAUUGCCCGGUAGCUAAGUGCGGAAAAGAUAAGCGCUGAAAGCAUCUAAGCGCGAAACUUGCCUCGAGAUGAAUCUUCCCUGACUCCUUGA
>NQJO01000001.2950457.2953333 Bacteria;Proteobacteria;Gammaproteobacteria;Enterobacterales;Erwiniaceae;Erwinia;Erwinia amylovora
AGCGUACACGGUGGAUGCCCAGGCAGUCAGAGGCGAUGAAGGGCGUGCUAAUCUGCGAUAAGCGUCGGUAAGGUGAUAUGAACCGCAACAACCGACGAUACCCGAAUGGGGAAACCCAGUGCAAUCCGUUGCACUAUCAUGUCAUGAAUACAUAGUGGCAUGAGGCGAACCGGGGGAACUGAAACAUCUAAGUACCCCGAGGAAAAGAAAUCAACCGAGAUUCCCCCAGUAGCGGCGAGCGAACGGGGAACAGCCCAGAACCUGAAUCAGUUUGUGCCUUAGUGGAAGCGUCUGGAAAGUCGCGCAGUAAAGGGUGACAGCCCCGUACACAAAAAGGCACUUGCUGUGAGUUCGAUGAGUAGGGCGGGACACGUGACAUCCUGUCUGAAUAUGGGGGGACCAUCCUCCAAGGCUAAAUACUCCUGACUGACCGAUAGUGAACCAGUACCGUGAGGGAAAGGCGAAAAGAACCCCGGCGAGGGGAGUGAAACAGAACCUGAAACCGUGUACGUACAAGCAGUGGGAGCACCUUCGUGGUGUGACUGCGUACCUUUUGUAUAAUGGGUCAGCGACUUAUAUUCUGUAGCAAGGUUAACCGUAUAGGGGAGCCGCAGGGAAACCGAGUCUUAACUGGGCGUUAAGUUGCAGGGUAUAGACCCGAAACCCGGUGAUCUAGCCAUGGGCAGGUUGAAGGUUGGGUAACACUAACUGGAGGACCGAACCGACUAAUGUUGAAAAAUUAGCGGAUGACCUGUGGCUGGGGGUGAAAGGCCAAUCAAACCGGGAGAUAGCUGGUUCUCCCCGAAAGCUAUUUAGGUAGCGCCUCGUGAACUCAUCUCCGGGGGUAGAGCACUGUUUCGGCUAGGGGGCCAUCCCGGCUUACCAACCCGAUGCAAACUGCGAAUACCGGAGAAUGUUAUCACGGGAGACACACGGCGGGUGCUAACGUCCGUCGUGAAGAGGGAAACAACCCAGACCGCCAGCUAAGGUCCCAAAGUCAUGGUUAAGUGGGAAACGAUGUGGGAAGGCACAGACAGCCAGGAUGUUGGCUUAGAAGCAGCCAUCAUUUAAAGAAAGCGUAAUAGCUCACUGGUCGAGUCGGCCUGCGCGGAAGAUGUAACGGGGCUAAACCAUGCACCGAAGCUGCGGCAGCGGACGUAUCACCCAAGCAGAUUCACUGAAGUGGAUAACGAUUGACGGAGCGCAGCGAUGUCAAUGCGCCCAUCAAAGUCGAGUCGGCUUCGGGAUACGUCCGUUGGGUAGGGGAGCGUUCUGUAAGCCGUCGAAGGUGUGCUGUGAGGCAUGCUGGAGGUAUCAGAAGUGCGAAUGCUGACAUAAGUAACGAUAAAGCGGGUGAAAAGCCCGCUCGCCGGAAGACCAAGGGUUCCUGUCCAACGUUAAUCGGGGCAGGGUGAGUCGACCCCUAAGGCGAGGCCGAAAGGCGUAGUCGAUGGGAAACGGGUUAAUAUUCCCGUACUGGGUGUUACUGCGAAGGGGGGACGGAGAAGGCUAUGUUAGCCGGGCGACGGUUGUCCCGGUUUAAGCGUGCAGGCUUGAGUUCCAGGCAAAUCCGGAACUCUUUAAGGCUGAGGCGUGAUGACGAGGCACCACGGUGCUGAAGUAACAAAUGCCCUGCUUCCAGGAAAAGCCUCUAAGCAUCAGGUAACAUCCAAUCGUACCCCAAACCGACACAGGUGGUCAGGUAGAGAAUACCAAGGCGCUUGAGAGAACUCGGGUGAAGGAACUAGGCAAAAUGGUGCCGUAACUUCGGGAGAAGGCACGCUGGCGCGUAGGUGAAGCGACUUGCUCGUGGAGCUGAAGCCAGUCGAAGAUACCAGCUGGCUGCAACUGUUUAUUAAAAACACAGCACUGUGCAAACACGAAAGUGGACGUAUACGGUGUGACGCCUGCCCGGUGCCGGAAGGUUAAUUGAUGGGGUUAUCCGCAAGGAGAAGCUCUUGAUCGAAGCCCCGGUAAACGGCGGCCGUAACUAUAACGGUCCUAAGGUAGCGAAAUUCCUUGUCGGGUAAGUUCCGACCUGCACGAAUGGCGUAAUGAUGGCCAGGCUGUCUCCACCCGAGACUCAGUGAAAUUGAACUCGCUGUGAAGAUGCAGUGUACCCGCGGCAAGACGGAAAGACCCCGUGAACCUUUACUACAGCUUGACACUGAACAUUGAGCCUUGAUGUGUAGGAUAGGUGGGAGGCUUUGAAGCGUGGACGCCAGUCUGCGUGGAGCCAACCUUGAAAUACCACCCUUUAACGUUUGAUGUUCUAACCUGGCGCCGUUACCCGGCGUGGGGACAGUGUCUGGUGGGUAGUUUGACUGGGGCGGUCUCCUCCCAAAGAGUAACGGAGGAGCACGAAGGUCAGCUAAUCACGGUCGGACAUCGUGAGGUUAGUGCAAUGGCAUAAGCUGGCUUGACUGCGAGAGUGACGGCUCAAGCAGGUGCGAAAGCAGGUCAUAGUGAUCCGGUGGUUCUGAAUGGAAGGGCCAUCGCUCAACGGAUAAAAGGUACUCCGGGGAUAACAGGCUGAUACCGCCCAAGAGUUCAUAUCGACGGCGGUGUUUGGCACCUCGAUGUCGGCUCAUCACAUCCUGGGGCUGAAGUAGGUCCCAAGGGUACGGCUGUUCGCCGUUUAAAGUGGUACGCGAGCUGGGUUUAGAACGUCGUGAGACAGUUCGGUCCCUAUCUGCCGUGGGCGCUGGAAGAUUGAGAGGGGUUGCUCCUAGUACGAGAGGACCGGAGUGAACGCACCGCUGGUGUUCGGGUUGUCAUGCCAAUGGCAUUGCCCGGUAGCUAAGUGCGGAAAAGAUAAGCGCUGAAAGCAUCUAAGCGCGAAACUUGCCUCGAGAUGAAUCUUCCCUGACUCCUUGA
>NQJL01000001.1064512.1067503 Bacteria;Proteobacteria;Gammaproteobacteria;Enterobacterales;Erwiniaceae;Erwinia;Erwinia amylovora
UUAAGCGACUAAGCGUACACGGUGGAUGCCCAGGCAGUCAGAGGCGAUGAAGGGCGUGCUAAUCUGCGAUAAGCGUCGGUAAGGUGAUAUGAACCGCAACAACCGACGAUACCCGAAUGGGGAAACCCAGUGCAAUCCGUUGCACUAUCAUGUCAUGAAUACAUAGUGGCAUGAGGCGAACCGGGGGAACUGAAACAUCUAAGUACCCCGAGGAAAAGAAAUCAACCGAGAUUCCCCCAGUAGCGGCGAGCGAACGGGGAACAGCCCAGAACCUGAAUCAGUUUGUGCCUUAGUGGAAGCGUCUGGAAAGUCGCGCAGUAAAGGGUGACAGCCCCGUACACAAAAAGGCACUUGCUGUGAGUUCGAUGAGUAGGGCGGGACACGUGACAUCCUGUCUGAAUAUGGGGGGACCAUCCUCCAAGGCUAAAUACUCCUGACUGACCGAUAGUGAACCAGUACCGUGAGGGAAAGGCGAAAAGAACCCCGGCGAGGGGAGUGAAACAGAACCUGAAACCGUGUACGUACAAGCAGUGGGAGCACCUUCGUGGUGUGACUGCGUACCUUUUGUAUAAUGGGUCAGCGACUUAUAUUCUGUAGCAAGGUUAACCGUAUAGGGGAGCCGCAGGGAAACCGAGUCUUAACUGGGCGUUAAGUUGCAGGGUAUAGACCCGAAACCCGGUGAUCUAGCCAUGGGCAGGUUGAAGGUUGGGUAACACUAACUGGAGGACCGAACCGACUAAUGUUGAAAAAUUAGCGGAUGACCUGUGGCUGGGGGUGAAAGGCCAAUCAAACCGGGAGAUAGCUGGUUCUCCCCGAAAGCUAUUUAGGUAGCGCCUCGUGAACUCAUCUCCGGGGGUAGAGCACUGUUUCGGCUAGGGGGCCAUCCCGGCUUACCAACCCGAUGCAAACUGCGAAUACCGGAGAAUGUUAUCACGGGAGACACACGGCGGGUGCUAACGUCCGUCGUGAAGAGGGAAACAACCCAGACCGCCAGCUAAGGUCCCAAAGUCAUGGUUAAGUGGGAAACGAUGUGGGAAGGCACAGACAGCCAGGAUGUUGGCUUAGAAGCAGCCAUCAUUUAAAGAAAGCGUAAUAGCUCACUGGUCGAGUCGGCCUGCGCGGAAGAUGUAACGGGGCUAAACCAUGCACCGAAGCUGCGGCAGCGGACGUAUCACCCAAGCAGAUUCACUGAAGUGGAUAACGAUUGACGGAGCGCAGCGACGUCAAUGCGCCCAUCAAAGUCGAGUCGGCUUCGGGAUACGUCCGUUGGGUAGGGGAGCGUUCUGUAAGCCGUCGAAGGUGUGCUGUGAGGCAUGCUGGAGGUAUCAGAAGUGCGAAUGCUGACAUAAGUAACGAUAAAGCGGGUGAAAAGCCCGCUCGCCGGAAGACCAAGGGUUCCUGUCCAACGUUAAUCGGGGCAGGGUGAGUCGACCCCUAAGGCGAGGCCGAAAGGCGUAGUCGAUGGGAAACGGGUUAAUAUUCCCGUACUGGGUGUUACUGCGAAGGGGGGACGGAGAAGGCUAUGUUAGCCGGGCGACGGUUGUCCCGGUUUAAGCGUGCAGGCUUGAGUUCCAGGCAAAUCCGGAACUCUUUAAGGCUGAGGCGUGAUGACGAGGCACCACGGUGCUGAAGUAACAAAUGCCCUGCUUCCAGGAAAAGCCUCUAAGCAUCAGGUAACAUCCAAUCGUACCCCAAACCGACACAGGUGGUCAGGUAGAGAAUACCAAGGCGCUUGAGAGAACUCGGGUGAAGGAACUAGGCAAAAUGGUGCCGUAACUUCGGGAGAAGGCACGCUGGCGCGUAGGUGAAGCGACUUGCUCGUGGAGCUGAAGCCAGUCGAAGAUACCAGCUGGCUGCAACUGUUUAUUAAAAACACAGCACUGUGCAAACACGAAAGUGGACGUAUACGGUGUGACGCCUGCCCGGUGCCGGAAGGUUAAUUGAUGGGGUUAUCCGCAAGGAGAAGCUCUUGAUCGAAGCCCCGGUAAACGGCGGCCGUAACUAUAACGGUCCUAAGGUAGCGAAAUUCCUUGUCGGGUAAGUUCCGACCUGCACGAAUGGCGUAAUGAUGGCCAGGCUGUCUCCACCCGAGACUCAGUGAAAUUGAACUCGCUGUGAAGAUGCAGUGUACCCGCGGCAAGACGGAAAGACCCCGUGAACCUUUACUACAGCUUGACACUGAACAUUGAGCCUUGAUGUGUAGGAUAGGUGGGAGGCUUCGAAGCGUGGACGCCAGUCUGCGUGGAGCCAACCUUGAAAUACCACCCUUUAACGUUUGAUGUUCUAACCUGGCGCCGUUACCCGGCGUGGGGACAGUGUCUGGUGGGUAGUUUGACUGGGGCGGUCUCCUCCCAAAGAGUAACGGAGGAGCACGAAGGUCAGCUAAUCACGGUCGGACAUCGUGAGGUUAGUGCAAUGGCAUAAGCUGGCUUGACUGCGAGAGUGACGGCUCAAGCAGGUGCGAAAGCAGGUCAUAGUGAUCCGGUGGUUCUGAAUGGAAGGGCCAUCGCUCAACGGAUAAAAGGUACUCCGGGGAUAACAGGCUGAUACCGCCCAAGAGUUCAUAUCGACGGCGGUGUUUGGCACCUCGAUGUCGGCUCAUCACAUCCUGGGGCUGAAGUAGGUCCCAAGGGUACGGCUGUUCGCCGUUUAAAGUGGUACGCGAGCUGGGUUUAGAACGUCGUGAGACAGUUCGGUCCCUAUCUGCCGUGGGCGCUGGAAGAUUGAGAGGGGUUGCUCCUAGUACGAGAGGACCGGAGUGAACGCACCGCUGGUGUUCGGGUUGUCAUGCCAAUGGCAUUGCCCGGUAGCUAAGUGCGGAAAAGAUAAGCGCUGAAAGCAUCUAAGCGCGAAACUUGCCUCGAGAUGAAUCUUCCCUGACUCCUUGAGAGUCCUGAAGGGACGUUGAAGACGACGACGUUGAUAGGCCGGGUGUGUAAGCGCAGCGAUGCGUUGAGCUAACCGGUACUAAUGACCCGUGAGGCUUAACCUU
>NQJM01000001.3787909.3790785 Bacteria;Proteobacteria;Gammaproteobacteria;Enterobacterales;Erwiniaceae;Erwinia;Erwinia amylovora
AGCGUACACGGUGGAUGCCCAGGCAGUCAGAGGCGAUGAAGGGCGUGCUAAUCUGCGAUAAGCGUCGGUAAGGUGAUAUGAACCGCAACAACCGACGAUACCCGAAUGGGGAAACCCAGUGCAAUCCGUUGCACUAUCAUGUCAUGAAUACAUAGUGGCAUGAGGCGAACCGGGGGAACUGAAACAUCUAAGUACCCCGAGGAAAAGAAAUCAACCGAGAUUCCCCCAGUAGCGGCGAGCGAACGGGGAACAGCCCAGAACCUGAAUCAGUUUGUGCCUUAGUGGAAGCGUCUGGAAAGUCGCGCAGUAAAGGGUGACAGCCCCGUACACAAAAAGGCACUUGCUGUGAGUUCGAUGAGUAGGGCGGGACACGUGACAUCCUGUCUGAAUAUGGGGGGACCAUCCUCCAAGGCUAAAUACUCCUGACUGACCGAUAGUGAACCAGUACCGUGAGGGAAAGGCGAAAAGAACCCCGGCGAGGGGAGUGAAACAGAACCUGAAACCGUGUACGUACAAGCAGUGGGAGCACCUUCGUGGUGUGACUGCGUACCUUUUGUAUAAUGGGUCAGCGACUUAUAUUCUGUAGCAAGGUUAACCGUAUAGGGGAGCCGCAGGGAAACCGAGUCUUAACUGGGCGUUAAGUUGCAGGGUAUAGACCCGAAACCCGGUGAUCUAGCCAUGGGCAGGUUGAAGGUUGGGUAACACUAACUGGAGGACCGAACCGACUAAUGUUGAAAAAUUAGCGGAUGACCUGUGGCUGGGGGUGAAAGGCCAAUCAAACCGGGAGAUAGCUGGUUCUCCCCGAAAGCUAUUUAGGUAGCGCCUCGUGAACUCAUCUCCGGGGGUAGAGCACUGUUUCGGCUAGGGGGCCAUCCCGGCUUACCAACCCGAUGCAAACUGCGAAUACCGGAGAAUGUUAUCACGGGAGACACACGGCGGGUGCUAACGUCCGUCGUGAAGAGGGAAACAACCCAGACCGCCAGCUAAGGUCCCAAAGUCAUGGUUAAGUGGGAAACGAUGUGGGAAGGCACAGACAGCCAGGAUGUUGGCUUAGAAGCAGCCAUCAUUUAAAGAAAGCGUAAUAGCUCACUGGUCGAGUCGGCCUGCGCGGAAGAUGUAACGGGGCUAAACCAUGCACCGAAGCUGCGGCAGCGGACGUAUCACCCAAGCAGAUUCACUGAAGUGGAUAACGAUUGACGGAGCGCAGCGACGUCAAUGCGCCCAUCAAAGUCGAGUCGGCUUCGGGAUACGUCCGUUGGGUAGGGGAGCGUUCUGUAAGCCGUCGAAGGUGUGCUGUGAGGCAUGCUGGAGGUAUCAGAAGUGCGAAUGCUGACAUAAGUAACGAUAAAGCGGGUGAAAAGCCCGCUCGCCGGAAGACCAAGGGUUCCUGUCCAACGUUAAUCGGGGCAGGGUGAGUCGACCCCUAAGGCGAGGCCGAAAGGCGUAGUCGAUGGGAAACGGGUUAAUAUUCCCGUACUGGGUGUUACUGCGAAGGGGGGACGGAGAAGGCUAUGUUAGCCGGGCGACGGUUGUCCCGGUUUAAGCGUGCAGGCUUGAGUUCCAGGCAAAUCCGGAACUCUUUAAGGCUGAGGCGUGAUGACGAGGCACCACGGUGCUGAAGUAACAAAUGCCCUGCUUCCAGGAAAAGCCUCUAAGCAUCAGGUAACAUCCAAUCGUACCCCAAACCGACACAGGUGGUCAGGUAGAGAAUACCAAGGCGCUUGAGAGAACUCGGGUGAAGGAACUAGGCAAAAUGGUGCCGUAACUUCGGGAGAAGGCACGCUGGCGCGUAGGUGAAGCGACUUGCUCGUGGAGCUGAAGCCAGUCGAAGAUACCAGCUGGCUGCAACUGUUUAUUAAAAACACAGCACUGUGCAAACACGAAAGUGGACGUAUACGGUGUGACGCCUGCCCGGUGCCGGAAGGUUAAUUGAUGGGGUUAUCCGCAAGGAGAAGCUCUUGAUCGAAGCCCCGGUAAACGGCGGCCGUAACUAUAACGGUCCUAAGGUAGCGAAAUUCCUUGUCGGGUAAGUUCCGACCUGCACGAAUGGCGUAAUGAUGGCCAGGCUGUCUCCACCCGAGACUCAGUGAAAUUGAACUCGCUGUGAAGAUGCAGUGUACCCGCGGCAAGACGGAAAGACCCCGUGAACCUUUACUACAGCUUGACACUGAACAUUGAGCCUUGAUGUGUAGGAUAGGUGGGAGGCUUCGAAGCGUGGACGCCAGUCUGCGUGGAGCCAACCUUGAAAUACCACCCUUUAACGUUUGAUGUUCUAACCUGGCGCCGUUACCCGGCGUGGGGACAGUGUCUGGUGGGUAGUUUGACUGGGGCGGUCUCCUCCCAAAGAGUAACGGAGGAGCACGAAGGUCAGCUAAUCACGGUCGGACAUCGUGAGGUUAGUGCAAUGGCAUAAGCUGGCUUGACUGCGAGAGUGACGGCUCGAGCAGGUGCGAAAGCAGGUCAUAGUGAUCCGGUGGUUCUGAAUGGAAGGGCCAUCGCUCAACGGAUAAAAGGUACUCCGGGGAUAACAGGCUGAUACCGCCCAAGAGUUCAUAUCGACGGCGGUGUUUGGCACCUCGAUGUCGGCUCAUCACAUCCUGGGGCUGAAGUAGGUCCCAAGGGUACGGCUGUUCGCCGUUUAAAGUGGUACGCGAGCUGGGUUUAGAACGUCGUGAGACAGUUCGGUCCCUAUCUGCCGUGGGCGCUGGAAGAUUGAGAGGGGUUGCUCCUAGUACGAGAGGACCGGAGUGAACGCACCGCUGGUGUUCGGGUUGUCAUGCCAAUGGCAUUGCCCGGUAGCUAAGUGCGGAAAAGAUAAGCGCUGAAAGCAUCUAAGCGCGAAACUUGCCUCGAGAUGAAUCUUCCCUGACUCCUUGA
>NQJP01000001.2953814.2956690 Bacteria;Proteobacteria;Gammaproteobacteria;Enterobacterales;Erwiniaceae;Erwinia;Erwinia amylovora
AGCGUACACGGUGGAUGCCCAGGCAGUCAGAGGCGAUGAAGGGCGUGCUAAUCUGCGAUAAGCGUCGGUAAGGUGAUAUGAACCGCAACAACCGACGAUACCCGAAUGGGGAAACCCAGUGCAAUCCGUUGCACUAUCAUGUCAUGAAUACAUAGUGGCAUGAGGCGAACCGGGGGAACUGAAACAUCUAAGUACCCCGAGGAAAAGAAAUCAACCGAGAUUCCCCCAGUAGCGGCGAGCGAACGGGGAACAGCCCAGAACCUGAAUCAGUUUGUGCCUUAGUGGAAGCGUCUGGAAAGUCGCGCAGUAAAGGGUGACAGCCCCGUACACAAAAAGGCACUUGCUGUGAGUUCGAUGAGUAGGGCGGGACACGUGACAUCCUGUCUGAAUAUGGGGGGACCAUCCUCCAAGGCUAAAUACUCCUGACUGACCGAUAGUGAACCAGUACCGUGAGGGAAAGGCGAAAAGAACCCCGGCGAGGGGAGUGAAACAGAACCUGAAACCGUGUACGUACAAGCAGUGGGAGCACCUUCGUGGUGUGACUGCGUACCUUUUGUAUAAUGGGUCAGCGACUUAUAUUCUGUAGCAAGGUUAACCGUAUAGGGGAGCCGCAGGGAAACCGAGUCUUAACUGGGCGUUAAGUUGCAGGGUAUAGACCCGAAACCCGGUGAUCUAGCCAUGGGCAGGUUGAAGGUUGGGUAACACUAACUGGAGGACCGAACCGACUAAUGUUGAAAAAUUAGCGGAUGACCUGUGGCUGGGGGUGAAAGGCCAAUCAAACCGGGAGAUAGCUGGUUCUCCCCGAAAGCUAUUUAGGUAGCGCCUCGUGAACUCAUCUCCGGGGGUAGAGCACUGUUUCGGCUAGGGGGCCAUCCCGGCUUACCAACCCGAUGCAAACUGCGAAUACCGGAGAAUGUUAUCACGGGAGACACACGGCGGGUGCUAACGUCCGUCGUGAAGAGGGAAACAACCCAGACCGCCAGCUAAGGUCCCAAAGUCAUGGUUAAGUGGGAAACGAUGUGGGAAGGCACAGACAGCCAGGAUGUUGGCUUAGAAGCAGCCAUCAUUUAAAGAAAGCGUAAUAGCUCACUGGUCGAGUCGGCCUGCGCGGAAGAUGUAACGGGGCUAAACCAUGCACCGAAGCUGCGGCAGCGGACGUAUCACCCAAGCAGAUUCACUGAAGUGGAUAACGAUUGACGGAGCGCAGCGAUGUCAAUGCGCCCAUCAAAGUCGAGUCGGCUUCGGGAUACGUCCGUUGGGUAGGGGAGCGUUCUGUAAGCCGUCGAAGGUGUGCUGUGAGGCAUGCUGGAGGUAUCAGAAGUGCGAAUGCUGACAUAAGUAACGAUAAAGCGGGUGAAAAGCCCGCUCGCCGGAAGACCAAGGGUUCCUGUCCAACGUUAAUCGGGGCAGGGUGAGUCGACCCCUAAGGCGAGGCCGAAAGGCGUAGUCGAUGGGAAACGGGUUAAUAUUCCCGUACUGGGUGUUACUGCGAAGGGGGGACGGAGAAGGCUAUGUUAGCCGGGCGACGGUUGUCCCGGUUUAAGCGUGCAGGCUUGAGUUCCAGGCAAAUCCGGAACUCUUUAAGGCUGAGGCGUGAUGACGAGGCACCACGGUGCUGAAGUAACAAAUGCCCUGCUUCCAGGAAAAGCCUCUAAGCAUCAGGUAACAUCCAAUCGUACCCCAAACCGACACAGGUGGUCAGGUAGAGAAUACCAAGGCGCUUGAGAGAACUCGGGUGAAGGAACUAGGCAAAAUGGUGCCGUAACUUCGGGAGAAGGCACGCUGGCGCGUAGGUGAAGCGACUUGCUCGUGGAGCUGAAGCCAGUCGAAGAUACCAGCUGGCUGCAACUGUUUAUUAAAAACACAGCACUGUGCAAACACGAAAGUGGACGUAUACGGUGUGACGCCUGCCCGGUGCCGGAAGGUUAAUUGAUGGGGUUAUCCGCAAGGAGAAGCUCUUGAUCGAAGCCCCGGUAAACGGCGGCCGUAACUAUAACGGUCCUAAGGUAGCGAAAUUCCUUGUCGGGUAAGUUCCGACCUGCACGAAUGGCGUAAUGAUGGCCAGGCUGUCUCCACCCGAGACUCAGUGAAAUUGAACUCGCUGUGAAGAUGCAGUGUACCCGCGGCAAGACGGAAAGACCCCGUGAACCUUUACUACAGCUUGACACUGAACAUUGAGCCUUGAUGUGUAGGAUAGGUGGGAGGCUUUGAAGCGUGGACGCCAGUCUGCGUGGAGCCAACCUUGAAAUACCACCCUUUAACGUUUGAUGUUCUAACCUGGCGCCGUUACCCGGCGUGGGGACAGUGUCUGGUGGGUAGUUUGACUGGGGCGGUCUCCUCCCAAAGAGUAACGGAGGAGCACGAAGGUCAGCUAAUCACGGUCGGACAUCGUGAGGUUAGUGCAAUGGCAUAAGCUGGCUUGACUGCGAGAGUGACGGCUCAAGCAGGUGCGAAAGCAGGUCAUAGUGAUCCGGUGGUUCUGAAUGGAAGGGCCAUCGCUCAACGGAUAAAAGGUACUCCGGGGAUAACAGGCUGAUACCGCCCAAGAGUUCAUAUCGACGGCGGUGUUUGGCACCUCGAUGUCGGCUCAUCACAUCCUGGGGCUGAAGUAGGUCCCAAGGGUACGGCUGUUCGCCGUUUAAAGUGGUACGCGAGCUGGGUUUAGAACGUCGUGAGACAGUUCGGUCCCUAUCUGCCGUGGGCGCUGGAAGAUUGAGAGGGGUUGCUCCUAGUACGAGAGGACCGGAGUGAACGCACCGCUGGUGUUCGGGUUGUCAUGCCAAUGGCAUUGCCCGGUAGCUAAGUGCGGAAAAGAUAAGCGCUGAAAGCAUCUAAGCGCGAAACUUGCCUCGAGAUGAAUCUUCCCUGACUCCUUGA
>NQJO01000001.3781019.3783895 Bacteria;Proteobacteria;Gammaproteobacteria;Enterobacterales;Erwiniaceae;Erwinia;Erwinia amylovora
AGCGUACACGGUGGAUGCCCAGGCAGUCAGAGGCGAUGAAGGGCGUGCUAAUCUGCGAUAAGCGUCGGUAAGGUGAUAUGAACCGCAAUACCCGACGAUACCCGAAUGGGGAAACCCAGUGCAAUCCGUUGCACUAUCAUGUCAUGAAUACAUAGUGGCAUGAGGCGAACCGGGGGAACUGAAACAUCUAAGUACCCCGAGGAAAAGAAAUCAACCGAGAUUCCCCCAGUAGCGGCGAGCGAACGGGGAACAGCCCAGAACCUGAAUCAGUUUGUGCCUUAGUGGAAGCGUCUGGAAAGUCGCGCAGUAAAGGGUGACAGCCCCGUACACAAAAAGGCACUUGCUGUGAGUUCGAUGAGUAGGGCGGGACACGUGACAUCCUGUCUGAAUAUGGGGGGACCAUCCUCCAAGGCUAAAUACUCCUGACUGACCGAUAGUGAACCAGUACCGUGAGGGAAAGGCGAAAAGAACCCCGGCGAGGGGAGUGAAACAGAACCUGAAACCGUGUACGUACAAGCAGUGGGAGCACCUUCGUGGUGUGACUGCGUACCUUUUGUAUAAUGGGUCAGCGACUUAUAUUCUGUAGCAAGGUUAACCGUAUAGGGGAGCCGCAGGGAAACCGAGUCUUAACUGGGCGUUAAGUUGCAGGGUAUAGACCCGAAACCCGGUGAUCUAGCCAUGGGCAGGUUGAAGGUUGGGUAACACUAACUGGAGGACCGAACCGACUAAUGUUGAAAAAUUAGCGGAUGACCUGUGGCUGGGGGUGAAAGGCCAAUCAAACCGGGAGAUAGCUGGUUCUCCCCGAAAGCUAUUUAGGUAGCGCCUCGUGAACUCAUCUCCGGGGGUAGAGCACUGUUUCGGCUAGGGGGCCAUCCCGGCUUACCAACCCGAUGCAAACUGCGAAUACCGGAGAAUGUUAUCACGGGAGACACACGGCGGGUGCUAACGUCCGUCGUGAAGAGGGAAACAACCCAGACCGCCAGCUAAGGUCCCAAAGUCAUGGUUAAGUGGGAAACGAUGUGGGAAGGCACAGACAGCCAGGAUGUUGGCUUAGAAGCAGCCAUCAUUUAAAGAAAGCGUAAUAGCUCACUGGUCGAGUCGGCCUGCGCGGAAGAUGUAACGGGGCUAAACCAUGCACCGAAGCUGCGGCAGCGGACGUAUCACCCAAGCAGAUUCACUGAAGUGGAUAACGAUUGACGGAGCGCAGCGACGUCAAUGCGCCCAUCAAAGUCGAGUCGGCUUCGGGAUACGUCCGUUGGGUAGGGGAGCGUUCUGUAAGCCGUCGAAGGUGUGCUGUGAGGCAUGCUGGAGGUAUCAGAAGUGCGAAUGCUGACAUAAGUAACGAUAAAGCGGGUGAAAAGCCCGCUCGCCGGAAGACCAAGGGUUCCUGUCCAACGUUAAUCGGGGCAGGGUGAGUCGACCCCUAAGGCGAGGCCGAAAGGCGUAGUCGAUGGGAAACGGGUUAAUAUUCCCGUACUGGGUGUUACUGCGAAGGGGGGACGGAGAAGGCUAUGUUAGCCGGGCGACGGUUGUCCCGGUUUAAGCGUGCAGGCUUGAGUUCCAGGCAAAUCCGGAACUCUUUAAGGCUGAGGCGUGAUGACGAGGCACCACGGUGCUGAAGUAACAAAUGCCCUGCUUCCAGGAAAAGCCUCUAAGCAUCAGGUAACAUCCAAUCGUACCCCAAACCGACACAGGUGGUCAGGUAGAGAAUACCAAGGCGCUUGAGAGAACUCGGGUGAAGGAACUAGGCAAAAUGGUGCCGUAACUUCGGGAGAAGGCACGCUGGCGCGUAGGUGAAGCGACUUGCUCGUGGAGCUGAAGCCAGUCGAAGAUACCAGCUGGCUGCAACUGUUUAUUAAAAACACAGCACUGUGCAAACACGAAAGUGGACGUAUACGGUGUGACGCCUGCCCGGUGCCGGAAGGUUAAUUGAUGGGGUUAUCCGCAAGGAGAAGCUCUUGAUCGAAGCCCCGGUAAACGGCGGCCGUAACUAUAACGGUCCUAAGGUAGCGAAAUUCCUUGUCGGGUAAGUUCCGACCUGCACGAAUGGCGUAAUGAUGGCCAGGCUGUCUCCACCCGAGACUCAGUGAAAUUGAACUCGCUGUGAAGAUGCAGUGUACCCGCGGCAAGACGGAAAGACCCCGUGAACCUUUACUACAGCUUGACACUGAACAUUGAGCCUUGAUGUGUAGGAUAGGUGGGAGGCUUUGAAGCGUGGACGCCAGUCUGCGUGGAGCCAACCUUGAAAUACCACCCUUUAACGUUUGAUGUUCUAACCUGGCGCCGUUACCCGGCGUGGGGACAGUGUCUGGUGGGUAGUUUGACUGGGGCGGUCUCCUCCCAAAGAGUAACGGAGGAGCACGAAGGUCAGCUAAUCACGGUCGGACAUCGUGAGGUUAGUGCAAUGGCAUAAGCUGGCUUGACUGCGAGAGUGACGGCUCGAGCAGGUGCGAAAGCAGGUCAUAGUGAUCCGGUGGUUCUGAAUGGAAGGGCCAUCGCUCAACGGAUAAAAGGUACUCCGGGGAUAACAGGCUGAUACCGCCCAAGAGUUCAUAUCGACGGCGGUGUUUGGCACCUCGAUGUCGGCUCAUCACAUCCUGGGGCUGAAGUAGGUCCCAAGGGUACGGCUGUUCGCCGUUUAAAGUGGUACGCGAGCUGGGUUUAGAACGUCGUGAGACAGUUCGGUCCCUAUCUGCCGUGGGCGCUGGAAGAUUGAGAGGGGUUGCUCCUAGUACGAGAGGACCGGAGUGAACGCACCGCUGGUGUUCGGGUUGUCAUGCCAAUGGCAUUGCCCGGUAGCUAAGUGCGGAAAAGAUAAGCGCUGAAAGCAUCUAAGCGCGAAACUUGCCUCGAGAUGAAUCUUCCCUGACUCCUUGA
>NQJN01000001.3784539.3787414 Bacteria;Proteobacteria;Gammaproteobacteria;Enterobacterales;Erwiniaceae;Erwinia;Erwinia amylovora
AGCGUACACGGUGGAUGCCCAGGCAGUCAGAGGCGAUGAAGGGCGUGCUAAUCUGCGAUAAGCGUCGGUAAGGUGAUAUGAACCGCAACAACCGACGAUACCCGAAUGGGGAAACCCAGUGCAAUCCGUUGCACUAUCAUGUCAUGAAUACAUAGUGGCAUGAGGCGAACCGGGGGAACUGAAACAUCUAAGUACCCCGAGGAAAAGAAAUCAACCGAGAUUCCCCCAGUAGCGGCGAGCGAACGGGGAACAGCCCAGAACCUGAAUCAGUUUGUGCCUUAGUGGAAGCGUCUGGAAAGUCGCGCAGUAAAGGGUGACAGCCCCGUACACAAAAAGGCACUUGCUGUGAGUUCGAUGAGUAGGGCGGGACACGUGACAUCCUGUCUGAAUAUGGGGGGACCAUCCUCCAAGGCUAAAUACUCCUGACUGACCGAUAGUGAACCAGUACCGUGAGGGAAAGGCGAAAAGAACCCCGGCGAGGGGAGUGAAACAGAACCUGAAACCGUGUACGUACAAGCAGUGGGAGCACCUUCGUGGUGUGACUGCGUACCUUUUGUAUAAUGGGUCAGCGACUUAUAUUCUGUAGCAAGGUUAACCGUAUAGGGGAGCCGCAGGGAAAUCGAGUCUUAACUGGGCGUUAAGUUGCAGGGUAUAGACCCGAAACCCGGUGAUCUAGCCAUGGGCAGGUUGAAGGUUGGGUAACACUAACUGGAGGACCGAACCGACUAAUGUUGAAAAAUUAGCGGAUGACCUGUGGCUGGGGGUGAAAGGCCAAUCAAACCGGGAGAUAGCUGGUUCUCCCCGAAAGCUAUUUAGGUAGCGCCUCGUGAACUCAUCUCCGGGGGUAGAGCACUGUUUCGGCUAGGGGGCCAUCCCGGCUUACCAACCCGAUGCAAACUGCGAAUACCGGAGAAUGUUAUCACGGGAGACACACGGCGGGUGCUAACGUCCGUCGUGAAGAGGGAAACAACCCAGACCGCCAGCUAAGGUCCCAAAGUCAUGGUUAAGUGGGAAACGAUGUGGGAAGGCACAGACAGCCAGGAUGUUGGCUUAGAAGCAGCCAUCAUUUAAAGAAAGCGUAAUAGCUCACUGGUCGAGUCGGCCUGCGCGGAAGAUGUAACGGGGCUAAACCAUGCACCGAAGCUGCGGCAGCGGACGUAUCACCCAAGCAGAUUCACUGAAGUGGAUAACGAUUGACGGAGCGCAGCGACGUCAAUGCGCCCAUCAAAGUCGAGUCGGCUUCGGGAUACGUCCGUUGGGUAGGGGAGCGUUCUGUAAGCCGUCGAAGGUGUGCUGUGAGGCAUGCUGGAGGUAUCAGAAGUGCGAAUGCUGACAUAAGUAACGAUAAAGCGGGUGAAAAGCCCGCUCGCCGGAAGACCAAGGGUUCCUGUCCAACGUUAAUCGGGGCAGGGUGAGUCGACCCCUAAGGCGAGGCCGAAAGGCGUAGUCGAUGGGAAACGGGUUAAUAUUCCCGUACUGGGUGUUACUGCGAAGGGGGACGGAGAAGGCUAUGUUAGCCGGGCGACGGUUGUCCCGGUUUAAGCGUGCAGGCUUGAGUUCCAGGCAAAUCCGGAACUCUUUAAGGCUGAGGCGUGAUGACGAGGCACCACGGUGCUGAAGUAACAAAUGCCCUGCUUCCAGGAAAAGCCUCUAAGCAUCAGGUAACAUCCAAUCGUACCCCAAACCGACACAGGUGGUCAGGUAGAGAAUACCAAGGCGCUUGAGAGAACUCGGGUGAAGGAACUAGGCAAAAUGGUGCCGUAACUUCGGGAGAAGGCACGCUGGCGCGUAGGUGAAGCGACUUGCUCGUGGAGCUGAAGCCAGUCGAAGAUACCAGCUGGCUGCAACUGUUUAUUAAAAACACAGCACUGUGCAAACACGAAAGUGGACGUAUACGGUGUGACGCCUGCCCGGUGCCGGAAGGUUAAUUGAUGGGGUUAUCCGCAAGGAGAAGCUCUUGAUCGAAGCCCCGGUAAACGGCGGCCGUAACUAUAACGGUCCUAAGGUAGCGAAAUUCCUUGUCGGGUAAGUUCCGACCUGCACGAAUGGCGUAAUGAUGGCCAGGCUGUCUCCACCCGAGACUCAGUGAAAUUGAACUCGCUGUGAAGAUGCAGUGUACCCGCGGCAAGACGGAAAGACCCCGUGAACCUUUACUACAGCUUGACACUGAACAUUGAGCCUUGAUGUGUAGGAUAGGUGGGAGGCUUCGAAGCGUGGACGCCAGUCUGCGUGGAGCCAACCUUGAAAUACCACCCUUUAACGUUUGAUGUUCUAACCUGGCGCCGUUACCCGGCGUGGGGACAGUGUCUGGUGGGUAGUUUGACUGGGGCGGUCUCCUCCCAAAGAGUAACGGAGGAGCACGAAGGUCAGCUAAUCACGGUCGGACAUCGUGAGGUUAGUGCAAUGGCAUAAGCUGGCUUGACUGCGAGAGUGACGGCUCGAGCAGGUGCGAAAGCAGGUCAUAGUGAUCCGGUGGUUCUGAAUGGAAGGGCCAUCGCUCAACGGAUAAAAGGUACUCCGGGGAUAACAGGCUGAUACCGCCCAAGAGUUCAUAUCGACGGCGGUGUUUGGCACCUCGAUGUCGGCUCAUCACAUCCUGGGGCUGAAGUAGGUCCCAAGGGUACGGCUGUUCGCCGUUUAAAGUGGUACGCGAGCUGGGUUUAGAACGUCGUGAGACAGUUCGGUCCCUAUCUGCCGUGGGCGCUGGAAGAUUGAGAGGGGUUGCUCCUAGUACGAGAGGACCGGAGUGAACGCACCGCUGGUGUUCGGGUUGUCAUGCCAAUGGCAUUGCCCGGUAGCUAAGUGCGGAAAAGAUAAGCGCUGAAAGCAUCUAAGCGCGAAACUUGCCUCGAGAUGAAUCUUCCCUGACUCCUUGA
>NQJP01000001.394584.397575 Bacteria;Proteobacteria;Gammaproteobacteria;Enterobacterales;Erwiniaceae;Erwinia;Erwinia amylovora
UUAAGCGACUAAGCGUACACGGUGGAUGCCCAGGCAGUCAGAGGCGAUGAAGGGCGUGCUAAUCUGCGAUAAGCGUCGGUAAGGUGAUAUGAACCGCAAUACCCGACGAUACCCGAAUGGGGAAACCCAGUGCAAUCCGUUGCACUAUCAUGUCAUGAAUACAUAGUGGCAUGAGGCGAACCGGGGGAACUGAAACAUCUAAGUACCCCGAGGAAAAGAAAUCAACCGAGAUUCCCCCAGUAGCGGCGAGCGAACGGGGAACAGCCCAGAACCUGAAUCAGUUUGUGCCUUAGUGGAAGCGUCUGGAAAGUCGCGCAGUAAAGGGUGACAGCCCCGUACACAAAAAGGCACUUGCUGUGAGUUCGAUGAGUAGGGCGGGACACGUGACAUCCUGUCUGAAUAUGGGGGGACCAUCCUCCAAGGCUAAAUACUCCUGACUGACCGAUAGUGAACCAGUACCGUGAGGGAAAGGCGAAAAGAACCCCGGCGAGGGGAGUGAAACAGAACCUGAAACCGUGUACGUACAAGCAGUGGGAGCACCUUCGUGGUGUGACUGCGUACCUUUUGUAUAAUGGGUCAGCGACUUAUAUUCUGUAGCAAGGUUAACCGUAUAGGGGAGCCGCAGGGAAACCGAGUCUUAACUGGGCGUUAAGUUGCAGGGUAUAGACCCGAAACCCGGUGAUCUAGCCAUGGGCAGGUUGAAGGUUGGGUAACACUAACUGGAGGACCGAACCGACUAAUGUUGAAAAAUUAGCGGAUGACCUGUGGCUGGGGGUGAAAGGCCAAUCAAACCGGGAGAUAGCUGGUUCUCCCCGAAAGCUAUUUAGGUAGCGCCUCGUGAACUCAUCUCCGGGGGUAGAGCACUGUUUCGGCUAGGGGGCCAUCCCGGCUUACCAACCCGAUGCAAACUGCGAAUACCGGAGAAUGUUAUCACGGGAGACACACGGCGGGUGCUAACGUCCGUCGUGAAGAGGGAAACAACCCAGACCGCCAGCUAAGGUCCCAAAGUCAUGGUUAAGUGGGAAACGAUGUGGGAAGGCACAGACAGCCAGGAUGUUGGCUUAGAAGCAGCCAUCAUUUAAAGAAAGCGUAAUAGCUCACUGGUCGAGUCGGCCUGCGCGGAAGAUGUAACGGGGCUAAACCAUGCACCGAAGCUGCGGCAGCGGACGUAUCACCCAAGCAGAUUCACUGAAGUGGAUAACGAUUGACGGAGCGCAGCGACGUCAAUGCGCCCAUCAAAGUCGAGUCGGCUUCGGGAUACGUCCGUUGGGUAGGGGAGCGUUCUGUAAGCCGUCGAAGGUGUGCUGUGAGGCAUGCUGGAGGUAUCAGAAGUGCGAAUGCUGACAUAAGUAACGAUAAAGCGGGUGAAAAGCCCGCUCGCCGGAAGACCAAGGGUUCCUGUCCAACGUUAAUCGGGGCAGGGUGAGUCGACCCCUAAGGCGAGGCCGAAAGGCGUAGUCGAUGGGAAACGGGUUAAUAUUCCCGUACUGGGUGUUACUGCGAAGGGGGGACGGAGAAGGCUAUGUUAGCCGGGCGACGGUUGUCCCGGUUUAAGCGUGCAGGCUUGAGUUCCAGGCAAAUCCGGAACUCUUUAAGGCUGAGGCGUGAUGACGAGGCACCACGGUGCUGAAGUAACAAAUGCCCUGCUUCCAGGAAAAGCCUCUAAGCAUCAGGUAACAUCCAAUCGUACCCCAAACCGACACAGGUGGUCAGGUAGAGAAUACCAAGGCGCUUGAGAGAACUCGGGUGAAGGAACUAGGCAAAAUGGUGCCGUAACUUCGGGAGAAGGCACGCUGGCGCGUAGGUGAAGCGACUUGCUCGUGGAGCUGAAGCCAGUCGAAGAUACCAGCUGGCUGCAACUGUUUAUUAAAAACACAGCACUGUGCAAACACGAAAGUGGACGUAUACGGUGUGACGCCUGCCCGGUGCCGGAAGGUUAAUUGAUGGGGUUAUCCGCAAGGAGAAGCUCUUGAUCGAAGCCCCGGUAAACGGCGGCCGUAACUAUAACGGUCCUAAGGUAGCGAAAUUCCUUGUCGGGUAAGUUCCGACCUGCACGAAUGGCGUAAUGAUGGCCAGGCUGUCUCCACCCGAGACUCAGUGAAAUUGAACUCGCUGUGAAGAUGCAGUGUACCCGCGGCAAGACGGAAAGACCCCGUGAACCUUUACUACAGCUUGACACUGAACAUUGAGCCUUGAUGUGUAGGAUAGGUGGGAGGCUUCGAAGCGUGGACGCCAGUCUGCGUGGAGCCAACCUUGAAAUACCACCCUUUAACGUUUGAUGUUCUAACCUGGCGCCGUUACCCGGCGUGGGGACAGUGUCUGGUGGGUAGUUUGACUGGGGCGGUCUCCUCCCAAAGAGUAACGGAGGAGCACGAAGGUCAGCUAAUCACGGUCGGACAUCGUGAGGUUAGUGCAAUGGCAUAAGCUGGCUUGACUGCGAGAGUGACGGCUCAAGCAGGUGCGAAAGCAGGUCAUAGUGAUCCGGUGGUUCUGAAUGGAAGGGCCAUCGCUCAACGGAUAAAAGGUACUCCGGGGAUAACAGGCUGAUACCGCCCAAGAGUUCAUAUCGACGGCGGUGUUUGGCACCUCGAUGUCGGCUCAUCACAUCCUGGGGCUGAAGUAGGUCCCAAGGGUACGGCUGUUCGCCGUUUAAAGUGGUACGCGAGCUGGGUUUAGAACGUCGUGAGACAGUUCGGUCCCUAUCUGCCGUGGGCGCUGGAAGAUUGAGAGGGGUUGCUCCUAGUACGAGAGGACCGGAGUGAACGCACCGCUGGUGUUCGGGUUGUCAUGCCAAUGGCAUUGCCCGGUAGCUAAGUGCGGAAAAGAUAAGCGCUGAAAGCAUCUAAGCGCGAAACUUGCCUCGAGAUGAAUCUUCCCUGACUCCUUGAGAGUCCUGAAGGGACGUUGAAGACGACGACGUUGAUAGGCCGGGUGUGUAAGCGCAGCGAUGCGUUGAGCUAACCGGUACUAAUGACCCGUGAGGCUUAACCUU
>NQKC01000025.131.1753 Bacteria;Proteobacteria;Gammaproteobacteria;Enterobacterales;Erwiniaceae;Erwinia;Erwinia amylovora
GUUGGGUAGGGGAGCGUUCUGUAAGCCGUCGAAGGUGUGCUGUGAGGCAUGCUGGAGGUAUCAGAAGUGCGAAUGCUGACAUAAGUAACGAUAAAGCGGGUGAAAAGCCCGCUCGCCGGAAGACCAAGGGUUCCUGUCCAACGUUAAUCGGGGCAGGGUGAGUCGACCCCUAAGGCGAGGCCGAAAGGCGUAGUCGAUGGGAAACGGGUUAAUAUUCCCGUACUGGGUGUUACUGCGAAGGGGGGACGGAGAAGGCUAUGUUAGCCGGGCGACGGUUGUCCCGGUUUAAGCGUGCAGGCUUGAGUUCCAGGCAAAUCCGGAACUCUUUAAGGCUGAGGCGUGAUGACGAGGCACCACGGUGCUGAAGUAACAAAUGCCCUGCUUCCAGGAAAAGCCUCUAAGCAUCAGGUAACAUCCAAUCGUACCCCAAACCGACACAGGUGGUCAGGUAGAGAAUACCAAGGCGCUUGAGAGAACUCGGGUGAAGGAACUAGGCAAAAUGGUGCCGUAACUUCGGGAGAAGGCACGCUGGCGCGUAGGUGAAGCGACUUGCUCGUGGAGCUGAAGCCAGUCGAAGAUACCAGCUGGCUGCAACUGUUUAUUAAAAACACAGCACUGUGCAAACACGAAAGUGGACGUAUACGGUGUGACGCCUGCCCGGUGCCGGAAGGUUAAUUGAUGGGGUUAUCCGCAAGGAGAAGCUCUUGAUCGAAGCCCCGGUAAACGGCGGCCGUAACUAUAACGGUCCUAAGGUAGCGAAAUUCCUUGUCGGGUAAGUUCCGACCUGCACGAAUGGCGUAAUGAUGGCCAGGCUGUCUCCACCCGAGACUCAGUGAAAUUGAACUCGCUGUGAAGAUGCAGUGUACCCGCGGCAAGACGGAAAGACCCCGUGAACCUUUACUACAGCUUGACACUGAACAUUGAGCCUUGAUGUGUAGGAUAGGUGGGAGGCUUCGAAGCGUGGACGCCAGUCUGCGUGGAGCCAACCUUGAAAUACCACCCUUUAACGUUUGAUGUUCUAACCUGGCGCCGUUACCCGGCGUGGGGACAGUGUCUGGUGGGUAGUUUGACUGGGGCGGUCUCCUCCCAAAGAGUAACGGAGGAGCACGAAGGUCAGCUAAUCACGGUCGGACAUCGUGAGGUUAGUGCAAUGGCAUAAGCUGGCUUGACUGCGAGAGUGACGGCUCAAGCAGGUGCGAAAGCAGGUCAUAGUGAUCCGGUGGUUCUGAAUGGAAGGGCCAUCGCUCAACGGAUAAAAGGUACUCCGGGGAUAACAGGCUGAUACCGCCCAAGAGUUCAUAUCGACGGCGGUGUUUGGCACCUCGAUGUCGGCUCAUCACAUCCUGGGGCUGAAGUAGGUCCCAAGGGUACGGCUGUUCGCCGUUUAAAGUGGUACGCGAGCUGGGUUUAGAACGUCGUGAGACAGUUCGGUCCCUAUCUGCCGUGGGCGCUGGAAGAUUGAGAGGGGUUGCUCCUAGUACGAGAGGACCGGAGUGAACGCACCGCUGGUGUUCGGGUUGUCAUGCCAAUGGCAUUGCCCGGUAGCUAAGUGCGGAAAAGAUAAGCGCUGAAAGCAUCUAAGCGCGAAACUUGCCUCGAGAUGAAUCUUCCCUGACUCCUUGA
>NQJR01000016.171.1793 Bacteria;Proteobacteria;Gammaproteobacteria;Enterobacterales;Erwiniaceae;Erwinia;Erwinia amylovora
GUUGGGUAGGGGAGCGUUCUGUAAGCCGUCGAAGGUGUGCUGUGAGGCAUGCUGGAGGUAUCAGAAGUGCGAAUGCUGACAUAAGUAACGAUAAAGCGGGUGAAAAGCCCGCUCGCCGGAAGACCAAGGGUUCCUGUCCAACGUUAAUCGGGGCAGGGUGAGUCGACCCCUAAGGCGAGGCCGAAAGGCGUAGUCGAUGGGAAACGGGUUAAUAUUCCCGUACUGGGUGUUACUGCGAAGGGGGGACGGAGAAGGCUAUGUUAGCCGGGCGACGGUUGUCCCGGUUUAAGCGUGCAGGCUUGAGUUCCAGGCAAAUCCGGAACUCUUUAAGGCUGAGGCGUGAUGACGAGGCACCACGGUGCUGAAGUAACAAAUGCCCUGCUUCCAGGAAAAGCCUCUAAGCAUCAGGUAACAUCCAAUCGUACCCCAAACCGACACAGGUGGUCAGGUAGAGAAUACCAAGGCGCUUGAGAGAACUCGGGUGAAGGAACUAGGCAAAAUGGUGCCGUAACUUCGGGAGAAGGCACGCUGGCGCGUAGGUGAAGCGACUUGCUCGUGGAGCUGAAGCCAGUCGAAGAUACCAGCUGGCUGCAACUGUUUAUUAAAAACACAGCACUGUGCAAACACGAAAGUGGACGUAUACGGUGUGACGCCUGCCCGGUGCCGGAAGGUUAAUUGAUGGGGUUAUCCGUAAGGAGAAGCUCUUGAUCGAAGCCCCGGUAAACGGCGGCCGUAACUAUAACGGUCCUAAGGUAGCGAAAUUCCUUGUCGGGUAAGUUCCGACCUGCACGAAUGGCGUAAUGAUGGCCAGGCUGUCUCCACCCGAGACUCAGUGAAAUUGAACUCGCUGUGAAGAUGCAGUGUACCCGCGGCAAGACGGAAAGACCCCGUGAACCUUUACUACAGCUUGACACUGAACAUUGAGCCUUGAUGUGUAGGAUAGGUGGGAGGCUUUGAAGCGUGGACGCCAGUCUGCGUGGAGCCAACCUUGAAAUACCACCCUUUAACGUUUGAUGUUCUAACCUGGCGCCGUUACCCGGCGUGGGGACAGUGUCUGGUGGGUAGUUUGACUGGGGCGGUCUCCUCCCAAAGAGUAACGGAGGAGCACGAAGGUCAGCUAAUCACGGUCGGACAUCGUGAGGUUAGUGCAAUGGCAUAAGCUGGCUUGACUGCGAGAGUGACGGCUCGAGCAGGUGCGAAAGCAGGUCAUAGUGAUCCGGUGGUUCUGAAUGGAAGGGCCAUCGCUCAACGGAUAAAAGGUACUCCGGGGAUAACAGGCUGAUACCGCCCAAGAGUUCAUAUCGACGGCGGUGUUUGGCACCUCGAUGUCGGCUCAUCACAUCCUGGGGCUGAAGUAGGUCCCAAGGGUACGGCUGUUCGCCGUUUAAAGUGGUACGCGAGCUGGGUUUAGAACGUCGUGAGACAGUUCGGUCCCUAUCUGCCGUGGGCGCUGGAAGAUUGAGAGGGGUUGCUCCUAGUACGAGAGGACCGGAGUGAACGCACCGCUGGUGUUCGGGUUGUCAUGCCAAUGGCAUUGCCCGGUAGCUAAGUGCGGAAAAGAUAAGCGCUGAAAGCAUCUAAGCGCGAAACUUGCCUCGAGAUGAAUCUUCCCUGACUCCUUGA
>NQJM01000001.348463.351367 Bacteria;Proteobacteria;Gammaproteobacteria;Enterobacterales;Erwiniaceae;Erwinia;Erwinia amylovora
UUAAGCGACUAAGCGUACACGGUGGAUGCCCAGGCAGUCAGAGGCGAUGAAGGGCGUGCUAAUCUGCGAUAAGCGUCGGUAAGGUGAUAUGAACCGCAAUACCCGACGAUACCCGAAUGGGGAAACCCAGUGCAAUCCGUUGCACUAUCAUGUCAUGAAUACAUAGUGGCAUGAGGCGAACCGGGGGAACUGAAACAUCUAAGUACCCCGAGGAAAAGAAAUCAACCGAGAUUCCCCCAGUAGCGGCGAGCGAACGGGGAACAGCCCAGAACCUGAAUCAGUUUGUGCCUUAGUGGAAGCGUCUGGAAAGUCGCGCAGUAAAGGGUGACAGCCCCGUACACAAAAAGGCACUUGCUGUGAGUUCGAUGAGUAGGGCGGGACACGUGACAUCCUGUCUGAAUAUGGGGGGACCAUCCUCCAAGGCUAAAUACUCCUGACUGACCGAUAGUGAACCAGUACCGUGAGGGAAAGGCGAAAAGAACCCCGGCGAGGGGAGUGAAACAGAACCUGAAACCGUGUACGUACAAGCAGUGGGAGCACCUUCGUGGUGUGACUGCGUACCUUUUGUAUAAUGGGUCAGCGACUUAUAUUCUGUAGCAAGGUUAACCGUAUAGGGGAGCCGCAGGGAAACCGAGUCUUAACUGGGCGUUAAGUUGCAGGGUAUAGACCCGAAACCCGGUGAUCUAGCCAUGGGCAGGUUGAAGGUUGGGUAACACUAACUGGAGGACCGAACCGACUAAUGUUGAAAAAUUAGCGGAUGACCUGUGGCUGGGGGUGAAAGGCCAAUCAAACCGGGAGAUAGCUGGUUCUCCCCGAAAGCUAUUUAGGUAGCGCCUCGUGAACUCAUCUCCGGGGGUAGAGCACUGUUUCGGCUAGGGGGCCAUCCCGGCUUACCAACCCGAUGCAAACUGCGAAUACCGGAGAAUGUUAUCACGGGAGACACACGGCGGGUGCUAACGUCCGUCGUGAAGAGGGAAACAACCCAGACCGCCAGCUAAGGUCCCAAAGUCAUGGUUAAGUGGGAAACGAUGUGGGAAGGCACAGACAGCCAGGAUGUUGGCUUAGAAGCAGCCAUCAUUUAAAGAAAGCGUAAUAGCUCACUGGUCGAGUCGGCCUGCGCGGAAGAUGUAACGGGGCUAAACCAUGCACCGAAGCUGCGGCAGCGGCGCGAAUGCGUUGUUGGGUAGGGGAGCGUUCUGUAAGCCGUCGAAGGUGUGCUGUGAGGCAUGCUGGAGGUAUCAGAAGUGCGAAUGCUGACAUAAGUAACGAUAAAGCGGGUGAAAAGCCCGCUCGCCGGAAGACCAAGGGUUCCUGUCCAACGUUAAUCGGGGCAGGGUGAGUCGACCCCUAAGGCGAGGCCGAAAGGCGUAGUCGAUGGGAAACGGGUUAAUAUUCCCGUACUGGGUGUUACUGCGAAGGGGGGACGGAGAAGGCUAUGUUAGCCGGGCGACGGUUGUCCCGGUUUAAGCGUGCAGGCUUGAGUUCCAGGCAAAUCCGGAACUCUUUAAGGCUGAGGCGUGAUGACGAGGCACCACGGUGCUGAAGUAACAAAUGCCCUGCUUCCAGGAAAAGCCUCUAAGCAUCAGGUAACAUCCAAUCGUACCCCAAACCGACACAGGUGGUCAGGUAGAGAAUACCAAGGCGCUUGAGAGAACUCGGGUGAAGGAACUAGGCAAAAUGGUGCCGUAACUUCGGGAGAAGGCACGCUGGCGCGUAGGUGAAGCGACUUGCUCGUGGAGCUGAAGCCAGUCGAAGAUACCAGCUGGCUGCAACUGUUUAUUAAAAACACAGCACUGUGCAAACACGAAAGUGGACGUAUACGGUGUGACGCCUGCCCGGUGCCGGAAGGUUAAUUGAUGGGGUUAUCCGCAAGGAGAAGCUCUUGAUCGAAGCCCCGGUAAACGGCGGCCGUAACUAUAACGGUCCUAAGGUAGCGAAAUUCCUUGUCGGGUAAGUUCCGACCUGCACGAAUGGCGUAAUGAUGGCCAGGCUGUCUCCACCCGAGACUCAGUGAAAUUGAACUCGCUGUGAAGAUGCAGUGUACCCGCGGCAAGACGGAAAGACCCCGUGAACCUUUACUACAGCUUGACACUGAACAUUGAGCCUUGAUGUGUAGGAUAGGUGGGAGGCUUCGAAGCGUGGACGCCAGUCUGCGUGGAGCCAACCUUGAAAUACCACCCUUUAACGUUUGAUGUUCUAACCUGGCGCCGUUACCCGGCGUGGGGACAGUGUCUGGUGGGUAGUUUGACUGGGGCGGUCUCCUCCCAAAGAGUAACGGAGGAGCACGAAGGUCAGCUAAUCACGGUCGGACAUCGUGAGGUUAGUGCAAUGGCAUAAGCUGGCUUGACUGCGAGAGUGACGGCUCAAGCAGGUGCGAAAGCAGGUCAUAGUGAUCCGGUGGUUCUGAAUGGAAGGGCCAUCGCUCAACGGAUAAAAGGUACUCCGGGGAUAACAGGCUGAUACCGCCCAAGAGUUCAUAUCGACGGCGGUGUUUGGCACCUCGAUGUCGGCUCAUCACAUCCUGGGGCUGAAGUAGGUCCCAAGGGUACGGCUGUUCGCCGUUUAAAGUGGUACGCGAGCUGGGUUUAGAACGUCGUGAGACAGUUCGGUCCCUAUCUGCCGUGGGCGCUGGAAGAUUGAGAGGGGUUGCUCCUAGUACGAGAGGACCGGAGUGAACGCACCGCUGGUGUUCGGGUUGUCAUGCCAAUGGCAUUGCCCGGUAGCUAAGUGCGGAAAAGAUAAGCGCUGAAAGCAUCUAAGCGCGAAACUUGCCUCGAGAUGAAUCUUCCCUGACUCCUUGAGAGUCCUGAAGGGACGUUGAAGACGACGACGUUGAUAGGCCGGGUGUGUAAGCGCAGCGAUGCGUUGAGCUAACCGGUACUAAUGACCCGUGAGGCUUAACCUU
>NQJY01000046.131.1723 Bacteria;Proteobacteria;Gammaproteobacteria;Enterobacterales;Erwiniaceae;Erwinia;Erwinia amylovora
GAAGGUGUGCUGUGAGGCAUGCUGGAGGUAUCAGAAGUGCGAAUGCUGACAUAAGUAACGAUAAAGCGGGUGAAAAGCCCGCUCGCCGGAAGACCAAGGGUUCCUGUCCAACGUUAAUCGGGGCAGGGUGAGUCGACCCCUAAGGCGAGGCCGAAAGGCGUAGUCGAUGGGAAACGGGUUAAUAUUCCCGUACUGGGUGUUACUGCGAAGGGGGGACGGAGAAGGCUAUGUUAGCCGGGCGACGGUUGUCCCGGUUUAAGCGUGCAGGCUUGAGUUCCAGGCAAAUCCGGAACUCUUUAAGGCUGAGGCGUGAUGACGAGGCACCACGGUGCUGAAGUAACAAAUGCCCUGCUUCCAGGAAAAGCCUCUAAGCAUCAGGUAACAUCCAAUCGUACCCCAAACCGACACAGGUGGUCAGGUAGAGAAUACCAAGGCGCUUGAGAGAACUCGGGUGAAGGAACUAGGCAAAAUGGUGCCGUAACUUCGGGAGAAGGCACGCUGGCGCGUAGGUGAAGCGACUUGCUCGUGGAGCUGAAGCCAGUCGAAGAUACCAGCUGGCUGCAACUGUUUAUUAAAAACACAGCACUGUGCAAACACGAAAGUGGACGUAUACGGUGUGACGCCUGCCCGGUGCCGGAAGGUUAAUUGAUGGGGUUAUCCGCAAGGAGAAGCUCUUGAUCGAAGCCCCGGUAAACGGCGGCCGUAACUAUAACGGUCCUAAGGUAGCGAAAUUCCUUGUCGGGUAAGUUCCGACCUGCACGAAUGGCGUAAUGAUGGCCAGGCUGUCUCCACCCGAGACUCAGUGAAAUUGAACUCGCUGUGAAGAUGCAGUGUACCCGCGGCAAGACGGAAAGACCCCGUGAACCUUUACUACAGCUUGACACUGAACAUUGAGCCUUGAUGUGUAGGAUAGGUGGGAGGCUUUGAAGCGUGGACGCCAGUCUGCGUGGAGCCAACCUUGAAAUACCACCCUUUAACGUUUGAUGUUCUAACCUGGCGCCGUUACCCGGCGUGGGGACAGUGUCUGGUGGGUAGUUUGACUGGGGCGGUCUCCUCCCAAAGAGUAACGGAGGAGCACGAAGGUCAGCUAAUCACGGUCGGACAUCGUGAGGUUAGUGCAAUGGCAUAAGCUGGCUUGACUGCGAGAGUGACGGCUCAAGCAGGUGCGAAAGCAGGUCAUAGUGAUCCGGUGGUUCUGAAUGGAAGGGCCAUCGCUCAACGGAUAAAAGGUACUCCGGGGAUAACAGGCUGAUACCGCCCAAGAGUUCAUAUCGACGGCGGUGUUUGGCACCUCGAUGUCGGCUCAUCACAUCCUGGGGCUGAAGUAGGUCCCAAGGGUACGGCUGUUCGCCGUUUAAAGUGGUACGCGAGCUGGGUUUAGAACGUCGUGAGACAGUUCGGUCCCUAUCUGCCGUGGGCGCUGGAAGAUUGAGAGGGGUUGCUCCUAGUACGAGAGGACCGGAGUGAACGCACCGCUGGUGUUCGGGUUGUCAUGCCAAUGGCAUUGCCCGGUAGCUAAGUGCGGAAAAGAUAAGCGCUGAAAGCAUCUAAGCGCGAAACUUGCCUCGAGAUGAAUCUUCCCUGACUCCUUGA
>NQJN01000001.3647341.3650217 Bacteria;Proteobacteria;Gammaproteobacteria;Enterobacterales;Erwiniaceae;Erwinia;Erwinia amylovora
AGCGUACACGGUGGAUGCCCAGGCAGUCAGAGGCGAUGAAGGGCGUGCUAAUCUGCGAUAAGCGUCGGUAAGGUGAUAUGAACCGCAACAACCGACGAUACCCGAAUGGGGAAACCCAGUGCAAUCCGUUGCACUAUCAUGUCAUGAAUACAUAGUGGCAUGAGGCGAACCGGGGGAACUGAAACAUCUAAGUACCCCGAGGAAAAGAAAUCAACCGAGAUUCCCCCAGUAGCGGCGAGCGAACGGGGAACAGCCCAGAACCUGAAUCAGUUUGUGCCUUAGUGGAAGCGUCUGGAAAGUCGCGCAGUAAAGGGUGACAGCCCCGUACACAAAAAGGCACUUGCUGUGAGUUCGAUGAGUAGGGCGGGACACGUGACAUCCUGUCUGAAUAUGGGGGGACCAUCCUCCAAGGCUAAAUACUCCUGACUGACCGAUAGUGAACCAGUACCGUGAGGGAAAGGCGAAAAGAACCCCGGCGAGGGGAGUGAAACAGAACCUGAAACCGUGUACGUACAAGCAGUGGGAGCACCUUCGUGGUGUGACUGCGUACCUUUUGUAUAAUGGGUCAGCGACUUAUAUUCUGUAGCAAGGUUAACCGUAUAGGGGAGCCGCAGGGAAACCGAGUCUUAACUGGGCGUUAAGUUGCAGGGUAUAGACCCGAAACCCGGUGAUCUAGCCAUGGGCAGGUUGAAGGUUGGGUAACACUAACUGGAGGACCGAACCGACUAAUGUUGAAAAAUUAGCGGAUGACCUGUGGCUGGGGGUGAAAGGCCAAUCAAACCGGGAGAUAGCUGGUUCUCCCCGAAAGCUAUUUAGGUAGCGCCUCGUGAACUCAUCUCCGGGGGUAGAGCACUGUUUCGGCUAGGGGGCCAUCCCGGCUUACCAACCCGAUGCAAACUGCGAAUACCGGAGAAUGUUAUCACGGGAGACACACGGCGGGUGCUAACGUCCGUCGUGAAGAGGGAAACAACCCAGACCGCCAGCUAAGGUCCCAAAGUCAUGGUUAAGUGGGAAACGAUGUGGGAAGGCACAGACAGCCAGGAUGUUGGCUUAGAAGCAGCCAUCAUUUAAAGAAAGCGUAAUAGCUCACUGGUCGAGUCGGCCUGCGCGGAAGAUGUAACGGGGCUAAACCAUGCACCGAAGCUGCGGCAGCGGACGUAUCACCCAAGCAGAUUCACUGAAGUGGAUAACGAUUGACGGAGCGCAGCGAUGUCAAUGCGCCCAUCAAAGUCGAGUCGACUUCGGGAUACGUCCGUUGGGUAGGGGAGCGUUCUGUAAGCCGUCGAAGGUGUGCUGUGAGGCAUGCUGGAGGUAUCAGAAGUGCGAAUGCUGACAUAAGUAACGAUAAAGCGGGUGGAAAGCCCGCUCGCCGGAAGACCAAGGGUUCCUGUCCAACGUUAAUCGGGGCAGGGUGAGUCGACCCCUAAGGCGAGGCCGAAAGGCGUAGUCGAUGGGAAACGGGUUAAUAUUCCCGUACUGGGUGUUACUGCGAAGGGGGGACGGAGAAGGCUAUGUUAGCCGGGCGACGGUUGUCCCGGUUUAAGCGUGCAGGCUUGAGUUCCAGGCAAAUCCGGAACUCUUUAAGGCUGAGGCGUGAUGACGAGGCACCACGGUGCUGAAGUAACAAAUGCCCUGCUUCCAGGAAAAGCCUCUAAGCAUCAGGUAACAUCCAAUCGUACCCCAAACCGACACAGGUGGUCAGGUAGAGAAUACCAAGGCGCUUGAGAGAACUCGGGUGAAGGAACUAGGCAAAAUGGUGCCGUAACUUCGGGAGAAGGCACGCUGGCGCGUAGGUGAAGCGACUUGCUCGUGGAGCUGAAGCCAGUCGAAGAUACCAGCUGGCUGCAACUGUUUAUUAAAAACACAGCACUGUGCAAACACGAAAGUGGACGUAUACGGUGUGACGCCUGCCCGGUGCCGGAAGGUUAAUUGAUGGGGUUAUCCGCAAGGAGAAGCUCUUGAUCGAAGCCCCGGUAAACGGCGGCCGUAACUAUAACGGUCCUAAGGUAGCGAAAUUCCUUGUCGGGUAAGUUCCGACCUGCACGAAUGGCGUAAUGAUGGCCAGGCUGUCUCCACCCGAGACUCAGUGAAAUUGAACUCGCUGUGAAGAUGCAGUGUACCCGCGGCAAGACGGAAAGACCCCGUGAACCUUUACUACAGCUUGACACUGAACAUUGAGCCUUGAUGUGUAGGAUAGGUGGGAGGCUUCGAAGCGUGGACGCCAGUCUGCGUGGAGCCAACCUUGAAAUACCACCCUUUAACGUUUGAUGUUCUAACCUGGCGCCGUAAUCCGGCGUGGGGACAGUGUCUGGUGGGUAGUUUGACUGGGGCGGUCUCCUCCCAAAGAGUAACGGAGGAGCACGAAGGUCAGCUAAUCACGGUCGGACAUCGUGAGGUUAGUGCAAUGGCAUAAGCUGGCUUGACUGCGAGAGUGACGGCUCAAGCAGGUGCGAAAGCAGGUCAUAGUGAUCCGGUGGUUCUGAAUGGAAGGGCCAUCGCUCAACGGAUAAAAGGUACUCCGGGGAUAACAGGCUGAUACCGCCCAAGAGUUCAUAUCGACGGCGGUGUUUGGCACCUCGAUGUCGGCUCAUCACAUCCUGGGGCUGAAGUAGGUCCCAAGGGUACGGCUGUUCGCCGUUUAAAGUGGUACGCGAGCUGGGUUUAGAACGUCGUGAGACAGUUCGGUCCCUAUCUGCCGUGGGCGCUGGAAGAUUGAGAGGGGUUGCUCCUAGUACGAGAGGACCGGAGUGAACGCACCGCUGGUGUUCGGGUUGUCAUGCCAAUGGCAUUGCCCGGUAGCUAAGUGCGGAAAAGAUAAGCGCUGAAAGCAUCUAAGCGCGAAACUUGCCUCGAGAUGAAUCUUCCCUGACUCCUUGA
>JNVB01000028.47717.49119 Bacteria;Proteobacteria;Gammaproteobacteria;Enterobacterales;Erwiniaceae;Erwinia;Erwinia oleae
UCACUUUACACUGAGGCGUGAUGACGAGGCACCACGGUGCUGAAGCAACAAAUGCCCUGCUUCCAGGAAAAGCCUCUAAGCAUCAGGUAACACAGAAUCGUACCCCAAACCGACACAGGUGGUCAGGUAGAGAAUACCAAGGCGCUUGAGAGAACCCGGGUGAAGGAACUAGGCAAAAUGGUGCCGUAACUUCGGGAGAAGGCACGCUGGUGUGUAGGUGAAGUCACUUGCUGACGGAGCUGAAGCCAGUCGAAGAUACCAGCUGGCUGCAACUGUUUAUUAAAAACACAGCACUGUGCAAACACGAAAGUGGACGUAUACGGUGUGACGCCUGCCCGGUGCCGGAAGGUUAAUUGAUGAGGUUAUCCGUAAGGAGAAGCUUUUGAUCGAAGCCCCGGUAAACGGCGGCCGUAACUAUAACGGUCCUAAGGUAGCGAAAUUCCUUGUCGGGUAAGUUCCGACCUGCACGAAUGGCGUAAUGAUGGCCAGGCUGUCUCCACCCGGGACUCAGUGAAAUUGAACUCGCUGUGAAGAUGCAGUGUACCCGCGGCAAGACGGAAAGACCCCGUGAACCUUUACUACAGCUUGACACUGAACACUGAGCCUUGAUGUGCAGGAUAGGUGGGAGGCUUUGAAGCGUGGACGCCAGUCUGCGCGGAGCCAUCCUUGAAAUACCACCCUUUAAUGUUUGGUGUUCUAACCUUGCGCCGUUAUCCGGCGCGGGGACAGUGUCUGGUGGGUAGUUUGACUGGGGCGGUCUCCUCCCAAAGCGUAACGGAGGAGCACGAAGAUUGGCUAAUCACGGUCGGACAUCGUGAGGUUAGUGCAAAGGCAUAAGCCAGUUUGACUGCGAGAGUGACGGCUCGAGCAGGUGCGAAAGCAGGUCUUAGUGAUCCGGUGGUUCUGAAUGGAAGGGCCAUCGCUCAACGGAUAAAAGGUACUCCGGGGAUAACAGGCUGAUACCGCCCAAGAGUUCAUAUCGACGGCGGUGUUUGGCACCUCGAUGUCGGCUCAUCACAUCCUGGGGCUGUAGCAGGUCCCAAGGGUACGGCUGUUCGCCGUUUAAAGUGGUACGCGAGCUGGGUUUAGAACGUCGUGAGACAGUUCGGUCCCUAUCUGCCGUGGGCGCUGGAGAAUUGAGAGGGUUUGCUCCCAGUACGAGAGGACCGGAGUGAACGCACCACUGGUGUACGGGUUGUCAUGCCAAUGGCACUGCCCGGUAGCUAAGUGCGGAACGGAUAAGCGCUGAAAGCAUCUAAGCGCGAAACCAGCCUCGAGAUGAGUUCUCCCUGAGUCCUAGCGACUCCUGAAGGGACGUUGAAGACGACGACGUUGAUAGGCCGGAUGUGUAAGCGCAGCGAUGCGUUGAGCUGACCGGUACUAAUGACCCGAGAGGCUUAACC
>CCJR010216921.1.1755 Bacteria;Proteobacteria;Gammaproteobacteria;Enterobacterales;Erwiniaceae;Erwinia;Hordeum vulgare subsp. vulgare (domesticated barley)
AAGCAGAAGACGGCAUACGAGAUCGGUCUCGGCAUUCCUGCUGAACCGCUCUUCCGAUCUAAGGUGAGUUGAGAAGCUUGCUGGAGGUAUCAGAAGUGCGAAUGCUGACAUAAGUAACGAUAAAGCGGGUGAAAAGCCCGCUCGCCGGAAGACCAAGGGUUCCUGUCCAACGUUAAUCGGGGCAGGGUGAGUCGACCCCUAAGGCGAGGCCGAAAGGCGUAGUCGAUGGGAAACGGGUUAAUAUUCCCGUACUCGGUGUUACUGCGAAGGGGGGACGGAGAAGGCUAUGUUGGCCGGGCGACGGUUGUCCCGGUUUAAGCGUGUAGGCUUGAGUUCCAGGCAAAUCCGGAACUCUUUAAGGCUGAGGCGUGAUGACGAGGCACUACGGUGCUGAAGUAACAAAUGCCCUGCUUCCAGGAAAAGCCUCUAAGCAUCAGGUAACAUCGAAUCGUACCCCAAACCGACACAGGUGAUCAGGUAGAGAAUACCAAGGCGCUUGAGAGAACUCGGGUGAAGGAACUAGGCAAAAUGGUGCCGUAACUUCGGGAGAAGGCACGCUGUCGUUAGGUGAAGUCACUUGCUGACGGAGCUGAAGGCAGUCGAAGAUACCAGCUGGCUGCAACUGUUUAUUAAAAACACAGCACUGUGCAAACACGAAAGUGGACGUAUACGGUGUGACGCCUGCCCGGUGCCGGAAGGUUAAUUGAUGGGGUUAUCCGCAAGGAGAAGCUCUUGAUCGAAGCCCCGGUAAACGGCGGCCGUAACUAUAACGGUCCUAAGGUAGCGAAAUUCCUUGUCGGGUAAGUUCCGACCUGCACGAAUGGCGUAAUGAUGGCCAGGCUGUCUCCACCCGAGACUCAGUGAAAUUGAACUCGCUGUGAAGAUGCAGUGUACCCGCGGCAAGACGGAAAGACCCCGUGAACCUUUACUACAGCUUGACACUGAACAUUGAGCCUUGAUGUGUAGGAUAGGUGGGAGGCUUUGAAGCGUGGACGCCAGUCUGCGUGGAGCCAACCUUGAAAUACCACCCUUUAACGUUUGAUGUUCUAACCUGGCGCCGUGAUCCGGCGUGGGGACAGUGUCUGGUGGGUAGUUUGACUGGGGCGGUCUCCUCCUAAAGAGUAACGGAGGAGCACGAAGGUUAGCUAAUCACGGUCGGACAUCGUGAGGUUAGUGCAAUGGCAUAAGCUAGCUUGACUGCGAGAGUGACGGCUCGAGCAGGUGCGAAAGCAGGUCAUAGUGAUCCGGUGGUUCUGAAUGGAAGGGCCAUCGCUCAACGGAUAAAAGGUACUCCGGGGAUAACAGGCUGAUACCGCCCAAGAGUUCAUAUCGACGGCGGUGUUUGGCACCUCGAUGUCGGCUCAUCACAUCCUGGGGCUGAAGUAGGUCCCAAGGGUACGGCUGUUCGCCGUUUAAAGUGGUACGCGAGCUGGGUUUAGAACGUCGUGAGACAGUUCGGUCCCUAUCUGCCGUGGGCGUUGGAGAAUUGAGGGGGGUUGCUCCUAGUACGAGAGGACCGGAGUGAACGCACCACUGGUGUUCGGGUUGUCAUGCCAAUGGCAUUGCCCGGUAGCUAAGUGCGGAAAAGAUAAGCGCUGAAAGCAUCUAAGCGCGAAACUUGCCUCGAGAUGAAUUCUCCCUGACUCCUUGAGAGUCCUGAAGGGACGUUGAAGACUACGACGUUGAUAGGCCGGGUGUGUAAGCGCAGCGAUGCGUUGAGCUAACCGGUACUAAUGACCCGUGAGGCUUAACCUU
>NQJK01000001.1137136.1140127 Bacteria;Proteobacteria;Gammaproteobacteria;Enterobacterales;Erwiniaceae;Erwinia;Erwinia amylovora
UUAAGCGACUAAGCGUACACGGUGGAUGCCCAGGCAGUCAGAGGCGAUGAAGGGCGUGCUAAUCUGCGAUAAGCGUCGGUAAGGUGAUAUGAACCGCAACAACCGACGAUACCCGAAUGGGGAAACCCAGUGCAAUCCGUUGCACUAUCAUGUCAUGAAUACAUAGUGGCAUGAGGCGAACCGGGGGAACUGAAACAUCUAAGUACCCCGAGGAAAAGAAAUCAACCGAGAUUCCCCCAGUAGCGGCGAGCGAACGGGGAACAGCCCAGAACCUGAAUCAGUUUGUGCCUUAGUGGAAGCGUCUGGAAAGUCGCGCAGUAAAGGGUGACAGCCCCGUACACAAAAAGGCACUUGCUGUGAGUUCGAUGAGUAGGGCGGGACACGUGACAUCCUGUCUGAAUAUGGGGGGACCAUCCUCCAAGGCUAAAUACUCCUGACUGACCGAUAGUGAACCAGUACCGUGAGGGAAAGGCGAAAAGAACCCCGGCGAGGGGAGUGAAACAGAACCUGAAACCGUGUACGUACAAGCAGUGGGAGCACCUUCGUGGUGUGACUGCGUACCUUUUGUAUAAUGGGUCAGCGACUUAUAUUCUGUAGCAAGGUUAACCGUAUAGGGGAGCCGCAGGGAAACCGAGUCUUAACUGGGCGUUAAGUUGCAGGGUAUAGACCCGAAACCCGGUGAUCUAGCCAUGGGCAGGUUGAAGGUUGGGUAACACUAACUGGAGGACCGAACCGACUAAUGUUGAAAAAUUAGCGGAUGACCUGUGGCUGGGGGUGAAAGGCCAAUCAAACCGGGAGAUAGCUGGUUCUCCCCGAAAGCUAUUUAGGUAGCGCCUCGUGAAUUCAUCUCCGGGGGUAGAGCACUGUUUCGGCUAGGGGGCCAUCCCGGCUUACCAACCCGAUGCAAACUGCGAAUACCGGAGAAUGUUAUCACGGGAGACACACGGCGGGUGCUAACGUCCGUCGUGAAGAGGGAAACAACCCAGACCGCCAGCUAAGGUCCCAAAGUCAUGGUUAAGUGGGAAACGAUGUGGGAAGGCACAGACAGCCAGGAUGUUGGCUUAGAAGCAGCCAUCAUUUAAAGAAAGCGUAAUAGCUCACUGGUCGAGUCGGCCUGCGCGGAAGAUGUAACGGGGCUAAACCAUGCACCGAAGCUGCGGCAGCGGACGUAUCACCCAAGCAGAUUCACUGAAGUGGAUAACGAUUGACGGAGCGCAGCGACGUCAAUGCGCCCAUCAAAGUCGAGUCGGCUUCGGGAUACGUCCGUUGGGUAGGGGAGCGUUCUGUAAGCCGUCGAAGGUGUGCUGUGAGGCAUGCUGGAGGUAUCAGAAGUGCGAAUGCUGACAUAAGUAACGAUAAAGCGGGUGAAAAGCCCGCUCGCCGGAAGACCAAGGGUUCCUGUCCAACGUUAAUCGGGGCAGGGUGAGUCGACCCCUAAGGCGAGGCCGAAAGGCGUAGUCGAUGGGAAACGGGUUAAUAUUCCCGUACUGGGUGUUACUGCGAAGGGGGGACGGAGAAGGCUAUGUUAGCCGGGCGACGGUUGUCCCGGUUUAAGCGUGCAGGCUUGAGUUCCAGGCAAAUCCGGAACUCUUUAAGGCUGAGGCGUGAUGACGAGGCACCACGGUGCUGAAGUAACAAAUGCCCUGCUUCCAGGAAAAGCCUCUAAGCAUCAGGUAACAUCCAAUCGUACCCCAAACCGACACAGGUGGUCAGGUAGAGAAUACCAAGGCGCUUGAGAGAACUCGGGUGAAGGAACUAGGCAAAAUGGUGCCGUAACUUCGGGAGAAGGCACGCUGGCGCGUAGGUGAAGCGACUUGCUCGUGGAGCUGAAGCCAGUCGAAGAUACCAGCUGGCUGCAACUGUUUAUUAAAAACACAGCACUGUGCAAACACGAAAGUGGACGUAUACGGUGUGACGCCUGCCCGGUGCCGGAAGGUUAAUUGAUGGGGUUAUCCGCAAGGAGAAGCUCUUGAUCGAAGCCCCGGUAAACGGCGGCCGUAACUAUAACGGUCCUAAGGUAGCGAAAUUCCUUGUCGGGUAAGUUCCGACCUGCACGAAUGGCGUAAUGAUGGCCAGGCUGUCUCCACCCGAGACUCAGUGAAAUUGAACUCGCUGUGAAGAUGCAGUGUACCCGCGGCAAGACGGAAAGACCCCGUGAACCUUUACUACAGCUUGACACUGAACAUUGAGCCUUGAUGUGUAGGAUAGGUGGGAGGCUUCGAAGCGUGGACGCCAGUCUGCGUGGAGCCAACCUUGAAAUACCACCCUUUAACGUUUGAUGUUCUAACCUGGCGCCGUUACCCGGCGUGGGGACAGUGUCUGGUGGGUAGUUUGACUGGGGCGGUCUCCUCCCAAAGAGUAACGGAGGAGCACGAAGGUCAGCUAAUCACGGUCGGACAUCGUGAGGUUAGUGCAAUGGCAUAAGCUGGCUUGACUGCGAGAGUGACGGCUCGAGCAGGUGCGAAAGCAGGUCAUAGUGAUCCGGUGGUUCUGAAUGGAAGGGCCAUCGCUCAACGGAUAAAAGGUACUCCGGGGAUAACAGGCUGAUACCGCCCAAGAGUUCAUAUCGACGGCGGUGUUUGGCACCUCGAUGUCGGCUCAUCACAUCCUGGGGCUGAAGUAGGUCCCAAGGGUACGGCUGUUCGCCGUUUAAAGUGGUACGCGAGCUGGGUUUAGAACGUCGUGAGACAGUUCGGUCCCUAUCUGCCGUGGGCGCUGGAAGAUUGAGAGGGGUUGCUCCUAGUACGAGAGGACCGGAGUGAACGCACCGCUGGUGUUCGGGUUGUCAUGCCAAUGGCAUUGCCCGGUAGCUAAGUGCGGAAAAGAUAAGCGCUGAAAGCAUCUAAGCGCGAAACUUGCCUCGAGAUGAAUCUUCCCUGACUCCUUGAGAGUCCUGAAGGGACGUUGAAGACGACGACGUUGAUAGGCCGGGUGUGUAAGCGCAGCGAUGCGUUGAGCUAACCGGUACUAAUGACCCGUGAGGCUUAACCUU
>NQJL01000001.2955402.2958278 Bacteria;Proteobacteria;Gammaproteobacteria;Enterobacterales;Erwiniaceae;Erwinia;Erwinia amylovora
AGCGUACACGGUGGAUGCCCAGGCAGUCAGAGGCGAUGAAGGGCGUGCUAAUCUGCGAUAAGCGUCGGUAAGGUGAUAUGAACCGCAACAACCGACGAUACCCGAAUGGGGAAACCCAGUGCAAUCCGUUGCACUAUCAUGUCAUGAAUACAUAGUGGCAUGAGGCGAACCGGGGGAACUGAAACAUCUAAGUACCCCGAGGAAAAGAAAUCAACCGAGAUUCCCCCAGUAGCGGCGAGCGAACGGGGAACAGCCCAGAACCUGAAUCAGUUUGUGCCUUAGUGGAAGCGUCUGGAAAGUCGCGCAGUAAAGGGUGACAGCCCCGUACACAAAAAGGCACUUGCUGUGAGUUCGAUGAGUAGGGCGGGACACGUGACAUCCUGUCUGAAUAUGGGGGGACCAUCCUCCAAGGCUAAAUACUCCUGACUGACCGAUAGUGAACCAGUACCGUGAGGGAAAGGCGAAAAGAACCCCGGCGAGGGGAGUGAAACAGAACCUGAAACCGUGUACGUACAAGCAGUGGGAGCACCUUCGUGGUGUGACUGCGUACCUUUUGUAUAAUGGGUCAGCGACUUAUAUUCUGUAGCAAGGUUAACCGUAUAGGGGAGCCGCAGGGAAACCGAGUCUUAACUGGGCGUUAAGUUGCAGGGUAUAGACCCGAAACCCGGUGAUCUAGCCAUGGGCAGGUUGAAGGUUGGGUAACACUAACUGGAGGACCGAACCGACUAAUGUUGAAAAAUUAGCGGAUGACCUGUGGCUGGGGGUGAAAGGCCAAUCAAACCGGGAGAUAGCUGGUUCUCCCCGAAAGCUAUUUAGGUAGCGCCUCGUGAACUCAUCUCCGGGGGUAGAGCACUGUUUCGGCUAGGGGGCCAUCCCGGCUUACCAACCCGAUGCAAACUGCGAAUACCGGAGAAUGUUAUCACGGGAGACACACGGCGGGUGCUAACGUCCGUCGUGAAGAGGGAAACAACCCAGACCGCCAGCUAAGGUCCCAAAGUCAUGGUUAAGUGGGAAACGAUGUGGGAAGGCACAGACAGCCAGGAUGUUGGCUUAGAAGCAGCCAUCAUUUAAAGAAAGCGUAAUAGCUCACUGGUCGAGUCGGCCUGCGCGGAAGAUGUAACGGGGCUAAACCAUGCACCGAAGCUGCGGCAGCGGACGUAUCACCCAAGCAGAUUCACUGAAGUGGAUAACGAUUGACGGAGCGCAGCGACGUCAAUGCGCCCAUGAAAGUCGAGUCGGCUUCGGGAUACGUCCGUUGGGUAGGGGAGCGUUCUGUAAGCCGUUGAAGGUGUGCUGUGAGGCAUGCUGGAGGUAUCAGAAGUGCGAAUGCUGACAUAAGUAACGAUAAAGCGGGUGAAAAGCCCGCUCGCCGGAAGACCAAGGGUUCCUGUCCAACGUUAAUCGGGGCAGGGUGAGUCGACCCCUAAGGCGAGGCCGAAAGGCGUAGUCGAUGGGAAACGGGUUAAUAUUCCCGUACUGGGUGUUACUGCGAAGGGGGGACGGAGAAGGCUAUGUUAGCCGGGCGACGGUUGUCCCGGUUUAAGCGUGCAGGCUUGAGUUCCAGGCAAAUCCGGAACUCUUUAAGGCUGAGGCGUGAUGACGAGGCACCACGGUGCUGAAGUAACAAAUGCCCUGCUUCCAGGAAAAGCCUCUAAGCAUCAGGUAACAUCCAAUCGUACCCCAAACCGACACAGGUGGUCAGGUAGAGAAUACCAAGGCGCUUGAGAGAACUCGGGUGAAGGAACUAGGCAAAAUGGUGCCGUAACUUCGGGAGAAGGCACGCUGGCGCGUAGGUGAAGCGACUUGCUCGUGGAGCUGAAGCCAGUCGAAGAUACCAGCUGGCUGCAACUGUUUAUUAAAAACACAGCACUGUGCAAACACGAAAGUGGACGUAUACGGUGUGACGCCUGCCCGGUGCCGGAAGGUUAAUUGAUGGGGUUAUCCGCAAGGAGAAGCUCUUGAUCGAAGCCCCGGUAAACGGCGGCCGUAACUAUAACGGUCCUAAGGUAGCGAAAUUCCUUGUCGGGUAAGUUCCGACCUGCACGAAUGGCGUAAUGAUGGCCAGGCUGUCUCCACCCGAGACUCAGUGAAAUUGAACUCGCUGUGAAGAUGCAGUGUACCCGCGGCAAGACGGAAAGACCCCGUGAACCUUUACUACAGCUUGACACUGAACAUUGAGCCUUGAUGUGUAGGAUAGGUGGGAGGCUUCGAAGCGUGGACGCCAGUCUGCGUGGAGCCAACCUUGAAAUACCACCCUUUAACGUUUGAUGUUCUAACCUGGCGCCGUAAUCCGGCGUGGGGACAGUGUCUGGUGGGUAGUUUGACUGGGGCGGUCUCCUCCCAAAGAGUAACGGAGGAGCACGAAGGUCAGCUAAUCACGGUCGGACAUCGUGAGGUUAGUGCAAUGGCAUAAGCUGGCUUGACUGCGAGAGUGACGGCUCAAGCAGGUGCGAAAGCAGGUCAUAGUGAUCCGGUGGUUCUGAAUGGAAGGGCCAUCGCUCAACGGAUAAAAGGUACUCCGGGGAUAACAGGCUGAUACCGCCCAAGAGUUCAUAUCGACGGCGGUGUUUGGCACCUCGAUGUCGGCUCAUCACAUCCUGGGGCUGAAGUAGGUCCCAAGGGUACGGCUGUUCGCCGUUUAAAGUGGUACGCGAGCUGGGUUUAGAACGUCGUGAGACAGUUCGGUCCCUAUCUGCCGUGGGCGCUGGAAGAUUGAGAGGGGUUGCUCCUAGUACGAGAGGACCGGAGUGAACGCACCGCUGGUGUUCGGGUUGUCAUGCCAAUGGCAUUGCCCGGUAGCUAAGUGCGGAAAAGAUAAGCGCUGAAAGCAUCUAAGCGCGAAACUUGCCUCGAGAUGAAUCUUCCCUGACUCCUUGA
>NQJW01000023.171.1793 Bacteria;Proteobacteria;Gammaproteobacteria;Enterobacterales;Erwiniaceae;Erwinia;Erwinia amylovora
GUUGGGUAGGGGAGCGUUCUGUAAGCCGUCGAAGGUGUGCUGUGAGGCAUGCUGGAGGUAUCAGAAGUGCGAAUGCUGACAUAAGUAACGAUAAAGCGGGUGAAAAGCCCGCUCGCCGGAAGACCAAGGGUUCCUGUCCAACGUUAAUCGGGGCAGGGUGAGUCGACCCCUAAGGCGAGGCCGAAAGGCGUAGUCGAUGGGAAACGGGUUAAUAUUCCCGUACUGGGUGUUACUGCGAAGGGGGGACGGAGAAGGCUAUGUUAGCCGGGCGACGGUUGUCCCGGUUUAAGCGUGCAGGCUUGAGUUCCAGGCAAAUCCGGAACUCUUUAAGGCUGAGGCGUGAUGACGAGGCACCACGGUGCUGAAGUAACAAAUGCCCUGCUUCCAGGAAAAGCCUCUAAGCAUCAGGUAACAUCCAAUCGUACCCCAAACCGACACAGGUGGUCAGGUAGAGAAUACCAAGGCGCUUGAGAGAACUCGGGUGAAGGAACUAGGCAAAAUGGUGCCGUAACUUCGGGAGAAGGCACGCUGGCGCGUAGGUGAAGCGACUUGCUCGUGGAGCUGAAGCCAGUCGAAGAUACCAGCUGGCUGCAACUGUUUAUUAAAAACACAGCACUGUGCAAACACGAAAGUGGACGUAUACGGUGUGACGCCUGCCCGGUGCCGGAAGGUUAAUUGAUGGGGUUAUCCGCAAGGAGAAGCUCUUGAUCGAAGCCCCGGUAAACGGCGGCCGUAACUAUAACGGUCCUAAGGUAGCGAAAUUCCUUGUCGGGUAAGUUCCGACCUGCACGAAUGGCGUAAUGAUGGCCAGGCUGUCUCCACCCGAGACUCAGUGAAAUUGAACUCGCUGUGAAGAUGCAGUGUACCCGCGGCAAGACGGAAAGACCCCGUGAACCUUUACUACAGCUUGACACUGAACAUUGAGCCUUGAUGUGUAGGAUAGGUGGGAGGCUUUGAAGCGUGGACGCCAGUCUGCGUGGAGCCAACCUUGAAAUACCACCCUUUAACGUUUGAUGUUCUAACCUGGCGCCGUUACCCGGCGUGGGGACAGUGUCUGGUGGGUAGUUUGACUGGGGCGGUCUCCUCCCAAAGAGUAACGGAGGAGCACGAAGGUCAGCUAAUCACGGUCGGACAUCGUGAGGUUAGUGCAAUGGCAUAAGCUGGCUUGACUGCGAGAGUGACGGCUCGAGCAGGUGCGAAAGCAGGUCAUAGUGAUCCGGUGGUUCUGAAUGGAAGGGCCAUCGCUCAACGGAUAAAAGGUACUCCGGGGAUAACAGGCUGAUACCGCCCAAGAGUUCAUAUCGACGGCGGUGUUUGGCACCUCGAUGUCGGCUCAUCACAUCCUGGGGCUGAAGUAGGUCCCAAGGGUACGGCUGUUCGCCGUUUAAAGUGGUACGCGAGCUGGGUUUAGAACGUCGUGAGACAGUUCGGUCCCUAUCUGCCGUGGGCGCUGGAAGAUUGAGAGGGGUUGCUCCUAGUACGAGAGGACCGGAGUGAACGCACCGCUGGUGUUCGGGUUGUCAUGCCAAUGGCAUUGCCCGGUAGCUAAGUGCGGAAAAGAUAAGCGCUGAAAGCAUCUAAGCGCGAAACUUGCCUCGAGAUGAAUCUUCCCUGACUCCUUGA
>NQJL01000001.348463.351367 Bacteria;Proteobacteria;Gammaproteobacteria;Enterobacterales;Erwiniaceae;Erwinia;Erwinia amylovora
UUAAGCGACUAAGCGUACACGGUGGAUGCCCAGGCAGUCAGAGGCGAUGAAGGGCGUGCUAAUCUGCGAUAAGCGUCGGUAAGGUGAUAUGAACCGCAAUACCCGACGAUACCCGAAUGGGGAAACCCAGUGCAAUCCGUUGCACUAUCAUGUCAUGAAUACAUAGUGGCAUGAGGCGAACCGGGGGAACUGAAACAUCUAAGUACCCCGAGGAAAAGAAAUCAACCGAGAUUCCCCCAGUAGCGGCGAGCGAACGGGGAACAGCCCAGAACCUGAAUCAGUUUGUGCCUUAGUGGAAGCGUCUGGAAAGUCGCGCAGUAAAGGGUGACAGCCCCGUACACAAAAAGGCACUUGCUGUGAGUUCGAUGAGUAGGGCGGGACACGUGACAUCCUGUCUGAAUAUGGGGGGACCAUCCUCCAAGGCUAAAUACUCCUGACUGACCGAUAGUGAACCAGUACCGUGAGGGAAAGGCGAAAAGAACCCCGGCGAGGGGAGUGAAACAGAACCUGAAACCGUGUACGUACAAGCAGUGGGAGCACCUUCGUGGUGUGACUGCGUACCUUUUGUAUAAUGGGUCAGCGACUUAUAUUCUGUAGCAAGGUUAACCGUAUAGGGGAGCCGCAGGGAAACCGAGUCUUAACUGGGCGUUAAGUUGCAGGGUAUAGACCCGAAACCCGGUGAUCUAGCCAUGGGCAGGUUGAAGGUUGGGUAACACUAACUGGAGGACCGAACCGACUAAUGUUGAAAAAUUAGCGGAUGACCUGUGGCUGGGGGUGAAAGGCCAAUCAAACCGGGAGAUAGCUGGUUCUCCCCGAAAGCUAUUUAGGUAGCGCCUCGUGAACUCAUCUCCGGGGGUAGAGCACUGUUUCGGCUAGGGGGCCAUCCCGGCUUACCAACCCGAUGCAAACUGCGAAUACCGGAGAAUGUUAUCACGGGAGACACACGGCGGGUGCUAACGUCCGUCGUGAAGAGGGAAACAACCCAGACCGCCAGCUAAGGUCCCAAAGUCAUGGUUAAGUGGGAAACGAUGUGGGAAGGCACAGACAGCCAGGAUGUUGGCUUAGAAGCAGCCAUCAUUUAAAGAAAGCGUAAUAGCUCACUGGUCGAGUCGGCCUGCGCGGAAGAUGUAACGGGGCUAAACCAUGCACCGAAGCUGCGGCAGCGGCGCGAAUGCGUUGUUGGGUAGGGGAGCGUUCUGUAAGCCGUCGAAGGUGUGCUGUGAGGCAUGCUGGAGGUAUCAGAAGUGCGAAUGCUGACAUAAGUAACGAUAAAGCGGGUGAAAAGCCCGCUCGCCGGAAGACCAAGGGUUCCUGUCCAACGUUAAUCGGGGCAGGGUGAGUCGACCCCUAAGGCGAGGCCGAAAGGCGUAGUCGAUGGGAAACGGGUUAAUAUUCCCGUACUGGGUGUUACUGCGAAGGGGGGACGGAGAAGGCUAUGUUAGCCGGGCGACGGUUGUCCCGGUUUAAGCGUGCAGGCUUGAGUUCCAGGCAAAUCCGGAACUCUUUAAGGCUGAGGCGUGAUGACGAGGCACCACGGUGCUGAAGUAACAAAUGCCCUGCUUCCAGGAAAAGCCUCUAAGCAUCAGGUAACAUCCAAUCGUACCCCAAACCGACACAGGUGGUCAGGUAGAGAAUACCAAGGCGCUUGAGAGAACUCGGGUGAAGGAACUAGGCAAAAUGGUGCCGUAACUUCGGGAGAAGGCACGCUGGCGCGUAGGUGAAGCGACUUGCUCGUGGAGCUGAAGCCAGUCGAAGAUACCAGCUGGCUGCAACUGUUUAUUAAAAACACAGCACUGUGCAAACACGAAAGUGGACGUAUACGGUGUGACGCCUGCCCGGUGCCGGAAGGUUAAUUGAUGGGGUUAUCCGCAAGGAGAAGCUCUUGAUCGAAGCCCCGGUAAACGGCGGCCGUAACUAUAACGGUCCUAAGGUAGCGAAAUUCCUUGUCGGGUAAGUUCCGACCUGCACGAAUGGCGUAAUGAUGGCCAGGCUGUCUCCACCCGAGACUCAGUGAAAUUGAACUCGCUGUGAAGAUGCAGUGUACCCGCGGCAAGACGGAAAGACCCCGUGAACCUUUACUACAGCUUGACACUGAACAUUGAGCCUUGAUGUGUAGGAUAGGUGGGAGGCUUUGAAGCGUGGACGCCAGUCUGCGUGGAGCCAACCUUGAAAUACCACCCUUUAACGUUUGAUGUUCUAACCUGGCGCCGUUACCCGGCGUGGGGACAGUGUCUGGUGGGUAGUUUGACUGGGGCGGUCUCCUCCCAAAGAGUAACGGAGGAGCACGAAGGUCAGCUAAUCACGGUCGGACAUCGUGAGGUUAGUGCAAUGGCAUAAGCUGGCUUGACUGCGAGAGUGACGGCUCAAGCAGGUGCGAAAGCAGGUCAUAGUGAUCCGGUGGUUCUGAAUGGAAGGGCCAUCGCUCAACGGAUAAAAGGUACUCCGGGGAUAACAGGCUGAUACCGCCCAAGAGUUCAUAUCGACGGCGGUGUUUGGCACCUCGAUGUCGGCUCAUCACAUCCUGGGGCUGAAGUAGGUCCCAAGGGUACGGCUGUUCGCCGUUUAAAGUGGUACGCGAGCUGGGUUUAGAACGUCGUGAGACAGUUCGGUCCCUAUCUGCCGUGGGCGCUGGAAGAUUGAGAGGGGUUGCUCCUAGUACGAGAGGACCGGAGUGAACGCACCGCUGGUGUUCGGGUUGUCAUGCCAAUGGCAUUGCCCGGUAGCUAAGUGCGGAAAAGAUAAGCGCUGAAAGCAUCUAAGCGCGAAACUUGCCUCGAGAUGAAUCUUCCCUGACUCCUUGAGAGUCCUGAAGGGACGUUGAAGACGACGACGUUGAUAGGCCGGGUGUGUAAGCGCAGCGAUGCGUUGAGCUAACCGGUACUAAUGACCCGUGAGGCUUAACCUU
>NQJM01000001.3563876.3566752 Bacteria;Proteobacteria;Gammaproteobacteria;Enterobacterales;Erwiniaceae;Erwinia;Erwinia amylovora
AGCGUACACGGUGGAUGCCCAGGCAGUCAGAGGCGAUGAAGGGCGUGCUAAUCUGCGAUAAGCGUCGGUAAGGUGAUAUGAACCGCAAUACCCGACGAUACCCGAAUGGGGAAACCCAGUGCAAUCCGUUGCACUAUCAUGUCAUGAAUACAUAGUGGCAUGAGGCGAACCGGGGGAACUGAAACAUCUAAGUACCCCGAGGAAAAGAAAUCAACCGAGAUUCCCCCAGUAGCGGCGAGCGAACGGGGAACAGCCCAGAACCUGAAUCAGUUUGUGCCUUAGUGGAAGCGUCUGGAAAGUCGCGCAGUAAAGGGUGACAGCCCCGUACACAAAAAGGCACUUGCUGUGAGUUCGAUGAGUAGGGCGGGACACGUGACAUCCUGUCUGAAUAUGGGGGGACCAUCCUCCAAGGCUAAAUACUCCUGACUGACCGAUAGUGAACCAGUACCGUGAGGGAAAGGCGAAAAGAACCCCGGCGAGGGGAGUGAAACAGAACCUGAAACCGUGUACGUACAAGCAGUGGGAGCACCUUCGUGGUGUGACUGCGUACCUUUUGUAUAAUGGGUCAGCGACUUAUAUUCUGUAGCAAGGUUAACCGUAUAGGGGAGCCGCAGGGAAACCGAGUCUUAACUGGGCGUUAAGUUGCAGGGUAUAGACCCGAAACCCGGUGAUCUAGCCAUGGGCAGGUUGAAGGUUGGGUAACACUAACUGGAGGACCGAACCGACUAAUGUUGAAAAAUUAGCGGAUGACCUGUGGCUGGGGGUGAAAGGCCAAUCAAACCGGGAGAUAGCUGGUUCUCCCCGAAAGCUAUUUAGGUAGCGCCUCGUGAACUCAUCUCCGGGGGUAGAGCACUGUUUCGGCUAGGGGGCCAUCCCGGCUUACCAACCCGAUGCAAACUGCGAAUACCGGAGAAUGUUAUCACGGGAGACACACGGCGGGUGCUAACGUCCGUCGUGAAGAGGGAAACAACCCAGACCGCCAGCUAAGGUCCCAAAGUCAUGGUUAAGUGGGAAACGAUGUGGGAAGGCACAGACAGCCAGGAUGUUGGCUUAGAAGCAGCCAUCAUUUAAAGAAAGCGUAAUAGCUCACUGGUCGAGUCGGCCUGCGCGGAAGAUGUAACGGGGCUAAACCAUGCACCGAAGCUGCGGCAGCGGACGUAUCACCCAAGCAGAUUCACUGAAGUGGAUAACGAUUGACGGAGCGCAGCGAUGUCAAUGCGCCCAUCAAAGUCGAGUCGGCUUCGGGAUACGUCCGUUGGGUAGGGGAGCGUUCUGUAAGCCGUCGAAGGUGUGCUGUGAGGCAUGCUGGAGGUAUCAGAAGUGCGAAUGCUGACAUAAGUAACGAUAAAGCGGGUGAAAAGCCCGCUCGCCGGAAGACCAAGGGUUCCUGUCCAACGUUAAUCGGGGCAGGGUGAGUCGACCCCUAAGGCGAGGCCGAAAGGCGUAGUCGAUGGGAAACGGGUUAAUAUUCCCGUACUGGGUGUUACUGCGAAGGGGGGACGGAGAAGGCUAUGUUAGCCGGGCGACGGUUGUCCCGGUUUAAGCGUGCAGGCUUGAGUUCCAGGCAAAUCCGGAACUCUUUAAGGCUGAGGCGUGAUGACGAGGCACCACGGUGCUGAAGUAACAAAUGCCCUGCUUCCAGGAAAAGCCUCUAAGCAUCAGGUAACAUCCAAUCGUACCCCAAACCGACACAGGUGGUCAGGUAGAGAAUACCAAGGCGCUUGAGAGAACUCGGGUGAAGGAACUAGGCAAAAUGGUGCCGUAACUUCGGGAGAAGGCACGCUGGCGCGUAGGUGAAGCGACUUGCUCGUGGAGCUGAAGCCAGUCGAAGAUACCAGCUGGCUGCAACUGUUUAUUAAAAACACAGCACUGUGCAAACACGAAAGUGGACGUAUACGGUGUGACGCCUGCCCGGUGCCGGAAGGUUAAUUGAUGGGGUUAUCCGCAAGGAGAAGCUCUUGAUCGAAGCCCCGGUAAACGGCGGCCGUAACUAUAACGGUCCUAAGGUAGCGAAAUUCCUUGUCGGGUAAGUUCCGACCUGCACGAAUGGCGUAAUGAUGGCCAGGCUGUCUCCACCCGAGACUCAGUGAAAUUGAACUCGCUGUGAAGAUGCAGUGUACCCGCGGCAAGACGGAAAGACCCCGUGAACCUUUACUACAGCUUGACACUGAACAUUGAGCCUUGAUGUGUAGGAUAGGUGGGAGGCUUCGAAGCGUGGACGCCAGUCUGCGUGGAGCCAACCUUGAAAUACCACCCUUUAACGUUUGAUGUUCUAACCUGGCGCCGUUACCCGGCGUGGGGACAGUGUCUGGUGGGUAGUUUGACUGGGGCGGUCUCCUCCCAAAGAGUAACGGAGGAGCACGAAGGUCAGCUAAUCACGGUCGGACAUCGUGAGGUUAGUGCAAUGGCAUAAGCUGGCUUGACUGCGAGAGUGACGGCUCGAGCAGGUGCGAAAGCAGGUCAUAGUGAUCCGGUGGUUCUGAAUGGAAGGGCCAUCGCUCAACGGAUAAAAGGUACUCCGGGGAUAACAGGCUGAUACCGCCCAAGAGUUCAUAUCGACGGCGGUGUUUGGCACCUCGAUGUCGGCUCAUCACAUCCUGGGGCUGAAGUAGGUCCCAAGGGUACGGCUGUUCGCCGUUUAAAGUGGUACGCGAGCUGGGUUUAGAACGUCGUGAGACAGUUCGGUCCCUAUCUGCCGUGGGCGCUGGAAGAUUGAGAGGGGUUGCUCCUAGUACGAGAGGACCGGAGUGAACGCACCGCUGGUGUUCGGGUUGUCAUGCCAAUGGCAUUGCCCGGUAGCUAAGUGCGGAAAAGAUAAGCGCUGAAAGCAUCUAAGCGCGAAACUUGCCUCGAGAUGAAUCUUCCCUGACUCCUUGA
>NQJL01000001.394508.397412 Bacteria;Proteobacteria;Gammaproteobacteria;Enterobacterales;Erwiniaceae;Erwinia;Erwinia amylovora
UUAAGCGACUAAGCGUACACGGUGGAUGCCCAGGCAGUCAGAGGCGAUGAAGGGCGUGCUAAUCUGCGAUAAGCGUCGGUAAGGUGAUAUGAACCGCAAUACCCGACGAUACCCGAAUGGGGAAACCCAGUGCAAUCCGUUGCACUAUCAUGUCAUGAAUACAUAGUGGCAUGAGGCGAACCGGGGGAACUGAAACAUCUAAGUACCCCGAGGAAAAGAAAUCAACCGAGAUUCCCCCAGUAGCGGCGAGCGAACGGGGAACAGCCCAGAACCUGAAUCAGUUUGUGCCUUAGUGGAAGCGUCUGGAAAGUCGCGCAGUAAAGGGUGACAGCCCCGUACACAAAAAGGCACUUGCUGUGAGUUCGAUGAGUAGGGCGGGACACGUGACAUCCUGUCUGAAUAUGGGGGGACCAUCCUCCAAGGCUAAAUACUCCUGACUGACCGAUAGUGAACCAGUACCGUGAGGGAAAGGCGAAAAGAACCCCGGCGAGGGGAGUGAAACAGAACCUGAAACCGUGUACGUACAAGCAGUGGGAGCACCUUCGUGGUGUGACUGCGUACCUUUUGUAUAAUGGGUCAGCGACUUAUAUUCUGUAGCAAGGUUAACCGUAUAGGGGAGCCGCAGGGAAACCGAGUCUUAACUGGGCGUUAAGUUGCAGGGUAUAGACCCGAAACCCGGUGAUCUAGCCAUGGGCAGGUUGAAGGUUGGGUAACACUAACUGGAGGACCGAACCGACUAAUGUUGAAAAAUUAGCGGAUGACCUGUGGCUGGGGGUGAAAGGCCAAUCAAACCGGGAGAUAGCUGGUUCUCCCCGAAAGCUAUUUAGGUAGCGCCUCGUGAACUCAUCUCCGGGGGUAGAGCACUGUUUCGGCUAGGGGGCCAUCCCGGCUUACCAACCCGAUGCAAACUGCGAAUACCGGAGAAUGUUAUCACGGGAGACACACGGCGGGUGCUAACGUCCGUCGUGAAGAGGGAAACAACCCAGACCGCCAGCUAAGGUCCCAAAGUCAUGGUUAAGUGGGAAACGAUGUGGGAAGGCACAGACAGCCAGGAUGUUGGCUUAGAAGCAGCCAUCAUUUAAAGAAAGCGUAAUAGCUCACUGGUCGAGUCGGCCUGCGCGGAAGAUGUAACGGGGCUAAACCAUGCACCGAAGCUGCGGCAGCGGCGCGAAUGCGUUGUUGGGUAGGGGAGCGUUCUGUAAGCCGUCGAAGGUGUGCUGUGAGGCAUGCUGGAGGUAUCAGAAGUGCGAAUGCUGACAUAAGUAACGAUAAAGCGGGUGAAAAGCCCGCUCGCCGGAAGACCAAGGGUUCCUGUCCAACGUUAAUCGGGGCAGGGUGAGUCGACCCCUAAGGCGAGGCCGAAAGGCGUAGUCGAUGGGAAACGGGUUAAUAUUCCCGUACUGGGUGUUACUGCGAAGGGGGGACGGAGAAGGCUAUGUUAGCCGGGCGACGGUUGUCCCGGUUUAAGCGUGCAGGCUUGAGUUCCAGGCAAAUCCGGAACUCUUUAAGGCUGAGGCGUGAUGACGAGGCACCACGGUGCUGAAGUAACAAAUGCCCUGCUUCCAGGAAAAGCCUCUAAGCAUCAGGUAACAUCCAAUCGUACCCCAAACCGACACAGGUGGUCAGGUAGAGAAUACCAAGGCGCUUGAGAGAACUCGGGUGAAGGAACUAGGCAAAAUGGUGCCGUAACUUCGGGAGAAGGCACGCUGGCGCGUAGGUGAAGCGACUUGCUCGUGGAGCUGAAGCCAGUCGAAGAUACCAGCUGGCUGCAACUGUUUAUUAAAAACACAGCACUGUGCAAACACGAAAGUGGACGUAUACGGUGUGACGCCUGCCCGGUGCCGGAAGGUUAAUUGAUGGGGUUAUCCGCAAGGAGAAGCUCUUGAUCGAAGCCCCGGUAAACGGCGGCCGUAACUAUAACGGUCCUAAGGUAGCGAAAUUCCUUGUCGGGUAAGUUCCGACCUGCACGAAUGGCGUAAUGAUGGCCAGGCUGUCUCCACCCGAGACUCAGUGAAAUUGAACUCGCUGUGAAGAUGCAGUGUACCCGCGGCAAGACGGAAAGACCCCGUGAACCUUUACUACAGCUUGACACUGAACAUUGAGCCUUGAUGUGUAGGAUAGGUGGGAGGCUUCGAAGCGUGGACGCCAGUCUGCGUGGAGCCAACCUUGAAAUACCACCCUUUAACGUUUGAUGUUCUAACCUGGCGCCGUUACCCGGCGUGGGGACAGUGUCUGGUGGGUAGUUUGACUGGGGCGGUCUCCUCCCAAAGAGUAACGGAGGAGCACGAAGGUCAGCUAAUCACGGUCGGACAUCGUGAGGUUAGUGCAAUGGCAUAAGCUGGCUUGACUGCGAGAGUGACGGCUCAAGCAGGUGCGAAAGCAGGUCAUAGUGAUCCGGUGGUUCUGAAUGGAAGGGCCAUCGCUCAACGGAUAAAAGGUACUCCGGGGAUAACAGGCUGAUACCGCCCAAGAGUUCAUAUCGACGGCGGUGUUUGGCACCUCGAUGUCGGCUCAUCACAUCCUGGGGCUGAAGUAGGUCCCAAGGGUACGGCUGUUCGCCGUUUAAAGUGGUACGCGAGCUGGGUUUAGAACGUCGUGAGACAGUUCGGUCCCUAUCUGCCGUGGGCGCUGGAAGAUUGAGAGGGGUUGCUCCUAGUACGAGAGGACCGGAGUGAACGCACCGCUGGUGUUCGGGUUGUCAUGCCAAUGGCAUUGCCCGGUAGCUAAGUGCGGAAAAGAUAAGCGCUGAAAGCAUCUAAGCGCGAAACUUGCCUCGAGAUGAAUCUUCCCUGACUCCUUGAGAGUCCUGAAGGGACGUUGAAGACGACGACGUUGAUAGGCCGGGUGUGUAAGCGCAGCGAUGCGUUGAGCUAACCGGUACUAAUGACCCGUGAGGCUUAACCUU
>NQJM01000001.3650705.3653581 Bacteria;Proteobacteria;Gammaproteobacteria;Enterobacterales;Erwiniaceae;Erwinia;Erwinia amylovora
AGCGUACACGGUGGAUGCCCAGGCAGUCAGAGGCGAUGAAGGGCGUGCUAAUCUGCGAUAAGCGUCGGUAAGGUGAUAUGAACCGCAACAACCGACGAUACCCGAAUGGGGAAACCCAGUGCAAUCCGUUGCACUAUCAUGUCAUGAAUACAUAGUGGCAUGAGGCGAACCGGGGGAACUGAAACAUCUAAGUACCCCGAGGAAAAGAAAUCAACCGAGAUUCCCCCAGUAGCGGCGAGCGAACGGGGAACAGCCCAGAACCUGAAUCAGUUUGUGCCUUAGUGGAAGCGUCUGGAAAGUCGCGCAGUAAAGGGUGACAGCCCCGUACACAAAAAGGCACUUGCUGUGAGUUCGAUGAGUAGGGCGGGACACGUGACAUCCUGUCUGAAUAUGGGGGGACCAUCCUCCAAGGCUAAAUACUCCUGACUGACCGAUAGUGAACCAGUACCGUGAGGGAAAGGCGAAAAGAACCCCGGCGAGGGGAGUGAAACAGAACCUGAAACCGUGUACGUACAAGCAGUGGGAGCACCUUCGUGGUGUGACUGCGUACCUUUUGUAUAAUGGGUCAGCGACUUAUAUUCUGUAGCAAGGUUAACCGUAUAGGGGAGCCGCAGGGAAACCGAGUCUUAACUGGGCGUUAAGUUGCAGGGUAUAGACCCGAAACCCGGUGAUCUAGCCAUGGGCAGGUUGAAGGUUGGGUAACACUAACUGGAGGACCGAACCGACUAAUGUUGAAAAAUUAGCGGAUGACCUGUGGCUGGGGGUGAAAGGCCAAUCAAACCGGGAGAUAGCUGGUUCUCCCCGAAAGCUAUUUAGGUAGCGCCUCGUGAACUCAUCUCCGGGGGUAGAGCACUGUUUCGGCUAGGGGGCCAUCCCGGCUUACCAACCCGAUGCAAACUGCGAAUACCGGAGAAUGUUAUCACGGGAGACACACGGCGGGUGCUAACGUCCGUCGUGAAGAGGGAAACAACCCAGACCGCCAGCUAAGGUCCCAAAGUCAUGGUUAAGUGGGAAACGAUGUGGGAAGGCACAGACAGCCAGGAUGUUGGCUUAGAAGCAGCCAUCAUUUAAAGAAAGCGUAAUAGCUCACUGGUCGAGUCGGCCUGCGCGGAAGAUGUAACGGGGCUAAACCAUGCACCGAAGCUGCGGCAGCGGACGUAUCACCCAAGCAGAUUCACUGAAGUGGAUAACGAUUGACGGAGCGCAGCGAUGUCAAUGCGCCCAUCAAAGUCGAGUCGACUUCGGGAUACGUCCGUUGGGUAGGGGAGCGUUCUGUAAGCCGUCGAAGGUGUGCUGUGAGGCAUGCUGGAGGUAUCAGAAGUGCGAAUGCUGACAUAAGUAACGAUAAAGCGGGUGGAAAGCCCGCUCGCCGGAAGACCAAGGGUUCCUGUCCAACGUUAAUCGGGGCAGGGUGAGUCGACCCCUAAGGCGAGGCCGAAAGGCGUAGUCGAUGGGAAACGGGUUAAUAUUCCCGUACUGGGUGUUACUGCGAAGGGGGGACGGAGAAGGCUAUGUUAGCCGGGCGACGGUUGUCCCGGUUUAAGCGUGCAGGCUUGAGUUCCAGGCAAAUCCGGAACUCUUUAAGGCUGAGGCGUGAUGACGAGGCACCACGGUGCUGAAGUAACAAAUGCCCUGCUUCCAGGAAAAGCCUCUAAGCAUCAGGUAACAUCCAAUCGUACCCCAAACCGACACAGGUGGUCAGGUAGAGAAUACCAAGGCGCUUGAGAGAACUCGGGUGAAGGAACUAGGCAAAAUGGUGCCGUAACUUCGGGAGAAGGCACGCUGGCGCGUAGGUGAAGCGACUUGCUCGUGGAGCUGAAGCCAGUCGAAGAUACCAGCUGGCUGCAACUGUUUAUUAAAAACACAGCACUGUGCAAACACGAAAGUGGACGUAUACGGUGUGACGCCUGCCCGGUGCCGGAAGGUUAAUUGAUGGGGUUAUCCGCAAGGAGAAGCUCUUGAUCGAAGCCCCGGUAAACGGCGGCCGUAACUAUAACGGUCCUAAGGUAGCGAAAUUCCUUGUCGGGUAAGUUCCGACCUGCACGAAUGGCGUAAUGAUGGCCAGGCUGUCUCCACCCGAGACUCAGUGAAAUUGAACUCGCUGUGAAGAUGCAGUGUACCCGCGGCAAGACGGAAAGACCCCGUGAACCUUUACUACAGCUUGACACUGAACAUUGAGCCUUGAUGUGUAGGAUAGGUGGGAGGCUUCGAAGCGUGGACGCCAGUCUGCGUGGAGCCAACCUUGAAAUACCACCCUUUAACGUUUGAUGUUCUAACCUGGCGCCGUAAUCCGGCGUGGGGACAGUGUCUGGUGGGUAGUUUGACUGGGGCGGUCUCCUCCCAAAGAGUAACGGAGGAGCACGAAGGUCAGCUAAUCACGGUCGGACAUCGUGAGGUUAGUGCAAUGGCAUAAGCUGGCUUGACUGCGAGAGUGACGGCUCAAGCAGGUGCGAAAGCAGGUCAUAGUGAUCCGGUGGUUCUGAAUGGAAGGGCCAUCGCUCAACGGAUAAAAGGUACUCCGGGGAUAACAGGCUGAUACCGCCCAAGAGUUCAUAUCGACGGCGGUGUUUGGCACCUCGAUGUCGGCUCAUCACAUCCUGGGGCUGAAGUAGGUCCCAAGGGUACGGCUGUUCGCCGUUUAAAGUGGUACGCGAGCUGGGUUUAGAACGUCGUGAGACAGUUCGGUCCCUAUCUGCCGUGGGCGCUGGAAGAUUGAGAGGGGUUGCUCCUAGUACGAGAGGACCGGAGUGAACGCACCGCUGGUGUUCGGGUUGUCAUGCCAAUGGCAUUGCCCGGUAGCUAAGUGCGGAAAAGAUAAGCGCUGAAAGCAUCUAAGCGCGAAACUUGCCUCGAGAUGAAUCUUCCCUGACUCCUUGA
>NQJM01000001.2957455.2960331 Bacteria;Proteobacteria;Gammaproteobacteria;Enterobacterales;Erwiniaceae;Erwinia;Erwinia amylovora
AGCGUACACGGUGGAUGCCCAGGCAGUCAGAGGCGAUGAAGGGCGUGCUAAUCUGCGAUAAGCGUCGGUAAGGUGAUAUGAACCGCAACAACCGACGAUACCCGAAUGGGGAAACCCAGUGCAAUCCGUUGCACUAUCAUGUCAUGAAUACAUAGUGGCAUGAGGCGAACCGGGGGAACUGAAACAUCUAAGUACCCCGAGGAAAAGAAAUCAACCGAGAUUCCCCCAGUAGCGGCGAGCGAACGGGGAACAGCCCAGAACCUGAAUCAGUUUGUGCCUUAGUGGAAGCGUCUGGAAAGUCGCGCAGUAAAGGGUGACAGCCCCGUACACAAAAAGGCACUUGCUGUGAGUUCGAUGAGUAGGGCGGGACACGUGACAUCCUGUCUGAAUAUGGGGGGACCAUCCUCCAAGGCUAAAUACUCCUGACUGACCGAUAGUGAACCAGUACCGUGAGGGAAAGGCGAAAAGAACCCCGGCGAGGGGAGUGAAACAGAACCUGAAACCGUGUACGUACAAGCAGUGGGAGCACCUUCGUGGUGUGACUGCGUACCUUUUGUAUAAUGGGUCAGCGACUUAUAUUCUGUAGCAAGGUUAACCGUAUAGGGGAGCCGCAGGGAAACCGAGUCUUAACUGGGCGUUAAGUUGCAGGGUAUAGACCCGAAACCCGGUGAUCUAGCCAUGGGCAGGUUGAAGGUUGGGUAACACUAACUGGAGGACCGAACCGACUAAUGUUGAAAAAUUAGCGGAUGACCUGUGGCUGGGGGUGAAAGGCCAAUCAAACCGGGAGAUAGCUGGUUCUCCCCGAAAGCUAUUUAGGUAGCGCCUCGUGAACUCAUCUCCGGGGGUAGAGCACUGUUUCGGCUAGGGGGCCAUCCCGGCUUACCAACCCGAUGCAAACUGCGAAUACCGGAGAAUGUUAUCACGGGAGACACACGGCGGGUGCUAACGUCCGUCGUGAAGAGGGAAACAACCCAGACCGCCAGCUAAGGUCCCAAAGUCAUGGUUAAGUGGGAAACGAUGUGGGAAGGCACAGACAGCCAGGAUGUUGGCUUAGAAGCAGCCAUCAUUUAAAGAAAGCGUAAUAGCUCACUGGUCGAGUCGGCCUGCGCGGAAGAUGUAACGGGGCUAAACCAUGCACCGAAGCUGCGGCAGCGGACGUAUCACCCAAGCAGAUUCACUGAAGUGGAUAACGAUUGACGGAGCGCAGCGACGUCAAUGCGCCCAUCAAAGUCGAGUCGGCUUCGGGAUACGUCCGUUGGGUAGGGGAGCGUUCUGUAAGCCGUUGAAGGUGUGCUGUGAGGCAUGCUGGAGGUAUCAGAAGUGCGAAUGCUGACAUAAGUAACGAUAAAGCGGGUGAAAAGCCCGCUCGCCGGAAGACCAAGGGUUCCUGUCCAACGUUAAUCGGGGCAGGGUGAGUCGACCCCUAAGGCGAGGCCGAAAGGCGUAGUCGAUGGGAAACGGGUUAAUAUUCCCGUACUGGGUGUUACUGCGAAGGGGGGACGGAGAAGGCUAUGUUAGCCGGGCGACGGUUGUCCCGGUUUAAGCGUGCAGGCUUGAGUUCCAGGCAAAUCCGGAACUCUUUAAGGCUGAGGCGUGAUGACGAGGCACCACGGUGCUGAAGUAACAAAUGCCCUGCUUCCAGGAAAAGCCUCUAAGCAUCAGGUAACAUCCAAUCGUACCCCAAACCGACACAGGUGGUCAGGUAGAGAAUACCAAGGCGCUUGAGAGAACUCGGGUGAAGGAACUAGGCAAAAUGGUGCCGUAACUUCGGGAGAAGGCACGCUGGCGCGUAGGUGAAGCGACUUGCUCGUGGAGCUGAAGCCAGUCGAAGAUACCAGCUGGCUGCAACUGUUUAUUAAAAACACAGCACUGUGCAAACACGAAAGUGGACGUAUACGGUGUGACGCCUGCCCGGUGCCGGAAGGUUAAUUGAUGGGGUUAUCCGCAAGGAGAAGCUCUUGAUCGAAGCCCCGGUAAACGGCGGCCGUAACUAUAACGGUCCUAAGGUAGCGAAAUUCCUUGUCGGGUAAGUUCCGACCUGCACGAAUGGCGUAAUGAUGGCCAGGCUGUCUCCACCCGAGACUCAGUGAAAUUGAACUCGCUGUGAAGAUGCAGUGUACCCGCGGCAAGACGGAAAGACCCCGUGAACCUUUACUACAGCUUGACACUGAACAUUGAGCCUUGAUGUGUAGGAUAGGUGGGAGGCUUCGAAGCGUGGACGCCAGUCUGCGUGGAGCCAACCUUGAAAUACCACCCUUUAACGUUUGAUGUUCUAACCUGGCGCCGUUACCCGGCGUGGGGACAGUGUCUGGUGGGUAGUUUGACUGGGGCGGUCUCCUCCCAAAGAGUAACGGAGGAGCACGAAGGUCAGCUAAUCACGGUCGGACAUCGUGAGGUUAGUGCAAUGGCAUAAGCUGGCUUGACUGCGAGAGUGACGGCUCAAGCAGGUGCGAAAGCAGGUCAUAGUGAUCCGGUGGUUCUGAAUGGAAGGGCCAUCGCUCAACGGAUAAAAGGUACUCCGGGGAUAACAGGCUGAUACCGCCCAAGAGUUCAUAUCGACGGCGGUGUUUGGCACCUCGAUGUCGGCUCAUCACAUCCUGGGGCUGAAGUAGGUCCCAAGGGUACGGCUGUUCGCCGUUUAAAGUGGUACGCGAGCUGGGUUUAGAACGUCGUGAGACAGUUCGGUCCCUAUCUGCCGUGGGCGCUGGAAGAUUGAGAGGGGUUGCUCCUAGUACGAGAGGACCGGAGUGAACGCACCGCUGGUGUUCGGGUUGUCAUGCCAAUGGCAUUGCCCGGUAGCUAAGUGCGGAAAAGAUAAGCGCUGAAAGCAUCUAAGCGCGAAACUUGCCUCGAGAUGAAUCUUCCCUGACUCCUUGA
>NQJP01000001.348452.351443 Bacteria;Proteobacteria;Gammaproteobacteria;Enterobacterales;Erwiniaceae;Erwinia;Erwinia amylovora
UUAAGCGACUAAGCGUACACGGUGGAUGCCCAGGCAGUCAGAGGCGAUGAAGGGCGUGCUAAUCUGCGAUAAGCGUCGGUAAGGUGAUAUGAACCGCAAUACCCGACGAUACCCGAAUGGGGAAACCCAGUGCAAUCCGUUGCACUAUCAUGUCAUGAAUACAUAGUGGCAUGAGGCGAACCGGGGGAACUGAAACAUCUAAGUACCCCGAGGAAAAGAAAUCAACCGAGAUUCCCCCAGUAGCGGCGAGCGAACGGGGAACAGCCCAGAACCUGAAUCAGUUUGUGCCUUAGUGGAAGCGUCUGGAAAGUCGCGCAGUAAAGGGUGACAGCCCCGUACACAAAAAGGCACUUGCUGUGAGUUCGAUGAGUAGGGCGGGACACGUGACAUCCUGUCUGAAUAUGGGGGGACCAUCCUCCAAGGCUAAAUACUCCUGACUGACCGAUAGUGAACCAGUACCGUGAGGGAAAGGCGAAAAGAACCCCGGCGAGGGGAGUGAAACAGAACCUGAAACCGUGUACGUACAAGCAGUGGGAGCACCUUCGUGGUGUGACUGCGUACCUUUUGUAUAAUGGGUCAGCGACUUAUAUUCUGUAGCAAGGUUAACCGUAUAGGGGAGCCGCAGGGAAACCGAGUCUUAACUGGGCGUUAAGUUGCAGGGUAUAGACCCGAAACCCGGUGAUCUAGCCAUGGGCAGGUUGAAGGUUGGGUAACACUAACUGGAGGACCGAACCGACUAAUGUUGAAAAAUUAGCGGAUGACCUGUGGCUGGGGGUGAAAGGCCAAUCAAACCGGGAGAUAGCUGGUUCUCCCCGAAAGCUAUUUAGGUAGCGCCUCGUGAACUCAUCUCCGGGGGUAGAGCACUGUUUCGGCUAGGGGGCCAUCCCGGCUUACCAACCCGAUGCAAACUGCGAAUACCGGAGAAUGUUAUCACGGGAGACACACGGCGGGUGCUAACGUCCGUCGUGAAGAGGGAAACAACCCAGACCGCCAGCUAAGGUCCCAAAGUCAUGGUUAAGUGGGAAACGAUGUGGGAAGGCACAGACAGCCAGGAUGUUGGCUUAGAAGCAGCCAUCAUUUAAAGAAAGCGUAAUAGCUCACUGGUCGAGUCGGCCUGCGCGGAAGAUGUAACGGGGCUAAACCAUGCACCGAAGCUGCGGCAGCGGACGUAUCACCCAAGCAGAUUCACUGAAGUGGAUAACGAUUGACGGAGCGCAGCGACGUCAAUGCGCCCAUCAAAGUCGAGUCGGCUUCGGGAUACGUCCGUUGGGUAGGGGAGCGUUCUGUAAGCCGUCGAAGGUGUGCUGUGAGGCAUGCUGGAGGUAUCAGAAGUGCGAAUGCUGACAUAAGUAACGAUAAAGCGGGUGAAAAGCCCGCUCGCCGGAAGACCAAGGGUUCCUGUCCAACGUUAAUCGGGGCAGGGUGAGUCGACCCCUAAGGCGAGGCCGAAAGGCGUAGUCGAUGGGAAACGGGUUAAUAUUCCCGUACUGGGUGUUACUGCGAAGGGGGGACGGAGAAGGCUAUGUUAGCCGGGCGACGGUUGUCCCGGUUUAAGCGUGCAGGCUUGAGUUCCAGGCAAAUCCGGAACUCUUUAAGGCUGAGGCGUGAUGACGAGGCACCACGGUGCUGAAGUAACAAAUGCCCUGCUUCCAGGAAAAGCCUCUAAGCAUCAGGUAACAUCCAAUCGUACCCCAAACCGACACAGGUGGUCAGGUAGAGAAUACCAAGGCGCUUGAGAGAACUCGGGUGAAGGAACUAGGCAAAAUGGUGCCGUAACUUCGGGAGAAGGCACGCUGGCGCGUAGGUGAAGCGACUUGCUCGUGGAGCUGAAGCCAGUCGAAGAUACCAGCUGGCUGCAACUGUUUAUUAAAAACACAGCACUGUGCAAACACGAAAGUGGACGUAUACGGUGUGACGCCUGCCCGGUGCCGGAAGGUUAAUUGAUGGGGUUAUCCGCAAGGAGAAGCUCUUGAUCGAAGCCCCGGUAAACGGCGGCCGUAACUAUAACGGUCCUAAGGUAGCGAAAUUCCUUGUCGGGUAAGUUCCGACCUGCACGAAUGGCGUAAUGAUGGCCAGGCUGUCUCCACCCGAGACUCAGUGAAAUUGAACUCGCUGUGAAGAUGCAGUGUACCCGCGGCAAGACGGAAAGACCCCGUGAACCUUUACUACAGCUUGACACUGAACAUUGAGCCUUGAUGUGUAGGAUAGGUGGGAGGCUUUGAAGCGUGGACGCCAGUCUGCGUGGAGCCAACCUUGAAAUACCACCCUUUAACGUUUGAUGUUCUAACCUGGCGCCGUUACCCGGCGUGGGGACAGUGUCUGGUGGGUAGUUUGACUGGGGCGGUCUCCUCCCAAAGAGUAACGGAGGAGCACGAAGGUCAGCUAAUCACGGUCGGACAUCGUGAGGUUAGUGCAAUGGCAUAAGCUGGCUUGACUGCGAGAGUGACGGCUCAAGCAGGUGCGAAAGCAGGUCAUAGUGAUCCGGUGGUUCUGAAUGGAAGGGCCAUCGCUCAACGGAUAAAAGGUACUCCGGGGAUAACAGGCUGAUACCGCCCAAGAGUUCAUAUCGACGGCGGUGUUUGGCACCUCGAUGUCGGCUCAUCACAUCCUGGGGCUGAAGUAGGUCCCAAGGGUACGGCUGUUCGCCGUUUAAAGUGGUACGCGAGCUGGGUUUAGAACGUCGUGAGACAGUUCGGUCCCUAUCUGCCGUGGGCGCUGGAAGAUUGAGAGGGGUUGCUCCUAGUACGAGAGGACCGGAGUGAACGCACCGCUGGUGUUCGGGUUGUCAUGCCAAUGGCAUUGCCCGGUAGCUAAGUGCGGAAAAGAUAAGCGCUGAAAGCAUCUAAGCGCGAAACUUGCCUCGAGAUGAAUCUUCCCUGACUCCUUGAGAGUCCUGAAGGGACGUUGAAGACGACGACGUUGAUAGGCCGGGUGUGUAAGCGCAGCGAUGCGUUGAGCUAACCGGUACUAAUGACCCGUGAGGCUUAACCUU
>JNVB01000150.1.2054 Bacteria;Proteobacteria;Gammaproteobacteria;Enterobacterales;Erwiniaceae;Erwinia;Erwinia oleae
UUAAGUGACUAAGCGUACACGGUGGAUGCCCUGGCAGUCAGAGGCGAUGAAGGGCGUGCUAAUCUGCGAUAAGCGUCGGUAAGGUGAUAUGAACCGUUAUACCCGACGAUACCCGAAUGGGGAAACCCGGUGCAAUCCGUUGCAUCAUCGCAACAUGAAUACAUAGUGUUGCGAGGCGAACCGGGGGAACUGAAACAUCUAAGUACCCCGAGGAAAAGAAAUCAACCGAGAUUCCCCCAGUAGCGGCGAGCGAACGGGGAGGAGCCCGGAACCAUCAUCAGCGGUUGCGUCAGUGGAAGCGUCUGGAAAGUCGCACGAUACAGGGUGAAAGUCCCGUACACGAAGAUACAGCCGUUGUGAGUUCGAAGAGUAGGGCGGGACACGUGGUAUCCUGUCUGAAUAUGGGGGGACCAUCCUCCAAGGCUAAAUACUCCUGACUGACCGAUAGUGAACCAGUACCGUGAGGGAAAGGCGAAAAGAACCCCGGCGAGGGGAGUGAAACAGAACCUGAAACCGUGUACGUACAAGCAGUGGGAGCCUCAUUUAUGGGGUGACUGCGUACCUUUUGUAUAAUGGGUCAGCGACUUGUAUUCUGUAGCAAGGUUAACCGAAUAGGGGAGCCGAAGGGAAACCGAGUCUUAACCGGGCGUUAAGUUGCAGGGUACAGACCCGAAACCCGGUGAUCUAGCCAUGGGCAGGUUGAAGGUUGGGUAACACUAACUGGAGGACCGAACCGACUGAUGUUGAAAAAUCAGCGGAUGACCUGUGGCUGGGGGUGAAAGGCCAAUCAAACCGGGAGAUAGCUGGUUCUCCCCGAAAGCUAUUUAGGUAGCGCCUCGUGAACUCAUCUCCGGGGGUAGAGCACUGUUUCGGCUAGGGGGCCAUCCCGGCUUACCAACCCGAUGCAAACUGCGAAUACCGGAGAAUGUUAUCACGGGAGACACACGGCGGGUGCUAACGUCCGUCGUGAAGAGGGAAACAACCCAGACCGCCAGCUAAGGUCCCAAAGUCAUGGUUAAGUGGGAAACGAUGUGGGAAGGCCCAGACAGCCAGGAUGUUGGCUUAGAAGCAGCCAUCAUUUAAAGAAAGCGUAAUAGCUCACUGGUCGAGUCGGCCUGCGCGGAAGAUGUAACGGGGCUAAACCAUGCACCGAAGCUGCGGCAGCGGACGUAUCACUUAAGGCGCUUAACGUGACGGCGAAGCCGGCACGUUCAAGCCACAACAACGUUGAGUCGGUCUGCGAACUGACAACAACGAAGCGUCUUAAGGAUACGUCCGUUGGGUAGGGGAGCGUUCUGUAAGCCGUCGAAGGUGGACUGUGAGGUCUGCUGGAGGUAUCAGAAGUGCGAAUGCUGACAUAAGUAACGAUAAAGCGGGUGAAAAGCCCGCUCGCCGGAAGACCAAGGGUUCCUGUCCAACGUUAAUCGGGGCAGGGUGAGUCGACCCCUAAGGCGAGGCCGAAAGGCGUAGUCGAUGGGAAACAGGUUAAUAUUCCUGUACUCGGUGUUACUGCGAAGGGGGGACGGAGAAGGCUAUGUUGGCCGGGCGACGGUAGUCCCGGUUUAAGCGUGUAGGUGUGUGUUCCAGGCAAAUCCGGUUCACUUUACACUGAGGCGUGAUGACGAGGCACCACGGUGCUGAAGCAACAAAUGCCCUGCUUCCAGGAAAAGCCUCUAAGCAUCAGGUAACACAGAAUCGUACCCCAAACCGACACAGGUGGUCAGGUAGAGAAUACCAAGGCGCUUGAGAGAACCCGGGUGAAGGAACUAGGCAAAAUGGUGCCGUAACUUCGGGAGAAGGCACGCUGGUGUGUAGGUGAAGUCACUUGCUGACGGAGCCGAAGCCAGUCGAAGAUACCAGCUGGCUGCAACUGUUUAUUAAAAACACAGCACUGUGCAAACACGAAAGUGGACGUAUACGGUGUGACGCCUGCCCGGUGCCGGAAGGUUAAUUGAUGAGGUUAUCCGUAAGGAGAAGCUUUUGAUCGAAGCCCCGGUAAACGGCGGCCGUAACUAUAACGGUCCUAAGGUAGCGAAAUUCCUUGUCGGGUAAGU
>NQJX01000047.210.3014 Bacteria;Proteobacteria;Gammaproteobacteria;Enterobacterales;Erwiniaceae;Erwinia;Erwinia amylovora
NNNNNNNNNNNNNNNNNNNCCGACGAUACCCGAAUGGGGAAACCCAGUGCAAUCCGUUGCACUAUCAUGUCAUGAAUACAUAGUGGCAUGAGGCGAACCGGGGGAACUGAAACAUCUAAGUACCCCGAGGAAAAGAAAUCAACCGAGAUUCCCCCAGUAGCGGCGAGCGAACGGGGAACAGCCCAGAACCUGAAUCAGUUUGUGCCUUAGUGGAAGCGUCUGGAAAGUCGCGCAGUAAAGGGUGACAGCCCCGUACACAAAAAGGCACUUGCUGUGAGUUCGAUGAGUAGGGCGGGACACGUGACAUCCUGUCUGAAUAUGGGGGGACCAUCCUCCAAGGCUAAAUACUCCUGACUGACCGAUAGUGAACCAGUACCGUGAGGGAAAGGCGAAAAGAACCCCGGCGAGGGGAGUGAAACAGAACCUGAAACCGUGUACGUACAAGCAGUGGGAGCACCUUCGUGGUGUGACUGCGUACCUUUUGUAUAAUGGGUCAGCGACUUAUAUUCUGUAGCAAGGUUAACCGUAUAGGGGAGCCGCAGGGAAACCGAGUCUUAACUGGGCGUUAAGUUGCAGGGUAUAGACCCGAAACCCGGUGAUCUAGCCAUGGGCAGGUUGAAGGUUGGGUAACACUAACUGGAGGACCGAACCGACUAAUGUUGAAAAAUUAGCGGAUGACCUGUGGCUGGGGGUGAAAGGCCAAUCAAACCGGGAGAUAGCUGGUUCUCCCCGAAAGCUAUUUAGGUAGCGCCUCGUGAACUCAUCUCCGGGGGUAGAGCACUGUUUCGGCUAGGGGGCCAUCCCGGCUUACCAACCCGAUGCAAACUGCGAAUACCGGAGAAUGUUAUCACGGGAGACACACGGCGGGUGCUAACGUCCGUCGUGAAGAGGGAAACAACCCAGACCGCCAGCUAAGGUCCCAAAGUCAUGGUUAAGUGGGAAACGAUGUGGGAAGGCACAGACAGCCAGGAUGUUGGCUUAGAAGCAGCCAUCAUUUAAAGAAAGCGUAAUAGCUCACUGGUCGAGUCGGCCUGCGCGGAAGAUGUAACGGGGCUAAACCAUGCACCGAAGCUGCGGCAGCGGACGUAUCACCCAAGCAGAUUCACUGAAGUGGAUAACGAUUGACGGAGCGCAGCGACGUCAAUGCGCCCAUCAAAGUCGAGUCGGCUUCGGGAUACGUCCGUUGGGUAGGGGAGCGUUCUGUAAGCCGUCGAAGGUGUGCUGUGAGGCAUGCUGGAGGUAUCAGAAGUGCGAAUGCUGACAUAAGUAACGAUAAAGCGGGUGAAAAGCCCGCUCGCCGGAAGACCAAGGGUUCCUGUCCAACGUUAAUCGGGGCAGGGUGAGUCGACCCCUAAGGCGAGGCCGAAAGGCGUAGUCGAUGGGAAACGGGUUAAUAUUCCCGUACUGGGUGUUACUGCGAAGGGGGGACGGAGAAGGCUAUGUUAGCCGGGCGACGGUUGUCCCGGUUUAAGCGUGCAGGCUUGAGUUCCAGGCAAAUCCGGAACUCUUUAAGGCUGAGGCGUGAUGACGAGGCACCACGGUGCUGAAGUAACAAAUGCCCUGCUUCCAGGAAAAGCCUCUAAGCAUCAGGUAACAUCCAAUCGUACCCCAAACCGACACAGGUGGUCAGGUAGAGAAUACCAAGGCGCUUGAGAGAACUCGGGUGAAGGAACUAGGCAAAAUGGUGCCGUAACUUCGGGAGAAGGCACGCUGGCGCGUAGGUGAAGCGACUUGCUCGUGGAGCUGAAGCCAGUCGAAGAUACCAGCUGGCUGCAACUGUUUAUUAAAAACACAGCACUGUGCAAACACGAAAGUGGACGUAUACGGUGUGACGCCUGCCCGGUGCCGGAAGGUUAAUUGAUGGGGUUAUCCGCAAGGAGAAGCUCUUGAUCGAAGCCCCGGUAAACGGCGGCCGUAACUAUAACGGUCCUAAGGUAGCGAAAUUCCUUGUCGGGUAAGUUCCGACCUGCACGAAUGGCGUAAUGAUGGCCAGGCUGUCUCCACCCGAGACUCAGUGAAAUUGAACUCGCUGUGAAGAUGCAGUGUACCCGCGGCAAGACGGAAAGACCCCGUGAACCUUUACUACAGCUUGACACUGAACAUUGAGCCUUGAUGUGUAGGAUAGGUGGGAGGCUUCGAAGCGUGGACGCCAGUCUGCGUGGAGCCAACCUUGAAAUACCACCCUUUAACGUUUGAUGUUCUAACCUGGCGCCGUUACCCGGCGUGGGGACAGUGUCUGGUGGGUAGUUUGACUGGGGCGGUCUCCUCCCAAAGAGUAACGGAGGAGCACGAAGGUCAGCUAAUCACGGUCGGACAUCGUGAGGUUAGUGCAAUGGCAUAAGCUGGCUUGACUGCGAGAGUGACGGCUCAAGCAGGUGCGAAAGCAGGUCAUAGUGAUCCGGUGGUUCUGAAUGGAAGGGCCAUCGCUCAACGGAUAAAAGGUACUCCGGGGAUAACAGGCUGAUACCGCCCAAGAGUUCAUAUCGACGGCGGUGUUUGGCACCUCGAUGUCGGCUCAUCACAUCCUGGGGCUGAAGUAGGUCCCAAGGGUACGGCUGUUCGCCGUUUAAAGUGGUACGCGAGCUGGGUUUAGAACGUCGUGAGACAGUUCGGUCCCUAUCUGCCGUGGGCGCUGGAAGAUUGAGAGGGGUUGCUCCUAGUACGAGAGGACCGGAGUGAACGCACCGCUGGUGUUCGGGUUGUCAUGCCAAUGGCAUUGCCCGGUAGCUAAGUGCGGAAAAGAUAAGCGCUGAAAGCAUCUAAGCGCGAAACUUGCCUCGAGAUGAAUCUUCCCUGACUCCUUGA
>NQJN01000001.3560510.3563386 Bacteria;Proteobacteria;Gammaproteobacteria;Enterobacterales;Erwiniaceae;Erwinia;Erwinia amylovora
AGCGUACACGGUGGAUGCCCAGGCAGUCAGAGGCGAUGAAGGGCGUGCUAAUCUGCGAUAAGCGUCGGUAAGGUGAUAUGAACCGCAACAACCGACGAUACCCGAAUGGGGAAACCCAGUGCAAUCCGUUGCACUAUCAUGUCAUGAAUACAUAGUGGCAUGAGGCGAACCGGGGGAACUGAAACAUCUAAGUACCCCGAGGAAAAGAAAUCAACCGAGAUUCCCCCAGUAGCGGCGAGCGAACGGGGAACAGCCCAGAACCUGAAUCAGUUUGUGCCUUAGUGGAAGCGUCUGGAAAGUCGCGCAGUAAAGGGUGACAGCCCCGUACACAAAAAGGCACUUGCUGUGAGUUCGAUGAGUAGGGCGGGACACGUGACAUCCUGUCUGAAUAUGGGGGGACCAUCCUCCAAGGCUAAAUACUCCUGACUGACCGAUAGUGAACCAGUACCGUGAGGGAAAGGCGAAAAGAACCCCGGCGAGGGGAGUGAAACAGAACCUGAAACCGUGUACGUACAAGCAGUGGGAGCACCUUCGUGGUGUGACUGCGUACCUUUUGUAUAAUGGGUCAGCGACUUAUAUUCUGUAGCAAGGUUAACCGUAUAGGGGAGCCGCAGGGAAACCGAGUCUUAACUGGGCGUUAAGUUGCAGGGUAUAGACCCGAAACCCGGUGAUCUAGCCAUGGGCAGGUUGAAGGUUGGGUAACACUAACUGGAGGACCGAACCGACUAAUGUUGAAAAAUUAGCGGAUGACCUGUGGCUGGGGGUGAAAGGCCAAUCAAACCGGGAGAUAGCUGGUUCUCCCCGAAAGCUAUUUAGGUAGCGCCUCGUGAACUCAUCUCCGGGGGUAGAGCACUGUUUCGGCUAGGGGGCCAUCCCGGCUUACCAACCCGAUGCAAACUGCGAAUACCGGAGAAUGUUAUCACGGGAGACACACGGCGGGUGCUAACGUCCGUCGUGAAGAGGGAAACAACCCAGACCGCCAGCUAAGGUCCCAAAGUCAUGGUUAAGUGGGAAACGAUGUGGGAAGGCACAGACAGCCAGGAUGUUGGCUUAGAAGCAGCCAUCAUUUAAAGAAAGCGUAAUAGCUCACUGGUCGAGUCGGCCUGCGCGGAAGAUGUAACGGGGCUAAACCAUGCACCGAAGCUGCGGCAGCGGACGUAUCACCCAAGCAGAUUCACUGAAGUGGAUAACGAUUGACGGAGCGCAGCGAUGUCAAUGCGCCCAUCAAAGUCGAGUCGGCUUCGGGAUACGUCCGUUGGGUAGGGGAGCGUUCUGUAAGCCGUCGAAGGUGUGCUGUGAGGCAUGCUGGAGGUAUCAGAAGUGCGAAUGCUGACAUAAGUAACGAUAAAGCGGGUGAAAAGCCCGCUCGCCGGAAGACCAAGGGUUCCUGUCCAACGUUAAUCGGGGCAGGGUGAGUCGACCCCUAAGGCGAGGCCGAAAGGCGUAGUCGAUGGGAAACGGGUUAAUAUUCCCGUACUGGGUGUUACUGCGAAGGGGGGACGGAGAAGGCUAUGUUAGCCGGGCGACGGUUGUCCCGGUUUAAGCGUGCAGGCUUGAGUUCCAGGCAAAUCCGGAACUCUUUAAGGCUGAGGCGUGAUGACGAGGCACCACGGUGCUGAAGUAACAAAUGCCCUGCUUCCAGGAAAAGCCUCUAAGCAUCAGGUAACAUCCAAUCGUACCCCAAACCGACACAGGUGGUCAGGUAGAGAAUACCAAGGCGCUUGAGAGAACUCGGGUGAAGGAACUAGGCAAAAUGGUGCCGUAACUUCGGGAGAAGGCACGCUGGCGCGUAGGUGAAGCGACUUGCUCGUGGAGCUGAAGCCAGUCGAAGAUACCAGCUGGCUGCAACUGUUUAUUAAAAACACAGCACUGUGCAAACACGAAAGUGGACGUAUACGGUGUGACGCCUGCCCGGUGCCGGAAGGUUAAUUGAUGGGGUUAUCCGCAAGGAGAAGCUCUUGAUCGAAGCCCCGGUAAACGGCGGCCGUAACUAUAACGGUCCUAAGGUAGCGAAAUUCCUUGUCGGGUAAGUUCCGACCUGCACGAAUGGCGUAAUGAUGGCCAGGCUGUCUCCACCCGAGACUCAGUGAAAUUGAACUCGCUGUGAAGAUGCAGUGUACCCGCGGCAAGACGGAAAGACCCCGUGAACCUUUACUACAGCUUGACACUGAACAUUGAGCCUUGAUGUGUAGGAUAGGUGGGAGGCUUUGAAGCGUGGACGCCAGUCUGCGUGGAGCCAACCUUGAAAUACCACCCUUUAACGUUUGAUGUUCUAACCUGGCGCCGUUACCCGGCGUGGGGACAGUGUCUGGUGGGUAGUUUGACUGGGGCGGUCUCCUCCCAAAGAGUAACGGAGGAGCACGAAGGUCAGCUAAUCACGGUCGGACAUCGUGAGGUUAGUGCAAUGGCAUAAGCUGGCUUGACUGCGAGAGUGACGGCUCGAGCAGGUGCGAAAGCAGGUCAUAGUGAUCCGGUGGUUCUGAAUGGAAGGGCCAUCGCUCAACGGAUAAAAGGUACUCCGGGGAUAACAGGCUGAUACCGCCCAAGAGUUCAUAUCGACGGCGGUGUUUGGCACCUCGAUGUCGGCUCAUCACAUCCUGGGGCUGAAGUAGGUCCCAAGGGUACGGCUGUUCGCCGUUUAAAGUGGUACGCGAGCUGGGUUUAGAACGUCGUGAGACAGUUCGGUCCCUAUCUGCCGUGGGCGCUGGAAGAUUGAGAGGGGUUGCUCCUAGUACGAGAGGACCGGAGUGAACGCACCGCUGGUGUUCGGGUUGUCAUGCCAAUGGCAUUGCCCGGUAGCUAAGUGCGGAAAAGAUAAGCGCUGAAAGCAUCUAAGCGCGAAACUUGCCUCGAGAUGAAUCUUCCCUGACUCCUUGA
>NQJN01000001.1048913.1051904 Bacteria;Proteobacteria;Gammaproteobacteria;Enterobacterales;Erwiniaceae;Erwinia;Erwinia amylovora
UUAAGCGACUAAGCGUACACGGUGGAUGCCCAGGCAGUCAGAGGCGAUGAAGGGCGUGCUAAUCUGCGAUAAGCGUCGGUAAGGUGAUAUGAACCGCAACAACCGACGAUACCCGAAUGGGGAAACCCAGUGCAAUCCGUUGCACUAUCAUGUCAUGAAUACAUAGUGGCAUGAGGCGAACCGGGGGAACUGAAACAUCUAAGUACCCCGAGGAAAAGAAAUCAACCGAGAUUCCCCCAGUAGCGGCGAGCGAACGGGGAACAGCCCAGAACCUGAAUCAGUUUGUGCCUUAGUGGAAGCGUCUGGAAAGUCGCGCAGUAAAGGGUGACAGCCCCGUACACAAAAAGGCACUUGCUGUGAGUUCGAUGAGUAGGGCGGGACACGUGACAUCCUGUCUGAAUAUGGGGGGACCAUCCUCCAAGGCUAAAUACUCCUGACUGACCGAUAGUGAACCAGUACCGUGAGGGAAAGGCGAAAAGAACCCCGGCGAGGGGAGUGAAACAGAACCUGAAACCGUGUACGUACAAGCAGUGGGAGCACCUUCGUGGUGUGACUGCGUACCUUUUGUAUAAUGGGUCAGCGACUUAUAUUCUGUAGCAAGGUUAACCGUAUAGGGGAGCCGCAGGGAAACCGAGUCUUAACUGGGCGUUAAGUUGCAGGGUAUAGACCCGAAACCCGGUGAUCUAGCCAUGGGCAGGUUGAAGGUUGGGUAACACUAACUGGAGGACCGAACCGACUAAUGUUGAAAAAUUAGCGGAUGACCUGUGGCUGGGGGUGAAAGGCCAAUCAAACCGGGAGAUAGCUGGUUCUCCCCGAAAGCUAUUUAGGUAGCGCCUCGUGAACUCAUCUCCGGGGGUAGAGCACUGUUUCGGCUAGGGGGCCAUCCCGGCUUACCAACCCGAUGCAAACUGCGAAUACCGGAGAAUGUUAUCACGGGAGACACACGGCGGGUGCUAACGUCCGUCGUGAAGAGGGAAACAACCCAGACCGCCAGCUAAGGUCCCAAAGUCAUGGUUAAGUGGGAAACGAUGUGGGAAGGCACAGACAGCCAGGAUGUUGGCUUAGAAGCAGCCAUCAUUUAAAGAAAGCGUAAUAGCUCACUGGUCGAGUCGGCCUGCGCGGAAGAUGUAACGGGGCUAAACCAUGCACCGAAGCUGCGGCAGCGGACGUAUCACCCAAGCAGAUUCACUGAAGUGGAUAACGAUUGACGGAGCGCAGCGACGUCAAUGCGCCCAUGAAAGUCGAGUCGGCUUCGGGAUACGUCCGUUGGGUAGGGGAGCGUUCUGUAAGCCGUUGAAGGUGUGCUGUGAGGCAUGCUGGAGGUAUCAGAAGUGCGAAUGCUGACAUAAGUAACGAUAAAGCGGGUGAAAAGCCCGCUCGCCGGAAGACCAAGGGUUCCUGUCCAACGUUAAUCGGGGCAGGGUGAGUCGACCCCUAAGGCGAGGCCGAAAGGCGUAGUCGAUGGGAAACGGGUUAAUAUUCCCGUACUGGGUGUUACUGCGAAGGGGGGACGGAGAAGGCUAUGUUAGCCGGGCGACGGUUGUCCCGGUUUAAGCGUGCAGGCUUGAGUUCCAGGCAAAUCCGGAACUCUUUAAGGCUGAGGCGUGAUGACGAGGCACCACGGUGCUGAAGUAACAAAUGCCCUGCUUCCAGGAAAAGCCUCUAAGCAUCAGGUAACAUCCAAUCGUACCCCAAACCGACACAGGUGGUCAGGUAGAGAAUACCAAGGCGCUUGAGAGAACUCGGGUGAAGGAACUAGGCAAAAUGGUGCCGUAACUUCGGGAGAAGGCACGCUGGCGCGUAGGUGAAGCGACUUGCUCGUGGAGCUGAAGCCAGUCGAAGAUACCAGCUGGCUGCAACUGUUUAUUAAAAACACAGCACUGUGCAAACACGAAAGUGGACGUAUACGGUGUGACGCCUGCCCGGUGCCGGAAGGUUAAUUGAUGGGGUUAUCCGCAAGGAGAAGCUCUUGAUCGAAGCCCCGGUAAACGGCGGCCGUAACUAUAACGGUCCUAAGGUAGCGAAAUUCCUUGUCGGGUAAGUUCCGACCUGCACGAAUGGCGUAAUGAUGGCCAGGCUGUCUCCACCCGAGACUCAGUGAAAUUGAACUCGCUGUGAAGAUGCAGUGUACCCGCGGCAAGACGGAAAGACCCCGUGAACCUUUACUACAGCUUGACACUGAACAUUGAGCCUUGAUGUGUAGGAUAGGUGGGAGGCUUCGAAGCGUGGACGCCAGUCUGCGUGGAGCCAACCUUGAAAUACCACCCUUUAACGUUUGAUGUUCUAACCUGGCGCCGUUACCCGGCGUGGGGACAGUGUCUGGUGGGUAGUUUGACUGGGGCGGUCUCCUCCCAAAGAGUAACGGAGGAGCACGAAGGUCAGCUAAUCACGGUCGGACAUCGUGAGGUUAGUGCAAUGGCAUAAGCUGGCUUGACUGCGAGAGUGACGGCUCAAGCAGGUGCGAAAGCAGGUCAUAGUGAUCCGGUGGUUCUGAAUGGAAGGGCCAUCGCUCAACGGAUAAAAGGUACUCCGGGGAUAACAGGCUGAUACCGCCCAAGAGUUCAUAUCGACGGCGGUGUUUGGCACCUCGAUGUCGGCUCAUCACAUCCUGGGGCUGAAGUAGGUCCCAAGGGUACGGCUGUUCGCCGUUUAAAGUGGUACGCGAGCUGGGUUUAGAACGUCGUGAGACAGUUCGGUCCCUAUCUGCCGUGGGCGCUGGAAGAUUGAGAGGGGUUGCUCCUAGUACGAGAGGACCGGAGUGAACGCACCGCUGGUGUUCGGGUUGUCAUGCCAAUGGCAUUGCCCGGUAGCUAAGUGCGGAAAAGAUAAGCGCUGAAAGCAUCUAAGCGCGAAACUUGCCUCGAGAUGAAUCUUCCCUGACUCCUUGAGAGUCCUGAAGGGACGUUGAAGACGACGACGUUGAUAGGCCGGGUGUGUAAGCGCAGCGAUGCGUUGAGCUAACCGGUACUAAUGACCCGUGAGGCUUAACCUU
>NQJL01000001.3786012.3788888 Bacteria;Proteobacteria;Gammaproteobacteria;Enterobacterales;Erwiniaceae;Erwinia;Erwinia amylovora
AGCGUACACGGUGGAUGCCCAGGCAGUCAGAGGCGAUGAAGGGCGUGCUAAUCUGCGAUAAGCGUCGGUAAGGUGAUAUGAACCGCAACAACCGACGAUACCCGAAUGGGGAAACCCAGUGCAAUCCGUUGCACUAUCAUGUCAUGAAUACAUAGUGGCAUGAGGCGAACCGGGGGAACUGAAACAUCUAAGUACCCCGAGGAAAAGAAAUCAACCGAGAUUCCCCCAGUAGCGGCGAGCGAACGGGGAACAGCCCAGAACCUGAAUCAGUUUGUGCCUUAGUGGAAGCGUCUGGAAAGUCGCGCAGUAAAGGGUGACAGCCCCGUACACAAAAAGGCACUUGCUGUGAGUUCGAUGAGUAGGGCGGGACACGUGACAUCCUGUCUGAAUAUGGGGGGACCAUCCUCCAAGGCUAAAUACUCCUGACUGACCGAUAGUGAACCAGUACCGUGAGGGAAAGGCGAAAAGAACCCCGGCGAGGGGAGUGAAACAGAACCUGAAACCGUGUACGUACAAGCAGUGGGAGCACCUUCGUGGUGUGACUGCGUACCUUUUGUAUAAUGGGUCAGCGACUUAUAUUCUGUAGCAAGGUUAACCGUAUAGGGGAGCCGCAGGGAAACCGAGUCUUAACUGGGCGUUAAGUUGCAGGGUAUAGACCCGAAACCCGGUGAUCUAGCCAUGGGCAGGUUGAAGGUUGGGUAACACUAACUGGAGGACCGAACCGACUAAUGUUGAAAAAUUAGCGGAUGACCUGUGGCUGGGGGUGAAAGGCCAAUCAAACCGGGAGAUAGCUGGUUCUCCCCGAAAGCUAUUUAGGUAGCGCCUCGUGAACUCAUCUCCGGGGGUAGAGCACUGUUUCGGCUAGGGGGCCAUCCCGGCUUACCAACCCGAUGCAAACUGCGAAUACCGGAAAAUGUUAUCACGGGAGACACACGGCGGGUGCUAACGUCCGUCGUGAAGAGGGAAACAACCCAGACCGCCAGCUAAGGUCCCAAAGUCAUGGUUAAGUGGGAAACGAUGUGGGAAGGCACAGACAGCCAGGAUGUUGGCUUAGAAGCAGCCAUCAUUUAAAGAAAGCGUAAUAGCUCACUGGUCGAGUCGGCCUGCGCGGAAGAUGUAACGGGGCUAAACCAUGCACCGAAGCUGCGGCAGCGGACGUAUCACCCAAGCAGAUUCACUGAAGUGGAUAACGAUUGACGGAGCGCAGCGAUGUCAAUGCGCCCAUCAAAGUCGAGUCGGCUUCGGGAUACGUCCGUUGGGUAGGGGAGCGUUCUGUAAGCCGUCGAAGGUGUGCUGUGAGGCAUGCUGGAGGUAUCAGAAGUGCGAAUGCUGACAUAAGUAACGAUAAAGCGGGUGAAAAGCCCGCUCGCCGGAAGACCAAGGGUUCCUGUCCAACGUUAAUCGGGGCAGGGUGAGUCGACCCCUAAGGCGAGGCCGAAAGGCGUAGUCGAUGGGAAACGGGUUAAUAUUCCCGUACUGGGUGUUACUGCGAAGGGGGGACGGAGAAGGCUAUGUUAGCCGGGCGACGGUUGUCCCGGUUUAAGCGUGCAGGCUUGAGUUCCAGGCAAAUCCGGAACUCUUUAAGGCUGAGGCGUGAUGACGAGGCACCACGGUGCUGAAGUAACAAAUGCCCUGCUUCCAGGAAAAGCCUCUAAGCAUCAGGUAACAUCCAAUCGUACCCCAAACCGACACAGGUGGUCAGGUAGAGAAUACCAAGGCGCUUGAGAGAACUCGGGUGAAGGAACUAGGCAAAAUGGUGCCGUAACUUCGGGAGAAGGCACGCUGGCGCGUAGGUGAAGCGACUUGCUCGUGGAGCUGAAGCCAGUCGAAGAUACCAGCUGGCUGCAACUGUUUAUUAAAAACACAGCACUGUGCAAACACGAAAGUGGACGUAUACGGUGUGACGCCUGCCCGGUGCCGGAAGGUUAAUUGAUGGGGUUAUCCGCAAGGAGAAGCUCUUGAUCGAAGCCCCGGUAAACGGCGGCCGUAACUAUAACGGUCCUAAGGUAGCGAAAUUCCUUGUCGGGUAAGUUCCGACCUGCACGAAUGGCGUAAUGAUGGCCAGGCUGUCUCCACCCGAGACUCAGUGAAAUUGAACUCGCUGUGAAGAUGCAGUGUACCCGCGGCAAGACGGAAAGACCCCGUGAACCUUUACUACAGCUUGACACUGAACAUUGAGCCUUGAUGUGUAGGAUAGGUGGGAGGCUUUGAAGCGUGGACGCCAGUCUGCGUGGAGCCAACCUUGAAAUACCACCCUUUAACGUUUGAUGUUCUAACCUGGCGCCGUUACCCGGCGUGGGGACAGUGUCUGGUGGGUAGUUUGACUGGGGCGGUCUCCUCCCAAAGAGUAACGGAGGAGCACGAAGGUCAGCUAAUCACGGUCGGACAUCGUGAGGUUAGUGCAAUGGCAUAAGCUGGCUUGACUGCGAGAGUGACGGCUCGAGCAGGUGCGAAAGCAGGUCAUAGUGAUCCGGUGGUUCUGAAUGGAAGGGCCAUCGCUCAACGGAUAAAAGGUACUCCGGGGAUAACAGGCUGAUACCGCCCAAGAGUUCAUAUCGACGGCGGUGUUUGGCACCUCGAUGUCGGCUCAUCACAUCCUGGGGCUGAAGUAGGUCCCAAGGGUACGGCUGUUCGCCGUUUAAAGUGGUACGCGAGCUGGGUUUAGAACGUCGUGAGACAGUUCGGUCCCUAUCUGCCGUGGGCGCUGGAAGAUUGAGAGGGGUUGCUCCUAGUACGAGAGGACCGGAGUGAACGCACCGCUGGUGUUCGGGUUGUCAUGCCAAUGGCAUUGCCCGGUAGCUAAGUGCGGAAAAGAUAAGCGCUGAAAGCAUCUAAGCGCGAAACUUGCCUCGAGAUGAAUCUUCCCUGACUCCUUGA
>NQJK01000007.106857.109732 Bacteria;Proteobacteria;Gammaproteobacteria;Enterobacterales;Erwiniaceae;Erwinia;Erwinia amylovora
AGCGUACACGGUGGAUGCCCAGGCAGUCAGAGGCGAUGAAGGGCGUGCUAAUCUGCGAUAAGCGUCGGUAAGGUGAUAUGAACCGCAAUACCCGACGAUACCCGAAUGGGGAAACCCAGUGCAAUCCGUUGCACUAUCAUGUCAUGAAUACAUAGUGGCAUGAGGCGAACCGGGGGAACUGAAACAUCUAAGUACCCCGAGGAAAAGAAAUCAACCGAGAUUCCCCCAGUAGCGGCGAGCGAACGGGGAACAGCCCAGAACCUGAAUCAGUUUGUGCCUUAGUGGAAGCGUCUGGAAAGUCGCGCAGUAAAGGGUGACAGCCCCGUACACAAAAAGGCACUUGCUGUGAGUUCGAUGAGUAGGGCGGGACACGUGACAUCCUGUCUGAAUAUGGGGGGACCAUCCUCCAAGGCUAAAUACUCCUGACUGACCGAUAGUGAACCAGUACCGUGAGGGAAAGGCGAAAAGAACCCCGGCGAGGGGAGUGAAACAGAACCUGAAACCGUGUACGUACAAGCAGUGGGAGCACCUUCGUGGUGUGACUGCGUACCUUUUGUAUAAUGGGUCAGCGACUUAUAUUCUGUAGCAAGGUUAACCGUAUAGGGGAGCCGCAGGGAAACCGAGUCUUAACUGGGCGUUAAGUUGCAGGGUAUAGACCCGAAACCCGGUGAUCUAGCCAUGGGCAGGUUGAAGGUUGGGUAACACUAACUGGAGGACCGAACCGACUAAUGUUGAAAAAUUAGCGGAUGACCUGUGGCUGGGGGUGAAAGGCCAAUCAAACCGGGAGAUAGCUGGUUCUCCCCGAAAGCUAUUUAGGUAGCGCCUCGUGAACUCAUCUCCGGGGGUAGAGCACUGUUUCGGCUAGGGGGCCAUCCCGGCUUACCAACCCGAUGCAAACUGCGAAUACCGGAGAAUGUUAUCACGGGAGACACACGGCGGGUGCUAACGUCCGUCGUGAAGAGGGAAACAACCCAGACCGCCAGCUAAGGUCCCAAAGUCAUGGUUAAGUGGGAAACGAUGUGGGAAGGCACAGACAGCCAGGAUGUUGGCUUAGAAGCAGCCAUCAUUUAAAGAAAGCGUAAUAGCUCACUGGUCGAGUCGGCCUGCGCGGAAGAUGUAACGGGGCUAAACCAUGCACCGAAGCUGCGGCAGCGGACGUAUCACCCAAGCAGAUUCACUGAAGUGGAUAACGAUUGACGGAGCGCAGCGACGUCAAUGCGCCAUCAAAGUCGAGUCGGCUUCGGGAUACGUCCGUUGGGUAGGGGAGCGUUCUGUAAGCCGUCGAAGGUGUGCUGUGAGGCAUGCUGGAGGUAUCAGAAGUGCGAAUGCUGACAUAAGUAACGAUAAAGCGGGUGAAAAGCCCGCUCGCCGGAAGACCAAGGGUUCCUGUCCAACGUUAAUCGGGGCAGGGUGAGUCGACCCCUAAGGCGAGGCCGAAAGGCGUAGUCGAUGGGAAACGGGUUAAUAUUCCCGUACUGGGUGUUACUGCGAAGGGGGGACGGAGAAGGCUAUGUUAGCCGGGCGACGGUUGUCCCGGUUUAAGCGUGCAGGCUUGAGUUCCAGGCAAAUCCGGAACUCUUUAAGGCUGAGGCGUGAUGACGAGGCACCACGGUGCUGAAGUAACAAAUGCCCUGCUUCCAGGAAAAGCCUCUAAGCAUCAGGUAACAUCCAAUCGUACCCCAAACCGACACAGGUGGUCAGGUAGAGAAUACCAAGGCGCUUGAGAGAACUCGGGUGAAGGAACUAGGCAAAAUGGUGCCGUAACUUCGGGAGAAGGCACGCUGGCGCGUAGGUGAAGCGACUUGCUCGUGGAGCUGAAGCCAGUCGAAGAUACCAGCUGGCUGCAACUGUUUAUUAAAAACACAGCACUGUGCAAACACGAAAGUGGACGUAUACGGUGUGACGCCUGCCCGGUGCCGGAAGGUUAAUUGAUGGGGUUAUCCGCAAGGAGAAGCUCUUGAUCGAAGCCCCGGUAAACGGCGGCCGUAACUAUAACGGUCCUAAGGUAGCGAAAUUCCUUGUCGGGUAAGUUCCGACCUGCACGAAUGGCGUAAUGAUGGCCAGGCUGUCUCCACCCGAGACUCAGUGAAAUUGAACUCGCUGUGAAGAUGCAGUGUACCCGCGGCAAGACGGAAAGACCCCGUGAACCUUUACUACAGCUUGACACUGAACAUUGAGCCUUGAUGUGUAGGAUAGGUGGGAGGCUUCGAAGCGUGGACGCCAGUCUGCGUGGAGCCAACCUUGAAAUACCACCCUUUAACGUUUGAUGUUCUAACCUGGCGCCGUUACCCGGCGUGGGGACAGUGUCUGGUGGGUAGUUUGACUGGGGCGGUCUCCUCCCAAAGAGUAACGGAGGAGCACGAAGGUCAGCUAAUCACGGUCGGACAUCGUGAGGUUAGUGCAAUGGCAUAAGCUGGCUUGACUGCGAGAGUGACGGCUCGAGCAGGUGCGAAAGCAGGUCAUAGUGAUCCGGUGGUUCUGAAUGGAAGGGCCAUCGCUCAACGGAUAAAAGGUACUCCGGGGAUAACAGGCUGAUACCGCCCAAGAGUUCAUAUCGACGGCGGUGUUUGGCACCUCGAUGUCGGCUCAUCACAUCCUGGGGCUGAAGUAGGUCCCAAGGGUACGGCUGUUCGCCGUUUAAAGUGGUACGCGAGCUGGGUUUAGAACGUCGUGAGACAGUUCGGUCCCUAUCUGCCGUGGGCGCUGGAAGAUUGAGAGGGGUUGCUCCUAGUACGAGAGGACCGGAGUGAACGCACCGCUGGUGUUCGGGUUGUCAUGCCAAUGGCAUUGCCCGGUAGCUAAGUGCGGAAAAGAUAAGCGCUGAAAGCAUCUAAGCGCGAAACUUGCCUCGAGAUGAAUCUUCCCUGACUCCUUGA
>NQJN01000001.348442.351346 Bacteria;Proteobacteria;Gammaproteobacteria;Enterobacterales;Erwiniaceae;Erwinia;Erwinia amylovora
UUAAGCGACUAAGCGUACACGGUGGAUGCCCAGGCAGUCAGAGGCGAUGAAGGGCGUGCUAAUCUGCGAUAAGCGUCGGUAAGGUGAUAUGAACCGCAAUACCCGACGAUACCCGAAUGGGGAAACCCAGUGCAAUCCGUUGCACUAUCAUGUCAUGAAUACAUAGUGGCAUGAGGCGAACCGGGGGAACUGAAACAUCUAAGUACCCCGAGGAAAAGAAAUCAACCGAGAUUCCCCCAGUAGCGGCGAGCGAACGGGGAACAGCCCAGAACCUGAAUCAGUUUGUGCCUUAGUGGAAGCGUCUGGAAAGUCGCGCAGUAAAGGGUGACAGCCCCGUACACAAAAAGGCACUUGCUGUGAGUUCGAUGAGUAGGGCGGGACACGUGACAUCCUGUCUGAAUAUGGGGGGACCAUCCUCCAAGGCUAAAUACUCCUGACUGACCGAUAGUGAACCAGUACCGUGAGGGAAAGGCGAAAAGAACCCCGGCGAGGGGAGUGAAACAGAACCUGAAACCGUGUACGUACAAGCAGUGGGAGCACCUUCGUGGUGUGACUGCGUACCUUUUGUAUAAUGGGUCAGCGACUUAUAUUCUGUAGCAAGGUUAACCGUAUAGGGGAGCCGCAGGGAAACCGAGUCUUAACUGGGCGUUAAGUUGCAGGGUAUAGACCCGAAACCCGGUGAUCUAGCCAUGGGCAGGUUGAAGGUUGGGUAACACUAACUGGAGGACCGAACCGACUAAUGUUGAAAAAUUAGCGGAUGACCUGUGGCUGGGGGUGAAAGGCCAAUCAAACCGGGAGAUAGCUGGUUCUCCCCGAAAGCUAUUUAGGUAGCGCCUCGUGAACUCAUCUCCGGGGGUAGAGCACUGUUUCGGCUAGGGGGCCAUCCCGGCUUACCAACCCGAUGCAAACUGCGAAUACCGGAGAAUGUUAUCACGGGAGACACACGGCGGGUGCUAACGUCCGUCGUGAAGAGGGAAACAACCCAGACCGCCAGCUAAGGUCCCAAAGUCAUGGUUAAGUGGGAAACGAUGUGGGAAGGCACAGACAGCCAGGAUGUUGGCUUAGAAGCAGCCAUCAUUUAAAGAAAGCGUAAUAGCUCACUGGUCGAGUCGGCCUGCGCGGAAGAUGUAACGGGGCUAAACCAUGCACCGAAGCUGCGGCAGCGGCGCGAAUGCGUUGUUGGGUAGGGGAGCGUUCUGUAAGCCGUCGAAGGUGUGCUGUGAGGCAUGCUGGAGGUAUCAGAAGUGCGAAUGCUGACAUAAGUAACGAUAAAGCGGGUGAAAAGCCCGCUCGCCGGAAGACCAAGGGUUCCUGUCCAACGUUAAUCGGGGCAGGGUGAGUCGACCCCUAAGGCGAGGCCGAAAGGCGUAGUCGAUGGGAAACGGGUUAAUAUUCCCGUACUGGGUGUUACUGCGAAGGGGGGACGGAGAAGGCUAUGUUAGCCGGGCGACGGUUGUCCCGGUUUAAGCGUGCAGGCUUGAGUUCCAGGCAAAUCCGGAACUCUUUAAGGCUGAGGCGUGAUGACGAGGCACCACGGUGCUGAAGUAACAAAUGCCCUGCUUCCAGGAAAAGCCUCUAAGCAUCAGGUAACAUCCAAUCGUACCCCAAACCGACACAGGUGGUCAGGUAGAGAAUACCAAGGCGCUUGAGAGAACUCGGGUGAAGGAACUAGGCAAAAUGGUGCCGUAACUUCGGGAGAAGGCACGCUGGCGCGUAGGUGAAGCGACUUGCUCGUGGAGCUGAAGCCAGUCGAAGAUACCAGCUGGCUGCAACUGUUUAUUAAAAACACAGCACUGUGCAAACACGAAAGUGGACGUAUACGGUGUGACGCCUGCCCGGUGCCGGAAGGUUAAUUGAUGGGGUUAUCCGCAAGGAGAAGCUCUUGAUCGAAGCCCCGGUAAACGGCGGCCGUAACUAUAACGGUCCUAAGGUAGCGAAAUUCCUUGUCGGGUAAGUUCCGACCUGCACGAAUGGCGUAAUGAUGGCCAGGCUGUCUCCACCCGAGACUCAGUGAAAUUGAACUCGCUGUGAAGAUGCAGUGUACCCGCGGCAAGACGGAAAGACCCCGUGAACCUUUACUACAGCUUGACACUGAACAUUGAGCCUUGAUGUGUAGGAUAGGUGGGAGGCUUCGAAGCGUGGACGCCAGUCUGCGUGGAGCCAACCUUGAAAUACCACCCUUUAACGUUUGAUGUUCUAACCUGGCGCCGUUACCCGGCGUGGGGACAGUGUCUGGUGGGUAGUUUGACUGGGGCGGUCUCCUCCCAAAGAGUAACGGAGGAGCACGAAGGUCAGCUAAUCACGGUCGGACAUCGUGAGGUUAGUGCAAUGGCAUAAGCUGGCUUGACUGCGAGAGUGACGGCUCAAGCAGGUGCGAAAGCAGGUCAUAGUGAUCCGGUGGUUCUGAAUGGAAGGGCCAUCGCUCAACGGAUAAAAGGUACUCCGGGGAUAACAGGCUGAUACCGCCCAAGAGUUCAUAUCGACGGCGGUGUUUGGCACCUCGAUGUCGGCUCAUCACAUCCUGGGGCUGAAGUAGGUCCCAAGGGUACGGCUGUUCGCCGUUUAAAGUGGUACGCGAGCUGGGUUUAGAACGUCGUGAGACAGUUCGGUCCCUAUCUGCCGUGGGCGCUGGAAGAUUGAGAGGGGUUGCUCCUAGUACGAGAGGACCGGAGUGAACGCACCGCUGGUGUUCGGGUUGUCAUGCCAAUGGCAUUGCCCGGUAGCUAAGUGCGGAAAAGAUAAGCGCUGAAAGCAUCUAAGCGCGAAACUUGCCUCGAGAUGAAUCUUCCCUGACUCCUUGAGAGUCCUGAAGGGACGUUGAAGACGACGACGUUGAUAGGCCGGGUGUGUAAGCGCAGCGAUGCGUUGAGCUAACCGGUACUAAUGACCCGUGAGGCUUAACCUU
>NQJK01000001.107656.110646 Bacteria;Proteobacteria;Gammaproteobacteria;Enterobacterales;Erwiniaceae;Erwinia;Erwinia amylovora
UUAAGCGACUAAGCGUACACGGUGGAUGCCCAGGCAGUCAGAGGCGAUGAAGGGCGUGCUAAUCUGCGAUAAGCGUCGGUAAGGUGAUAUGAACCGCAAUACCCGACGAUACCCGAAUGGGGAAACCCAGUGCAAUCCGUUGCACUAUCAUGUCAUGAAUACAUAGUGGCAUGAGGCGAACCGGGGGAACUGAAACAUCUAAGUACCCCGAGGAAAAGAAAUCAACCGAGAUUCCCCCAGUAGCGGCGAGCGAACGGGGAACAGCCCAGAACCUGAAUCAGUUUGUGCCUUAGUGGAAGCGUCUGGAAAGUCGCGCAGUAAAGGGUGACAGCCCCGUACACAAAAAGGCACUUGCUGUGAGUUCGAUGAGUAGGGCGGGACACGUGACAUCCUGUCUGAAUAUGGGGGGACCAUCCUCCAAGGCUAAAUACUCCUGACUGACCGAUAGUGAACCAGUACCGUGAGGGAAAGGCGAAAAGAACCCCGGCGAGGGGAGUGAAACAGAACCUGAAACCGUGUACGUACAAGCAGUGGGAGCACCUUCGUGGUGUGACUGCGUACCUUUUGUAUAAUGGGUCAGCGACUUAUAUUCUGUAGCAAGGUUAACCGUAUAGGGGAGCCGCAGGGAAACCGAGUCUUAACUGGGCGUUAAGUUGCAGGGUAUAGACCCGAAACCCGGUGAUCUAGCCAUGGGCAGGUUGAAGGUUGGGUAACACUAACUGGAGGACCGAACCGACUAAUGUUGAAAAAUUAGCGGAUGACCUGUGGCUGGGGGUGAAAGGCCAAUCAAACCGGGAGAUAGCUGGUUCUCCCCGAAAGCUAUUUAGGUAGCGCCUCGUGAAUUCAUCUCCGGGGGUAGAGCACUGUUUCGGCUAGGGGGCCAUCCCGGCUUACCAACCCGAUGCAAACUGCGAAUACCGGAGAAUGUUAUCACGGGAGACACACGGCGGGUGCUAACGUCCGUCGUGAAGAGGGAAACAACCCAGACCGCCAGCUAAGGUCCCAAAGUCAUGGUUAAGUGGGAAACGAUGUGGGAAGGCACAGACAGCCAGGAUGUUGGCUUAGAAGCAGCCAUCAUUUAAAGAAAGCGUAAUAGCUCACUGGUCGAGUCGGCCUGCGCGGAAGAUGUAACGGGGCUAAACCAUGCACCGAAGCUGCGGCAGCGGACGUAUCACCCAAGCAGAUUCACUGAAGUGGAUAACGAUUGACGGAGCGCAGCGACGUCAAUGCGCCAUCAAAGUCGAGUCGACUUCGGGAUACGUCCGUUGGGUAGGGGAGCGUUCUGUAAGCCGUCGAAGGUGUGCUGUGAGGCAUGCUGGAGGUAUCAGAAGUGCGAAUGCUGACAUAAGUAACGAUAAAGCGGGUGAAAAGCCCGCUCGCCGGAAGACCAAGGGUUCCUGUCCAACGUUAAUCGGGGCAGGGUGAGUCGACCCCUAAGGCGAGGCCGAAAGGCGUAGUCGAUGGGAAACGGGUUAAUAUUCCCGUACUGGGUGUUACUGCGAAGGGGGGACGGAGAAGGCUAUGUUAGCCGGGCGACGGUUGUCCCGGUUUAAGCGUGCAGGCUUGAGUUCCAGGCAAAUCCGGAACUCUUUAAGGCUGAGGCGUGAUGACGAGGCACCACGGUGCUGAAGUAACAAAUGCCCUGCUUCCAGGAAAAGCCUCUAAGCAUCAGGUAACAUCCAAUCGUACCCCAAACCGACACAGGUGGUCAGGUAGAGAAUACCAAGGCGCUUGAGAGAACUCGGGUGAAGGAACUAGGCAAAAUGGUGCCGUAACUUCGGGAGAAGGCACGCUGGCGCGUAGGUGAAGCGACUUGCUCGUGGAGCUGAAGCCAGUCGAAGAUACCAGCUGGCUGCAACUGUUUAUUAAAAACACAGCACUGUGCAAACACGAAAGUGGACGUAUACGGUGUGACGCCUGCCCGGUGCCGGAAGGUUAAUUGAUGGGGUUAUCCGUAAGGAGAAGCUCUUGAUCGAAGCCCCGGUAAACGGCGGCCGUAACUAUAACGGUCCUAAGGUAGCGAAAUUCCUUGUCGGGUAAGUUCCGACCUGCACGAAUGGCGUAAUGAUGGCCAGGCUGUCUCCACCCGAGACUCAGUGAAAUUGAACUCGCUGUGAAGAUGCAGUGUACCCGCGGCAAGACGGAAAGACCCCGUGAACCUUUACUACAGCUUGACACUGAACAUUGAGCCUUGAUGUGUAGGAUAGGUGGGAGGCUUUGAAGCGUGGACGCCAGUCUGCGUGGAGCCAACCUUGAAAUACCACCCUUUAACGUUUGAUGUUCUAACCUGGCGCCGUAAUCCGGCGUGGGGACAGUGUCUGGUGGGUAGUUUGACUGGGGCGGUCUCCUCCCAAAGAGUAACGGAGGAGCACGAAGGUCAGCUAAUCACGGUCGGACAUCGUGAGGUUAGUGCAAUGGCAUAAGCUGGCUUGACUGCGAGAGUGACGGCUCGAGCAGGUGCGAAAGCAGGUCAUAGUGAUCCGGUGGUUCUGAAUGGAAGGGCCAUCGCUCAACGGAUAAAAGGUACUCCGGGGAUAACAGGCUGAUACCGCCCAAGAGUUCAUAUCGACGGCGGUGUUUGGCACCUCGAUGUCGGCUCAUCACAUCCUGGGGCUGAAGUAGGUCCCAAGGGUACGGCUGUUCGCCGUUUAAAGUGGUACGCGAGCUGGGUUUAGAACGUCGUGAGACAGUUCGGUCCCUAUCUGCCGUGGGCGCUGGAAGAUUGAGAGGGGUUGCUCCUAGUACGAGAGGACCGGAGUGAACGCACCGCUGGUGUUCGGGUUGUCAUGCCAAUGGCAUUGCCCGGUAGCUAAGUGCGGAAAAGAUAAGCGCUGAAAGCAUCUAAGCGCGAAACUUGCCUCGAGAUGAAUCUUCCCUGACUCCUUGAGAGUCCUGAAGGGACGUUGAAGACGACGACGUUGAUAGGCCGGGUGUGUAAGCGCAGCGAUGCGUUGAGCUAACCGGUACUAAUGACCCGUGAGGCUUAACCUU
>NQJL01000001.3562085.3564960 Bacteria;Proteobacteria;Gammaproteobacteria;Enterobacterales;Erwiniaceae;Erwinia;Erwinia amylovora
AGCGUACACGGUGGAUGCCCAGGCAGUCAGAGGCGAUGAAGGGCGUGCUAAUCUGCGAUAAGCGUCGGUAAGGUGAUAUGAACCGCAACAACCGACGAUACCCGAAUGGGGAAACCCAGUGCAAUCCGUUGCACUAUCAUGUCAUGAAUACAUAGUGGCAUGAGGCGAACCGGGGGAACUGAAACAUCUAAGUACCCCGAGGAAAAGAAAUCAACCGAGAUUCCCCCAGUAGCGGCGAGCGAACGGGGAACAGCCCAGAACCUGAAUCAGUUUGUGCCUUAGUGGAAGCGUCUGGAAAGUCGCGCAGUAAAGGGUGACAGCCCCGUACACAAAAGGCACUUGCUGUGAGUUCGAUGAGUAGGGCGGGACACGUGACAUCCUGUCUGAAUAUGGGGGGACCAUCCUCCAAGGCUAAAUACUCCUGACUGACCGAUAGUGAACCAGUACCGUGAGGGAAAGGCGAAAAGAACCCCGGCGAGGGGAGUGAAACAGAACCUGAAACCGUGUACGUACAAGCAGUGGGAGCACCUUCGUGGUGUGACUGCGUACCUUUUGUAUAAUGGGUCAGCGACUUAUAUUCUGUAGCAAGGUUAACCGUAUAGGGGAGCCGCAGGGAAACCGAGUCUUAACUGGGCGUUAAGUUGCAGGGUAUAGACCCGAAACCCGGUGAUCUAGCCAUGGGCAGGUUGAAGGUUGGGUAACACUAACUGGAGGACCGAACCGACUAAUGUUGAAAAAUUAGCGGAUGACCUGUGGCUGGGGGUGAAAGGCCAAUCAAACCGGGAGAUAGCUGGUUCUCCCCGAAAGCUAUUUAGGUAGCGCCUCGUGAACUCAUCUCCGGGGGUAGAGCACUGUUUCGGCUAGGGGGCCAUCCCGGCUUACCAACCCGAUGCAAACUGCGAAUACCGGAGAAUGUUAUCACGGGAGACACACGGCGGGUGCUAACGUCCGUCGUGAAGAGGGAAACAACCCAGACCGCCAGCUAAGGUCCCAAAGUCAUGGUUAAGUGGGAAACGAUGUGGGAAGGCACAGACAGCCAGGAUGUUGGCUUAGAAGCAGCCAUCAUUUAAAGAAAGCGUAAUAGCUCACUGGUCGAGUCGGCCUGCGCGGAAGAUGUAACGGGGCUAAACCAUGCACCGAAGCUGCGGCAGCGGACGUAUCACCCAAGCAGAUUCACUGAAGUGGAUAACGAUUGACGGAGCGCAGCGACGUCAAUGCGCCCAUCAAAGUCGAGUCGGCUUCGGGAUACGUCCGUUGGGUAGGGGAGCGUUCUGUAAGCCGUCGAAGGUGUGCUGUGAGGCAUGCUGGAGGUAUCAGAAGUGCGAAUGCUGACAUAAGUAACGAUAAAGCGGGUGAAAAGCCCGCUCGCCGGAAGACCAAGGGUUCCUGUCCAACGUUAAUCGGGGCAGGGUGAGUCGACCCCUAAGGCGAGGCCGAAAGGCGUAGUCGAUGGGAAACGGGUUAAUAUUCCCGUACUGGGUGUUACUGCGAAGGGGGGACGGAGAAGGCUAUGUUAGCCGGGCGACGGUUGUCCCGGUUUAAGCGUGCAGGCUUGAGUUCCAGGCAAAUCCGGAACUCUUUAAGGCUGAGGCGUGAUGACGAGGCACCACGGUGCUGAAGUAACAAAUGCCCUGCUUCCAGGAAAAGCCUCUAAGCAUCAGGUAACAUCCAAUCGUACCCCAAACCGACACAGGUGGUCAGGUAGAGAAUACCAAGGCGCUUGAGAGAACUCGGGUGAAGGAACUAGGCAAAAUGGUGCCGUAACUUCGGGAGAAGGCACGCUGGCGCGUAGGUGAAGCGACUUGCUCGUGGAGCUGAAGCCAGUCGAAGAUACCAGCUGGCUGCAACUGUUUAUUAAAAACACAGCACUGUGCAAACACGAAAGUGGACGUAUACGGUGUGACGCCUGCCCGGUGCCGGAAGGUUAAUUGAUGGGGUUAUCCGCAAGGAGAAGCUCUUGAUCGAAGCCCCGGUAAACGGCGGCCGUAACUAUAACGGUCCUAAGGUAGCGAAAUUCCUUGUCGGGUAAGUUCCGACCUGCACGAAUGGCGUAAUGAUGGCCAGGCUGUCUCCACCCGAGACUCAGUGAAAUUGAACUCGCUGUGAAGAUGCAGUGUACCCGCGGCAAGACGGAAAGACCCCGUGAACCUUUACUACAGCUUGACACUGAACAUUGAGCCUUGAUGUGUAGGAUAGGUGGGAGGCUUUGAAGCGUGGACGCCAGUCUGCGUGGAGCCAACCUUGAAAUACCACCCUUUAACGUUUGAUGUUCUAACCUGGCGCCGUUACCCGGCGUGGGGACAGUGUCUGGUGGGUAGUUUGACUGGGGCGGUCUCCUCCCAAAGAGUAACGGAGGAGCACGAAGGUCAGCUAAUCACGGUCGGACAUCGUGAGGUUAGUGCAAUGGCAUAAGCUGGCUUGACUGCGAGAGUGACGGCUCGAGCAGGUGCGAAAGCAGGUCAUAGUGAUCCGGUGGUUCUGAAUGGAAGGGCCAUCGCUCAACGGAUAAAAGGUACUCCGGGGAUAACAGGCUGAUACCGCCCAAGAGUUCAUAUCGACGGCGGUGUUUGGCACCUCGAUGUCGGCUCAUCACAUCCUGGGGCUGAAGUAGGUCCCAAGGGUACGGCUGUUCGCCGUUUAAAGUGGUACGCGAGCUGGGUUUAGAACGUCGUGAGACAGUUCGGUCCCUAUCUGCCGUGGGCGCUGGAAGAUUGAGAGGGGUUGCUCCUAGUACGAGAGGACCGGAGUGAACGCACCGCUGGUGUUCGGGUUGUCAUGCCAAUGGCAUUGCCCGGUAGCUAAGUGCGGAAAAGAUAAGCGCUGAAAGCAUCUAAGCGCGAAACUUGCCUCGAGAUGAAUCUUCCCUGACUCCUUGA
>POCE01000042.4112.7120 Bacteria;Proteobacteria;Gammaproteobacteria;Enterobacterales;Erwiniaceae;Erwinia;Bacillus sp. UFRGS-B20
GGGUUGUGAGGUUAAGCGACUAAGCGUACACGGUGGAUGCUAGGCGGUCAGAGGCGGAUGAAGGGCGUGCUAAUCUGCGAUAAGCGUCGGUAAGGUGGAUAGAACGUUAUAACCGGCGAUACCCGAAUGGGGAAACCAGUGUGAAUUCGUCACACUAUAUGGUCAUGAAUACAUAGUGGCAUGAGGCGAACGGGGGAACUGAACAUCUAAGUACCCGAGGAAAGAAAUCAACCGAGAUUCCCCCAGUAGGGCGAAGCGAACGGGGAACAGCCCAGAGUCUGAAUCAGUUGUGUGGUCAGUGGAAGCGGUCUGAGAGUCGCGCCCCAGUAAAGGGUUUGAACAGCCCCCGUACACAAAGACACCCCUUCUUGUGAACUCGUGAGAGGGGCGGGACACCGUGAUAUCCUGUCUGAAGAUUGGGGGGACCAUCCUCCAAGGCUAAAUACUCCUGACUGACCGAUAGUGAACCAUUAGUACGCAGGUGAGGAAAGGGCGAACAGACCCCGGCGAGGGCGAGUGAAAAAAGAACCUGAACCGUGUACGUACACAAGCAGUGGGAGCAUCCUUGCGGGUGUGACUGCGUACCUUUUGUAUAUAUGGUCAGCGACUAUUUUUCGUAGCAAGGUAAACCGUAUAGGGGAGCCGAAGGGAACCGAGUCUUAACUUGGGCGUUUAAGUUGCAGGGAAUAACACGCAACCCGGUGAUCUAGCCAUGGGCAGGUUGAUAGGUUGGGGUAAACCUAACUGGAGAGGCGCGCCGAACCGACUAAUGUUGAAAAAAUUUUUUUUUUUUUUUUUUUUUUAGCGGAUGACUUGUGGCUGGGGGUGAAGGCAAUCAAACCGGGAGAUAGCUGGUUUCUCCCCGACAAGCUAUUUAGCGUAAGCGCCUCGUGAAUUCAUCUCCGGGGUAGAGCACUGUUUCGGCUAGGGGCCAUCCGGCUUCCAAACCGAUGCACACGGAAUACCGAGAAUGUUAGUCCGGGAGACACACGGCGGGUGCUAACGUCGUCGUGAAGAAGGGAAACAACCAGACCGCCAGCUAAGGUCAGAAGUCAUGGUUAAGUGGGAACCGAUGUGGGAAGGCACAGACAGCCAGGAUGUUGGCUUAGAAGCAGCCCAUCAUUUAAAGAAAGCGUAAUAGCUCACUGUCGAUGUCGGCCUGCGCGGAAGAUGUAACGGGGCUAAACCUGCAACCGCAAGCUGCGCAUCUAGCGACACUUAGGUGUUGUUGGGUAGGGGAGCGUUCUGGUAAGCCGCAAAGGUGGACUGUGAGGUCUGCUGGAGGUAAUCAGAAGUGCGAAUGCUGACAUAAGUAAACGAUAAGCGGUGAAAAGCCCGCCUCGCACGGAAGACCAAGGGUUCCCUGUCCAGCGUUAUCGGGGCAGGGUAGUCGAACCCUAAAGCGCGGCGAAAGGCGCUAGUCGAUGGGAAACAGGUUUAAUAUUUCCUGUACUCCGGUGUUACUAGCGAGGGGGGACGGAGAAGGCUCUGUUAGCCGGGCGAACCGGUUGUCCGGUUUAAAGCAGUAGGCGGAGGUUCCAGGUAAAUCCGGUACCUUAUUACGCUGAGGUGUGAUGACAGGCACUACGGUGCUGCAAGAACAAAUGCCUGCUCCAUGGGGGAGGCAAAGCCUCUAAGCAUCAGGUAACACGAAUCGUACCCCAAACCGACACAGGUGGUCAAGGUAGAGAAUCCAAGGCGCUUGAGAGACUCGGGUGAAGGAACUAGGCAAUAAUGGUGCCGUAACUUCGGGAGGAACACCCGUCGCUAGGUUAAGUCACUUGCUGUACGGAGGCCGAAGGCAGUCCGAUAGAUUACCACUGGCUGCAUACUGUUUAUAAAAUAACACAGCACUGUGCAAACCACGAAAAGUGGACGUAUACGGUGUGACGCCUGCCCGUGCCGGAAGGUUAAUUGUGGGGUUAUCCGCAAGGAGAAGCUCUUGAUCGGAAGCCCGGUAUAACGAGCGGGGCCGUAAUCUUAACGUCCCUAAGGUAGCCGAAUUCCUUGUCGGGUAAGUUCCGACCUGCACGAAGGGCGUAAUGAUGGCCAGGCUGUCUCCAACCCGAGACUUCAGUGAAAAUUGAACUCCUGUGAAGUGCAGUGUACCGCGGGCAAGACGUGAAAGACCCGUGCACCUUUACUACAGCUUGACAUGAACAUUGAGCCUUGAUGUGUAGGAUAUGGUGGGAGGCUUUGAAAGCGUGGAACGCCAGUUCUGCGGAGCCCAUCCUUUAAUACCGACCCUUUAACGUUUGAUGUUCUAACCUGGCGCCGUGAUCCGGCGUGGGGACAGUGUCUGGUGGGUAGUUUGACUGGGGCGGUCUCCUCCCAAAGAUAAACGGAGGUAGCCGAGAGGUUGGCUAAUCCUGGUCGGACAUUCAGGAGGUUAUGGCAAUGGCAUAAGCCAGCUUUGGACCUGCGAGAGUGACGGCUGAGCAGUGCGAAAGCAGGUCAUAGUGAUCUCCGGUGGUUUCUGAAAAUGUGAAGGGCCAUCGCUCAACGGAUAAAACGUUACUCCGGGUAUAACAGGGGCUGAUACCGCCCAAGUGAGUCAUAUCGACGGCGGUGUUUGGCACCUCGAUGUCGGCUCAUUUCACAUCCUGGGGCUGAAGUAGGUCCCAAGGGUACGGCUGUUCGCCGUUUAAAGUGGACGCGAGCUGGGUUUAGAACGUCGUGAGACCAGUUUCCCCUAUCUGCCGUGGGCGCUGAGAAUUGAGAGGGGUUGCUCUACUCUAGUACGAGAGGACCGGAGUGAACGCACCACUGGUGUUUCGGGUUGUCAUCCAACAUGCAUUGCCCGGUAGCUAAGUUGCGGAAAGAUAAGCGCUGAAAGCAUCUAACGCGAAACUUGCCUCGAGAUGAGUUCUCCCUGAUCCUUUGAGAAUCCAUGAAGGGACGUGAAGACUACGACGUUGAUAGGACCGGUGUGUAAGCGACAGCGAUGCGUUGGAGCUAACCGGUACUAAUGACCGUGAGGCUUAACCUUACAACACCAGAAGCGUUCUG
>NQJN01000001.394398.397299 Bacteria;Proteobacteria;Gammaproteobacteria;Enterobacterales;Erwiniaceae;Erwinia;Erwinia amylovora
UUAAGCGACUAAGCGUACACGGUGGAUGCCCAGGCAGUCAGAGGCGAUGAAGGGCGUGCUAAUCUGCGAUAAGCGUCGGUAAGGUGAUAUGAACCGCAAUACCCGACGAUACCCGAAUGGGGAAACCCAGUGCAAUCCGUUGCACUAUCAUGUCAUGAAUACAUAGUGGCAUGAGGCGAACCGGGGGAACUGAAACAUCUAAGUACCCCGAGGAAAAGAAAUCAACCGAGAUUCCCCAGUAGCGGCGAGCGAACGGGGAACAGCCCAGAACCUGAAUCAGUUUGUGCCUUAGUGGAAGCGUCUGGAAAGUCGCGCAGUAAAGGGUGACAGCCCCGUACACAAAAAGGCACUUGCUGUGAGUUCGAUGAGUAGGGCGGGACACGUGACAUCCUGUCUGAAUAUGGGGGACCAUCCUCCAAGGCUAAAUACUCCUGACUGACCGAUAGUGAACCAGUACCGUGAGGGAAAGGCGAAAAGAACCCCGGCGAGGGGAGUGAAACAGAACCUGAAACCGUGUACGUACAAGCAGUGGGAGCACCUUCGUGGUGUGACUGCGUACCUUUUGUAUAAUGGGUCAGCGACUUAUAUUCUGUAGCAAGGUUAACCGUAUAGGGGAGCCGCAGGGAAACCGAGUCUUAACUGGGCGUUAAGUUGCAGGGUAUAGACCCGAAACCCGGUGAUCUAGCCAUGGGCAGGUUGAAGGUUGGGUAACACUAACUGGAGGACCGAACCGACUAAUGUUGAAAAAUUAGCGGAUGACCUGUGGCUGGGGGUGAAAGGCCAAUCAAACCGGGAGAUAGCUGGUUCUCCCCGAAAGCUAUUUAGGUAGCGCCUCGUGAACUCAUCUCCGGGGGUAGAGCACUGUUUCGGCUAGGGGCCAUCCCGGCUUACCAACCCGAUGCAAACUGCGAAUACCGGAGAAUGUUAUCACGGGAGACACACGGCGGGUGCUAACGUCCGUCGUGAAGAGGGAAACAACCCAGACCGCCAGCUAAGGUCCCAAAGUCAUGGUUAAGUGGGAAACGAUGUGGGAAGGCACAGACAGCCAGGAUGUUGGCUUAGAAGCAGCCAUCAUUUAAAGAAAGCGUAAUAGCUCACUGGUCGAGUCGGCCUGCGCGGAAGAUGUAACGGGGCUAAACCAUGCACCGAAGCUGCGGCAGCGGCGCGAAUGCGUUGUUGGGUAGGGGAGCGUUCUGUAAGCCGUCGAAGGUGUGCUGUGAGGCAUGCUGGAGGUAUCAGAAGUGCGAAUGCUGACAUAAGUAACGAUAAAGCGGGUGAAAAGCCCGCUCGCCGGAAGACCAAGGGUUCCUGUCCAACGUUAAUCGGGGCAGGGUGAGUCGACCCCUAAGGCGAGGCCGAAAGGCGUAGUCGAUGGGAAACGGGUUAAUAUUCCCGUACUGGGUGUUACUGCGAAGGGGGGACGGAGAAGGCUAUGUUAGCCGGGCGACGGUUGUCCCGGUUUAAGCGUGCAGGCUUGAGUUCCAGGCAAAUCCGGAACUCUUUAAGGCUGAGGCGUGAUGACGAGGCACCACGGUGCUGAAGUAACAAAUGCCCUGCUUCCAGGAAAAGCCUCUAAGCAUCAGGUAACAUCCAAUCGUACCCCAAACCGACACAGGUGGUCAGGUAGAGAAUACCAAGGCGCUUGAGAGAACUCGGGUGAAGGAACUAGGCAAAAUGGUGCCGUAACUUCGGGAGAAGGCACGCUGGCGCGUAGGUGAAGCGACUUGCUCGUGGAGCUGAAGCCAGUCGAAGAUACCAGCUGGCUGCAACUGUUUAUUAAAAACACAGCACUGUGCAAACACGAAAGUGGACGUAUACGGUGUGACGCCUGCCCGGUGCCGGAAGGUUAAUUGAUGGGGUUAUCCGCAAGGAGAAGCUCUUGAUCGAAGCCCCGGUAAACGGCGGCCGUAACUAUAACGGUCCUAAGGUAGCGAAAUUCCUUGUCGGGUAAGUUCCGACCUGCACGAAUGGCGUAAUGAUGGCCAGGCUGUCUCCACCCGAGACUCAGUGAAAUUGAACUCGCUGUGAAGAUGCAGUGUACCCGCGGCAAGACGGAAAGACCCCGUGAACCUUUACUACAGCUUGACACUGAACAUUGAGCCUUGAUGUGUAGGAUAGGUGGGAGGCUUCGAAGCGUGGACGCCAGUCUGCGUGGAGCCAACCUUGAAAUACCACCCUUUAACGUUUGAUGUUCUAACCUGGCGCCGUUACCCGGCGUGGGGACAGUGUCUGGUGGGUAGUUUGACUGGGGCGGUCUCCUCCCAAAGAGUAACGGAGGAGCACGAAGGUCAGCUAAUCACGGUCGGACAUCGUGAGGUUAGUGCAAUGGCAUAAGCUGGCUUGACUGCGAGAGUGACGGCUCAAGCAGGUGCGAAAGCAGGUCAUAGUGAUCCGGUGGUUCUGAAUGGAAGGGCCAUCGCUCAACGGAUAAAAGGUACUCCGGGGAUAACAGGCUGAUACCGCCCAAGAGUUCAUAUCGACGGCGGUGUUUGGCACCUCGAUGUCGGCUCAUCACAUCCUGGGGCUGAAGUAGGUCCCAAGGGUACGGCUGUUCGCCGUUUAAAGUGGUACGCGAGCUGGGUUUAGAACGUCGUGAGACAGUUCGGUCCCUAUCUGCCGUGGGCGCUGGAAGAUUGAGAGGGGUUGCUCCUAGUACGAGAGGACCGGAGUGAACGCACCGCUGGUGUUCGGGUUGUCAUGCCAAUGGCAUUGCCCGGUAGCUAAGUGCGGAAAAGAUAAGCGCUGAAAGCAUCUAAGCGCGAAACUUGCCUCGAGAUGAAUCUUCCCUGACUCCUUGAGAGUCCUGAAGGGACGUUGAAGACGACGACGUUGAUAGGCCGGGUGUGUAAGCGCAGCGAUGCGUUGAGCUAACCGGUACUAAUGACCCGUGAGGCUUAACCUU
>NQJL01000001.3648916.3651791 Bacteria;Proteobacteria;Gammaproteobacteria;Enterobacterales;Erwiniaceae;Erwinia;Erwinia amylovora
AGCGUACACGGUGGAUGCCCAGGCAGUCAGAGGCGAUGAAGGGCGUGCUAAUCUGCGAUAAGCGUCGGUAAGGUGAUAUGAACCGCAACAACCGACGAUACCCGAAUGGGGAAACCCAGUGCAAUCCGUUGCACUAUCAUGUCAUGAAUACAUAGUGGCAUGAGGCGAACCGGGGGAACUGAAACAUCUAAGUACCCCGAGGAAAAGAAAUCAACCGAGAUUCCCCCAGUAGCGGCGAGCGAACGGGGAACAGCCCAGAACCUGAAUCAGUUUGUGCCUUAGUGGAAGCGUCUGGAAAGUCGCGCAGUAAAGGGUGACAGCCCCGUACACAAAAAGGCACUUGCUGUGAGUUCGAUGAGUAGGGCGGGACACGUGACAUCCUGUCUGAAUAUGGGGGGACCAUCCUCCAAGGCUAAAUACUCCUGACUGACCGAUAGUGAACCAGUACCGUGAGGGAAAGGCGAAAAGAACCCCGGCGAGGGGAGUGAAACAGAACCUGAAACCGUGUACGUACAAGCAGUGGGAGCACCUUCGUGGUGUGACUGCGUACCUUUUGUAUAAUGGGUCAGCGACUUAUAUUCUGUAGCAAGGUUAACCGUAUAGGGGAGCCGCAGGGAAACCGAGUCUUAACUGGGCGUUAAGUUGCAGGGUAUAGACCCGAAACCCGGUGAUCUAGCCAUGGGCAGGUUGAAGGUUGGGUAACACUAACUGGAGGACCGAACCGACUAAUGUUGAAAAAUUAGCGGAUGACCUGUGGCUGGGGGUGAAAGGCCAAUCAAACCGGGAGAUAGCUGGUUCUCCCCGAAAGCUAUUUAGGUAGCGCCUCGUGAACUCAUCUCCGGGGGUAGAGCACUGUUUCGGCUAGGGGGCCAUCCCGGCUUACCAACCCGAUGCAAACUGCGAAUACCGGAAAAUGUUAUCACGGGAGACACACGGCGGGUGCUAACGUCCGUCGUGAAGAGGGAAACAACCCAGACCGCCAGCUAAGGUCCCAAAGUCAUGGUUAAGUGGGAAACGAUGUGGGAAGGCACAGACAGCCAGGAUGUUGGCUUAGAAGCAGCCAUCAUUUAAAGAAAGCGUAAUAGCUCACUGGUCGAGUCGGCCUGCGCGGAAGAUGUAACGGGGCUAAACCAUGCACCGAAGCUGCGGCAGCGGACGUAUCACCCAAGCAGAUUCACUGAAGUGGAUAACGAUUGACGGAGCGCAGCGACGUCAAUGCGCCAUCAAAGUCGAGUCGACUUCGGGAUACGUCCGUUGGGUAGGGGAGCGUUCUGUAAGCCGUCGAAGGUGUGCUGUGAGGCAUGCUGGAGGUAUCAGAAGUGCGAAUGCUGACAUAAGUAACGAUAAAGCGGGUGGAAAGCCCGCUCGCCGGAAGACCAAGGGUUCCUGUCCAACGUUAAUCGGGGCAGGGUGAGUCGACCCCUAAGGCGAGGCCGAAAGGCGUAGUCGAUGGGAAACGGGUUAAUAUUCCCGUACUGGGUGUUACUGCGAAGGGGGGACGGAGAAGGCUAUGUUAGCCGGGCGACGGUUGUCCCGGUUUAAGCGUGCAGGCUUGAGUUCCAGGCAAAUCCGGAACUCUUUAAGGCUGAGGCGUGAUGACGAGGCACCACGGUGCUGAAGUAACAAAUGCCCUGCUUCCAGGAAAAGCCUCUAAGCAUCAGGUAACAUCCAAUCGUACCCCAAACCGACACAGGUGGUCAGGUAGAGAAUACCAAGGCGCUUGAGAGAACUCGGGUGAAGGAACUAGGCAAAAUGGUGCCGUAACUUCGGGAGAAGGCACGCUGGCGCGUAGGUGAAGCGACUUGCUCGUGGAGCUGAAGCCAGUCGAAGAUACCAGCUGGCUGCAACUGUUUAUUAAAAACACAGCACUGUGCAAACACGAAAGUGGACGUAUACGGUGUGACGCCUGCCCGGUGCCGGAAGGUUAAUUGAUGGGGUUAUCCGCAAGGAGAAGCUCUUGAUCGAAGCCCCGGUAAACGGCGGCCGUAACUAUAACGGUCCUAAGGUAGCGAAAUUCCUUGUCGGGUAAGUUCCGACCUGCACGAAUGGCGUAAUGAUGGCCAGGCUGUCUCCACCCGAGACUCAGUGAAAUUGAACUCGCUGUGAAGAUGCAGUGUACCCGCGGCAAGACGGAAAGACCCCGUGAACCUUUACUACAGCUUGACACUGAACAUUGAGCCUUGAUGUGUAGGAUAGGUGGGAGGCUUUGAAGCGUGGACGCCAGUCUGCGUGGAGCCAACCUUGAAAUACCACCCUUUAACGUUUGAUGUUCUAACCUGGCGCCGUUACCCGGCGUGGGGACAGUGUCUGGUGGGUAGUUUGACUGGGGCGGUCUCCUCCCAAAGAGUAACGGAGGAGCACGAAGGUCAGCUAAUCACGGUCGGACAUCGUGAGGUUAGUGCAAUGGCAUAAGCUGGCUUGACUGCGAGAGUGACGGCUCGAGCAGGUGCGAAAGCAGGUCAUAGUGAUCCGGUGGUUCUGAAUGGAAGGGCCAUCGCUCAACGGAUAAAAGGUACUCCGGGGAUAACAGGCUGAUACCGCCCAAGAGUUCAUAUCGACGGCGGUGUUUGGCACCUCGAUGUCGGCUCAUCACAUCCUGGGGCUGAAGUAGGUCCCAAGGGUACGGCUGUUCGCCGUUUAAAGUGGUACGCGAGCUGGGUUUAGAACGUCGUGAGACAGUUCGGUCCCUAUCUGCCGUGGGCGCUGGAAGAUUGAGAGGGGUUGCUCCUAGUACGAGAGGACCGGAGUGAACGCACCGCUGGUGUUCGGGUUGUCAUGCCAAUGGCAUUGCCCGGUAGCUAAGUGCGGAAAAGAUAAGCGCUGAAAGCAUCUAAGCGCGAAACUUGCCUCGAGAUGAAUCUUCCCUGACUCCUUGA
>NQJK01000007.380583.383477 Bacteria;Proteobacteria;Gammaproteobacteria;Enterobacterales;Erwiniaceae;Erwinia;Erwinia amylovora
ACUAAGCGUACACGGUGGAUGCCCAGGCAGUCAGAGGCGAUGAAGGGCGUGCUAAUCUGCGAUAAGCGUCGGUAAGGUGAUAUGAACCGCAAUACCCGACGAUACCCGAAUGGGGAAACCCAGUGCAAUCCGUUGCACUAUCAUGUCAUGAAUACAUAGUGGCAUGAGGCGAACCGGGGGAACUGAAACAUCUAAGUACCCGAGGAAAAGAAAUCAACCGAGAUUCCCCCAGUAGCGGCGAGCGAACGGGGAACAGCCCAGAACCUGAAUCAGUUUGUGCCUUAGUGGAAGCGUCUGGAAAGUCGCGCAGUAAAGGGUGACAGCCCCGUACACAAAAAGGCACUUGCUGUGAGUUCGAUGAGUAGGGCGGGACACGUGACAUCCUGUCUGAAUAUGGGGGGACCAUCCUCCAAGGCUAAAUACUCCUGACUGACCGAUAGUGAACCAGUACCGUGAGGGAAAGGCGAAAAGAACCCCGGCGAGGGGAGUGAAACAGAACCUGAAACCGUGUACGUACAAGCAGUGGGAGCACCUUCGUGGUGUGACUGCGUACCUUUUGUAUAAUGGGUCAGCGACUUAUAUUCUGUAGCAAGGUUAACCGUAUAGGGGAGCCGCAGGGAAACCGAGUCUUAACUGGGCGUUAAGUUGCAGGGUAUAGACCCGAAACCCGGUGAUCUAGCCAUGGGCAGGUUGAAGGUUGGGUAACACUAACUGGAGGACCGAACCGACUAAUGUUGAAAAAUUAGCGGAUGACCUGUGGCUGGGGGUGAAAGGCCAAUCAAACCGGGAGAUAGCUGGUUCUCCCCGAAAGCUAUUUAGGUAGCGCCUCGUGAAUUCAUCUCCGGGGGUAGAGCACUGUUUCGGCUAGGGGGCCAUCCCGGCUUACCAACCCGAUGCAAACUGCGAAUACCGGAGAAUGUUAUCACGGGAGACACACGGCGGGUGCUAACGUCCGUCGUGAAGAGGGAAACAACCCAGACCGCCAGCUAAGGUCCCAAAGUCAUGGUUAAGUGGGAAACGAUGUGGGAAGGCACAGACAGCCAGGAUGUUGGCUUAGAAGCAGCCAUCAUUUAAAGAAAGCGUAAUAGCUCACUGGUCGAGUCGGCCUGCGCGGAAGAUGUAACGGGGCUAAACCAUGCACCGAAGCUGCGGCAGCGGCGCGAAUGCGUUGUUGGGUAGGGGAGCGUUCUGUAAGCCGUCGAAGGUGUGCUGUGAGGCAUGCUGGAGGUAUCAGAAGUGCGAAUGCUGACAUAAGUAACGAUAAAGCGGGUGAAAAGCCCGCUCGCCGGAAGACCAAGGGUUCCUGUCCAACGUUAAUCGGGGCAGGGUGAGUCGACCCCUAAGGCGAGGCCGAAAGGCGUAGUCGAUGGGAAACGGGUUAAUAUUCCCGUACUGGGUGUUACUGCGAAGGGGGGACGGAGAAGGCUAUGUUAGCCGGGCGACGGUUGUCCCGGUUUAAGCGUGCAGGCUUGAGUUCCAGGCAAAUCCGGAACUCUUUAAGGCUGAGGCGUGAUGACGAGGCACCACGGUGCUGAAGUAACAAAUGCCCUGCUUCCAGGAAAAGCCUCUAAGCAUCAGGUAACAUCCAAUCGUACCCCAAACCGACACAGGUGGUCAGGUAGAGAAUACCAAGGCGCUUGAGAGAACUCGGGUGAAGGAACUAGGCAAAAUGGUGCCGUAACUUCGGGAGAAGGCACGCUGGCGCGUAGGUGAAGCGACUUGCUCGUGGAGCUGAAGCCAGUCGAAGAUACCAGCUGGCUGCAACUGUUUAUUAAAAACACAGCACUGUGCAAACACGAAAGUGGACGUAUACGGUGUGACGCCUGCCCGGUGCCGGAAGGUUAAUUGAUGGGGUUAUCCGUAAGGAGAAGCUCUUGAUCGAAGCCCCGGUAAACGGCGGCCGUAACUAUAACGGUCCUAAGGUAGCGAAAUUCCUUGUCGGGUAAGUUCCGACCUGCACGAAUGGCGUAAUGAUGGCCAGGCUGUCUCCACCCGAGACUCAGUGAAAUUGAACUCGCUGUGAAGAUGCAGUGUACCCGCGGCAAGACGGAAAGACCCCGUGAACCUUUACUACAGCUUGACACUGAACAUUGAGCCUUGAUGUGUAGGAUAGGUGGGAGGCUUUGAAGCGUGGACGCCAGUCUGCGUGGAGCCAACCUUGAAAUACCACCCUUUAACGUUUGAUGUUCUAACCUGGCGCCGUAAUCCGGCGUGGGGACAGUGUCUGGUGGGUAGUUUGACUGGGGCGGUCUCCUCCCAAAGAGUAACGGAGGAGCACGAAGGUCAGCUAAUCACGGUCGGACAUCGUGAGGUUAGUGCAAUGGCAUAAGCUGGCUUGACUGCGAGAGUGACGGCUCGAGCAGGUGCGAAAGCAGGUCAUAGUGAUCCGGUGGUUCUGAAUGGAAGGGCCAUCGCUCAACGGAUAAAAGGUACUCCGGGGAUAACAGGCUGAUACCGCCCAAGAGUUCAUAUCGACGGCGGUGUUUGGCACCUCGAUGUCGGCUCAUCACAUCCUGGGGCUGAAGUAGGUCCCAAGGGUACGGCUGUUCGCCGUUUAAAGUGGUACGCGAGCUGGGUUUAGAACGUCGUGAGACAGUUCGGUCCCUAUCUGCCGUGGGCGCUGGAAGAUUGAGAGGGGUUGCUCCUAGUACGAGAGGACCGGAGUGAACGCACCGCUGGUGUUCGGGUUGUCAUGCCAAUGGCAUUGCCCGGUAGCUAAGUGCGGAAAAGAUAAGCGCUGAAAGCAUCUAAGCGCGAAACUUGCCUCGAGAUGAAUCUUCCCUGACUCCUUGAGAGUCCUGAAGGGACGUUGAAGACGACGACGUUGAUAGGCCGGGUGUGUAAGCGCAGCGAUGCGUUGAGCUAACCGGUACUAAUGACCCGUGAGGCUUAACC
>LMLK01000012.136.3176 Bacteria;Proteobacteria;Gammaproteobacteria;Enterobacterales;Erwiniaceae;Erwinia;Erwinia sp. Leaf53
GGGUUGUGAGGUUAAGCGACUAAGCGUACACGGUGGAUGCCUAGGCAGUCAGAGGCGAUGAAGGGCGUGCUAAUCUGCGAUAAGCGUCGGUAAGGUGAUAUGAACCGUUAYAACCGACGAUACCCGAAUGGGGAAACCCAGUGUGUUUCGACACACUAUCAUGUCAUGAAUACAUAGUGGCAUGAGGCGAACCGGGGGAACUGAAACAUCUAAGUACCCCGAGGAAAAGAAAUCAACCGAGAUUCCCCCAGUAGCGGCGAGCGAACGGGGAACAGCCCAGAACCUGAAUCAGUUUGUGCGUUAGUGGAAGCGUCUGGAAAGUCGCAGGGUACAGGGUGAUACUCCCGUACACAAAAGCGCAYAUUCUGUGAGUUCGAUGAGUAGGGCGGGACACGUGACAUCCUGUCUGAAUAUGGGGGGACCAUCCUCCAAGGCUAAAUACUCCUGACUGACCGAUAGUGAACCAGUACCGUGAGGGAAAGGCGAAAAGAACCCCGGCGAGGGGAGUGAAACAGAACCUGAAACCGUGUACGUACAAGCAGUGGGAGCACCUUCGUGGUGUGACUGCGUACCUUUUGUAUAAUGGGUCAGCGACUUAUAUUCUGUAGCAAGGUUAACCGUAUAGGGGAGCCGAAGGGAAACCGAGUCUUAACUGGGCGUUAAGUUGCAGGGUAUAGACCCGAAACCCGGUGAUCUAGCCAUGGGCAGGUUGAAGGUUGGGUAACACUAACUGGAGGACCGAACCGACUAAUGUUGAAAAAUUAGCGGAUGACUUGUGGCUGGGGGUGAAAGGCCAAUCAAACCGGGAGAUAGCUGGUUCUCCCCGAAAGCUAUUUAGGUAGCGCCUCGUGAACUCAUCUUCGGGGGUAGAGCACUGUUUCGGCUAGGGGGCCAUCCCGGCUUACCAACCCGAUGCAAACUGCGAAUACCGAAGAAUGUUAUCACGGGAGACACACGGCGGGUGCUAACGUCCGUCGUGAAGAGGGAAACAACCCAGACCGCCAGCUAAGGUCCCAAAGUCAUGGUUAAGUGGGAAACGAUGUGGGAAGGCACAGACAGCCAGGAUGUUGGCUUAGAAGCAGCCAUCAUUUAAAGAAAGCGUAAUAGCUCACUGGUCGAGUCGGCCUGCGCGGAAGAUGUAACGGGGCUAAACCAUGCACCGAAGCUGCGGCAGCGACAUGUAAAUGUUGUUGGGUAGGGGAGCGUUCUGUAAGCCGUCGAAGGUGGACUGUGAGGUCUGCUGGAGGUAUCAGAAGUGCGAAUGCUGACAUAAGUAACGAUAAAGCGGGUGAAAAGCCCGCUCGCCGGAAGACCAAGGGUUCCUGUCCAACGUUAAUCGGGGCAGGGUGAGUCGACCCCUAAGGCGAGGCCGAAAGGCGUAGUCGAUGGGAAACGGGUUAAUAUUCCCGUACUCGGUGUUACUGCGAAGGGGGGACGGAGAAGGCUAUGUUAGCCGGGCGACGGUUGUCCCGGUUUAAGCAUGUAGGCGGAGGUCUUAGGUAAAUCCGGGACCUUAUCAACGCUGAGGUGUGAYGACGAGGCACUACGGUGCUGAAGUAACAAAUGCCCUGCUUCCAGGAAAAGCCUCUAAGCAUCAGGUAACAUYGAAUCGUACCCCAAACCGACACAGGUGGUCAGGUAGAGAAUACCAAGGCGCUUGAGAGAACUCGGGUGAAGGAACUAGGCAAAAUGGUGCCGUAACUUCGGGAGAAGGCACGCUGUCGGUAGGUGAAGGGACUUGCUCCUGGAGCCGAAGGCAGUCGAAGAUACCAGCUGGCUGCAACUGUUUAUUAAAAACACAGCACUGUGCAAACACGAAAGUGGACGUAUACGGUGUGACGCCUGCCCGGUGCCGGAAGGUUAAUUGAUGGGGUUAUCGCGCUGCGAGAAGCUCUUGAUCGAAGCCCCGGUAAACGGCGGCCGUAACUAUAACGGUCCUAAGGUAGCGAAAUUCCUUGUCGGGUAAGUUCCGACCUGCACGAAUGGCGUAAUGAUGGCCAGGCUGUCUCCACCCGAGACUCAGUGAAAUUGAACUCGCUGUGAAGAUGCAGUGUACCCGCGGCAAGACGGAAAGACCCCGUGAACCUUUACUAUAGCUUGACACUGAACAUUGAGCCUUGAUGUGUAGGAUAGGUGGGAGGCUUUGAAGCGUGGACGCCAGUCUGCGUGGAGCCAUCCUUGAAAUACCACCCUUUAACGUUUGAUGUUCUAACCUGGCGCCGUAAUCCGGCGUGGGGACAGUGUCUGGUGGGUAGUUUGACUGGGGCGGUCUCCUCCCAAAGAGUAACGGAGGAGCACGAAGGUUAGCUAAUCACGGUCGGACAUCGUGAGGUUAGUGCAAUGGCAUAAGCUAGCUUGACUGCGAGAGUGACGGCUCGAGCAGGUGCGAAAGCAGGUCAUAGUGAUCCGGUGGUUCUGAAUGGAAGGGCCAUCGCUCAACGGAUAAAAGGUACUCCGGGGAUAACAGGCUGAUACCGCCCAAGAGUUCAUAUCGACGGCGGUGUUUGGCACCUCGAUGUCGGCUCAUCACAUCCUGGGGCUGAAGUAGGUCCCAAGGGUACGGCUGUUCGCCGUUUAAAGUGGUACGCGAGCUGGGUUUAGAACGUCGUGAGACAGUUCGGUCCCUAUCUGCCGUGGGCGCUGGAGAAUUGAGAGGGGUUGCUCCUAGUACGAGAGGACCGGAGUGAACGCACCACUGGUGUUCGGGUUGUCAUGCCAAUGGCAUUGCCCGGUAGCUAAGUGCGGAAAAGAUAAGCGCUGAAAGCAUCUAAGCGCGAAACUUGCCUCGAGAUGAGUUCUCCCUGGKUCCUUGAGACCCCUGAAGGGACGUUGAAGACUACGACGUUGAUAGGCCGGGUGUGUAAGCGCAGCGAUGCGUUGAGCUAACCGGUACUAAUGACCCGUGAGGCUUAACCUUACAACGCCAGAAGCGUUCUGGUNCUACGACGUUGAUAGGCCGGGUGUGUAAGCGCAGCGAUGCGUUGAGCUAACCGGUACUAAUGACCCGUGAGGCUUAACCUUACAACGCCAGAAGCGUUCUG
>NQJN01000001.2954111.2956987 Bacteria;Proteobacteria;Gammaproteobacteria;Enterobacterales;Erwiniaceae;Erwinia;Erwinia amylovora
AGCGUACACGGUGGAUGCCCAGGCAGUCAGAGGCGAUGAAGGGCGUGCUAAUCUGCGAUAAGCGUCGGUAAGGUGAUAUGAACCGCAACAACCGACGAUACCCGAAUGGGGAAACCCAGUGCAAUCCGUUGCACUAUCAUGUCAUGAAUACAUAGUGGCAUGAGGCGAACCGGGGGAACUGAAACAUCUAAGUACCCCGAGGAAAAGAAAUCAACCGAGAUUCCCCCAGUAGCGGCGAGCGAACGGGGAACAGCCCAGAACCUGAAUCAGUUUGUGCCUUAGUGGAAGCGUCUGGAAAGUCGCGCAGUAAAGGGUGACAGCCCCGUACACAAAAAGGCACUUGCUGUGAGUUCGAUGAGUAGGGCGGGACACGUGACAUCCUGUCUGAAUAUGGGGGGACCAUCCUCCAAGGCUAAAUACUCCUGACUGACCGAUAGUGAACCAGUACCGUGAGGGAAAGGCGAAAAGAACCCCGGCGAGGGGAGUGAAACAGAACCUGAAACCGUGUACGUACAAGCAGUGGGAGCACCUUCGUGGUGUGACUGCGUACCUUUUGUAUAAUGGGUCAGCGACUUAUAUUCUGUAGCAAGGUUAACCGUAUAGGGGAGCCGCAGGGAAACCGAGUCUUAACUGGGCGUUAAGUUGCAGGGUAUAGACCCGAAACCCGGUGAUCUAGCCAUGGGCAGGUUGAAGGUUGGGUAACACUAACUGGAGGACCGAACCGACUAAUGUUGAAAAAUUAGCGGAUGACCUGUGGCUGGGGGUGAAAGGCCAAUCAAACCGGGAGAUAGCUGGUUCUCCCCGAAAGCUAUUUAGGUAGCGCCUCGUGAACUCAUCUCCGGGGGUAGAGCACUGUUUCGGCUAGGGGGCCAUCCCGGCUUACCAACCCGAUGCAAACUGCGAAUACCGGAGAAUGUUAUCACGGGAGACACACGGCGGGUGCUAACGUCCGUCGUGAAGAGGGAAACAACCCAGACCGCCAGCUAAGGUCCCAAAGUCAUGGUUAAGUGGGAAACGAUGUGGGAAGGCACAGACAGCCAGGAUGUUGGCUUAGAAGCAGCCAUCAUUUAAAGAAAGCGUAAUAGCUCACUGGUCGAGUCGGCCUGCGCGGAAGAUGUAACGGGGCUAAACCAUGCACCGAAGCUGCGGCAGCGGACGUAUCACCCAAGCAGAUUCACUGAAGUGGAUAACGAUUGACGGAGCGCAGCGACGUCAAUGCGCCCAUGAAAGUCGAGUCGGCUUCGGGAUACGUCCGUUGGGUAGGGGAGCGUUCUGUAAGCCGUUGAAGGUGUGCUGUGAGGCAUGCUGGAGGUAUCAGAAGUGCGAAUGCUGACAUAAGUAACGAUAAAGCGGGUGAAAAGCCCGCUCGCCGGAAGACCAAGGGUUCCUGUCCAACGUUAAUCGGGGCAGGGUGAGUCGACCCCUAAGGCGAGGCCGAAAGGCGUAGUCGAUGGGAAACGGGUUAAUAUUCCCGUACUGGGUGUUACUGCGAAGGGGGGACGGAGAAGGCUAUGUUAGCCGGGCGACGGUUGUCCCGGUUUAAGCGUGCAGGCUUGAGUUCCAGGCAAAUCCGGAACUCUUUAAGGCUGAGGCGUGAUGACGAGGCACCACGGUGCUGAAGUAACAAAUGCCCUGCUUCCAGGAAAAGCCUCUAAGCAUCAGGUAACAUCCAAUCGUACCCCAAACCGACACAGGUGGUCAGGUAGAGAAUACCAAGGCGCUUGAGAGAACUCGGGUGAAGGAACUAGGCAAAAUGGUGCCGUAACUUCGGGAGAAGGCACGCUGGCGCGUAGGUGAAGCGACUUGCUCGUGGAGCUGAAGCCAGUCGAAGAUACCAGCUGGCUGCAACUGUUUAUUAAAAACACAGCACUGUGCAAACACGAAAGUGGACGUAUACGGUGUGACGCCUGCCCGGUGCCGGAAGGUUAAUUGAUGGGGUUAUCCGCAAGGAGAAGCUCUUGAUCGAAGCCCCGGUAAACGGCGGCCGUAACUAUAACGGUCCUAAGGUAGCGAAAUUCCUUGUCGGGUAAGUUCCGACCUGCACGAAUGGCGUAAUGAUGGCCAGGCUGUCUCCACCCGAGACUCAGUGAAAUUGAACUCGCUGUGAAGAUGCAGUGUACCCGCGGCAAGACGGAAAGACCCCGUGAACCUUUACUACAGCUUGACACUGAACAUUGAGCCUUGAUGUGUAGGAUAGGUGGGAGGCUUCGAAGCGUGGACGCCAGUCUGCGUGGAGCCAACCUUGAAAUACCACCCUUUAACGUUUGAUGUUCUAACCUGGCGCCGUUACCCGGCGUGGGGACAGUGUCUGGUGGGUAGUUUGACUGGGGCGGUCUCCUCCCAAAGAGUAACGGAGGAGCACGAAGGUCAGCUAAUCACGGUCGGACAUCGUGAGGUUAGUGCAAUGGCAUAAGCUGGCUUGACUGCGAGAGUGACGGCUCAAGCAGGUGCGAAAGCAGGUCAUAGUGAUCCGGUGGUUCUGAAUGGAAGGGCCAUCGCUCAACGGAUAAAAGGUACUCCGGGGAUAACAGGCUGAUACCGCCCAAGAGUUCAUAUCGACGGCGGUGUUUGGCACCUCGAUGUCGGCUCAUCACAUCCUGGGGCUGAAGUAGGUCCCAAGGGUACGGCUGUUCGCCGUUUAAAGUGGUACGCGAGCUGGGUUUAGAACGUCGUGAGACAGUUCGGUCCCUAUCUGCCGUGGGCGCUGGAAGAUUGAGAGGGGUUGCUCCUAGUACGAGAGGACCGGAGUGAACGCACCGCUGGUGUUCGGGUUGUCAUGCCAAUGGCAUUGCCCGGUAGCUAAGUGCGGAAAAGAUAAGCGCUGAAAGCAUCUAAGCGCGAAACUUGCCUCGAGAUGAAUCUUCCCUGACUCCUUGA
>NQJK01000007.19734.22609 Bacteria;Proteobacteria;Gammaproteobacteria;Enterobacterales;Erwiniaceae;Erwinia;Erwinia amylovora
AGCGUACACGGUGGAUGCCCAGGCAGUCAGAGGCGAUGAAGGGCGUGCUAAUCUGCGAUAAGCGUCGGUAAGGUGAUAUGAACCGCAACAACCGACGAUACCCGAAUGGGGAAACCCAGUGCAAUCCGUUGCACUAUCAUGUCAUGAAUACAUAGUGGCAUGAGGCGAACCGGGGGAACUGAAACAUCUAAGUACCCCGAGGAAAAGAAAUCAACCGAGAUUCCCCCAGUAGCGGCGAGCGAACGGGGAACAGCCCAGAACCUGAAUCAGUUUGUGCCUUAGUGGAAGCGUCUGGAAAGUCGCGCAGUAAAGGGUGACAGCCCCGUACACAAAAAGGCACUUGCUGUGAGUUCGAUGAGUAGGGCGGGACACGUGACAUCCUGUCUGAAUAUGGGGGGACCAUCCUCCAAGGCUAAAUACUCCUGACUGACCGAUAGUGAACCAGUACCGUGAGGGAAAGGCGAAAAGAACCCCGGCGAGGGGAGUGAAACAGAACCUGAAACCGUGUACGUACAAGCAGUGGGAGCACCUUCGUGGUGUGACUGCGUACCUUUUGUAUAAUGGGUCAGCGACUUAUAUUCUGUAGCAAGGUUAACCGUAUAGGGGAGCCGCAGGGAAACCGAGUCUUAACUGGGCGUUAAGUUGCAGGGUAUAGACCCGAAACCCGGUGAUCUAGCCAUGGGCAGGUUGAAGGUUGGGUAACACUAACUGGAGGACCGAACCGACUAAUGUUGAAAAAUUAGCGGAUGACCUGUGGCUGGGGGUGAAAGGCCAAUCAAACCGGGAGAUAGCUGGUUCUCCCCGAAAGCUAUUUAGGUAGCGCCUCGUGAACUCAUCUCCGGGGGUAGAGCACUGUUUCGGCUAGGGGGCCAUCCCGGCUUACCAACCCGAUGCAAACUGCGAAUACCGGAGAAUGUUAUCACGGGAGACACACGGCGGGUGCUAACGUCCGUCGUGAAGAGGGAAACAACCCAGACCGCCAGCUAAGGUCCCAAAGUCAUGGUUAAGUGGGAAACGAUGUGGGAAGGCACAGACAGCCAGGAUGUUGGCUUAGAAGCAGCCAUCAUUUAAAGAAAGCGUAAUAGCUCACUGGUCGAGUCGGCCUGCGCGGAAGAUGUAACGGGGCUAAACCAUGCACCGAAGCUGCGGCAGCGGACGUAUCACCCAAGCAGAUUCACUGAAGUGGAUAACGAUUGACGGAGCGCAGCGACGUCAAUGCGCCAUCAAAGUCGAGUCGGCUUCGGGAUACGUCCGUUGGGUAGGGGAGCGUUCUGUAAGCCGUCGAAGGUGUGCUGUGAGGCAUGCUGGAGGUAUCAGAAGUGCGAAUGCUGACAUAAGUAACGAUAAAGCGGGUGAAAAGCCCGCUCGCCGGAAGACCAAGGGUUCCUGUCCAACGUUAAUCGGGGCAGGGUGAGUCGACCCCUAAGGCGAGGCCGAAAGGCGUAGUCGAUGGGAAACGGGUUAAUAUUCCCGUACUGGGUGUUACUGCGAAGGGGGGACGGAGAAGGCUAUGUUAGCCGGGCGACGGUUGUCCCGGUUUAAGCGUGCAGGCUUGAGUUCCAGGCAAAUCCGGAACUCUUUAAGGCUGAGGCGUGAUGACGAGGCACCACGGUGCUGAAGUAACAAAUGCCCUGCUUCCAGGAAAAGCCUCUAAGCAUCAGGUAACAUCCAAUCGUACCCCAAACCGACACAGGUGGUCAGGUAGAGAAUACCAAGGCGCUUGAGAGAACUCGGGUGAAGGAACUAGGCAAAAUGGUGCCGUAACUUCGGGAGAAGGCACGCUGGCGCGUAGGUGAAGCGACUUGCUCGUGGAGCUGAAGCCAGUCGAAGAUACCAGCUGGCUGCAACUGUUUAUUAAAAACACAGCACUGUGCAAACACGAAAGUGGACGUAUACGGUGUGACGCCUGCCCGGUGCCGGAAGGUUAAUUGAUGGGGUUAUCCGUAAGGAGAAGCUCUUGAUCGAAGCCCCGGUAAACGGCGGCCGUAACUAUAACGGUCCUAAGGUAGCGAAAUUCCUUGUCGGGUAAGUUCCGACCUGCACGAAUGGCGUAAUGAUGGCCAGGCUGUCUCCACCCGAGACUCAGUGAAAUUGAACUCGCUGUGAAGAUGCAGUGUACCCGCGGCAAGACGGAAAGACCCCGUGAACCUUUACUACAGCUUGACACUGAACAUUGAGCCUUGAUGUGUAGGAUAGGUGGGAGGCUUUGAAGCGUGGACGCCAGUCUGCGUGGAGCCAACCUUGAAAUACCACCCUUUAACGUUUGAUGUUCUAACCUGGCGCCGUUACCCGGCGUGGGGACAGUGUCUGGUGGGUAGUUUGACUGGGGCGGUCUCCUCCCAAAGAGUAACGGAGGAGCACGAAGGUCAGCUAAUCACGGUCGGACAUCGUGAGGUUAGUGCAAUGGCAUAAGCUGGCUUGACUGCGAGAGUGACGGCUCAAGCAGGUGCGAAAGCAGGUCAUAGUGAUCCGGUGGUUCUGAAUGGAAGGGCCAUCGCUCAACGGAUAAAAGGUACUCCGGGGAUAACAGGCUGAUACCGCCCAAGAGUUCAUAUCGACGGCGGUGUUUGGCACCUCGAUGUCGGCUCAUCACAUCCUGGGGCUGAAGUAGGUCCCAAGGGUACGGCUGUUCGCCGUUUAAAGUGGUACGCGAGCUGGGUUUAGAACGUCGUGAGACAGUUCGGUCCCUAUCUGCCGUGGGCGCUGGAAGAUUGAGAGGGGUUGCUCCUAGUACGAGAGGACCGGAGUGAACGCACCGCUGGUGUUCGGGUUGUCAUGCCAAUGGCAUUGCCCGGUAGCUAAGUGCGGAAAAGAUAAGCGCUGAAAGCAUCUAAGCGCGAAACUUGCCUCGAGAUGAAUCUUCCCUGACUCCUUGA
>JRUQ01000058.1.1618 Bacteria;Proteobacteria;Gammaproteobacteria;Enterobacterales;Erwiniaceae;Erwinia;Erwinia typographi
GUUGGGUAGGGGAGCGUUCUGUAAGCCGUCGAAGGUGGUCUGUGAGGACUGCUGGAGGUAUCAGAAGUGCGAAUGCUGACAUAAGUAACGAUAAAGCGGGUGAAAAGCCCGCUCGCCGGAAGACCAAGGGUUCCUGUCCAACGUUAAUCGGGGCAGGGUGAGUCGACCCCUAAGGCGAGGCCGAAAGGCGUAGUCGAUGGGAAACAGGUUAAUAUUCCUGUACUCGGUGUUACUGCGAAGGGGGGACGGAGAAGGCUAUGUUAGCCGGGCGACGGUUGUCCCGGUUUAAGCGUGUAGGCUGGCGUUCCAGGCAAAUCCGGAACGCUGUAAGGCUGAGGCGUGAUGACGAGGCACCACGGUGCUGAAGUAACAAAUGCCCUGCUUCCAGGAAAAGCCUCUAAGCAUCAGGUAACACAGAAUCGUACCCCAAACCGACACAGGUGGUCAGGUAGAGAAUACCAAGGCGCUUGAGAGAACUCGGGUGAAGGAACUAGGCAAAAUGGUGCCGUAACUUCGGGAGAAGGCACGCUGUCGGUAAGUGAAACCCCCCGCGGGUGGAGCUGAAGGCAGUCGAAGAUACCAGCUGGCUGCAACUGUUUAUUAAAAACACAGCACUGUGCAAACACGAAAGUGGACGUAUACGGUGUGACGCCUGCCCGGUGCCGGAAGGUUAAUUGAUGGGGUUAUCGCAAGAGAAGCUCCUGAUCGAAGCCCCGGUAAACGGCGGCCGUAACUAUAACGGUCCUAAGGUAGCGAAAUUCCUUGUCGGGUAAGUUCCGACCUGCACGAAUGGCGUAAUGAUGGCCAGGCUGUCUCCACCCGAGACUCAGUGAAAUUGAACUCGCUGUGAAGAUGCAGUGUACCCGCGGCAAGACGGAAAGACCCCGUGAACCUUUACUACAGCUUGACACUGAACAUUGAGCCUUGAUGUGUAGGAUAGGUGGGAGGCUUUGAAGCGUGGACGCCAGUCUGCGUGGAGCCGACCUUGAAAUACCACCCUUUAACGUUUGAUGUUCUAACCUGGCGCCGUAAUCCGGCGUGGGGACAGUGUCUGGUGGGUAGUUUGACUGGGGCGGUCUCCUCCUAAAGAGUAACGGAGGAGCACGAAGGUCAGCUAAUCACGGUCGGACAUCGUGAGGUUAGUGCAAUGGCAUAAGCUGGCUUGACUGUGAGAGUGACGGCUCGAACAGGUGCGAAAGCAGGUCAUAGUGAUCCGGUGGUUCUGAAUGGAAGGGCCAUCGCUCAACGGAUAAAAGGUACUCCGGGGAUAACAGGCUGAUACCGCCCAAGAGUUCAUAUCGACGGCGGUGUUUGGCACCUCGAUGUCGGCUCAUCACAUCCUGGGGCUGAAGUAGGUCCCAAGGGUACGGCUGUUCGCCGUUUAAAGUGGUACGCGAGCUGGGUUUAGAACGUCGUGAGACAGUUCGGUCCCUAUCUGCCGUGGGCGCUGGAAGAUUGAGAGGGGUUGCUCCUAGUACGAGAGGACCGGAGUGAACGCACCACUGGUGUUCGGGUUGUCAUGCCAAUGGCACUGCCCGGUAGCUAAGUGCGGAAAAGAUAAGCGCUGAAAGCAUCUAAGCGCGAAACUUGCCUCGAGAUGAAUCUUCCCUGGGCCUUU
>BCTN01000062.1.1170 Bacteria;Proteobacteria;Gammaproteobacteria;Enterobacterales;Erwiniaceae;Erwinia;Erwinia persicina NBRC 102418
GGAGCUGAAGGCAGUCGAAGAUACCAGCUGGCUGCAACUGUUUAUUAAAAACACAGCACUGUGCAAACACGAAAGUGGACGUAUACGGUGUGACGCCUGCCCGGUGCCGGAAGGUUAAUUGAUGGGGUUAUCCGCAAGGAGAAGCUCUUGAUCGAAGCCCCGGUAAACGGCGGCCGUAACUAUAACGGUCCUAAGGUAGCGAAAUUCCUUGUCGGGUAAGUUCCGACCUGCACGAAUGGCGUAAUGAUGGCCAGGCUGUCUCCACCCGAGACUCAGUGAAAUUGAACUCGCUGUGAAGAUGCAGUGUACCCGCGGCAAGACGGAAAGACCCCGUGAACCUUUACUACAGCUUGACACUGAACAUUGAGCCUUGAUGUGUAGGAUAGGUGGGAGGCUUUGAAGCGUGGACGCCAGUCUGCGUGGAGCCAACCUUGAAAUACCACCCUUUAACGUUUGAUGUUCUAACCUGGCGCCGUAAUCCGGCGUGGGGACAGUGUCUGGUGGGUAGUUUGACUGGGGCGGUCUCCUCCUAAAGAGUAACGGAGGAGCACGAAGGUUAGCUAAUCACGGUCGGACAUCGUGAGGUUAGUGCAAUGGCAUAAGCUAGCUUGACUGCGAGAGUGACGGCUCGAGCAGGUGCGAAAGCAGGUCAUAGUGAUCCGGUGGUUCUGAAUGGAAGGGCCAUCGCUCAACGGAUAAAAGGUACUCCGGGGAUAACAGGCUGAUACCGCCCAAGAGUUCAUAUCGACGGCGGUGUUUGGCACCUCGAUGUCGGCUCAUCACAUCCUGGGGCUGAAGUAGGUCCCAAGGGUACGGCUGUUCGCCGUUUAAAGUGGUACGCGAGCUGGGUUUAGAACGUCGUGAGACAGUUCGGUCCCUAUCUGCCGUGGGCGCUGGAGAAUUGAGAGGGGUUGCUCCUAGUACGAGAGGACCGGAGUGAACGCACCGCUGGUGUUCGGGUUGUCAUGCCAAUGGCAUUGCCCGGUAGCUAAGUGCGGAAAAGAUAAGCGCUGAAAGCAUCUAAGCGCGAAACUUGCCUCGAGAUGAAUUCUCCCUGGGGCCCUGAGCCCCCUGAAGGGACGUUGAAGACUACGACGUUGAUAGGCCGGGUGUGUAAGCGCAGCGAUGCGUUGAGCUAACCGGUACUAAUGACCCGUGAGGCUUAACCUU
>MRBS01000006.237495.240190 Bacteria;Proteobacteria;Gammaproteobacteria;Enterobacterales;Erwiniaceae;Erwinia;Pantoea sp. 1.19
UGGAAAGGCCGACGGUACAGGGUGACAGUCCCGUACACAAAAGCGCACCGGCUGUGAGCUCGAUGAGUAGGGCGGGACACGUGAUAUCCUGUCUGAAGAUGGGGGGACCAUCCUCCAAGGCUAAAUACUCCUGACUGACCGAUAGUGAACCAGUACCGUGAGGGAAAGGCGAAAAGAACCCCGGCGAGGGGAGUGAAACAGAACCUGAAACCGUGUACGUACAAGCAGUGGGAGCACCCUUCGGGGUGUGACUGCGUACCUUUUGUAUAAUGGGUCAGCGACUUAUAUUCUGUAGCAAGGUUAACCGNCGACGGUACAGGGUGACAGUCCCGUACACAAAAGCGCACCGGCUGUGAGCUCGAUGAGUAGGGCGGGACACGUGAUAUCCUGUCUGAAGAUGGGGGGACCAUCCUCCAAGGCUAAAUACUCCUGACUGACCGAUAGUGAACCAGUACCGUGAGGGAAAGGCGAAAAGAACCCCGGCGAGGGGAGUGAAACAGAACCUGAAACCGUGUACGUACAAGCAGUGGGAGCACCCUUCGGGGUGUGACUGCGUACCUUUUGUAUAAUGGGUCAGCGACUUAUAUUCUGUAGCAAGGUUAACCGYAUAGGGGAGCCGCAGGGAAACCGAGUCUUAACUGGGCGUUAAGUUGCAGGGUAUAGACCCGAAACCCGGUGAUCUAGCCAUGGGCAGGUUGAAGGUUGGGUAACACUAACUGGAGGACCGAACCGACUAAUGUUGAAAAAUUAGCGGAUGACUUGUGGCUGGGGGUGAAAGGCCAAUCAAACCGGGAGAUAGCUGGUUCUCCCCGAAAGCUAUUUAGGUAGCGCCUCGUGAACUCAUCUUCGGGGGUAGAGCACUGUUUCGGCUAGGGGGCCAUCCCGGCUUACCAACCCGAUGCAAACUGCGAAUACCGAAGAAUGUUAUCACGGGAGACACACGGCGGGUGCUAACGUCCGUCGUGAAGAGGGAAACAACCCAGACCGCCAGCUAAGGUCCCAAAGUCAUGGUUAAGUGGGAAACGAUGUGGGAAGGCACAGACAGCCAGGAUGUUGGCUUAGAAGCAGCCAUCAUUUAAAGAAAGCGUAAUAGCUCACUGGUCGAGUCGGCCUGCGCGGAAGAUGUAACGGGGCUAAACCAUGCACCGAAGCUGCGGCAGCGACGCUUAUGCGUUGUUGGGUAGGGGAGCGUUCUGUAAGCCGCAGAAGGUGGCCUGUGAGGGCCGCUGGAGGUAUCAGAAGUGCGAAUGCUGACAUAAGUAACGAUAAAGCGGGUGAAAAGCCCGCUCGCCGGAAGACCAAGGGUUCCUGUCCAACGUUAAUCGGGGCAGGGUGAGUCGACCCCUAAGGCGAGGCCGAAAGGCGUAGUCGAUGGGAAACGGGUUAAUAUUCCCGUACUUGGUGUUACUGCGAAGGGGGGACGGAGAAGGCUAGGUUAUCCGGGCGACGGUCGUCCCGGUUUAAGCGUGUAGGCUGACUUUCCAGGCAAAUCCGGAAAGUUAAGGCUGAGGCGUGACGACGAGGCACUACGGUGCUGAAGUAACUGAUGCCCUGCUUCCAGGAAAAGCCUCUAAGCUCCAGGUAACGUCAAAUCGUACCCCAAACCGACACAGGUGGUCAGGUAGAGAAUACCAAGGCGCUUGAGAGAACUCGGGUGAAGGAACUAGGCAAAAUGGUGCCGUAACUUCGGGAGAAGGCACGCUGGCGCGUAGGUGAAGGGACUUGCUCCCGGAGCCGAAGCCAGUCGAAGAUACCAGCUGGCUGCAACUGUUUAUUAAAAACACAGCACUGUGCAAACACGAAAGUGGACGUAUACGGUGUGACGCCUGCCCGGUGCCGGAAGGUUAAUUGAUGGGGUUAUCCGCAAGGAGAAGCUCUUGAUCGAAGCCCCGGUAAACGGCGGCCGUAACUAUAACGGUCCUAAGGUAGCGAAAUUCCUUGUCGGGUAAGUUCCGACCUGCACGAAUGGCGUAAUGAUGGCCAGGCUGUCUCCACCCGAGACUCAGUGAAAUUGAACUCGCUGUGAAGAUGCAGUGUACCCGCGGCAAGACGGAAAGACCCCGUGAACCUUUACUACAGCUUGACACUGAACAUUGAGCCUUGAUGUGUAGGAUAGGUGGGAGGCUUUGAAGCGUGGACGCCAGUCUGCGUGGAGCCAACCUUGAAAUACCACCCUUUAAUGUUUGAUGUUCUAACGUGGCCCCGUAAUCCGGGGUGCGGACAGUGUCUGGUGGGUAGUUUGACUGGGGCGGUCUCCUCCCAAAGAGUAACGGAGGAGCACGAAGGUCAGCUAAUCACGGUCGGACAUCGUGAGGUUAGUGCAAAGGCAUAAGCUGGCUUGACUGCGAGAGUGACGGCUCGAGCAGGUGCGAAAGCAGGUCUUAGUGAUCCGGUGGUUCUGAAUGGAAGGGCCAUCGCUCAACGGAUAAAAGGUACUCCGGGACGACGUUGAUAGGCCGGGUGUGUAAGCGCAGCGAUGCGUUGAGCUAACCGGUACUAAUGACCCGUGAGGCUUAACCUUACAACGCCAGAGGCGUUCUUGAGAGACGAUUUUCAGCCCAGUUCAUAACGGAUUGAAGCCGUGCGGCCGGAUGGCGGCGCGGACAACAGAAUUUGCCUGGCGGCUGUAGCGCGGUGGUCCCACCUGACCCCAUGCCGAACUCAGAAGUGAAACGCCGUAGCGCCGAUGGUAGUGU
>APJK01000368.145.3049 Bacteria;Proteobacteria;Gammaproteobacteria;Enterobacterales;Erwiniaceae;Erwinia;Erwinia tracheiphila PSU-1
GGUUAAGUGACGAAGCGUACACGGUGGAUGCCCUGGCAGUCAGAGGCGAUGAAGGGCGUGCUAAUCUGCGAUAAGCGUCGGUAAGGUGAUAUGAACCGCGAUACCCGACGAUACCCGAAUGGGGAAACCCGGUGCACUUGUGCAUCAUUGCAGCAUGAAUACAUAGUGCUGCAAGGCGAACCGGGGGAACUGAAACAUCUCAGUACCCCGAGGAAAAGAAAUCAACCGAGAUUCCCCCAGUAGCGGCGAGCGAACGGGGAGGAGCCCGGAACCAUCAUCAGCUUGUGCAUCAGUGGAAGCGUCUGGAAAGUCGCAGGGUACAGGGUGAUACUCCCGUACACGAAGGUGCACAUGCUGUGAGUUCGAAGAGUAGGGCGGGACACGUGUUAUCCUGUCUGAAUAUGGGGGGACCAUCCUCCAAGGCUAAAUACUCCUGACUGACCGAUAGUGAACCAGUACCGUGAGGGAAAGGCGAAAAGAACCCCGGCGAGGGGAGUGAAACAGAACCUGAAACCGUGUACGUACAAGCAGUGGGAGCACCUUCGUGGUGUGACUGCGUACCUUUUGUAUAAUGGGUCAGCGACUUGUAUUCUGUAGCAAGGUUAACCGAAUAGGGGAGCCGCAGGGAAACCGAGUCUUAACUGGGCGUUAAGUUGCAGGGUACAGACCCGAAACCCGGUGAUCUAGCCAUGGGCAGGUUGAAGGUUGGGUAACACUAACUGGAGGACCGAACCGACUAAUGUUGAAAAAUUAGCGGAUGACCUGUGGCUGGGGGUGAAAGGCCAAUCAAACCGGGAGAUAGCUGGUUCUCCCCGAAAGCUAUUUAGGUAGCGCCUCGUGAAGUCAUCUGCGGGGGUAGAGCACUGUUUCGGCCAGGGGGCCAUCCCGGCUUACCGAUCCGAUGCAAACUCCGAAUACCGCAGAAUGUUAUCACGGGAGACACACGGCGGGUGCUAACGUCCGUCGUGAAGAGGGAAACAACCCAGACCGCCAGCUAAGGUCCCAAAGUCAUGGUUAAGUGGGAAACGAUGUGGGAAGGCCCAGACAGCCAGGAUGUUGGCUUAGAAGCAGCCAUCAUUUAAAGAAAGCGUAAUAGCUCACUGGUCGAGUCGGCCUGCGCGGAAGAUGUAACGGGGCUAAACCAUGCACCGAAGCUGCGGCAGCGGCGCGUAAGCGUUGUUGGGUAGGGGAGCGUUCUGUAAGCCGUGGAAGGUGUGCUGUGAGGCAUGCUGGAGGUAUCAGAAGUGCGAAUGCUGACAUAAGUAACGAUAAAGCGGGUGAAAAGCCCGCUCGCCGGAAGACCAAGGGUUCCUGUCCAACGUUAAUCGGGGCAGGGUGAGUCGACCCCUAAGGCGAGGCCGAAAGGCGUAGUCGAUGGGAAACGGGUUAAUAUUCCCGUACUCGGUGUUGCUGCGAAGGGGGGACGGAGAAGGCUAUGUCAUCCGGGCGACGGUUGUCCCGGUUUAAGCGUGUAGGCUGUUUUUCCAGGCAAAUCCGGAAAAUCAAGGCUGAGGCGUGAUGACGAGGCACCACGGUGCUGAAGUGACAAAUGCCCUGCUUCCAGGAAAAGCCUCUAAGCAUCAGGCAACAGAGAAUCGUACCCGAAACCGACACAGGUGGUCAGGUAGAGAAUACCAAGGCGCUUGAGAGAACCCGGGUGAAGGAACUAGGCAAAAUGGUGCCGUAACUUCGGGAGAAGGCACGCUGGCGCGUAGGUGAAGGGACGUGCUCCCGGAGCUGAAGCCAGUCGAAGAUACCAGCUGGCUGCAACUGUUUAUUAAAAACACAGCACUGUGCAAACACGAAAGUGGACGUAUACGGUGUGACGCCUGCCCGGUGCCGGAAGGUUAAUUGAUGGGGUUAGCGGCAACGCGAAGCUCCUGAUCGAAGCCCCGGUAAACGGCGGCCGUAACUAUAACGGUCCUAAGGUAGCGAAAUUCCUUGUCGGGUAAGUUCCGACCUGCACGAAUGGCGUAAUGAUGGCCAGGCUGUCUCCACCCGGGACUCAGUGAAAUUGAACUCGCUGUGAAGAUGCAGUGUACCCGCGGCAAGACGGAAAGACCCCGUGAACCUUUACUACAGCUUGACACUGAACACUGAGCCUUGAUGUGCAGGAUAGGUGGGAGGCUUUGAAGCGCGGACGCCAGUUCGUGUGGAGCCAUCCUUGAAAUACCACCCUUUAACGUUUGGUGUUCUAACCUUGCGCCGUGAUCCGGCGCGGGGACAGUGUCUGGUGGGUAGUUUGACUGGGGCGGUCUCCUCCCAAAGCGUAACGGAGGAGCACGAAGGUUGGCUAAUCCUGGUCGGACAUCAGGAGGUUAGUGCAAUGGCAUAAGCCAGCCUGACUGCGAGCGUGACGGCGCGAGCAGAUGCGAAAGCAGGUCAUAGUGAUCCGGUGGUUCUGAAUGGAAGGGCCAUCGCUCAACGGAUAAAAGGUACUCCGGGGAUAACAGGCUGAUACCGCCCAAGAGUUCAUAUCGACGGCGGUGUUUGGCACCUCGAUGUCGGCUCAUCACAUCCUGGGGCUGAAGCAGGUCCCAAGGGUACGGCUGUUCGCCGUUUAAAGUGGUACGCGAGCUGGGUUUAGAACGUCGUGAGACAGUUCGGUCCCUAUCUGCCGUGGGCGCUGGAGAAUUGAGGGGGUUUGCUCCCAGUACGAGAGGACCGGAGUGAACGCACCGCUGGUGUUCGGGUUGUCACGCCAGUGGCACAGCCCGGUAGCUAAGUGCGGAAAAGAUAAGCGCUGAAAGCAUCUAAGCGCGAAACUUGCCCCGAGAUGAGUUCUCCCUGUGGCUUAAAGCCACCUUAAGGGACGUUGAAGACGACGACGUUGAUAGGCCGGAUGUGUAAGCGCAGCGAUGCGUUGAGCUGACCGGUACUAAUGACCCGUGAGGCUUAACCUUAC
>MRUL01000051.20.2397 Bacteria;Proteobacteria;Gammaproteobacteria;Enterobacterales;Erwiniaceae;Erwinia;Izhakiella sp. D4N98
UGGGGUGACUGCGUACCUUUUGUAUAAUGGGUCAGCGACUUGUAUUCUGUAGCAAGGUUAACCGUAUAGGGGAGCCGUAGGGAAACCGAGUCUUAACCGGGCGCUAAGUUGCAGGGUACAGACCCGAAACCCGGUGAUCUAGCCAUGGGCAGGUUGAAGGUUGGGUAACACUAACUGGAGGACCGAACCGACUAAUGUUGAAAAAUUAGCGGAUGACCUGUGGCUGGGGGUGAAAGGCCAAUCAAACCGGGAGAUAGCUGGUUCUCCCCGAAAGCUAUUUAGGUAGCGCCUCGUGAACUCAUCUCCGGGGGUAGAGCACUGUUUCGGCUAGGGGGCCAUCCCGGCUUACCAACCCGAUGCAAACUGCGAAUACCGGAGAAUGUUAUCACGGGAGACACACGGCGGGUGCUAACGUCCGUCGUGAAGAGGGAAACAACCCAGACCGCCAGCUAAGGUCCCGAAGUCAUGGUUAAGUGGGAAACGAUGUGGGAAGGCCCAGACAGCCAGGAUGUUGGCUUAGAAGCAGCCAUCAUUUAAAGAAAGCGUAAUAGCUCACUGGUCGAGUCGGCCUGCGCGGAAGAUGUAACGGGGCUAAACCAUGCACCGAAGCUGCGGCAGCGGCACGCAAGUGCCGUUGGGUAGGGGAGCGUUCUGUAAGCCGUCGAAGGUGGCCUGUGAGGGCUGCUGGAGGUAUCAGAAGUGCGAAUGCUGACAUAAGUAACGAUAAAGCGGGUGAAAAGCCCGCUCGCCGGAAGACCAAGGGUUCCUGUCCAACGUUAAUCGGGGCAGGGUGAGUCGACCCCUAAGGCGAGGCCGAAAGGCGUAGUCGAUGGGAAACGGGUUAAUAUUCCCGUACUUGGUGUUACUGCGAAGGGGGGACGGAGAAGGCUAUGUCAUCCGGGCGACGGUUGUCCCGGUUUAAGCGUGCAGGUGUGUGCUCCAGGCAAAUCCGGAGCGCUUUAACACUGAGGCGUGAUGACGAGGCGCUACGGCGCUGAAGUGACAAAUGCCCUGCUUCCAGGAAAAGCCUCUAAGCUCCAGGUAACACGAAAUCGUACCCGAAACCGACACAGGUGGUCAGGUAGAGAAUACCAAGGCGCUUGAGAGAACCCGGGUGAAGGAACUAGGCAAAAUGGUGCCGUAACUUCGGGAGAAGGCACGCUGGCGCGUAGGUGGAGGGACUCGCUCCCCGAGCCGAAGCCAGUCGCAGAUACCAGCUGGCUGCAACUGUUUAUUAAAAACACAGCACUGUGCAAACACGAAAGUGGACGUAUACGGUGUGACGCCUGCCCGGUGCCGGAAGGUUAAUUGAUGGGGUUAUCGCAAGAGAAGCUCCUGAUCGAAGCCCCGGUAAACGGCGGCCGUAACUAUAACGGUCCUAAGGUAGCGAAAUUCCUUGUCGGGUAAGUUCCGACCUGCACGAAUGGCGUAAUGAUGGCCAGGCUGUCUCCACCCGGGACUCAGUGAAAUUGAACUCGCUGUGAAGAUGCAGUGUACCCGCGGCAAGACGGAAAGACCCCGUGAACCUUUACUACAGCUUGACACUGAACAUUGAGCCUUGAUGUGCAGGAUAGGUGGGAGGCUAUGAAGCGUGGACGCCAGUCUGCGCGGAGCCAACCUUGAAAUACCACCCUUUAAUGUUUGAUGUUCUAACCUUGCGCCGUGAUCCGGCGCGGGGACAGUGUCUGGUGGGUAGUUUGACUGGGGCGGUCUCCUCCCAAAGCGUAACGGAGGAGCACGAAGAUGGGCUAAUCACGGUCGGACAUCGUGAGGUUAGUGCAAAGGCAUAAGCCCGUUUGACUGCGAGAGUGACGGCUCGAGCAGGUGCGAAAGCAGGUCUUAGUGAUCCGGUGGUUCUGAAUGGAAGGGCCAUCGCUCAACGGAUAAAAGGUACUCCGGGGAUAACAGGCUGAUACCGCCCAAGAGUUCAUAUCGACGGCGGUGUUUGGCACCUCGAUGUCGGCUCAUCACAUCCUGGGGCUGCAGCAGGUCCCAAGGGUAUGGCUGUUCGCCAUUUAAAGUGGUACGCGAGCUGGGUUUAGAACGUCGUGAGACAGUUCGGUCCCUAUCUGCCGUGGGCGCUGGAGAACUGAGGGGGGCUGCUCCUAGUACGAGAGGACCGGAGUGGACGCACCACUGGUGUACGGGUUGUCAUGCCAAUGGCACUGCCCGGUAGCUAAGUGCGGAAGAGAUAAGUGCUGAAAGCAUCUAAGCACGAAACUUGCCCCGAGAUGAGUUCUCCCUGACUCCUUGAGAGUCCUGAAGGGACGUUGAAGACGACGACGUUGAUAGGCCGGAUGUGUAAGCGCAGCGAUGCGUUGAGCUGACCGGUACUAAUGACCCGUGAGGCUUAACCUUACAACGCCAGAGGCGUUCUG
>FPLL01002084.2.1838 Bacteria;Proteobacteria;Gammaproteobacteria;Enterobacterales;Erwiniaceae;Erwinia;metagenome
CCUUAGCAGCCAUCAUUUAAAGAAAGCGUAAUAGCUCACUGGUCGAGUCGGCCUGCGCGGAAGAUGUAACGGGGCUAAACCAUGCACCGAAGCUGCGGCAGCGACGCUUAUGCGUUGUUGGGUAGGGGAGCGUUCUGUAAGCCGUCGAAGGUGGACUGUGAGGUCUGCUGGAGGUAUCAGAAGUGCGAAUGCUGACAUAAGUAACGAUAAAGCGGGUGAAAAGCCCGCUCGCCGGAAGACCAAGGGUUCCUGUCCAACGUUAAUCGGGGCAGGGUGAGUCGACCCCUAAGGCGAGGCCGAAAGGCGUAGUCGAUGGGAAACAGGUUAAUAUUCCUGUACUCGGUGUUACUGCGAAGGGGGGACGGAGAAGGCUAUGUUAGCCGGGCGACGGUUGUCCCGGUUUAAGCAUGUAGGCGGAGAGUUUAGGUAAAUCCGGACUCUUUUAACGCUGAGGUGUGAUGACGAGGCACUACGGUGCUGAAGUAACAAAUGCCCUGCUUCCAGGAAAAGCCUCUAAGCAUCAGGUAACACAGAAUCGUACCCCAAACCGACACAGGUGGUCAGGUAGAGAAUACCAAGGCGCUUGAGAGAACUCGGGUGAAGGAACUAGGCAAAAUGGUGCCGUAACUUCGGGAGAAGGCACGCUGGCGCGUAGGUGAAGGGACUUGCUCCCGGAGCUGAAGCCAGUCGAAGAUACCAGCUGGCUGCAACUGUUUAUUAAAAACACAGCACUGUGCAAACACGAAGGUGGACGUAUACGGUGUGACGCCUGCCCGGUGCCGGAAGGUUAAUUGAUGGGGUUAUCCGCAAGGAGAAGCUCUUGAUCGAAGCCCCGGUAAGCGGCGGCCGUAACAAUAACGGUCCUAAGGUAGCGAAAUUCCUUGUCGGGUAAGUUCCGACCUGCACGAAUGGCGUAAUGAUGGCCAGGCUGUCUCCACCCGAGACUCAGUGAAAUUGAACUCGCUGUGAAGAUGCAGUGUACCCGCGGCAAGACGGAAAGACCCCGUGAACCUUUACUAUAGCUUGACACUGAAUAUUGAACCUUGAUGUGUAGGAUAGGUGGGAGGCUUUGAAGCGUGGACGCCAGUCUGCGUGGAGCCAACCUUGAAAUACCACCCUUUAACGUUUGAUGUUCUAACCUGGCGCCGUAAUCCGGCGUGGGGACAGUGUCUGGUGGGUAGUUUGACUGGGGCGGUCUCCUCCUGAAGAGUAACGGAGGAGCACGAUGGUUAGCUAAUCACGGUCGGACAUCGUGAGGUUAGUGCAAUGGCAUAAGCUAGCUUGACUGCGAGAGUGACGGCUCGAGCAGGUGCGAAAGCAGGUCAUAGUGAUCCGGUGGUUCUGAAUGGAAGGGCCAUCGCUCAACGGAUAAAAGGUACUCCGGGGAUAACAGGCUGAUACCGCCCAAGAGUUCAUAUCGACGGCGGUGUUUGGCACCUCGAUGUCGGCUCAUCACAUCCUGGGGCUGAAGUAGGUCCCAAGGGUACGGCUGUUCGCCGUUUAAAGUGGUACGCGAGCUGGGUUUAGAACGUCGUGAGACAGUUCGGUCCCUAUCUGCCGUGGGCGCUGGAAGAUUGAGAGGGGUUGCUCCUAGUACGAGAGGACCGGAGUGAACGCACCACUGGUGUUCGGGUUGUCAUGCCAAUGGCAUUGCCCGGUAGCUAAGUGCGGAAAAGACAAGCGCUGAAAGCAUCUAAGCGCGAAACUUGCCUCGAGAUGAAUCUUCCCUGGGCCUUUAAGGCCCCUGAAGGGACGUUGAAGACUACGACGUUGAUAGGCCGGGUGUGUAAGCGCAGCGAUGCGUUGAGCUAACCGGUACUAAUGACCCGUGAGGCUU
>BAYW01000035.2172.5078 Bacteria;Proteobacteria;Gammaproteobacteria;Enterobacterales;Erwiniaceae;Erwinia;Erwinia amylovora NBRC 12687
GGUUAAGCGACUAAGCGUACACGGUGGAUGCCCAGGCAGUCAGAGGCGAUGAAGGGCGUGCUAAUCUGCGAUAAGCGUCGGUAAGGUGAUAUGAACCGCAAUACCCGACGAUACCCGAAUGGGGAAACCCAGUGCAAUCCGUUGCACUAUCAUGUCAUGAAUACAUAGUGGCAUGAGGCGAACCGGGGGAACUGAAACAUCUAAGUACCCCGAGGAAAAGAAAUCAACCGAGAUUCCCCCAGUAGCGGCGAGCGAACGGGGAACAGCCCAGAACCUGAAUCAGUUUGUGCCUUAGUGGAAGCGUCUGGAAAGUCGCGCAGUAAAGGGUGACAGCCCCGUACACAAAAAGGCACUUGCUGUGAGUUCGAUGAGUAGGGCGGGACACGUGACAUCCUGUCUGAAUAUGGGGGGACCAUCCUCCAAGGCUAAAUACUCCUGACUGACCGAUAGUGAACCAGUACCGUGAGGGAAAGGCGAAAAGAACCCCGGCGAGGGGAGUGAAACAGAACCUGAAACCGUGUACGUACAAGCAGUGGGAGCACCUUCGUGGUGUGACUGCGUACCUUUUGUAUAAUGGGUCAGCGACUUAUAUUCUGUAGCAAGGUUAACCGUAUAGGGGAGCCGCAGGGAAACCGAGUCUUAACUGGGCGUUAAGUUGCAGGGUAUAGACCCGAAACCCGGUGAUCUAGCCAUGGGCAGGUUGAAGGUUGGGUAACACUAACUGGAGGACCGAACCGACUAAUGUUGAAAAAUUAGCGGAUGACCUGUGGCUGGGGGUGAAAGGCCAAUCAAACCGGGAGAUAGCUGGUUCUCCCCGAAAGCUAUUUAGGUAGCGCCUCGUGAACUCAUCUCCGGGGGUAGAGCACUGUUUCGGCUAGGGGGCCAUCCCGGCUUACCAACCCGAUGCAAACUGCGAAUACCGGAGAAUGUUAUCACGGGAGACACACGGCGGGUGCUAACGUCCGUCGUGAAGAGGGAAACAACCCAGACCGCCAGCUAAGGUCCCAAAGUCAUGGUUAAGUGGGAAACGAUGUGGGAAGGCACAGACAGCCAGGAUGUUGGCUUAGAAGCAGCCAUCAUUUAAAGAAAGCGUAAUAGCUCACUGGUCGAGUCGGCCUGCGCGGAAGAUGUAACGGGGCUAAACCAUGCACCGAAGCUGCGGCAGCGGCGCGAAUGCGUUGUUGGGUAGGGGAGCGUUCUGUAAGCCGUCGAAGGUGUGCUGUGAGGCAUGCUGGAGGUAUCAGAAGUGCGAAUGCUGACAUAAGUAACGAUAAAGCGGGUGAAAAGCCCGCUCGCCGGAAGACCAAGGGUUCCUGUCCAACGUUAAUCGGGGCAGGGUGAGUCGACCCCUAAGGCGAGGCCGAAAGGCGUAGUCGAUGGGAAACGGGUUAAUAUUCCCGUACUGGGUGUUACUGCGAAGGGGGGACGGAGAAGGCUAUGUUAGCCGGGCGACGGUUGUCCCGGUUUAAGCGUGCAGGCUUGAGUUCCAGGCAAAUCCGGAACUCUUUAAGGCUGAGGCGUGAUGACGAGGCACCACGGUGCUGAAGUAACAAAUGCCCUGCUUCCAGGAAAAGCCUCUAAGCAUCAGGUAACAUCCAAUCGUACCCCAAACCGACACAGGUGGUCAGGUAGAGAAUACCAAGGCGCUUGAGAGAACUCGGGUGAAGGAACUAGGCAAAAUGGUGCCGUAACUUCGGGAGAAGGCACGCUGGCGCGUAGGUGAAGCGACUUGCUCGUGGAGCUGAAGCCAGUCGAAGAUACCAGCUGGCUGCAACUGUUUAUUAAAAACACAGCACUGUGCAAACACGAAAGUGGACGUAUACGGUGUGACGCCUGCCCGGUGCCGGAAGGUUAAUUGAUGGGGUUAUCCGUAAGGAGAAGCUCUUGAUCGAAGCCCCGGUAAACGGCGGCCGUAACUAUAACGGUCCUAAGGUAGCGAAAUUCCUUGUCGGGUAAGUUCCGACCUGCACGAAUGGCGUAAUGAUGGCCAGGCUGUCUCCACCCGAGACUCAGUGAAAUUGAACUCGCUGUGAAGAUGCAGUGUACCCGCGGCAAGACGGAAAGACCCCGUGAACCUUUACUACAGCUUGACACUGAACAUUGAGCCUUGAUGUGUAGGAUAGGUGGGAGGCUUUGAAGCGUGGACGCCAGUCUGCGUGGAGCCAACCUUGAAAUACCACCCUUUAACGUUUGAUGUUCUAACCUGGCGCCGUAAUCCGGCGUGGGGACAGUGUCUGGUGGGUAGUUUGACUGGGGCGGUCUCCUCCCAAAGAGUAACGGAGGAGCACGAAGGUCAGCUAAUCACGGUCGGACAUCGUGAGGUUAGUGCAAUGGCAUAAGCUGGCUUGACUGCGAGAGUGACGGCUCGAGCAGGUGCGAAAGCAGGUCAUAGUGAUCCGGUGGUUCUGAAUGGAAGGGCCAUCGCUCAACGGAUAAAAGGUACUCCGGGGAUAACAGGCUGAUACCGCCCAAGAGUUCAUAUCGACGGCGGUGUUUGGCACCUCGAUGUCGGCUCAUCACAUCCUGGGGCUGAAGUAGGUCCCAAGGGUACGGCUGUUCGCCGUUUAAAGUGGUACGCGAGCUGGGUUUAGAACGUCGUGAGACAGUUCGGUCCCUAUCUGCCGUGGGCGCUGGAAGAUUGAGAGGGGUUGCUCCUAGUACGAGAGGACCGGAGUGAACGCACCGCUGGUGUUCGGGUUGUCAUGCCAAUGGCAUUGCCCGGUAGCUAAGUGCGGAAAAGAUAAGCGCUGAAAGCAUCUAAGCGCGAAACUUGCCUCGAGAUGAAUCUUCCCUGACUCCUUGAGAGUCCUGAAGGGACGUUGAAGACGACGACGUUGAUAGGCCGGGUGUGUAAGCGCAGCGAUGCGUUGAGCUAACCGGUACUAAUGACCCGUGAGGCUUAACCUU
>JXNU01000003.2670079.2673010 Bacteria;Proteobacteria;Gammaproteobacteria;Enterobacterales;Erwiniaceae;Erwinia;Erwinia tracheiphila
GGGUUGUGAGGUUAAGUGACGAAGCGUACACGGUGGAUGCCCUGGCAGUCAGAGGCGAUGAAGGGCGUGCUAAUCUGCGAUAAGCGUCGGUAAGGUGAUAUGAACCGCGAUACCCGACGAUACCCGAAUGGGGAAACCCGGUGCACUUGUGCAUCAUUGCAGCAUGAAUACAUAGUGCUGCAAGGCGAACCGGGGGAACUGAAACAUCUCAGUACCCCGAGGAAAAGAAAUCAACCGAGAUUCCCCCAGUAGCGGCGAGCGAACGGGGAGGAGCCCGGAACCAUCAUCAGCUUGUGCAUCAGUGGAAGCGUCUGGAAAGUCGCAGGGUACAGGGUGAUACUCCCGUACACGAAGGUGCACAUGCUGUGAGUUCGAAGAGUAGGGCGGGACACGUGUUAUCCUGUCUGAAUAUGGGGGGACCAUCCUCCAAGGCUAAAUACUCCUGACUGACCGAUAGUGAACCAGUACCGUGAGGGAAAGGCGAAAAGAACCCCGGCGAGGGGAGUGAAACAGAACCUGAAACCGUGUACGUACAAGCAGUGGGAGCACCUUCGUGGUGUGACUGCGUACCUUUUGUAUAAUGGGUCAGCGACUUGUAUUCUGUAGCAAGGUUAACCGAAUAGGGGAGCCGCAGGGAAACCGAGUCUUAACUGGGCGUUAAGUUGCAGGGUACAGACCCGAAACCCGGUGAUCUAGCCAUGGGCAGGUUGAAGGUUGGGUAACACUAACUGGAGGACCGAACCGACUAAUGUUGAAAAAUUAGCGGAUGACCUGUGGCUGGGGGUGAAAGGCCAAUCAAACCGGGAGAUAGCUGGUUCUCCCCGAAAGCUAUUUAGGUAGCGCCUCGUGAAGUCAUCUGCGGGGGUAGAGCACUGUUUCGGCCAGGGGGCCAUCCCGGCUUACCGAUCCGAUGCAAACUCCGAAUACCGCAGAAUGUUAUCACGGGAGACACACGGCGGGUGCUAACGUCCGUCGUGAAGAGGGAAACAACCCAGACCGCCAGCUAAGGUCCCAAAGUCAUGGUUAAGUGGGAAACGAUGUGGGAAGGCCCAGACAGCCAGGAUGUUGGCUUAGAAGCAGCCAUCAUUUAAAGAAAGCGUAAUAGCUCACUGGUCGAGUCGGCCUGCGCGGAAGAUGUAACGGGGCUAAACCAUGCACCGAAGCUGCGGCAGCGGCGCGUAAGCGUUGUUGGGUAGGGGAGCGUUCUGUAAGCCGUGGAAGGUGUGCUGUGAGGCAUGCUGGAGGUAUCAGAAGUGCGAAUGCUGACAUAAGUAACGAUAAAGCGGGUGAAAAGCCCGCUCGCCGGAAGACCAAGGGUUCCUGUCCAACGUUAAUCGGGGCAGGGUGAGUCGACCCCUAAGGCGAGGCCGAAAGGCGUAGUCGAUGGGAAACGGGUUAAUAUUCCCGUACUCGGUGUUGCUGCGAAGGGGGGACGGAGAAGGCUAUGUCAUCCGGGCGACGGUUGUCCCGGUUUAAGCGUGUAGGCUGUUUUUCCAGGCAAAUCCGGAAAAUCAAGGCUGAGGCGUGAUGACGAGGCACCACGGUGCUGAAGUGACAAAUGCCCUGCUUCCAGGAAAAGCCUCUAAGCAUCAGGCAACAGAGAAUCGUACCCGAAACCGACACAGGUGGUCAGGUAGAGAAUACCAAGGCGCUUGAGAGAACCCGGGUGAAGGAACUAGGCAAAAUGGUGCCGUAACUUCGGGAGAAGGCACGCUGGCGCGUAGGUGAAGGGACGUGCUCCCGGAGCUGAAGCCAGUCGAAGAUACCAGCUGGCUGCAACUGUUUAUUAAAAACACAGCACUGUGCAAACACGAAAGUGGACGUAUACGGUGUGACGCCUGCCCGGUGCCGGAAGGUUAAUUGAUGGGGUUAGCGGCAACGCGAAGCUCCUGAUCGAAGCCCCGGUAAACGGCGGCCGUAACUAUAACGGUCCUAAGGUAGCGAAAUUCCUUGUCGGGUAAGUUCCGACCUGCACGAAUGGCGUAAUGAUGGCCAGGCUGUCUCCACCCGGGACUCAGUGAAAUUGAACUCGCUGUGAAGAUGCAGUGUACCCGCGGCAAGACGGAAAGACCCCGUGAACCUUUACUACAGCUUGACACUGAACACUGAGCCUUGAUGUGCAGGAUAGGUGGGAGGCUUUGAAGCGCGGACGCCAGUUCGUGUGGAGCCAUCCUUGAAAUACCACCCUUUAACGUUUGGUGUUCUAACCUUGCGCCGUGAUCCGGCGCGGGGACAGUGUCUGGUGGGUAGUUUGACUGGGGCGGUCUCCUCCCAAAGCGUAACGGAGGAGCACGAAGGUUGGCUAAUCCUGGUCGGACAUCAGGAGGUUAGUGCAAUGGCAUAAGCCAGCCUGACUGCGAGCGUGACGGCGCGAGCAGAUGCGAAAGCAGGUCAUAGUGAUCCGGUGGUUCUGAAUGGAAGGGCCAUCGCUCAACGGAUAAAAGGUACUCCGGGGAUAACAGGCUGAUACCGCCCAAGAGUUCAUAUCGACGGCGGUGUUUGGCACCUCGAUGUCGGCUCAUCACAUCCUGGGGCUGAAGCAGGUCCCAAGGGUACGGCUGUUCGCCGUUUAAAGUGGUACGCGAGCUGGGUUUAGAACGUCGUGAGACAGUUCGGUCCCUAUCUGCCGUGGGCGCUGGAGAAUUGAGGGGGUUUGCUCCCAGUACGAGAGGACCGGAGUGAACGCACCGCUGGUGUUCGGGUUGUCACGCCAGUGGCACAGCCCGGUAGCUAAGUGCGGAAAAGAUAAGCGCUGAAAGCAUCUAAGCGCGAAACUUGCCCCGAGAUGAGUUCUCCCUGUGGCUUAAAGCCACCUUAAGGGACGUUGAAGACGACGACGUUGAUAGGCCGGAUGUGUAAGCGCAGCGAUGCGUUGAGCUGACCGGUACUAAUGACCCGUGAGGCUUAACCUUACAACGCCAGAGGCGUUCUG
>JRXF01000069.95.2668 Bacteria;Proteobacteria;Gammaproteobacteria;Enterobacterales;Erwiniaceae;Erwinia;Erwinia iniecta
UUGUGAGUUCGAUGAGUAGGGCGGGACACGUGACAUCCUGUCUGAAUAUGGGGGGACCAUCCUCCAAGGCUAAAUACUCCUGACUGACCGAUAGUGAACCAGUACCGUGAGGGAAAGGCGAAAAGAACCCCGGCGAGGGGAGUGAAACAGAACCUGAAACCGUGUACGUACAAGCAGUGGGAGCCUCUUAAAUGUGGGGUGACUGCGUACCUUUUGUAUAAUGGGUCAGCGACUUAUAUUCUGUAGCAAGGUUAACCGUAUAGGGGAGCCGCAGGGAAACCGAGUCUUAACUGGGCGUUAAGUUGCAGGGUAUAGACCCGAAACCCGGUGAUCUAGCCAUGGGCAGGUUGAAGGUUGGGUAACACUAACUGGAGGACCGAACCGACUAAUGUUGAAAAAUUAGCGGAUGACUUGUGGCUGGGGGUGAAAGGCCAAUCAAACCGGGAGAUAGCUGGUUCUCCCCGAAAGCUAUUUAGGUAGCGCCUCGUGAACUCAUCUCCGGGGGUAGAGCACUGUUUCGGCUAGGGGGCCAUCCCGGCUUACCAACCCGAUGCAAACUGCGAAUACCGGAGAAUGUUAUCACGGGAGACACACGGCGGGUGCUAACGUCCGUCGUGAAGAGGGAAACAACCCAGACCGCCAGCUAAGGUCCCAAAGUCAUGGUUAAGUGGGAAACGAUGUGGGAAGGCACAGACAGCCAGGAUGUUGGCUUAGAAGCAGCCAUCAUUUAAAGAAAGCGUAAUAGCUCACUGGUCGAGUCGGCCUGCGCGGAAGAUGUAACGGGGCUAAACCAUGCACCGAAGCUGCGGCAGCGACGCUUAUGCGUUGUUGGGUAGGGGAGCGUUCUGUAAGCCGUCGAAGGUGGACUGUGAGGUCUGCUGGAGGUAUCAGAAGUGCGAAUGCUGACAUAAGUAACGAUAAAGCGGGUGAAAAGCCCGCUCGCCGGAAGACCAAGGGUUCCUGUCCAACGUUAAUCGGGGCAGGGUGAGUCGACCCCUAAGGCGAGGCUGAAAAGCGUAGUCGAUGGGAAACAGGUUAAUAUUCCUGUACUUGGUGUUACUGCGAAGGGGGGACGGAGAAGGCUAGGUUAUCCGGGCGACGGUUGUCCCGGUUUAAGCGUGUAGGCUUGCAUUCCAGGCAAAUCCGGAAUGCUCCAAGGCUGAGGCGUGAUGACGAGCCACCACGGUGGUGAAGUAACUGAUGCCAUGCUUCCAGGAAAAGCCUCUAAGCUCCAGGUAACACGAAAUCGUACCCCAAACCGACACAGGUGGUCAGGUAGAGAAUACCAAGGCGCUUGAGAGAACUCGGGUGAAGGAACUAGGCAAAAUGGUGCCGUAACUUCGGGAGAAGGCACGCUGGCGCGUAGGUGAAGGGACUUGCUCCCGGAGCUGAAGCCAGUCGAAGAUACCAGCUGGCUGCAACUGUUUAUUAAAAACACAGCACUGUGCAAACACGAAAGUGGACGUAUACGGUGUGACGCCUGCCCGGUGCCGGAAGGUUAAUUGAUGGGGUUAUCCGCAAGGAGAAGCUCUUGAUCGAAGCCCCGGUAAACGGCGGCCGUAACUAUAACGGUCCUAAGGUAGCGAAAUUCCUUGUCGGGUAAGUUCCGACCUGCACGAAUGGCGUAAUGAUGGCCAGGCUGUCUCCACCCGAGACUCAGUGAAAUUGAACUCGCUGUGAAGAUGCAGUGUACCCGCGGCAAGACGGAAAGACCCCGUGAACCUUUACUACAGCUUGACACUGAACAUUGAGCCUUGAUGUGUAGGAUAGGUGGGAGGCUUUGAAGCGUGGACGCCAGUCUGCGUGGAGCCAACCUUGAAAUACCACCCUUUAAUGUUUGAUGUUCUAACCUGGCGCCGUGAUCCGGCGUGGGGACAGUGUCUGGUGGGUAGUUUGACUGGGGCGGUCUCCUCCUAAAGAGUAACGGAGGAGCACGAAGGUCAGCUAAUCACGGUCGGACAUCGUGAGGUUAGUGCAAUGGCAUAAGCUGGCUUGACUGCGAGAGUGACGGCUCGAGCAGGUGCGAAAGCAGGUCAUAGUGAUCCGGUGGUUCUGAAUGGAAGGGCCAUCGCUCAACGGAUAAAAGGUACUCCGGGGAUAACAGGCUGAUACCGCCCAAGAGUUCAUAUCGACGGCGGUGUUUGGCACCUCGAUGUCGGCUCAUCACAUCCUGGGGCUGAAGUAGGUCCCAAGGGUACGGCUGUUCGCCGUUUAAAGUGGUACGCGAGCUGGGUUUAGAACGUCGUGAGACAGUUCGGUCCCUAUCUGCCGUGGGCGCUGGAGAAUUGAGAGGGGCUGCUCCUAGUACGAGAGGACCGGAGUGGACGCAUCACUGGUGUUCGGGUUGUCAUGCCAAUGGCAUUGCCCGGUAGCUAAAUGCGGAAAAGAUAAGCGCUGAAAGCAUCUAAGCGCGAAACUUGCCUCGAGAUGAAUUCUCCCUGACUCCUUGAGGGUCCUGAAGGGACGUUGAAGACUACGACGUUGAUAGGCCGGGUGUGUAAGCGCAGCGAUGCGUUGAGCUAACCGGUACUAAUGACCCGUGAGGCUUAACCUUACAACGCCAGAAGUGUUUUG
>JRXF01000092.1.369 Bacteria;Proteobacteria;Gammaproteobacteria;Enterobacterales;Erwiniaceae;Erwinia;Erwinia iniecta
GGGUUGUGAGGUUAAGCGACUAAGCGUACACGGUGGAUGCCCUGGCAGUCAGAGGCGAUGAAGGGCGUGCUAAUCUGCGAUAAGCGACAGUAAGCCGAUAUGAGGCGUUACAACCGUCGAUACCCGAAUGGGGAAACCCAGUGCAAUCCGUUGCACUAUCAUUAAGUGAAUACAUAGCUUAAUGAGGCGAGCCUGGGGAACUGAAACAUCUAAGUACCCAGAGGAAAAGAAAUCAACCGAGAUUCCCCCAGUAGCGGCGAGCGAACUGGGAACAGCCCAGAACCUGAAUCAGUUUGUGCAUCAGUGGAAGCCUCUGGAAAGUGGCGCGACACAGGGUGAUAGCCCCGUACACGAAGAUGCACUUAUUGU
>JFGT01000002.730043.732934 Bacteria;Proteobacteria;Gammaproteobacteria;Enterobacterales;Erwiniaceae;Erwinia;Pantoea sp. IMH
ACUAAGCGUACACGGUGGAUGCCCUGGCAGUCAGAGGCGAUGAAGGGCGUGCUAAUCUGCGAUAAGCGUCGGUAAGGUGAUAUGAACCGCAACAACCGACGAUACCCGAAUGGGGAAACCCGGUGCAUUUAUGCAUCAUCGCAACAUGAAUACAUAGUGUUGCGAGGCGAACCUGGGGAACUGAAACAUCUAAGUACCCAGAGGAAAAGAAAUCAACCGAGAUUCCCCCAGUAGCGGCGAGCGAACGGGGAACAGCCCAGAACCUGAAUCAGUUUGUGCAUCAGUGGAAGCGUCUGGAAAGUCGCAGGGUACAGGGUGAUACUCCCGUACACGAAGAUGUGCUUACUGUGAGUUCGAUGAGUAGGGCGGGACACGUGAUAUCCUGUCUGAAUAUGGGGGGACCAUCCUCCAAGGCUAAAUACUCCUGACUGACCGAUAGUGAACCAGUACCGUGAGGGAAAGGCGAAAAGAACCCCGGCGAGGGGAGUGAAACAGAACCUGAAACCGUGUACGUACAAGCAGUGGGAGCCUCUUUUAUGGGGUGACUGCGUACCUUUUGUAUAAUGGGUCAGCGACUUAUAUUCUGUAGCAAGGUUAACCGUAUAGGGGAGCCGCAGGGAAACCGAGUCUUAACUGGGCGUUAAGUUGCAGGGUAUAGACCCGAAACCCGGUGAUCUAGCCAUGGGCAGGUUGAAGGUUGGGUAACACUAACUGGAGGACCGAACCGACUAAUGUUGAAAAAUUAGCGGAUGACUUGUGGCUGGGGGUGAAAGGCCAAUCAAACCGGGAGAUAGCUGGUUCUCCCCGAAAGCUAUUUAGGUAGCGCCUCGUGAACUCAUCUCCGGGGGUAGAGCACUGUUUCGGCUAGGGGGCCAUCCCGGCUUACCAACCCGAUGCAAACUGCGAAUACCGGAGAAUGUUAUCACGGGAGACACACGGCGGGUGCUAACGUCCGUCGUGAAGAGGGAAACAACCCAGACCGCCAGCUAAGGUCCCAAAGUCAUGGUUAAGUGGGAAACGAUGUGGGAAGGCACAGACAGCCAGGAUGUUGGCUUAGAAGCAGCCAUCAUUUAAAGAAAGCGUAAUAGCUCACUGGUCGAGUCGGCCUGCGCGGAAGAUGUAACGGGGCUAAACCAUGCACCGAAGCUGCGGCAGCGACACUUAUGUGUUGUUGGGUAGGGGAGCGUUCUGUAAGCCGUCGAAGGUGGACUGUGAGGUCUGCUGGAGGUAUCAGAAGUGCGAAUGCUGACAUGAGUAACGAUAAAGCGGGUGAAAAGCCCGCUCGCCGGAAGACCAAGGGUUCCUGUCCAACGUUAAUCGGGGCAGGGUGAGUCGACCCCUAAGGCGAGGCCGAAAGGCGUAGUCGAUGGGAAACAGGUUAAUAUUCCUGUACUUGGUGUUACUGCGAAGGGGGGACGGAGAAGGCUAUGUUGGCCGGGCGACGGUUGUCCCGGUUUAAGCGUGUAGGCUUGUGUUCCAGGCAAAUCCGGAACACUUAAGGCUGAGGCGUGAUGACGAGUCACCACGGUGAUGAAGCAACAAAUGCCCUGCUUCCAGGAAAAGCCUCUAAGCAUCAGGUAACACGAAAUCGUACCCCAAACCGACACAGGUGGUCAGGUAGAGAAUACCAAGGCGCUUGAGAGAACUCGGGUGAAGGAACUAGGCAAAAUGGUGCCGUAACUUCGGGAGAAGGCACGCUGGCGCGUAGGUGAAGGGACUUGCUCCCGGAGCUGAAGCCAGUCGAAGAUACCAGCUGGCUGCAACUGUUUAUUAAAAACACAGCACUGUGCAAACACGAAAGUGGACGUAUACGGUGUGACGCCUGCCCGGUGCCGGAAGGUUAAUUGAUGGGGUUAUCGCAAGAGAAGCUCCUGAUCGAAGCCCCGGUAAACGGCGGCCGUAACUAUAACGGUCCUAAGGUAGCGAAAUUCCUUGUCGGGUAAGUUCCGACCUGCACGAAUGGCGUAAUGAUGGCCAGGCUGUCUCCACCCGAGACUCAGUGAAAUUGAACUCGCUGUGAAGAUGCAGUGUACCCGCGGCAAGACGGAAAGACCCCGUGAACCUUUACUACAGCUUGACACUGAACAUUGAGCCUUGAUGUGUAGGAUAGGUGGGAGGCUUUGAAGCGUGGACGCCAGUCUGCGUGGAGCCAACCUUGAAAUACCACCCUUUAACGUUUGAUGUUCUAACCUGGCGCCGUAAUCCGGCGUGGGGACAGUGUCUGGUGGGUAGUUUGACUGGGGCGGUCUCCUCCUAAAGAGUAACGGAGGAGCACGAAGGUCAGCUAAUCACGGUCGGACAUCGUGAGGUUAGUGCAAUGGCAUAAGCUGGCUUGACUGCGAGAGUGACGGCUCGAGCAGGUGCGAAAGCAGGUCAUAGUGAUCCGGUGGUUCUGAAUGGAAGGGCCAUCGCUCAACGGAUAAAAGGUACUCCGGGGAUAACAGGCUGAUACCGCCCAAGAGUUCAUAUCGACGGCGGUGUUUGGCACCUCGAUGUCGGCUCAUCACAUCCUGGGGCUGAAGUAGGUCCCAAGGGUACGGCUGUUCGCCGUUUAAAGUGGUACGCGAGCUGGGUUUAGAACGUCGUGAGACAGUUCGGUCCCUAUCUGCCGUGGGCGCUGGAAGAUUGAGAGGGGUUGCUCCUAGUACGAGAGGACCGGAGUGAACGCACCACUGGUGUUCGGGUUGUCAUGCCAAUGGCAUUGCCCGGUAGCUAAGUGCGGAAGAGAUAAGCGCUGAAAGCAUCUAAGCGCGAAACUUGCCUCGAGAUGAAUCUUCCCUGAGACUAUAAGUCUCCUGAAGGGACGUUGAAGACGACGACGUUGAUAGGCCGGGUGUGUAAGCGCAGCGAUGCGUUGAGCUAACCGGUACUAAUGACCCGUGAGGCUUAACC
>JFGT01000004.238135.240940 Bacteria;Proteobacteria;Gammaproteobacteria;Enterobacterales;Erwiniaceae;Erwinia;Pantoea sp. IMH
AGCGUACACGGUGGAUGCCCUGGCAGUCAGAGGCGAUGAAGGGCGUGCUAAUCUGCGAUAAGCGUCGGUAAGGUGAUAUGAACCGCAACAACCGACGAUACCCGAAUGGGGAAACCCGGUGCAUUUAUGCAUCAUCGCAACAUGAAUACAUAGUGUUGCGAGGCGAACCUGGGGAACUGAAACAUCUAAGUACCCAGAGGAAAAGAAAUCAACCGAGAUUCCCCCAGUAGCGGCGAGCGAACGGGGAACAGCCCAGAACCUGAAUCAGUUUGUGCAUCAGUGGAAGCGUCUGGAAAGUCGCAGGGUACAGGGUGAUACUCCCGUACACGAAGAUGUGCUUACUGUGAGUUCGAUGAGUAGGGCGGGACACGUGAUAUCCUGUCUGAAUAUGGGGGGACCAUCCUCCAAGGCUAAAUACUCCUGACUGACCGAUAGUGAACCAGUACCGUGAGGGAAAGGCGAAAAGAACCCCGGCGAGGGGAGUGAAACAGAACCUGAAACCGUGUACGUACAAGCAGUGGGAGCCUCUUUUAUGGGGUGACUGCGUACCUUUUGUAUAAUGGGUCAGCGACUUAUAUUCUGUAGCAAGGUUAACCGUAUAGGGGAGCCGCAGGGAAACCGAGUCUUAACUGGGCGUUAAGUUGCAGGGUAUAGACCCGAAACCCGGUGAUCUAGCCAUGGGCAGGUUGAAGGUUGGGUAACACUAACUGGAGGACCGAACCGACUAAUGUUGAAAAAUUAGCGGAUGACUUGUGGCUGGGGGUGAAAGGCCAAUCAAACCGGGAGAUAGCUGGUUCUCCCCGAAAGCUAUUUAGGUAGCGCCUCGUGAACUCAUCUCCGGGGGUAGAGCACUGUUUCGGCUAGGGGGCCAUCCCGGCUUACCAACCCGAUGCAAACUGCGAAUACCGGAGAAUGUUAUCACGGGAGACACACGGCGGGUGCUAACGUCCGUCGUGAAGAGGGAAACAACCCAGACCGCCAGCUAAGGUCCCAAAGUCAUGGUUAAGUGGGAAACGAUGUGGGAAGGCACAGACAGCCAGGAUGUUGGCUUAGAAGCAGCCAUCAUUUAAAGAAAGCGUAAUAGCUCACUGGUCGAGUCGGCCUGCGCGGAAGAUGUAACGGGGCUAAACCAUGCACCGAAGCUGCGGCAGCGACACUUAUGUGUUGUUGGGUAGGGGAGCGUUCUGUAAGCCGUCGAAGGUGGACUGUGAGGUCUGCUGGAGGUAUCAGAAGUGCGAAUGCUGACAUGAGUAACGAUAAAGCGGGUGAAAAGCCCGCUCGCCGGAAGACCAAGGGUUCCUGUCCAACGUUAAUCGGGGCAGGGUGAGUCGACCCCUAAGGCGAGGCCGAAAGGCGUAGUCGAUGGGAAACAGGUUAAUAUUCCUGUACUUGGUGUUACUGCGAAGGGGGGACGGAGAAGGCUAUGUUGGCCGGGCGACGGUUGUCCCGGUUUAAGCGUGUAGGCUUGUGUUCCAGGCAAAUCCGGAACACUUAAGGCUGAGGCGUGAUGACGAGUCACCACGGUGAUGAAGCAACAAAUGCCCUGCUUCCAGGAAAAGCCUCUAAGCAUCAGGUAACACGAAAUCGUACCCCAAACCGACACAGGUGGUCAGGUAGAGAAUACCAAGGCGCUUGAGAGAACUCGGGUGAAGGAACUAGGCAAAAUGGUGCCGUAACUUCGGGAGAAGGCACGCUGGCGCGUAGGUGAAGGGACUUGCUCCCGGAGCUGAAGCCAGUCGAAGAUACCAGCUGGCUGCAACUGUUUAUUAAAAACACAGCACUGUGCAAACACGAAAGUGGACGUAUACGGUGUGACGCCUGCCCGGUGCCGGAAGGUUAAUUGAUGGGGUUAUCGCAAGAGAAGCUCCUGAUCGAAGCCCCGGUAAACGGCGGCCGUAACUAUAACGGUCCUAAGGUAGCGAAAUUCCUUGUCGGGUAAGUUCCGACCUGCACGAAUGGCGUAAUGAUGGCCAGGCUGUCUCCACCCGAGACUCAGUGAAAUUGAACUCGCUGUGAAGAUGCAGUGUACCCGCGGCAAGACGGAAAGACCCCGUGAACCUUUACUACAGCUUGACACUGAACAUUGAGCCUUGAUGUGUAGGAUAGGUGGGAGGCUUUGAAGCGUGGACGCCAGUCUGCGUGGAGCCAACCUUGAAAUACCACCCUUUAACGUUUGAUGUUCUAACCUGGCGCCGUAAUCCGGCGUGGGGACAGUGUCUGGUGGGUAGUUUGACUGGGGCGGUCUCCUCCUAAAGAGUAACGGAGGAGCACGAAGGUCAGCUAAUCACGGUCGGACAUCGUGAGGUUAGUGCAAUGGCAUAAGCUGGCUUGACUGCGAGAGUGACGGCUCGAGCAGGUGCGAAAGCAGGUCAUAGUGAUCCGGUGGUUCUGAAUGGAAGGGCCAUCGCUCAACGGAUAAAAGGUACUCCGGGGAUAACAGGCUGAUACCGCCCAAGAGUUCAUAUCGACGGCGGUGUUUGGCACCUCGAUGUCGGCUCAUCACAUCCUGGGGCUGAAGUAGGUCCCAAGGGUACGGCUGUUCGCCGUUUAAAGUGGUACGCGAGCUGGGUUUAGAACGUCGUGAGACAGUUCGGUCCCUAUCUGCCGUGGGCGCUGGAAGAUUGAGAGGGGUUGCUCCUAGUACGAGAGGACCGGAGUGAACGCACCACUGGUGUUCGGGUUGUCAUGCCAAUGGCAUUGCCCGGUAGCUAAGUGCGGAAGAGAUAAGCGCUGAAAGCAUCUAAGCGCGAAACUUGCCUCGAGAUGAAUCUUCCCUGAGACUAUAAGUCUCCUGAAGGGACGUUGA
>JXNU01000003.3321171.3324102 Bacteria;Proteobacteria;Gammaproteobacteria;Enterobacterales;Erwiniaceae;Erwinia;Erwinia tracheiphila
GGGUUGUGAGGUUAAGUGACGAAGCGUACACGGUGGAUGCCCUGGCAGUCAGAGGCGAUGAAGGGCGUGCUAAUCUGCGAUAAGCGUCGGUAAGGUGAUAUGAACCGCGAUACCCGACGAUACCCGAAUGGGGAAACCCGGUGCACUUGUGCAUCAUUGCAGCAUGAAUACAUAGUGCUGCAAGGCGAACCGGGGGAACUGAAACAUCUCAGUACCCCGAGGAAAAGAAAUCAACCGAGAUUCCCCCAGUAGCGGCGAGCGAACGGGGAGGAGCCCGGAACCAUCAUCAGCUUGUGCAUCAGUGGAAGCGUCUGGAAAGUCGCAGGGUACAGGGUGAUACUCCCGUACACGAAGGUGCACAUGCUGUGAGUUCGAAGAGUAGGGCGGGACACGUGUUAUCCUGUCUGAAUAUGGGGGGACCAUCCUCCAAGGCUAAAUACUCCUGACUGACCGAUAGUGAACCAGUACCGUGAGGGAAAGGCGAAAAGAACCCCGGCGAGGGGAGUGAAACAGAACCUGAAACCGUGUACGUACAAGCAGUGGGAGCACCUUCGUGGUGUGACUGCGUACCUUUUGUAUAAUGGGUCAGCGACUUGUAUUCUGUAGCAAGGUUAACCGAAUAGGGGAGCCGCAGGGAAACCGAGUCUUAACUGGGCGUUAAGUUGCAGGGUACAGACCCGAAACCCGGUGAUCUAGCCAUGGGCAGGUUGAAGGUUGGGUAACACUAACUGGAGGACCGAACCGACUAAUGUUGAAAAAUUAGCGGAUGACCUGUGGCUGGGGGUGAAAGGCCAAUCAAACCGGGAGAUAGCUGGUUCUCCCCGAAAGCUAUUUAGGUAGCGCCUCGUGAAGUCAUCUGCGGGGGUAGAGCACUGUUUCGGCCAGGGGGCCAUCCCGGCUUACCGAUCCGAUGCAAACUCCGAAUACCGCAGAAUGUUAUCACGGGAGACACACGGCGGGUGCUAACGUCCGUCGUGAAGAGGGAAACAACCCAGACCGCCAGCUAAGGUCCCAAAGUCAUGGUUAAGUGGGAAACGAUGUGGGAAGGCCCAGACAGCCAGGAUGUUGGCUUAGAAGCAGCCAUCAUUUAAAGAAAGCGUAAUAGCUCACUGGUCGAGUCGGCCUGCGCGGAAGAUGUAACGGGGCUAAACCAUGCACCGAAGCUGCGGCAGCGGCGCGUAAGCGUUGUUGGGUAGGGGAGCGUUCUGUAAGCCGUGGAAGGUGUGCUGUGAGGCAUGCUGGAGGUAUCAGAAGUGCGAAUGCUGACAUAAGUAACGAUAAAGCGGGUGAAAAGCCCGCUCGCCGGAAGACCAAGGGUUCCUGUCCAACGUUAAUCGGGGCAGGGUGAGUCGACCCCUAAGGCGAGGCCGAAAGGCGUAGUCGAUGGGAAACGGGUUAAUAUUCCCGUACUCGGUGUUGCUGCGAAGGGGGGACGGAGAAGGCUAUGUCAUCCGGGCGACGGUUGUCCCGGUUUAAGCGUGUAGGCUGUUUUUCCAGGCAAAUCCGGAAAAUCAAGGCUGAGGCGUGAUGACGAGGCACCACGGUGCUGAAGUGACAAAUGCCCUGCUUCCAGGAAAAGCCUCUAAGCAUCAGGCAACAGAGAAUCGUACCCGAAACCGACACAGGUGGUCAGGUAGAGAAUACCAAGGCGCUUGAGAGAACCCGGGUGAAGGAACUAGGCAAAAUGGUGCCGUAACUUCGGGAGAAGGCACGCUGGCGCGUAGGUGAAGGGACGUGCUCCCGGAGCUGAAGCCAGUCGAAGAUACCAGCUGGCUGCAACUGUUUAUUAAAAACACAGCACUGUGCAAACACGAAAGUGGACGUAUACGGUGUGACGCCUGCCCGGUGCCGGAAGGUUAAUUGAUGGGGUUAGCGGCAACGCGAAGCUCCUGAUCGAAGCCCCGGUAAACGGCGGCCGUAACUAUAACGGUCCUAAGGUAGCGAAAUUCCUUGUCGGGUAAGUUCCGACCUGCACGAAUGGCGUAAUGAUGGCCAGGCUGUCUCCACCCGGGACUCAGUGAAAUUGAACUCGCUGUGAAGAUGCAGUGUACCCGCGGCAAGACGGAAAGACCCCGUGAACCUUUACUACAGCUUGACACUGAACACUGAGCCUUGAUGUGCAGGAUAGGUGGGAGGCUUUGAAGCGCGGACGCCAGUUCGUGUGGAGCCAUCCUUGAAAUACCACCCUUUAACGUUUGGUGUUCUAACCUUGCGCCGUGAUCCGGCGCGGGGACAGUGUCUGGUGGGUAGUUUGACUGGGGCGGUCUCCUCCCAAAGCGUAACGGAGGAGCACGAAGGUUGGCUAAUCCUGGUCGGACAUCAGGAGGUUAGUGCAAUGGCAUAAGCCAGCCUGACUGCGAGCGUGACGGCGCGAGCAGAUGCGAAAGCAGGUCAUAGUGAUCCGGUGGUUCUGAAUGGAAGGGCCAUCGCUCAACGGAUAAAAGGUACUCCGGGGAUAACAGGCUGAUACCGCCCAAGAGUUCAUAUCGACGGCGGUGUUUGGCACCUCGAUGUCGGCUCAUCACAUCCUGGGGCUGAAGCAGGUCCCAAGGGUACGGCUGUUCGCCGUUUAAAGUGGUACGCGAGCUGGGUUUAGAACGUCGUGAGACAGUUCGGUCCCUAUCUGCCGUGGGCGCUGGAGAAUUGAGGGGGUUUGCUCCCAGUACGAGAGGACCGGAGUGAACGCACCGCUGGUGUUCGGGUUGUCACGCCAGUGGCACAGCCCGGUAGCUAAGUGCGGAAAAGAUAAGCGCUGAAAGCAUCUAAGCGCGAAACUUGCCCCGAGAUGAGUUCUCCCUGUGGCUUAAAGCCACCUUAAGGGACGUUGAAGACGACGACGUUGAUAGGCCGGAUGUGUAAGCGCAGCGAUGCGUUGAGCUGACCGGUACUAAUGACCCGUGAGGCUUAACCUUACAACGCCAGAGGCGUUCUG
>JRUQ01000099.1.1176 Bacteria;Proteobacteria;Gammaproteobacteria;Enterobacterales;Erwiniaceae;Erwinia;Erwinia typographi
GGGUUGUGAGGUUAAGUGACUAAGCGUACACGGUGGAUGCCCUGGCAGUCAGAGGCGAUGAAGGGCGUGCUAAUCUGCGAUAAGCGUCGGUAAGGUGAUAUGAACCGUUAUACCCGACGAUACCCGAAUGGGGAAACCCGGUGCACUUGUGCAUCAUUGCAGCAUGAAUACAUAGUGCUGCAAGGCGAACCGGGGGAACUGAAACAUCUAAGUACCCCGAGGAAAAGAAAUCAACCGAGAUUCCCCCAGUAGCGGCGAGCGAACGGGGAACAGCCCAGAACCUGAAUCAGUUUGUGCAUCAGUGGAAGCGUCUGGAAAGUCGCAGGGUACAGGGUGAUACUCCCGUACACAAAGGUGCACUUGCUGUGAGUUCGACGAGUAGGGCGGGACACGUGAUAUCCUGUCUGAAGAUGGGGGGACCAUCCUCCAAGGCUAAAUACUCCUGACUGACCGAUAGUGAACCAGUACCGUGAGGGAAAGGCGAAAAGAACCCCGGCGAGGGGAGUGAAACAGAACCUGAAACCGUGUACGUACAAGCAGUGGGAGCAUCCUUUUGGGUGUGACUGCGUACCUUUUGUAUAAUGGGUCAGCGACUUAUAUUCUGUAGCAAGGUUAACCGUAUAGGGGAGCCGCAGGGAAACCGAGUCUUAACUGGGCGUUAAGUUGCAGGGUAUAGACCCGAAACCCGGUGAUCUAGCCAUGGGCAGGUUGAAGGUUGGGUAACACUAACUGGAGGACCGAACCGACUAAUGUUGAAAAAUUAGCGGAUGACCUGUGGCUGGGGGUGAAAGGCCAAUCAAACCGGGAGAUAGCUGGUUCUCCCCGAAAGCUAUUUAGGUAGCGCCUCGUGAAUUCAUCUCCGGGGGUAGAGCACUGUUUCGGCUAGGGGGCCAUCCCGGCUUACCAACCCGAUGCAAACUGCGAAUACCGGAGAAUGUUAUCACGGGAGACACACGGCGGGUGCUAACGUCCGUCGUGAAGAGGGAAACAACCCAGACCGCCAGCUAAGGUCCCAAAGUCAUGGUUAAGUGGGAAACGAUGUGGGAAGGCACAGACAGCCAGGAUGUUGGCUUAGAAGCAGCCAUCAUUUAAAGAAAGCGUAAUAGCUCACUGGUCGAGUCGGCCUGCGCGGAAGAUGUAACGGGGCUAAACCAUGCACCGAAGCUGCGGCAGCGA
>JRXE01000052.95.3033 Bacteria;Proteobacteria;Gammaproteobacteria;Enterobacterales;Erwiniaceae;Erwinia;Erwinia iniecta
GGGUUGUGAGGUUAAGCGACUAAGCGUACACGGUGGAUGCCCUGGCAGUCAGAGGCGAUGAAGGGCGUGCUAAUCUGCGAUAAGCGACGGUAAGCCGAUAUGAGGCGUUACAACCGUCGAUACCCGAAUGGGGAAACCCAGUGCAAUCCGUUGCACUAUCAUUAAGUGAAUACAUAGCUUAAUGAGGCGAACCUGGGGAACUGAAACAUCUAAGUACCCAGAGGAAAAGAAAUCAACCGAGAUUCCCCCAGUAGCGGCGAGCGAACGGGGAACAGCCCAGAACCUGAAUCAGUUUGUGCAUCAGUGGAAGCCUCUGGAAAGUGGCGCGACACAGGGUGAUAGCCCCGUACACGAAGAUGCACUUAUUGUGAGUUCGAUGAGUAGGGCGGGACACGUGACAUCCUGUCUGAAUAUGGGGGGACCAUCCUCCAAGGCUAAAUACUCCUGACUGACCGAUAGUGAACCAGUACCGUGAGGGAAAGGCGAAAAGAACCCCGGCGAGGGGAGUGAAACAGAACCUGAAACCGUGUACGUACAAGCAGUGGGAGCCUCUUAAAUGUGGGGUGACUGCGUACCUUUUGUAUAAUGGGUCAGCGACUUAUAUUCUGUAGCAAGGUUAACCGUAUAGGGGAGCCGCAGGGAAACCGAGUCUUAACUGGGCGUUAAGUUGCAGGGUAUAGACCCGAAACCCGGUGAUCUAGCCAUGGGCAGGUUGAAGGUUGGGUAACACUAACUGGAGGACCGAACCGACUAAUGUUGAAAAAUUAGCGGAUGACUUGUGGCUGGGGGUGAAAGGCCAAUCAAACCGGGAGAUAGCUGGUUCUCCCCGAAAGCUAUUUAGGUAGCGCCUCGUGAACUCAUCUCCGGGGGUAGAGCACUGUUUCGGCUAGGGGGCCAUCCCGGCUUACCAACCCGAUGCAAACUGCGAAUACCGGAGAAUGUUAUCACGGGAGACACACGGCGGGUGCUAACGUCCGUCGUGAAGAGGGAAACAACCCAGACCGCCAGCUAAGGUCCCAAAGUCAUGGUUAAGUGGGAAACGAUGUGGGAAGGCACAGACAGCCAGGAUGUUGGCUUAGAAGCAGCCAUCAUUUAAAGAAAGCGUAAUAGCUCACUGGUCGAGUCGGCCUGCGCGGAAGAUGUAACGGGGCUAAACCAUGCACCGAAGCUGCGGCAGCGACGCUUAUGCGUUGUUGGGUAGGGGAGCGUUCUGUAAGCCGUCGAAGGUGGACUGUGAGGUCUGCUGGAGGUAUCAGAAGUGCGAAUGCUGACAUAAGUAACGAUAAAGCGGGUGAAAAGCCCGCUCGCCGGAAGACCAAGGGUUCCUGUCCAACGUUAAUCGGGGCAGGGUGAGUCGACCCCUAAGGCGAGGCUGAAAAGCGUAGUCGAUGGGAAACAGGUUAAUAUUCCUGUACUUGGUGUUACUGCGAAGGGGGGACGGAGAAGGCUAGGUUAUCCGGGCGACGGUUGUCCCGGUUUAAGCGUGUAGGCUUGCAUUCCAGGCAAAUCCGGAAUGCUCCAAGGCUGAGGCGUGAUGACGAGCCACCACGGUGGUGAAGUAACUGAUGCCAUGCUUCCAGGAAAAGCCUCUAAGCUCCAGGUAACACGAAAUCGUACCCCAAACCGACACAGGUGGUCAGGUAGAGAAUACCAAGGCGCUUGAGAGAACUCGGGUGAAGGAACUAGGCAAAAUGGUGCCGUAACUUCGGGAGAAGGCACGCUGGCGCGUAGGUGAAGGGACUUGCUCCCGGAGCUGAAGCCAGUCGAAGAUACCAGCUGGCUGCAACUGUUUAUUAAAAACACAGCACUGUGCAAACACGAAAGUGGACGUAUACGGUGUGACGCCUGCCCGGUGCCGGAAGGUUAAUUGAUGGGGUUAUCCGCAAGGAGAAGCUCUUGAUCGAAGCCCCGGUAAACGGCGGCCGUAACUAUAACGGUCCUAAGGUAGCGAAAUUCCUUGUCGGGUAAGUUCCGACCUGCACGAAUGGCGUAAUGAUGGCCAGGCUGUCUCCACCCGAGACUCAGUGAAAUUGAACUCGCUGUGAAGAUGCAGUGUACCCGCGGCAAGACGGAAAGACCCCGUGAACCUUUACUACAGCUUGACACUGAACAUUGAGCCUUGAUGUGUAGGAUAGGUGGGAGGCUUUGAAGCGUGGACGCCAGUCUGCGUGGAGCCAACCUUGAAAUACCACCCUUUAAUGUUUGAUGUUCUAACCUGGCGCCGUGAUCCGGCGUGGGGACAGUGUCUGGUGGGUAGUUUGACUGGGGCGGUCUCCUCCUAAAGAGUAACGGAGGAGCACGAAGGUCAGCUAAUCACGGUCGGACAUCGUGAGGUUAGUGCAAUGGCAUAAGCUGGCUUGACUGCGAGAGUGACGGCUCGAGCAGGUGCGAAAGCAGGUCAUAGUGAUCCGGUGGUUCUGAAUGGAAGGGCCAUCGCUCAACGGAUAAAAGGUACUCCGGGGAUAACAGGCUGAUACCGCCCAAGAGUUCAUAUCGACGGCGGUGUUUGGCACCUCGAUGUCGGCUCAUCACAUCCUGGGGCUGAAGUAGGUCCCAAGGGUACGGCUGUUCGCCGUUUAAAGUGGUACGCGAGCUGGGUUUAGAACGUCGUGAGACAGUUCGGUCCCUAUCUGCCGUGGGCGCUGGAGAAUUGAGAGGGGCUGCUCCUAGUACGAGAGGACCGGAGUGGACGCAUCACUGGUGUUCGGGUUGUCAUGCCAAUGGCAUUGCCCGGUAGCUAAAUGCGGAAAAGAUAAGCGCUGAAAGCAUCUAAGCGCGAAACUUGCCUCGAGAUGAAUUCUCCCUGACUCCUUGAGGGUCCUGAAGGGACGUUGAAGACUACGACGUUGAUAGGCCGGGUGUGUAAGCGCAGCGAUGCGUUGAGCUAACCGGUACUAAUGACCCGUGAGGCUUAACCUUACAACGCCAGAAGUGUUUUG
>JRZZ01000090.1.2439 Bacteria;Proteobacteria;Gammaproteobacteria;Enterobacterales;Erwiniaceae;Erwinia;Erwinia sp. B116
CUGUGAGUUCGAUGAGUAGGGCGGGACACGUGACAUCCUGUCUGAAUAUGGGGGGACCAUCCUCCAAGGCUAAAUACUCCUGACUGACCGAUAGUGAACCAGUACCGUGAGGGAAAGGCGAAAAGAACCCCGGCGAGGGGAGUGAAACAGAACCUGAAACCGUGUACGUACAAGCAGUGGGAGCACCUUCGUGGUGUGACUGCGUACCUUUUGUAUAAUGGGUCAGCGACUUAUAUUCUGUAGCAAGGUUAACCGUAUAGGGGAGCCGAAGGGAAACCGAGUCUUAACUGGGCGUUAAGUUGCAGGGUAUAGACCCGAAACCCGGUGAUCUAGCCAUGGGCAGGUUGAAGGUUGGGUAACACUAACUGGAGGACCGAACCGACUAAUGUUGAAAAAUUAGCGGAUGACUUGUGGCUGGGGGUGAAAGGCCAAUCAAACCGGGAGAUAGCUGGUUCUCCCCGAAAGCUAUUUAGGUAGCGCCUCGUGAACUCAUCUUCGGGGGUAGAGCACUGUUUCGGCUAGGGGGCCAUCCCGGCUUACCAACCCGAUGCAAACUGCGAAUACCGAAGAAUGUUAUCACGGGAGACACACGGCGGGUGCUAACGUCCGUCGUGAAGAGGGAAACAACCCAGACCGCCAGCUAAGGUCCCAAAGUCAUGGUUAAGUGGGAAACGAUGUGGGAAGGCACAGACAGCCAGGAUGUUGGCUUAGAAGCAGCCAUCAUUUAAAGAAAGCGUAAUAGCUCACUGGUCGAGUCGGCCUGCGCGGAAGAUGUAACGGGGCUAAACCAUGCACCGAAGCUGCGGCAGCGACAUGUAAAUGUUGUUGGGUAGGGGAGCGUUCUGUAAGCCGUCGAAGGUGGACUGUGAGGUCUGCUGGAGGUAUCAGAAGUGCGAAUGCUGACAUAAGUAACGAUAAAGCGGGUGAAAAGCCCGCUCGCCGGAAGACCAAGGGUUCCUGUCCAACGUUAAUCGGGGCAGGGUGAGUCGACCCCUAAGGCGAGGCCGAAAGGCGUAGUCGAUGGGAAACGGGUUAAUAUUCCCGUACUCGGUGUUACUGCGAAGGGGGGACGGAGAAGGCUAUGUUAGCCGGGCGACGGUUGUCCCGGUUUAAGCAUGUAGGCGGAGGUCUUAGGUAAAUCCGGGACCUUAUCAACGCUGAGGUGUGAUGACGAGGCACUACGGUGCUGAAGUAACAAAUGCCCUGCUUCCAGGAAAAGCCUCUAAGCAUCAGGUAACAUUGAAUCGUACCCCAAACCGACACAGGUGGUCAGGUAGAGAAUACCAAGGCGCUUGAGAGAACUCGGGUGAAGGAACUAGGCAAAAUGGUGCCGUAACUUCGGGAGAAGGCACGCUGUCGGUAGGUGAAACCCCUCGCGGGUGGAGCCGAAGGCAGUCGAAGAUACCAGCUGGCUGCAACUGUUUAUUAAAAACACAGCACUGUGCAAACACGAAAGUGGACGUAUACGGUGUGACGCCUGCCCGGUGCCGGAAGGUUAAUUGAUGGGGUUAUCGCGCUGCGAGAAGCUCUUGAUCGAAGCCCCGGUAAACGGCGGCCGUAACUAUAACGGUCCUAAGGUAGCGAAAUUCCUUGUCGGGUAAGUUCCGACCUGCACGAAUGGCGUAAUGAUGGCCAGGCUGUCUCCACCCGAGACUCAGUGAAAUUGAACUCGCUGUGAAGAUGCAGUGUACCCGCGGCAAGACGGAAAGACCCCGUGAACCUUUACUAUAGCUUGACACUGAACAUUGAGCCUUGAUGUGUAGGAUAGGUGGGAGGCUUUGAAGCGUGGACGCCAGUCUGCGUGGAGCCAUCCUUGAAAUACCACCCUUUAACGUUUGAUGUUCUAACCUGGCGCCGUAAUCCGGCGUGGGGACAGUGUCUGGUGGGUAGUUUGACUGGGGCGGUCUCCUCCCAAAGAGUAACGGAGGAGCACGAAGGUUAGCUAAUCACGGUCGGACAUCGUGAGGUUAGUGCAAUGGCAUAAGCUAGCUUGACUGCGAGAGUGACGGCUCGAGCAGGUGCGAAAGCAGGUCAUAGUGAUCCGGUGGUUCUGAAUGGAAGGGCCAUCGCUCAACGGAUAAAAGGUACUCCGGGGAUAACAGGCUGAUACCGCCCAAGAGUUCAUAUCGACGGCGGUGUUUGGCACCUCGAUGUCGGCUCAUCACAUCCUGGGGCUGAAGUAGGUCCCAAGGGUACGGCUGUUCGCCGUUUAAAGUGGUACGCGAGCUGGGUUUAGAACGUCGUGAGACAGUUCGGUCCCUAUCUGCCGUGGGCGCUGGAGAAUUGAGAGGGGUUGCUCCUAGUACGAGAGGACCGGAGUGAACGCACCACUGGUGUUCGGGUUGUCAUGCCAAUGGCAUUGCCCGGUAGCUAAGUGCGGAAAAGAUAAGCGCUGAAAGCAUCUAAGCGCGAAACUUGCCUCGAGAUGAGUUCUCCCUG
>JXNU01000003.3142622.3145553 Bacteria;Proteobacteria;Gammaproteobacteria;Enterobacterales;Erwiniaceae;Erwinia;Erwinia tracheiphila
GGGUUGUGAGGUUAAGUGACGAAGCGUACACGGUGGAUGCCCUGGCAGUCAGAGGCGAUGAAGGGCGUGCUAAUCUGCGAUAAGCGUCGGUAAGGUGAUAUGAACCGCGAUACCCGACGAUACCCGAAUGGGGAAACCCGGUGCACUUGUGCAUCAUUGCAGCAUGAAUACAUAGUGCUGCAAGGCGAACCGGGGGAACUGAAACAUCUCAGUACCCCGAGGAAAAGAAAUCAACCGAGAUUCCCCCAGUAGCGGCGAGCGAACGGGGAGGAGCCCGGAACCAUCAUCAGCUUGUGCAUCAGUGGAAGCGUCUGGAAAGUCGCAGGGUACAGGGUGAUACUCCCGUACACGAAGGUGCACAUGCUGUGAGUUCGAAGAGUAGGGCGGGACACGUGUUAUCCUGUCUGAAUAUGGGGGGACCAUCCUCCAAGGCUAAAUACUCCUGACUGACCGAUAGUGAACCAGUACCGUGAGGGAAAGGCGAAAAGAACCCCGGCGAGGGGAGUGAAACAGAACCUGAAACCGUGUACGUACAAGCAGUGGGAGCACCUUCGUGGUGUGACUGCGUACCUUUUGUAUAAUGGGUCAGCGACUUGUAUUCUGUAGCAAGGUUAACCGAAUAGGGGAGCCGCAGGGAAACCGAGUCUUAACUGGGCGUUAAGUUGCAGGGUACAGACCCGAAACCCGGUGAUCUAGCCAUGGGCAGGUUGAAGGUUGGGUAACACUAACUGGAGGACCGAACCGACUAAUGUUGAAAAAUUAGCGGAUGACCUGUGGCUGGGGGUGAAAGGCCAAUCAAACCGGGAGAUAGCUGGUUCUCCCCGAAAGCUAUUUAGGUAGCGCCUCGUGAAGUCAUCUGCGGGGGUAGAGCACUGUUUCGGCCAGGGGGCCAUCCCGGCUUACCGAUCCGAUGCAAACUCCGAAUACCGCAGAAUGUUAUCACGGGAGACACACGGCGGGUGCUAACGUCCGUCGUGAAGAGGGAAACAACCCAGACCGCCAGCUAAGGUCCCAAAGUCAUGGUUAAGUGGGAAACGAUGUGGGAAGGCCCAGACAGCCAGGAUGUUGGCUUAGAAGCAGCCAUCAUUUAAAGAAAGCGUAAUAGCUCACUGGUCGAGUCGGCCUGCGCGGAAGAUGUAACGGGGCUAAACCAUGCACCGAAGCUGCGGCAGCGGCGCGUAAGCGUUGUUGGGUAGGGGAGCGUUCUGUAAGCCGUGGAAGGUGUGCUGUGAGGCAUGCUGGAGGUAUCAGAAGUGCGAAUGCUGACAUAAGUAACGAUAAAGCGGGUGAAAAGCCCGCUCGCCGGAAGACCAAGGGUUCCUGUCCAACGUUAAUCGGGGCAGGGUGAGUCGACCCCUAAGGCGAGGCCGAAAGGCGUAGUCGAUGGGAAACGGGUUAAUAUUCCCGUACUCGGUGUUGCUGCGAAGGGGGGACGGAGAAGGCUAUGUCAUCCGGGCGACGGUUGUCCCGGUUUAAGCGUGUAGGCUGUUUUUCCAGGCAAAUCCGGAAAAUCAAGGCUGAGGCGUGAUGACGAGGCACCACGGUGCUGAAGUGACAAAUGCCCUGCUUCCAGGAAAAGCCUCUAAGCAUCAGGCAACAGAGAAUCGUACCCGAAACCGACACAGGUGGUCAGGUAGAGAAUACCAAGGCGCUUGAGAGAACCCGGGUGAAGGAACUAGGCAAAAUGGUGCCGUAACUUCGGGAGAAGGCACGCUGGCGCGUAGGUGAAGGGACGUGCUCCCGGAGCUGAAGCCAGUCGAAGAUACCAGCUGGCUGCAACUGUUUAUUAAAAACACAGCACUGUGCAAACACGAAAGUGGACGUAUACGGUGUGACGCCUGCCCGGUGCCGGAAGGUUAAUUGAUGGGGUUAGCGGCAACGCGAAGCUCCUGAUCGAAGCCCCGGUAAACGGCGGCCGUAACUAUAACGGUCCUAAGGUAGCGAAAUUCCUUGUCGGGUAAGUUCCGACCUGCACGAAUGGCGUAAUGAUGGCCAGGCUGUCUCCACCCGGGACUCAGUGAAAUUGAACUCGCUGUGAAGAUGCAGUGUACCCGCGGCAAGACGGAAAGACCCCGUGAACCUUUACUACAGCUUGACACUGAACACUGAGCCUUGAUGUGCAGGAUAGGUGGGAGGCUUUGAAGCGCGGACGCCAGUUCGUGUGGAGCCAUCCUUGAAAUACCACCCUUUAACGUUUGGUGUUCUAACCUUGCGCCGUGAUCCGGCGCGGGGACAGUGUCUGGUGGGUAGUUUGACUGGGGCGGUCUCCUCCCAAAGCGUAACGGAGGAGCACGAAGGUUGGCUAAUCCUGGUCGGACAUCAGGAGGUUAGUGCAAUGGCAUAAGCCAGCCUGACUGCGAGCGUGACGGCGCGAGCAGAUGCGAAAGCAGGUCAUAGUGAUCCGGUGGUUCUGAAUGGAAGGGCCAUCGCUCAACGGAUAAAAGGUACUCCGGGGAUAACAGGCUGAUACCGCCCAAGAGUUCAUAUCGACGGCGGUGUUUGGCACCUCGAUGUCGGCUCAUCACAUCCUGGGGCUGAAGCAGGUCCCAAGGGUACGGCUGUUCGCCGUUUAAAGUGGUACGCGAGCUGGGUUUAGAACGUCGUGAGACAGUUCGGUCCCUAUCUGCCGUGGGCGCUGGAGAAUUGAGGGGGUUUGCUCCCAGUACGAGAGGACCGGAGUGAACGCACCGCUGGUGUUCGGGUUGUCACGCCAGUGGCACAGCCCGGUAGCUAAGUGCGGAAAAGAUAAGCGCUGAAAGCAUCUAAGCGCGAAACUUGCCCCGAGAUGAGUUCUCCCUGUGGCUUAAAGCCACCUUAAGGGACGUUGAAGACGACGACGUUGAUAGGCCGGAUGUGUAAGCGCAGCGAUGCGUUGAGCUGACCGGUACUAAUGACCCGUGAGGCUUAACCUUACAACGCCAGAGGCGUUCUG
>LAGP01000071.20.2821 Bacteria;Proteobacteria;Gammaproteobacteria;Enterobacterales;Erwiniaceae;Erwinia;bacteria symbiont BFo1 of Frankliniella occidentalis
GGGUUGUGAGGUUAAGCGACUAAGCGUACACGGUGGAUGCCUAGGCAGUCAGAGGCGAUGAAGGGCGUGCUAAUCUGCGAUAAGCGUCGGUAAGGUGAUAUGAACCGCAACAACCGACGAUACCCGAAUGGGGAAACCCAGUGUGAUACGUCACACUAUCAUGUCAUGAAUACAUAGUGGCAUGAGGCGAACCGGGGGAACUGAAACAUCUAAGUACCCCGAGGAAAAGAAAUCAACCGAGAUUCCCCCAGUAGCGGCGAGCGAACGGGGAACAGCCCAGAACCUGAAUCAGCUUGUGCAUUAGUGGAAGCGUCUGGAAAGUCGCAGGGUACAGGGUGAUACUCCCGUACACAAAAAUGCACUCGCUGUGAGUUCGAUGAGUAGGGCGGGACACGUGACAUCCUGUCUGAAUAUGGGGGGACCAUCCUCCAAGGCUAAAUACUCCUGACUGACCGAUAGUGAACCAGUACCGUGAGGGAAAGGCGAAAAGAACCCCGGCGAGGGGAGUGAAACAGAACCUGAAACCGUGUACGUACAAGCAGUGGGAGCACCUUCGUGGUGUGACUGCGUACCUUUUGUAUAAUGGGUCAGCGACUUAUAUUCUGUAGCAAGGUUAACCGUAUAGGGGAGCCGCAGGGAAACCGAGUCUUAACUGGGCGUUAAGUUGCAGGGUAUAGACCCGAAACCCGGUGAUCUAGCCAUGGGCAGGUUGAAGGUUGGGUAACACUAACUGGAGGACCGAACCGACUAAUGUUGAAAAAUUAGCGGAUGACUUGUGGCUGGGGGUGAAAGGCCAAUCAAACCGGGAGAUAGCUGGUUCUCCCCGAAAGCUAUUUAGGUAGCGCCUCGUGAACUCAUCUUCGGGGGUAGAGCACUGUUUCGGCUAGGGGGCCAUCCCGGCUUACCAACCCGAUGCAAACUGCGAAUACCGAAGAAUGUUAUCACGGGAGACACACGGCGGGUGCUAACGUCCGUCGUGAAGAGGGAAACAACCCAGACCGCCAGCUAAGGUCCCAAAGUCAUGGUUAAGUGGGAAACGAUGUGGGAAGGCACAGACAGCCAGGAUGUUGGCUUAGAAGCAGCCAUCAUUUAAAGAAAGCGUAAUAGCUCACUGGUCGAGUCGGCCUGCGCGGAAGAUGUAACGGGGCUAAACCAUGCACCGAAGCUGCGGCAGCGAUACGCAAGUAUUGUUGGGUAGGGGAGCGUUCUGUAAGCCGUUGAAGGUGUGCUGUGAGGCAUGCUGGAGGUAUCAGAAGUGCGAAUGCUGACAUAAGUAACGAUAAAGCGGGUGAAAAGCCCGCUCGCCGGAAGACCAAGGGUUCCUGUCCAACGUUAAUCGGGGCAGGGUGAGUCGACCCCUAAGGCGAGGCCGAAAGGCGUAGUCGAUGGGAAACGGGUUAAUAUUCCCGUACUCGGUGUUACUGCGAAGGGGGGACGGAGAAGGCUAUGUUGGCCGGGCGACGGUUGUCCCGGUUUAAGCGUGUAGGCUUGAGUUCCAGGCAAAUCCGGAACUCUUUAAGGCUGAGGCGUGAUGACGAGGCACUACGGUGCUGAAGUAACAAAUGCCCUGCUUCCAGGAAAAGCCUCUAAGCAUCAGGUAACAUCGAAUCGUACCCCAAACCGACACAGGUGGUCAGGUAGAGAAUACCAAGGCGCUUGAGAGAACUCGGGUGAAGGAACUAGGCAAAAUGGUGCCGUAACUUCGGGAGAAGGCACGCUGUCGUUAGGUGAAGUCACUUGCUGACGGAGCUGAAGGCAGUCGAAGAUACCAGCUGGCUGCAACUGUUUAUUAAAAACACAGCACUGUGCAAACACGAAAGUGGACGUAUACGGUGUGACGCCUGCCCGGUGCCGGAAGGUUAAUUGAUGGGGUUAUCCGCAAGGAGAAGCUCUUGAUCGAAGCCCCGGUAAACGGCGGCCGUAACUAUAACGGUCCUAAGGUAGCGAAAUUCCUUGUCGGGUAAGUUCCGACCUGCACGAAUGGCGUAAUGAUGGCCAGGCUGUCUCCACCCGAGACUCAGUGAAAUUGAACUCGCUGUGAAGAUGCAGUGUACCCGCGGCAAGACGGAAAGACCCCGUGAACCUUUACUACAGCUUGACACUGAACAUUGAGCCUUGAUGUGUAGGAUAGGUGGGAGGCUUUGAAGCGUGGACGCCAGUCUGCGUGGAGCCAACCUUGAAAUACCACCCUUUAACGUUUGAUGUUCUAACCUGGCGCCGUGAUCCGGCGUGGGGACAGUGUCUGGUGGGUAGUUUGACUGGGGCGGUCUCCUCCUAAAGAGUAACGGAGGAGCACGAAGGUUAGCUAAUCACGGUCGGACAUCGUGAGGUUAGUGCAAUGGCAUAAGCUAGCUUGACUGCGAGAGUGACGGCUCGAGCAGGUGCGAAAGCAGGUCAUAGUGAUCCGGUGGUUCUGAAUGGAAGGGCCAUCGCUCAACGGAUAAAAGGUACUCCGGGGAUAACAGGCUGAUACCGCCCAAGAGUUCAUAUCGACGGCGGUGUUUGGCACCUCGAUGUCGGCUCAUCACAUCCUGGGGCUGAAGUAGGUCCCAAGGGUACGGCUGUUCGCCGUUUAAAGUGGUACGCGAGCUGGGUUUAGAACGUCGUGAGACAGUUCGGUCCCUAUCUGCCGUGGGCGCUGGAGAAUUGAGAGGGGUUGCUCCUAGUACGAGAGGACCGGAGUGAACGCACCACUGGUGUUCGGGUUGUCAUGCCAAUGGCAUUGCCCGGUAGCUAAGUGCGGAAAAGAUAAGCGCUGAAAGCAUCUAAGCGCGAAACUUGCCUCGAGAUGAAUUCUCCCUG
>JFGT01000004.126.2931 Bacteria;Proteobacteria;Gammaproteobacteria;Enterobacterales;Erwiniaceae;Erwinia;Pantoea sp. IMH
AGCGUACACGGUGGAUGCCCUGGCAGUCAGAGGCGAUGAAGGGCGUGCUAAUCUGCGAUAAGCGUCGGUAAGGUGAUAUGAACCGCAACAACCGACGAUACCCGAAUGGGGAAACCCGGUGCAUUUAUGCAUCAUCGCAACAUGAAUACAUAGUGUUGCGAGGCGAACCUGGGGAACUGAAACAUCUAAGUACCCAGAGGAAAAGAAAUCAACCGAGAUUCCCCCAGUAGCGGCGAGCGAACGGGGAACAGCCCAGAACCUGAAUCAGUUUGUGCAUCAGUGGAAGCGUCUGGAAAGUCGCAGGGUACAGGGUGAUACUCCCGUACACGAAGAUGUGCUUACUGUGAGUUCGAUGAGUAGGGCGGGACACGUGAUAUCCUGUCUGAAUAUGGGGGGACCAUCCUCCAAGGCUAAAUACUCCUGACUGACCGAUAGUGAACCAGUACCGUGAGGGAAAGGCGAAAAGAACCCCGGCGAGGGGAGUGAAACAGAACCUGAAACCGUGUACGUACAAGCAGUGGGAGCCUCUUUUAUGGGGUGACUGCGUACCUUUUGUAUAAUGGGUCAGCGACUUAUAUUCUGUAGCAAGGUUAACCGUAUAGGGGAGCCGCAGGGAAACCGAGUCUUAACUGGGCGUUAAGUUGCAGGGUAUAGACCCGAAACCCGGUGAUCUAGCCAUGGGCAGGUUGAAGGUUGGGUAACACUAACUGGAGGACCGAACCGACUAAUGUUGAAAAAUUAGCGGAUGACUUGUGGCUGGGGGUGAAAGGCCAAUCAAACCGGGAGAUAGCUGGUUCUCCCCGAAAGCUAUUUAGGUAGCGCCUCGUGAACUCAUCUCCGGGGGUAGAGCACUGUUUCGGCUAGGGGGCCAUCCCGGCUUACCAACCCGAUGCAAACUGCGAAUACCGGAGAAUGUUAUCACGGGAGACACACGGCGGGUGCUAACGUCCGUCGUGAAGAGGGAAACAACCCAGACCGCCAGCUAAGGUCCCAAAGUCAUGGUUAAGUGGGAAACGAUGUGGGAAGGCACAGACAGCCAGGAUGUUGGCUUAGAAGCAGCCAUCAUUUAAAGAAAGCGUAAUAGCUCACUGGUCGAGUCGGCCUGCGCGGAAGAUGUAACGGGGCUAAACCAUGCACCGAAGCUGCGGCAGCGACACUUAUGUGUUGUUGGGUAGGGGAGCGUUCUGUAAGCCGUCGAAGGUGGACUGUGAGGUCUGCUGGAGGUAUCAGAAGUGCGAAUGCUGACAUGAGUAACGAUAAAGCGGGUGAAAAGCCCGCUCGCCGGAAGACCAAGGGUUCCUGUCCAACGUUAAUCGGGGCAGGGUGAGUCGACCCCUAAGGCGAGGCCGAAAGGCGUAGUCGAUGGGAAACAGGUUAAUAUUCCUGUACUUGGUGUUACUGCGAAGGGGGGACGGAGAAGGCUAUGUUGGCCGGGCGACGGUUGUCCCGGUUUAAGCGUGUAGGCUUGUGUUCCAGGCAAAUCCGGAACACUUAAGGCUGAGGCGUGAUGACGAGUCACCACGGUGAUGAAGCAACAAAUGCCCUGCUUCCAGGAAAAGCCUCUAAGCAUCAGGUAACACGAAAUCGUACCCCAAACCGACACAGGUGGUCAGGUAGAGAAUACCAAGGCGCUUGAGAGAACUCGGGUGAAGGAACUAGGCAAAAUGGUGCCGUAACUUCGGGAGAAGGCACGCUGGCGCGUAGGUGAAGGGACUUGCUCCCGGAGCUGAAGCCAGUCGAAGAUACCAGCUGGCUGCAACUGUUUAUUAAAAACACAGCACUGUGCAAACACGAAAGUGGACGUAUACGGUGUGACGCCUGCCCGGUGCCGGAAGGUUAAUUGAUGGGGUUAUCGCAAGAGAAGCUCCUGAUCGAAGCCCCGGUAAACGGCGGCCGUAACUAUAACGGUCCUAAGGUAGCGAAAUUCCUUGUCGGGUAAGUUCCGACCUGCACGAAUGGCGUAAUGAUGGCCAGGCUGUCUCCACCCGAGACUCAGUGAAAUUGAACUCGCUGUGAAGAUGCAGUGUACCCGCGGCAAGACGGAAAGACCCCGUGAACCUUUACUACAGCUUGACACUGAACAUUGAGCCUUGAUGUGUAGGAUAGGUGGGAGGCUUUGAAGCGUGGACGCCAGUCUGCGUGGAGCCAACCUUGAAAUACCACCCUUUAACGUUUGAUGUUCUAACCUGGCGCCGUAAUCCGGCGUGGGGACAGUGUCUGGUGGGUAGUUUGACUGGGGCGGUCUCCUCCUAAAGAGUAACGGAGGAGCACGAAGGUCAGCUAAUCACGGUCGGACAUCGUGAGGUUAGUGCAAUGGCAUAAGCUGGCUUGACUGCGAGAGUGACGGCUCGAGCAGGUGCGAAAGCAGGUCAUAGUGAUCCGGUGGUUCUGAAUGGAAGGGCCAUCGCUCAACGGAUAAAAGGUACUCCGGGGAUAACAGGCUGAUACCGCCCAAGAGUUCAUAUCGACGGCGGUGUUUGGCACCUCGAUGUCGGCUCAUCACAUCCUGGGGCUGAAGUAGGUCCCAAGGGUACGGCUGUUCGCCGUUUAAAGUGGUACGCGAGCUGGGUUUAGAACGUCGUGAGACAGUUCGGUCCCUAUCUGCCGUGGGCGCUGGAAGAUUGAGAGGGGUUGCUCCUAGUACGAGAGGACCGGAGUGAACGCACCACUGGUGUUCGGGUUGUCAUGCCAAUGGCAUUGCCCGGUAGCUAAGUGCGGAAGAGAUAAGCGCUGAAAGCAUCUAAGCGCGAAACUUGCCUCGAGAUGAAUCUUCCCUGAGACUAUAAGUCUCCUGAAGGGACGUUGA
>JXNU01000003.3692381.3695312 Bacteria;Proteobacteria;Gammaproteobacteria;Enterobacterales;Erwiniaceae;Erwinia;Erwinia tracheiphila
GGGUUGUGAGGUUAAGUGACGAAGCGUACACGGUGGAUGCCCUGGCAGUCAGAGGCGAUGAAGGGCGUGCUAAUCUGCGAUAAGCGUCGGUAAGGUGAUAUGAACCGCGAUACCCGACGAUACCCGAAUGGGGAAACCCGGUGCACUUGUGCAUCAUUGCAGCAUGAAUACAUAGUGCUGCAAGGCGAACCGGGGGAACUGAAACAUCUCAGUACCCCGAGGAAAAGAAAUCAACCGAGAUUCCCCCAGUAGCGGCGAGCGAACGGGGAGGAGCCCGGAACCAUCAUCAGCUUGUGCAUCAGUGGAAGCGUCUGGAAAGUCGCAGGGUACAGGGUGAUACUCCCGUACACGAAGGUGCACAUGCUGUGAGUUCGAAGAGUAGGGCGGGACACGUGUUAUCCUGUCUGAAUAUGGGGGGACCAUCCUCCAAGGCUAAAUACUCCUGACUGACCGAUAGUGAACCAGUACCGUGAGGGAAAGGCGAAAAGAACCCCGGCGAGGGGAGUGAAACAGAACCUGAAACCGUGUACGUACAAGCAGUGGGAGCACCUUCGUGGUGUGACUGCGUACCUUUUGUAUAAUGGGUCAGCGACUUGUAUUCUGUAGCAAGGUUAACCGAAUAGGGGAGCCGCAGGGAAACCGAGUCUUAACUGGGCGUUAAGUUGCAGGGUACAGACCCGAAACCCGGUGAUCUAGCCAUGGGCAGGUUGAAGGUUGGGUAACACUAACUGGAGGACCGAACCGACUAAUGUUGAAAAAUUAGCGGAUGACCUGUGGCUGGGGGUGAAAGGCCAAUCAAACCGGGAGAUAGCUGGUUCUCCCCGAAAGCUAUUUAGGUAGCGCCUCGUGAAGUCAUCUGCGGGGGUAGAGCACUGUUUCGGCCAGGGGGCCAUCCCGGCUUACCGAUCCGAUGCAAACUCCGAAUACCGCAGAAUGUUAUCACGGGAGACACACGGCGGGUGCUAACGUCCGUCGUGAAGAGGGAAACAACCCAGACCGCCAGCUAAGGUCCCAAAGUCAUGGUUAAGUGGGAAACGAUGUGGGAAGGCCCAGACAGCCAGGAUGUUGGCUUAGAAGCAGCCAUCAUUUAAAGAAAGCGUAAUAGCUCACUGGUCGAGUCGGCCUGCGCGGAAGAUGUAACGGGGCUAAACCAUGCACCGAAGCUGCGGCAGCGGCGCGUAAGCGUUGUUGGGUAGGGGAGCGUUCUGUAAGCCGUGGAAGGUGUGCUGUGAGGCAUGCUGGAGGUAUCAGAAGUGCGAAUGCUGACAUAAGUAACGAUAAAGCGGGUGAAAAGCCCGCUCGCCGGAAGACCAAGGGUUCCUGUCCAACGUUAAUCGGGGCAGGGUGAGUCGACCCCUAAGGCGAGGCCGAAAGGCGUAGUCGAUGGGAAACGGGUUAAUAUUCCCGUACUCGGUGUUGCUGCGAAGGGGGGACGGAGAAGGCUAUGUCAUCCGGGCGACGGUUGUCCCGGUUUAAGCGUGUAGGCUGUUUUUCCAGGCAAAUCCGGAAAAUCAAGGCUGAGGCGUGAUGACGAGGCACCACGGUGCUGAAGUGACAAAUGCCCUGCUUCCAGGAAAAGCCUCUAAGCAUCAGGCAACAGAGAAUCGUACCCGAAACCGACACAGGUGGUCAGGUAGAGAAUACCAAGGCGCUUGAGAGAACCCGGGUGAAGGAACUAGGCAAAAUGGUGCCGUAACUUCGGGAGAAGGCACGCUGGCGCGUAGGUGAAGGGACGUGCUCCCGGAGCUGAAGCCAGUCGAAGAUACCAGCUGGCUGCAACUGUUUAUUAAAAACACAGCACUGUGCAAACACGAAAGUGGACGUAUACGGUGUGACGCCUGCCCGGUGCCGGAAGGUUAAUUGAUGGGGUUAGCGGCAACGCGAAGCUCCUGAUCGAAGCCCCGGUAAACGGCGGCCGUAACUAUAACGGUCCUAAGGUAGCGAAAUUCCUUGUCGGGUAAGUUCCGACCUGCACGAAUGGCGUAAUGAUGGCCAGGCUGUCUCCACCCGGGACUCAGUGAAAUUGAACUCGCUGUGAAGAUGCAGUGUACCCGCGGCAAGACGGAAAGACCCCGUGAACCUUUACUACAGCUUGACACUGAACACUGAGCCUUGAUGUGCAGGAUAGGUGGGAGGCUUUGAAGCGCGGACGCCAGUUCGUGUGGAGCCAUCCUUGAAAUACCACCCUUUAACGUUUGGUGUUCUAACCUUGCGCCGUGAUCCGGCGCGGGGACAGUGUCUGGUGGGUAGUUUGACUGGGGCGGUCUCCUCCCAAAGCGUAACGGAGGAGCACGAAGGUUGGCUAAUCCUGGUCGGACAUCAGGAGGUUAGUGCAAUGGCAUAAGCCAGCCUGACUGCGAGCGUGACGGCGCGAGCAGAUGCGAAAGCAGGUCAUAGUGAUCCGGUGGUUCUGAAUGGAAGGGCCAUCGCUCAACGGAUAAAAGGUACUCCGGGGAUAACAGGCUGAUACCGCCCAAGAGUUCAUAUCGACGGCGGUGUUUGGCACCUCGAUGUCGGCUCAUCACAUCCUGGGGCUGAAGCAGGUCCCAAGGGUACGGCUGUUCGCCGUUUAAAGUGGUACGCGAGCUGGGUUUAGAACGUCGUGAGACAGUUCGGUCCCUAUCUGCCGUGGGCGCUGGAGAAUUGAGGGGGUUUGCUCCCAGUACGAGAGGACCGGAGUGAACGCACCGCUGGUGUUCGGGUUGUCACGCCAGUGGCACAGCCCGGUAGCUAAGUGCGGAAAAGAUAAGCGCUGAAAGCAUCUAAGCGCGAAACUUGCCCCGAGAUGAGUUCUCCCUGUGGCUUAAAGCCACCUUAAGGGACGUUGAAGACGACGACGUUGAUAGGCCGGAUGUGUAAGCGCAGCGAUGCGUUGAGCUGACCGGUACUAAUGACCCGUGAGGCUUAACCUUACAACGCCAGAGGCGUUCUG
>JFGT01000002.913154.916045 Bacteria;Proteobacteria;Gammaproteobacteria;Enterobacterales;Erwiniaceae;Erwinia;Pantoea sp. IMH
ACUAAGCGUACACGGUGGAUGCCCUGGCAGUCAGAGGCGAUGAAGGGCGUGCUAAUCUGCGAUAAGCGUCGGUAAGGUGAUAUGAACCGCAACAACCGACGAUACCCGAAUGGGGAAACCCGGUGCAUUUAUGCAUCAUCGCAACAUGAAUACAUAGUGUUGCGAGGCGAACCUGGGGAACUGAAACAUCUAAGUACCCAGAGGAAAAGAAAUCAACCGAGAUUCCCCCAGUAGCGGCGAGCGAACGGGGAACAGCCCAGAACCUGAAUCAGUUUGUGCAUCAGUGGAAGCGUCUGGAAAGUCGCAGGGUACAGGGUGAUACUCCCGUACACGAAGAUGUGCUUACUGUGAGUUCGAUGAGUAGGGCGGGACACGUGAUAUCCUGUCUGAAUAUGGGGGGACCAUCCUCCAAGGCUAAAUACUCCUGACUGACCGAUAGUGAACCAGUACCGUGAGGGAAAGGCGAAAAGAACCCCGGCGAGGGGAGUGAAACAGAACCUGAAACCGUGUACGUACAAGCAGUGGGAGCCUCUUUUAUGGGGUGACUGCGUACCUUUUGUAUAAUGGGUCAGCGACUUAUAUUCUGUAGCAAGGUUAACCGUAUAGGGGAGCCGCAGGGAAACCGAGUCUUAACUGGGCGUUAAGUUGCAGGGUAUAGACCCGAAACCCGGUGAUCUAGCCAUGGGCAGGUUGAAGGUUGGGUAACACUAACUGGAGGACCGAACCGACUAAUGUUGAAAAAUUAGCGGAUGACUUGUGGCUGGGGGUGAAAGGCCAAUCAAACCGGGAGAUAGCUGGUUCUCCCCGAAAGCUAUUUAGGUAGCGCCUCGUGAACUCAUCUCCGGGGGUAGAGCACUGUUUCGGCUAGGGGGCCAUCCCGGCUUACCAACCCGAUGCAAACUGCGAAUACCGGAGAAUGUUAUCACGGGAGACACACGGCGGGUGCUAACGUCCGUCGUGAAGAGGGAAACAACCCAGACCGCCAGCUAAGGUCCCAAAGUCAUGGUUAAGUGGGAAACGAUGUGGGAAGGCACAGACAGCCAGGAUGUUGGCUUAGAAGCAGCCAUCAUUUAAAGAAAGCGUAAUAGCUCACUGGUCGAGUCGGCCUGCGCGGAAGAUGUAACGGGGCUAAACCAUGCACCGAAGCUGCGGCAGCGACACUUAUGUGUUGUUGGGUAGGGGAGCGUUCUGUAAGCCGUCGAAGGUGGACUGUGAGGUCUGCUGGAGGUAUCAGAAGUGCGAAUGCUGACAUGAGUAACGAUAAAGCGGGUGAAAAGCCCGCUCGCCGGAAGACCAAGGGUUCCUGUCCAACGUUAAUCGGGGCAGGGUGAGUCGACCCCUAAGGCGAGGCCGAAAGGCGUAGUCGAUGGGAAACAGGUUAAUAUUCCUGUACUUGGUGUUACUGCGAAGGGGGGACGGAGAAGGCUAUGUUGGCCGGGCGACGGUUGUCCCGGUUUAAGCGUGUAGGCUUGUGUUCCAGGCAAAUCCGGAACACUUAAGGCUGAGGCGUGAUGACGAGUCACCACGGUGAUGAAGCAACAAAUGCCCUGCUUCCAGGAAAAGCCUCUAAGCAUCAGGUAACACGAAAUCGUACCCCAAACCGACACAGGUGGUCAGGUAGAGAAUACCAAGGCGCUUGAGAGAACUCGGGUGAAGGAACUAGGCAAAAUGGUGCCGUAACUUCGGGAGAAGGCACGCUGGCGCGUAGGUGAAGGGACUUGCUCCCGGAGCUGAAGCCAGUCGAAGAUACCAGCUGGCUGCAACUGUUUAUUAAAAACACAGCACUGUGCAAACACGAAAGUGGACGUAUACGGUGUGACGCCUGCCCGGUGCCGGAAGGUUAAUUGAUGGGGUUAUCGCAAGAGAAGCUCCUGAUCGAAGCCCCGGUAAACGGCGGCCGUAACUAUAACGGUCCUAAGGUAGCGAAAUUCCUUGUCGGGUAAGUUCCGACCUGCACGAAUGGCGUAAUGAUGGCCAGGCUGUCUCCACCCGAGACUCAGUGAAAUUGAACUCGCUGUGAAGAUGCAGUGUACCCGCGGCAAGACGGAAAGACCCCGUGAACCUUUACUACAGCUUGACACUGAACAUUGAGCCUUGAUGUGUAGGAUAGGUGGGAGGCUUUGAAGCGUGGACGCCAGUCUGCGUGGAGCCAACCUUGAAAUACCACCCUUUAACGUUUGAUGUUCUAACCUGGCGCCGUAAUCCGGCGUGGGGACAGUGUCUGGUGGGUAGUUUGACUGGGGCGGUCUCCUCCUAAAGAGUAACGGAGGAGCACGAAGGUCAGCUAAUCACGGUCGGACAUCGUGAGGUUAGUGCAAUGGCAUAAGCUGGCUUGACUGCGAGAGUGACGGCUCGAGCAGGUGCGAAAGCAGGUCAUAGUGAUCCGGUGGUUCUGAAUGGAAGGGCCAUCGCUCAACGGAUAAAAGGUACUCCGGGGAUAACAGGCUGAUACCGCCCAAGAGUUCAUAUCGACGGCGGUGUUUGGCACCUCGAUGUCGGCUCAUCACAUCCUGGGGCUGAAGUAGGUCCCAAGGGUACGGCUGUUCGCCGUUUAAAGUGGUACGCGAGCUGGGUUUAGAACGUCGUGAGACAGUUCGGUCCCUAUCUGCCGUGGGCGCUGGAAGAUUGAGAGGGGUUGCUCCUAGUACGAGAGGACCGGAGUGAACGCACCACUGGUGUUCGGGUUGUCAUGCCAAUGGCAUUGCCCGGUAGCUAAGUGCGGAAGAGAUAAGCGCUGAAAGCAUCUAAGCGCGAAACUUGCCUCGAGAUGAAUCUUCCCUGAGACUAUAAGUCUCCUGAAGGGACGUUGAAGACGACGACGUUGAUAGGCCGGGUGUGUAAGCGCAGCGAUGCGUUGAGCUAACCGGUACUAAUGACCCGUGAGGCUUAACC
>JXNU01000003.2948910.2951841 Bacteria;Proteobacteria;Gammaproteobacteria;Enterobacterales;Erwiniaceae;Erwinia;Erwinia tracheiphila
GGGUUGUGAGGUUAAGUGACGAAGCGUACACGGUGGAUGCCCUGGCAGUCAGAGGCGAUGAAGGGCGUGCUAAUCUGCGAUAAGCGUCGGUAAGGUGAUAUGAACCGCGAUACCCGACGAUACCCGAAUGGGGAAACCCGGUGCACUUGUGCAUCAUUGCAGCAUGAAUACAUAGUGCUGCAAGGCGAACCGGGGGAACUGAAACAUCUCAGUACCCCGAGGAAAAGAAAUCAACCGAGAUUCCCCCAGUAGCGGCGAGCGAACGGGGAGGAGCCCGGAACCAUCAUCAGCUUGUGCAUCAGUGGAAGCGUCUGGAAAGUCGCAGGGUACAGGGUGAUACUCCCGUACACGAAGGUGCACAUGCUGUGAGUUCGAAGAGUAGGGCGGGACACGUGUUAUCCUGUCUGAAUAUGGGGGGACCAUCCUCCAAGGCUAAAUACUCCUGACUGACCGAUAGUGAACCAGUACCGUGAGGGAAAGGCGAAAAGAACCCCGGCGAGGGGAGUGAAACAGAACCUGAAACCGUGUACGUACAAGCAGUGGGAGCACCUUCGUGGUGUGACUGCGUACCUUUUGUAUAAUGGGUCAGCGACUUGUAUUCUGUAGCAAGGUUAACCGAAUAGGGGAGCCGCAGGGAAACCGAGUCUUAACUGGGCGUUAAGUUGCAGGGUACAGACCCGAAACCCGGUGAUCUAGCCAUGGGCAGGUUGAAGGUUGGGUAACACUAACUGGAGGACCGAACCGACUAAUGUUGAAAAAUUAGCGGAUGACCUGUGGCUGGGGGUGAAAGGCCAAUCAAACCGGGAGAUAGCUGGUUCUCCCCGAAAGCUAUUUAGGUAGCGCCUCGUGAAGUCAUCUGCGGGGGUAGAGCACUGUUUCGGCCAGGGGGCCAUCCCGGCUUACCGAUCCGAUGCAAACUCCGAAUACCGCAGAAUGUUAUCACGGGAGACACACGGCGGGUGCUAACGUCCGUCGUGAAGAGGGAAACAACCCAGACCGCCAGCUAAGGUCCCAAAGUCAUGGUUAAGUGGGAAACGAUGUGGGAAGGCCCAGACAGCCAGGAUGUUGGCUUAGAAGCAGCCAUCAUUUAAAGAAAGCGUAAUAGCUCACUGGUCGAGUCGGCCUGCGCGGAAGAUGUAACGGGGCUAAACCAUGCACCGAAGCUGCGGCAGCGGCGCGUAAGCGUUGUUGGGUAGGGGAGCGUUCUGUAAGCCGUGGAAGGUGUGCUGUGAGGCAUGCUGGAGGUAUCAGAAGUGCGAAUGCUGACAUAAGUAACGAUAAAGCGGGUGAAAAGCCCGCUCGCCGGAAGACCAAGGGUUCCUGUCCAACGUUAAUCGGGGCAGGGUGAGUCGACCCCUAAGGCGAGGCCGAAAGGCGUAGUCGAUGGGAAACGGGUUAAUAUUCCCGUACUCGGUGUUGCUGCGAAGGGGGGACGGAGAAGGCUAUGUCAUCCGGGCGACGGUUGUCCCGGUUUAAGCGUGUAGGCUGUUUUUCCAGGCAAAUCCGGAAAAUCAAGGCUGAGGCGUGAUGACGAGGCACCACGGUGCUGAAGUGACAAAUGCCCUGCUUCCAGGAAAAGCCUCUAAGCAUCAGGCAACAGAGAAUCGUACCCGAAACCGACACAGGUGGUCAGGUAGAGAAUACCAAGGCGCUUGAGAGAACCCGGGUGAAGGAACUAGGCAAAAUGGUGCCGUAACUUCGGGAGAAGGCACGCUGGCGCGUAGGUGAAGGGACGUGCUCCCGGAGCUGAAGCCAGUCGAAGAUACCAGCUGGCUGCAACUGUUUAUUAAAAACACAGCACUGUGCAAACACGAAAGUGGACGUAUACGGUGUGACGCCUGCCCGGUGCCGGAAGGUUAAUUGAUGGGGUUAGCGGCAACGCGAAGCUCCUGAUCGAAGCCCCGGUAAACGGCGGCCGUAACUAUAACGGUCCUAAGGUAGCGAAAUUCCUUGUCGGGUAAGUUCCGACCUGCACGAAUGGCGUAAUGAUGGCCAGGCUGUCUCCACCCGGGACUCAGUGAAAUUGAACUCGCUGUGAAGAUGCAGUGUACCCGCGGCAAGACGGAAAGACCCCGUGAACCUUUACUACAGCUUGACACUGAACACUGAGCCUUGAUGUGCAGGAUAGGUGGGAGGCUUUGAAGCGCGGACGCCAGUUCGUGUGGAGCCAUCCUUGAAAUACCACCCUUUAACGUUUGGUGUUCUAACCUUGCGCCGUGAUCCGGCGCGGGGACAGUGUCUGGUGGGUAGUUUGACUGGGGCGGUCUCCUCCCAAAGCGUAACGGAGGAGCACGAAGGUUGGCUAAUCCUGGUCGGACAUCAGGAGGUUAGUGCAAUGGCAUAAGCCAGCCUGACUGCGAGCGUGACGGCGCGAGCAGAUGCGAAAGCAGGUCAUAGUGAUCCGGUGGUUCUGAAUGGAAGGGCCAUCGCUCAACGGAUAAAAGGUACUCCGGGGAUAACAGGCUGAUACCGCCCAAGAGUUCAUAUCGACGGCGGUGUUUGGCACCUCGAUGUCGGCUCAUCACAUCCUGGGGCUGAAGCAGGUCCCAAGGGUACGGCUGUUCGCCGUUUAAAGUGGUACGCGAGCUGGGUUUAGAACGUCGUGAGACAGUUCGGUCCCUAUCUGCCGUGGGCGCUGGAGAAUUGAGGGGGUUUGCUCCCAGUACGAGAGGACCGGAGUGAACGCACCGCUGGUGUUCGGGUUGUCACGCCAGUGGCACAGCCCGGUAGCUAAGUGCGGAAAAGAUAAGCGCUGAAAGCAUCUAAGCGCGAAACUUGCCCCGAGAUGAGUUCUCCCUGUGGCUUAAAGCCACCUUAAGGGACGUUGAAGACGACGACGUUGAUAGGCCGGAUGUGUAAGCGCAGCGAUGCGUUGAGCUGACCGGUACUAAUGACCCGUGAGGCUUAACCUUACAACGCCAGAGGCGUUCUG
>MAZB01000066.938.3830 Bacteria;Proteobacteria;Gammaproteobacteria;Enterobacterales;Erwiniaceae;Erwinia;Candidatus Erwinia dacicola
AGCGUACACGGUGGAUGCCUAGGCAGUCAGAGGCGAUGAAGGGCGUGCUAAUCUGCGAUAAGCGUCGGUAAGGUGAUAUGAACCGCAACAACCGAUGAUACCCGAAUGGGGAAACCCAGUGUGAUAGGUCACACUAUCAUGUCAUGAAUACAUAGUGGCAUGAGGCGAACCGGGGGAACUGAAACAUCUAAGUACCCCGAGGAAAAGAAAUCAACCGAGAUUCCCCCAGUAGCGGCGAGCGAACGGGGAACAGCCCGGAACCUGAAUCAGUUUGUGCAUUAGUGGAAGCGUCUGGAAAGACGCAGGGUACAGGGUGAUACUCCCGUACACAAAAAUGCACUUGCUGUGAGUUCGAUGAGUAGGGCGGGACACGUGACAUCCUGUCUGAAUAUGGGGGGACCAUCCUCCAAGGCUAAAUACUCCUGACUGACCGAUAGUGAACCAGUACCGUGAGGGAAAGGCGAAAAGAACCCCGGCGAGGGGAGUGAAACAGAACCUGAAACCGUGUACGUACAAGCAGUGGGAGCACCUUCGUGGUGUGACUGCGUACCUUUUGUAUAAUGGGUCAGCGACUUAUAUUCUGUAGCAAGGUUAACCGAAUAGGGGAGCCGCAGGGAAACCGAGUCUUAACUGGGCGCUAAGUUGCAGGGUAUAGACCCGAAACCCGGUGAUCUAGCCACGGGCAGGUUGAAGGUUGGGUAACACUAACUGGAGGACCGAACCGACUAAUGUUGAAAAAUUAGCGGAUGACUUGUGGCUGGGGGUGAAAGGCCAAUCAAACCGGGAGAUAGCUGGUUCUCCCCGAAAGCUAUUUAGGUAGCGCCUCGUGAGUUCAUCUUCGGGGGUAGAGCACUGUUUUGGCUAGGGGGUCAUCCCGGCUUACCAACCCAAUGCAAACUGCGAAUACCGAAGAAUGUUAUCACGGGAGACACACGGCGGGUGCUAACGUCCGUCGUGAAGAGGGAAACAACCCAGACCGCCAGCUAAGGUCCCAAAGUCAUGGUUAAGUGGGAAACGAUGUGGGAAGGCAUAGACAGCCAGGAUGUUGGCUUAGAAGCAGCCAUCAUUUGAAGAAAGCGUAAUAGCUCACUGGUCGAGUCGGCCUGCGCGGAAGAUGUAACGGGGCUAAACCAUGCACCGAAGCUGCGGCAGCGGCGCGCAAGCGUUGUUGGGUAGGGGAGCGUUCUGUAAGCCGUCGAAGGUGAGCUGUGAGGCUUGCUGGAGGUAUCAGAAGUGCGAAUGCUGACAUAAGUAACGAUAAAGCGGGUGAAAAGCCUGCUCGCCGGAAGACCAAGGGUUCCUGUCCAACGUUAAUCGGGGCAGGGUGAGUCGACCCCUAAGGCGAGGCCGAAAGGCGUAGUCGAUGGGAAACGGGUUAAUAUUCCCGUACUCGGUGUUACUGCGAAGGGGGGACGGAGAAGGCUAUGUUAGCCGGGCGACGGUUGUCCCGGUUUAAGCAUGUAGGCGGAGAGUUUAGGUAAAUCCGGACUCUUAUCAACGCUGAGGUGUGAUGACGAGGCAUUACGGUGCUGAAGUAACAAAUGCCCUGCUUCCAGGAAAAGCCUCUAAGCAUCAGGUAACAUCGAAUCGUACCCCAAACCGACACAGGUGGUCAGGUAGAGAAUACCAAGGCGCUUGAGAGAACUCGGGUGAAGGAACUAGGCAAAAUGGUGCCGUAACUUCGGGAGAAGGCACGCUGUCGAUAGGUGAAACCCCUCGCGGGUGGGAGCUGAAGGCAGUCGAAGAUACCAGCUGGCUGCAACUGUUUAUUAAAAACACAGCACUGUGCAAACACGAAAGUGGACGUAUACGGUGUGACGCCUGCCCGGUGCCGGAAGGUUAAUUGAUGGGGUUAUCCGCAAGGAGAAGCUCUUGAUCGAAGCCCCGGUAAACGGCGGCCGUAACUAUAACGGUCCUAAGGUAGCGAAAUUCCUUGUCGGGUAAGUUCCGACCUGCACGAAUGGCGUAAUGAUGGCUAGGCUGUCUCCACCCGAGACUCAGUGAAAUUGAACUCGCUGUGAAGAUGCAGCGUACCCGCGGCAAGACGGAAAGACCCCGUGAACCUUUACUACAGCUUGACACUGAACAUUGAGCCUUGAUGUGUAGGAUAGGUGGGAGGCUUUGAAGCGUGGACGCCAGUCUGCGUGGAGCCAACCUUGAAAUACCACCCUUUAACGUUUGAUGUUCUAACCUAGCGCCGUAAUCCGGCGCGGGGACAGUGUCUGGUGGGUAGUUUGACUGGGGCGGUCUCCUCCUAAAGAGUAACGGAGGAGCACGAAGGUUAGCUAAUCACGGUCGGACAUCGUGAGGUUAGUGCAAUGGCAUAAGCUAGCUUGACUGCGAGAGUGACGGCUCAAGCAGGUGCGAAAGCAGGUCAUAGUGAUCCGGUGGUUCUGAAUGGAAGGGCCAUCGCUCAACGGAUAAAAGGUACUCCGGGGAUAACAGGCUGAUACCGCCCAAGAGUUCAUAUCGACGGCGGUGUUUGGCACCUCGAUGUCGGCUCAUCACAUCCUGGGGCUGAAGUGGGUCCCAAGGGUACGGCUGUUCGCCGUUUAAAGUGGUACGCGAGCUGGGUUUAGAACGUCGUGAGACAGUUCGGUCCCUAUCUGCCGUGGGCGCUGGAGAAUUGAGAGGGGUUGCUCCUAGUACGAGAGGACCGGAGUGAACGCACCACUGGUAUUCGGGUUGUCAUGCCAAUGGCACUGCCCGGUAGCUAAGUGCGGAAAAGAUAAGCGCUGAAAGCAUCUAAGCGCGAAACUUGCCUCGAGAUGAAUUCUCCCUAGGUCCUUGAGACCUCUGAAGGGACGUUGAAGACUACGACGUUGAUAGGCCGGGUGUGUAAGCGCAGCGAUGCGUUGAGCUAACCGGUACUAAUGACCCGUGAGGCUUAAUC
>FN434113.2808535.2811525 Bacteria;Proteobacteria;Gammaproteobacteria;Enterobacterales;Erwiniaceae;Erwinia;Erwinia amylovora CFBP1430
UUAAGCGACUAAGCGUACACGGUGGAUGCCCAGGCAGUCAGAGGCGAUGAAGGGCGUGCUAAUCUGCGAUAAGCGUCGGUAAGGUGAUAUGAACCGCAACAACCGACGAUACCCGAAUGGGGAAACCCAGUGCAAUCCGUUGCACUAUCAUGUCAUGAAUACAUAGUGGCAUGAGGCGAACCGGGGGAACUGAAACAUCUAAGUACCCCGAGGAAAAGAAAUCAACCGAGAUUCCCCCAGUAGCGGCGAGCGAACGGGGAACAGCCCAGAACCUGAAUCAGUUUGUGCCUUAGUGGAAGCGUCUGGAAAGUCGCGCAGUAAAGGGUGACAGCCCCGUACACAAAAAGGCACUUGCUGUGAGUUCGAUGAGUAGGGCGGGACACGUGACAUCCUGUCUGAAUAUGGGGGGACCAUCCUCCAAGGCUAAAUACUCCUGACUGACCGAUAGUGAACCAGUACCGUGAGGGAAAGGCGAAAAGAACCCCGGCGAGGGGAGUGAAACAGAACCUGAAACCGUGUACGUACAAGCAGUGGGAGCACCUUCGUGGUGUGACUGCGUACCUUUUGUAUAAUGGGUCAGCGACUUAUAUUCUGUAGCAAGGUUAACCGUAUAGGGGAGCCGCAGGGAAACCGAGUCUUAACUGGGCGUUAAGUUGCAGGGUAUAGACCCGAAACCCGGUGAUCUAGCCAUGGGCAGGUUGAAGGUUGGGUAACACUAACUGGAGGACCGAACCGACUAAUGUUGAAAAAUUAGCGGAUGACCUGUGGCUGGGGGUGAAAGGCCAAUCAAACCGGGAGAUAGCUGGUUCUCCCCGAAAGCUAUUUAGGUAGCGCCUCGUGAAUUCAUCUCCGGGGGUAGAGCACUGUUUCGGCUAGGGGGCCAUCCCGGCUUACCAACCCGAUGCAAACUGCGAAUACCGGAGAAUGUUAUCACGGGAGACACACGGCGGGUGCUAACGUCCGUCGUGAAGAGGGAAACAACCCAGACCGCCAGCUAAGGUCCCAAAGUCAUGGUUAAGUGGGAAACGAUGUGGGAAGGCACAGACAGCCAGGAUGUUGGCUUAGAAGCAGCCAUCAUUUAAAGAAAGCGUAAUAGCUCACUGGUCGAGUCGGCCUGCGCGGAAGAUGUAACGGGGCUAAACCAUGCACCGAAGCUGCGGCAGCGGACGUAUCACCCAAGCAGAUUCACUGAAGUGGAUAACGAUUGACGGAGCGCAGCGACGUCAAUGCGCCAUCAAAGUCGAGUCGACUUCGGGAUACGUCCGUUGGGUAGGGGAGCGUUCUGUAAGCCGUCGAAGGUGUGCUGUGAGGCAUGCUGGAGGUAUCAGAAGUGCGAAUGCUGACAUAAGUAACGAUAAAGCGGGUGAAAAGCCCGCUCGCCGGAAGACCAAGGGUUCCUGUCCAACGUUAAUCGGGGCAGGGUGAGUCGACCCCUAAGGCGAGGCCGAAAGGCGUAGUCGAUGGGAAACGGGUUAAUAUUCCCGUACUGGGUGUUACUGCGAAGGGGGGACGGAGAAGGCUAUGUUAGCCGGGCGACGGUUGUCCCGGUUUAAGCGUGCAGGCUUGAGUUCCAGGCAAAUCCGGAACUCUUUAAGGCUGAGGCGUGAUGACGAGGCACCACGGUGCUGAAGUAACAAAUGCCCUGCUUCCAGGAAAAGCCUCUAAGCAUCAGGUAACAUCCAAUCGUACCCCAAACCGACACAGGUGGUCAGGUAGAGAAUACCAAGGCGCUUGAGAGAACUCGGGUGAAGGAACUAGGCAAAAUGGUGCCGUAACUUCGGGAGAAGGCACGCUGGCGCGUAGGUGAAGCGACUUGCUCGUGGAGCUGAAGCCAGUCGAAGAUACCAGCUGGCUGCAACUGUUUAUUAAAAACACAGCACUGUGCAAACACGAAAGUGGACGUAUACGGUGUGACGCCUGCCCGGUGCCGGAAGGUUAAUUGAUGGGGUUAUCCGUAAGGAGAAGCUCUUGAUCGAAGCCCCGGUAAACGGCGGCCGUAACUAUAACGGUCCUAAGGUAGCGAAAUUCCUUGUCGGGUAAGUUCCGACCUGCACGAAUGGCGUAAUGAUGGCCAGGCUGUCUCCACCCGAGACUCAGUGAAAUUGAACUCGCUGUGAAGAUGCAGUGUACCCGCGGCAAGACGGAAAGACCCCGUGAACCUUUACUACAGCUUGACACUGAACAUUGAGCCUUGAUGUGUAGGAUAGGUGGGAGGCUUUGAAGCGUGGACGCCAGUCUGCGUGGAGCCAACCUUGAAAUACCACCCUUUAACGUUUGAUGUUCUAACCUGGCGCCGUAAUCCGGCGUGGGGACAGUGUCUGGUGGGUAGUUUGACUGGGGCGGUCUCCUCCCAAAGAGUAACGGAGGAGCACGAAGGUCAGCUAAUCACGGUCGGACAUCGUGAGGUUAGUGCAAUGGCAUAAGCUGGCUUGACUGCGAGAGUGACGGCUCGAGCAGGUGCGAAAGCAGGUCAUAGUGAUCCGGUGGUUCUGAAUGGAAGGGCCAUCGCUCAACGGAUAAAAGGUACUCCGGGGAUAACAGGCUGAUACCGCCCAAGAGUUCAUAUCGACGGCGGUGUUUGGCACCUCGAUGUCGGCUCAUCACAUCCUGGGGCUGAAGUAGGUCCCAAGGGUACGGCUGUUCGCCGUUUAAAGUGGUACGCGAGCUGGGUUUAGAACGUCGUGAGACAGUUCGGUCCCUAUCUGCCGUGGGCGCUGGAAGAUUGAGAGGGGUUGCUCCUAGUACGAGAGGACCGGAGUGAACGCACCGCUGGUGUUCGGGUUGUCAUGCCAAUGGCAUUGCCCGGUAGCUAAGUGCGGAAAAGAUAAGCGCUGAAAGCAUCUAAGCGCGAAACUUGCCUCGAGAUGAAUCUUCCCUGACUCCUUGAGAGUCCUGAAGGGACGUUGAAGACGACGACGUUGAUAGGCCGGGUGUGUAAGCGCAGCGAUGCGUUGAGCUAACCGGUACUAAUGACCCGUGAGGCUUAACCUU
>JFGT01000004.106995.109886 Bacteria;Proteobacteria;Gammaproteobacteria;Enterobacterales;Erwiniaceae;Erwinia;Pantoea sp. IMH
ACUAAGCGUACACGGUGGAUGCCCUGGCAGUCAGAGGCGAUGAAGGGCGUGCUAAUCUGCGAUAAGCGUCGGUAAGGUGAUAUGAACCGCAACAACCGACGAUACCCGAAUGGGGAAACCCGGUGCAUUUAUGCAUCAUCGCAACAUGAAUACAUAGUGUUGCGAGGCGAACCUGGGGAACUGAAACAUCUAAGUACCCAGAGGAAAAGAAAUCAACCGAGAUUCCCCCAGUAGCGGCGAGCGAACGGGGAACAGCCCAGAACCUGAAUCAGUUUGUGCAUCAGUGGAAGCGUCUGGAAAGUCGCAGGGUACAGGGUGAUACUCCCGUACACGAAGAUGUGCUUACUGUGAGUUCGAUGAGUAGGGCGGGACACGUGAUAUCCUGUCUGAAUAUGGGGGGACCAUCCUCCAAGGCUAAAUACUCCUGACUGACCGAUAGUGAACCAGUACCGUGAGGGAAAGGCGAAAAGAACCCCGGCGAGGGGAGUGAAACAGAACCUGAAACCGUGUACGUACAAGCAGUGGGAGCCUCUUUUAUGGGGUGACUGCGUACCUUUUGUAUAAUGGGUCAGCGACUUAUAUUCUGUAGCAAGGUUAACCGUAUAGGGGAGCCGCAGGGAAACCGAGUCUUAACUGGGCGUUAAGUUGCAGGGUAUAGACCCGAAACCCGGUGAUCUAGCCAUGGGCAGGUUGAAGGUUGGGUAACACUAACUGGAGGACCGAACCGACUAAUGUUGAAAAAUUAGCGGAUGACUUGUGGCUGGGGGUGAAAGGCCAAUCAAACCGGGAGAUAGCUGGUUCUCCCCGAAAGCUAUUUAGGUAGCGCCUCGUGAACUCAUCUCCGGGGGUAGAGCACUGUUUCGGCUAGGGGGCCAUCCCGGCUUACCAACCCGAUGCAAACUGCGAAUACCGGAGAAUGUUAUCACGGGAGACACACGGCGGGUGCUAACGUCCGUCGUGAAGAGGGAAACAACCCAGACCGCCAGCUAAGGUCCCAAAGUCAUGGUUAAGUGGGAAACGAUGUGGGAAGGCACAGACAGCCAGGAUGUUGGCUUAGAAGCAGCCAUCAUUUAAAGAAAGCGUAAUAGCUCACUGGUCGAGUCGGCCUGCGCGGAAGAUGUAACGGGGCUAAACCAUGCACCGAAGCUGCGGCAGCGACACUUAUGUGUUGUUGGGUAGGGGAGCGUUCUGUAAGCCGUCGAAGGUGGACUGUGAGGUCUGCUGGAGGUAUCAGAAGUGCGAAUGCUGACAUGAGUAACGAUAAAGCGGGUGAAAAGCCCGCUCGCCGGAAGACCAAGGGUUCCUGUCCAACGUUAAUCGGGGCAGGGUGAGUCGACCCCUAAGGCGAGGCCGAAAGGCGUAGUCGAUGGGAAACAGGUUAAUAUUCCUGUACUUGGUGUUACUGCGAAGGGGGGACGGAGAAGGCUAUGUUGGCCGGGCGACGGUUGUCCCGGUUUAAGCGUGUAGGCUUGUGUUCCAGGCAAAUCCGGAACACUUAAGGCUGAGGCGUGAUGACGAGUCACCACGGUGAUGAAGCAACAAAUGCCCUGCUUCCAGGAAAAGCCUCUAAGCAUCAGGUAACACGAAAUCGUACCCCAAACCGACACAGGUGGUCAGGUAGAGAAUACCAAGGCGCUUGAGAGAACUCGGGUGAAGGAACUAGGCAAAAUGGUGCCGUAACUUCGGGAGAAGGCACGCUGGCGCGUAGGUGAAGGGACUUGCUCCCGGAGCUGAAGCCAGUCGAAGAUACCAGCUGGCUGCAACUGUUUAUUAAAAACACAGCACUGUGCAAACACGAAAGUGGACGUAUACGGUGUGACGCCUGCCCGGUGCCGGAAGGUUAAUUGAUGGGGUUAUCGCAAGAGAAGCUCCUGAUCGAAGCCCCGGUAAACGGCGGCCGUAACUAUAACGGUCCUAAGGUAGCGAAAUUCCUUGUCGGGUAAGUUCCGACCUGCACGAAUGGCGUAAUGAUGGCCAGGCUGUCUCCACCCGAGACUCAGUGAAAUUGAACUCGCUGUGAAGAUGCAGUGUACCCGCGGCAAGACGGAAAGACCCCGUGAACCUUUACUACAGCUUGACACUGAACAUUGAGCCUUGAUGUGUAGGAUAGGUGGGAGGCUUUGAAGCGUGGACGCCAGUCUGCGUGGAGCCAACCUUGAAAUACCACCCUUUAACGUUUGAUGUUCUAACCUGGCGCCGUAAUCCGGCGUGGGGACAGUGUCUGGUGGGUAGUUUGACUGGGGCGGUCUCCUCCUAAAGAGUAACGGAGGAGCACGAAGGUCAGCUAAUCACGGUCGGACAUCGUGAGGUUAGUGCAAUGGCAUAAGCUGGCUUGACUGCGAGAGUGACGGCUCGAGCAGGUGCGAAAGCAGGUCAUAGUGAUCCGGUGGUUCUGAAUGGAAGGGCCAUCGCUCAACGGAUAAAAGGUACUCCGGGGAUAACAGGCUGAUACCGCCCAAGAGUUCAUAUCGACGGCGGUGUUUGGCACCUCGAUGUCGGCUCAUCACAUCCUGGGGCUGAAGUAGGUCCCAAGGGUACGGCUGUUCGCCGUUUAAAGUGGUACGCGAGCUGGGUUUAGAACGUCGUGAGACAGUUCGGUCCCUAUCUGCCGUGGGCGCUGGAAGAUUGAGAGGGGUUGCUCCUAGUACGAGAGGACCGGAGUGAACGCACCACUGGUGUUCGGGUUGUCAUGCCAAUGGCAUUGCCCGGUAGCUAAGUGCGGAAGAGAUAAGCGCUGAAAGCAUCUAAGCGCGAAACUUGCCUCGAGAUGAAUCUUCCCUGAGACUAUAAGUCUCCUGAAGGGACGUUGAAGACGACGACGUUGAUAGGCCGGGUGUGUAAGCGCAGCGAUGCGUUGAGCUAACCGGUACUAAUGACCCGUGAGGCUUAACC
>JXNU01000003.4103421.4106352 Bacteria;Proteobacteria;Gammaproteobacteria;Enterobacterales;Erwiniaceae;Erwinia;Erwinia tracheiphila
GGGUUGUGAGGUUAAGUGACGAAGCGUACACGGUGGAUGCCCUGGCAGUCAGAGGCGAUGAAGGGCGUGCUAAUCUGCGAUAAGCGUCGGUAAGGUGAUAUGAACCGCGAUACCCGACGAUACCCGAAUGGGGAAACCCGGUGCACUUGUGCAUCAUUGCAGCAUGAAUACAUAGUGCUGCAAGGCGAACCGGGGGAACUGAAACAUCUCAGUACCCCGAGGAAAAGAAAUCAACCGAGAUUCCCCCAGUAGCGGCGAGCGAACGGGGAGGAGCCCGGAACCAUCAUCAGCUUGUGCAUCAGUGGAAGCGUCUGGAAAGUCGCAGGGUACAGGGUGAUACUCCCGUACACGAAGGUGCACAUGCUGUGAGUUCGAAGAGUAGGGCGGGACACGUGUUAUCCUGUCUGAAUAUGGGGGGACCAUCCUCCAAGGCUAAAUACUCCUGACUGACCGAUAGUGAACCAGUACCGUGAGGGAAAGGCGAAAAGAACCCCGGCGAGGGGAGUGAAACAGAACCUGAAACCGUGUACGUACAAGCAGUGGGAGCACCUUCGUGGUGUGACUGCGUACCUUUUGUAUAAUGGGUCAGCGACUUGUAUUCUGUAGCAAGGUUAACCGAAUAGGGGAGCCGCAGGGAAACCGAGUCUUAACUGGGCGUUAAGUUGCAGGGUACAGACCCGAAACCCGGUGAUCUAGCCAUGGGCAGGUUGAAGGUUGGGUAACACUAACUGGAGGACCGAACCGACUAAUGUUGAAAAAUUAGCGGAUGACCUGUGGCUGGGGGUGAAAGGCCAAUCAAACCGGGAGAUAGCUGGUUCUCCCCGAAAGCUAUUUAGGUAGCGCCUCGUGAAGUCAUCUGCGGGGGUAGAGCACUGUUUCGGCCAGGGGGCCAUCCCGGCUUACCGAUCCGAUGCAAACUCCGAAUACCGCAGAAUGUUAUCACGGGAGACACACGGCGGGUGCUAACGUCCGUCGUGAAGAGGGAAACAACCCAGACCGCCAGCUAAGGUCCCAAAGUCAUGGUUAAGUGGGAAACGAUGUGGGAAGGCCCAGACAGCCAGGAUGUUGGCUUAGAAGCAGCCAUCAUUUAAAGAAAGCGUAAUAGCUCACUGGUCGAGUCGGCCUGCGCGGAAGAUGUAACGGGGCUAAACCAUGCACCGAAGCUGCGGCAGCGGCGCGUAAGCGUUGUUGGGUAGGGGAGCGUUCUGUAAGCCGUGGAAGGUGUGCUGUGAGGCAUGCUGGAGGUAUCAGAAGUGCGAAUGCUGACAUAAGUAACGAUAAAGCGGGUGAAAAGCCCGCUCGCCGGAAGACCAAGGGUUCCUGUCCAACGUUAAUCGGGGCAGGGUGAGUCGACCCCUAAGGCGAGGCCGAAAGGCGUAGUCGAUGGGAAACGGGUUAAUAUUCCCGUACUCGGUGUUGCUGCGAAGGGGGGACGGAGAAGGCUAUGUCAUCCGGGCGACGGUUGUCCCGGUUUAAGCGUGUAGGCUGUUUUUCCAGGCAAAUCCGGAAAAUCAAGGCUGAGGCGUGAUGACGAGGCACCACGGUGCUGAAGUGACAAAUGCCCUGCUUCCAGGAAAAGCCUCUAAGCAUCAGGCAACAGAGAAUCGUACCCGAAACCGACACAGGUGGUCAGGUAGAGAAUACCAAGGCGCUUGAGAGAACCCGGGUGAAGGAACUAGGCAAAAUGGUGCCGUAACUUCGGGAGAAGGCACGCUGGCGCGUAGGUGAAGGGACGUGCUCCCGGAGCUGAAGCCAGUCGAAGAUACCAGCUGGCUGCAACUGUUUAUUAAAAACACAGCACUGUGCAAACACGAAAGUGGACGUAUACGGUGUGACGCCUGCCCGGUGCCGGAAGGUUAAUUGAUGGGGUUAGCGGCAACGCGAAGCUCCUGAUCGAAGCCCCGGUAAACGGCGGCCGUAACUAUAACGGUCCUAAGGUAGCGAAAUUCCUUGUCGGGUAAGUUCCGACCUGCACGAAUGGCGUAAUGAUGGCCAGGCUGUCUCCACCCGGGACUCAGUGAAAUUGAACUCGCUGUGAAGAUGCAGUGUACCCGCGGCAAGACGGAAAGACCCCGUGAACCUUUACUACAGCUUGACACUGAACACUGAGCCUUGAUGUGCAGGAUAGGUGGGAGGCUUUGAAGCGCGGACGCCAGUUCGUGUGGAGCCAUCCUUGAAAUACCACCCUUUAACGUUUGGUGUUCUAACCUUGCGCCGUGAUCCGGCGCGGGGACAGUGUCUGGUGGGUAGUUUGACUGGGGCGGUCUCCUCCCAAAGCGUAACGGAGGAGCACGAAGGUUGGCUAAUCCUGGUCGGACAUCAGGAGGUUAGUGCAAUGGCAUAAGCCAGCCUGACUGCGAGCGUGACGGCGCGAGCAGAUGCGAAAGCAGGUCAUAGUGAUCCGGUGGUUCUGAAUGGAAGGGCCAUCGCUCAACGGAUAAAAGGUACUCCGGGGAUAACAGGCUGAUACCGCCCAAGAGUUCAUAUCGACGGCGGUGUUUGGCACCUCGAUGUCGGCUCAUCACAUCCUGGGGCUGAAGCAGGUCCCAAGGGUACGGCUGUUCGCCGUUUAAAGUGGUACGCGAGCUGGGUUUAGAACGUCGUGAGACAGUUCGGUCCCUAUCUGCCGUGGGCGCUGGAGAAUUGAGGGGGUUUGCUCCCAGUACGAGAGGACCGGAGUGAACGCACCGCUGGUGUUCGGGUUGUCACGCCAGUGGCACAGCCCGGUAGCUAAGUGCGGAAAAGAUAAGCGCUGAAAGCAUCUAAGCGCGAAACUUGCCCCGAGAUGAGUUCUCCCUGUGGCUUAAAGCCACCUUAAGGGACGUUGAAGACGACGACGUUGAUAGGCCGGAUGUGUAAGCGCAGCGAUGCGUUGAGCUGACCGGUACUAAUGACCCGUGAGGCUUAACCUUACAACGCCAGAGGCGUUCUG
>JQNE01000001.3493496.3496403 Bacteria;Proteobacteria;Gammaproteobacteria;Enterobacterales;Erwiniaceae;Erwinia;Erwinia sp. 9145
AGCGUACACGGUGGAUGCCCUGGCAGUCAGAGGCGAUGAAGGGCGUGCUAAUCUGCGAUAAGCGUCGGUAAGGUGAUAUGAACCGUUAUACCCGACGAUACCCGAAUGGGGAAACCCGGUGCAAUCCGUUGCAUCAUCGCAACAUGAAUACAUAGUGUUGCGAGGCGAACCGGGGGAACUGAAACAUCUAAGUACCCCGAGGAAAAGAAAUCAACCGAGAUUCCCCCAGUAGCGGCGAGCGAACGGGGAGGAGCCCGGAACCAUCAUCAGCGGUUGCGUCAGUGGAAGCGUCUGGAAAGUCGCACGAUACAGGGUGAAAGUCCCGUACACGAAGAUACAGCCGUUGUGAGUUCGAAGAGUAGGGCGGGACACGUGGUAUCCUGUCUGAAUAUGGGGGGACCAUCCUCCAAGGCUAAAUACUCCUGACUGACCGAUAGUGAACCAGUACCGUGAGGGAAAGGCGAAAAGAACCCCGGCGAGGGGAGUGAAACAGAACCUGAAACCGUGUACGUACAAGCAGUGGGAGCCUCAUUUAUGGGGUGACUGCGUACCUUUUGUAUAAUGGGUCAGCGACUUGUAUUCUGUAGCAAGGUUAACCGUAUAGGGGAGCCGAAGGGAAACCGAGUCUUAACCGGGCGUUAAGUUGCAGGGUACAGACCCGAAACCCGGUGAUCUAGCCAUGGGCAGGUUGAAGGUUGGGUAACACUAACUGGAGGACCGAACCGACUGAUGUUGAAAAAUCAGCGGAUGACCUGUGGCUGGGGGUGAAAGGCCAAUCAAACCGGGAGAUAGCUGGUUCUCCCCGAAAGCUAUUUAGGUAGCGCCUCGUGAAUUCAUCUCCGGGGGUAGAGCACUGUUUCGGCUAGGGGGCCAUCCCGGCUUACCAACCCGAUGCAAACUGCGAAUACCGGAGAAUGUUAUCACGGGAGACACACGGCGGGUGCUAACGUCCGUCGUGAAGAGGGAAACAACCCAGACCGCCAGCUAAGGUCCCAAAGUCAUGGUUAAGUGGGAAACGAUGUGGGAAGGCCCAGACAGCCAGGAUGUUGGCUUAGAAGCAGCCAUCAUUUAAAGAAAGCGUAAUAGCUCACUGGUCGAGUCGGCCUGCGCGGAAGAUGUAACGGGGCUAAACCAUGCACCGAAGCUGCGGCAGCGGACGUAUCACUUAAGGCGCUUAACGUGACGGCGAAGCCGGCACGUUCAAGCCACAACAACGUUGAGUCGGUCUGCGAACUGACAACAACGAAGCGUCUUAAGGAUACGUCCGUUGGGUAGGGGAGCGUUCUGUAAGCCGUCGAAGGUGGACUGUGAGGUCUGCUGGAGGUAUCAGAAGUGCGAAUGCUGACAUAAGUAACGAUAAAGCGGGUGAAAAGCCCGCUCGCCGGAAGACCAAGGGUUCCUGUCCAACGUUAAUCGGGGCAGGGUGAGUCGACCCCUAAGGCGAGGCCGAAAGGCGUAGUCGAUGGGAAACAGGUUAAUAUUCCUGUACUCGGUGUUACUGCGAAGGGGGGACGGAGAAGGCUAUGUUGGCCGGGCGACGGUAGUCCCGGUUUAAGCGUGUAGGUGUGUGUUCCAGGCAAAUCCGGUUCACUUUACACUGAGGCGUGAUGACGAGGCACCACGGUGCUGAAGCAACAAAUGCCCUGCUUCCAGGAAAAGCCUCUAAGCAUCAGGUAACACAGAAUCGUACCCCAAACCGACACAGGUGGUCAGGUAGAGAAUACCAAGGCGCUUGAGAGAACCCGGGUGAAGGAACUAGGCAAAAUGGUGCCGUAACUUCGGGAGAAGGCACGCUGGUGUGUAGGUGAAGUCACUUGCUGACGGAGCUGAAGCCAGUCGAAGAUACCAGCUGGCUGCAACUGUUUAUUAAAAACACAGCACUGUGCAAACACGAAAGUGGACGUAUACGGUGUGACGCCUGCCCGGUGCCGGAAGGUUAAUUGAUGAGGUUAUCCGUAAGGAGAAGCUUUUGAUCGAAGCCCCGGUAAACGGCGGCCGUAACUAUAACGGUCCUAAGGUAGCGAAAUUCCUUGUCGGGUAAGUUCCGACCUGCACGAAUGGCGUAAUGAUGGCCAGGCUGUCUCCACCCGGGACUCAGUGAAAUUGAACUCGCUGUGAAGAUGCAGUGUACCCGCGGCAAGACGGAAAGACCCCGUGAACCUUUACUACAGCUUGACACUGAACACUGAGCCUUGAUGUGCAGGAUAGGUGGGAGGCUUUGAAGCGUGGACGCCAGUCUGCGCGGAGCCAUCCUUGAAAUACCACCCUUUAAUGUUUGGUGUUCUAACCUUGCGCCGUGAUCCGGCGCGGGGACAGUGUCUGGUGGGUAGUUUGACUGGGGCGGUCUCCUCCCAAAGCGUAACGGAGGAGCACGAAGAUUGGCUAAUCACGGUCGGACAUCGUGAGGUUAGUGCAAAGGCAUAAGCCAGUUUGACUGCGAGAGUGACGGCUCGAGCAGGUGCGAAAGCAGGUCUUAGUGAUCCGGUGGUUCUGAAUGGAAGGGCCAUCGCUCAACGGAUAAAAGGUACUCCGGGGAUAACAGGCUGAUACCGCCCAAGAGUUCAUAUCGACGGCGGUGUUUGGCACCUCGAUGUCGGCUCAUCACAUCCUGGGGCUGUAGCAGGUCCCAAGGGUACGGCUGUUCGCCGUUUAAAGUGGUACGCGAGCUGGGUUUAGAACGUCGUGAGACAGUUCGGUCCCUAUCUGCCGUGGGCGCUGGAGAAUUGAGAGGGUUUGCUCCCAGUACGAGAGGACCGGAGUGAACGCACCACUGGUGUACGGGUUGUCAUGCCAAUGGCACUGCCCGGUAGCUAAGUGCGGAACGGAUAAGCGCUGAAAGCAUCUAAGCGCGAAACCAGCCUCGAGAUGAGUUCUCCCUGAGUCCUUGCGACUCCUGAAGGGACGUUGA
>JQNE01000001.4250996.4253875 Bacteria;Proteobacteria;Gammaproteobacteria;Enterobacterales;Erwiniaceae;Erwinia;Erwinia sp. 9145
UUAAGUGACGAAGCGUACACGGUGGAUGCCCUGGCAGUCAGAGGCGAUGAAGGGCGUGCUAAUCUGCGAUAAGCGUCGGUAAGGUGAUAUGAACCGUUAUACCCGACGAUACCCGAAUGGGGAAACCCGGUGCAAUCCGUUGCAUCAUCGCAACAUGAAUACAUAGUGUUGCGAGGCGAACCGGGGGAACUGAAACAUCUAAGUACCCCGAGGAAAAGAAAUCAACCGAGAUUCCCCCAGUAGCGGCGAGCGAACGGGGAGGAGCCCGGAACCAUCAUCAGCGGUUGCGUCAGUGGAAGCGUCUGGAAAGUCGCACGAUACAGGGUGAAAGUCCCGUACACGAAGAUGCAGCCGUUGUGAGUUCGAAGAGUAGGGCGGGACACGUGGUAUCCUGUCUGAAUAUGGGGGGACCAUCCUCCAAGGCUAAAUACUCCUGACUGACCGAUAGUGAACCAGUACCGUGAGGGAAAGGCGAAAAGAACCCCGGCGAGGGGAGUGAAACAGAACCUGAAACCGUGUACGUACAAGCAGUGGGAGCCUCAUUUAUGGGGUGACUGCGUACCUUUUGUAUAAUGGGUCAGCGACUUGUAUUCUGUAGCAAGGUUAACCGUAUAGGGGAGCCGAAGGGAAACCGAGUCUUAACCGGGCGUUAAGUUGCAGGGUACAGACCCGAAACCCGGUGAUCUAGCCAUGGGCAGGUUGAAGGUUGGGUAACACUAACUGGAGGACCGAACCGACUGAUGUUGAAAAAUCAGCGGAUGACCUGUGGCUGGGGGUGAAAGGCCAAUCAAACCGGGAGAUAGCUGGUUCUCCCCGAAAGCUAUUUAGGUAGCGCCUCGUGAACUCAUCUCCGGGGGUAGAGCACUGUUUCGGCUAGGGGGCCAUCCCGGCUUACCAACCCGAUGCAAACUGCGAAUACCGGAGAAUGUUAUCACGGGAGACACACGGCGGGUGCUAACGUCCGUCGUGAAGAGGGAAACAACCCAGACCGCCAGCUAAGGUCCCAAAGUCAUGGUUAAGUGGGAAACGAUGUGGGAAGGCCCAGACAGCCAGGAUGUUGGCUUAGAAGCAGCCAUCAUUUAAAGAAAGCGUAAUAGCUCACUGGUCGAGUCGGCCUGCGCGGAAGAUGUAACGGGGCUAAACCAUGCACCGAAGCUGCGGCAGCGACGCGAAUGCGUUGUUGGGUAGGGGAGCGUUCUGUAAGCCGUCGAAGGUGGACUGUGAGGUCUGCUGGAGGUAUCAGAAGUGCGAAUGCUGACAUAAGUAACGAUAAAGCGGGUGAAAAGCCCGCUCGCCGGAAGACCAAGGGUUCCUGUCCAACGUUAAUCGGGGCAGGGUGAGUCGACCCCUAAGGCGAGGCCGAAAGGCGUAGUCGAUGGGAAACAGGUUAAUAUUCCUGUACUCGGUGUUACUGCGAAGGGGGGACGGAGAAGGCUAUGUUGGCCGGGCGACGGUAGUCCCGGUUUAAGCGUGUAGGUGUGUGUUCCAGGCAAAUCCGGUUCACUUUACACUGAGGCGUGAUGACGAGGCACCACGGUGCUGAAGCAACAAAUGCCCUGCUUCCAGGAAAAGCCUCUAAGCAUCAGGUAACACAGAAUCGUACCCCAAACCGACACAGGUGGUCAGGUAGAGAAUACCAAGGCGCUUGAGAGAACCCGGGUGAAGGAACUAGGCAAAAUGGUGCCGUAACUUCGGGAGAAGGCACGCUGGUGCGUAGGUGAAGUCACUUGCUGACGGAGCUGAAGCCAGUCGAAGAUACCAGCUGGCUGCAACUGUUUAUUAAAAACACAGCACUGUGCAAACACGAAAGUGGACGUAUACGGUGUGACGCCUGCCCGGUGCCGGAAGGUUAAUUGAUGAGGUUAUCCGUAAGGAGAAGCUUUUGAUCGAAGCCCCGGUAAACGGCGGCCGUAACUAUAACGGUCCUAAGGUAGCGAAAUUCCUUGUCGGGUAAGUUCCGACCUGCACGAAUGGCGUAAUGAUGGCCAGGCUGUCUCCACCCGGGACUCAGUGAAAUUGAACUCGCUGUGAAGAUGCAGUGUACCCGCGGCAAGACGGAAAGACCCCGUGAACCUUUACUACAGCUUGACACUGAACACUGAGCCUUGAUGUGCAGGAUAGGUGGGAGGCUUUGAAGCGUGGACGCCAGUCUGCGCGGAGCCAUCCUUGAAAUACCACCCUUUAAUGUUUGGUGUUCUAACCUUGCGCCGUGAUCCGGCGCGGGGACAGUGUCUGGUGGUAGUUUGACUGACGUAUGGGACAUCCCAUUCUGCCAUUAACGGAGAAAGGUUAAGUAAAACAGUGGUUCUUUCCAGAAAAGCACCUAUCCUGCACAUCAAGGCUCAGUGUUCAGUGUCAAGCUGUAGUAAAGGUUCACGGGGUCUUUCCGUCUUGCCGCGGGUACACUGCAUCUUCACAGCGAGUUCAAUUUCACUGAGUCCCGGGUGGAGACAGCCUGGCCAUCAUUACGCCAUUCGUGCAGGUCGGAACUUACCCGACAAGGAAUUUCGCUACCUUAGGACCGUUAUAGUUACGGCCGCCGUUUACCGGGGCUUCGAUCAAAGCUUCUCCUUACGGAUAACCUCAUCAAUUAACCUUCCGGCACCGGGCAGGCGUCACACCGUAUACGUCCACUUUCGUGUUUGCACAGUGCUGUGUUUUUAAUAAACAGUUGCAGCCAGCUGGUAUCUUCGACUGGCUUCAGCUCCGUCAGCAAGUGACUUCACCUACGCACCAGCGUGCCUUCUCCCGAAGUUACGGCACCAUUUUGCCUAGUUCCUUCACCCGGGUUCUCUCAAGCGCCUUGGUAUUCUCUACCUGACCACCUGUGUCGGUUUGGGGUACGAUUCUGUGUUACCUGAUGCUUAGAGGCUUUUCCUG
>JQNE01000001.4163501.4166405 Bacteria;Proteobacteria;Gammaproteobacteria;Enterobacterales;Erwiniaceae;Erwinia;Erwinia sp. 9145
UUAAGUGACGAAGCGUACACGGUGGAUGCCCUGGCAGUCAGAGGCGAUGAAGGGCGUGCUAAUCUGCGAUAAGCGUCGGUAAGGUGAUAUGAACCGUUAUACCCGACGAUACCCGAAUGGGGAAACCCGGUGCAAUCCGUUGCAUCAUCGCAACAUGAAUACAUAGUGUUGCGAGGCGAACCGGGGGAACUGAAACAUCUAAGUACCCCGAGGAAAAGAAAUCAACCGAGAUUCCCCCAGUAGCGGCGAGCGAACGGGGAGGAGCCCGGAACCAUCAUCAGCGGUUGCGUCAGUGGAAGCGUCUGGAAAGUCGCACGAUACAGGGUGAAAGUCCCGUACACGAAGAUGCAGCCGUUGUGAGUUCGAAGAGUAGGGCGGGACACGUGGUAUCCUGUCUGAAUAUGGGGGGACCAUCCUCCAAGGCUAAAUACUCCUGACUGACCGAUAGUGAACCAGUACCGUGAGGGAAAGGCGAAAAGAACCCCGGCGAGGGGAGUGAAACAGAACCUGAAACCGUGUACGUACAAGCAGUGGGAGCCUCAUUUAUGGGGUGACUGCGUACCUUUUGUAUAAUGGGUCAGCGACUUGUAUUCUGUAGCAAGGUUAACCGUAUAGGGGAGCCGAAGGGAAACCGAGUCUUAACCGGGCGUUAAGUUGCAGGGUACAGACCCGAAACCCGGUGAUCUAGCCAUGGGCAGGUUGAAGGUUGGGUAACACUAACUGGAGGACCGAACCGACUGAUGUUGAAAAAUCAGCGGAUGACCUGUGGCUGGGGGUGAAAGGCCAAUCAAACCGGGAGAUAGCUGGUUCUCCCCGAAAGCUAUUUAGGUAGCGCCUCGUGAACUCAUCUCCGGGGGUAGAGCACUGUUUCGGCUAGGGGGCCAUCCCGGCUUACCAACCCGAUGCAAACUGCGAAUACCGGAGAAUGUUAUCACGGGAGACACACGGCGGGUGCUAACGUCCGUCGUGAAGAGGGAAACAACCCAGACCGCCAGCUAAGGUCCCAAAGUCAUGGUUAAGUGGGAAACGAUGUGGGAAGGCCCAGACAGCCAGGAUGUUGGCUUAGAAGCAGCCAUCAUUUAAAGAAAGCGUAAUAGCUCACUGGUCGAGUCGGCCUGCGCGGAAGAUGUAACGGGGCUAAACCAUGCACCGAAGCUGCGGCAGCGACGCGAAUGCGUUGUUGGGUAGGGGAGCGUUCUGUAAGCCGUCGAAGGUGGACUGUGAGGUCUGCUGGAGGUAUCAGAAGUGCGAAUGCUGACAUAAGUAACGAUAAAGCGGGUGAAAAGCCCGCUCGCCGGAAGACCAAGGGUUCCUGUCCAACGUUAAUCGGGGCAGGGUGAGUCGACCCCUAAGGCGAGGCCGAAAGGCGUAGUCGAUGGGAAACAGGUUAAUAUUCCUGUACUCGGUGUUACUGCGAAGGGGGGACGGAGAAGGCUAUGUUGGCCGGGCGACGGUAGUCCCGGUUUAAGCGUGUAGGUGUGUGUUCCAGGCAAAUCCGGUUCACUUUACACUGAGGCGUGAUGACGAGGCACCACGGUGCUGAAGCAACAAAUGCCCUGCUUCCAGGAAAAGCCUCUAAGCAUCAGGUAACACAGAAUCGUACCCCAAACCGACACAGGUGGUCAGGUAGAGAAUACCAAGGCGCUUGAGAGAACCCGGGUGAAGGAACUAGGCAAAAUGGUGCCGUAACUUCGGGAGAAGGCACGCUGGUGCGUAGGUGAAGUCACUUGCUGACGGAGCUGAAGCCAGUCGAAGAUACCAGCUGGCUGCAACUGUUUAUUAAAAACACAGCACUGUGCAAACACGAAAGUGGACGUAUACGGUGUGACGCCUGCCCGGUGCCGGAAGGUUAAUUGAUGAGGUUAUCCGUAAGGAGAAGCUUUUGAUCGAAGCCCCGGUAAACGGCGGCCGUAACUAUAACGGUCCUAAGGUAGCGAAAUUCCUUGUCGGGUAAGUUCCGACCUGCACGAAUGGCGUAAUGAUGGCCAGGCUGUCUCCACCCGGGACUCAGUGAAAUUGAACUCGCUGUGAAGAUGCAGUGUACCCGCGGCAAGACGGAAAGACCCCGUGAACCUUUACUACAGCUUGACACUGAACACUGAGCCUUGAUGUGCAGGAUAGGUGGGAGGCUUUGAAGCGUGGACGCCAGUCUGCGCGGAGCCAUCCUUGAAAUACCACCCUUUAAUGUUUGGUGUUCUAACCUUGCGCCGUGAUCCGGCGCGGGGACAGUGUCUGGUGGGUAGUUUGACUGGGGCGGUCUCCUCCCAAAGCGUAACGGAGGAGCACGAAGAUUGGCUAAUCACGGUCGGACAUCGUGAGGUUAGUGCAAAGGCAUAAGCCAGUUUGACUGCGAGAGUGACGGCUCGAGCAGGUGCGAAAGCAGGUCUUAGUGAUCCGGUGGUUCUGAAUGGAAGGGCCAUCGCUCAACGGAUAAAAGGUACUCCGGGGAUAACAGGCUGAUACCGCCCAAGAGUUCAUAUCGACGGCGGUGUUUGGCACCUCGAUGUCGGCUCAUCACAUCCUGGGGCUGUAGCAGGUCCCAAGGGUACGGCUGUUCGCCGUUUAAAGUGGUACGCGAGCUGGGUUUAGAACGUCGUGAGACAGUUCGGUCCCUAUCUGCCGUGGGCGCUGGAGAAUUGAGAGGGUUUGCUCCCAGUACGAGAGGACCGGAGUGAACGCACCACUGGUGUACGGGUUGUCAUGCCAAUGGCACUGCCCGGUAGCUAAGUGCGGAACGGAUAAGCGCUGAAAGCAUCUAAGCGCGAAACCAGCCUCGAGAUGAGUUCUCCCUGAGUCCUUGCGACUCCUGAAGGGACGUUGAAGACGACGACGUUGAUAGGCCGGAUGUGUAAGCGCAGCGAUGCGUUGAGCUGACCGGUACUAAUGACCCGAGAGGCUUAACCUU
>PDET01000040.2298.5233 Bacteria;Proteobacteria;Gammaproteobacteria;Enterobacterales;Erwiniaceae;Erwinia;Pantoea coffeiphila
GGGUUGUGAGGUUAAGCGACUAAGCGUACACGGUGGAUGCCUAGGCAGUCAGAGGCGAUGAAGGGCGUGCUAAUCUGCGAUAAGCGUCGGUAAGGUGAUAUGAACCGUUAUAACCGGCGAUACCCGAAUGGGGAAACCCAGUGUGAUUCGUCACACUAUCAUGUCAUGAAUACAUAGUGGCAUGAGGCGAACCGGGGGAACUGAAACAUCUAAGUACCCCGAGGAAAAGAAAUCAACCGAGAUUCCCCCAGUAGCGGCGAGCGAACGGGGAACAGCCCAGAGUCUGAAUCAGUUUGUGUGUCAGUGGAAGCGUCUGGAAAGUCGCGCAGUAAAGGGUGACAGCCCCGUACACAAAGACACACCUUCUGUGAACUCGAUGAGUAGGGCGGGACACGUGAUAUCCUGUCUGAAGAUGGGGGGACCAUCCUCCAAGGCUAAAUACUCCUGACUGACCGAUAGUGAACCAGUACCGUGAGGGAAAGGCGAAAAGAACCCCGGCGAGGGGAGUGAAAAGAACCUGAAACCGUGUACGUACAAGCAGUGGGAGCAUCCUUCGGGGUGUGACUGCGUACCUUUUGUAUAAUGGGUCAGCGACUUAUAUUCUGUAGCAAGGUUAACCGUAUAGGGGAGCCGAAGGGAAACCGAGUCUUAACUGGGCGUUAAGUUGCAGGGUAUAGACCCGAAACCCGGUGAUCUAGCCAUGGGCAGGUUGAAGGUUGGGUAACACUAACUGGAGGACCGAACCGACUAAUGUUGAAAAAUUAGCGGAUGACUUGUGGCUGGGGGUGAAAGGCCAAUCAAACCGGGAGAUAGCUGGUUCUCCCCGAAAGCUAUUUAGGUAGCGCCUCGUGAACUCAUCUCCGGGGGUAGAGCACUGUUUCGGCUAGGGGGCCAUCCCGGCUUACCAACCCGAUGCAAACUGCGAAUACCGGAGAAUGUUAUCACGGGAGACACACGGCGGGUGCUAACGUCCGUCGUGAAGAGGGAAACAACCCAGACCGCCAGCUAAGGUCCCAAAGUCAUGGUUAAGUGGGAAACGAUGUGGGAAGGCACAGACAGCCAGGAUGUUGGCUUAGAAGCAGCCAUCAUUUAAAGAAAGCGUAAUAGCUCACUGGUCGAGUCGGCCUGCGCGGAAGAUGUAACGGGGCUAAACCAUGCACCGAAGCUGCGGCAGCGACACUUAUGUGUUGUUGGGUAGGGGAGCGUUCUGUAAGCCGCAGAAGGUGGACUGUGAGGUCUGCUGGAGGUAUCAGAAGUGCGAAUGCUGACAUAAGUAACGAUAAAGCGGGUGAAAAGCCCGCUCGCCGGAAGACCAAGGGUUCCUGUCCAACGUUAAUCGGGGCAGGGUGAGUCGACCCCUAAGGCGAGGCCGAAAGGCGUAGUCGAUGGGAAACAGGUUAAUAUUCCUGUACUCGGUGUUACUGCGAAGGGGGGACGGAGAAGGCUAUGUUAGCCGGGCGACGGUUGUCCCGGUUUAAGCAUGUAGGCGGAACGAUUAGGUAAAUCCGGUCGUUUAUUAACGCUGAGGUGUGAUGACGAGGCACUACGGUGCUGAAGUAACAAAUGCCCUGCUUCCAGGAAAAGCCUCUAAGCAUCAGGUAACAACGAAUCGUACCCCAAACCGACACAGGUGGUCAGGUAGAGAAUACCAAGGCGCUUGAGAGAACUCGGGUGAAGGAACUAGGCAAAAUGGUGCCGUAACUUCGGGAGAAGGCACGCUGUCGCUAGGUGAAGUCACUUGCUGACGGAGCUGAAGGCAGUCGAAGAUACCAGCUGGCUGCAACUGUUUAUUAAAAACACAGCACUGUGCAAACACGAAAGUGGACGUAUACGGUGUGACGCCUGCCCGGUGCCGGAAGGUUAAUUGAUGGGGUUAUCCGCAAGGAGAAGCUCUUGAUCGAAGCCCCGGUAAACGGCGGCCGUAACUAUAACGGUCCUAAGGUAGCGAAAUUCCUUGUCGGGUAAGUUCCGACCUGCACGAAUGGCGUAAUGAUGGCCAGGCUGUCUCCACCCGAGACUCAGUGAAAUUGAACUCGCUGUGAAGAUGCAGUGUACCCGCGGCAAGACGGAAAGACCCCGUGAACCUUUACUACAGCUUGACACUGAACAUUGAGCCUUGAUGUGUAGGAUAGGUGGGAGGCUUUGAAGCGUGGACGCCAGUCUGCGUGGAGCCAUCCUUGAAAUACCACCCUUUAACGUUUGAUGUUCUAACCUGGCGCCGUGAUCCGGCGUGGGGACAGUGUCUGGUGGGUAGUUUGACUGGGGCGGUCUCCUCCCAAAGAGUAACGGAGGAGCACGAAGGUUGGCUAAUCCUGGUCGGACAUCAGGAGGUUAGUGCAAUGGCAUAAGCCAGCUUGACUGCGAGAGUGACGGCUCGAGCAGGUGCGAAAGCAGGUCAUAGUGAUCCGGUGGUUCUGAAUGGAAGGGCCAUCGCUCAACGGAUAAAAGGUACUCCGGGGAUAACAGGCUGAUACCGCCCAAGAGUUCAUAUCGACGGCGGUGUUUGGCACCUCGAUGUCGGCUCAUCACAUCCUGGGGCUGAAGUAGGUCCCAAGGGUACGGCUGUUCGCCGUUUAAAGUGGUACGCGAGCUGGGUUUAGAACGUCGUGAGACAGUUCGGUCCCUAUCUGCCGUGGGCGCUGGAGAAUUGAGAGGGGUUGCUCCUAGUACGAGAGGACCGGAGUGAACGCACCACUGGUGUUCGGGUUGUCAUGCCAAUGGCAUUGCCCGGUAGCUAAGUGCGGAAAAGAUAAGCGCUGAAAGCAUCUAAGCGCGAAACUUGCCUCGAGAUGAGUUCUCCCUGACUCCCUGAGAGUCCUGAAGGGACGUUGAAGACUACGACGUUGAUAGGCCGGGUGUGUAAGCGCAGCGAUGCGUUGAGCUAACCGGUACUAAUGACCCGUGAGGCUUAACCUUACAACACCAGAAGCGUUCUG
>JFGT01000005.275804.278704 Bacteria;Proteobacteria;Gammaproteobacteria;Enterobacterales;Erwiniaceae;Erwinia;Pantoea sp. IMH
UUAAGUGACUAAGCGUACACGGUGGAUGCCCUGGCAGUCAGAGGCGAUGAAGGGCGUGCUAAUCUGCGAUAAGCGUCGGUAAGGUGAUAUGAACCGCAACAACCGACGAUACCCGAAUGGGGAAACCCGGUGCAUUUAUGCAUCAUCGCAACAUGAAUACAUAGUGUUGCGAGGCGAACCUGGGGAACUGAAACAUCUAAGUACCCAGAGGAAAAGAAAUCAACCGAGAUUCCCCCAGUAGCGGCGAGCGAACGGGGAACAGCCCAGAACCUGAAUCAGUUUGUGCAUCAGUGGAAGCGUCUGGAAAGUCGCAGGGUACAGGGUGAUACUCCCGUACACGAAGAUGUGCUUACUGUGAGUUCGAUGAGUAGGGCGGGACACGUGAUAUCCUGUCUGAAUAUGGGGGGACCAUCCUCCAAGGCUAAAUACUCCUGACUGACCGAUAGUGAACCAGUACCGUGAGGGAAAGGCGAAAAGAACCCCGGCGAGGGGAGUGAAACAGAACCUGAAACCGUGUACGUACAAGCAGUGGGAGCCUCUUUUAUGGGGUGACUGCGUACCUUUUGUAUAAUGGGUCAGCGACUUAUAUUCUGUAGCAAGGUUAACCGUAUAGGGGAGCCGCAGGGAAACCGAGUCUUAACUGGGCGUUAAGUUGCAGGGUAUAGACCCGAAACCCGGUGAUCUAGCCAUGGGCAGGUUGAAGGUUGGGUAACACUAACUGGAGGACCGAACCGACUAAUGUUGAAAAAUUAGCGGAUGACUUGUGGCUGGGGGUGAAAGGCCAAUCAAACCGGGAGAUAGCUGGUUCUCCCCGAAAGCUAUUUAGGUAGCGCCUCGUGAACUCAUCUCCGGGGGUAGAGCACUGUUUCGGCUAGGGGGCCAUCCCGGCUUACCAACCCGAUGCAAACUGCGAAUACCGGAGAAUGUUAUCACGGGAGACACACGGCGGGUGCUAACGUCCGUCGUGAAGAGGGAAACAACCCAGACCGCCAGCUAAGGUCCCAAAGUCAUGGUUAAGUGGGAAACGAUGUGGGAAGGCACAGACAGCCAGGAUGUUGGCUUAGAAGCAGCCAUCAUUUAAAGAAAGCGUAAUAGCUCACUGGUCGAGUCGGCCUGCGCGGAAGAUGUAACGGGGCUAAACCAUGCACCGAAGCUGCGGCAGCGACACUUAUGUGUUGUUGGGUAGGGGAGCGUUCUGUAAGCCGUCGAAGGUGGACUGUGAGGUCUGCUGGAGGUAUCAGAAGUGCGAAUGCUGACAUGAGUAACGAUAAAGCGGGUGAAAAGCCCGCUCGCCGGAAGACCAAGGGUUCCUGUCCAACGUUAAUCGGGGCAGGGUGAGUCGACCCCUAAGGCGAGGCCGAAAGGCGUAGUCGAUGGGAAACAGGUUAAUAUUCCUGUACUUGGUGUUACUGCGAAGGGGGGACGGAGAAGGCUAUGUUGGCCGGGCGACGGUUGUCCCGGUUUAAGCGUGUAGGCUUGUGUUCCAGGCAAAUCCGGAACACUUAAGGCUGAGGCGUGAUGACGAGUCACCACGGUGAUGAAGCAACAAAUGCCCUGCUUCCAGGAAAAGCCUCUAAGCAUCAGGUAACACGAAAUCGUACCCCAAACCGACACAGGUGGUCAGGUAGAGAAUACCAAGGCGCUUGAGAGAACUCGGGUGAAGGAACUAGGCAAAAUGGUGCCGUAACUUCGGGAGAAGGCACGCUGGCGCGUAGGUGAAGGGACUUGCUCCCGGAGCUGAAGCCAGUCGAAGAUACCAGCUGGCUGCAACUGUUUAUUAAAAACACAGCACUGUGCAAACACGAAAGUGGACGUAUACGGUGUGACGCCUGCCCGGUGCCGGAAGGUUAAUUGAUGGGGUUAUCGCAAGAGAAGCUCCUGAUCGAAGCCCCGGUAAACGGCGGCCGUAACUAUAACGGUCCUAAGGUAGCGAAAUUCCUUGUCGGGUAAGUUCCGACCUGCACGAAUGGCGUAAUGAUGGCCAGGCUGUCUCCACCCGAGACUCAGUGAAAUUGAACUCGCUGUGAAGAUGCAGUGUACCCGCGGCAAGACGGAAAGACCCCGUGAACCUUUACUACAGCUUGACACUGAACAUUGAGCCUUGAUGUGUAGGAUAGGUGGGAGGCUUUGAAGCGUGGACGCCAGUCUGCGUGGAGCCAACCUUGAAAUACCACCCUUUAACGUUUGAUGUUCUAACCUGGCGCCGUAAUCCGGCGUGGGGACAGUGUCUGGUGGGUAGUUUGACUGGGGCGGUCUCCUCCUAAAGAGUAACGGAGGAGCACGAAGGUCAGCUAAUCACGGUCGGACAUCGUGAGGUUAGUGCAAUGGCAUAAGCUGGCUUGACUGCGAGAGUGACGGCUCGAGCAGGUGCGAAAGCAGGUCAUAGUGAUCCGGUGGUUCUGAAUGGAAGGGCCAUCGCUCAACGGAUAAAAGGUACUCCGGGGAUAACAGGCUGAUACCGCCCAAGAGUUCAUAUCGACGGCGGUGUUUGGCACCUCGAUGUCGGCUCAUCACAUCCUGGGGCUGAAGUAGGUCCCAAGGGUACGGCUGUUCGCCGUUUAAAGUGGUACGCGAGCUGGGUUUAGAACGUCGUGAGACAGUUCGGUCCCUAUCUGCCGUGGGCGCUGGAAGAUUGAGAGGGGUUGCUCCUAGUACGAGAGGACCGGAGUGAACGCACCACUGGUGUUCGGGUUGUCAUGCCAAUGGCAUUGCCCGGUAGCUAAGUGCGGAAGAGAUAAGCGCUGAAAGCAUCUAAGCGCGAAACUUGCCUCGAGAUGAAUCUUCCCUGAGACUAUAAGUCUCCUGAAGGGACGUUGAAGACGACGACGUUGAUAGGCCGGGUGUGUAAGCGCAGCGAUGCGUUGAGCUAACCGGUACUAAUGACCCGUGAGGCUUAACCUU
>JFGT01000003.195050.197941 Bacteria;Proteobacteria;Gammaproteobacteria;Enterobacterales;Erwiniaceae;Erwinia;Pantoea sp. IMH
ACUAAGCGUACACGGUGGAUGCCCUGGCAGUCAGAGGCGAUGAAGGGCGUGCUAAUCUGCGAUAAGCGUCGGUAAGGUGAUAUGAACCGCAACAACCGACGAUACCCGAAUGGGGAAACCCGGUGCAUUUAUGCAUCAUCGCAACAUGAAUACAUAGUGUUGCGAGGCGAACCUGGGGAACUGAAACAUCUAAGUACCCAGAGGAAAAGAAAUCAACCGAGAUUCCCCCAGUAGCGGCGAGCGAACGGGGAACAGCCCAGAACCUGAAUCAGUUUGUGCAUCAGUGGAAGCGUCUGGAAAGUCGCAGGGUACAGGGUGAUACUCCCGUACACGAAGAUGUGCUUACUGUGAGUUCGAUGAGUAGGGCGGGACACGUGAUAUCCUGUCUGAAUAUGGGGGGACCAUCCUCCAAGGCUAAAUACUCCUGACUGACCGAUAGUGAACCAGUACCGUGAGGGAAAGGCGAAAAGAACCCCGGCGAGGGGAGUGAAACAGAACCUGAAACCGUGUACGUACAAGCAGUGGGAGCCUCUUUUAUGGGGUGACUGCGUACCUUUUGUAUAAUGGGUCAGCGACUUAUAUUCUGUAGCAAGGUUAACCGUAUAGGGGAGCCGCAGGGAAACCGAGUCUUAACUGGGCGUUAAGUUGCAGGGUAUAGACCCGAAACCCGGUGAUCUAGCCAUGGGCAGGUUGAAGGUUGGGUAACACUAACUGGAGGACCGAACCGACUAAUGUUGAAAAAUUAGCGGAUGACUUGUGGCUGGGGGUGAAAGGCCAAUCAAACCGGGAGAUAGCUGGUUCUCCCCGAAAGCUAUUUAGGUAGCGCCUCGUGAACUCAUCUCCGGGGGUAGAGCACUGUUUCGGCUAGGGGGCCAUCCCGGCUUACCAACCCGAUGCAAACUGCGAAUACCGGAGAAUGUUAUCACGGGAGACACACGGCGGGUGCUAACGUCCGUCGUGAAGAGGGAAACAACCCAGACCGCCAGCUAAGGUCCCAAAGUCAUGGUUAAGUGGGAAACGAUGUGGGAAGGCACAGACAGCCAGGAUGUUGGCUUAGAAGCAGCCAUCAUUUAAAGAAAGCGUAAUAGCUCACUGGUCGAGUCGGCCUGCGCGGAAGAUGUAACGGGGCUAAACCAUGCACCGAAGCUGCGGCAGCGACACUUAUGUGUUGUUGGGUAGGGGAGCGUUCUGUAAGCCGUCGAAGGUGGACUGUGAGGUCUGCUGGAGGUAUCAGAAGUGCGAAUGCUGACAUGAGUAACGAUAAAGCGGGUGAAAAGCCCGCUCGCCGGAAGACCAAGGGUUCCUGUCCAACGUUAAUCGGGGCAGGGUGAGUCGACCCCUAAGGCGAGGCCGAAAGGCGUAGUCGAUGGGAAACAGGUUAAUAUUCCUGUACUUGGUGUUACUGCGAAGGGGGGACGGAGAAGGCUAUGUUGGCCGGGCGACGGUUGUCCCGGUUUAAGCGUGUAGGCUUGUGUUCCAGGCAAAUCCGGAACACUUAAGGCUGAGGCGUGAUGACGAGUCACCACGGUGAUGAAGCAACAAAUGCCCUGCUUCCAGGAAAAGCCUCUAAGCAUCAGGUAACACGAAAUCGUACCCCAAACCGACACAGGUGGUCAGGUAGAGAAUACCAAGGCGCUUGAGAGAACUCGGGUGAAGGAACUAGGCAAAAUGGUGCCGUAACUUCGGGAGAAGGCACGCUGGCGCGUAGGUGAAGGGACUUGCUCCCGGAGCUGAAGCCAGUCGAAGAUACCAGCUGGCUGCAACUGUUUAUUAAAAACACAGCACUGUGCAAACACGAAAGUGGACGUAUACGGUGUGACGCCUGCCCGGUGCCGGAAGGUUAAUUGAUGGGGUUAUCGCAAGAGAAGCUCCUGAUCGAAGCCCCGGUAAACGGCGGCCGUAACUAUAACGGUCCUAAGGUAGCGAAAUUCCUUGUCGGGUAAGUUCCGACCUGCACGAAUGGCGUAAUGAUGGCCAGGCUGUCUCCACCCGAGACUCAGUGAAAUUGAACUCGCUGUGAAGAUGCAGUGUACCCGCGGCAAGACGGAAAGACCCCGUGAACCUUUACUACAGCUUGACACUGAACAUUGAGCCUUGAUGUGUAGGAUAGGUGGGAGGCUUUGAAGCGUGGACGCCAGUCUGCGUGGAGCCAACCUUGAAAUACCACCCUUUAACGUUUGAUGUUCUAACCUGGCGCCGUAAUCCGGCGUGGGGACAGUGUCUGGUGGGUAGUUUGACUGGGGCGGUCUCCUCCUAAAGAGUAACGGAGGAGCACGAAGGUCAGCUAAUCACGGUCGGACAUCGUGAGGUUAGUGCAAUGGCAUAAGCUGGCUUGACUGCGAGAGUGACGGCUCGAGCAGGUGCGAAAGCAGGUCAUAGUGAUCCGGUGGUUCUGAAUGGAAGGGCCAUCGCUCAACGGAUAAAAGGUACUCCGGGGAUAACAGGCUGAUACCGCCCAAGAGUUCAUAUCGACGGCGGUGUUUGGCACCUCGAUGUCGGCUCAUCACAUCCUGGGGCUGAAGUAGGUCCCAAGGGUACGGCUGUUCGCCGUUUAAAGUGGUACGCGAGCUGGGUUUAGAACGUCGUGAGACAGUUCGGUCCCUAUCUGCCGUGGGCGCUGGAAGAUUGAGAGGGGUUGCUCCUAGUACGAGAGGACCGGAGUGAACGCACCACUGGUGUUCGGGUUGUCAUGCCAAUGGCAUUGCCCGGUAGCUAAGUGCGGAAGAGAUAAGCGCUGAAAGCAUCUAAGCGCGAAACUUGCCUCGAGAUGAAUCUUCCCUGAGACUAUAAGUCUCCUGAAGGGACGUUGAAGACGACGACGUUGAUAGGCCGGGUGUGUAAGCGCAGCGAUGCGUUGAGCUAACCGGUACUAAUGACCCGUGAGGCUUAACC
>MAYS01000028.142.3078 Bacteria;Proteobacteria;Gammaproteobacteria;Enterobacterales;Erwiniaceae;Erwinia;Candidatus Erwinia dacicola
GGGUUGUGAGGUUAAGCGACUAAGCGUACACGGUGGAUGCCUAGGCAGUCAGAGGCGAUGAAGGGCGUGCUAAUCUGCGAUAAGCGUCGGUAAGGUGAUAUGAACCGCAACAACCGAUGAUACCCGAAUGGGGAAACCCAGUGUGAUAGGUCACACUAUCAUGUCAUGAAUACAUAGUGGCAUGAGGCGAACCGGGGGAACUGAAACAUCUAAGUACCCCGAGGAAAAGAAAUCAACCGAGAUUCCCCCAGUAGCGGCGAGCGAACGGGGAACAGCCCGGAACCUGAAUCAGUUUGUGCAUUAGUGGAAGCGUCUGGAAAGACGCAGGGUACAGGGUGAUACUCCCGUACACAAAAAUGCACUUGCUGUGAGUUCGAUGAGUAGGGCGGGACACGUGACAUCCUGUCUGAAUAUGGGGGGACCAUCCUCCAAGGCUAAAUACUCCUGACUGACCGAUAGUGAACCAGUACCGUGAGGGAAAGGCGAAAAGAACCCCGGCGAGGGGAGUGAAACAGAACCUGAAACCGUGUACGUACAAGCAGUGGGAGCACCUUCGUGGUGUGACUGCGUACCUUUUGUAUAAUGGGUCAGCGACUUAUAUUCUGUAGCAAGGUUAACCGAAUAGGGGAGCCGCAGGGAAACCGAGUCUUAACUGGGCGCUAAGUUGCAGGGUAUAGACCCGAAACCCGGUGAUCUAGCCACGGGCAGGUUGAAGGUUGGGUAACACUAACUGGAGGACCGAACCGACUAAUGUUGAAAAAUUAGCGGAUGACUUGUGGCUGGGGGUGAAAGGCCAAUCAAACCGGGAGAUAGCUGGUUCUCCCCGAAAGCUAUUUAGGUAGCGCCUCGUGAGUUCAUCUUCGGGGGUAGAGCACUGUUUUGGCUAGGGGGUCAUCCCGGCUUACCAACCCAAUGCAAACUGCGAAUACCGAAGAAUGUUAUCACGGGAGACACACGGCGGGUGCUAACGUCCGUCGUGAAGAGGGAAACAACCCAGACCGCCAGCUAAGGUCCCAAAGUCAUGGUUAAGUGGGAAACGAUGUGGGAAGGCAUAGACAGCCAGGAUGUUGGCUUAGAAGCAGCCAUCAUUUGAAGAAAGCGUAAUAGCUCACUGGUCGAGUCGGCCUGCGCGGAAGAUGUAACGGGGCUAAACCAUGCACCGAAGCUGCGGCAGCGGCGCGCAAGCGUUGUUGGGUAGGGGAGCGUUCUGUAAGCCGUCGAAGGUGAGCUGUGAGGCUUGCUGGAGGUAUCAGAAGUGCGAAUGCUGACAUAAGUAACGAUAAAGCGGGUGAAAAGCCUGCUCGCCGGAAGACCAAGGGUUCCUGUCCAACGUUAAUCGGGGCAGGGUGAGUCGACCCCUAAGGCGAGGCCGAAAGGCGUAGUCGAUGGGAAACGGGUUAAUAUUCCCGUACUCGGUGUUACUGCGAAGGGGGGACGGAGAAGGCUAUGUUAGCCGGGCGACGGUUGUCCCGGUUUAAGCAUGUAGGCGGAGAGUUUAGGUAAAUCCGGACUCUUAUCAACGCUGAGGUGUGAUGACGAGGCAUUACGGUGCUGAAGUAACAAAUGCCCUGCUUCCAGGAAAAGCCUCUAAGCAUCAGGUAACAUCGAAUCGUACCCCAAACCGACACAGGUGGUCAGGUAGAGAAUACCAAGGCGCUUGAGAGAACUCGGGUGAAGGAACUAGGCAAAAUGGUGCCGUAACUUCGGGAGAAGGCACGCUGUCGAUAGGUGAAACCCCUCGCGGGUGGGAGCUGAAGGCAGUCGAAGAUACCAGCUGGCUGCAACUGUUUAUUAAAAACACAGCACUGUGCAAACACGAAAGUGGACGUAUACGGUGUGACGCCUGCCCGGUGCCGGAAGGUUAAUUGAUGGGGUUAUCCGCAAGGAGAAGCUCUUGAUCGAAGCCCCGGUAAACGGCGGCCGUAACUAUAACGGUCCUAAGGUAGCGAAAUUCCUUGUCGGGUAAGUUCCGACCUGCACGAAUGGCGUAAUGAUGGCUAGGCUGUCUCCACCCGAGACUCAGUGAAAUUGAACUCGCUGUGAAGAUGCAGCGUACCCGCGGCAAGACGGAAAGACCCCGUGAACCUUUACUACAGCUUGACACUGAACAUUGAGCCUUGAUGUGUAGGAUAGGUGGGAGGCUUUGAAGCGUGGACGCCAGUCUGCGUGGAGCCAACCUUGAAAUACCACCCUUUAACGUUUGAUGUUCUAACCUAGCGCCGUAAUCCGGCGCGGGGACAGUGUCUGGUGGGUAGUUUGACUGGGGCGGUCUCCUCCUAAAGAGUAACGGAGGAGCACGAAGGUUAGCUAAUCACGGUCGGACAUCGUGAGGUUAGUGCAAUGGCAUAAGCUAGCUUGACUGCGAGAGUGACGGCUCAAGCAGGUGCGAAAGCAGGUCAUAGUGAUCCGGUGGUUCUGAAUGGAAGGGCCAUCGCUCAACGGAUAAAAGGUACUCCGGGGAUAACAGGCUGAUACCGCCCAAGAGUUCAUAUCGACGGCGGUGUUUGGCACCUCGAUGUCGGCUCAUCACAUCCUGGGGCUGAAGUGGGUCCCAAGGGUACGGCUGUUCGCCGUUUAAAGUGGUACGCGAGCUGGGUUUAGAACGUCGUGAGACAGUUCGGUCCCUAUCUGCCGUGGGCGCUGGAGAAUUGAGAGGGGUUGCUCCUAGUACGAGAGGACCGGAGUGAACGCACCACUGGUAUUCGGGUUGUCAUGCCAAUGGCACUGCCCGGUAGCUAAGUGCGGAAAAGAUAAGCGCUGAAAGCAUCUAAGCGCGAAACUUGCCUCGAGAUGAAUUCUCCCUAGGUCCUUGAGACCUCUGAAGGGACGUUGAAGACUACGACGUUGAUAGGCCGGGUGUGUAAGCGCAGCGAUGCGUUGAGCUAACCGGUACUAAUGACCCGUGAGGCUUAAUCUUACAACGCCAGAAGCGUUCUG
>AF208648.1.912 Bacteria;Proteobacteria;Gammaproteobacteria;Enterobacterales;Erwiniaceae;Erwinia;Erwinia oleae
AGCGACUAAGCGUACACGGUGGAUGCCCUGGCAGUCAGAGGCGAURAAGGGCGUGCUAAUCUGCGAUAAGCGUCGGUAAGGUGAUAUGAACCGUUAUACCCGACGAUACCCGAAUGGGAAACCCGGUGCAAUCCGUUGCAUCAUCGCAACAUGAAUACAUAGUGUUGCGAGGCGAACCGGGGGAACUGAAACAUCUAAGUACCCCGAGGAAAAGAAAUCAACCGAGAUUCCCCCAGUAGCGGCGAGCGAACGGGGAGGAGCCCGGAACCAUCAUCAGCGGUUGCGUCAGUGGAGGCGUCUGGAAAGUCGCACGAUACAGGGUGAAAGUCCCGUACACGAAGAUACAGCCGUUGUGAGUUCGAAGAGUAGGGCGGGACACGUGGUAUCCUGUCUGAAUAUGGGGGGACCAUCCUCCAAGGCUAAAUACUCCUGACUGACCGAUAGUGAACCAGUACCGUGAGGGAAAGGCGAAAAGAACCCCGGCGAGGGGAGUGAAACAGAACCUGAAACCGUGUACGUACAAGCAGUGGGAGCCUCAUUUAUGGGGUGACUGCGUACCUUUUGUAUAAUGGGUCAGCGACUUGUAUUCUGUAGCAAGGUUAACCGAAUAGGGGAGCCGAAGGGAAACCGAGUCUUAACCGGGCGUUAAGUUGCAGGGUACAGACCCGAAACCCGGUGAUCUAGCCAUGGGCAGGUUGAAGGUUGGGUAACACUAACUGGAGGACCGAACCGACUGAUGUUGAAAAAUCAGCGGAUGACCUGUGGCUGGGGGUGAAAGGCCAAUCAAACCGGGAGAUAGCUGGUUCUCCCCGAAAGCUAUUUAGGUAGCGCCUCGUGAAUUCAUCUCCGGGGGUAGAGCACUGUUUCGGCUAGGGGGCCAUCCCGGCUUACCAACCCGAUGCAAACUGCGAA
>AF208649.1.912 Bacteria;Proteobacteria;Gammaproteobacteria;Enterobacterales;Erwiniaceae;Erwinia;Erwinia oleae
AGCGACUAAGCGUACACGGUGGAUGCCCUGGCAGUCAGAGGCGAURAAGGGCGUGCUAAUCUGCGAUAAGCGUCGGUAAGGUGAUAUGAACCGUUAUACCCGACGAUACCCGAAUGGGAAACCCGGUGCAAUCCGUUGCAUCAUCGCAACAUGAAUACAUAGUGUUGCGAGGCGAACCGGGGGAACUGAAACAUCUAAGUACCCCGAGGAAAAGAAAUCAACCGAGAUUCCCCCAGUAGCGGCGAGCGAACGGGGAGGAGCCCGGAACCAUCAUCAGCGGUUGCGUCAGUGGAAGCGUCUGGAAAGUCGCACGAUACAGGGUGAAAGUCCCGUACACGAAGAUACAGCCGUUGUGAGUUCGAAGAGUAGGGCGGGACACGUGGUAUCCUGUCUGAAUAUGGGGGGACCAUCCUCCAAGGCUAAAUACUCCUGACUGACCGAUAGUGAACCAGUACCGUGAGGGAAAGGCGAAAAGAACCCCGGCGAGGGGAGUGAAACAGAACCUGAAACCGUGUACGUACAAGCAGUGGGAGCCUCAUUUAUGGGGUGACUGCGUACCUUUUGUAUAAUGGGUCAGCGACUUGUAUUCUGUAGCAAGGUUAACCGAAUAGGGGAGCCGAAGGGAAACCGAGUCUUAACCGGGCGUUAAGUUGCAGGGUACAGACCCGAAACCCGGUGAUCUAGCCAUGGGCAGGUUGAAGGUUGGGUAACACUACCUGGAGGACCGAACCGACUGAUGUUGAAAAAUCAGCGGAUGACCUGUGGCUGGGGGUGAAAGGCCAAUCAAACCGGGAGAUAGCUGGUUCUCCCCGAAAGCUAUUUAGGUAGCGCCUCGUGAAUUCAUCUCCGGGGGUAGAGCACUGUUUCGGCUAGGGGGCCAUCCCGGCUUACCAACCCGAUGCAAACUGCGAA
>FN666575.43324.46195 Bacteria;Proteobacteria;Gammaproteobacteria;Enterobacterales;Erwiniaceae;Erwinia;unidentified phage
GAGGCGAUGAAGGGCGUGCUAAUCUGCGAUAAGCGUCGGUAAGGUGAUAUGAACCGCAACAACCGACGAUACCCGAAUGGGGAAACCCAGUGCAAUCCGUUGCACUAUCAUGUCAUGAAUACAUAGUGGCAUGAGGCGAACCGGGGGAACUGAAACAUCUAAGUACCCCGAGGAAAAGAAAUCAACCGAGAUUCCCCCAGUAGCGGCGAGCGAACGGGGAACAGCCCAGAACCUGAAUCAGUUUGUGCCUUAGUGGAAGCGUCUGGAAAGUCGCGCAGUAAAGGGUGACAGCCCCGUACACAAAAAGGCACUUGCUGUGAGUUCGAUGAGUAGGGCGGGACACGUGACAUCCUGUCUGAAUAUGGGGGGACCAUCCUCCAAGGCUAAAUACUCCUGACUGACCGAUAGUGAACCAGUACCGUGAGGGAAAGGCGAAAAGAACCCCGGCGAGGGGAGUGAAACAGAACCUGAAACCGUGUACGUACAAGCAGUGGGAGCACCUUCGUGGUGUGACUGCGUACCUUUUGUAUAAUGGGUCAGCGACUUAUAUUCUGUAGCAAGGUUAACCGUAUAGGGGAGCCGCAGGGAAACCGAGUCUUAACUGGGCGUUAAGUUGCAGGGUAUAGACCCGAAACCCGGUGAUCUAGCCAUGGGCAGGUUGAAGGUUGGGUAACACUAACUGGAGGACCGAACCGACUAAUGUUGAAAAAUUAGCGGAUGACCUGUGGCUGGGGGUGAAAGGCCAAUCAAACCGGGAGAUAGCUGGUUCUCCCCGAAAGCUAUUUAGGUAGCGCCUCGUGAACUCAUCUCCGGGGGUAGAGCACUGUUUCGGCUAGGGGGCCAUCCCGGCUUACCAACCCGAUGCAAACUGCGAAUACCGGAGAAUGUUAUCACGGGAGACACACGGCGGGUGCUAACGUCCGUCGUGAAGAGGGAAACAACCCAGACCGCCAGCUAAGGUCCCAAAGUCAUGGUUAAGUGGGAAACGAUGUGGGAAGGCACAGACAGCCAGGAUGUUGGCUUAGAAGCAGCCAUCAUUUAAAGAAAGCGUAAUAGCUCACUGGUCGAGUCGGCCUGCGCGGAAGAUGUAACGGGGCUAAACCAUGCACCGAAGCUGCGGCAGCGGCGCGAAUGCGUUGUUGGGUAGGGGAGCGUUCUGUAAGCCGUCGAAGGUGUGCUGUGAGGCAUGCUGGAGGUAUCAGAAGUGCGAAUGCUGACAUAAGUAACGAUAAAGCGGGUGAAAAGCCCGCUCGCCGGAAGACCAAGGGUUCCUGUCCAACGUUAAUCGGGGCAGGGUGAGUCGACCCCUAAGGCGAGGCCGAAAGGCGUAGUCGAUGGGAAACGGGUUAAUAUUCCCGUACUGGGUGUUACUGCGAAGGGGGGACGGAGAAGGCUAUGUUAGCCGGGCGACGGUUGUCCCGGUUUAAGCGUGCAGGCUUGAGUUCCAGGCAAAUCCGGAACUCUUUAAGGCUGAGGCGUGAUGACGAGGCACCACGGUGCUGAAGUAACAAAUGCCCUGCUUCCAGGAAAAGCCUCUAAGCAUCAGGUAACAUCCAAUCGUACCCCAAACCGACACAGGUGGUCAGGUAGAGAAUACCAAGGCGCUUGAGAGAACUCGGGUGAAGGAACUAGGCAAAAUGGUGCCGUAACUUCGGGAGAAGGCACGCUGGCGCGUAGGUGAAGCGACUUGCUCGUGGAGCUGAAGCCAGUCGAAGAUACCAGCUGGCUGCAACUGUUUAUUAAAAACACAGCACUGUGCAAACACGAAAGUGGACGUAUACGGUGUGACGCCUGCCCGGUGCCGGAAGGUUAAUUGAUGGGGUUAUCCGCAAGGAGAAGCUCUUGAUCGAAGCCCCGGUAAACGGCGGCCGUAACUAUAACGGUCCUAAGGUAGCGAAAUUCCUUGUCGGGUAAGUUCCGACCUGCACGAAUGGCGUAAUGAUGGCCAGGCUGUCUCCACCCGAGACUCAGUGAAAUUGAACUCGCUGUGAAGAUGCAGUGUACCCGCGGCAAGACGGAAAGACCCCGUGAACCUUUACUACAGCUUGACACUGAACAUUGAGCCUUGAUGUGUAGGAUAGGUGGGAGGCUUUGAAGCGUGGACGCCAGUCUGCGUGGAGCCAACCUUGAAAUACCACCCUUUAACGUUUGAUGUUCUAACCUGGCGCCGUUACCCGGCGUGGGGACAGUGUCUGGUGGGUAGUUUGACUGGGGCGGUCUCCUCCCAAAGAGUAACGGAGGAGCACGAAGGUCAGCUAAUCACGGUCGGACAUCGUGAGGUUAGUGCAAUGGCAUAAGCUGGCUUGACUGCGAGAGUGACGGCUCGAGCAGGUGCGAAAGCAGGUCAUAGUGAUCCGGUGGUUCUGAAUGGAAGGGCCAUCGCUCAACGGAUAAAAGGUACUCCGGGGAUAACAGGCUGAUACCGCCCAAGAGUUCAUAUCGACGGCGGUGUUUGGCACCUCGAUGUCGGCUCAUCACAUCCUGGGGCUGAAGUAGGUCCCAAGGGUACGGCUGUUCGCCGUUUAAAGUGGUACGCGAGCUGGGUUUAGAACGUCGUGAGACAGUUCGGUCCCUAUCUGCCGUGGGCGCUGGAAGAUUGAGAGGGGUUGCUCCUAGUACGAGAGGACCGGAGUGAACGCACCGCUGGUGUUCGGGUUGUCAUGCCAAUGGCAUUGCCCGGUAGCUAAGUGCGGAAAAGAUAAGCGCUGAAAGCAUCUAAGCGCGAAACUUGCCUCGAGAUGAAUCUUCCCUGACUCCUUGAGAGUCCUGAAGGGACGUUGAAGACGACGACGUUGAUAGGCCGGAUGUGUAAGCGCAGCGAUGCGUUGAGCUAACCGGUACUAAUGACCCGUGAGGCUUAACCUUGCAACGC
>AF208643.1.914 Bacteria;Proteobacteria;Gammaproteobacteria;Enterobacterales;Erwiniaceae;Erwinia;Erwinia toletana
AGCGACUAAGCGUACACGGUGGAUGCCCUGGCAGUMAGAGGCGAURAAGGGCGUGCUAAUCUGCGAUAAGCGACGGUAAGCCGAUAURAGGCGCUAUACCCGUCGAUACCCGAAUGGGAAACCCGGUGCACUGCGGUGCAUCAUCGUUAAGUGAAUACAUAGCUUAACGAGGCGAACCUGGGGAACUGAAACAUCUAAGUACCCAGAGGAAAAGAAAUCAACCGAGAUUCCCCCAGUAGCGGCGAGCGAACGGGGAACAGCCCAGAACCUGAAUCAGUUUGUGUGUCAGUGGAAGCGUCUGGAAAGUCGCAGGGUACAGGGUGAUACUCCCGUACACAAAGGCACACUUGCUGUGAGUUCGAUGAGUAGGGCGGGACACGUGACAWCCUGUCUGAAUAUGGGGGGACCAUCCUCCAAGGCUAAAUACUCCUGACUGACCGAUAGUGAACCAGUACCGUGAGGGAAAGGCGAAAAGAACCCCGGCGAGGGGAGUGAAACAGAACCUGAAACCGUGUACGUACAAGCAGUGGAAGCCCUCUUCAGGGGGGUGACUGCGUACCUUUUGUAUAAUGGGUCAGCGACUUAUAUUCUGUAGCAAGGUUAACCGUAUAGGGGAGCCGCAGGGAAACCGAGUCUUAACUGGGCGUUAAGUUGCAGGGUAUAGACCCGAAACCCGGUGAUCUAGCCAUGGGCAGGUUGAAGGUUGGGUAACACUAACUGGAGGACCGAACCGACUAAUGUUGAAAAAUUAGCGGAUGACUUGUGGCUGGGGGUGAAAGGCCAAUYAAACCGGGAGAWAGCUGGUUCUCCCCGAAAGCUAUUUAGGUAGCGCCUYGUGAACUCAUCUUCCGGGGGUAGARCACUGUUUCGGCUARGGGGCCAUCCCGGCUUACCAACCCGAUGCAAACUGCGAA
>FN434113.922186.925176 Bacteria;Proteobacteria;Gammaproteobacteria;Enterobacterales;Erwiniaceae;Erwinia;Erwinia amylovora CFBP1430
UUAAGCGACUAAGCGUACACGGUGGAUGCCCAGGCAGUCAGAGGCGAUGAAGGGCGUGCUAAUCUGCGAUAAGCGUCGGUAAGGUGAUAUGAACCGCAACAACCGACGAUACCCGAAUGGGGAAACCCAGUGCAAUCCGUUGCACUAUCAUGUCAUGAAUACAUAGUGGCAUGAGGCGAACCGGGGGAACUGAAACAUCUAAGUACCCCGAGGAAAAGAAAUCAACCGAGAUUCCCCCAGUAGCGGCGAGCGAACGGGGAACAGCCCAGAACCUGAAUCAGUUUGUGCCUUAGUGGAAGCGUCUGGAAAGUCGCGCAGUAAAGGGUGACAGCCCCGUACACAAAAAGGCACUUGCUGUGAGUUCGAUGAGUAGGGCGGGACACGUGACAUCCUGUCUGAAUAUGGGGGGACCAUCCUCCAAGGCUAAAUACUCCUGACUGACCGAUAGUGAACCAGUACCGUGAGGGAAAGGCGAAAAGAACCCCGGCGAGGGGAGUGAAACAGAACCUGAAACCGUGUACGUACAAGCAGUGGGAGCACCUUCGUGGUGUGACUGCGUACCUUUUGUAUAAUGGGUCAGCGACUUAUAUUCUGUAGCAAGGUUAACCGUAUAGGGGAGCCGCAGGGAAACCGAGUCUUAACUGGGCGUUAAGUUGCAGGGUAUAGACCCGAAACCCGGUGAUCUAGCCAUGGGCAGGUUGAAGGUUGGGUAACACUAACUGGAGGACCGAACCGACUAAUGUUGAAAAAUUAGCGGAUGACCUGUGGCUGGGGGUGAAAGGCCAAUCAAACCGGGAGAUAGCUGGUUCUCCCCGAAAGCUAUUUAGGUAGCGCCUCGUGAAUUCAUCUCCGGGGGUAGAGCACUGUUUCGGCUAGGGGGCCAUCCCGGCUUACCAACCCGAUGCAAACUGCGAAUACCGGAGAAUGUUAUCACGGGAGACACACGGCGGGUGCUAACGUCCGUCGUGAAGAGGGAAACAACCCAGACCGCCAGCUAAGGUCCCAAAGUCAUGGUUAAGUGGGAAACGAUGUGGGAAGGCACAGACAGCCAGGAUGUUGGCUUAGAAGCAGCCAUCAUUUAAAGAAAGCGUAAUAGCUCACUGGUCGAGUCGGCCUGCGCGGAAGAUGUAACGGGGCUAAACCAUGCACCGAAGCUGCGGCAGCGGACGUAUCACCCAAGCAGAUUCACUGAAGUGGAUAACGAUUGACGGAGCGCAGCGACGUCAAUGCGCCAUCAAAGUCGAGUCGACUUCGGGAUACGUCCGUUGGGUAGGGGAGCGUUCUGUAAGCCGUCGAAGGUGUGCUGUGAGGCAUGCUGGAGGUAUCAGAAGUGCGAAUGCUGACAUAAGUAACGAUAAAGCGGGUGAAAAGCCCGCUCGCCGGAAGACCAAGGGUUCCUGUCCAACGUUAAUCGGGGCAGGGUGAGUCGACCCCUAAGGCGAGGCCGAAAGGCGUAGUCGAUGGGAAACGGGUUAAUAUUCCCGUACUGGGUGUUACUGCGAAGGGGGGACGGAGAAGGCUAUGUUAGCCGGGCGACGGUUGUCCCGGUUUAAGCGUGCAGGCUUGAGUUCCAGGCAAAUCCGGAACUCUUUAAGGCUGAGGCGUGAUGACGAGGCACCACGGUGCUGAAGUAACAAAUGCCCUGCUUCCAGGAAAAGCCUCUAAGCAUCAGGUAACAUCCAAUCGUACCCCAAACCGACACAGGUGGUCAGGUAGAGAAUACCAAGGCGCUUGAGAGAACUCGGGUGAAGGAACUAGGCAAAAUGGUGCCGUAACUUCGGGAGAAGGCACGCUGGCGCGUAGGUGAAGCGACUUGCUCGUGGAGCUGAAGCCAGUCGAAGAUACCAGCUGGCUGCAACUGUUUAUUAAAAACACAGCACUGUGCAAACACGAAAGUGGACGUAUACGGUGUGACGCCUGCCCGGUGCCGGAAGGUUAAUUGAUGGGGUUAUCCGUAAGGAGAAGCUCUUGAUCGAAGCCCCGGUAAACGGCGGCCGUAACUAUAACGGUCCUAAGGUAGCGAAAUUCCUUGUCGGGUAAGUUCCGACCUGCACGAAUGGCGUAAUGAUGGCCAGGCUGUCUCCACCCGAGACUCAGUGAAAUUGAACUCGCUGUGAAGAUGCAGUGUACCCGCGGCAAGACGGAAAGACCCCGUGAACCUUUACUACAGCUUGACACUGAACAUUGAGCCUUGAUGUGUAGGAUAGGUGGGAGGCUUUGAAGCGUGGACCACAGUCUGCGUGGAGCCAACCUUGAAAUACCACCCUUUAACGUUUGAUGUUCUAACCUGGCGCCGUAAUCCGGCGUGGGGACAGUGUCUGGUGGGUAGUUUGACUGGGGCGGUCUCCUCCCAAAGAGUAACGGAGGAGCACGAAGGUCAGCUAAUCACGGUCGGACAUCGUGAGGUUAGUGCAAUGGCAUAAGCUGGCUUGACUGCGAGAGUGACGGCUCGAGCAGGUGCGAAAGCAGGUCAUAGUGAUCCGGUGGUUCUGAAUGGAAGGGCCAUCGCUCAACGGAUAAAAGGUACUCCGGGGAUAACAGGCUGAUACCGCCCAAGAGUUCAUAUCGACGGCGGUGUUUGGCACCUCGAUGUCGGCUCAUCACAUCCUGGGGCUGAAGUAGGUCCCAAGGGUACGGCUGUUCGCCGUUUAAAGUGGUACGCGAGCUGGGUUUAGAACGUCGUGAGACAGUUCGGUCCCUAUCUGCCGUGGGCGCUGGAAGAUUGAGAGGGGUUGCUCCUAGUACGAGAGGACCGGAGUGAACGCACCGCUGGUGUUCGGGUUGUCAUGCCAAUGGCAUUGCCCGGUAGCUAAGUGCGGAAAAGAUAAGCGCUGAAAGCAUCUAAGCGCGAAACUUGCCUCGAGAUGAAUCUUCCCUGACUCCUUGAGAGUCCUGAAGGGACGUUGAAGACGACGACGUUGAUAGGCCGGGUGUGUAAGCGCAGCGAUGCGUUGAGCUAACCGGUACUAAUGACCCGUGAGGCUUAACCUU
>LN907827.20855.23757 Bacteria;Proteobacteria;Gammaproteobacteria;Enterobacterales;Erwiniaceae;Erwinia;Erwinia gerundensis
UUAAGUGACGAAGCGUACACGGUGGAUGCCCAGGCAGUCAGAGGCGAUGAAGGGCGUGCUAAUCUGCGAUAAGCGUCGGUAAGGUGAUAUGAACCGCAACAGCCGACGAUACCCGAAUGGGGAAACCCGGUGCACCCAGGUGCAUCAUUGCAGCAUGAAUACAUAGUGCUGCAAGGCGAACCGGGGGAACUGAAACAUCUAAGUACCCCGAGGAAAAGAAAUCAACCGAGAUUCCCCCAGUAGCGGCGAGCGAACGGGGAGGAGCCCGGAACCAUCAUCAGCUUGUGCAUUAGUGGAAGCGUCUGGAAAGUCGCACGGUACAGGGUGACAGUCCCGUACACAAAAAUGCACCUGCUGUGAGUUCGAAGAGUAGGGCGGGACACGUGGUAUCCUGUCUGAAUAUGGGGGGACCAUCCUCCAAGGCUAAAUACUCCUGACUGACCGAUAGUGAACCAGUACCGUGAGGGAAAGGCGAAAAGAACCCCGGCGAGGGGAGUGAAACAGAACCUGAAACCGUGUACGUACAAGCAGUGGGAGCACCUUCGUGGUGUGACUGCGUACCUUUUGUAUAAUGGGUCAGCGACUUAUAUUCUGUAGCAAGGUUAACCGUAUAGGGGAGCCGCAGGGAAACCGAGUCUUAACUGGGCGUUAAGUUGCAGGGUAUAGACCCGAAACCCGGUGAUCUAGCCAUGGGCAGGUUGAAGGUUGGGUAACACUAACUGGAGGACCGAACCGACUAAUGUUGAAAAAUUAGCGGAUGACCUGUGGCUGGGGGUGAAAGGCCAAUCAAACCGGGAGAUAGCUGGUUCUCCCCGAAAGCUAUUUAGGUAGCGCCUCGUGAACUCAUCUUCGGGGGUAGAGCACUGUUUCGGCUAGGGGGCCAUCCCGGCUUACCAACCCGAUGCAAACUGCGAAUACCGAAGAAUGUUAUCACGGGAGACACACGGCGGGUGCUAACGUCCGUCGUGAAGAGGGAAACAACCCAGACCGCCAGCUAAGGUCCCAAAGUCAUGGUUAAGUGGGAAACGAUGUGGGAAGGCCCAGACAGCCAGGAUGUUGGCUUAGAAGCAGCCAUCAUUUAAAGAAAGCGUAAUAGCUCACUGGUCGAGUCGGCCUGCGCGGAAGAUGUAACGGGGCUAAACCAUGCACCGAAGCUGCGGCAGCGGCGCGCAAGCGUUGUUGGGUAGGGGAGCGUUCUGUAAGCCGUCGAAGGUGGACUGUGAGGUCUGCUGGAGGUAUCAGAAGUGCGAAUGCUGACAUAAGUAACGAUAAAGCGGGUGAAAAGCCCGCUCGCCGGAAGACCAAGGGUUCCUGUUCAACGUUAAUCGGAGCAGGGUGAGUCGACCCCUAAGGCGAGGCCGAAAGGCGUAGUCGAUGGGAAACAGGUUAAUAUUCCUGUACUCGGUGUUGCUGCGAAGGGGGGACGGAGAAGGUUAGGUUGGCCGGGCGACGGUUGUCCCGGUUUAAGCGUGUAGGUGUGUGUUCCAGGCAAAUCCGGUUCACUUUAACACUGAGGCGUGACGACGAGGCACUACGGUGCUGAAGCAACUGAUACCCUGCUUCCAGGAAAAGCCUCUAAGCAUCAGGCAGCAUCAAAUCGUACCCCAAACCGACACAGGUGGUCAGGUAGAGAAUACCAAGGCGCUUGAGAGAACUCGGGUGAAGGAACUAGGCAAAAUGGUGCCGUAACUUCGGGAGAAGGCACGCUGGCGCGUAGGUGGAGGGACUUGCUCCCCGAGCCGAAGCCAGUCGAAGAUACCAGCUGGCUGCAACUGUUUAUUAAAAACACAGCACUGUGCAAACACGAAAGUGGACGUAUACGGUGUGACGCCUGCCCGGUGCCGGAAGGUUAAUUGAUGGGGUUAUCGCAAGAGAAGCUCCUGAUCGAAGCCCCGGUAAACGGCGGCCGUAACUAUAACGGUCCUAAGGUAGCGAAAUUCCUUGUCGGGUAAGUUCCGACCUGCACGAAUGGCGUAAUGAUGGCCAGGCUGUCUCCACCCGAGACUCAGUGAAAUUGAACUCGCUGUGAAGAUGCAGUGUACCCGCGGCAAGACGGAAAGACCCCGUGAACCUUUACUACAGCUUGACACUGAACAUUGAGCCUUGAUGUGUAGGAUAGGUGGGAGGCUUUGAAGCGCGGACGCCAGUCCGCGUGGAGCCAACCUUGAAAUACCACCCUUUAACGUUUGAUGUUCUAACGUGGCCCCGUGAUCCGGGGUGCGGACAGUGUCUGGUGGGUAGUUUGACUGGGGCGGUCUCCUCCCAAAGCGUAACGGAGGAGCACGAAGGUCAGCUAAUCACGGUCGGACAUCGUGAGGUUAGUGCAAUGGCAUAAGCUGGCUUGACUGCGAGAGUGACGGCUCGAGCAGGUGCGAAAGCAGGUCAUAGUGAUCCGGUGGUUCUGAAUGGAAGGGCCAUCGCUCAACGGAUAAAAGGUACUCCGGGGAUAACAGGCUGAUACCGCCCAAGAGUUCAUAUCGACGGCGGUGUUUGGCACCUCGAUGUCGGCUCAUCACAUCCUGGGGCUGAAGUAGGUCCCAAGGGUACGGCUGUUCGCCGUUUAAAGUGGUACGCGAGCUGGGUUUAGAACGUCGUGAGACAGUUCGGUCCCUAUCUGCCGUGGGCGCUGGAGAACUGAGGGGGGCUGCUCCUAGUACGAGAGGACCGGAGUGGACGCAUCACUGGUGUUCGGGUUGUCAUGCCAAUGGCACUGCCCGGUAGCUAAAUGCGGAAAAGAUAAGCGCUGAAAGCAUCUAAGCGCGAAACUUGCCCCGAGAUGAGUUCUCCCUGAGACUAUAAGUCUCCUGAAGGGACGUUGAAGACUACGACGUUGAUAGGCCGGGUGUGUAAGCGCAGCGAUGCGUUGAGCUAACCGGUACUAAUGACCCGUGAGGCUUAACCUU
>FP236843.28037.30963 Bacteria;Proteobacteria;Gammaproteobacteria;Enterobacterales;Erwiniaceae;Erwinia;Erwinia billingiae
GGUUAAGUGACUAAGCGUACACGGUGGAUGCCUAGGCAGUCAGAGGCGAUGAAGGGCGUGCUAAUCUGCGAUAAGCGUCGGUAAGGUGAUAUGAACCGCAAUAACCGACGAUACCCGAAUGGGGAAACCCGGUGCACUUUGGUGCAUCAUUGCAACAUGAAUACAUAGUGUUGCAAGGCGAACCUGGGGAACUGAAACAUCUAAGUACCCAGAGGAAAAGAAAUCAACCGAGAUUCCCCCAGUAGCGGCGAGCGAACGGGGAACAGCCCAGAACCUGAAUCAGUUUGUGCAUUAGUGGAAGCGUCUGGAAAGUCGCAGGGUACAGGGUGAUACUCCCGUACACAAAAAUGCACUUGCUGUGAGUUCGAUGAGUAGGGCGGGACACGUGACAUCCUGUCUGAAUAUGGGGGGACCAUCCUCCAAGGCUAAAUACUCCUGACUGACCGAUAGUGAACCAGUACCGUGAGGGAAAGGCGAAAAGAACCCCGGCGAGGGGAGUGAAACAGAACCUGAAACCGUGUACGUACAAGCAGUGGGAGCACCUUCGUGGUGUGACUGCGUACCUUUUGUAUAAUGGGUCAGCGACUUAUAUUCUGUAGCAAGGUUAACCGUAUAGGGGAGCCGAAGGGAAACCGAGUCUUAACUGGGCGUUAAGUUGCAGGGUAUAGACCCGAAACCCGGUGAUCUAGCCAUGGGCAGGUUGAAGGUUGGGUAACACUAACUGGAGGACCGAACCGACUAAUGUUGAAAAAUUAGCGGAUGACUUGUGGCUGGGGGUGAAAGGCCAAUCAAACCGGGAGAUAGCUGGUUCUCCCCGAAAGCUAUUUAGGUAGCGCCUCGUGAACUCAUCUUCGGGGGUAGAGCACUGUUUCGGCUAGGGGGCCAUCCCGGCUUACCAACCCGAUGCAAACUGCGAAUACCGAAGAAUGUUAUCACGGGAGACACACGGCGGGUGCUAACGUCCGUCGUGAAGAGGGAAACAACCCAGACCGCCAGCUAAGGUCCCAAAGUCAUGGUUAAGUGGGAAACGAUGUGGGAAGGCACAGACAGCCAGGAUGUUGGCUUAGAAGCAGCCAUCAUUUAAAGAAAGCGUAAUAGCUCACUGGUCGAGUCGGCCUGCGCGGAAGAUGUAACGGGGCUAAACCAUGCACCGAAGCUGCGGCAGCGACGCUUAGGCGUUGUUGGGUAGGGGAGCGUUCUGUAAGCCGUCGAAGGUGGCCUGUGAGGGCUGCUGGAGGUAUCAGAAGUGCGAAUGCUGACAUAAGUAACGAUAAAGCGGGUGAAAAGCCCGCUCGCCGGAAGACCAAGGGUUCCUGUCCAACGUUAAUCGGGGCAGGGUGAGUCGACCCCUAAGGCGAGGCCGAAAGGCGUAGUCGAUGGGAAACAGGUUAAUAUUCCUGUACUCGGUGUUACUGCGAAGGGGGGACGGAGAAGGCUAUGUUAGCCGGGCGACGGUUGUCCCGGUUUAAGCAUGUAGGCGGAGAGUUUAGGUAAAUCCGGACUCUUUUAACGCUGAGGUGUGAUGACGAGGCACUACGGUGCUGAAGUAACAAAUGCCCUGCUUCCAGGAAAAGCCUCUAAGCAUCAGGUAACACAGAAUCGUACCCCAAACCGACACAGGUGGUCAGGUAGAGAAUACCAAGGCGCUUGAGAGAACUCGGGUGAAGGAACUAGGCAAAAUGGUGCCGUAACUUCGGGAGAAGGCACGCUGGCGCGUAGGUGAAGGGACUUGCUCCCGGAGCUGAAGCCAGUCGAAGAUACCAGCUGGCUGCAACUGUUUAUUAAAAACACAGCACUGUGCAAACACGAAAGUGGACGUAUACGGUGUGACGCCUGCCCGGUGCCGGAAGGUUAAUUGAUGGGGUUAUCCGCAAGGAGAAGCUCUUGAUCGAAGCCCCGGUAAACGGCGGCCGUAACUAUAACGGUCCUAAGGUAGCGAAAUUCCUUGUCGGGUAAGUUCCGACCUGCACGAAUGGCGUAAUGAUGGCCAGGCUGUCUCCACCCGAGACUCAGUGAAAUUGAACUCGCUGUGAAGAUGCAGUGUACCCGCGGCAAGACGGAAAGACCCCGUGAACCUUUACUAUAGCUUGACACUGAAUAUUGAACCUUGAUGUGUAGGAUAGGUGGGAGGCUUUGAAGCGUGGACGCCAGUCUGCGUGGAGCCAACCUUGAAAUACCACCCUUUAACGUUUGAUGUUCUAACCUGGCGCCGUGAUCCGGCGUGGGGACAGUGUCUGGUGGGUAGUUUGACUGGGGCGGUCUCCUCCUAAAGAGUAACGGAGGAGCACGAAGGUUAGCUAAUCACGGUCGGACAUCGUGAGGUUAGUGCAAUGGCAUAAGCUAGCUUGACUGCGAGAGUGACGGCUCGAGCAGGUGCGAAAGCAGGUCAUAGUGAUCCGGUGGUUCUGAAUGGAAGGGCCAUCGCUCAACGGAUAAAAGGUACUCCGGGGAUAACAGGCUGAUACCGCCCAAGAGUUCAUAUCGACGGCGGUGUUUGGCACCUCGAUGUCGGCUCAUCACAUCCUGGGGCUGAAGUAGGUCCCAAGGGUACGGCUGUUCGCCGUUUAAAGUGGUACGCGAGCUGGGUUUAGAACGUCGUGAGACAGUUCGGUCCCUAUCUGCCGUGGGCGCUGGAAGAUUGAGAGGGGUUGCUCCUAGUACGAGAGGACCGGAGUGAACGCACCACUGGUGUUCGGGUUGUCAUGCCAAUGGCAUUGCCCGGUAGCUAAGUGCGGAAAAGAUAAGCGCUGAAAGCAUCUAAGCGCGAAACUUGCCUCGAGAUGAAUCUUCCCUGGGCCUUUAAGGCCCCUGAAGGGACGUUGAAGACUACGACGUUGAUAGGCCGGGUGUGUAAGCGCAGCGAUGCGUUGAGCUAACCGGUACUAAUGACCCGUGAGGCUUAACCUUACAACACCAGAAGCGUUCUG
>JQNE01000001.4252732.4254300 Bacteria;Proteobacteria;Gammaproteobacteria;Enterobacterales;Erwiniaceae;Erwinia;Erwinia sp. 9145
UAAACCAUGCACCGAAGCUGCGGCAGCGACGCGAAUGCGUUGUUGGGUAGGGGAGCGUUCUGUAAGCCGUCGAAGGUGGACUGUGAGGUCUGCUGGAGGUAUCAGAAGUGCGAAUGCUGACAUAAGUAACGAUAAAGCGGGUGAAAAGCCCGCUCGCCGGAAGACCAAGGGUUCCUGUCCAACGUUAAUCGGGGCAGGGUGAGUCGACCCCUAAGGCGAGGCCGAAAGGCGUAGUCGAUGGGAAACAGGUUAAUAUUCCUGUACUCGGUGUUACUGCGAAGGGGGGACGGAGAAGGCUAUGUUGGCCGGGCGACGGUAGUCCCGGUUUAAGCGUGUAGGUGUGUGUUCCAGGCAAAUCCGGUUCACUUUACACUGAGGCGUGAUGACGAGGCACCACGGUGCUGAAGCAACAAAUGCCCUGCUUCCAGGAAAAGCCUCUAAGCAUCAGGUAACACAGAAUCGUACCCCAAACCGACACAGGUGGUCAGGUAGAGAAUACCAAGGCGCUUGAGAGAACCCGGGUGAAGGAACUAGGCAAAAUGGUGCCGUAACUUCGGGAGAAGGCACGCUGGUGCGUAGGUGAAGUCACUUGCUGACGGAGCUGAAGCCAGUCGAAGAUACCAGCUGGCUGCAACUGUUUAUUAAAAACACAGCACUGUGCAAACACGAAAGUGGACGUAUACGGUGUGACGCCUGCCCGGUGCCGGAAGGUUAAUUGAUGAGGUUAUCCGUAAGGAGAAGCUUUGAUCGAAGCCCCGGUAAACGGCGGCCGUAACUAUAACGGUCCUAAGGUAGCGAAAUUCCUUGUCGGGUAAGUUCCGACCUGCACGAAUGGCGUAAUGAUGGCCAGGCUGUCUCCACCCGGGACUCAGUGAAAUUGAACUCGCUGUGAAGAUGCAGUGUACCCGCGGCAAGACGGAAAGACCCCGUGAACCUUUACUACAGCUUGACACUGAACACUGAGCCUUGAUGUGCAGGAUAGGUGCUUUUCUGGAAAGAACCACUGUUUUACUUAACCUUUCUCCGUUAAUGGCAGAAUGGGAUGUCCCAUACGUCAGUCAAACUACCACCAGACACUGUCCCCGCGCCGGAUCACGGCGCAAGGUUAGAACACCAAACAUUAAAGGGUGGUAUUUCAAGGAUGGCUCCGCGCAGACUGGCGUCCACGCUUCAAAGCCUCCCACCUAUCCUGCACAUCAAGGCUCAGUGUUCAGUGUCAAGCUGUAGUAAAGGUUCACGGGGUCUUUCCGUCUUGCCGCGGGUACACUGCAUCUUCACAGCGAGUUCAAUUUCACUGAGUCCCGGGUGGAGACAGCCUGGCCAUCAUUACGCCAUUCGUGCAGGUCGGAACUUACCCGACAAGGAAUUUCGCUACCUUAGGACCGUUAUAGUUACGGCCGCCGUUUACCGGGGCUUCGAUCAAAAGCUUCUCCUUACGGAUAACCUCAUCAAUUAACCUUCCGGCACCGGGCAGGCGUCACACCGUAUACGUCCACUUUCGUGUUUGCACAGUGCUGUGUUUUUAAUAAACAGUUGCAGCCAGCUGGUAUCUUCGACUGGCUUCAGCUC
>JQNE01000001.4004587.4007491 Bacteria;Proteobacteria;Gammaproteobacteria;Enterobacterales;Erwiniaceae;Erwinia;Erwinia sp. 9145
UUAAGUGACGAAGCGUACACGGUGGAUGCCCUGGCAGUCAGAGGCGAUGAAGGGCGUGCUAAUCUGCGAUAAGCGUCGGUAAGGUGAUAUGAACCGUUAUACCCGACGAUACCCGAAUGGGGAAACCCGGUGCAAUCCGUUGCAUCAUCGCAACAUGAAUACAUAGUGUUGCGAGGCGAACCGGGGGAACUGAAACAUCUAAGUACCCCGAGGAAAAGAAAUCAACCGAGAUUCCCCCAGUAGCGGCGAGCGAACGGGGAGGAGCCCGGAACCAUCAUCAGCGGUUGCGUCAGUGGAAGCGUCUGGAAAGUCGCACGAUACAGGGUGAAAGUCCCGUACACGAAGAUGCAGCCGUUGUGAGUUCGAAGAGUAGGGCGGGACACGUGGUAUCCUGUCUGAAUAUGGGGGGACCAUCCUCCAAGGCUAAAUACUCCUGACUGACCGAUAGUGAACCAGUACCGUGAGGGAAAGGCGAAAAGAACCCCGGCGAGGGGAGUGAAACAGAACCUGAAACCGUGUACGUACAAGCAGUGGGAGCCUCAUUUAUGGGGUGACUGCGUACCUUUUGUAUAAUGGGUCAGCGACUUGUAUUCUGUAGCAAGGUUAACCGUAUAGGGGAGCCGAAGGGAAACCGAGUCUUAACCGGGCGUUAAGUUGCAGGGUACAGACCCGAAACCCGGUGAUCUAGCCAUGGGCAGGUUGAAGGUUGGGUAACACUAACUGGAGGACCGAACCGACUGAUGUUGAAAAAUCAGCGGAUGACCUGUGGCUGGGGGUGAAAGGCCAAUCAAACCGGGAGAUAGCUGGUUCUCCCCGAAAGCUAUUUAGGUAGCGCCUCGUGAAUUCAUCUCCGGGGGUAGAGCACUGUUUCGGCUAGGGGGCCAUCCCGGCUUACCAACCCGAUGCAAACUGCGAAUACCGGAGAAUGUUAUCACGGGAGACACACGGCGGGUGCUAACGUCCGUCGUGAAGAGGGAAACAACCCAGACCGCCAGCUAAGGUCCCAAAGUCAUGGUUAAGUGGGAAACGAUGUGGGAAGGCCCAGACAGCCAGGAUGUUGGCUUAGAAGCAGCCAUCAUUUAAAGAAAGCGUAAUAGCUCACUGGUCGAGUCGGCCUGCGCGGAAGAUGUAACGGGGCUAAACCAUGCACCGAAGCUGCGGCAGCGACGUGAAUGCGUUGUUGGGUAGGGGAGCGUUCUGUAAGCCGUCGAAGGUGGACUGUGAGGUCUGCUGGAGGUAUCAGAAGUGCGAAUGCUGACAUAAGUAACGAUAAAGCGGGUGAAAAGCCCGCUCGCCGGAAGACCAAGGGUUCCUGUCCAACGUUAAUCGGGGCAGGGUGAGUCGACCCCUAAGGCGAGGCCGAAAGGCGUAGUCGAUGGGAAACAGGUUAAUAUUCCUGUACUCGGUGUUACUGCGAAGGGGGGACGGAGAAGGCUAUGUUGGCCGGGCGACGGUAGUCCCGGUUUAAGCGUGUAGGUGUGUGUUCCAGGCAAAUCCGGUUCACUUUACACUGAGGCGUGAUGACGAGGCACCACGGUGCUGAAGCAACAAAUGCCCUGCUUCCAGGAAAAGCCUCUAAGCAUCAGGUAACACAGAAUCGUACCCCAAACCGACACAGGUGGUCAGGUAGAGAAUACCAAGGCGCUUGAGAGAACCCGGGUGAAGGAACUAGGCAAAAUGGUGCCGUAACUUCGGGAGAAGGCACGCUGGUGCGUAGGUGAAGUCACUUGCUGACGGAGCUGAAGCCAGUCGAAGAUACCAGCUGGCUGCAACUGUUUAUUAAAAACACAGCACUGUGCAAACACGAAAGUGGACGUAUACGGUGUGACGCCUGCCCGGUGCCGGAAGGUUAAUUGAUGAGGUUAUCCGUAAGGAGAAGCUUUUGAUCGAAGCCCCGGUAAACGGCGGCCGUAACUAUAACGGUCCUAAGGUAGCGAAAUUCCUUGUCGGGUAAGUUCCGACCUGCACGAAUGGCGUAAUGAUGGCCAGGCUGUCUCCACCCGGGACUCAGUGAAAUUGAACUCGCUGUGAAGAUGCAGUGUACCCGCGGCAAGACGGAAAGACCCCGUGAACCUUUACUACAGCUUGACACUGAACACUGAGCCUUGAUGUGCAGGAUAGGUGGGAGGCUUUGAAGCGUGGACGCCAGUCUGCGCGGAGCCAUCCUUGAAAUACCACCCUUUAAUGUUUGGUGUUCUAACCUUGCGCCGUGAUCCGGCGCGGGGACAGUGUCUGGUGGGUAGUUUGACUGGGGCGGUCUCCUCCCAAAGCGUAACGGAGGAGCACGAAGAUUGGCUAAUCACGGUCGGACAUCGUGAGGUUAGUGCAAAGGCAUAAGCCAGUUUGACUGCGAGAGUGACGGCUCGAGCAGGUGCGAAAGCAGGUCUUAGUGAUCCGGUGGUUCUGAAUGGAAGGGCCAUCGCUCAACGGAUAAAAGGUACUCCGGGGAUAACAGGCUGAUACCGCCCAAGAGUUCAUAUCGACGGCGGUGUUUGGCACCUCGAUGUCGGCUCAUCACAUCCUGGGGCUGUAGCAGGUCCCAAGGGUACGGCUGUUCGCCGUUUAAAGUGGUACGCGAGCUGGGUUUAGAACGUCGUGAGACAGUUCGGUCCCUAUCUGCCGUGGGCGCUGGAGAAUUGAGAGGGUUUGCUCCCAGUACGAGAGGACCGGAGUGAACGCACCACUGGUGUACGGGUUGUCAUGCCAAUGGCACUGCCCGGUAGCUAAGUGCGGAACGGAUAAGCGCUGAAAGCAUCUAAGCGCGAAACCAGCCUCGAGAUGAGUUCUCCCUGAGUCCUUGCGACUCCUGAAGGGACGUUGAAGACGACGACGUUGAUAGGCCGGAUGUGUAAGCGCAGCGAUGCGUUGAGCUGACCGGUACUAAUGACCCGAGAGGCUUAACCUU
>JQNE01000001.2850335.2853230 Bacteria;Proteobacteria;Gammaproteobacteria;Enterobacterales;Erwiniaceae;Erwinia;Erwinia sp. 9145
ACGAAGCGUACACGGUGGAUGCCCUGGCAGUCAGAGGCGAUGAAGGGCGUGCUAAUCUGCGAUAAGCGUCGGUAAGGUGAUAUGAACCGUUAUACCCGACGAUACCCGAAUGGGGAAACCCGGUGCAAUCCGUUGCAUCAUCGCAACAUGAAUACAUAGUGUUGCGAGGCGAACCGGGGGAACUGAAACAUCUAAGUACCCCGAGGAAAAGAAAUCAACCGAGAUUCCCCCAGUAGCGGCGAGCGAACGGGGAGGAGCCCGGAACCAUCAUCAGCGGUUGCGUCAGUGGAAGCGUCUGGAAAGUCGCACGAUACAGGGUGAAAGUCCCGUACACGAAGAUGCAGCCGUUGUGAGUUCGAAGAGUAGGGCGGGACACGUGGUAUCCUGUCUGAAUAUGGGGGGACCAUCCUCCAAGGCUAAAUACUCCUGACUGACCGAUAGUGAACCAGUACCGUGAGGGAAAGGCGAAAAGAACCCCGGCGAGGGGAGUGAAACAGAACCUGAAACCGUGUACGUACAAGCAGUGGGAGCCUCAUUUAUGGGGUGACUGCGUACCUUUUGUAUAAUGGGUCAGCGACUUGUAUUCUGUAGCAAGGUUAACCGUAUAGGGGAGCCGAAGGGAAACCGAGUCUUAACCGGGCGUUAAGUUGCAGGGUACAGACCCGAAACCCGGUGAUCUAGCCAUGGGCAGGUUGAAGGUUGGGUAACACUAACUGGAGGACCGAACCGACUGAUGUUGAAAAAUCAGCGGAUGACCUGUGGCUGGGGGUGAAAGGCCAAUCAAACCGGGAGAUAGCUGGUUCUCCCCGAAAGCUAUUUAGGUAGCGCCUCGUGAAUUCAUCUCCGGGGGUAGAGCACUGUUUCGGCUAGGGGGCCAUCCCGGCUUACCAACCCGAUGCAAACUGCGAAUACCGGAGAAUGUUAUCACGGGAGACACACGGCGGGUGCUAACGUCCGUCGUGAAGAGGGAAACAACCCAGACCGCCAGCUAAGGUCCCAAAGUCAUGGUUAAGUGGGAAACGAUGUGGGAAGGCCCAGACAGCCAGGAUGUUGGCUUAGAAGCAGCCAUCAUUUAAAGAAAGCGUAAUAGCUCACUGGUCGAGUCGGCCUGCGCGGAAGAUGUAACGGGGCUAAACCAUGCACCGAAGCUGCGGCAGCGACGUGAAUGCGUUGUUGGGUAGGGGAGCGUUCUGUAAGCCGUCGAAGGUGGACUGUGAGGUCUGCUGGAGGUAUCAGAAGUGCGAAUGCUGACAUAAGUAACGAUAAAGCGGGUGAAAAGCCCGCUCGCCGGAAGACCAAGGGUUCCUGUCCAACGUUAAUCGGGGCAGGGUGAGUCGACCCCUAAGGCGAGGCCGAAAGGCGUAGUCGAUGGGAAACAGGUUAAUAUUCCUGUACUCGGUGUUACUGCGAAGGGGGGACGGAGAAGGCUAUGUUGGCCGGGCGACGGUAGUCCCGGUUUAAGCGUGUAGGUGUGUGUUCCAGGCAAAUCCGGUUCACUUUACACUGAGGCGUGAUGACGAGGCACCACGGUGCUGAAGCAACAAAUGCCCUGCUUCCAGGAAAAGCCUCUAAGCAUCAGGUAACACAGAAUCGUACCCCAAACCGACACAGGUGGUCAGGUAGAGAAUACCAAGGCGCUUGAGAGAACCCGGGUGAAGGAACUAGGCAAAAUGGUGCCGUAACUUCGGGAGAAGGCACGCUGGUGCGUAGGUGAAGUCACUUGCUGACGGAGCUGAAGCCAGUCGAAGAUACCAGCUGGCUGCAACUGUUUAUUAAAAACACAGCACUGUGCAAACACGAAAGUGGACGUAUACGGUGUGACGCCUGCCCGGUGCCGGAAGGUUAAUUGAUGAGGUUAUCCGUAAGGAGAAGCUUUUGAUCGAAGCCCCGGUAAACGGCGGCCGUAACUAUAACGGUCCUAAGGUAGCGAAAUUCCUUGUCGGGUAAGUUCCGACCUGCACGAAUGGCGUAAUGAUGGCCAGGCUGUCUCCACCCGGGACUCAGUGAAAUUGAACUCGCUGUGAAGAUGCAGUGUACCCGCGGCAAGACGGAAAGACCCCGUGAACCUUUACUACAGCUUGACACUGAACACUGAGCCUUGAUGUGCAGGAUAGGUGGGAGGCUUUGAAGCGUGGACGCCAGUCUGCGCGGAGCCAUCCUUGAAAUACCACCCUUUAAUGUUUGGUGUUCUAACCUUGCGCCGUGAUCCGGCGCGGGGACAGUGUCUGGUGGGUAGUUUGACUGGGGCGGUCUCCUCCCAAAGCGUAACGGAGGAGCACGAAGAUUGGCUAAUCACGGUCGGACAUCGUGAGGUUAGUGCAAAGGCAUAAGCCAGUUUGACUGCGAGAGUGACGGCUCGAGCAGGUGCGAAAGCAGGUCUUAGUGAUCCGGUGGUUCUGAAUGGAAGGGCCAUCGCUCAACGGAUAAAAGGUACUCCGGGGAUAACAGGCUGAUACCGCCCAAGAGUUCAUAUCGACGGCGGUGUUUGGCACCUCGAUGUCGGCUCAUCACAUCCUGGGGCUGUAGCAGGUCCCAAGGGUACGGCUGUUCGCCGUUUAAAGUGGUACGCGAGCUGGGUUUAGAACGUCGUGAGACAGUUCGGUCCCUAUCUGCCGUGGGCGCUGGAGAAUUGAGAGGGUUUGCUCCCAGUACGAGAGGACCGGAGUGAACGCACCACUGGUGUACGGGUUGUCAUGCCAAUGGCACUGCCCGGUAGCUAAGUGCGGAACGGAUAAGCGCUGAAAGCAUCUAAGCGCGAAACCAGCCUCGAGAUGAGUUCUCCCUGAGUCCUUGCGACUCCUGAAGGGACGUUGAAGACGACGACGUUGAUAGGCCGGAUGUGUAAGCGCAGCGAUGCGUUGAGCUGACCGGUACUAAUGACCCGAGAGGCUUAACC
>FN434113.3454601.3457505 Bacteria;Proteobacteria;Gammaproteobacteria;Enterobacterales;Erwiniaceae;Erwinia;Erwinia amylovora CFBP1430
UUAAGCGACUAAGCGUACACGGUGGAUGCCCAGGCAGUCAGAGGCGAUGAAGGGCGUGCUAAUCUGCGAUAAGCGUCGGUAAGGUGAUAUGAACCGCAAUACCCGACGAUACCCGAAUGGGGAAACCCAGUGCAAUCCGUUGCACUAUCAUGUCAUGAAUACAUAGUGGCAUGAGGCGAACCGGGGGAACUGAAACAUCUAAGUACCCCGAGGAAAAGAAAUCAACCGAGAUUCCCCCAGUAGCGGCGAGCGAACGGGGAACAGCCCAGAACCUGAAUCAGUUUGUGCCUUAGUGGAAGCGUCUGGAAAGUCGCGCAGUAAAGGGUGACAGCCCCGUACACAAAAAGGCACUUGCUGUGAGUUCGAUGAGUAGGGCGGGACACGUGACAUCCUGUCUGAAUAUGGGGGGACCAUCCUCCAAGGCUAAAUACUCCUGACUGACCGAUAGUGAACCAGUACCGUGAGGGAAAGGCGAAAAGAACCCCGGCGAGGGGAGUGAAACAGAACCUGAAACCGUGUACGUACAAGCAGUGGGAGCACCUUCGUGGUGUGACUGCGUACCUUUUGUAUAAUGGGUCAGCGACUUAUAUUCUGUAGCAAGGUUAACCGUAUAGGGGAGCCGCAGGGAAACCGAGUCUUAACUGGGCGUUAAGUUGCAGGGUAUAGACCCGAAACCCGGUGAUCUAGCCAUGGGCAGGUUGAAGGUUGGGUAACACUAACUGGAGGACCGAACCGACUAAUGUUGAAAAAUUAGCGGAUGACCUGUGGCUGGGGGUGAAAGGCCAAUCAAACCGGGAGAUAGCUGGUUCUCCCCGAAAGCUAUUUAGGUAGCGCCUCGUGAAUUCAUCUCCGGGGGUAGAGCACUGUUUCGGCUAGGGGGCCAUCCCGGCUUACCAACCCGAUGCAAACUGCGAAUACCGGAGAAUGUUAUCACGGGAGACACACGGCGGGUGCUAACGUCCGUCGUGAAGAGGGAAACAACCCAGACCGCCAGCUAAGGUCCCAAAGUCAUGGUUAAGUGGGAAACGAUGUGGGAAGGCACAGACAGCCAGGAUGUUGGCUUAGAAGCAGCCAUCAUUUAAAGAAAGCGUAAUAGCUCACUGGUCGAGUCGGCCUGCGCGGAAGAUGUAACGGGGCUAAACCAUGCACCGAAGCUGCGGCAGCGGCGCGAAUGCGUUGUUGGGUAGGGGAGCGUUCUGUAAGCCGUCGAAGGUGUGCUGUGAGGCAUGCUGGAGGUAUCAGAAGUGCGAAUGCUGACAUAAGUAACGAUAAAGCGGGUGAAAAGCCCGCUCGCCGGAAGACCAAGGGUUCCUGUCCAACGUUAAUCGGGGCAGGGUGAGUCGACCCCUAAGGCGAGGCCGAAAGGCGUAGUCGAUGGGAAACGGGUUAAUAUUCCCGUACUGGGUGUUACUGCGAAGGGGGGACGGAGAAGGCUAUGUUAGCCGGGCGACGGUUGUCCCGGUUUAAGCGUGCAGGCUUGAGUUCCAGGCAAAUCCGGAACUCUUUAAGGCUGAGGCGUGAUGACGAGGCACCACGGUGCUGAAGUAACAAAUGCCCUGCUUCCAGGAAAAGCCUCUAAGCAUCAGGUAACAUCCAAUCGUACCCCAAACCGACACAGGUGGUCAGGUAGAGAAUACCAAGGCGCUUGAGAGAACUCGGGUGAAGGAACUAGGCAAAAUGGUGCCGUAACUUCGGGAGAAGGCACGCUGGCGCGUAGGUGAAGCGACUUGCUCGUGGAGCUGAAGCCAGUCGAAGAUACCAGCUGGCUGCAACUGUUUAUUAAAAACACAGCACUGUGCAAACACGAAAGUGGACGUAUACGGUGUGACGCCUGCCCGGUGCCGGAAGGUUAAUUGAUGGGGUUAUCCGUAAGGAGAAGCUCUUGAUCGAAGCCCCGGUAAACGGCGGCCGUAACUAUAACGGUCCUAAGGUAGCGAAAUUCCUUGUCGGGUAAGUUCCGACCUGCACGAAUGGCGUAAUGAUGGCCAGGCUGUCUCCACCCGAGACUCAGUGAAAUUGAACUCGCUGUGAAGAUGCAGUGUACCCGCGGCAAGACGGAAAGACCCCGUGAACCUUUACUACAGCUUGACACUGAACAUUGAGCCUUGAUGUGUAGGAUAGGUGGGAGGCUUUGAAGCGUGGACGCCAGUCUGCGUGGAGCCAACCUUGAAAUACCACCCUUUAACGUUUGAUGUUCUAACCUGGCGCCGUAAUCCGGCGUGGGGACAGUGUCUGGUGGGUAGUUUGACUGGGGCGGUCUCCUCCCAAAGAGUAACGGAGGAGCACGAAGGUCAGCUAAUCACGGUCGGACAUCGUGAGGUUAGUGCAAUGGCAUAAGCUGGCUUGACUGCGAGAGUGACGGCUCGAGCAGGUGCGAAAGCAGGUCAUAGUGAUCCGGUGGUUCUGAAUGGAAGGGCCAUCGCUCAACGGAUAAAAGGUACUCCGGGGAUAACAGGCUGAUACCGCCCAAGAGUUCAUAUCGACGGCGGUGUUUGGCACCUCGAUGUCGGCUCAUCACAUCCUGGGGCUGAAGUAGGUCCCAAGGGUACGGCUGUUCGCCGUUUAAAGUGGUACGCGAGCUGGGUUUAGAACGUCGUGAGACAGUUCGGUCCCUAUCUGCCGUGGGCGCUGGAAGAUUGAGAGGGGUUGCUCCUAGUACGAGAGGACCGGAGUGAACGCACCGCUGGUGUUCGGGUUGUCAUGCCAAUGGCAUUGCCCGGUAGCUAAGUGCGGAAAAGAUAAGCGCUGAAAGCAUCUAAGCGCGAAACUUGCCUCGAGAUGAAUCUUCCCUGACUCCUUGAGAGUCCUGAAGGGACGUUGAAGACGACGACGUUGAUAGGCCGGGUGUGUAAGCGCAGCGAUGCGUUGAGCUAACCGGUACUAAUGACCCGUGAGGCUUAACCUU
>CP023567.2953395.2956418 Bacteria;Proteobacteria;Gammaproteobacteria;Enterobacterales;Erwiniaceae;Erwinia;Erwinia pyrifoliae
GGGUUGUGAGGUUAAGCGACUAAGCGUACACGGUGGAUGCCCAGGCAGUCAGAGGCGAUGAAGGGCGUGCUAAUCUGCGAUAAGCGUCGGUAAGGUGAUAUGAACCGCAACAACCGACGAUACCCGAAUGGGGAAACCCAGUGCAAUCCGUUGCACUAUCAUGUCAUGAAUACAUAGUGGCAUGAGGCGAACCGGGGGAACUGAAACAUCUAAGUACCCCGAGGAAAAGAAAUCAACCGAGAUUCCCCCAGUAGCGGCGAGCGAACGGGGAACAGCCCAGAACCUGAAUCAGUUUGUGCCUUAGUGGAAGCGUCUGGAAAGUCGCGCAGUAAAGGGUGACAGCCCCGUACACAAAAAGGCACGUGCUGUGAGUUCGAAGAGUAGGGCGGGACACGUGACAUCCUGUCUGAAUAUGGGGGGACCAUCCUCCAAGGCUAAAUACUCCUGACUGACCGAUAGUGAACCAGUACCGUGAGGGAAAGGCGAAAAGAACCCCGGCGAGGGGAGUGAAACAGAACCUGAAACCGUGUACGUACAAGCAGUGGGAGCACCUUCGUGGUGUGACUGCGUACCUUUUGUAUAAUGGGUCAGCGACUUAUAUUCUGUAGCAAGGUUAACCGUAUAGGGGAGCCGCAGGGAAACCGAGUCUUAACUGGGCGUUAAGUUGCAGGGUAUAGACCCGAAACCCGGUGAUCUAGCCAUGGGCAGGUUGAAGGUUGGGUAACACUAACUGGAGGACCGAACCGACUAAUGUUGAAAAAUUAGCGGAUGACCUGUGGCUGGGGGUGAAAGGCCAAUCAAACCGGGAGAUAGCUGGUUCUCCCCGAAAGCUAUUUAGGUAGCGCCUCGUGAACUCAUCUCCGGGGGUAGAGCACUGUUUCGGCUAGGGGGCCAUCCCGGCUUACCAACCCGAUGCAAACUGCGAAUACCGGAGAAUGUUAUCACGGGAGACACACGGCGGGUGCUAACGUCCGUCGUGAAGAGGGAAACAACCCAGACCGCCAGCUAAGGUCCCAAAGUCAUGGUUAAGUGGGAAACGAUGUGGGAAGGCACAGACAGCCAGGAUGUUGGCUUAGAAGCAGCCAUCAUUUAAAGAAAGCGUAAUAGCUCACUGGUCGAGUCGGCCUGCGCGGAAGAUGUAACGGGGCUAAACCAUGCACCGAAGCUGCGGCAGCGGACGUAUCACCCGGGCACAUUCACGGUAGUGGAUAACGAUUGACGGAGCGCAGCGACGUCAAUGCGCCCAUUAAAGUCGAGUGGGCCUCGGGAUACGUCCGUUGGGUAGGGGAGCGUUCUGUAAGCCGUCGAAGGUGGACUGUGAGGUCUGCUGGAGGUAUCAGAAGUGCGAAUGCUGACAUAAGUAACGAUAAAGCGGGUGAAAAGCCCGCUCGCCGGAAGACCAAGGGUUCCUGUCCAACGUUAAUCGGGGCAGGGUGAGUCGACCCCUAAGGCGAGGCCGAAAGGCGUAGUCGAUGGGAAACGGGUUAAUAUUCCCGUACUGGGUGUUACUGCGAAGGGGGGACGGAGAAGGCUAUGUUGGCCGGGCGACGGUUGUCCCGGUUUAAGCGUGCAGGCUUGAGUUCCAGGCAAAUCCGGAACUCUUUAAGGCUGAGGCGUGAUGACGAGGCACCACGGUGCUGAAGUAACAAAUGCCCUGCUUCCAGGAAAAGCCUCUAAGCAUCAGGUAACGACCAAUCGUACCCCAAACCGACACAGGUGGUCAGGUAGAGAAUACCAAGGCGCUUGAGAGAACUCGGGUGAAGGAACUAGGCAAAAUGGUGCCGUAACUUCGGGAGAAGGCACGCUGGCGCGUAGGUGAAGCGACUUGCUCGCGGAGCUGAAGCCAGUCGAAGAUACCAGCUGGCUGCAACUGUUUAUUAAAAACACAGCACUGUGCAAACACGAAAGUGGACGUAUACGGUGUGACGCCUGCCCGGUGCCGGAAGGUUAAUUGAUGGGGUUAUCGCGCUGCGAGAAGCUCUUGAUCGAAGCCCCGGUAAACGGCGGCCGUAACUAUAACGGUCCUAAGGUAGCGAAAUUCCUUGUCGGGUAAGUUCCGACCUGCACGAAUGGCGUAAUGAUGGCCAGGCUGUCUCCACCCGAGACUCAGUGAAAUUGAACUCGCUGUGAAGAUGCAGUGUACCCGCGGCAAGACGGAAAGACCCCGUGAACCUUUACUACAGCUUGACACUGAACAUUGAGCCUUGAUGUGUAGGAUAGGUGGGAGGCUUCGAAGCGUGGACGCCAGUCUGCGUGGAGCCAACCUUGAAAUACCACCCUUUAACGUUUGAUGUUCUAACCUGGCGCCGUAAUCCGGCGUGGGGACAGUGUCUGGUGGGUAGUUUGACUGGGGCGGUCUCCUCCUAAAGAGUAACGGAGGAGCACGAAGGUCAGCUAAUCACGGUCGGACAUCGUGAGGUUAGUGCAAUGGCAUAAGCUGGCUUGACUGCGAGAGUGACGGCUCGGGCAGGUGCGAAAGCAGGUCAUAGUGAUCCGGUGGUUCUGAAUGGAAGGGCCAUCGCUCAACGGAUAAAAGGUACUCCGGGGAUAACAGGCUGAUACCGCCCAAGAGUUCAUAUCGACGGCGGUGUUUGGCACCUCGAUGUCGGCUCAUCACAUCCUGGGGCUGAAGUAGGUCCCAAGGGUACGGCUGUUCGCCGUUUAAAGUGGUACGCGAGCUGGGUUUAGAACGUCGUGAGACAGUUCGGUCCCUAUCUGCCGUGGGCGCUGGAAGAUUGAGAGGGGUUGCUCCUAGUACGAGAGGACCGGAGUGAACGCACCGCUGGUGUUCGGGUUGUCAUGCCAAUGGCAUUGCCCGGUAGCUAAGUGCGGAAAAGAUAAGCGCUGAAAGCAUCUAAGCGCGAAACUUGCCUCGAGAUGAAUCUUCCCUGGGUCCUUGAGACCCCUGAAGGGACGUUGAAGACGACGACGUUGAUAGGCCGGGUGUGUAAGCGCAGCGAUGCGUUGAGCUAACCGGUACUAAUGACCCGUGAGGCUUAACCUUACAACGCCAGAAGCGUUCUG
>FN434113.267401.270391 Bacteria;Proteobacteria;Gammaproteobacteria;Enterobacterales;Erwiniaceae;Erwinia;Erwinia amylovora CFBP1430
UUAAGCGACUAAGCGUACACGGUGGAUGCCCAGGCAGUCAGAGGCGAUGAAGGGCGUGCUAAUCUGCGAUAAGCGUCGGUAAGGUGAUAUGAACCGCAACAACCGACGAUACCCGAAUGGGGAAACCCAGUGCAAUCCGUUGCACUAUCAUGUCAUGAAUACAUAGUGGCAUGAGGCGAACCGGGGGAACUGAAACAUCUAAGUACCCCGAGGAAAAGAAAUCAACCGAGAUUCCCCCAGUAGCGGCGAGCGAACGGGGAACAGCCCAGAACCUGAAUCAGUUUGUGCCUUAGUGGAAGCGUCUGGAAAGUCGCGCAGUAAAGGGUGACAGCCCCGUACACAAAAAGGCACUUGCUGUGAGUUCGAUGAGUAGGGCGGGACACGUGACAUCCUGUCUGAAUAUGGGGGGACCAUCCUCCAAGGCUAAAUACUCCUGACUGACCGAUAGUGAACCAGUACCGUGAGGGAAAGGCGAAAAGAACCCCGGCGAGGGGAGUGAAACAGAACCUGAAACCGUGUACGUACAAGCAGUGGGAGCACCUUCGUGGUGUGACUGCGUACCUUUUGUAUAAUGGGUCAGCGACUUAUAUUCUGUAGCAAGGUUAACCGUAUAGGGGAGCCGCAGGGAAACCGAGUCUUAACUGGGCGUUAAGUUGCAGGGUAUAGACCCGAAACCCGGUGAUCUAGCCAUGGGCAGGUUGAAGGUUGGGUAACACUAACUGGAGGACCGAACCGACUAAUGUUGAAAAAUUAGCGGAUGACCUGUGGCUGGGGGUGAAAGGCCAAUCAAACCGGGAGAUAGCUGGUUCUCCCCGAAAGCUAUUUAGGUAGCGCCUCGUGAACUCAUCUCCGGGGGUAGAGCACUGUUUCGGCUAGGGGGCCAUCCCGGCUUACCAACCCGAUGCAAACUGCGAAUACCGGAGAAUGUUAUCACGGGAGACACACGGCGGGUGCUAACGUCCGUCGUGAAGAGGGAAACAACCCAGACCGCCAGCUAAGGUCCCAAAGUCAUGGUUAAGUGGGAAACGAUGUGGGAAGGCACAGACAGCCAGGAUGUUGGCUUAGAAGCAGCCAUCAUUUAAAGAAAGCGUAAUAGCUCACUGGUCGAGUCGGCCUGCGCGGAAGAUGUAACGGGGCUAAACCAUGCACCGAAGCUGCGGCAGCGGACGUAUCACCCAAGCAGAUUCACUGAAGUGGAUAACGAUUGACGGAGCGCAGCGACGUCAAUGCGCCAUCAAAGUCGAGUCGGCUUCGGGAUACGUCCGUUGGGUAGGGGAGCGUUCUGUAAGCCGUCGAAGGUGUGCUGUGAGGCAUGCUGGAGGUAUCAGAAGUGCGAAUGCUGACAUAAGUAACGAUAAAGCGGGUGAAAAGCCCGCUCGCCGGAAGACCAAGGGUUCCUGUCCAACGUUAAUCGGGGCAGGGUGAGUCGACCCCUAAGGCGAGGCCGAAAGGCGUAGUCGAUGGGAAACGGGUUAAUAUUCCCGUACUGGGUGUUACUGCGAAGGGGGGACGGAGAAGGCUAUGUUAGCCGGGCGACGGUUGUCCCGGUUUAAGCGUGCAGGCUUGAGUUCCAGGCAAAUCCGGAACUCUUUAAGGCUGAGGCGUGAUGACGAGGCACCACGGUGCUGAAGUAACAAAUGCCCUGCUUCCAGGAAAAGCCUCUAAGCAUCAGGUAACAUCCAAUCGUACCCCAAACCGACACAGGUGGUCAGGUAGAGAAUACCAAGGCGCUUGAGAGAACUCGGGUGAAGGAACUAGGCAAAAUGGUGCCGUAACUUCGGGAGAAGGCACGCUGGCGCGUAGGUGAAGCGACUUGCUCGUGGAGCUGAAGCCAGUCGAAGAUACCAGCUGGCUGCAACUGUUUAUUAAAAACACAGCACUGUGCAAACACGAAAGUGGACGUAUACGGUGUGACGCCUGCCCGGUGCCGGAAGGUUAAUUGAUGGGGUUAUCCGUAAGGAGAAGCUCUUGAUCGAAGCCCCGGUAAACGGCGGCCGUAACUAUAACGGUCCUAAGGUAGCGAAAUUCCUUGUCGGGUAAGUUCCGACCUGCACGAAUGGCGUAAUGAUGGCCAGGCUGUCUCCACCCGAGACUCAGUGAAAUUGAACUCGCUGUGAAGAUGCAGUGUACCCGCGGCAAGACGGAAAGACCCCGUGAACCUUUACUACAGCUUGACACUGAACAUUGAGCCUUGAUGUGUAGGAUAGGUGGGAGGCUUUGAAGCGUGGACGCCAGUCUGCGUGGAGCCAACCUUGAAAUACCACCCUUUAACGUUUGAUGUUCUAACCUGGCGCCGUUACCCGGCGUGGGGACAGUGUCUGGUGGGUAGUUUGACUGGGGCGGUCUCCUCCCAAAGAGUAACGGAGGAGCACGAAGGUCAGCUAAUCACGGUCGGACAUCGUGAGGUUAGUGCAAUGGCAUAAGCUGGCUUGACUGCGAGAGUGACGGCUCAAGCAGGUGCGAAAGCAGGUCAUAGUGAUCCGGUGGUUCUGAAUGGAAGGGCCAUCGCUCAACGGAUAAAAGGUACUCCGGGGAUAACAGGCUGAUACCGCCCAAGAGUUCAUAUCGACGGCGGUGUUUGGCACCUCGAUGUCGGCUCAUCACAUCCUGGGGCUGAAGUAGGUCCCAAGGGUACGGCUGUUCGCCGUUUAAAGUGGUACGCGAGCUGGGUUUAGAACGUCGUGAGACAGUUCGGUCCCUAUCUGCCGUGGGCGCUGGAAGAUUGAGAGGGGUUGCUCCUAGUACGAGAGGACCGGAGUGAACGCACCGCUGGUGUUCGGGUUGUCAUGCCAAUGGCAUUGCCCGGUAGCUAAGUGCGGAAAAGAUAAGCGCUGAAAGCAUCUAAGCGCGAAACUUGCCUCGAGAUGAAUCUUCCCUGACUCCUUGAGAGUCCUGAAGGGACGUUGAAGACGACGACGUUGAUAGGCCGGGUGUGUAAGCGCAGCGAUGCGUUGAGCUAACCGGUACUAAUGACCCGUGAGGCUUAACCUU
>JQNE01000001.674632.677634 Bacteria;Proteobacteria;Gammaproteobacteria;Enterobacterales;Erwiniaceae;Erwinia;Erwinia sp. 9145
UUAAGUGACGAAGCGUACACGGUGGAUGCCCUGGCAGUCAGAGGCGAUGAAGGGCGUGCUAAUCUGCGAUAAGCGUCGGUAAGGUGAUAUGAACCGUUAUACCCGACGAUACCCGAAUGGGGAAACCCGGUGCAAUCCGUUGCAUCAUCGCAACAUGAAUACAUAGUGUUGCGAGGCGAACCGGGGGAACUGAAACAUCUAAGUACCCCGAGGAAAAGAAAUCAACCGAGAUUCCCCCAGUAGCGGCGAGCGAACGGGGAGGAGCCCGGAACCAUCAUCAGCGGUUGCGUCAGUGGAAGCGUCUGGAAAGUCGCACGAUACAGGGUGAAAGUCCCGUACACGAAGAUGCAGCCGUUGUGAGUUCGAAGAGUAGGGCGGGACACGUGGUAUCCUGUCUGAAUAUGGGGGGACCAUCCUCCAAGGCUAAAUACUCCUGACUGACCGAUAGUGAACCAGUACCGUGAGGGAAAGGCGAAAAGAACCCCGGCGAGGGGAGUGAAACAGAACCUGAAACCGUGUACGUACAAGCAGUGGGAGCCUCAUUUAUGGGGUGACUGCGUACCUUUUGUAUAAUGGGUCAGCGACUUGUAUUCUGUAGCAAGGUUAACCGUAUAGGGGAGCCGAAGGGAAACCGAGUCUUAACCGGGCGUUAAGUUGCAGGGUACAGACCCGAAACCCGGUGAUCUAGCCAUGGGCAGGUUGAAGGUUGGGUAACACUAACUGGAGGACCGAACCGACUGAUGUUGAAAAAUCAGCGGAUGACCUGUGGCUGGGGGUGAAAGGCCAAUCAAACCGGGAGAUAGCUGGUUCUCCCCGAAAGCUAUUUAGGUAGCGCCUCGUGAAUUCAUCUCCGGGGGUAGAGCACUGUUUCGGCUAGGGGGCCAUCCCGGCUUACCAACCCGAUGCAAACUGCGAAUACCGGAGAAUGUUAUCACGGGAGACACACGGCGGGUGCUAACGUCCGUCGUGAAGAGGGAAACAACCCAGACCGCCAGCUAAGGUCCCAAAGUCAUGGUUAAGUGGGAAACGAUGUGGGAAGGCCCAGACAGCCAGGAUGUUGGCUUAGAAGCAGCCAUCAUUUAAAGAAAGCGUAAUAGCUCACUGGUCGAGUCGGCCUGCGCGGAAGAUGUAACGGGGCUAAACCAUGCACCGAAGCUGCGGCAGCGGACGUAUCACUUAAGGCGCUUAACGUGACGGCGAAGCCGGCACGUUCAAGCCACAACAACGUUGAGUCGGUCUGCGAACUGACAACAACGAAGCGUCUUAAGGAUACGUCCGUUGGGUAGGGGAGCGUUCUGUAAGCCGUUGAAGGUGGACUGUGAGGUCUGCUGGAGGUAUCAGAAGUGCGAAUGCUGACAUAAGUAACGAUAAAGCGGGUGAAAAGCCCGCUCGCCGGAAGACCAAGGGUUCCUGUCCAACGUUAAUCGGGGCAGGGUGAGUCGACCCCUAAGGCGAGGCCGAAAGGCGUAGUCGAUGGGAAACAGGUUAAUAUUCCUGUACUCGGUGUUACUGCGAAGGGGGGACGGAGAAGGCUAUGUUGGCCGGGCGACGGUAGUCCCGGUUUAAGCGUGUAGGUGUGUGUUCCAGGCAAAUCCGGUUCACUUUACACUGAGGCGUGAUGACGAGGCACCACGGUGCUGAAGCAACAAAUGCCCUGCUUCCAGGAAAAGCCUCUAAGCAUCAGGUAACACAGAAUCGUACCCCAAACCGACACAGGUGGUCAGGUAGAGAAUACCAAGGCGCUUGAGAGAACCCGGGUGAAGGAACUAGGCAAAAUGGUGCCGUAACUUCGGGAGAAGGCACGCUGGUGUGUAGGUGAAGUCACUUGCUGACGGAGCUGAAGCCAGUCGAAGAUACCAGCUGGCUGCAACUGUUUAUUAAAAACACAGCACUGUGCAAACACGAAAGUGGACGUAUACGGUGUGACGCCUGCCCGGUGCCGGAAGGUUAAUUGAUGAGGUUAUCCGUAAGGAGAAGCUUUUGAUCGAAGCCCCGGUAAACGGCGGCCGUAACUAUAACGGUCCUAAGGUAGCGAAAUUCCUUGUCGGGUAAGUUCCGACCUGCACGAAUGGCGUAAUGAUGGCCAGGCUGUCUCCACCCGGGACUCAGUGAAAUUGAACUCGCUGUGAAGAUGCAGUGUACCCGCGGCAAGACGGAAAGACCCCGUGAACCUUUACUACAGCUUGACACUGAACACUGAGCCUUGAUGUGCAGGAUAGGUGGGAGGCUUUGAAGCGUGGACGCCAGUCUGCGCGGAGCCAUCCUUGAAAUACCACCCUUUAAUGUUUGGUGUUCUAACCUUGCGCCGUGAUCCGGCGCGGGGACAGUGUCUGGUGGGUAGUUUGACUGGGGCGGUCUCCUCCCAAAGCGUAACGGAGGAGCACGAAGAUUGGCUAAUCACGGUCGGACAUCGUGAGGUUAGUGCAAAGGCAUAAGCCAGUUUGACUGCGAGAGUGACGGCUCGAGCAGGUGCGAAAGCAGGUCUUAGUGAUCCGGUGGUUCUGAAUGGAAGGGCCAUCGCUCAACGGAUAAAAGGUACUCCGGGGAUAACAGGCUGAUACCGCCCAAGAGUUCAUAUCGACGGCGGUGUUUGGCACCUCGAUGUCGGCUCAUCACAUCCUGGGGCUGUAGCAGGUCCCAAGGGUACGGCUGUUCGCCGUUUAAAGUGGUACGCGAGCUGGGUUUAGAACGUCGUGAGACAGUUCGGUCCCUAUCUGCCGUGGGCGCUGGAGAAUUGAGAGGGUUUGCUCCCAGUACGAGAGGACCGGAGUGAACGCACCACUGGUGUACGGGUUGUCAUGCCAAUGGCACUGCCCGGUAGCUAAGUGCGGAACGGAUAAGCGCUGAAAGCAUCUAAGCGCGAAACCAGCCUCGAGAUGAGUUCUCCCUGAGUCCUGGCGACUCCUGAAGGGACGUUGAAGACGACGACGUUGAUAGGCCGGAUGUGUAAGCGCAGCGAUGCGUUGAGCUGACCGGUACUAAUGACCCGAGAGGCUUAACCUU
>FP236843.4561708.4564635 Bacteria;Proteobacteria;Gammaproteobacteria;Enterobacterales;Erwiniaceae;Erwinia;Erwinia billingiae
GGUUAAGUGACUAAGCGUACACGGUGGAUGCCUAGGCAGUCAGAGGCGAUGAAGGGCGUGCUAAUCUGCGAUAAGCGUCGGUAAGGUGAUAUGAACCGCAAUAACCGACGAUACCCGAAUGGGGAAACCCGGUGCACUUUGGUGCAUCAUUGCAACAUGAAUACAUAGUGUUGCAAGGCGAACCUGGGGAACUGAAACAUCUAAGUACCCAGAGGAAAAGAAAUCAACCGAGAUUCCCCCAGUAGCGGCGAGCGAACGGGGAACAGCCCAGAACCUGAAUCAGUUUGUGCAUUAGUGGAAGCGUCUGGAAAGUCGCAGGGUACAGGGUGAUACUCCCGUACACAAAAAUGCACUUGCUGUGAGUUCGAUGAGUAGGGCGGGACACGUGACAUCCUGUCUGAAUAUGGGGGGACCAUCCUCCAAGGCUAAAUACUCCUGACUGACCGAUAGUGAACCAGUACCGUGAGGGAAAGGCGAAAAGAACCCCGGCGAGGGGAGUGAAACAGAACCUGAAACCGUGUACGUACAAGCAGUGGGAGCACCUUCGUGGUGUGACUGCGUACCUUUUGUAUAAUGGGUCAGCGACUUAUAUUCUGUAGCAAGGUUAACCGUAUAGGGGAGCCGAAGGGAAACCGAGUCUUAACUGGGCGUUAAGUUGCAGGGUAUAGACCCGAAACCCGGUGAUCUAGCCAUGGGCAGGUUGAAGGUUGGGUAACACUAACUGGAGGACCGAACCGACUAAUGUUGAAAAAUUAGCGGAUGACUUGUGGCUGGGGGUGAAAGGCCAAUCAAACCGGGAGAUAGCUGGUUCUCCCCGAAAGCUAUUUAGGUAGCGCCUCGUGAACUCAUCUUCGGGGGUAGAGCACUGUUUCGGCUAGGGGGCCAUCCCGGCUUACCAACCCGAUGCAAACUGCGAAUACCGAAGAAUGUUAUCACGGGAGACACACGGCGGGUGCUAACGUCCGUCGUGAAGAGGGAAACAACCCAGACCGCCAGCUAAGGUCCCAAAGUCAUGGUUAAGUGGGAAACGAUGUGGGAAGGCACAGACAGCCAGGAUGUUGGCUUAGAAGCAGCCAUCAUUUAAAGAAAGCGUAAUAGCUCACUGGUCGAGUCGGCCUGCGCGGAAGAUGUAACGGGGCUAAACCAUGCACCGAAGCUGCGGCAGCGACGCUUAGGCGUUGUUGGGUAGGGGAGCGUUCUGUAAGCCGUCGAAGGUGGCCUGUGAGGGCUGCUGGAGGUAUCAGAAGUGCGAAUGCUGACAUAAGUAACGAUAAAGCGGGUGAAAAGCCCGCUCGCCGGAAGACCAAGGGUUCCUGUCCAACGUUAAUCGGGGCAGGGUGAGUCGACCCCUAAGGCGAGGCCGAAAGGCGUAGUCGAUGGGAAACAGGUUAAUAUUCCUGUACUCGGUGUUACUGCGAAGGGGGGACGGAGAAGGCUAUGUUAGCCGGGCGACGGUUGUCCCGGUUUAAGCAUGUAGGCGGAGAGUUUAGGUAAAUCCGGACUCUUUUUAACGCUGAGGUGUGAUGACGAGGCACUACGGUGCUGAAGUAACAAAUGCCCUGCUUCCAGGAAAAGCCUCUAAGCAUCAGGUAACACGGAAUCGUACCCCAAACCGACACAGGUGGUCAGGUAGAGAAUACCAAGGCGCUUGAGAGAACUCGGGUGAAGGAACUAGGCAAAAUGGUGCCGUAACUUCGGGAGAAGGCACGCUGGCGCGUAGGUGAAGGGACUUGCUCCCGGAGCUGAAGCCAGUCGAAGAUACCAGCUGGCUGCAACUGUUUAUUAAAAACACAGCACUGUGCAAACACGAAAGUGGACGUAUACGGUGUGACGCCUGCCCGGUGCCGGAAGGUUAAUUGAUGGGGUUAUCCGCAAGGAGAAGCUCUUGAUCGAAGCCCCGGUAAACGGCGGCCGUAACUAUAACGGUCCUAAGGUAGCGAAAUUCCUUGUCGGGUAAGUUCCGACCUGCACGAAUGGCGUAAUGAUGGCCAGGCUGUCUCCACCCGAGACUCAGUGAAAUUGAACUCGCUGUGAAGAUGCAGUGUACCCGCGGCAAGACGGAAAGACCCCGUGAACCUUUACUAUAGCUUGACACUGAAUAUUGAACCUUGAUGUGUAGGAUAGGUGGGAGGCUUUGAAGCGUGGACGCCAGUCUGCGUGGAGCCAACCUUGAAAUACCACCCUUUAACGUUUGAUGUUCUAACCUGGCGCCGUGAUCCGGCGUGGGGACAGUGUCUGGUGGGUAGUUUGACUGGGGCGGUCUCCUCCUAAAGAGUAACGGAGGAGCACGAAGGUUAGCUAAUCACGGUCGGACAUCGUGAGGUUAGUGCAAUGGCAUAAGCUAGCUUGACUGCGAGAGUGACGGCUCGAGCAGGUGCGAAAGCAGGUCAUAGUGAUCCGGUGGUUCUGAAUGGAAGGGCCAUCGCUCAACGGAUAAAAGGUACUCCGGGGAUAACAGGCUGAUACCGCCCAAGAGUUCAUAUCGACGGCGGUGUUUGGCACCUCGAUGUCGGCUCAUCACAUCCUGGGGCUGAAGUAGGUCCCAAGGGUACGGCUGUUCGCCGUUUAAAGUGGUACGCGAGCUGGGUUUAGAACGUCGUGAGACAGUUCGGUCCCUAUCUGCCGUGGGCGCUGGAAGAUUGAGAGGGGUUGCUCCUAGUACGAGAGGACCGGAGUGAACGCACCACUGGUGUUCGGGUUGUCAUGCCAAUGGCAUUGCCCGGUAGCUAAGUGCGGAAAAGAUAAGCGCUGAAAGCAUCUAAGCGCGAAACUUGCCUCGAGAUGAAUCUUCCCUGGGCCUUUAAGGCCCCUGAAGGGACGUUGAAGACUACGACGUUGAUAGGCCGGGUGUGUAAGCGCAGCGAUGCGUUGAGCUAACCGGUACUAAUGACCCGUGAGGCUUAACCUUACAACACCAGAAGCGUUCUG
>JRZZ01000133.1.361 Bacteria;Proteobacteria;Gammaproteobacteria;Enterobacterales;Erwiniaceae;Erwinia;Erwinia sp. B116
GGGUUGUGAGGUUAAGCGACUAAGCGUACACGGUGGAUGCCUAGGCAGUCAGAGGCGAUGAAGGGCGUGCUAAUCUGCGAUAAGCGUCGGUAAGGUGAUAUGAACCGUUACAACCGACGAUACCCGAAUGGGGAAACCCAGUGUGUUUCGACACACUAUCAUGUCAUGAAUACAUAGUGGCAUGAGGCGAACCGGGGGAACUGAAACAUCUAAGUACCCCGAGGAAAAGAAAUCAACCGAGAUUCCCCCAGUAGCGGCGAGCGAACGGGGAACAGCCCAGAACCUGAAUCAGUUUGUGCGUUAGUGGAAGCGUCUGGAAAGUCGCAGGGUACAGGGUGAUACUCCCGUACACAAAAACGCA
>LAGQ01000113.20.2821 Bacteria;Proteobacteria;Gammaproteobacteria;Enterobacterales;Erwiniaceae;Erwinia;bacteria symbiont BFo1 of Frankliniella occidentalis
GGGUUGUGAGGUUAAGCGACUAAGCGUACACGGUGGAUGCCUAGGCAGUCAGAGGCGAUGAAGGGCGUGCUAAUCUGCGAUAAGCGUCGGUAAGGUGAUAUGAACCGCAACAACCGACGAUACCCGAAUGGGGAAACCCAGUGUGAUACGUCACACUAUCAUGUCAUGAAUACAUAGUGGCAUGAGGCGAACCGGGGGAACUGAAACAUCUAAGUACCCCGAGGAAAAGAAAUCAACCGAGAUUCCCCCAGUAGCGGCGAGCGAACGGGGAACAGCCCAGAACCUGAAUCAGCUUGUGCAUUAGUGGAAGCGUCUGGAAAGGCGCAGGGUACAGGGUGAUACUCCCGUACACAAAAAUGCACUCGCUGUGAGUUCGAUGAGUAGGGCGGGACACGUGACAUCCUGUCUGAAUAUGGGGGGACCAUCCUCCAAGGCUAAAUACUCCUGACUGACCGAUAGUGAACCAGUACCGUGAGGGAAAGGCGAAAAGAACCCCGGCGAGGGGAGUGAAACAGAACCUGAAACCGUGUACGUACAAGCAGUGGGAGCACCUUCGUGGUGUGACUGCGUACCUUUUGUAUAAUGGGUCAGCGACUUAUAUUCUGUAGCAAGGUUAACCGUAUAGGGGAGCCGCAGGGAAACCGAGUCUUAACUGGGCGUUAAGUUGCAGGGUAUAGACCCGAAACCCGGUGAUCUAGCCAUGGGCAGGUUGAAGGUUGGGUAACACUAACUGGAGGACCGAACCGACUAAUGUUGAAAAAUUAGCGGAUGACUUGUGGCUGGGGGUGAAAGGCCAAUCAAACCGGGAGAUAGCUGCUUCUCCCCGAAAGCUAUUUAGGUAGCGCCUCGUGAACUCAUCUUCGGGGGUAGAGCACUGUUUCGGCUAGGGGGCCAUCCCGGCUUACCAACCCGAUGCAAACUGCGAAUACCGAAGAAUGUUAUCACGGGAGACACACGGCGGGUGCUAACGUCCGUCGUGAAGAGGGAAACAACCCAGACCGCCAGCUAAGGUCCCAAAGUCAUGGUUAAGUGGGAAACGAUGUGGGAAGGCACAGACAGCCAGGAUGUUGGCUUAGAAGCAGCCAUCAUUUAAAGAAAGCGUAAUAGCUCACUGGUCGAGUCGGCCUGCGCGGAAGAUGUAACGGGGCUAAACCAUGCACCGAAGCUGCGGCAGCGAUACGCAAGUAUUGUUGGGUAGGGGAGCGUUCUGUAAGCCGUUGAAGGUGUGCUGUGAGGCAUGCUGGAGGUAUCAGAAGUGCGAAUGCUGACAUAAGUAACGAUAAAGCGGGUGAAAAGCCCGCUCGCCGGAAGACCAAGGGUUCCUGUCCAACGUUAAUCGGGGCAGGGUGAGUCGACCCCUAAGGCGAGGCCGAAAGGCGUAGUCGAUGGGAAACGGGUUAAUAUUCCCGUACUCGGUGUUACUGCGAAGGGGGGACGGAGAAGGCUAUGUUGGCCGGGCGACGGUUGUCCCGGUUUAAGCGUGUAGGCUUGAGUUCCAGGCAAAUCCGGAACUCUUUAAGGCUGAGGCGUGAUGACGAGGCACUACGGUGCUGAAGUAACAAAUGCCCUGCUUCCAGGAAAAGCCUCUAAGCAUCAGGUAACAUCGAAUCGUACCCCAAACCGACACAGGUGGUCAGGUAGAGAAUACCAAGGCGCUUGAGAGAACUCGGGUGAAGGAACUAGGCAAAAUGGUGCCGUAACUUCGGGAGAAGGCACGCUGUCGUUAGGUGAAGUCACUUGCUGACGGAGCUGAAGGCAGUCGAAGAUACCAGCUGGCUGCAACUGUUUAUUAAAAACACAGCACUGUGCAAACACGAAAGUGGACGUAUACGGUGUGACGCCUGCCCGGUGCCGGAAGGUUAAUUGAUGGGGUUAUCCGCAAGGAGAAGCUCUUGAUCGAAGCCCCGGUAAACGGCGGCCGUAACUAUAACGGUCCUAAGGUAGCGAAAUUCCUUGUCGGGUAAGUUCCGACCUGCACGAAUGGCGUAAUGAUGGCCAGGCUGUCUCCACCCGAGACUCAGUGAAAUUGAACUCGCUGUGAAGAUGCAGUGUACCCGCGGCAAGACGGAAAGACCCCGUGAACCUUUACUACAGCUUGACACUGAACAUUGAGCCUUGAUGUGUAGGAUAGGUGGGAGGCUUUGAAGCGUGGACGCCAGUCUGCGUGGAGCCAACCUUGAAAUACCACCCUUUAACGUUUGAUGUUCUAACCUGGCGCCGUGAUCCGGCGUGGGGACAGUGUCUGGUGGGUAGUUUGACUGGGGCGGUCUCCUCCUAAAGAGUAACGGAGGAGCACGAAGGUUAGCUAAUCACGGUCGGACAUCGUGAGGUUAGUGCAAUGGCAUAAGCUAGCUUGACUGCGAGAGUGACGGCUCGAGCAGGUGCGAAAGCAGGUCAUAGUGAUCCGGUGGUUCUGAAUGGAAGGGCCAUCGCUCAACGGAUAAAAGGUACUCCGGGGAUAACAGGCUGAUACCGCCCAAGAGUUCAUAUCGACGGCGGUGUUUGGCACCUCGAUGUCGGCUCAUCACAUCCUGGGGCUGAAGUAGGUCCCAAGGGUACGGCUGUUCGCCGUUUAAAGUGGUACGCGAGCUGGGUUUAGAACGUCGUGAGACAGUUCGGUCCCUAUCUGCCGUGGGCGCUGGAGAAUUGAGAGGGGUUGCUCCUAGUACGAGAGGACCGGAGUGAACGCACCACUGGUGUUCGGGUUGUCAUGCCAAUGGCAUUGCCCGGUAGCUAAGUGCGGAAAAGAUAAGCGCUGAAAGCAUCUAAGCGCGAAACUUGCCUCGAGAUGAAUUCUCCCUG
>FN392235.35183.38177 Bacteria;Proteobacteria;Gammaproteobacteria;Enterobacterales;Erwiniaceae;Erwinia;Erwinia pyrifoliae DSM 12163
UUAAGCGACUAAGCGUACACGGUGGAUGCCCAGGCAGUCAGAGGCGAUGAAGGGCGUGCUAAUCUGCGAUAAGCGUCGGUAAGGUGAUAUGAACCGCAACAACCGACGAUACCCGAAUGGGGAAACCCAGUGCAAUCCGUUGCACUAUCAUGUCAUGAAUACAUAGUGGCAUGAGGCGAACCGGGGGAACUGAAACAUCUAAGUACCCCGAGGAAAAGAAAUCAACCGAGAUUCCCCCAGUAGCGGCGAGCGAACGGGGAACAGCCCAGAACCUGAAUCAGUUUGUGCUUUAGUGGAAGCGUCUGGAAAGUCGCGCAGUAAAGGGUGACAGCCCCGUACACAAAAAGGCACUUAUUGUGAGUUCGAUGAGUAGGGCGGGACACGUGACAUCCUGUCUGAAUAUGGGGGGGACCAUCCUCCAAGGCUAAAUACUCCUGACUGACCGAUAGUGAACCAGUACCGUGAGGGAAAGGCGAAAAGAACCCCGGCGAGGGGAGUGAAACAGAACCUGAAACCGUGUACGUACAAGCAGUGGGAGCACCUUCGUGGUGUGACUGCGUACCUUUUGUAUAAUGGGUCAGCGACUUAUAUUCUGUAGCAAGGUUAACCGUAUAGGGGAGCCGCAGGGAAACCGAGUCUUAACCGGGCGUUAAGUUGCAGGGUAUAGACCCGAAACCCGGUGAUCUAGCCAUGGGCAGGUUGAAGGUUGGGUAACACUAACUGGAGGACCGAACCGACUAAUGUUGAAAAAUUAGCGGAUGACUUGUGGCUGGGGGGUGAAAGGCCAAUCAAACCGGGAGAUAGCUGGUUCUCCCCGAAAGCUAUUUAGGUAGCGCCUCGUGAACUCAUCUCCGGGGGUAGAGCACUGUUUCGGCCAGGGGGCCAUCCCGGCUUACCGAUCCGAUGCAAACUGCGAAUACCGGAGAAUGUUAUCACGGGAGACACACGGCGGGUGCUAACGUCCGUCGUGAAGAGGGAAACAACCCAGACCGCCAGCUAAGGUCCCAAAGUCAUGGUUAAGUGGGAAACGAUGUGGGAAGGCCCAGACAGCCAGGAUGUUGGCUUAGAAGCAGCCAUCAUUUAAAGAAAGCGUAAUAGCUCACUGGUCGAGUCGGCCUGCGCGGAAGAUGUAACGGGGCUAAACCAUGCACCGAAGCUGCGGCAGCGGACGUAUCACCCGGGCACAUUCACGGUAGUGGAUAACGAUUGACGGAGCGCAGCGACGUCAAUGCGCCCAUNAAAGUCGAGUGGGCCUCGGGAUACGUCCGUUGGGUAGGGGAGCGUUCUGUAAGCCGUCGAAGGUGGACNGUGAGGUCUGCUGGAGGUAUCAGAAGUGCGAAUGCUGACAUAAGUAACGAUAAAGCGGGUGAAAAGCCCGCUCGCCGGAAGACCAAGGGUUCCUGUCCAACGUUAAUCGGGGCAGGGUGAGUCGACCCCUAAGGCGAGGCCGAAAGGCGUAGUCGAUGGGAAACGGGUUAAUAUUCCCGUACUGGGUGUUACUGCGAAGGGGGGACGGAGAAGGCUAUGUUGGCCGGGCGACGGUUGUCCCGGUUUAAGCGUGCAGGCUUGAGUUCCAGGCAAAUCCGGAACUCUUUAAGGCUGAGGCGUGAUGACGAGGCACCACGGUGCUGAAGUGACAAAUGCCCUGCUUCCAGGAAAAGCCUCUAAGCAUCAGGUAACAUCGAAUCGUACCCCAAACCGACACAGGUGGUCAGGUAGAGAAUACCAAGGCGCUUGAGAGAACUCGGGUGAAGGAACUAGGCAAAAUGGUGCCGUAACUUCGGGAGAAGGCACGCUGGCGCGUAGGUGAAGCGACUUGCUCGCGGAGCUGAAGCCAGUCGAAGAUACCAGCUGGCUGCAACUGUUUAUUAAAAACACAGCACUGUGCAAACACGAAAGUGGACGUAUACGGUGUGACGCCUGCCCGGUGCCGGAAGGUUAAUUGAUGGGGUUAUCCGNAAGGAGAAGCUCUUGAUCGAAGCCCCGGUAAACGGCGGCCGUAACUAUAACGGUCCUAAGGUAGCGAAAUUCCUUGUCGGGUAAGUUCCGACCUGCACGAAUGGCGUAAUGAUGGCCAGGCUGUCUCCACCCGAGACUCAGUGAAAUUGAACUCGCUGUGAAGAUGCAGUGUACCCGCGGCAAGACGGAAAGACCCCGUGAACCUUUACUACAGCUUGACACUGAACAUUGAGCCUUGAUGUGUAGGAUAGGUGGGAGGCUUNGAAGCGUGGACGCCAGUCUGCGUGGAGCCAACCUUGAAAUACCACCCUUUAACGUUUGAUGUUCUAACCUGGCGCCGUAAUCCGGCGUGGGGACAGUGUCUGGUGGGUAGUUUGACUGGGGCGGUCUCCUCCCAAAGAGUAACGGAGGAGCACGAAGGUCAGCUAAUCACGGUCGGACAUCGUGAGGUUAGUGCAAUGGCAUAAGCUGGCUUGACUGCGAGAGUGACGGCUCAAGCAGGUGCGAAAGCAGGUCAUAGUGAUCCGGUGGUUCUGAAUGGAAGGGCCAUCGCUCAACGGAUAAAAGGUACUCCGGGGAUAACAGGCUGAUACCGCCCAAGAGUUCAUAUCGACGGCGGUGUUUGGCACCUCGAUGUCGGCUCAUCACAUCCUGGGGCUGAAGUAGGUCCCAAGGGUACGGCUGUUCGCCGUUUAAAGUGGUACGCGAGCUGGGUUUAGAACGUCGUGAGACAGUUCGGUCCCUAUCUGCCGUGGGCGCUGGAAGAUUGAGAGGGGGUUGCUCCUAGUACGAGAGGACCGGAGUGAACGCACCGCUGGUGUUCGGGUUGUCAUGCCAAUGGCAUUGCCCGGUAGCUAAGUGCGGAAAAGAUAAGCGCUGAAAGCAUCUAAGCGCGAAACUUGCCUCGAGAUGAAUCUUCCCUGGGUCCUUGAGACCCCUGAAGGGACGUUGAAGACGACGACGUUGAUAGGCCGGGUGUGUAAGCGCAGCGAUGCGUUGAGCUAACCGGUACUAAUGACCCGUGAGGCUUAACCUU
>JQNE01000001.40996.43900 Bacteria;Proteobacteria;Gammaproteobacteria;Enterobacterales;Erwiniaceae;Erwinia;Erwinia sp. 9145
UUAAGUGACGAAGCGUACACGGUGGAUGCCCUGGCAGUCAGAGGCGAUGAAGGGCGUGCUAAUCUGCGAUAAGCGUCGGUAAGGUGAUAUGAACCGUUAUACCCGACGAUACCCGAAUGGGGAAACCCGGUGCAAUCCGUUGCAUCAUCGCAACAUGAAUACAUAGUGUUGCGAGGCGAACCGGGGGAACUGAAACAUCUAAGUACCCCGAGGAAAAGAAAUCAACCGAGAUUCCCCCAGUAGCGGCGAGCGAACGGGGAGGAGCCCGGAACCAUCAUCAGCGGUUGCGUCAGUGGAAGCGUCUGGAAAGUCGCACGAUACAGGGUGAAAGUCCCGUACACGAAGAUGCAGCCGUUGUGAGUUCGAAGAGUAGGGCGGGACACGUGGUAUCCUGUCUGAAUAUGGGGGGACCAUCCUCCAAGGCUAAAUACUCCUGACUGACCGAUAGUGAACCAGUACCGUGAGGGAAAGGCGAAAAGAACCCCGGCGAGGGGAGUGAAACAGAACCUGAAACCGUGUACGUACAAGCAGUGGGAGCCUCAUUUAUGGGGUGACUGCGUACCUUUUGUAUAAUGGGUCAGCGACUUGUAUUCUGUAGCAAGGUUAACCGUAUAGGGGAGCCGAAGGGAAACCGAGUCUUAACCGGGCGUUAAGUUGCAGGGUACAGACCCGAAACCCGGUGAUCUAGCCAUGGGCAGGUUGAAGGUUGGGUAACACUAACUGGAGGACCGAACCGACUGAUGUUGAAAAAUCAGCGGAUGACCUGUGGCUGGGGGUGAAAGGCCAAUCAAACCGGGAGAUAGCUGGUUCUCCCCGAAAGCUAUUUAGGUAGCGCCUCGUGAACUCAUCUCCGGGGGUAGAGCACUGUUUCGGCUAGGGGGCCAUCCCGGCUUACCAACCCGAUGCAAACUGCGAAUACCGGAGAAUGUUAUCACGGGAGACACACGGCGGGUGCUAACGUCCGUCGUGAAGAGGGAAACAACCCAGACCGCCAGCUAAGGUCCCAAAGUCAUGGUUAAGUGGGAAACGAUGUGGGAAGGCCCAGACAGCCAGGAUGUUGGCUUAGAAGCAGCCAUCAUUUAAAGAAAGCGUAAUAGCUCACUGGUCGAGUCGGCCUGCGCGGAAGAUGUAACGGGGCUAAACCAUGCACCGAAGCUGCGGCAGCGACGUGAAUGCGUUGUUGGGUAGGGGAGCGUUCUGUAAGCCGUCGAAGGUGGACUGUGAGGUCUGCUGGAGGUAUCAGAAGUGCGAAUGCUGACAUAAGUAACGAUAAAGCGGGUGAAAAGCCCGCUCGCCGGAAGACCAAGGGUUCCUGUCCAACGUUAAUCGGGGCAGGGUGAGUCGACCCCUAAGGCGAGGCCGAAAGGCGUAGUCGAUGGGAAACAGGUUAAUAUUCCUGUACUCGGUGUUACUGCGAAGGGGGGACGGAGAAGGCUAUGUUGGCCGGGCGACGGUAGUCCCGGUUUAAGCGUGUAGGUGUGUGUUCCAGGCAAAUCCGGUUCACUUUACACUGAGGCGUGAUGACGAGGCACCACGGUGCUGAAGCAACAAAUGCCCUGCUUCCAGGAAAAGCCUCUAAGCAUCAGGUAACACAGAAUCGUACCCCAAACCGACACAGGUGGUCAGGUAGAGAAUACCAAGGCGCUUGAGAGAACCCGGGUGAAGGAACUAGGCAAAAUGGUGCCGUAACUUCGGGAGAAGGCACGCUGGUGCGUAGGUGAAGUCACUUGCUGACGGAGCUGAAGCCAGUCGAAGAUACCAGCUGGCUGCAACUGUUUAUUAAAAACACAGCACUGUGCAAACACGAAAGUGGACGUAUACGGUGUGACGCCUGCCCGGUGCCGGAAGGUUAAUUGAUGAGGUUAUCCGUAAGGAGAAGCUUUUGAUCGAAGCCCCGGUAAACGGCGGCCGUAACUAUAACGGUCCUAAGGUAGCGAAAUUCCUUGUCGGGUAAGUUCCGACCUGCACGAAUGGCGUAAUGAUGGCCAGGCUGUCUCCACCCGGGACUCAGUGAAAUUGAACUCGCUGUGAAGAUGCAGUGUACCCGCGGCAAGACGGAAAGACCCCGUGAACCUUUACUACAGCUUGACACUGAACACUGAGCCUUGAUGUGCAGGAUAGGUGGGAGGCUUUGAAGCGUGGACGCCAGUCUGCGCGGAGCCAUCCUUGAAAUACCACCCUUUAAUGUUUGGUGUUCUAACCUUGCGCCGUGAUCCGGCGCGGGGACAGUGUCUGGUGGGUAGUUUGACUGGGGCGGUCUCCUCCCAAAGCGUAACGGAGGAGCACGAAGAUUGGCUAAUCACGGUCGGACAUCGUGAGGUUAGUGCAAAGGCAUAAGCCAGUUUGACUGCGAGAGUGACGGCUCGAGCAGGUGCGAAAGCAGGUCUUAGUGAUCCGGUGGUUCUGAAUGGAAGGGCCAUCGCUCAACGGAUAAAAGGUACUCCGGGGAUAACAGGCUGAUACCGCCCAAGAGUUCAUAUCGACGGCGGUGUUUGGCACCUCGAUGUCGGCUCAUCACAUCCUGGGGCUGUAGCAGGUCCCAAGGGUACGGCUGUUCGCCGUUUAAAGUGGUACGCGAGCUGGGUUUAGAACGUCGUGAGACAGUUCGGUCCCUAUCUGCCGUGGGCGCUGGAGAAUUGAGAGGGUUUGCUCCCAGUACGAGAGGACCGGAGUGAACGCACCACUGGUGUACGGGUUGUCAUGCCAAUGGCACUGCCCGGUAGCUAAGUGCGGAACGGAUAAGCGCUGAAAGCAUCUAAGCGCGAAACCAGCCUCGAGAUGAGUUCUCCCUGAGUCCUUGCGACUCCUGAAGGGACGUUGAAGACGACGACGUUGAUAGGCCGGAUGUGUAAGCGCAGCGAUGCGUUGAGCUGACCGGUACUAAUGACCCGAGAGGCUUAACCUU
>FP236842.35181.38194 Bacteria;Proteobacteria;Gammaproteobacteria;Enterobacterales;Erwiniaceae;Erwinia;Erwinia pyrifoliae
GGUUAAGCGACUAAGCGUACACGGUGGAUGCCCAGGCAGUCAGAGGCGAUGAAGGGCGUGCUAAUCUGCGAUAAGCGUCGGUAAGGUGAUAUGAACCGCAACAACCGACGAUACCCGAAUGGGGAAACCCAGUGCAAUCCGUUGCACUAUCAUGUCAUGAAUACAUAGUGGCAUGAGGCGAACCGGGGGAACUGAAACAUCUAAGUACCCCGAGGAAAAGAAAUCAACCGAGAUUCCCCCAGUAGCGGCGAGCGAACGGGGAACAGCCCAGAACCUGAAUCAGUUUGUGCUUUAGUGGAAGCGUCUGGAAAGUCGCGCAGUAAAGGGUGACAGCCCCGUACACAAAAAGGCACUUAUUGUGAGUUCGAUGAGUAGGGCGGGACACGUGACAUCCUGUCUGAAUAUGGGGGGACCAUCCUCCAAGGCUAAAUACUCCUGACUGACCGAUAGUGAACCAGUACCGUGAGGGAAAGGCGAAAAGAACCCCGGCGAGGGGAGUGAAACAGAACCUGAAACCGUGUACGUACAAGCAGUGGGAGCACCUUCGUGGUGUGACUGCGUACCUUUUGUAUAAUGGGUCAGCGACUUAUAUUCUGUAGCAAGGUUAACCGUAUAGGGGAGCCGCAGGGAAACCGAGUCUUAACCGGGCGUUAAGUUGCAGGGUAUAGACCCGAAACCCGGUGAUCUAGCCAUGGGCAGGUUGAAGGUUGGGUAACACUAACUGGAGGACCGAACCGACUAAUGUUGAAAAAUUAGCGGAUGACUUGUGGCUGGGGGUGAAAGGCCAAUCAAACCGGGAGAUAGCUGGUUCUCCCCGAAAGCUAUUUAGGUAGCGCCUCGUGAACUCAUCUCCGGGGGUAGAGCACUGUUUCGGCCAGGGGGCCAUCCCGGCUUACCGAUCCGAUGCAAACUGCGAAUACCGGAGAAUGUUAUCACGGGAGACACACGGCGGGUGCUAACGUCCGUCGUGAAGAGGGAAACAACCCAGACCGCCAGCUAAGGUCCCAAAGUCAUGGUUAAGUGGGAAACGAUGUGGGAAGGCCCAGACAGCCAGGAUGUUGGCUUAGAAGCAGCCAUCAUUUAAAGAAAGCGUAAUAGCUCACUGGUCGAGUCGGCCUGCGCGGAAGAUGUAACGGGGCUAAACCAUGCACCGAAGCUGCGGCAGCGGACGUAUCACCCGGGCACAUUCACGGUAGUGGAUAACGAUUGACGGAGCGCAGCGACGUCAAUGCGCCCAUUAAAGUCGAGUGGGCCUCGGGAUACGUCCGUUGGGUAGGGGAGCGUUCUGUAAGCCGUCGAAGGUGGACCGUGAGGUCUGCUGGAGGUAUCAGAAGUGCGAAUGCUGACAUAAGUAACGAUAAAGCGGGUGAAAAGCCCGCUCGCCGGAAGACCAAGGGUUCCUGUCCAACGUUAAUCGGGGCAGGGUGAGUCGACCCCUAAGGCGAGGCCGAAAGGCGUAGUCGAUGGGAAACGGGUUAAUAUUCCCGUACUGGGUGUUACUGCGAAGGGGGGACGGAGAAGGCUAUGUUGGCCGGGCGACGGUUGUCCCGGUUUAAGCGUGCAGGCUUGAGUUCCAGGCAAAUCCGGAACUCUUUAAGGCUGAGGCGUGAUGACGAGGCACCACGGUGCUGAAGUGACAAAUGCCCUGCUUCCAGGAAAAGCCUCUAAGCAUCAGGUAACAUCCAAUCGUACCCCAAACCGACACAGGUGGUCAGGUAGAGAAUACCAAGGCGCUUGAGAGAACUCGGGUGAAGGAACUAGGCAAAAUGGUGCCGUAACUUCGGGAGAAGGCACGCUGGCGCGUAGGUGAAGCGACUUGCUCGCGGAGCUGAAGCCAGUCGAAGAUACCAGCUGGCUGCAACUGUUUAUUAAAAACACAGCACUGUGCAAACACGAAAGUGGACGUAUACGGUGUGACGCCUGCCCGGUGCCGGAAGGUUAAUUGAUGGGGUUAUCCGAAAGGAGAAGCUCUUGAUCGAAGCCCCGGUAAACGGCGGCCGUAACUAUAACGGUCCUAAGGUAGCGAAAUUCCUUGUCGGGUAAGUUCCGACCUGCACGAAUGGCGUAAUGAUGGCCAGGCUGUCUCCACCCGAGACUCAGUGAAAUUGAACUCGCUGUGAAGAUGCAGUGUACCCGCGGCAAGACGGAAAGACCCCGUGAACCUUUACUACAGCUUGACACUGAACAUUGAGCCUUGAUGUGUAGGAUAGGUGGGAGGCUUGGAAGCGUGGACGCCAGUCUGCGUGGAGCCAACCUUGAAAUACCACCCUUUAACGUUUGAUGUUCUAACCUGGCGCCGUAAUCCGGCGUGGGGACAGUGUCUGGUGGGUAGUUUGACUGGGGCGGUCUCCUCCCAAAGAGUAACGGAGGAGCACGAAGGUCAGCUAAUCACGGUCGGACAUCGUGAGGUUAGUGCAAUGGCAUAAGCUGGCUUGACUGCGAGAGUGACGGCUCAAGCAGGUGCGAAAGCAGGUCAUAGUGAUCCGGUGGUUCUGAAUGGAAGGGCCAUCGCUCAACGGAUAAAAGGUACUCCGGGGAUAACAGGCUGAUACCGCCCAAGAGUUCAUAUCGACGGCGGUGUUUGGCACCUCGAUGUCGGCUCAUCACAUCCUGGGGCUGAAGUAGGUCCCAAGGGUACGGCUGUUCGCCGUUUAAAGUGGUACGCGAGCUGGGUUUAGAACGUCGUGAGACAGUUCGGUCCCUAUCUGCCGUGGGCGCUGGAAGAUUGAGAGGGGUUGCUCCUAGUACGAGAGGACCGGAGUGAACGCACCGCUGGUGUUCGGGUUGUCAUGCCAAUGGCAUUGCCCGGUAGCUAAGUGCGGAAAAGAUAAGCGCUGAAAGCAUCUAAGCGCGAAACUUGCCUCGAGAUGAAUCUUCCCUGGGUCCUUGAGACCCCUGAAGGGACGUUGAAGACGACGACGUUGAUAGGCCGGGUGUGUAAGCGCAGCGAUGCGUUGAGCUAACCGGUACUAAUGACCCGUGAGGCUUAACCUUACAACGCCAGAAGCGUUCUG
>FP236843.199495.202422 Bacteria;Proteobacteria;Gammaproteobacteria;Enterobacterales;Erwiniaceae;Erwinia;Erwinia billingiae
GGUUAAGUGACUAAGCGUACACGGUGGAUGCCUAGGCAGUCAGAGGCGAUGAAGGGCGUGCUAAUCUGCGAUAAGCGUCGGUAAGGUGAUAUGAACCGUAAUAACCGACGAUACCCGAAUGGGGAAACCCGGUGCACUUUGGUGCAUCAUUGCAACAUGAAUACAUAGUGUUGCAAGGCGAACCUGGGGAACUGAAACAUCUAAGUACCCAGAGGAAAAGAAAUCAACCGAGAUUCCCCCAGUAGCGGCGAGCGAACGGGGAACAGCCCAGAACCUGAAUCAGUUUGUGCAUUAGUGGAAGCGUCUGGAAAGUCGCAGGGUACAGGGUGAUACUCCCGUACACAAAAAUGCACUUAUUGUGAGUUCGAUGAGUAGGGCGGGACACGUGACAUCCUGUCUGAAUAUGGGGGGACCAUCCUCCAAGGCUAAAUACUCCUGACUGACCGAUAGUGAACCAGUACCGUGAGGGAAAGGCGAAAAGAACCCCGGCGAGGGGAGUGAAACAGAACCUGAAACCGUGUACGUACAAGCAGUGGGAGCACCUUCGUGGUGUGACUGCGUACCUUUUGUAUAAUGGGUCAGCGACUUAUAUUCUGUAGCAAGGUUAACCGUAUAGGGGAGCCGUAGGGAAACCGAGUCUUAACUGGGCGUUAAGUUGCAGGGUAUAGACCCGAAACCCGGUGAUCUAGCCAUGGGCAGGUUGAAGGUUGGGUAACACUAACUGGAGGACCGAACCGACUAAUGUUGAAAAAUUAGCGGAUGACUUGUGGCUGGGGGUGAAAGGCCAAUCAAACCGGGAGAUAGCUGGUUCUCCCCGAAAGCUAUUUAGGUAGCGCCUCGUGAACUCAUCUUCGGGGGUAGAGCACUGUUUCGGCUAGGGGGCCAUCCCGGCUUACCAACCCGAUGCAAACUGCGAAUACCGAAGAAUGUUAUCACGGGAGACACACGGCGGGUGCUAACGUCCGUCGUGAAGAGGGAAACAACCCAGACCGCCAGCUAAGGUCCCAAAGUCAUGGUUAAGUGGGAAACGAUGUGGGAAGGCACAGACAGCCAGGAUGUUGGCUUAGAAGCAGCCAUCAUUUAAAGAAAGCGUAAUAGCUCACUGGUCGAGUCGGCCUGCGCGGAAGAUGUAACGGGGCUAAACCAUGCACCGAAGCUGCGGCAGCGACGCUUAUGCGUUGUUGGGUAGGGGAGCGUUCUGUAAGCCGUCGAAGGUGGCCUGUGAGGGCUGCUGGAGGUAUCAGAAGUGCGAAUGCUGACAUAAGUAACGAUAAAGCGGGUGAAAAGCCCGCUCGCCGGAAGACCAAGGGUUCCUGUCCAACGUUAAUCGGGGCAGGGUGAGUCGACCCCUAAGGCGAGGCCGAAAGGCGUAGUCGAUGGGAAACAGGUUAAUAUUCCUGUACUCGGUGUUACUGCGAAGGGGGGACGGAGAAGGCUAUGUUAGCCGGGCGACGGUUGUCCCGGUUUAAGCAUGUAGGCGGAGAGUUUAGGUAAAUCCGGACUCUUUUUAACGCUGAGGUGUGAUGACGAGGCACUACGGUGCUGAAGUAACAAAUGCCCUGCUUCCAGGAAAAGCCUCUAAGCAUCAGGUAACACGGAAUCGUACCCCAAACCGACACAGGUGGUCAGGUAGAGAAUACCAAGGCGCUUGAGAGAACUCGGGUGAAGGAACUAGGCAAAAUGGUGCCGUAACUUCGGGAGAAGGCACGCUGGCGCGUAGGUGAAGGGACUUGCUCCCGGAGCUGAAGCCAGUCGAAGAUACCAGCUGGCUGCAACUGUUUAUUAAAAACACAGCACUGUGCAAACACGAAAGUGGACGUAUACGGUGUGACGCCUGCCCGGUGCCGGAAGGUUAAUUGAUGGGGUUAUCCGCAAGGAGAAGCUCUUGAUCGAAGCCCCGGUAAACGGCGGCCGUAACUAUAACGGUCCUAAGGUAGCGAAAUUCCUUGUCGGGUAAGUUCCGACCUGCACGAAUGGCGUAAUGAUGGCCAGGCUGUCUCCACCCGAGACUCAGUGAAAUUGAACUCGCUGUGAAGAUGCAGUGUACCCGCGGCAAGACGGAAAGACCCCGUGAACCUUUACUAUAGCUUGACACUGAAUAUUGAACCUUGAUGUGUAGGAUAGGUGGGAGGCUUUGAAGCGUGGACGCCAGUCUGCGUGGAGCCAACCUUGAAAUACCACCCUUUAACGUUUGAUGUUCUAACCUGGCGCCGUGAUCCGGCGUGGGGACAGUGUCUGGUGGGUAGUUUGACUGGGGCGGUCUCCUCCUAAAGAGUAACGGAGGAGCACGAAGGUUAGCUAAUCACGGUCGGACAUCGUGAGGUUAGUGCAAUGGCAUAAGCUAGCUUGACUGCGAGAGUGACGGCUCGAGCAGGUGCGAAAGCAGGUCAUAGUGAUCCGGUGGUUCUGAAUGGAAGGGCCAUCGCUCAACGGAUAAAAGGUACUCCGGGGAUAACAGGCUGAUACCGCCCAAGAGUUCAUAUCGACGGCGGUGUUUGGCACCUCGAUGUCGGCUCAUCACAUCCUGGGGCUGAAGUAGGUCCCAAGGGUACGGCUGUUCGCCGUUUAAAGUGGUACGCGAGCUGGGUUUAGAACGUCGUGAGACAGUUCGGUCCCUAUCUGCCGUGGGCGCUGGAAGAUUGAGAGGGGUUGCUCCUAGUACGAGAGGACCGGAGUGAACGCACCACUGGUGUUCGGGUUGUCAUGCCAAUGGCAUUGCCCGGUAGCUAAGUGCGGAAAAGAUAAGCGCUGAAAGCAUCUAAGCGCGAAACUUGCCUCGAGAUGAAUCUUCCCUGGGCCUUUAAGGCCCCUGAAGGGACGUUGAAGACUACGACGUUGAUAGGCCGGGUGUGUAAGCGCAGCGAUGCGUUGAGCUAACCGGUACUAAUGACCCGUGAGGCUUAACCUUACAACACCAGAAGCGUUCUG
>FN434113.180265.183255 Bacteria;Proteobacteria;Gammaproteobacteria;Enterobacterales;Erwiniaceae;Erwinia;Erwinia amylovora CFBP1430
UUAAGCGACUAAGCGUACACGGUGGAUGCCCAGGCAGUCAGAGGCGAUGAAGGGCGUGCUAAUCUGCGAUAAGCGUCGGUAAGGUGAUAUGAACCGCAAUACCCGACGAUACCCGAAUGGGGAAACCCAGUGCAAUCCGUUGCACUAUCAUGUCAUGAAUACAUAGUGGCAUGAGGCGAACCGGGGGAACUGAAACAUCUAAGUACCCCGAGGAAAAGAAAUCAACCGAGAUUCCCCCAGUAGCGGCGAGCGAACGGGGAACAGCCCAGAACCUGAAUCAGUUUGUGCCUUAGUGGAAGCGUCUGGAAAGUCGCGCAGUAAAGGGUGACAGCCCCGUACACAAAAAGGCACUUGCUGUGAGUUCGAUGAGUAGGGCGGGACACGUGACAUCCUGUCUGAAUAUGGGGGGACCAUCCUCCAAGGCUAAAUACUCCUGACUGACCGAUAGUGAACCAGUACCGUGAGGGAAAGGCGAAAAGAACCCCGGCGAGGGGAGUGAAACAGAACCUGAAACCGUGUACGUACAAGCAGUGGGAGCACCUUCGUGGUGUGACUGCGUACCUUUUGUAUAAUGGGUCAGCGACUUAUAUUCUGUAGCAAGGUUAACCGUAUAGGGGAGCCGCAGGGAAACCGAGUCUUAACUGGGCGUUAAGUUGCAGGGUAUAGACCCGAAACCCGGUGAUCUAGCCAUGGGCAGGUUGAAGGUUGGGUAACACUAACUGGAGGACCGAACCGACUAAUGUUGAAAAAUUAGCGGAUGACCUGUGGCUGGGGGUGAAAGGCCAAUCAAACCGGGAGAUAGCUGGUUCUCCCCGAAAGCUAUUUAGGUAGCGCCUCGUGAACUCAUCUCCGGGGGUAGAGCACUGUUUCGGCUAGGGGGCCAUCCCGGCUUACCAACCCGAUGCAAACUGCGAAUACCGGAGAAUGUUAUCACGGGAGACACACGGCGGGUGCUAACGUCCGUCGUGAAGAGGGAAACAACCCAGACCGCCAGCUAAGGUCCCAAAGUCAUGGUUAAGUGGGAAACGAUGUGGGAAGGCACAGACAGCCAGGAUGUUGGCUUAGAAGCAGCCAUCAUUUAAAGAAAGCGUAAUAGCUCACUGGUCGAGUCGGCCUGCGCGGAAGAUGUAACGGGGCUAAACCAUGCACCGAAGCUGCGGCAGCGGACGUAUCACCCAAGCAGAUUCACUGAAGUGGAUAACGAUUGACGGAGCGCAGCGACGUCAAUGCGCCAUCAAAGUCGAGUCGGCUUCGGGAUACGUCCGUUGGGUAGGGGAGCGUUCUGUAAGCCGUCGAAGGUGUGCUGUGAGGCAUGCUGGAGGUAUCAGAAGUGCGAAUGCUGACAUAAGUAACGAUAAAGCGGGUGAAAAGCCCGCUCGCCGGAAGACCAAGGGUUCCUGUCCAACGUUAAUCGGGGCAGGGUGAGUCGACCCCUAAGGCGAGGCCGAAAGGCGUAGUCGAUGGGAAACGGGUUAAUAUUCCCGUACUGGGUGUUACUGCGAAGGGGGGACGGAGAAGGCUAUGUUAGCCGGGCGACGGUUGUCCCGGUUUAAGCGUGCAGGCUUGAGUUCCAGGCAAAUCCGGAACUCUUUAAGGCUGAGGCGUGAUGACGAGGCACCACGGUGCUGAAGUAACAAAUGCCCUGCUUCCAGGAAAAGCCUCUAAGCAUCAGGUAACAUCCAAUCGUACCCCAAACCGACACAGGUGGUCAGGUAGAGAAUACCAAGGCGCUUGAGAGAACUCGGGUGAAGGAACUAGGCAAAAUGGUGCCGUAACUUCGGGAGAAGGCACGCUGGCGCGUAGGUGAAGCGACUUGCUCGUGGAGCUGAAGCCAGUCGAAGAUACCAGCUGGCUGCAACUGUUUAUUAAAAACACAGCACUGUGCAAACACGAAAGUGGACGUAUACGGUGUGACGCCUGCCCGGUGCCGGAAGGUUAAUUGAUGGGGUUAUCCGCAAGGAGAAGCUCUUGAUCGAAGCCCCGGUAAACGGCGGCCGUAACUAUAACGGUCCUAAGGUAGCGAAAUUCCUUGUCGGGUAAGUUCCGACCUGCACGAAUGGCGUAAUGAUGGCCAGGCUGUCUCCACCCGAGACUCAGUGAAAUUGAACUCGCUGUGAAGAUGCAGUGUACCCGCGGCAAGACGGAAAGACCCCGUGAACCUUUACUACAGCUUGACACUGAACAUUGAGCCUUGAUGUGUAGGAUAGGUGGGAGGCUUCGAAGCGUGGACGCCAGUCUGCGUGGAGCCAACCUUGAAAUACCACCCUUUAACGUUUGAUGUUCUAACCUGGCGCCGUUACCCGGCGUGGGGACAGUGUCUGGUGGGUAGUUUGACUGGGGCGGUCUCCUCCCAAAGAGUAACGGAGGAGCACGAAGGUCAGCUAAUCACGGUCGGACAUCGUGAGGUUAGUGCAAUGGCAUAAGCUGGCUUGACUGCGAGAGUGACGGCUCGAGCAGGUGCGAAAGCAGGUCAUAGUGAUCCGGUGGUUCUGAAUGGAAGGGCCAUCGCUCAACGGAUAAAAGGUACUCCGGGGAUAACAGGCUGAUACCGCCCAAGAGUUCAUAUCGACGGCGGUGUUUGGCACCUCGAUGUCGGCUCAUCACAUCCUGGGGCUGAAGUAGGUCCCAAGGGUACGGCUGUUCGCCGUUUAAAGUGGUACGCGAGCUGGGUUUAGAACGUCGUGAGACAGUUCGGUCCCUAUCUGCCGUGGGCGCUGGAAGAUUGAGAGGGGUUGCUCCUAGUACGAGAGGACCGGAGUGAACGCACCGCUGGUGUUCGGGUUGUCAUGCCAAUGGCAUUGCCCGGUAGCUAAGUGCGGAAAAGAUAAGCGCUGAAAGCAUCUAAGCGCGAAACUUGCCUCGAGAUGAAUCUUCCCUGACUCCUUGAGAGUCCUGAAGGGACGUUGAAGACGACGACGUUGAUAGGUCGGGUGUGUAAGCGCAGCGAUGCGUUGAGCUAACCGGUACUAAUGACCCGUGAGGCUUAACCUU
>AF208644.1.914 Bacteria;Proteobacteria;Gammaproteobacteria;Enterobacterales;Erwiniaceae;Erwinia;Erwinia toletana
AGCGACUAAGCGUACACGGUGGAUGUCCUGGCAGUCAGAGGCGAURAAGGGCGUGCUAAUCUGCGAUAAGCAACGGUAAGCCGAUAUGAGGCGCUAUACCCGUCGAUACCCGAAUGGGGAAACCCGGUGCACUGCGGUGCAUCAUCGUUAAGUGAAUACAUAGCUUAACGAGGCGAACCUGGGGAACUGAAACAUCUAAGUACCCAGAGGAAAAGAAAUCAACCGAGAUUCCCCCAGUAGCGGCGAGCGAACGGGGAACAGCCCAGAACCUGAAUCAGUUUGUGUGUCAGUGGAAGCGUCUGGAAAGUCGCAGGGUACAGGGUGAUACUCCCGUACACAAAGGCACACUUGCUGUGAGUUCGAUGAGUAGGGCGGGACACGUGACAWCCUGUCUGAAUAUGGGGGGACCAUCCUCCAAGGCUAAAUACUCCUGACUGACCGAUAGUGAACCAGUACCGUGAGGGAAAGGCGAAAAGAACCCCGGCGAGGGGAGUGAAACAGAACCUGAAACCGUGUACGUACAAGCAGUGGAAGCCCUCUUCAGGGGGGUGACUGCGUACCUUUUGUAUAAUGGGUCGGCGACUUAUAUUCUGUAGCAAGGUUAACCGUAUAGGGGAGCCGCAGGGAGACCGAGUCUUAACUGGGCGUUAAGUUGCAGGGUAUAGACCCGAAACCCGGUGAUCUAGCCAUGGGCAGGUUGAAGGUUGGGUAACACUAACUGGAGGACCGAACCGACUAAUGUUGAAAAAUUAGCGGAUGACUUGUGGCUGGGGGUGAAAGGCCAAUCAAACCGGGAGAUAGCUGGUUCUCCCCGAAAGCUAUUUAGGUAGCGCCUCGUGAAUUCAUCUCCGGGGGUAGAGCACUGUUUCGGCUAGGGGGCCAUCCCGGCUUACCAACCCGAUGCAAACUGCGAA
>FP236842.3030068.3033081 Bacteria;Proteobacteria;Gammaproteobacteria;Enterobacterales;Erwiniaceae;Erwinia;Erwinia pyrifoliae
AGGUUAAGCGACUAAGCGUACACGGUGGAUGCCCAGGCAGUCAGAGGCGAUGAAGGGCGUGCUAAUCUGCGAUAAGCGUCGGUAAGGUGAUAUGAACCGCAACAACCGACGAUACCCGAAUGGGGAAACCCAGUGCAAUCCGUUGCACUAUCAUGUCAUGAAUACAUAGUGGCAUGAGGCGAACCGGGGGAACUGAAACAUCUAAGUACCCCGAGGAAAAGAAAUCAACCGAGAUUCCCCCAGUAGCGGCGAGCGAACGGGGAACAGCCCAGAACCUGAAUCAGUUUGUGCUUUAGUGGAAGCGUCUGGAAAGUCGCGCAGUAAAGGGUGACAGCCCCGUACACAAAAAGGCACUUAUUGUGAGUUCGAUGAGUAGGGCGGGACACGUGACAUCCUGUCUGAAUAUGGGGGGACCAUCCUCCAAGGCUAAAUACUCCUGACUGACCGAUAGUGAACCAGUACCGUGAGGGAAAGGCGAAAAGAACCCCGGCGAGGGGAGUGAAACAGAACCUGAAACCGUGUACGUACAAGCAGUGGGAGCACCUUCGUGGUGUGACUGCGUACCUUUUGUAUAAUGGGUCAGCGACUUAUAUUCUGUAGCAAGGUUAACCGUAUAGGGGAGCCGCAGGGAAACCGAGUCUUAACCGGGCGUUAAGUUGCAGGGUAUAGACCCGAAACCCGGUGAUCUAGCCAUGGGCAGGUUGAAGGUUGGGUAACACUAACUGGAGGACCGAACCGACUAAUGUUGAAAAAUUAGCGGAUGACUUGUGGCUGGGGGUGAAAGGCCAAUCAAACCGGGAGAUAGCUGGUUCUCCCCGAAAGCUAUUUAGGUAGCGCCUCGUGAACUCAUCUCCGGGGGUAGAGCACUGUUUCGGCCAGGGGGCCAUCCCGGCUUACCGAUCCGAUGCAAACUGCGAAUACCGGAGAAUGUUAUCACGGGAGACACACGGCGGGUGCUAACGUCCGUCGUGAAGAGGGAAACAACCCAGACCGCCAGCUAAGGUCCCAAAGUCAUGGUUAAGUGGGAAACGAUGUGGGAAGGCCCAGACAGCCAGGAUGUUGGCUUAGAAGCAGCCAUCAUUUAAAGAAAGCGUAAUAGCUCACUGGUCGAGUCGGCCUGCGCGGAAGAUGUAACGGGGCUAAACCAUGCACCGAAGCUGCGGCAGCGGACGUAUCACCCAGGCACAUUCACUAUAGUGGAUAACGAUUGACGGAGCGCAGCGACGUCAAUGCGCCCAUGAAAGUCGAGUGGGCCUCGGGAUACGUCCGUUGGGUAGGGGAGCGUUCUGUAAGCCGUCGAAGGUGGACCGUGAGGUCUGCUGGAGGUAUCAGAAGUGCGAAUGCUGACAUAAGUAACGAUAAAGCGGGUGAAAAGCCCGCUCGCCGGAAGACCAAGGGUUCCUGUCCAACGUUAAUCGGGGCAGGGUGAGUCGACCCCUAAGGCGAGGCCGAAAGGCGUAGUCGAUGGGAAACGGGUUAAUAUUCCCGUACUGGGUGUUACUGCGAAGGGGGGACGGAGAAGGCUAUGUUGGCCGGGCGACGGUUGUCCCGGUUUAAGCGUGCAGGCUUGAGUUCCAGGCAAAUCCGGAACUCUUUAAGGCUGAGGCGUGAUGACGAGGCACCACGGUGCUGAAGUGACAAAUGCCCUGCUUCCAGGAAAAGCCUCUAAGCAUCAGGUAACAUCGAAUCGUACCCCAAACCGACACAGGUGGUCAGGUAGAGAAUACCAAGGCGCUUGAGAGAACUCGGGUGAAGGAACUAGGCAAAAUGGUGCCGUAACUUCGGGAGAAGGCACGCUGGCGCGUAGGUGAAGCGACUUGCUCGCGGAGCUGAAGCCAGUCGAAGAUACCAGCUGGCUGCAACUGUUUAUUAAAAACACAGCACUGUGCAAACACGAAAGUGGACGUAUACGGUGUGACGCCUGCCCGGUGCCGGAAGGUUAAUUGAUGGGGUUAUCCGUAAGGAGAAGCUCUUGAUCGAAGCCCCGGUAAACGGCGGCCGUAACUAUAACGGUCCUAAGGUAGCGAAAUUCCUUGUCGGGUAAGUUCCGACCUGCACGAAUGGCGUAAUGAUGGCCAGGCUGUCUCCACCCGAGACUCAGUGAAAUUGAACUCGCUGUGAAGAUGCAGUGUACCCGCGGCAAGACGGAAAGACCCCGUGAACCUUUACUACAGCUUGACACUGAACAUUGAGCCUUGAUGUGUAGGAUAGGUGGGAGGCUUCGAAGCGUGGACGCCAGUCUGCGUGGAGCCAACCUUGAAAUACCACCCUUUAACGUUUGAUGUUCUAACCUGGCGCCGUAAUCCGGCGUGGGGACAGUGUCUGGUGGGUAGUUUGACUGGGGCGGUCUCCUCCCAAAGAGUAACGGAGGAGCACGAAGGUCAGCUAAUCACGGUCGGACAUCGUGAGGUUAGUGCAAUGGCAUAAGCUGGCUUGACUGCGAGAGUGACGGCUCGGGCAGGUGCGAAAGCAGGUCAUAGUGAUCCGGUGGUUCUGAAUGGAAGGGCCAUCGCUCAACGGAUAAAAGGUACUCCGGGGAUAACAGGCUGAUACCGCCCAAGAGUUCAUAUCGACGGCGGUGUUUGGCACCUCGAUGUCGGCUCAUCACAUCCUGGGGCUGAAGUAGGUCCCAAGGGUACGGCUGUUCGCCGUUUAAAGUGGUACGCGAGCUGGGUUUAGAACGUCGUGAGACAGUUCGGUCCCUAUCUGCCGUGGGCGCUGGAAGAUUGAGAGGGGUUGCUCCUAGUACGAGAGGACCGGAGUGAACGCACCGCUGGUGUUCGGGUUGUCAUGCCAAUGGCAUUGCCCGGUAGCUAAGUGCGGAAAAGAUAAGCGCUGAAAGCAUCUAAGCGCGAAACUUGCCUCGAGAUGAAUCUUCCCUGGGUCCUUGAGACCCCUGAAGGGACGUUGAAGACGACGACGUUGAUAGGCCGGGUGUGUAAGCGCAGCGAUGCGUUGAGCUAACCGGUACUAAUGACCCGUGAGGCUUAACCUUACAACGCCAGAAGCGUUCU
>FP236843.3842650.3845576 Bacteria;Proteobacteria;Gammaproteobacteria;Enterobacterales;Erwiniaceae;Erwinia;Erwinia billingiae
GGUUAAGUGACUAAGCGUACACGGUGGAUGCCUAGGCAGUCAGAGGCGAUGAAGGGCGUGCUAAUCUGCGAUAAGCGUCGGUAAGGUGAUAUGAACCGUAAUAACCGACGAUACCCGAAUGGGGAAACCCGGUGCACUUUGGUGCAUCAUUGCAACAUGAAUACAUAGUGUUGCAAGGCGAACCUGGGGAACUGAAACAUCUAAGUACCCAGAGGAAAAGAAAUCAACCGAGAUUCCCCCAGUAGCGGCGAGCGAACGGGGAACAGCCCAGAACCUGAAUCAGUUUGUGCAUUAGUGGAAGCGUCUGGAAAGUCGCAGGGUACAGGGUGAUACUCCCGUACACAAAAAUGCACUUAUUGUGAGUUCGAUGAGUAGGGCGGGACACGUGACAUCCUGUCUGAAUAUGGGGGGACCAUCCUCCAAGGCUAAAUACUCCUGACUGACCGAUAGUGAACCAGUACCGUGAGGGAAAGGCGAAAAGAACCCCGGCGAGGGGAGUGAAACAGAACCUGAAACCGUGUACGUACAAGCAGUGGGAGCACCUUCGUGGUGUGACUGCGUACCUUUUGUAUAAUGGGUCAGCGACUUAUAUUCUGUAGCAAGGUUAACCGUAUAGGGGAGCCGUAGGGAAACCGAGUCUUAACUGGGCGUUAAGUUGCAGGGUAUAGACCCGAAACCCGGUGAUCUAGCCAUGGGCAGGUUGAAGGUUGGGUAACACUAACUGGAGGACCGAACCGACUAAUGUUGAAAAAUUAGCGGAUGACUUGUGGCUGGGGGUGAAAGGCCAAUCAAACCGGGAGAUAGCUGGUUCUCCCCGAAAGCUAUUUAGGUAGCGCCUCGUGAACUCAUCUUCGGGGGUAGAGCACUGUUUCGGCUAGGGGGCCAUCCCGGCUUACCAACCCGAUGCAAACUGCGAAUACCGAAGAAUGUUAUCACGGGAGACACACGGCGGGUGCUAACGUCCGUCGUGAAGAGGGAAACAACCCAGACCGCCAGCUAAGGUCCCAAAGUCAUGGUUAAGUGGGAAACGAUGUGGGAAGGCACAGACAGCCAGGAUGUUGGCUUAGAAGCAGCCAUCAUUUAAAGAAAGCGUAAUAGCUCACUGGUCGAGUCGGCCUGCGCGGAAGAUGUAACGGGGCUAAACCAUGCACCGAAGCUGCGGCAGCGACGCUUAGGCGUUGUUGGGUAGGGGAGCGUUCUGUAAGCCGUCGAAGGUGGACUGUGAGGGCUGCUGGAGGUAUCAGAAGUGCGAAUGCUGACAUAAGUAACGAUAAAGCGGGUGAAAAGCCCGCUCGCCGGAAGACCAAGGGUUCCUGUCCAACGUUAAUCGGGGCAGGGUGAGUCGACCCCUAAGGCGAGGCCGAAAGGCGUAGUCGAUGGGAAACAGGUUAAUAUUCCUGUACUCGGUGUUACUGCGAAGGGGGGACGGAGAAGGCUAUGUUAGCCGGGCGACGGUUGUCCCGGUUUAAGCAUGUAGGCGGAGAGUUUAGGUAAAUCCGGACUCUUUUAACGCUGAGGUGUGAUGACGAGGCACUACGGUGCUGAAGUAACAAAUGCCCUGCUUCCAGGAAAAGCCUCUAAGCAUCAGGUAACACAGAAUCGUACCCCAAACCGACACAGGUGGUCAGGUAGAGAAUACCAAGGCGCUUGAGAGAACUCGGGUGAAGGAACUAGGCAAAAUGGUGCCGUAACUUCGGGAGAAGGCACGCUGGCGCGUAGGUGAAGGGACUUGCUCCCGGAGCUGAAGCCAGUCGAAGAUACCAGCUGGCUGCAACUGUUUAUUAAAAACACAGCACUGUGCAAACACGAAAGUGGACGUAUACGGUGUGACGCCUGCCCGGUGCCGGAAGGUUAAUUGAUGGGGUUAUCCGCAAGGAGAAGCUCUUGAUCGAAGCCCCGGUAAACGGCGGCCGUAACUAUAACGGUCCUAAGGUAGCGAAAUUCCUUGUCGGGUAAGUUCCGACCUGCACGAAUGGCGUAAUGAUGGCCAGGCUGUCUCCACCCGAGACUCAGUGAAAUUGAACUCGCUGUGAAGAUGCAGUGUACCCGCGGCAAGACGGAAAGACCCCGUGAACCUUUACUAUAGCUUGACACUGAAUAUUGAACCUUGAUGUGUAGGAUAGGUGGGAGGCUUUGAAGCGUGGACGCCAGUCUGCGUGGAGCCAACCUUGAAAUACCACCCUUUAACGUUUGAUGUUCUAACCUGGCGCCGUGAUCCGGCGUGGGGACAGUGUCUGGUGGGUAGUUUGACUGGGGCGGUCUCCUCCUAAAGAGUAACGGAGGAGCACGAAGGUUAGCUAAUCACGGUCGGACAUCGUGAGGUUAGUGCAAUGGCAUAAGCUAGCUUGACUGCGAGAGUGACGGCUCGAGCAGGUGCGAAAGCAGGUCAUAGUGAUCCGGUGGUUCUGAAUGGAAGGGCCAUCGCUCAACGGAUAAAAGGUACUCCGGGGAUAACAGGCUGAUACCGCCCAAGAGUUCAUAUCGACGGCGGUGUUUGGCACCUCGAUGUCGGCUCAUCACAUCCUGGGGCUGAAGUAGGUCCCAAGGGUACGGCUGUUCGCCGUUUAAAGUGGUACGCGAGCUGGGUUUAGAACGUCGUGAGACAGUUCGGUCCCUAUCUGCCGUGGGCGCUGGAAGAUUGAGAGGGGUUGCUCCUAGUACGAGAGGACCGGAGUGAACGCACCACUGGUGUUCGGGUUGUCAUGCCAAUGGCAUUGCCCGGUAGCUAAGUGCGGAAAAGAUAAGCGCUGAAAGCAUCUAAGCGCGAAACUUGCCUCGAGAUGAAUCUUCCCUGGGCCUUUAAGGCCCCUGAAGGGACGUUGAAGACUACGACGUUGAUAGGCCGGGUGUGUAAGCGCAGCGAUGCGUUGAGCUAACCGGUACUAAUGACCCGUGAGGCUUAACCUUACAACACCAGAAGCGUUCUG
>FN392235.189180.192174 Bacteria;Proteobacteria;Gammaproteobacteria;Enterobacterales;Erwiniaceae;Erwinia;Erwinia pyrifoliae DSM 12163
UUAAGCGACUAAGCGUACACGGUGGAUGCCCAGGCAGUCAGAGGCGAUGAAGGGCGUGCUAAUCUGCGAUAAGCGUCGGUAAGGUGAUAUGAACCGCAACAACCGACGAUACCCGAAUGGGGAAACCCAGUGCAAUCCGUUGCACUAUCAUGUCAUGAAUACAUAGUGGCAUGAGGCGAACCGGGGGAACUGAAACAUCUAAGUACCCCGAGGAAAAGAAAUCAACCGAGAUUCCCCCAGUAGCGGCGAGCGAACGGGGAACAGCCCAGAACCUGAAUCAGUUUGUGCUUUAGUGGAAGCGUCUGGAAAGUCGCGCAGUAAAGGGUGACAGCCCCGUACACAAAAAGGCACUUAUUGUGAGUUCGAUGAGUAGGGCGGGACACGUGACAUCCUGUCUGAAUAUGGGGGGGACCAUCCUCCAAGGCUAAAUACUCCUGACUGACCGAUAGUGAACCAGUACCGUGAGGGAAAGGCGAAAAGAACCCCGGCGAGGGGAGUGAAACAGAACCUGAAACCGUGUACGUACAAGCAGUGGGAGCACCUUCGUGGUGUGACUGCGUACCUUUUGUAUAAUGGGUCAGCGACUUAUAUUCUGUAGCAAGGUUAACCGUAUAGGGGAGCCGCAGGGAAACCGAGUCUUAACCGGGCGUUAAGUUGCAGGGUAUAGACCCGAAACCCGGUGAUCUAGCCAUGGGCAGGUUGAAGGUUGGGUAACACUAACUGGAGGACCGAACCGACUAAUGUUGAAAAAUUAGCGGAUGACUUGUGGCUGGGGGGUGAAAGGCCAAUCAAACCGGGAGAUAGCUGGUUCUCCCCGAAAGCUAUUUAGGUAGCGCCUCGUGAACUCAUCUCCGGGGGUAGAGCACUGUUUCGGCCAGGGGGCCAUCCCGGCUUACCGAUCCGAUGCAAACUGCGAAUACCGGAGAAUGUUAUCACGGGAGACACACGGCGGGUGCUAACGUCCGUCGUGAAGAGGGAAACAACCCAGACCGCCAGCUAAGGUCCCAAAGUCAUGGUUAAGUGGGAAACGAUGUGGGAAGGCCCAGACAGCCAGGAUGUUGGCUUAGAAGCAGCCAUCAUUUAAAGAAAGCGUAAUAGCUCACUGGUCGAGUCGGCCUGCGCGGAAGAUGUAACGGGGCUAAACCAUGCACCGAAGCUGCGGCAGCGGACGUAUCACCCGGGCACAUUCACGGUAGUGGAUAACGAUUGACGGAGCGCAGCGACGUCAAUGCGCCCAUNAAAGUCGAGUGGGCCUCGGGAUACGUCCGUUGGGUAGGGGAGCGUUCUGUAAGCCGUCGAAGGUGGACNGUGAGGUCUGCUGGAGGUAUCAGAAGUGCGAAUGCUGACAUAAGUAACGAUAAAGCGGGUGAAAAGCCCGCUCGCCGGAAGACCAAGGGUUCCUGUCCAACGUUAAUCGGGGCAGGGUGAGUCGACCCCUAAGGCGAGGCCGAAAGGCGUAGUCGAUGGGAAACGGGUUAAUAUUCCCGUACUGGGUGUUACUGCGAAGGGGGGACGGAGAAGGCUAUGUUGGCCGGGCGACGGUUGUCCCGGUUUAAGCGUGCAGGCUUGAGUUCCAGGCAAAUCCGGAACUCUUUAAGGCUGAGGCGUGAUGACGAGGCACCACGGUGCUGAAGUGACAAAUGCCCUGCUUCCAGGAAAAGCCUCUAAGCAUCAGGUAACAUCGAAUCGUACCCCAAACCGACACAGGUGGUCAGGUAGAGAAUACCAAGGCGCUUGAGAGAACUCGGGUGAAGGAACUAGGCAAAAUGGUGCCGUAACUUCGGGAGAAGGCACGCUGGCGCGUAGGUGAAGCGACUUGCUCGCGGAGCUGAAGCCAGUCGAAGAUACCAGCUGGCUGCAACUGUUUAUUAAAAACACAGCACUGUGCAAACACGAAAGUGGACGUAUACGGUGUGACGCCUGCCCGGUGCCGGAAGGUUAAUUGAUGGGGUUAUCCGNAAGGAGAAGCUCUUGAUCGAAGCCCCGGUAAACGGCGGCCGUAACUAUAACGGUCCUAAGGUAGCGAAAUUCCUUGUCGGGUAAGUUCCGACCUGCACGAAUGGCGUAAUGAUGGCCAGGCUGUCUCCACCCGAGACUCAGUGAAAUUGAACUCGCUGUGAAGAUGCAGUGUACCCGCGGCAAGACGGAAAGACCCCGUGAACCUUUACUACAGCUUGACACUGAACAUUGAGCCUUGAUGUGUAGGAUAGGUGGGAGGCUUNGAAGCGUGGACGCCAGUCUGCGUGGAGCCAACCUUGAAAUACCACCCUUUAACGUUUGAUGUUCUAACCUGGCGCCGUAAUCCGGCGUGGGGACAGUGUCUGGUGGGUAGUUUGACUGGGGCGGUCUCCUCCCAAAGAGUAACGGAGGAGCACGAAGGUCAGCUAAUCACGGUCGGACAUCGUGAGGUUAGUGCAAUGGCAUAAGCUGGCUUGACUGCGAGAGUGACGGCUCGGGCAGGUGCGAAAGCAGGUCAUAGUGAUCCGGUGGUUCUGAAUGGAAGGGCCAUCGCUCAACGGAUAAAAGGUACUCCGGGGAUAACAGGCUGAUACCGCCCAAGAGUUCAUAUCGACGGCGGUGUUUGGCACCUCGAUGUCGGCUCAUCACAUCCUGGGGCUGAAGUAGGUCCCAAGGGUACGGCUGUUCGCCGUUUAAAGUGGUACGCGAGCUGGGUUUAGAACGUCGUGAGACAGUUCGGUCCCUAUCUGCCGUGGGCGCUGGAAGAUUGAGAGGGGGUUGCUCCUAGUACGAGAGGACCGGAGUGAACGCACCGCUGGUGUUCGGGUUGUCAUGCCAAUGGCAUUGCCCGGUAGCUAAGUGCGGAAAAGAUAAGCGCUGAAAGCAUCUAAGCGCGAAACUUGCCUCGAGAUGAAUCUUCCCUGGGUCCUUGAGACCCCUGAAGGGACGUUGAAGACGACGACGUUGAUAGGCCGGGUGUGUAAGCGCAGCGAUGCGUUGAGCUAACCGGUACUAAUGACCCGUGAGGCUUAACCUU
>LN907827.3495988.3498890 Bacteria;Proteobacteria;Gammaproteobacteria;Enterobacterales;Erwiniaceae;Erwinia;Erwinia gerundensis
UUAAGUGACGAAGCGUACACGGUGGAUGCCCAGGCAGUCAGAGGCGAUGAAGGGCGUGCUAAUCUGCGAUAAGCGUCGGUAAGGUGAUAUGAACCGCAACAGCCGACGAUACCCGAAUGGGGAAACCCGGUGCACCCAGGUGCAUCAUUGCAGCAUGAAUACAUAGUGCUGCAAGGCGAACCGGGGGAACUGAAACAUCUAAGUACCCCGAGGAAAAGAAAUCAACCGAGAUUCCCCCAGUAGCGGCGAGCGAACGGGGAGGAGCCCGGAACCAUCAUCAGCUUGUGCAUUAGUGGAAGCGUCUGGAAAGUCGCACGGUACAGGGUGACAGUCCCGUACACAAAAAUGCACCUGCUGUGAGUUCGAAGAGUAGGGCGGGACACGUGGUAUCCUGUCUGAAUAUGGGGGGACCAUCCUCCAAGGCUAAAUACUCCUGACUGACCGAUAGUGAACCAGUACCGUGAGGGAAAGGCGAAAAGAACCCCGGCGAGGGGAGUGAAACAGAACCUGAAACCGUGUACGUACAAGCAGUGGGAGCACCUUCGUGGUGUGACUGCGUACCUUUUGUAUAAUGGGUCAGCGACUUAUAUUCUGUAGCAAGGUUAACCGUAUAGGGGAGCCGCAGGGAAACCGAGUCUUAACUGGGCGUUAAGUUGCAGGGUAUAGACCCGAAACCCGGUGAUCUAGCCAUGGGCAGGUUGAAGGUUGGGUAACACUAACUGGAGGACCGAACCGACUAAUGUUGAAAAAUUAGCGGAUGACCUGUGGCUGGGGGUGAAAGGCCAAUCAAACCGGGAGAUAGCUGGUUCUCCCCGAAAGCUAUUUAGGUAGCGCCUCGUGAACUCAUCUUCGGGGGUAGAGCACUGUUUCGGCUAGGGGGCCAUCCCGGCUUACCAACCCGAUGCAAACUGCGAAUACCGAAGAAUGUUAUCACGGGAGACACACGGCGGGUGCUAACGUCCGUCGUGAAGAGGGAAACAACCCAGACCGCCAGCUAAGGUCCCAAAGUCAUGGUUAAGUGGGAAACGAUGUGGGAAGGCCCAGACAGCCAGGAUGUUGGCUUAGAAGCAGCCAUCAUUUAAAGAAAGCGUAAUAGCUCACUGGUCGAGUCGGCCUGCGCGGAAGAUGUAACGGGGCUAAACCAUGCACCGAAGCUGCGGCAGCGGCGCGCAAGCGUUGUUGGGUAGGGGAGCGUUCUGUAAGCCGUCGAAGGUGGACUGUGAGGUCUGCUGGAGGUAUCAGAAGUGCGAAUGCUGACAUAAGUAACGAUAAAGCGGGUGAAAAGCCCGCUCGCCGGAAGACCAAGGGUUCCUGUUCAACGUUAAUCGGAGCAGGGUGAGUCGACCCCUAAGGCGAGGCCGAAAGGCGUAGUCGAUGGGAAACAGGUUAAUAUUCCUGUACUCGGUGUUGCUGCGAAGGGGGGACGGAGAAGGUUAGGUUGGCCGGGCGACGGUUGUCCCGGUUUAAGCGUGUAGGUGUGUGUUCCAGGCAAAUCCGGUUCACUUUAACACUGAGGCGUGACGACGAGGCACUACGGUGCUGAAGCAACUGAUACCCUGCUUCCAGGAAAAGCCUCUAAGCAUCAGGCAGCAUCAAAUCGUACCCCAAACCGACACAGGUGGUCAGGUAGAGAAUACCAAGGCGCUUGAGAGAACUCGGGUGAAGGAACUAGGCAAAAUGGUGCCGUAACUUCGGGAGAAGGCACGCUGGCGCGUAGGUGGAGGGACUUGCUCCCCGAGCCGAAGCCAGUCGAAGAUACCAGCUGGCUGCAACUGUUUAUUAAAAACACAGCACUGUGCAAACACGAAAGUGGACGUAUACGGUGUGACGCCUGCCCGGUGCCGGAAGGUUAAUUGAUGGGGUUAUCGCAAGAGAAGCUCCUGAUCGAAGCCCCGGUAAACGGCGGCCGUAACUAUAACGGUCCUAAGGUAGCGAAAUUCCUUGUCGGGUAAGUUCCGACCUGCACGAAUGGCGUAAUGAUGGCCAGGCUGUCUCCACCCGAGACUCAGUGAAAUUGAACUCGCUGUGAAGAUGCAGUGUACCCGCGGCAAGACGGAAAGACCCCGUGAACCUUUACUACAGCUUGACACUGAACAUUGAGCCUUGAUGUGUAGGAUAGGUGGGAGGCUUUGAAGCGCGGACGCCAGUCCGCGUGGAGCCAACCUUGAAAUACCACCCUUUAACGUUUGAUGUUCUAACGUGGCCCCGUGAUCCGGGGUGCGGACAGUGUCUGGUGGGUAGUUUGACUGGGGCGGUCUCCUCCCAAAGCGUAACGGAGGAGCACGAAGGUCAGCUAAUCACGGUCGGACAUCGUGAGGUUAGUGCAAUGGCAUAAGCUGGCUUGACUGCGAGAGUGACGGCUCGAGCAGGUGCGAAAGCAGGUCAUAGUGAUCCGGUGGUUCUGAAUGGAAGGGCCAUCGCUCAACGGAUAAAAGGUACUCCGGGGAUAACAGGCUGAUACCGCCCAAGAGUUCAUAUCGACGGCGGUGUUUGGCACCUCGAUGUCGGCUCAUCACAUCCUGGGGCUGAAGUAGGUCCCAAGGGUACGGCUGUUCGCCGUUUAAAGUGGUACGCGAGCUGGGUUUAGAACGUCGUGAGACAGUUCGGUCCCUAUCUGCCGUGGGCGCUGGAGAACUGAGGGGGGCUGCUCCUAGUACGAGAGGACCGGAGUGGACGCAUCACUGGUGUUCGGGUUGUCAUGCCAAUGGCACUGCCCGGUAGCUAAAUGCGGAAAAGAUAAGCGCUGAAAGCAUCUAAGCGCGAAACUUGCCCCGAGAUGAGUUCUCCCUGAGACUAUAAGUCUCCUGAAGGGACGUUGAAGACUACGACGUUGAUAGGCCGGGUGUGUAAGCGCAGCGAUGCGUUGAGCUAACCGGUACUAAUGACCCGUGAGGCUUAACCUU
>JQNE01000001.1377.4281 Bacteria;Proteobacteria;Gammaproteobacteria;Enterobacterales;Erwiniaceae;Erwinia;Erwinia sp. 9145
UUAAGUGACGAAGCGUACACGGUGGAUGCCCUGGCAGUCAGAGGCGAUGAAGGGCGUGCUAAUCUGCGAUAAGCGUCGGUAAGGUGAUAUGAACCGUUAUACCCGACGAUACCCGAAUGGGGAAACCCGGUGCAAUCCGUUGCAUCAUCGCAACAUGAAUACAUAGUGUUGCGAGGCGAACCGGGGGAACUGAAACAUCUAAGUACCCCGAGGAAAAGAAAUCAACCGAGAUUCCCCCAGUAGCGGCGAGCGAACGGGGAGGAGCCCGGAACCAUCAUCAGCGGUUGCGUCAGUGGAAGCGUCUGGAAAGUCGCACGAUACAGGGUGAAAGUCCCGUACACGAAGAUGCAGCCGUUGUGAGUUCGAAGAGUAGGGCGGGACACGUGGUAUCCUGUCUGAAUAUGGGGGGACCAUCCUCCAAGGCUAAAUACUCCUGACUGACCGAUAGUGAACCAGUACCGUGAGGGAAAGGCGAAAAGAACCCCGGCGAGGGGAGUGAAACAGAACCUGAAACCGUGUACGUACAAGCAGUGGGAGCCUCAUUUAUGGGGUGACUGCGUACCUUUUGUAUAAUGGGUCAGCGACUUGUAUUCUGUAGCAAGGUUAACCGUAUAGGGGAGCCGAAGGGAAACCGAGUCUUAACCGGGCGUUAAGUUGCAGGGUACAGACCCGAAACCCGGUGAUCUAGCCAUGGGCAGGUUGAAGGUUGGGUAACACUAACUGGAGGACCGAACCGACUGAUGUUGAAAAAUCAGCGGAUGACCUGUGGCUGGGGGUGAAAGGCCAAUCAAACCGGGAGAUAGCUGGUUCUCCCCGAAAGCUAUUUAGGUAGCGCCUCGUGAACUCAUCUCCGGGGGUAGAGCACUGUUUCGGCUAGGGGGCCAUCCCGGCUUACCAACCCGAUGCAAACUGCGAAUACCGGAGAAUGUUAUCACGGGAGACACACGGCGGGUGCUAACGUCCGUCGUGAAGAGGGAAACAACCCAGACCGCCAGCUAAGGUCCCAAAGUCAUGGUUAAGUGGGAAACGAUGUGGGAAGGCCCAGACAGCCAGGAUGUUGGCUUAGAAGCAGCCAUCAUUUAAAGAAAGCGUAAUAGCUCACUGGUCGAGUCGGCCUGCGCGGAAGAUGUAACGGGGCUAAACCAUGCACCGAAGCUGCGGCAGCGACGCGAAUGCGUUGUUGGGUAGGGGAGCGUUCUGUAAGCCGUCGAAGGUGGACUGUGAGGUCUGCUGGAGGUAUCAGAAGUGCGAAUGCUGACAUAAGUAACGAUAAAGCGGGUGAAAAGCCCGCUCGCCGGAAGACCAAGGGUUCCUGUCCAACGUUAAUCGGGGCAGGGUGAGUCGACCCCUAAGGCGAGGCCGAAAGGCGUAGUCGAUGGGAAACAGGUUAAUAUUCCUGUACUCGGUGUUACUGCGAAGGGGGGACGGAGAAGGCUAUGUUGGCCGGGCGACGGUAGUCCCGGUUUAAGCGUGUAGGUGUGUGUUCCAGGCAAAUCCGGUUCACUUUACACUGAGGCGUGAUGACGAGGCACCACGGUGCUGAAGCAACAAAUGCCCUGCUUCCAGGAAAAGCCUCUAAGCAUCAGGUAACACAGAAUCGUACCCCAAACCGACACAGGUGGUCAGGUAGAGAAUACCAAGGCGCUUGAGAGAACCCGGGUGAAGGAACUAGGCAAAAUGGUGCCGUAACUUCGGGAGAAGGCACGCUGGUGCGUAGGUGAAGUCACUUGCUGACGGAGCUGAAGCCAGUCGAAGAUACCAGCUGGCUGCAACUGUUUAUUAAAAACACAGCACUGUGCAAACACGAAAGUGGACGUAUACGGUGUGACGCCUGCCCGGUGCCGGAAGGUUAAUUGAUGAGGUUAUCCGUAAGGAGAAGCUUUUGAUCGAAGCCCCGGUAAACGGCGGCCGUAACUAUAACGGUCCUAAGGUAGCGAAAUUCCUUGUCGGGUAAGUUCCGACCUGCACGAAUGGCGUAAUGAUGGCCAGGCUGUCUCCACCCGGGACUCAGUGAAAUUGAACUCGCUGUGAAGAUGCAGUGUACCCGCGGCAAGACGGAAAGACCCCGUGAACCUUUACUACAGCUUGACACUGAACACUGAGCCUUGAUGUGCAGGAUAGGUGGGAGGCUUUGAAGCGUGGACGCCAGUCUGCGCGGAGCCAUCCUUGAAAUACCACCCUUUAAUGUUUGGUGUUCUAACCUUGCGCCGUGAUCCGGCGCGGGGACAGUGUCUGGUGGGUAGUUUGACUGGGGCGGUCUCCUCCCAAAGCGUAACGGAGGAGCACGAAGAUUGGCUAAUCACGGUCGGACAUCGUGAGGUUAGUGCAAAGGCAUAAGCCAGUUUGACUGCGAGAGUGACGGCUCGAGCAGGUGCGAAAGCAGGUCUUAGUGAUCCGGUGGUUCUGAAUGGAAGGGCCAUCGCUCAACGGAUAAAAGGUACUCCGGGGAUAACAGGCUGAUACCGCCCAAGAGUUCAUAUCGACGGCGGUGUUUGGCACCUCGAUGUCGGCUCAUCACAUCCUGGGGCUGUAGCAGGUCCCAAGGGUACGGCUGUUCGCCGUUUAAAGUGGUACGCGAGCUGGGUUUAGAACGUCGUGAGACAGUUCGGUCCCUAUCUGCCGUGGGCGCUGGAGAAUUGAGAGGGUUUGCUCCCAGUACGAGAGGACCGGAGUGAACGCACCACUGGUGUACGGGUUGUCAUGCCAAUGGCACUGCCCGGUAGCUAAGUGCGGAACGGAUAAGCGCUGAAAGCAUCUAAGCGCGAAACCAGCCUCGAGAUGAGUUCUCCCUGAGUCCUUGCGACUCCUGAAGGGACGUUGAAGACGACGACGUUGAUAGGCCGGAUGUGUAAGCGCAGCGAUGCGUUGAGCUGACCGGUACUAAUGACCCGAGAGGCUUAACCUU
>FN666575.180305.183262 Bacteria;Proteobacteria;Gammaproteobacteria;Enterobacterales;Erwiniaceae;Erwinia;unidentified phage
GAGGCGAUGAAGGGCGUGCUAAUCUGCGAUAAGCGUCGGUAAGGUGAUAUGAACCGCAAUACCCGACGAUACCCGAAUGGGGAAACCCAGUGCAAUCCGUUGCACUAUCAUGUCAUGAAUACAUAGUGGCAUGAGGCGAACCGGGGGAACUGAAACAUCUAAGUACCCCGAGGAAAAGAAAUCAACCGAGAUUCCCCCAGUAGCGGCGAGCGAACGGGGAACAGCCCAGAACCUGAAUCAGUUUGUGCCUUAGUGGAAGCGUCUGGAAAGUCGCGCAGUAAAGGGUGACAGCCCCGUACACAAAAAGGCACUUGCUGUGAGUUCGAUGAGUAGGGCGGGACACGUGACAUCCUGUCUGAAUAUGGGGGGACCAUCCUCCAAGGCUAAAUACUCCUGACUGACCGAUAGUGAACCAGUACCGUGAGGGAAAGGCGAAAAGAACCCCGGCGAGGGGAGUGAAACAGAACCUGAAACCGUGUACGUACAAGCAGUGGGAGCACCUUCGUGGUGUGACUGCGUACCUUUUGUAUAAUGGGUCAGCGACUUAUAUUCUGUAGCAAGGUUAACCGUAUAGGGGAGCCGCAGGGAAACCGAGUCUUAACUGGGCGUUAAGUUGCAGGGUAUAGACCCGAAACCCGGUGAUCUAGCCAUGGGCAGGUUGAAGGUUGGGUAACACUAACUGGAGGACCGAACCGACUAAUGUUGAAAAAUUAGCGGAUGACCUGUGGCUGGGGGUGAAAGGCCAAUCAAACCGGGAGAUAGCUGGUUCUCCCCGAAAGCUAUUUAGGUAGCGCCUCGUGAACUCAUCUCCGGGGGUAGAGCACUGUUUCGGCUAGGGGGCCAUCCCGGCUUACCAACCCGAUGCAAACUGCGAAUACCGGAGAAUGUUAUCACGGGAGACACACGGCGGGUGCUAACGUCCGUCGUGAAGAGGGAAACAACCCAGACCGCCAGCUAAGGUCCCAAAGUCAUGGUUAAGUGGGAAACGAUGUGGGAAGGCACAGACAGCCAGGAUGUUGGCUUAGAAGCAGCCAUCAUUUAAAGAAAGCGUAAUAGCUCACUGGUCGAGUCGGCCUGCGCGGAAGAUGUAACGGGGCUAAACCAUGCACCGAAGCUGCGGCAGCGGACGUAUCACCCAAGCAGAUUCACUGAAGUGGAUAACGAUUGACGGAGCGCAGCGACGUCAAUGCGCCAUCAAAGUCGAGUCGACUUCGGGAUACGUCCGUUGGGUAGGGGAGCGUUCUGUAAGCCGUCGAAGGUGUGCUGUGAGGCAUGCUGGAGGUAUCAGAAGUGCGAAUGCUGACAUAAGUAACGAUAAAGCGGGUGAAAAGCCCGCUCGCCGGAAGACCAAGGGUUCCUGUCCAACGUUAAUCGGGGCAGGGUGAGUCGACCCCUAAGGCGAGGCCGAAAGGCGUAGUCGAUGGGAAACGGGUUAAUAUUCCCGUACUGGGUGUUACUGCGAAGGGGGGACGGAGAAGGCUAUGUUAGCCGGGCGACGGUUGUCCCGGUUUAAGCGUGCAGGCUUGAGUUCCAGGCAAAUCCGGAACUCUUUAAGGCUGAGGCGUGAUGACGAGGCACCACGGUGCUGAAGUAACAAAUGCCCUGCUUCCAGGAAAAGCCUCUAAGCAUCAGGUAACAUCCAAUCGUACCCCAAACCGACACAGGUGGUCAGGUAGAGAAUACCAAGGCGCUUGAGAGAACUCGGGUGAAGGAACUAGGCAAAAUGGUGCCGUAACUUCGGGAGAAGGCACGCUGGCGCGUAGGUGAAGCGACUUGCUCGUGGAGCUGAAGCCAGUCGAAGAUACCAGCUGGCUGCAACUGUUUAUUAAAAACACAGCACUGUGCAAACACGAAAGUGGACGUAUACGGUGUGACGCCUGCCCGGUGCCGGAAGGUUAAUUGAUGGGGUUAUCCGCAAGGAGAAGCUCUUGAUCGAAGCCCCGGUAAACGGCGGCCGUAACUAUAACGGUCCUAAGGUAGCGAAAUUCCUUGUCGGGUAAGUUCCGACCUGCACGAAUGGCGUAAUGAUGGCCAGGCUGUCUCCACCCGAGACUCAGUGAAAUUGAACUCGCUGUGAAGAUGCAGUGUACCCGCGGCAAGACGGAAAGACCCCGUGAACCUUUACUACAGCUUGACACUGAACAUUGAGCCUUGAUGUGUAGGAUAGGUGGGAGGCUUCGAAGCGUGGACGCCAGUCUGCGUGGAGCCAACCUUGAAAUACCACCCUUUAACGUUUGAUGUUCUAACCUGGCGCCGUUACCCGGCGUGGGGACAGUGUCUGGUGGGUAGUUUGACUGGGGCGGUCUCCUCCCAAAGAGUAACGGAGGAGCACGAAGGUCAGCUAAUCACGGUCGGACAUCGUGAGGUUAGUGCAAUGGCAUAAGCUGGCUUGACUGCGAGAGUGACGGCUCGAGCAGGUGCGAAAGCAGGUCAUAGUGAUCCGGUGGUUCUGAAUGGAAGGGCCAUCGCUCAACGGAUAAAAGGUACUCCGGGGAUAACAGGCUGAUACCGCCCAAGAGUUCAUAUCGACGGCGGUGUUUGGCACCUCGAUGUCGGCUCAUCACAUCCUGGGGCUGAAGUAGGUCCCAAGGGUACGGCUGUUCGCCGUUUAAAGUGGUACGCGAGCUGGGUUUAGAACGUCGUGAGACAGUUCGGUCCCUAUCUGCCGUGGGCGCUGGAAGAUUGAGAGGGGUUGCUCCUAGUACGAGAGGACCGGAGUGAACGCACCGCUGGUGUUCGGGUUGUCAUGCCAAUGGCAUUGCCCGGUAGCUAAGUGCGGAAAAGAUAAGCGCUGAAAGCAUCUAAGCGCGAAACUUGCCUCGAGAUGAAUCUUCCCUGACUCCUUGAGAGUCCUGAAGGGACGUUGAAGACGACGACGUUGAUAGGCCGGGUGUGUAAGCGCAGCGAUGCGUUGAGCUAACCGGUACUAAUGACCCGUGAGGCUUAACCUUACAACGC
>AF208645.1.914 Bacteria;Proteobacteria;Gammaproteobacteria;Enterobacterales;Erwiniaceae;Erwinia;Erwinia toletana
AGCGACUAAGCGUACACGGUGGAUGCCCUGGCAGUCAGAGGCGAURAAGGGCGUGCUAAUCUGCGAUAAGCGACGGUAAGCCGAUAUGAGGCGCUAUACCCGUCGAUACCCGAAUGGGGAAACCCGGUACACUGCGGUGCAUCAUCGUUAAGUGAAUACAUAGCUUAACGAGGCGAACCUGGGGAACUGAAACAUCUAAGUACCCAGAGGAAAAGAAAUCAACCGAGAUUCCCCCAGUAGCGGCGAGCGAACGGGGAACAGCCCAGAACCUGAAUCAGUUUGUGCGUCAGUGGAAGCGUCUGGAAAGUCGCAGGGUACAGGGUGAUACUCCCGUACACAAAGGCACACUUGCUGUGAGUUCGAUGAGUAGGGCGGGACACGUGACAWCCUGUCUGAAUAUGGGGGGACCAUCCUCCAAGGCUAAAUACUCCUGACUGACCGAUAGUGAACCAGUACCGUGAGGGAAAGGCGAAAAGAACCCCGGCGAGGGGAGUGAAACAGAACCUGAAACCGUGUACGUACAAGCAGUGGAAGCCCUCUUCAGGGGGGUGACUGCGUACCUUUUGUAUAAUGGGUCAGCGACUUAUAUUCUGUAGCAAGGUUAACCGUAUAGGGGAGCCGCAGGGAAACCGAGUCUUAACUGGGCGUUAAGUUGCAGGGUAUAGACCCGAAACCCGGUGAUCUAGCCAUGGGCAGGUUGAAGGUUGGGUAACACUAACUGGAGGACCGAACCGACUAAUGUUGAAAAAUUAGCGGAUGACUUGUGGCUGGGGGUGAAAGGCCAAUCAAACCGGGAGAUAGCUGGUUCUCCCCGAAAGCUAUUUAGGUAGCGCCUCGUGAACUCAUCUCCGGGGGUAGAGCACUGUUUCGGCUAGGGGGCCAUCCCGGCUUACCAACCCGAUGCAAACUGCGAA
>AF208647.1.911 Bacteria;Proteobacteria;Gammaproteobacteria;Enterobacterales;Erwiniaceae;Erwinia;[Pantoea] cedenensis
AGCGAYUAAGCGUACACGGUGGAUGCCYUGGCAKUMAGAGGCGAUAAAGGGCGUGUUAWUCUGCGAUAAGCGUCGKUAAGKUUAUAUGAACCUUUAUACCCGACGAUACCCGAAUGGGGAAACCCGGUGCACUUGUGCAUCAUUGCAGCAUGAAUACAUAGUGCUGCAAGGCGAACCGGGGGAAYUGAAACAUYUAAGUACCCCGAGGAAAAGAAAUCAACCGAGAUUCCCCCAGUAGCGGCGAGCGAACGGGGAACAGCCCUGAACCUGAAUCAGUUUGUGCAUCAGUGGAAGCGUCUGGAAAGUCGCAGGGUACAGGUUGAUACUCCCGUACACAAAGGUGCACUUAUUGUGAGUUCGAAGAGUAGGGCGGGACACGUGAUAUCCUGUCUGAAGAUGGGGGGACCAUCCUCCAAGGCUAAAUACUCCUGACUGACCGAUAGUGAACCAGUACCGUGAGGGAAAGGCGAAAAGAACCCCGGCGAGGGGAGUGAAACAGAACCUGAAACCGUGUACGUACAAGCAGUGGGAGCAUCCUUCGGGGUGUGACUGCGUACCUUUUGUAUAAUGGGUCAGCGACUUAUAUUCUGUAGCAAGGUUAACCGUAUAGGGGAGCCGCAGGGAAACCGAGUCUUAACUGGGCGUUAAGUUGCAGGGUAUAGACCCGAAACCCGGUGAUCUAGCCAUGGGCAGGUUGAAGGUUGGGUAACACUAACUGGAGGACCGAACCGACUAAUGUUGAAAAAUUAGCGGAUGACCUGUGGCUGGGGGUGGAAGGCCAAUCAAACCGGGAGAUAGCUGGUUCUCCCCGAAAGCUAUUUAGGUAGCGCCUCGUGAACUCAUCUCCGGGGGUAGAGCACUGUUUCGGCUAGGGGGCCAUCCCGGCUUACCAACCCGAUGCAAACUGCGAA
>FP236842.3653283.3656297 Bacteria;Proteobacteria;Gammaproteobacteria;Enterobacterales;Erwiniaceae;Erwinia;Erwinia pyrifoliae
AGGUUAAGCGACUAAGCGUACACGGUGGAUGCCCAGGCAGUCAGAGGCGAUGAAGGGCGUGCUAAUCUGCGAUAAGCGUCGGUAAGGUGAUAUGAACCGCAACAACCGACGAUACCCGAAUGGGGAAACCCAGUGCAAUCCGUUGCACUAUCAUGUCAUGAAUACAUAGUGGCAUGAGGCGAACCGGGGGAACUGAAACAUCUAAGUACCCCGAGGAAAAGAAAUCAACCGAGAUUCCCCCAGUAGCGGCGAGCGAACGGGGAACAGCCCAGAACCUGAAUCAGUUUGUGCUUUAGUGGAAGCGUCUGGAAAGUCGCGCAGUAAAGGGUGACAGCCCCGUACACAAAAAGGCACUUAUUGUGAGUUCAAUGAGUAGGGCGGGACACGUGACAUCCUGUCUGAAUAUGGGGGGACCAUCCUCCAAGGCUAAAUACUCCUGACUGACCGAUAGUGAACCAGUACCGUGAGGGAAAGGCGAAAAGAACCCCGGCGAGGGGAGUGAAACAGAACCUGAAACCGUGUACGUACAAGCAGUGGGAGCACCUUCGUGGUGUGACUGCGUACCUUUUGUAUAAUGGGUCAGCGACUUAUAUUCUGUAGCAAGGUUAACCGUAUAGGGGAGCCGCAGGGAAACCGAGUCUUAACUGGGCGUUAAGUUGCAGGGUAUAGACCCGAAACCCGGUGAUCUAGCCAUGGGCAGGUUGAAGGUUGGGUAACACUAACUGGAGGACCGAACCGACUAAUGUUGAAAAAUUAGCGGAUGACUUGUGGCUGGGGGUGAAAGGCCAAUCAAACCGGGAGAUAGCUGGUUCUCCCCGAAAGCUAUUUAGGUAGCGCCUCGUGAACUCAUCUCCGGGGGUAGAGCACUGUUUCGGCCAGGGGGCCAUCCCGGCUUACCGAUCCGAUGCAAACUGCGAAUACCGGAGAAUGUUAUCACGGGAGACACACGGCGGGUGCUAACGUCCGUCGUGAAGAGGGAAACAACCCAGACCGCCAGCUAAGGUCCCAAAGUCAUGGUUAAGUGGGAAACGAUGUGGGAAGGCCCAGACAGCCAGGAUGUUGGCUUAGAAGCAGCCAUCAUUUAAAGAAAGCGUAAUAGCUCACUGGUCGAGUCGGCCUGCGCGGAAGAUGUAACGGGGCUAAACCAUGCACCGAAGCUGCGGCAGCGGACGUAUCACCCGGGCACAUUCACGGUAGUGGAUAACGAUUGACGGAGCGCAGCGACGUCAAUGCGCCCAUGAAAGUCGAGUGGGCCUCGGGAUACGUCCGUUGGGUAGGGGAGCGUUCUGUAAGCCGUCGAAGGUGGACUGUGAGGUCUGCUGGAGGUAUCAGAAGUGCGAAUGCUGACAUAAGUAACGAUAAAGCGGGUGAAAAGCCCGCUCGCCGGAAGACCAAGGGUUCCUGUCCAACGUUAAUCGGGGCAGGGUGAGUCGACCCCUAAGGCGAGGCCGAAAGGCGUAGUCGAUGGGAAACGGGUUAAUAUUCCCGUACUGGGUGUUACUGCGAAGGGGGGACGGAGAAGGCUAUGUUGGCCGGGCGACGGUUGUCCCGGUUUAAGCGUGCAGGCUUGAGUUCCAGGCAAAUCCGGAACUCUUUAAGGCUGAGGCGUGAUGACGAGGCACCACGGUGCUGAAGUGACAAAUGCCCUGCUUCCAGGAAAAGCCUCUAAGCAUCAGGUAACGACCAAUCGUACCCCAAACCGACACAGGUGGUCAGGUAGAGAAUACCAAGGCGCUUGAGAGAACUCGGGUGAAGGAACUAGGCAAAAUGGUGCCGUAACUUCGGGAGAAGGCACGCUGGCGCGUAGGUGAAGCGACUUGCUCGCGGAGCUGAAGCCAGUCGAAGAUACCAGCUGGCUGCAACUGUUUAUUAAAAACACAGCACUGUGCAAACACGAAAGUGGACGUAUACGGUGUGACGCCUGCCCGGUGCCGGAAGGUUAAUUGAUGGGGUUAUCGCGCUGCGAGAAGCUCUUGAUCGAAGCCCCGGUAAACGGCGGCCGUAACUAUAACGGUCCUAAGGUAGCGAAAUUCCUUGUCGGGUAAGUUCCGACCUGCACGAAUGGCGUAAUGAUGGCCAGGCUGUCUCCACCCGAGACUCAGUGAAAUUGAACUCGCUGUGAAGAUGCAGUGUACCCGCGGCAAGACGGAAAGACCCCGUGAACCUUUACUACAGCUUGACACUGAACAUUGAGCCUUGAUGUGUAGGAUAGGUGGGAGGCUUCGAAGCGUGGACGCCAGUCUGCGUGGAGCCAACCUUGAAAUACCACCCUUUAACGUUUGAUGUUCUAACCUGGCGCCGUAAUCCGGCGUGGGGACAGUGUCUGGUGGGUAGUUUGACUGGGGCGGUCUCCUCCCAAAGAGUAACGGAGGAGCACGAAGGUCAGCUAAUCACGGUCGGACAUCGUGAGGUUAGUGCAAUGGCAUAAGCUGGCUUGACUGCGAGAGUGACGGCUCGGGCAGGUGCGAAAGCAGGUCAUAGUGAUCCGGUGGUUCUGAAUGGAAGGGCCAUCGCUCAACGGAUAAAAGGUACUCCGGGGAUAACAGGCUGAUACCGCCCAAGAGUUCAUAUCGACGGCGGUGUUUGGCACCUCGAUGUCGGCUCAUCACAUCCUGGGGCUGAAGUAGGUCCCAAGGGUACGGCUGUUCGCCGUUUAAAGUGGUACGCGAGCUGGGUUUAGAACGUCGUGAGACAGUUCGGUCCCUAUCUGCCGUGGGCGCUGGAAGAUUGAGAGGGGUUGCUCCUAGUACGAGAGGACCGGAGUGAACGCACCGCUGGUGUUCGGGUUGUCAUGCCAAUGGCAUUGCCCGGUAGCUAAGUGCGGAAAAGAUAAGCGCUGAAAGCAUCUAAGCGCGAAACUUGCCUCGAGAUGAAUCUUCCCUGGGUCCUUGAGACCCCUGAAGGGACGUUGAAGACGACGACGUUGAUAGGCCGGGUGUGUAAGCGCAGCGAUGCGUUGAGCUAACCGGUACUAAUGACCCGUGAGGCUUAACCUUACAACGCCAGAAGCGUUCU
>FN392235.276662.279657 Bacteria;Proteobacteria;Gammaproteobacteria;Enterobacterales;Erwiniaceae;Erwinia;Erwinia pyrifoliae DSM 12163
UUAAGCGACUAAGCGUACACGGUGGAUGCCCAGGCAGUCAGAGGCGAUGAAGGGCGUGCUAAUCUGCGAUAAGCGUCGGUAAGGUGAUAUGAACCGCAACAACCGACGAUACCCGAAUGGGGAAACCCAGUGCAAUCCGUUGCACUAUCAUGUCAUGAAUACAUAGUGGCAUGAGGCGAACCGGGGGAACUGAAACAUCUAAGUACCCCGAGGAAAAGAAAUCAACCGAGAUUCCCCCAGUAGCGGCGAGCGAACGGGGAACAGCCCAGAACCUGAAUCAGUUUGUGCUUUAGUGGAAGCGUCUGGAAAGUCGCGCAGUAAAGGGUGACAGCCCCGUACACAAAAAGGCACUUAUUGUGAGUUCGAUGAGUAGGGCGGGACACGUGACAUCCUGUCUGAAUAUGGGGGGGACCAUCCUCCAAGGCUAAAUACUCCUGACUGACCGAUAGUGAACCAGUACCGUGAGGGAAAGGCGAAAAGAACCCCGGCGAGGGGAGUGAAACAGAACCUGAAACCGUGUACGUACAAGCAGUGGGAGCACCUUCGUGGUGUGACUGCGUACCUUUUGUAUAAUGGGUCAGCGACUUAUAUUCUGUAGCAAGGUUAACCGUAUAGGGGAGCCGCAGGGAAACCGAGUCUUAACCGGGCGUUAAGUUGCAGGGUAUAGACCCGAAACCCGGUGAUCUAGCCAUGGGCAGGUUGAAGGUUGGGUAACACUAACUGGAGGACCGAACCGACUAAUGUUGAAAAAUUAGCGGAUGACUUGUGGCUGGGGGGUGAAAGGCCAAUCAAACCGGGAGAUAGCUGGUUCUCCCCGAAAGCUAUUUAGGUAGCGCCUCGUGAACUCAUCUCCGGGGGUAGAGCACUGUUUCGGCCAGGGGGCCAUCCCGGCUUACCGAUCCGAUGCAAACUGCGAAUACCGGAGAAUGUUAUCACGGGAGACACACGGCGGGUGCUAACGUCCGUCGUGAAGAGGGAAACAACCCAGACCGCCAGCUAAGGUCCCAAAGUCAUGGUUAAGUGGGAAACGAUGUGGGAAGGCCCAGACAGCCAGGAUGUUGGCUUAGAAGCAGCCAUCAUUUAAAGAAAGCGUAAUAGCUCACUGGUCGAGUCGGCCUGCGCGGAAGAUGUAACGGGGCUAAACCAUGCACCGAAGCUGCGGCAGCGGNCGUAUCACCCGGGCACAUUCACUAUAGUGGAUAACGAUUGACGGAGCGCAGCGACGUCAAUGCGCCCAUNAAAGUCGAGUGGGCCUCGGGAUACGUCCGUUGGGUAGGGGAGCGUUCUGUAAGCCGUCGAAGGUGGACNGUGAGGUCUGCUGGAGGUAUCAGAAGUGCGAAUGCUGACAUAAGUAACGAUAAAGCGGGUGAAAAGCCCGCUCGCCGGAAGACCAAGGGUUCCUGUCCAACGUUAAUCGGGGCAGGGUGAGUCGACCCCUAAGGCGAGGCCGAAAGGCGUAGUCGAUGGGAAACGGGUUAAUAUUCCCGUACUGGGUGUUACUGCGAAGGGGGGACGGAGAAGGCUAUGUUGGCCGGGCGACGGUUGUCCCGGUUUAAGCGUGCAGGCUUGAGUUCCAGGCAAAUCCGGAACUCUUUAAGGCUGAGGCGUGAUGACGAGGCACCACGGUGCUGAAGUGACAAAUGCCCUGCUUCCAGGAAAAGCCUCUAAGCAUCAGGUAACAUCGAAUCGUACCCCAAACCGACACAGGUGGUCAGGUAGAGAAUACCAAGGCGCUUGAGAGAACUCGGGUGAAGGAACUAGGCAAAAUGGUGCCGUAACUUCGGGAGAAGGCACGCUGGCGCGUAGGUGAAGCGACUUGCUCGCGGAGCUGAAGCCAGUCGAAGAUACCAGCUGGCUGCAACUGUUUAUUAAAAACACAGCACUGUGCAAACACGAAAGUGGACGUAUACGGUGUGACGCCUGCCCGGUGCCGGAAGGUUAAUUGAUGGGGUUAUCGCGCUGCGAGAAGCUCUUGAUCGAAGCCCCGGUAAACGGCGGCCGUAACUAUAACGGUCCUAAGGUAGCGAAAUUCCUUGUCGGGUAAGUUCCGACCUGCACGAAUGGCGUAAUGAUGGCCAGGCUGUCUCCACCCGAGACUCAGUGAAAUUGAACUCGCUGUGAAGAUGCAGUGUACCCGCGGCAAGACGGAAAGACCCCGUGAACCUUUACUACAGCUUGACACUGAACAUUGAGCCUUGAUGUGUAGGAUAGGUGGGAGGCUUNGAAGCGUGGACGCCAGUCUGCGUGGAGCCAACCUUGAAAUACCACCCUUUAACGUUUGAUGUUCUAACCUGGCGCCGUAAUCCGGCGUGGGGACAGUGUCUGGUGGGUAGUUUGACUGGGGCGGUCUCCUCCCAAAGAGUAACGGAGGAGCACGAAGGUCAGCUAAUCACGGUCGGACAUCGUGAGGUUAGUGCAAUGGCAUAAGCUGGCUUGACUGCGAGAGUGACGGCUCGGGCAGGUGCGAAAGCAGGUCAUAGUGAUCCGGUGGUUCUGAAUGGAAGGGCCAUCGCUCAACGGAUAAAAGGUACUCCGGGGAUAACAGGCUGAUACCGCCCAAGAGUUCAUAUCGACGGCGGUGUUUGGCACCUCGAUGUCGGCUCAUCACAUCCUGGGGCUGAAGUAGGUCCCAAGGGUACGGCUGUUCGCCGUUUAAAGUGGUACGCGAGCUGGGUUUAGAACGUCGUGAGACAGUUCGGUCCCUAUCUGCCGUGGGCGCUGGAAGAUUGAGAGGGGGUUGCUCCUAGUACGAGAGGACCGGAGUGAACGCACCGCUGGUGUUCGGGUUGUCAUGCCAAUGGCAUUGCCCGGUAGCUAAGUGCGGAAAAGAUAAGCGCUGAAAGCAUCUAAGCGCGAAACUUGCCUCGAGAUGAAUCUUCCCUGGGUCCUUGAGACCCCUGAAGGGACGUUGAAGACGACGACGUUGAUAGGCCGGGUGUGUAAGCGCAGCGAUGCGUUGAGCUAACCGGUACUAAUGACCCGUGAGGCUUAACCUU
>LN907827.3550899.3553801 Bacteria;Proteobacteria;Gammaproteobacteria;Enterobacterales;Erwiniaceae;Erwinia;Erwinia gerundensis
UUAAGUGACGAAGCGUACACGGUGGAUGCCCAGGCAGUCAGAGGCGAUGAAGGGCGUGCUAAUCUGCGAUAAGCGUCGGUAAGGUGAUAUGAACCGCAACAGCCGACGAUACCCGAAUGGGGAAACCCGGUGCACUCAGGUGCAUCAUUGCAGCAUGAAUACAUAGUGCUGCAAGGCGAACCGGGGGAACUGAAACAUCUAAGUACCCCGAGGAAAAGAAAUCAACCGAGAUUCCCCCAGUAGCGGCGAGCGAACGGGGAGGAGCCCGGAACCAUCAUCAGCUUGUGCAUUAGUGGAAGCGUCUGGAAAGUCGCACGGUACAGGGUGACAGUCCCGUACACAAAAAUGCACCUGCUGUGAGUUCGAAGAGUAGGGCGGGACACGUGGUAUCCUGUCUGAAUAUGGGGGGACCAUCCUCCAAGGCUAAAUACUCCUGACUGACCGAUAGUGAACCAGUACCGUGAGGGAAAGGCGAAAAGAACCCCGGCGAGGGGAGUGAAACAGAACCUGAAACCGUGUACGUACAAGCAGUGGGAGCACCUUCGUGGUGUGACUGCGUACCUUUUGUAUAAUGGGUCAGCGACUUAUAUUCUGUAGCAAGGUUAACCGUAUAGGGGAGCCGCAGGGAAACCGAGUCUUAACUGGGCGUUAAGUUGCAGGGUAUAGACCCGAAACCCGGUGAUCUAGCCAUGGGCAGGUUGAAGGUUGGGUAACACUAACUGGAGGACCGAACCGACUAAUGUUGAAAAAUUAGCGGAUGACCUGUGGCUGGGGGUGAAAGGCCAAUCAAACCGGGAGAUAGCUGGUUCUCCCCGAAAGCUAUUUAGGUAGCGCCUCGUGAACUCAUCUUCGGGGGUAGAGCACUGUUUCGGCUAGGGGGCCAUCCCGGCUUACCAACCCGAUGCAAACUGCGAAUACCGAAGAAUGUUAUCACGGGAGACACACGGCGGGUGCUAACGUCCGUCGUGAAGAGGGAAACAACCCAGACCGCCAGCUAAGGUCCCAAAGUCAUGGUUAAGUGGGAAACGAUGUGGGAAGGCCCAGACAGCCAGGAUGUUGGCUUAGAAGCAGCCAUCAUUUAAAGAAAGCGUAAUAGCUCACUGGUCGAGUCGGCCUGCGCGGAAGAUGUAACGGGGCUAAACCAUGCACCGAAGCUGCGGCAGCGGCGCGCAAGCGUUGUUGGGUAGGGGAGCGUUCUGUAAGCCGUCGAAGGUGGACUGUGAGGUCUGCUGGAGGUAUCAGAAGUGCGAAUGCUGACAUAAGUAACGAUAAAGCGGGUGAAAAGCCCGCUCGCCGGAAGACCAAGGGUUCCUGUUCAACGUUAAUCGGAGCAGGGUGAGUCGACCCCUAAGGCGAGGCCGAAAGGCGUAGUCGAUGGGAAACAGGUUAAUAUUCCUGUACUCGGUGUUGCUGCGAAGGGGGGACGGAGAAGGUUAGGUUGGCCGGGCGACGGUUGUCCCGGUUUAAGCGUGUAGGUGUGUGUUCCAGGCAAAUCCGGUUCACUUUAACACUGAGGCGUGACGACGAGGCACUACGGUGCUGAAGCAACUGAUACCCUGCUUCCAGGAAAAGCCUCUAAGCAUCAGGCAGCAUCAAAUCGUACCCCAAACCGACACAGGUGGUCAGGUAGAGAAUACCAAGGCGCUUGAGAGAACUCGGGUGAAGGAACUAGGCAAAAUGGUGCCGUAACUUCGGGAGAAGGCACGCUGGCGCGUAGGUGGAGGGACUUGCUCCCCGAGCCGAAGCCAGUCGAAGAUACCAGCUGGCUGCAACUGUUUAUUAAAAACACAGCACUGUGCAAACACGAAAGUGGACGUAUACGGUGUGACGCCUGCCCGGUGCCGGAAGGUUAAUUGAUGGGGUUAUCGCAAGAGAAGCUCCUGAUCGAAGCCCCGGUAAACGGCGGCCGUAACUAUAACGGUCCUAAGGUAGCGAAAUUCCUUGUCGGGUAAGUUCCGACCUGCACGAAUGGCGUAAUGAUGGCCAGGCUGUCUCCACCCGAGACUCAGUGAAAUUGAACUCGCUGUGAAGAUGCAGUGUACCCGCGGCAAGACGGAAAGACCCCGUGAACCUUUACUACAGCUUGACACUGAACAUUGAGCCUUGAUGUGUAGGAUAGGUGGGAGGCUUUGAAGCGCGGACGCCAGUCCGCGUGGAGCCAACCUUGAAAUACCACCCUUUAACGUUUGAUGUUCUAACGUGGCCCCGUGAUCCGGGGUGCGGACAGUGUCUGGUGGGUAGUUUGACUGGGGCGGUCUCCUCCCAAAGCGUAACGGAGGAGCACGAAGGUCAGCUAAUCACGGUCGGACAUCGUGAGGUUAGUGCAAUGGCAUAAGCUGGCUUGACUGCGAGAGUGACGGCUCGAGCAGGUGCGAAAGCAGGUCAUAGUGAUCCGGUGGUUCUGAAUGGAAGGGCCAUCGCUCAACGGAUAAAAGGUACUCCGGGGAUAACAGGCUGAUACCGCCCAAGAGUUCAUAUCGACGGCGGUGUUUGGCACCUCGAUGUCGGCUCAUCACAUCCUGGGGCUGAAGUAGGUCCCAAGGGUACGGCUGUUCGCCGUUUAAAGUGGUACGCGAGCUGGGUUUAGAACGUCGUGAGACAGUUCGGUCCCUAUCUGCCGUGGGCGCUGGAGAACUGAGGGGGGCUGCUCCUAGUACGAGAGGACCGGAGUGGACGCAUCACUGGUGUUCGGGUUGUCAUGCCAAUGGCACUGCCCGGUAGCUAAAUGCGGAAAAGAUAAGCGCUGAAAGCAUCUAAGCGCGAAACUUGCCCCGAGAUGAGUUCUCCCUGAGACUAUAAGUCUCCUGAAGGGACGUUGAAGACUACGACGUUGAUAGGCCGGGUGUGUAAGCGCAGCGAUGCGUUGAGCUAACCGGUACUAAUGACCCGUGAGGCUUAACCUU
>FN434113.313664.316655 Bacteria;Proteobacteria;Gammaproteobacteria;Enterobacterales;Erwiniaceae;Erwinia;Erwinia amylovora CFBP1430
UUAAGCGACUAAGCGUACACGGUGGAUGCCCAGGCAGUCAGAGGCGAUGAAGGGCGUGCUAAUCUGCGAUAAGCGUCGGUAAGGUGAUAUGAACCGCAACAACCGACGAUACCCGAAUGGGGAAACCCAGUGCAAUCCGUUGCACUAUCAUGUCAUGAAUACAUAGUGGCAUGAGGCGAACCGGGGGAACUGAAACAUCUAAGUACCCCGAGGAAAAGAAAUCAACCGAGAUUCCCCCAGUAGCGGCGAGCGAACGGGGAACAGCCCAGAACCUGAAUCAGUUUGUGCCUUAGUGGAAGCGUCUGGAAAGUCGCGCAGUAAAGGGUGACAGCCCCGUACACAAAAAGGCACUUGCUGUGAGUUCGAUGAGUAGGGCGGGACACGUGACAUCCUGUCUGAAUAUGGGGGGACCAUCCUCCAAGGCUAAAUACUCCUGACUGACCGAUAGUGAACCAGUACCGUGAGGGAAAGGCGAAAAGAACCCCGGCGAGGGGAGUGAAACAGAACCUGAAACCGUGUACGUACAAGCAGUGGGAGCACCUUCGUGGUGUGACUGCGUACCUUUUGUAUAAUGGGUCAGCGACUUAUAUUCUGUAGCAAGGUUAACCGUAUAGGGGAGCCGCAGGGAAACCGAGUCUUAACUGGGCGUUAAGUUGCAGGGUAUAGACCCGAAACCCGGUGAUCUAGCCAUGGGCAGGUUGAAGGUUGGGUAACACUAACUGGAGGACCGAACCGACUAAUGUUGAAAAAUUAGCGGAUGACCUGUGGCUGGGGGUGAAAGGCCAAUCAAACCGGGAGAUAGCUGGUUCUCCCCGAAAGCUAUUUAGGUAGCGCCUCGUGAAUUCAUCUCCGGGGGUAGAGCACUGUUUCGGCUAGGGGGCCAUCCCGGCUUACCAACCCGAUGCAAACUGCGAAUACCGGAGAAUGUUAUCACGGGAGACACACGGCGGGUGCUAACGUCCGUCGUGAAGAGGGAAACAACCCAGACCGCCAGCUAAGGUCCCAAAGUCAUGGUUAAGUGGGAAACGAUGUGGGAAGGCACAGACAGCCAGGAUGUUGGCUUAGAAGCAGCCAUCAUUUAAAGAAAGCGUAAUAGCUCACUGGUCGAGUCGGCCUGCGCGGAAGAUGUAACGGGGCUAAACCAUGCACCGAAGCUGCGGCAGCGGACGUAUCACCCAAGCAGAUUCACUGAAGUGGAUAACGAUUGACGGAGCGCAGCGACGUCAAUGCGCCCAUCAAAGUCGAGUCGGCUUCGGGAUACGUCCGUUGGGUAGGGGAGCGUUCUGUAAGCCGUCGAAGGUGUGCUGUGAGGCAUGCUGGAGGUAUCAGAAGUGCGAAUGCUGACAUAAGUAACGAUAAAGCGGGUGAAAAGCCCGCUCGCCGGAAGACCAAGGGUUCCUGUCCAACGUUAAUCGGGGCAGGGUGAGUCGACCCCUAAGGCGAGGCCGAAAGGCGUAGUCGAUGGGAAACGGGUUAAUAUUCCCGUACUGGGUGUUACUGCGAAGGGGGGACGGAGAAGGCUAUGUUAGCCGGGCGACGGUUGUCCCGGUUUAAGCGUGCAGGCUUGAGUUCCAGGCAAAUCCGGAACUCUUUAAGGCUGAGGCGUGAUGACGAGGCACCACGGUGCUGAAGUAACAAAUGCCCUGCUUCCAGGAAAAGCCUCUAAGCAUCAGGUAACAUCCAAUCGUACCCCAAACCGACACAGGUGGUCAGGUAGAGAAUACCAAGGCGCUUGAGAGAACUCGGGUGAAGGAACUAGGCAAAAUGGUGCCGUAACUUCGGGAGAAGGCACGCUGGCGCGUAGGUGAAGCGACUUGCUCGUGGAGCUGAAGCCAGUCGAAGAUACCAGCUGGCUGCAACUGUUUAUUAAAAACACAGCACUGUGCAAACACGAAAGUGGACGUAUACGGUGUGACGCCUGCCCGGUGCCGGAAGGUUAAUUGAUGGGGUUAUCCGCAAGGAGAAGCUCUUGAUCGAAGCCCCGGUAAACGGCGGCCGUAACUAUAACGGUCCUAAGGUAGCGAAAUUCCUUGUCGGGUAAGUUCCGACCUGCACGAAUGGCGUAAUGAUGGCCAGGCUGUCUCCACCCGAGACUCAGUGAAAUUGAACUCGCUGUGAAGAUGCAGUGUACCCGCGGCAAGACGGAAAGACCCCGUGAACCUUUACUACAGCUUGACACUGAACAUUGAGCCUUGAUGUGUAGGAUAGGUGGGAGGCUUCGAAGCGUGGACGCCAGUCUGCGUGGAGCCAACCUUGAAAUACCACCCUUUAACGUUUGAUGUUCUAACCUGGCGCCGUUACCCGGCGUGGGGACAGUGUCUGGUGGGUAGUUUGACUGGGGCGGUCUCCUCCCAAAGAGUAACGGAGGAGCACGAAGGUCAGCUAAUCACGGUCGGACAUCGUGAGGUUAGUGCAAUGGCAUAAGCUGGCUUGACUGCGAGAGUGACGGCUCGAGCAGGUGCGAAAGCAGGUCAUAGUGAUCCGGUGGUUCUGAAUGGAAGGGCCAUCGCUCAACGGAUAAAAGGUACUCCGGGGAUAACAGGCUGAUACCGCCCAAGAGUUCAUAUCGACGGCGGUGUUUGGCACCUCGAUGUCGGCUCAUCACAUCCUGGGGCUGAAGUAGGUCCCAAGGGUACGGCUGUUCGCCGUUUAAAGUGGUACGCGAGCUGGGUUUAGAACGUCGUGAGACAGUUCGGUCCCUAUCUGCCGUGGGCGCUGGAAGAUUGAGAGGGGUUGCUCCUAGUACGAGAGGACCGGAGUGAACGCACCGCUGGUGUUCGGGUUGUCAUGCCAAUGGCAUUGCCCGGUAGCUAAGUGCGGAAAAGAUAAGCGCUGAAAGCAUCUAAGCGCGAAACUUGCCUCGAGAUGAAUCUUCCCUGACUCCUUGAGAGUCCUGAAGGGACGUUGAAGACGACGACGUUGAUAGGCCGGGUGUGUAAGCGCAGCGAUGCGUUGAGCUAACCGGUACUAAUGACCCGUGAGGCUUAACCUU
>CP013970.4652041.4654972 Bacteria;Proteobacteria;Gammaproteobacteria;Enterobacterales;Erwiniaceae;Erwinia;Erwinia tracheiphila
GGGUUGUGAGGUUAAGUGACGAAGCGUACACGGUGGAUGCCCUGGCAGUCAGAGGCGAUGAAGGGCGUGCUAAUCUGCGAUAAGCGUCGGUAAGGUGAUAUGAACCGCGAUACCCGACGAUACCCGAAUGGGGAAACCCGGUGCACUUGUGCAUCAUUGCAGCAUGAAUACAUAGUGCUGCAAGGCGAACCGGGGGAACUGAAACAUCUCAGUACCCCGAGGAAAAGAAAUCAACCGAGAUUCCCCCAGUAGCGGCGAGCGAACGGGGAGGAGCCCGGAACCAUCAUCAGCUUGUGCAUCAGUGGAAGCGUCUGGAAAGUCGCAGGGUACAGGGUGAUACUCCCGUACACGAAGGUGCACAUGCUGUGAGUUCGAAGAGUAGGGCGGGACACGUGUUAUCCUGUCUGAAUAUGGGGGGACCAUCCUCCAAGGCUAAAUACUCCUGACUGACCGAUAGUGAACCAGUACCGUGAGGGAAAGGCGAAAAGAACCCCGGCGAGGGGAGUGAAACAGAACCUGAAACCGUGUACGUACAAGCAGUGGGAGCACCUUCGUGGUGUGACUGCGUACCUUUUGUAUAAUGGGUCAGCGACUUGUAUUCUGUAGCAAGGUUAACCGAAUAGGGGAGCCGCAGGGAAACCGAGUCUUAACUGGGCGUUAAGUUGCAGGGUACAGACCCGAAACCCGGUGAUCUAGCCAUGGGCAGGUUGAAGGUUGGGUAACACUAACUGGAGGACCGAACCGACUAAUGUUGAAAAAUUAGCGGAUGACCUGUGGCUGGGGGUGAAAGGCCAAUCAAACCGGGAGAUAGCUGGUUCUCCCCGAAAGCUAUUUAGGUAGCGCCUCGUGAAGUCAUCUGCGGGGGUAGAGCACUGUUUCGGCCAGGGGGCCAUCCCGGCUUACCGAUCCGAUGCAAACUCCGAAUACCGCAGAAUGUUAUCACGGGAGACACACGGCGGGUGCUAACGUCCGUCGUGAAGAGGGAAACAACCCAGACCGCCAGCUAAGGUCCCAAAGUCAUGGUUAAGUGGGAAACGAUGUGGGAAGGCCCAGACAGCCAGGAUGUUGGCUUAGAAGCAGCCAUCAUUUAAAGAAAGCGUAAUAGCUCACUGGUCGAGUCGGCCUGCGCGGAAGAUGUAACGGGGCUAAACCAUGCACCGAAGCUGCGGCAGCGGCGCGUAAGCGUUGUUGGGUAGGGGAGCGUUCUGUAAGCCGUGGAAGGUGUGCUGUGAGGCAUGCUGGAGGUAUCAGAAGUGCGAAUGCUGACAUAAGUAACGAUAAAGCGGGUGAAAAGCCCGCUCGCCGGAAGACCAAGGGUUCCUGUCCAACGUUAAUCGGGGCAGGGUGAGUCGACCCCUAAGGCGAGGCCGAAAGGCGUAGUCGAUGGGAAACGGGUUAAUAUUCCCGUACUCGGUGUUGCUGCGAAGGGGGGACGGAGAAGGCUAUGUCAUCCGGGCGACGGUUGUCCCGGUUUAAGCGUGUAGGCUGUUUUUCCAGGCAAAUCCGGAAAAUCAAGGCUGAGGCGUGAUGACGAGGCACCACGGUGCUGAAGUGACAAAUGCCCUGCUUCCAGGAAAAGCCUCUAAGCAUCAGGCAACAGAGAAUCGUACCCGAAACCGACACAGGUGGUCAGGUAGAGAAUACCAAGGCGCUUGAGAGAACCCGGGUGAAGGAACUAGGCAAAAUGGUGCCGUAACUUCGGGAGAAGGCACGCUGGCGCGUAGGUGAAGGGACGUGCUCCCGGAGCUGAAGCCAGUCGAAGAUACCAGCUGGCUGCAACUGUUUAUUAAAAACACAGCACUGUGCAAACACGAAAGUGGACGUAUACGGUGUGACGCCUGCCCGGUGCCGGAAGGUUAAUUGAUGGGGUUAGCGGCAACGCGAAGCUCCUGAUCGAAGCCCCGGUAAACGGCGGCCGUAACUAUAACGGUCCUAAGGUAGCGAAAUUCCUUGUCGGGUAAGUUCCGACCUGCACGAAUGGCGUAAUGAUGGCCAGGCUGUCUCCACCCGGGACUCAGUGAAAUUGAACUCGCUGUGAAGAUGCAGUGUACCCGCGGCAAGACGGAAAGACCCCGUGAACCUUUACUACAGCUUGACACUGAACACUGAGCCUUGAUGUGCAGGAUAGGUGGGAGGCUUUGAAGCGCGGACGCCAGUUCGUGUGGAGCCAUCCUUGAAAUACCACCCUUUAACGUUUGGUGUUCUAACCUUGCGCCGUGAUCCGGCGCGGGGACAGUGUCUGGUGGGUAGUUUGACUGGGGCGGUCUCCUCCCAAAGCGUAACGGAGGAGCACGAAGGUUGGCUAAUCCUGGUCGGACAUCAGGAGGUUAGUGCAAUGGCAUAAGCCAGCCUGACUGCGAGCGUGACGGCGCGAGCAGGUGCGAAAGCAGGUCAUAGUGAUCCGGUGGUUCUGAAUGGAAGGGCCAUCGCUCAACGGAUAAAAGGUACUCCGGGGAUAACAGGCUGAUACCGCCCAAGAGUUCAUAUCGACGGCGGUGUUUGGCACCUCGAUGUCGGCUCAUCACAUCCUGGGGCUGAAGCAGGUCCCAAGGGUACGGCUGUUCGCCGUUUAAAGUGGUACGCGAGCUGGGUUUAGAACGUCGUGAGACAGUUCGGUCCCUAUCUGCCGUGGGCGCUGGAGAAUUGAGGGGGUUUGCUCCCAGUACGAGAGGACCGGAGUGAACGCACCGCUGGUGUUCGGGUUGUCACGCCAGUGGCACAGCCCGGUAGCUAAGUGCGGAAAAGAUAAGCGCUGAAAGCAUCUAAGCGCGAAACUUUCCCCGAGAUGAGUUCUCCCUGUGGCUUAAAGCCACCUUAAGGGACGUUGAAGACGACGACGUUGAUAGGCCGGAUGUGUAAGCGCAGCGAUGCGUUGAGCUGACCGGUACUAAUGACCCGUGAGGCUUAACCUUACAACGCCAGAGGCGUUCUG
>CP013970.3744149.3747080 Bacteria;Proteobacteria;Gammaproteobacteria;Enterobacterales;Erwiniaceae;Erwinia;Erwinia tracheiphila
GGGUUGUGAGGUUAAGUGACGAAGCGUACACGGUGGAUGCCCUGGCAGUCAGAGGCGAUGAAGGGCGUGCUAAUCUGCGAUAAGCGUCGGUAAGGUGAUAUGAACCGCGAUACCCGACGAUACCCGAAUGGGGAAACCCGGUGCACUUGUGCAUCAUUGCAGCAUGAAUACAUAGUGCUGCAAGGCGAACCGGGGGAACUGAAACAUCUCAGUACCCCGAGGAAAAGAAAUCAACCGAGAUUCCCCCAGUAGCGGCGAGCGAACGGGGAGGAGCCCGGAACCAUCAUCAGCUUGUGCAUCAGUGGAAGCGUCUGGAAAGUCGCAGGGUACAGGGUGAUACUCCCGUACACGAAGGUGCACAUGCUGUGAGUUCGAAGAGUAGGGCGGGACACGUGUUAUCCUGUCUGAAUAUGGGGGGACCAUCCUCCAAGGCUAAAUACUCCUGACUGACCGAUAGUGAACCAGUACCGUGAGGGAAAGGCGAAAAGAACCCCGGCGAGGGGAGUGAAACAGAACCUGAAACCGUGUACGUACAAGCAGUGGGAGCACCUUCGUGGUGUGACUGCGUACCUUUUGUAUAAUGGGUCAGCGACUUGUAUUCUGUAGCAAGGUUAACCGAAUAGGGGAGCCGCAGGGAAACCGAGUCUUAACUGGGCGUUAAGUUGCAGGGUACAGACCCGAAACCCGGUGAUCUAGCCAUGGGCAGGUUGAAGGUUGGGUAACACUAACUGGAGGACCGAACCGACUAAUGUUGAAAAAUUAGCGGAUGACCUGUGGCUGGGGGUGAAAGGCCAAUCAAACCGGGAGAUAGCUGGUUCUCCCCGAAAGCUAUUUAGGUAGCGCCUCGUGAAGUCAUCUGCGGGGGUAGAGCACUGUUUCGGCCAGGGGGCCAUCCCGGCUUACCGAUCCGAUGCAAACUCCGAAUACCGCAGAAUGUUAUCACGGGAGACACACGGCGGGUGCUAACGUCCGUCGUGAAGAGGGAAACAACCCAGACCGCCAGCUAAGGUCCCAAAGUCAUGGUUAAGUGGGAAACGAUGUGGGAAGGCCCAGACAGCCAGGAUGUUGGCUUAGAAGCAGCCAUCAUUUAAAGAAAGCGUAAUAGCUCACUGGUCGAGUCGGCCUGCGCGGAAGAUGUAACGGGGCUAAACCAUGCACCGAAGCUGCGGCAGCGGCGCGUAAGCGUUGUUGGGUAGGGGAGCGUUCUGUAAGCCGUGGAAGGUGUGCUGUGAGGCAUGCUGGAGGUAUCAGAAGUGCGAAUGCUGACAUAAGUAACGAUAAAGCGGGUGAAAAGCCCGCUCGCCGGAAGACCAAGGGUUCCUGUCCAACGUUAAUCGGGGCAGGGUGAGUCGACCCCUAAGGCGAGGCCGAAAGGCGUAGUCGAUGGGAAACGGGUUAAUAUUCCCGUACUCGGUGUUGCUGCGAAGGGGGGACGGAGAAGGCUAUGUCAUCCGGGCGACGGUUGUCCCGGUUUAAGCGUGUAGGCUGUUUUUCCAGGCAAAUCCGGAAAAUCAAGGCUGAGGCGUGAUGACGAGGCACCACGGUGCUGAAGUGACAAAUGCCCUGCUUCCAGGAAAAGCCUCUAAGCAUCAGGCAACAGAGAAUCGUACCCGAAACCGACACAGGUGGUCAGGUAGAGAAUACCAAGGCGCUUGAGAGAACCCGGGUGAAGGAACUAGGCAAAAUGGUGCCGUAACUUCGGGAGAAGGCACGCUGGCGCGUAGGUGAAGGGACGUGCUCCCGGAGCUGAAGCCAGUCGAAGAUACCAGCUGGCUGCAACUGUUUAUUAAAAACACAGCACUGUGCAAACACGAAAGUGGACGUAUACGGUGUGACGCCUGCCCGGUGCCGGAAGGUUAAUUGAUGGGGUUAGCGGCAACGCGAAGCUCCUGAUCGAAGCCCCGGUAAACGGCGGCCGUAACUAUAACGGUCCUAAGGUAGCGAAAUUCCUUGUCGGGUAAGUUCCGACCUGCACGAAUGGCGUAAUGAUGGCCAGGCUGUCUCCACCCGGGACUCAGUGAAAUUGAACUCGCUGUGAAGAUGCAGUGUACCCGCGGCAAGACGGAAAGACCCCGUGAACCUUUACUACAGCUUGACACUGAACACUGAGCCUUGAUGUGCAGGAUAGGUGGGAGGCUUUGAAGCGCGGACGCCAGUUCGUGUAGAGCCAUCCUUGAAAUACCACCCUUUAACGUUUGGUGUUCUAACCUUGCGCCGUGAUCCGGCGCGGGGACAGUGUCUGGUGGGUAGUUUGACUGGGGCGGUCUCCUCCCAAAGCGUAACGGAGGAGCACGAAGGUUGGCUAAUCCUGGUCGGACAUCAGGAGGUUAGUGCAAUGGCAUAAGCCAGCCUGACUGCGAGCGUGACGGCGCGAGCAGGUGCGAAAGCAGGUCAUAGUGAUCCGGUGGUUCUGAAUGGAAGGGCCAUCGCUCAACGGAUAAAAGGUACUCCGGGGAUAACAGGCUGAUACCGCCCAAGAGUUCAUAUCGACGGCGGUGUUUGGCACCUCGAUGUCGGCUCAUCACAUCCUGGGGCUGAAGCAGGUCCCAAGGGUACGGCUGUUCGCCGUUUAAAGUGGUACGCGAGCUGGGUUUAGAACGUCGUGAGACAGUUCGGUCCCUAUCUGCCGUGGGCGCUGGAGAAUUGAGGGGGUUUGCUCCCAGUACGAGAGGACCGGAGUGAACGCACCGCUGGUGUUCGGGUUGUCACGCCAGUGGCACAGCCCGGUAGCUAAGUGCGGAAAAGAUAAGCGCUGAAAGCAUCUAAGCGCGAAACUUUCCCCGAGAUGAGUUCUCCCUGUGGCUUAAAGCCACCUUAAGGGACGUUGAAGACGACGACGUUGAUAGGCCGGAUGUGUAAGCGCAGCGAUGCGUUGAGCUGACCGGUACUAAUGACCCGUGAGGCUUAACCUUACAACGCCAGAGGCGUUCUG
>FN392235.323810.326803 Bacteria;Proteobacteria;Gammaproteobacteria;Enterobacterales;Erwiniaceae;Erwinia;Erwinia pyrifoliae DSM 12163
UUAAGCGACUAAGCGUACACGGUGGAUGCCCAGGCAGUCAGAGGCGAUGAAGGGCGUGCUAAUCUGCGAUAAGCGUCGGUAAGGUGAUAUGAACCGCAACAACCGACGAUACCCGAAUGGGGAAACCCAGUGCAAUCCGUUGCACUAUCAUGUCAUGAAUACAUAGUGGCAUGAGGCGAACCGGGGGAACUGAAACAUCUAAGUACCCCGAGGAAAAGAAAUCAACCGAGAUUCCCCCAGUAGCGGCGAGCGAACGGGGAACAGCCCAGAACCUGAAUCAGUUUGUGCUUUAGUGGAAGCGUCUGGAAAGUCGCGCAGUAAAGGGUGACAGCCCCGUACACAAAAAGGCACUUAUUGUGAGUUCGAUGAGUAGGGCGGGACACGUGACAUCCUGUCUGAAUAUGGGGGGGACCAUCCUCCAAGGCUAAAUACUCCUGACUGACCGAUAGUGAACCAGUACCGUGAGGGAAAGGCGAAAAGAACCCCGGCGAGGGGAGUGAAACAGAACCUGAAACCGUGUACGUACAAGCAGUGGGAGCACCUUCGUGGUGUGACUGCGUACCUUUUGUAUAAUGGGUCAGCGACUUAUAUUCUGUAGCAAGGUUAACCGUAUAGGGGAGCCGCAGGGAAACCGAGUCUUAACCGGGCGUUAAGUUGCAGGGUAUAGACCCGAAACCCGGUGAUCUAGCCAUGGGCAGGUUGAAGGUUGGGUAACACUAACUGGAGGACCGAACCGACUAAUGUUGAAAAAUUAGCGGAUGACUUGUGGCUGGGGGGUGAAAGGCCAAUCAAACCGGGAGAUAGCUGGUUCUCCCCGAAAGCUAUUUAGGUAGCGCCUCGUGAACUCAUCUCCGGGGGUAGAGCACUGUUUCGGCCAGGGGGCCAUCCCGGCUUACCGAUCCGAUGCAAACUGCGAAUACCGGAGAAUGUUAUCACGGGAGACACACGGCGGGUGCUAACGUCCGUCGUGAAGAGGGAAACAACCCAGACCGCCAGCUAAGGUCCCAAAGUCAUGGUUAAGUGGGAAACGAUGUGGGAAGGCCCAGACAGCCAGGAUGUUGGCUUAGAAGCAGCCAUCAUUUAAAGAAAGCGUAAUAGCUCACUGGUCGAGUCGGCCUGCGCGGAAGAUGUAACGGGGCUAAACCAUGCACCGAAGCUGCGGCAGCGGACGUAUCACCCAGGCACAUUCACUAUAGUGGAUAACGAUUGACGGAGCGCAGCGACGUCAAUGCGCCCAUNAAAGUCGAGUGGGCCUCGGGAUACGUCCGUUGGGUAGGGGAGCGUUCUGUAAGCCGUCGAAGGUGGACNGUGAGGUCUGCUGGAGGUAUCAGAAGUGCGAAUGCUGACAUAAGUAACGAUAAAGCGGGUGAAAAGCCCGCUCGCCGGAAGACCAAGGGUUCCUGUCCAACGUUAAUCGGGGCAGGGUGAGUCGACCCCUAAGGCGAGGCCGAAAGGCGUAGUCGAUGGGAAACGGGUUAAUAUUCCCGUACUGGGUGUUACUGCGAAGGGGGGACGGAGAAGGCUAUGUUGGCCGGGCGACGGUUGUCCCGGUUUAAGCGUGCAGGCUUGAGUUCCAGGCAAAUCCGGAACUCUUUAAGGCUGAGGCGUGAUGACGAGGCACCACGGUGCUGAAGUGACAAAUGCCCUGCUUCCAGGAAAAGCCUCUAAGCAUCAGGUAACAUCGAAUCGUACCCCAAACCGACACAGGUGGUCAGGUAGAGAAUACCAAGGCGCUUGAGAGAACUCGGGUGAAGGAACUAGGCAAAAUGGUGCCGUAACUUCGGGAGAAGGCACGCUGGCGCGUAGGUGAAGCGACUUGCUCGCGGAGCUGAAGCCAGUCGAAGAUACCAGCUGGCUGCAACUGUUUAUUAAAAACACAGCACUGUGCAAACACGAAAGUGGACGUAUACGGUGUGACGCCUGCCCGGUGCCGGAAGGUUAAUUGAUGGGGUUAUCCGNAAGGAGAAGCUCUUGAUCGAAGCCCCGGUAAACGGCGGCCGUAACUAUAACGGUCCUAAGGUAGCGAAAUUCCUUGUCGGGUAAGUUCCGACCUGCACGAAUGGCGUAAUGAUGGCCAGGCUGUCUCCACCCGAGACUCAGUGAAAUUGAACUCGCUGUGAAGAUGCAGUGUACCCGCGGCAAGACGGAAAGACCCCGUGAACCUUUACUACAGCUUGACACUGAACAUUGAGCCUUGAUGUGUAGGAUAGGUGGGAGGCUUNGAAGCGUGGACGCCAGUCUGCGUGGAGCCAACCUUGAAAUACCACCCUUUAACGUUUGAUGUUCUAACCUGGCGCCGUAAUCCGGCGUGGGGACAGUGUCUGGUGGGUAGUUUGACUGGGGCGGUCUCCUCCCAAAGAGUAACGGAGGAGCACGAAGGUCAGCUAAUCACGGUCGGACAUCGUGAGGUUAGUGCAAUGGCAUAAGCUGGCUUGACUGCGAGAGUGACGGCUCGGGCAGGUGCGAAAGCAGGUCAUAGUGAUCCGGUGGUUCUGAAUGGAAGGGCCAUCGCUCAACGGAUAAAAGGUACUCCGGGGAUAACAGGCUGAUACCGCCCAAGAGUUCAUAUCGACGGCGGUGUUUGGCACCUCGAUGUCGGCUCAUCACAUCCUGGGGCUGAAGUAGGUCCCAAGGGUACGGCUGUUCGCCGUUUAAAGUGGUACGCGAGCUGGGUUUAGAACGUCGUGAGACAGUUCGGUCCCUAUCUGCCGUGGGCGCUGGAAGAUUGAGAGGGGUUGCUCCUAGUACGAGAGGACCGGAGUGAACGCACCGCUGGUGUUCGGGUUGUCAUGCCAAUGGCAUUGCCCGGUAGCUAAGUGCGGAAAAGAUAAGCGCUGAAAGCAUCUAAGCGCGAAACUUGCCUCGAGAUGAAUCUUCCCUGACUCCUUGAGAGUCCUGAAGGGACGUUGAAGACGACGACGUUGAUAGGCCGGGUGUGUAAGCGCAGCGAUGCGUUGAGCUAACCGGUACUAAUGACCCGUGAGGCUUAACCUU
>FN434113.43284.46188 Bacteria;Proteobacteria;Gammaproteobacteria;Enterobacterales;Erwiniaceae;Erwinia;Erwinia amylovora CFBP1430
UUAAGCGACUAAGCGUACACGGUGGAUGCCCAGGCAGUCAGAGGCGAUGAAGGGCGUGCUAAUCUGCGAUAAGCGUCGGUAAGGUGAUAUGAACCGCAACAACCGACGAUACCCGAAUGGGGAAACCCAGUGCAAUCCGUUGCACUAUCAUGUCAUGAAUACAUAGUGGCAUGAGGCGAACCGGGGGAACUGAAACAUCUAAGUACCCCGAGGAAAAGAAAUCAACCGAGAUUCCCCCAGUAGCGGCGAGCGAACGGGGAACAGCCCAGAACCUGAAUCAGUUUGUGCCUUAGUGGAAGCGUCUGGAAAGUCGCGCAGUAAAGGGUGACAGCCCCGUACACAAAAAGGCACUUGCUGUGAGUUCGAUGAGUAGGGCGGGACACGUGACAUCCUGUCUGAAUAUGGGGGGACCAUCCUCCAAGGCUAAAUACUCCUGACUGACCGAUAGUGAACCAGUACCGUGAGGGAAAGGCGAAAAGAACCCCGGCGAGGGGAGUGAAACAGAACCUGAAACCGUGUACGUACAAGCAGUGGGAGCACCUUCGUGGUGUGACUGCGUACCUUUUGUAUAAUGGGUCAGCGACUUAUAUUCUGUAGCAAGGUUAACCGUAUAGGGGAGCCGCAGGGAAACCGAGUCUUAACUGGGCGUUAAGUUGCAGGGUAUAGACCCGAAACCCGGUGAUCUAGCCAUGGGCAGGUUGAAGGUUGGGUAACACUAACUGGAGGACCGAACCGACUAAUGUUGAAAAAUUAGCGGAUGACCUGUGGCUGGGGGUGAAAGGCCAAUCAAACCGGGAGAUAGCUGGUUCUCCCCGAAAGCUAUUUAGGUAGCGCCUCGUGAACUCAUCUCCGGGGGUAGAGCACUGUUUCGGCUAGGGGGCCAUCCCGGCUUACCAACCCGAUGCAAACUGCGAAUACCGGAGAAUGUUAUCACGGGAGACACACGGCGGGUGCUAACGUCCGUCGUGAAGAGGGAAACAACCCAGACCGCCAGCUAAGGUCCCAAAGUCAUGGUUAAGUGGGAAACGAUGUGGGAAGGCACAGACAGCCAGGAUGUUGGCUUAGAAGCAGCCAUCAUUUAAAGAAAGCGUAAUAGCUCACUGGUCGAGUCGGCCUGCGCGGAAGAUGUAACGGGGCUAAACCAUGCACCGAAGCUGCGGCAGCGGCGCGAAUGCGUUGUUGGGUAGGGGAGCGUUCUGUAAGCCGUCGAAGGUGUGCUGUGAGGCAUGCUGGAGGUAUCAGAAGUGCGAAUGCUGACAUAAGUAACGAUAAAGCGGGUGAAAAGCCCGCUCGCCGGAAGACCAAGGGUUCCUGUCCAACGUUAAUCGGGGCAGGGUGAGUCGACCCCUAAGGCGAGGCCGAAAGGCGUAGUCGAUGGGAAACGGGUUAAUAUUCCCGUACUGGGUGUUACUGCGAAGGGGGGACGGAGAAGGCUAUGUUAGCCGGGCGACGGUUGUCCCGGUUUAAGCGUGCAGGCUUGAGUUCCAGGCAAAUCCGGAACUCUUUAAGGCUGAGGCGUGAUGACGAGGCACCACGGUGCUGAAGUAACAAAUGCCCUGCUUCCAGGAAAAGCCUCUAAGCAUCAGGUAACAUCCAAUCGUACCCCAAACCGACACAGGUGGUCAGGUAGAGAAUACCAAGGCGCUUGAGAGAACUCGGGUGAAGGAACUAGGCAAAAUGGUGCCGUAACUUCGGGAGAAGGCACGCUGGCGCGUAGGUGAAGCGACUUGCUCGUGGAGCUGAAGCCAGUCGAAGAUACCAGCUGGCUGCAACUGUUUAUUAAAAACACAGCACUGUGCAAACACGAAAGUGGACGUAUACGGUGUGACGCCUGCCCGGUGCCGGAAGGUUAAUUGAUGGGGUUAUCCGCAAGGAGAAGCUCUUGAUCGAAGCCCCGGUAAACGGCGGCCGUAACUAUAACGGUCCUAAGGUAGCGAAAUUCCUUGUCGGGUAAGUUCCGACCUGCACGAAUGGCGUAAUGAUGGCCAGGCUGUCUCCACCCGAGACUCAGUGAAAUUGAACUCGCUGUGAAGAUGCAGUGUACCCGCGGCAAGACGGAAAGACCCCGUGAACCUUUACUACAGCUUGACACUGAACAUUGAGCCUUGAUGUGUAGGAUAGGUGGGAGGCUUCGAAGCGUGGACGCCAGUCUGCGUGGAGCCAACCUUGAAAUACCACCCUUUAACGUUUGAUGUUCUAACCUGGCGCCGUUACCCGGCGUGGGGACAGUGUCUGGUGGGUAGUUUGACUGGGGCGGUCUCCUCCCAAAGAGUAACGGAGGAGCACGAAGGUCAGCUAAUCACGGUCGGACAUCGUGAGGUUAGUGCAAUGGCAUAAGCUGGCUUGACUGCGAGAGUGACGGCUCGAGCAGGUGCGAAAGCAGGUCAUAGUGAUCCGGUGGUUCUGAAUGGAAGGGCCAUCGCUCAACGGAUAAAAGGUACUCCGGGGAUAACAGGCUGAUACCGCCCAAGAGUUCAUAUCGACGGCGGUGUUUGGCACCUCGAUGUCGGCUCAUCACAUCCUGGGGCUGAAGUAGGUCCCAAGGGUACGGCUGUUCGCCGUUUAAAGUGGUACGCGAGCUGGGUUUAGAACGUCGUGAGACAGUUCGGUCCCUAUCUGCCGUGGGCGCUGGAAGAUUGAGAGGGGUUGCUCCUAGUACGAGAGGACCGGAGUGAACGCACCGCUGGUGUUCGGGUUGUCAUGCCAAUGGCAUUGCCCGGUAGCUAAGUGCGGAAAAGAUAAGCGCUGAAAGCAUCUAAGCGCGAAACUUGCCUCGAGAUGAAUCUUCCCUGACUCCUUGAGAGUCCUGAAGGGACGUUGAAGACGACGACGUUGAUAGGCCGGAUGUGUAAGCGCAGCGAUGCGUUGAGCUAACCGGUACUAAUGACCCGUGAGGCUUAACCUU
>FP236842.189171.192184 Bacteria;Proteobacteria;Gammaproteobacteria;Enterobacterales;Erwiniaceae;Erwinia;Erwinia pyrifoliae
GGUUAAGCGACUAAGCGUACACGGUGGAUGCCCAGGCAGUCAGAGGCGAUGAAGGGCGUGCUAAUCUGCGAUAAGCGUCGGUAAGGUGAUAUGAACCGCAACAACCGACGAUACCCGAAUGGGGAAACCCAGUGCAAUCCGUUGCACUAUCAUGUCAUGAAUACAUAGUGGCAUGAGGCGAACCGGGGGAACUGAAACAUCUAAGUACCCCGAGGAAAAGAAAUCAACCGAGAUUCCCCCAGUAGCGGCGAGCGAACGGGGAACAGCCCAGAACCUGAAUCAGUUUGUGCUUUAGUGGAAGCGUCUGGAAAGUCGCGCAGUAAAGGGUGACAGCCCCGUACACAAAAAGGCACUUAUUGUGAGUUCGAUGAGUAGGGCGGGACACGUGACAUCCUGUCUGAAUAUGGGGGGACCAUCCUCCAAGGCUAAAUACUCCUGACUGACCGAUAGUGAACCAGUACCGUGAGGGAAAGGCGAAAAGAACCCCGGCGAGGGGAGUGAAACAGAACCUGAAACCGUGUACGUACAAGCAGUGGGAGCACCUUCGUGGUGUGACUGCGUACCUUUUGUAUAAUGGGUCAGCGACUUAUAUUCUGUAGCAAGGUUAACCGUAUAGGGGAGCCGCAGGGAAACCGAGUCUUAACCGGGCGUUAAGUUGCAGGGUAUAGACCCGAAACCCGGUGAUCUAGCCAUGGGCAGGUUGAAGGUUGGGUAACACUAACUGGAGGACCGAACCGACUAAUGUUGAAAAAUUAGCGGAUGACUUGUGGCUGGGGGUGAAAGGCCAAUCAAACCGGGAGAUAGCUGGUUCUCCCCGAAAGCUAUUUAGGUAGCGCCUCGUGAACUCAUCUCCGGGGGUAGAGCACUGUUUCGGCCAGGGGGCCAUCCCGGCUUACCGAUCCGAUGCAAACUGCGAAUACCGGAGAAUGUUAUCACGGGAGACACACGGCGGGUGCUAACGUCCGUCGUGAAGAGGGAAACAACCCAGACCGCCAGCUAAGGUCCCAAAGUCAUGGUUAAGUGGGAAACGAUGUGGGAAGGCCCAGACAGCCAGGAUGUUGGCUUAGAAGCAGCCAUCAUUUAAAGAAAGCGUAAUAGCUCACUGGUCGAGUCGGCCUGCGCGGAAGAUGUAACGGGGCUAAACCAUGCACCGAAGCUGCGGCAGCGGACGUAUCACCCGGGCACAUUCACGGUAGUGGAUAACGAUUGACGGAGCGCAGCGACGUCAAUGCGCCCAUGAAAGUCGAGUGGGCCUCGGGAUACGUCCGUUGGGUAGGGGAGCGUUCUGUAAGCCGUCGAAGGUGGACUGUGAGGUCUGCUGGAGGUAUCAGAAGUGCGAAUGCUGACAUAAGUAACGAUAAAGCGGGUGAAAAGCCCGCUCGCCGGAAGACCAAGGGUUCCUGUCCAACGUUAAUCGGGGCAGGGUGAGUCGACCCCUAAGGCGAGGCCGAAAGGCGUAGUCGAUGGGAAACGGGUUAAUAUUCCCGUACUGGGUGUUACUGCGAAGGGGGGACGGAGAAGGCUAUGUUGGCCGGGCGACGGUUGUCCCGGUUUAAGCGUGCAGGCUUGAGUUCCAGGCAAAUCCGGAACUCUUUAAGGCUGAGGCGUGAUGACGAGGCACCACGGUGCUGAAGUGACAAAUGCCCUGCUUCCAGGAAAAGCCUCUAAGCAUCAGGUAACAUCGAAUCGUACCCCAAACCGACACAGGUGGUCAGGUAGAGAAUACCAAGGCGCUUGAGAGAACUCGGGUGAAGGAACUAGGCAAAAUGGUGCCGUAACUUCGGGAGAAGGCACGCUGGCGCGUAGGUGAAGCGACUUGCUCGCGGAGCUGAAGCCAGUCGAAGAUACCAGCUGGCUGCAACUGUUUAUUAAAAACACAGCACUGUGCAAACACGAAAGUGGACGUAUACGGUGUGACGCCUGCCCGGUGCCGGAAGGUUAAUUGAUGGGGUUAUCCGAAAGGAGAAGCUCUUGAUCGAAGCCCCGGUAAACGGCGGCCGUAACUAUAACGGUCCUAAGGUAGCGAAAUUCCUUGUCGGGUAAGUUCCGACCUGCACGAAUGGCGUAAUGAUGGCCAGGCUGUCUCCACCCGAGACUCAGUGAAAUUGAACUCGCUGUGAAGAUGCAGUGUACCCGCGGCAAGACGGAAAGACCCCGUGAACCUUUACUACAGCUUGACACUGAACAUUGAGCCUUGAUGUGUAGGAUAGGUGGGAGGCUUGGAAGCGUGGACGCCAGUCUGCGUGGAGCCAACCUUGAAAUACCACCCUUUAACGUUUGAUGUUCUAACCUGGCGCCGUAAUCCGGCGUGGGGACAGUGUCUGGUGGGUAGUUUGACUGGGGCGGUCUCCUCCCAAAGAGUAACGGAGGAGCACGAAGGUCAGCUAAUCACGGUCGGACAUCGUGAGGUUAGUGCAAUGGCAUAAGCUGGCUUGACUGCGAGAGUGACGGCUCGGGCAGGUGCGAAAGCAGGUCAUAGUGAUCCGGUGGUUCUGAAUGGAAGGGCCAUCGCUCAACGGAUAAAAGGUACUCCGGGGAUAACAGGCUGAUACCGCCCAAGAGUUCAUAUCGACGGCGGUGUUUGGCACCUCGAUGUCGGCUCAUCACAUCCUGGGGCUGAAGUAGGUCCCAAGGGUACGGCUGUUCGCCGUUUAAAGUGGUACGCGAGCUGGGUUUAGAACGUCGUGAGACAGUUCGGUCCCUAUCUGCCGUGGGCGCUGGAAGAUUGAGAGGGGUUGCUCCUAGUACGAGAGGACCGGAGUGAACGCACCGCUGGUGUUCGGGUUGUCAUGCCAAUGGCAUUGCCCGGUAGCUAAGUGCGGAAAAGAUAAGCGCUGAAAGCAUCUAAGCGCGAAACUUGCCUCGAGAUGAAUCUUCCCUGGGUCCUUGAGACCCCUGAAGGGACGUUGAAGACGACGACGUUGAUAGGCCGGGUGUGUAAGCGCAGCGAUGCGUUGAGCUAACCGGUACUAAUGACCCGUGAGGCUUAACCUUACAACGCCAGAAGCGUUCUG
>FN666575.267441.270398 Bacteria;Proteobacteria;Gammaproteobacteria;Enterobacterales;Erwiniaceae;Erwinia;unidentified phage
GAGGCGAUGAAGGGCGUGCUAAUCUGCGAUAAGCGUCGGUAAGGUGAUAUGAACCGCAACAACCGACGAUACCCGAAUGGGGAAACCCAGUGCAAUCCGUUGCACUAUCAUGUCAUGAAUACAUAGUGGCAUGAGGCGAACCGGGGGAACUGAAACAUCUAAGUACCCCGAGGAAAAGAAAUCAACCGAGAUUCCCCCAGUAGCGGCGAGCGAACGGGGAACAGCCCAGAACCUGAAUCAGUUUGUGCCUUAGUGGAAGCGUCUGGAAAGUCGCGCAGUAAAGGGUGACAGCCCCGUACACAAAAAGGCACUUGCUGUGAGUUCGAUGAGUAGGGCGGGACACGUGACAUCCUGUCUGAAUAUGGGGGGACCAUCCUCCAAGGCUAAAUACUCCUGACUGACCGAUAGUGAACCAGUACCGUGAGGGAAAGGCGAAAAGAACCCCGGCGAGGGGAGUGAAACAGAACCUGAAACCGUGUACGUACAAGCAGUGGGAGCACCUUCGUGGUGUGACUGCGUACCUUUUGUAUAAUGGGUCAGCGACUUAUAUUCUGUAGCAAGGUUAACCGUAUAGGGGAGCCGCAGGGAAACCGAGUCUUAACUGGGCGUUAAGUUGCAGGGUAUAGACCCGAAACCCGGUGAUCUAGCCAUGGGCAGGUUGAAGGUUGGGUAACACUAACUGGAGGACCGAACCGACUAAUGUUGAAAAAUUAGCGGAUGACCUGUGGCUGGGGGUGAAAGGCCAAUCAAACCGGGAGAUAGCUGGUUCUCCCCGAAAGCUAUUUAGGUAGCGCCUCGUGAACUCAUCUCCGGGGGUAGAGCACUGUUUCGGCUAGGGGGCCAUCCCGGCUUACCAACCCGAUGCAAACUGCGAAUACCGGAGAAUGUUAUCACGGGAGACACACGGCGGGUGCUAACGUCCGUCGUGAAGAGGGAAACAACCCAGACCGCCAGCUAAGGUCCCAAAGUCAUGGUUAAGUGGGAAACGAUGUGGGAAGGCACAGACAGCCAGGAUGUUGGCUUAGAAGCAGCCAUCAUUUAAAGAAAGCGUAAUAGCUCACUGGUCGAGUCGGCCUGCGCGGAAGAUGUAACGGGGCUAAACCAUGCACCGAAGCUGCGGCAGCGGACGUAUCACCCAAGCAGAUUCACUGAAGUGGAUAACGAUUGACGGAGCGCAGCGACGUCAAUGCGCCAUCAAAGUCGAGUCGGCUUCGGGAUACGUCCGUUGGGUAGGGGAGCGUUCUGUAAGCCGUCGAAGGUGUGCUGUGAGGCAUGCUGGAGGUAUCAGAAGUGCGAAUGCUGACAUAAGUAACGAUAAAGCGGGUGAAAAGCCCGCUCGCCGGAAGACCAAGGGUUCCUGUCCAACGUUAAUCGGGGCAGGGUGAGUCGACCCCUAAGGCGAGGCCGAAAGGCGUAGUCGAUGGGAAACGGGUUAAUAUUCCCGUACUGGGUGUUACUGCGAAGGGGGGACGGAGAAGGCUAUGUUAGCCGGGCGACGGUUGUCCCGGUUUAAGCGUGCAGGCUUGAGUUCCAGGCAAAUCCGGAACUCUUUAAGGCUGAGGCGUGAUGACGAGGCACCACGGUGCUGAAGUAACAAAUGCCCUGCUUCCAGGAAAAGCCUCUAAGCAUCAGGUAACAUCCAAUCGUACCCCAAACCGACACAGGUGGUCAGGUAGAGAAUACCAAGGCGCUUGAGAGAACUCGGGUGAAGGAACUAGGCAAAAUGGUGCCGUAACUUCGGGAGAAGGCACGCUGGCGCGUAGGUGAAGCGACUUGCUCGUGGAGCUGAAGCCAGUCGAAGAUACCAGCUGGCUGCAACUGUUUAUUAAAAACACAGCACUGUGCAAACACGAAAGUGGACGUAUACGGUGUGACGCCUGCCCGGUGCCGGAAGGUUAAUUGAUGGGGUUAUCCGUAAGGAGAAGCUCUUGAUCGAAGCCCCGGUAAACGGCGGCCGUAACUAUAACGGUCCUAAGGUAGCGAAAUUCCUUGUCGGGUAAGUUCCGACCUGCACGAAUGGCGUAAUGAUGGCCAGGCUGUCUCCACCCGAGACUCAGUGAAAUUGAACUCGCUGUGAAGAUGCAGUGUACCCGCGGCAAGACGGAAAGACCCCGUGAACCUUUACUACAGCUUGACACUGAACAUUGAGCCUUGAUGUGUAGGAUAGGUGGGAGGCUUUGAAGCGUGGACGCCAGUCUGCGUGGAGCCAACCUUGAAAUACCACCCUUUAACGUUUGAUGUUCUAACCUGGCGCCGUUACCCGGCGUGGGGACAGUGUCUGGUGGGUAGUUUGACUGGGGCGGUCUCCUCCCAAAGAGUAACGGAGGAGCACGAAGGUCAGCUAAUCACGGUCGGACAUCGUGAGGUUAGUGCAAUGGCAUAAGCUGGCUUGACUGCGAGAGUGACGGCUCAAGCAGGUGCGAAAGCAGGUCAUAGUGAUCCGGUGGUUCUGAAUGGAAGGGCCAUCGCUCAACGGAUAAAAGGUACUCCGGGGAUAACAGGCUGAUACCGCCCAAGAGUUCAUAUCGACGGCGGUGUUUGGCACCUCGAUGUCGGCUCAUCACAUCCUGGGGCUGAAGUAGGUCCCAAGGGUACGGCUGUUCGCCGUUUAAAGUGGUACGCGAGCUGGGUUUAGAACGUCGUGAGACAGUUCGGUCCCUAUCUGCCGUGGGCGCUGGAAGAUUGAGAGGGGUUGCUCCUAGUACGAGAGGACCGGAGUGAACGCACCGCUGGUGUUCGGGUUGUCAUGCCAAUGGCAUUGCCCGGUAGCUAAGUGCGGAAAAGAUAAGCGCUGAAAGCAUCUAAGCGCGAAACUUGCCUCGAGAUGAAUCUUCCCUGACUCCUUGAGAGUCCUGAAGGGACGUUGAAGACGACGACGUUGAUAGGCCGGGUGUGUAAGCGCAGCGAUGCGUUGAGCUAACCGGUACUAAUGACCCGUGAGGCUUAACCUUGCAACGC
>CP013970.3853809.3856740 Bacteria;Proteobacteria;Gammaproteobacteria;Enterobacterales;Erwiniaceae;Erwinia;Erwinia tracheiphila
GGGUUGUGAGGUUAAGUGACGAAGCGUACACGGUGGAUGCCCUGGCAGUCAGAGGCGAUGAAGGGCGUGCUAAUCUGCGAUAAGCGUCGGUAAGGUGAUAUGAACCGCGAUACCCGACGAUACCCGAAUGGGGAAACCCGGUGCACUUGUGCAUCAUUGCAGCAUGAAUACAUAGUGCUGCAAGGCGAACCGGGGGAACUGAAACAUCUCAGUACCCCGAGGAAAAGAAAUCAACCGAGAUUCCCCCAGUAGCGGCGAGCGAACGGGGAGGAGCCCGGAACCAUCAUCAGCUUGUGCAUCAGUGGAAGCGUCUGGAAAGUCGCAGGGUACAGGGUGAUACUCCCGUACACGAAGGUGCACAUGCUGUGAGUUCGAAGAGUAGGGCGGGACACGUGUUAUCCUGUCUGAAUAUGGGGGGACCAUCCUCCAAGGCUAAAUACUCCUGACUGACCGAUAGUGAACCAGUACCGUGAGGGAAAGGCGAAAAGAACCCCGGCGAGGGGAGUGAAACAGAACCUGAAACCGUGUACGUACAAGCAGUGGGAGCACCUUCGUGGUGUGACUGCGUACCUUUUGUAUAAUGGGUCAGCGACUUGUAUUCUGUAGCAAGGUUAACCGAAUAGGGGAGCCGCAGGGAAACCGAGUCUUAACUGGGCGUUAAGUUGCAGGGUACAGACCCGAAACCCGGUGAUCUAGCCAUGGGCAGGUUGAAGGUUGGGUAACACUAACUGGAGGACCGAACCGACUAAUGUUGAAAAAUUAGCGGAUGACCUGUGGCUGGGGGUGAAAGGCCAAUCAAACCGGGAGAUAGCUGGUUCUCCCCGAAAGCUAUUUAGGUAGCGCCUCGUGAAGUCAUCUGCGGGGGUAGAGCACUGUUUCGGCCAGGGGGCCAUCCCGGCUUACCGAUCCGAUGCAAACUCCGAAUACCGCAGAAUGUUAUCACGGGAGACACACGGCGGGUGCUAACGUCCGUCGUGAAGAGGGAAACAACCCAGACCGCCAGCUAAGGUCCCAAAGUCAUGGUUAAGUGGGAAACGAUGUGGGAAGGCCCAGACAGCCAGGAUGUUGGCUUAGAAGCAGCCAUCAUUUAAAGAAAGCGUAAUAGCUCACUGGUCGAGUCGGCCUGCGCGGAAGAUGUAACGGGGCUAAACCAUGCACCGAAGCUGCGGCAGCGGCGCGUAAGCGUUGUUGGGUAGGGGAGCGUUCUGUAAGCCGUGGAAGGUGUGCUGUGAGGCAUGCUGGAGGUAUCAGAAGUGCGAAUGCUGACAUAAGUAACGAUAAAGCGGGUGAAAAGCCCGCUCGCCGGAAGACCAAGGGUUCCUGUCCAACGUUAAUCGGGGCAGGGUGAGUCGACCCCUAAGGCGAGGCCGAAAGGCGUAGUCGAUGGGAAACGGGUUAAUAUUCCCGUACUCGGUGUUGCUGCGAAGGGGGGACGGAGAAGGCUAUGUCAUCCGGGCGACGGUUGUCCCGGUUUAAGCGUGUAGGCUGUUUUUCCAGGCAAAUCCGGAAAAUCAAGGCUGAGGCGUGAUGACGAGGCACCACGGUGCUGAAGUGACAAAUGCCCUGCUUCCAGGAAAAGCCUCUAAGCAUCAGGCAACAGAGAAUCGUACCCGAAACCGACACAGGUGGUCAGGUAGAGAAUACCAAGGCGCUUGAGAGAACCCGGGUGAAGGAACUAGGCAAAAUGGUGCCGUAACUUCGGGAGAAGGCACGCUGGCGCGUAGGUGAAGGGACGUGCUCCCGGAGCUGAAGCCAGUCGAAGAUACCAGCUGGCUGCAACUGUUUAUUAAAAACACAGCACUGUGCAAACACGAAAGUGGACGUAUACGGUGUGACGCCUGCCCGGUGCCGGAAGGUUAAUUGAUGGGGUUAGCGGCAACGCGAAGCUCCUGAUCGAAGCCCCGGUAAACGGCGGCCGUAACUAUAACGGUCCUAAGGUAGCGAAAUUCCUUGUCGGGUAAGUUCCGACCUGCACGAAUGGCGUAAUGAUGGCCAGGCUGUCUCCACCCGGGACUCAGUGAAAUUGAACUCGCUGUGAAGAUGCAGUGUACCCGCGGCAAGACGGAAAGACCCCGUGAACCUUUACUACAGCUUGACACUGAACACUGAGCCUUGAUGUGCAGGAUAGGUGGGAGGCUUUGAAGCGCGGACGCCAGUUCGUGUGGAGCCAUCCUUGAAAUACCACCCUUUAACGUUUGGUGUUCUAACCUUGCGCCGUGAUCCGGCGCGGGGACAGUGUCUGGUGGGUAGUUUGACUGGGGCGGUCUCCUCCCAAAGCGUAACGGAGGAGCACGAAGGUUGGCUAAUCCUGGUCGGACAUCAGGAGGUUAGUGCAAUGGCAUAAGCCAGCCUGACUGCGAGCGUGACGGCGCGAGCAGGUGCGAAAGCAGGUCAUAGUGAUCCGGUGGUUCUGAAUGGAAGGGCCAUCGCUCAACGGAUAAAAGGUACUCCGGGGAUAACAGGCUGAUACCGCCCAAGAGUUCAUAUCGACGGCGGUGUUUGGCACCUCGAUGUCGGCUCAUCACAUCCUGGGGCUGAAGCAGGUCCCAAGGGUACGGCUGUUCGCCGUUUAAAGUGGUACGCGAGCUGGGUUUAGAACGUCGUGAGACAGUUCGGUCCCUAUCUGCCGUGGGCGCUGGAGAAUUGAGGGGGUUUGCUCCCAGUACGAGAGGACCGGAGUGAACGCACCGCUGGUGUUCGGGUUGUCACGCCAGUGGCACAGCCCGGUAGCUAAGUGCGGAAAAGAUAAGCGCUGAAAGCAUCUAAGCGCGAAACUUUCCCCGAGAUGAGUUCUCCCUGUGGCUUAAAGCCACCUUAAGGGACGUUGAAGACGACGACGUUGAUAGGCCGGAUGUGUAAGCGCAGCGAUGCGUUGAGCUGACCGGUACUAAUGACCCGUGAGGCUUAACCUUACAACGCCAGAGGCGUUCUG
>FN392235.3653247.3656241 Bacteria;Proteobacteria;Gammaproteobacteria;Enterobacterales;Erwiniaceae;Erwinia;Erwinia pyrifoliae DSM 12163
AGCGACUAAGCGUACACGGUGGAUGCCCAGGCAGUCAGAGGCGAUGAAGGGCGUGCUAAUCUGCGAUAAGCGUCGGUAAGGUGAUAUGAACCGCAACAACCGACGAUACCCGAAUGGGGAAACCCAGUGCAAUCCGUUGCACUAUCAUGUCAUGAAUACAUAGUGGCAUGAGGCGAACCGGGGGAACUGAAACAUCUAAGUACCCCGAGGAAAAGAAAUCAACCGAGAUUCCCCCAGUAGCGGCGAGCGAACGGGGAACAGCCCAGAACCUGAAUCAGUUUGUGCUUUAGUGGAAGCGUCUGGAAAGUCGCGCAGUAAAGGGUGACAGCCCCGUACACAAAAAGGCACUUAUUGUGAGUUCGAUGAGUAGGGCGGGACACGUGACAUCCUGUCUGAAUAUGGGGGGACCAUCCUCCAAGGCUAAAUACUCCUGACUGACCGAUAGUGAACCAGUACCGUGAGGGAAAGGCGAAAAGAACCCCGGCGAGGGGAGUGAAACAGAACCUGAAACCGUGUACGUACAAGCAGUGGGAGCACCUUCGUGGUGUGACUGCGUACCUUUUGUAUAAUGGGUCAGCGACUUAUAUUCUGUAGCAAGGUUAACCGUAUAGGGGAGCCGCAGGGAAACCGAGUCUUAACNGGGCGUUAAGUUGCAGGGUAUAGACCCGAAACCCGGUGAUCUAGCCAUGGGCAGGUUGAAGGUUGGGUAACACUAACUGGAGGACCGAACCGACUAAUGUUGAAAAAUUAGCGGAUGACUUGUGGCUGGGGGGUGAAAGGCCAAUCAAACCGGGAGAUAGCUGGUUCUCCCCGAAAGCUAUUUAGGUAGCGCCUCGUGAACUCAUCUCCGGGGGUAGAGCACUGUUUCGGCCAGGGGGCCAUCCCGGCUUACCGAUCCGAUGCAAACUGCGAAUACCGGAGAAUGUUAUCACGGGAGACACACGGCGGGUGCUAACGUCCGUCGUGAAGAGGGAAACAACCCAGACCGCCAGCUAAGGUCCCAAAGUCAUGGUUAAGUGGGAAACGAUGUGGGAAGGCCCAGACAGCCAGGAUGUUGGCUUAGAAGCAGCCAUCAUUUAAAGAAAGCGUAAUAGCUCACUGGUCGAGUCGGCCUGCGCGGAAGAUGUAACGGGGCUAAACCAUGCACCGAAGCUGCGGCAGCGGACGUAUCACCCGGGCACAUUCACGGUAGUGGAUAACGAUUGACGGAGCGCAGCGACGUCAAUGCGCCCAUNAAAGUCGAGUGGGCCUCGGGAUACGUCCGUUGGGUAGGGGAGCGUUCUGUAAGCCGUCGAAGGUGGACNGUGAGGUCUGCUGGAGGUAUCAGAAGUGCGAAUGCUGACAUAAGUAACGAUAAAGCGGGUGAAAAGCCCGCUCGCCGGAAGACCAAGGGUUCCUGUCCAACGUUAAUCGGGGCAGGGUGAGUCGACCCCUAAGGCGAGGCCGAAAGGCGUAGUCGAUGGGAAACGGGUUAAUAUUCCCGUACUGGGUGUUACUGCGAAGGGGGGACGGAGAAGGCUAUGUUGGCCGGGCGACGGUUGUCCCGGUUUAAGCGUGCAGGCUUGAGUUCCAGGCAAAUCCGGAACUCUUUAAGGCUGAGGCGUGAUGACGAGGCACCACGGUGCUGAAGUGACAAAUGCCCUGCUUCCAGGAAAAGCCUCUAAGCAUCAGGUAACGACCAAUCGUACCCCAAACCGACACAGGUGGUCAGGUAGAGAAUACCAAGGCGCUUGAGAGAACUCGGGUGAAGGAACUAGGCAAAAUGGUGCCGUAACUUCGGGAGAAGGCACGCUGGCGCGUAGGUGAAGCGACUUGCUCGCGGAGCUGAAGCCAGUCGAAGAUACCAGCUGGCUGCAACUGUUUAUUAAAAACACAGCACUGUGCAAACACGAAAGUGGACGUAUACGGUGUGACGCCUGCCCGGUGCCGGAAGGUUAAUUGAUGGGGUUAUCGCGCUGCGAGAAGCUCUUGAUCGAAGCCCCGGUAAACGGCGGCCGUAACUAUAACGGUCCUAAGGUAGCGAAAUUCCUUGUCGGGUAAGUUCCGACCUGCACGAAUGGCGUAAUGAUGGCCAGGCUGUCUCCACCCGAGACUCAGUGAAAUUGAACUCGCUGUGAAGAUGCAGUGUACCCGCGGCAAGACGGAAAGACCCCGUGAACCUUUACUACAGCUUGACACUGAACAUUGAGCCUUGAUGUGUAGGAUAGGUGGGAGGCUUNGAAGCGUGGACGCCAGUCUGCGUGGAGCCAACCUUGAAAUACCACCCUUUAACGUUUGAUGUUCUAACCUGGCGCCGUAAUCCGGCGUGGGGACAGUGUCUGGUGGGUAGUUUGACUGGGGCGGUCUCCUCCCAAAGAGUAACGGAGGAGCACGAAGGUCAGCUAAUCACGGUCGGACAUCGUGAGGUUAGUGCAAUGGCAUAAGCUGGCUUGACUGCGAGAGUGACGGCUCGGGCAGGUGCGAAAGCAGGUCAUAGUGAUCCGGUGGUUCUGAAUGGAAGGGCCAUCGCUCAACGGAUAAAAGGUACUCCGGGGAUAACAGGCUGAUACCGCCCAAGAGUUCAUAUCGACGGCGGUGUUUGGCACCUCGAUGUCGGCUCAUCACAUCCUGGGGCUGAAGUAGGUCCCAAGGGUACGGCUGUUCGCCGUUUAAAGUGGUACGCGAGCUGGGUUUAGAACGUCGUGAGACAGUUCGGUCCCUAUCUGCCGUGGGCGCUGGAAGAUUGAGAGGGGGUUGCUCCUAGUACGAGAGGACCGGAGUGAACGCACCGCUGGUGUUCGGGUUGUCAUGCCAAUGGCAUUGCCCGGUAGCUAAGUGCGGAAAAGAUAAGCGCUGAAAGCAUCUAAGCGCGAAACUUGCCUCGAGAUGAAUCUUCCCUGGGUCCUUGAGACCCCUGAAGGGACGUUGAAGACGACGACGUUGAUAGGCCGGGUGUGUAAGCGCAGCGAUGCGUUGAGCUAACCGGUACUAAUGACCCGUGAGGCUUAACCUUACA
>FP236842.276650.279664 Bacteria;Proteobacteria;Gammaproteobacteria;Enterobacterales;Erwiniaceae;Erwinia;Erwinia pyrifoliae
GGUUAAGCGACUAAGCGUACACGGUGGAUGCCCAGGCAGUCAGAGGCGAUGAAGGGCGUGCUAAUCUGCGAUAAGCGUCGGUAAGGUGAUAUGAACCGCAACAACCGACGAUACCCGAAUGGGGAAACCCAGUGCAAUCCGUUGCACUAUCAUGUCAUGAAUACAUAGUGGCAUGAGGCGAACCGGGGGAACUGAAACAUCUAAGUACCCCGAGGAAAAGAAAUCAACCGAGAUUCCCCCAGUAGCGGCGAGCGAACGGGGAACAGCCCAGAACCUGAAUCAGUUUGUGCUUUAGUGGAAGCGUCUGGAAAGUCGCGCAGUAAAGGGUGACAGCCCCGUACACAAAAAGGCACUUAUUGUGAGUUCGAUGAGUAGGGCGGGACACGUGACAUCCUGUCUGAAUAUGGGGGGACCAUCCUCCAAGGCUAAAUACUCCUGACUGACCGAUAGUGAACCAGUACCGUGAGGGAAAGGCGAAAAGAACCCCGGCGAGGGGAGUGAAACAGAACCUGAAACCGUGUACGUACAAGCAGUGGGAGCACCUUCGUGGUGUGACUGCGUACCUUUUGUAUAAUGGGUCAGCGACUUAUAUUCUGUAGCAAGGUUAACCGUAUAGGGGAGCCGCAGGGAAACCGAGUCUUAACCGGGCGUUAAGUUGCAGGGUAUAGACCCGAAACCCGGUGAUCUAGCCAUGGGCAGGUUGAAGGUUGGGUAACACUAACUGGAGGACCGAACCGACUAAUGUUGAAAAAUUAGCGGAUGACUUGUGGCUGGGGGUGAAAGGCCAAUCAAACCGGGAGAUAGCUGGUUCUCCCCGAAAGCUAUUUAGGUAGCGCCUCGUGAACUCAUCUCCGGGGGUAGAGCACUGUUUCGGCCAGGGGGCCAUCCCGGCUUACCGAUCCGAUGCAAACUGCGAAUACCGGAGAAUGUUAUCACGGGAGACACACGGCGGGUGCUAACGUCCGUCGUGAAGAGGGAAACAACCCAGACCGCCAGCUAAGGUCCCAAAGUCAUGGUUAAGUGGGAAACGAUGUGGGAAGGCCCAGACAGCCAGGAUGUUGGCUUAGAAGCAGCCAUCAUUUAAAGAAAGCGUAAUAGCUCACUGGUCGAGUCGGCCUGCGCGGAAGAUGUAACGGGGCUAAACCAUGCACCGAAGCUGCGGCAGCGGGCGUAUCACCCGGGCACAUUCACUAUAGUGGAUAACGAUUGACGGAGCGCAGCGACGUCAAUGCGCCCAUGAAAGUCGAGUGGGCCUCGGGAUACGUCCGUUGGGUAGGGGAGCGUUCUGUAAGCCGUCGAAGGUGGACCGUGAGGUCUGCUGGAGGUAUCAGAAGUGCGAAUGCUGACAUAAGUAACGAUAAAGCGGGUGAAAAGCCCGCUCGCCGGAAGACCAAGGGUUCCUGUCCAACGUUAAUCGGGGCAGGGUGAGUCGACCCCUAAGGCGAGGCCGAAAGGCGUAGUCGAUGGGAAACGGGUUAAUAUUCCCGUACUGGGUGUUACUGCGAAGGGGGGACGGAGAAGGCUAUGUUGGCCGGGCGACGGUUGUCCCGGUUUAAGCGUGCAGGCUUGAGUUCCAGGCAAAUCCGGAACUCUUUAAGGCUGAGGCGUGAUGACGAGGCACCACGGUGCUGAAGUGACAAAUGCCCUGCUUCCAGGAAAAGCCUCUAAGCAUCAGGUAACAUCGAAUCGUACCCCAAACCGACACAGGUGGUCAGGUAGAGAAUACCAAGGCGCUUGAGAGAACUCGGGUGAAGGAACUAGGCAAAAUGGUGCCGUAACUUCGGGAGAAGGCACGCUGGCGCGUAGGUGAAGCGACUUGCUCGCGGAGCUGAAGCCAGUCGAAGAUACCAGCUGGCUGCAACUGUUUAUUAAAAACACAGCACUGUGCAAACACGAAAGUGGACGUAUACGGUGUGACGCCUGCCCGGUGCCGGAAGGUUAAUUGAUGGGGUUAUCGCGCUGCGAGAAGCUCUUGAUCGAAGCCCCGGUAAACGGCGGCCGUAACUAUAACGGUCCUAAGGUAGCGAAAUUCCUUGUCGGGUAAGUUCCGACCUGCACGAAUGGCGUAAUGAUGGCCAGGCUGUCUCCACCCGAGACUCAGUGAAAUUGAACUCGCUGUGAAGAUGCAGUGUACCCGCGGCAAGACGGAAAGACCCCGUGAACCUUUACUACAGCUUGACACUGAACAUUGAGCCUUGAUGUGUAGGAUAGGUGGGAGGCUUCGAAGCGUGGACGCCAGUCUGCGUGGAGCCAACCUUGAAAUACCACCCUUUAACGUUUGAUGUUCUAACCUGGCGCCGUAAUCCGGCGUGGGGACAGUGUCUGGUGGGUAGUUUGACUGGGGCGGUCUCCUCCUAAAGAGUAACGGAGGAGCACGAAGGUCAGCUAAUCACGGUCGGACAUCGUGAGGUUAGUGCAAUGGCAUAAGCUGGCUUGACUGCGAGAGUGACGGCUCGGGCAGGUGCGAAAGCAGGUCAUAGUGAUCCGGUGGUUCUGAAUGGAAGGGCCAUCGCUCAACGGAUAAAAGGUACUCCGGGGAUAACAGGCUGAUACCGCCCAAGAGUUCAUAUCGACGGCGGUGUUUGGCACCUCGAUGUCGGCUCAUCACAUCCUGGGGCUGAAGUAGGUCCCAAGGGUACGGCUGUUCGCCGUUUAAAGUGGUACGCGAGCUGGGUUUAGAACGUCGUGAGACAGUUCGGUCCCUAUCUGCCGUGGGCGCUGGAAGAUUGAGAGGGGUUGCUCCUAGUACGAGAGGACCGGAGUGAACGCACCGCUGGUGUUCGGGUUGUCAUGCCAAUGGCAUUGCCCGGUAGCUAAGUGCGGAAAAGAUAAGCGCUGAAAGCAUCUAAGCGCGAAACUUGCCUCGAGAUGAAUCUUCCCUGGGUCCUUGAGACCCCUGAAGGGACGUUGAAGACGACGACGUUGAUAGGCCGGGUGUGUAAGCGCAGCGAUGCGUUGAGCUAACCGGUACUAAUGACCCGUGAGGCUUAACCUUACAACGCCAGAAGCGUUCUG
>FP236843.284963.287890 Bacteria;Proteobacteria;Gammaproteobacteria;Enterobacterales;Erwiniaceae;Erwinia;Erwinia billingiae
GGUUAAGUGACUAAGCGUACACGGUGGAUGCCUAGGCAGUCAGAGGCGAUGAAGGGCGUGCUAAUCUGCGAUAAGCGUCGGUAAGGUGAUAUGAACCGCAAUAACCGACGAUACCCGAAUGGGGAAACCCGGUGCACUUUGGUGCAUCAUUGCAACAUGAAUACAUAGUGUUGCAAGGCGAACCUGGGGAACUGAAACAUCUAAGUACCCAGAGGAAAAGAAAUCAACCGAGAUUCCCCCAGUAGCGGCGAGCGAACGGGGAACAGCCCAGAACCUGAAUCAGUUUGUGCAUUAGUGGAAGCGUCUGGAAAGUCGCAGGGUACAGGGUGAUACUCCCGUACACAAAAAUGCACUUGCUGUGAGUUCGAUGAGUAGGGCGGGACACGUGACAUCCUGUCUGAAUAUGGGGGGACCAUCCUCCAAGGCUAAAUACUCCUGACUGACCGAUAGUGAACCAGUACCGUGAGGGAAAGGCGAAAAGAACCCCGGCGAGGGGAGUGAAACAGAACCUGAAACCGUGUACGUACAAGCAGUGGGAGCACCUUCGUGGUGUGACUGCGUACCUUUUGUAUAAUGGGUCAGCGACUUAUAUUCUGUAGCAAGGUUAACCGUAUAGGGGAGCCGAAGGGAAACCGAGUCUUAACUGGGCGUUAAGUUGCAGGGUAUAGACCCGAAACCCGGUGAUCUAGCCAUGGGCAGGUUGAAGGUUGGGUAACACUAACUGGAGGACCGAACCGACUAAUGUUGAAAAAUUAGCGGAUGACUUGUGGCUGGGGGUGAAAGGCCAAUCAAACCGGGAGAUAGCUGGUUCUCCCCGAAAGCUAUUUAGGUAGCGCCUCGUGAACUCAUCUUCGGGGGUAGAGCACUGUUUCGGCUAGGGGGCCAUCCCGGCUUACCAACCCGAUGCAAACUGCGAAUACCGAAGAAUGUUAUCACGGGAGACACACGGCGGGUGCUAACGUCCGUCGUGAAGAGGGAAACAACCCAGACCGCCAGCUAAGGUCCCAAAGUCAUGGUUAAGUGGGAAACGAUGUGGGAAGGCACAGACAGCCAGGAUGUUGGCUUAGAAGCAGCCAUCAUUUAAAGAAAGCGUAAUAGCUCACUGGUCGAGUCGGCCUGCGCGGAAGAUGUAACGGGGCUAAACCAUGCACCGAAGCUGCGGCAGCGACGCUUAGGCGUUGUUGGGUAGGGGAGCGUUCUGUAAGCCGUCGAAGGUGGCCUGUGAGGGCUGCUGGAGGUAUCAGAAGUGCGAAUGCUGACAUAAGUAACGAUAAAGCGGGUGAAAAGCCCGCUCGCCGGAAGACCAAGGGUUCCUGUCCAACGUUAAUCGGGGCAGGGUGAGUCGACCCCUAAGGCGAGGCCGAAAGGCGUAGUCGAUGGGAAACAGGUUAAUAUUCCUGUACUCGGUGUUACUGCGAAGGGGGGACGGAGAAGGCUAUGUUAGCCGGGCGACGGUUGUCCCGGUUUAAGCAUGUAGGCGGAGAGUUUAGGUAAAUCCGGACUCUUUUUAACGCUGAGGUGUGAUGACGAGGCACUACGGUGCUGAAGUAACAAAUGCCCUGCUUCCAGGAAAAGCCUCUAAGCAUCAGGUAACACGGAAUCGUACCCCAAACCGACACAGGUGGUCAGGUAGAGAAUACCAAGGCGCUUGAGAGAACUCGGGUGAAGGAACUAGGCAAAAUGGUGCCGUAACUUCGGGAGAAGGCACGCUGGCGCGUAGGUGAAGGGACUUGCUCCCGGAGCUGAAGCCAGUCGAAGAUACCAGCUGGCUGCAACUGUUUAUUAAAAACACAGCACUGUGCAAACACGAAAGUGGACGUAUACGGUGUGACGCCUGCCCGGUGCCGGAAGGUUAAUUGAUGGGGUUAUCCGCAAGGAGAAGCUCUUGAUCGAAGCCCCGGUAAACGGCGGCCGUAACUAUAACGGUCCUAAGGUAGCGAAAUUCCUUGUCGGGUAAGUUCCGACCUGCACGAAUGGCGUAAUGAUGGCCAGGCUGUCUCCACCCGAGACUCAGUGAAAUUGAACUCGCUGUGAAGAUGCAGUGUACCCGCGGCAAGACGGAAAGACCCCGUGAACCUUUACUAUAGCUUGACACUGAAUAUUGAACCUUGAUGUGUAGGAUAGGUGGGAGGCUUUGAAGCGUGGACGCCAGUCUGCGUGGAGCCAACCUUGAAAUACCACCCUUUAACGUUUGAUGUUCUAACCUGGCGCCGUGAUCCGGCGUGGGGACAGUGUCUGGUGGGUAGUUUGACUGGGGCGGUCUCCUCCUAAAGAGUAACGGAGGAGCACGAAGGUUAGCUAAUCACGGUCGGACAUCGUGAGGUUAGUGCAAUGGCAUAAGCUAGCUUGACUGCGAGAGUGACGGCUCGAGCAGGUGCGAAAGCAGGUCAUAGUGAUCCGGUGGUUCUGAAUGGAAGGGCCAUCGCUCAACGGAUAAAAGGUACUCCGGGGAUAACAGGCUGAUACCGCCCAAGAGUUCAUAUCGACGGCGGUGUUUGGCACCUCGAUGUCGGCUCAUCACAUCCUGGGGCUGAAGUAGGUCCCAAGGGUACGGCUGUUCGCCGUUUAAAGUGGUACGCGAGCUGGGUUUAGAACGUCGUGAGACAGUUCGGUCCCUAUCUGCCGUGGGCGCUGGAAGAUUGAGAGGGGUUGCUCCUAGUACGAGAGGACCGGAGUGAACGCACCACUGGUGUUCGGGUUGUCAUGCCAAUGGCAUUGCCCGGUAGCUAAGUGCGGAAAAGAUAAGCGCUGAAAGCAUCUAAGCGCGAAACUUGCCUCGAGAUGAAUCUUCCCUGGGCCUUUAAGGCCCCUGAAGGGACGUUGAAGACUACGACGUUGAUAGGCCGGGUGUGUAAGCGCAGCGAUGCGUUGAGCUAACCGGUACUAAUGACCCGUGAGGCUUAACCUUACAACACCAGAAGCGUUCUG
>FP236842.1040989.1044003 Bacteria;Proteobacteria;Gammaproteobacteria;Enterobacterales;Erwiniaceae;Erwinia;Erwinia pyrifoliae
GGUUAAGCGACUAAGCGUACACGGUGGAUGCCCAGGCAGUCAGAGGCGAUGAAGGGCGUGCUAAUCUGCGAUAAGCGUCGGUAAGGUGAUAUGAACCGCAACAACCGACGAUACCCGAAUGGGGAAACCCAGUGCAAUCCGUUGCACUAUCAUGUCAUGAAUACAUAGUGGCAUGAGGCGAACCGGGGGAACUGAAACAUCUAAGUACCCCGAGGAAAAGAAAUCAACCGAGAUUCCCCCAGUAGCGGCGAGCGAACGGGGAACAGCCCAGAACCUGAAUCAGUUUGUGCCUUAGUGGAAGCGUCUGGAAAGUCGCGCAGUAAAGGGUGACAGCCCCGUACACAAAAAGGCACCUGCUGUGAGUUCGAAGAGUAGGGCGGGACACGUGACAUCCUGUCUGAAUAUGGGGGGACCAUCCUCCAAGGCUAAAUACUCCUGACUGACCGAUAGUGAACCAGUACCGUGAGGGAAAGGCGAAAAGAACCCCGGCGAGGGGAGUGAAACAGAACCUGAAACCGUGUACGUACAAGCAGUGGGAGCACCUUCGUGGUGUGACUGCGUACCUUUUGUAUAAUGGGUCAGCGACUUAUAUUCUGUAGCAAGGUUAACCGUAUAGGGGAGCCGCAGGGAAACCGAGUCUUAACUGGGCGUUAAGUUGCAGGGUAUAGACCCGAAACCCGGUGAUCUAGCCAUGGGCAGGUUGAAGGUUGGGUAACACUAACUGGAGGACCGAACCGACUAAUGUUGAAAAAUUAGCGGAUGACUUGUGGCUGGGGGUGAAAGGCCAAUCAAACCGGGAGAUAGCUGGUUCUCCCCGAAAGCUAUUUAGGUAGCGCCUCGUGAACUCAUCUCCGGGGGUAGAGCACUGUUUCGGCCAGGGGGCCAUCCCGGCUUACCGAUCCGAUGCAAACUGCGAAUACCGGAGAAUGUUAUCACGGGAGACACACGGCGGGUGCUAACGUCCGUCGUGAAGAGGGAAACAACCCAGACCGCCAGCUAAGGUCCCAAAGUCAUGGUUAAGUGGGAAACGAUGUGGGAAGGCCCAGACAGCCAGGAUGUUGGCUUAGAAGCAGCCAUCAUUUAAAGAAAGCGUAAUAGCUCACUGGUCGAGUCGGCCUGCGCGGAAGAUGUAACGGGGCUAAACCAUGCACCGAAGCUGCGGCAGCGGACGUAUCACCCGGGCACAUUCACGGUAGUGGAUAACGAUUGACGGAGCGCAGCGACGUCAAUGCGCCCAUUAAAGUCGAGUGGGCCUCGGGAUACGUCCGUUGGGUAGGGGAGCGUUCUGUAAGCCGUCGAAGGUGGACUGUGAGGUCUGCUGGAGGUAUCAGAAGUGCGAAUGCUGACAUAAGUAACGAUAAAGCGGGUGAAAAGCCCGCUCGCCGGAAGACCAAGGGUUCCUGUCCAACGUUAAUCGGGGCAGGGUGAGUCGACCCCUAAGGCGAGGCCGAAAGGCGUAGUCGAUGGGAAACGGGUUAAUAUUCCCGUACUGGGUGUUACUGCGAAGGGGGGACGGAGAAGGCUAUGUUGGCCGGGCGACGGUUGUCCCGGUUUAAGCGUGCAGGCUUGAGUUCCAGGCAAAUCCGGAACUCUUUAAGGCUGAGGCGUGAUGACGAGGCACCACGGUGCUGAAGUAACAAAUGCCCUGCUUCCAGGAAAAGCCUCUAAGCAUCAGGUAACGACCAAUCGUACCCCAAACCGACACAGGUGGUCAGGUAGAGAAUACCAAGGCGCUUGAGAGAACUCGGGUGAAGGAACUAGGCAAAAUGGUGCCGUAACUUCGGGAGAAGGCACGCUGGCGCGUAGGUGAAGCGACUUGCUCGCGGAGCUGAAGCCAGUCGAAGAUACCAGCUGGCUGCAACUGUUUAUUAAAAACACAGCACUGUGCAAACACGAAAGUGGACGUAUACGGUGUGACGCCUGCCCGGUGCCGGAAGGUUAAUUGAUGGGGUUAUCGCGCUGCGAGAAGCUCUUGAUCGAAGCCCCGGUAAACGGCGGCCGUAACUAUAACGGUCCUAAGGUAGCGAAAUUCCUUGUCGGGUAAGUUCCGACCUGCACGAAUGGCGUAAUGAUGGCCAGGCUGUCUCCACCCGAGACUCAGUGAAAUUGAACUCGCUGUGAAGAUGCAGUGUACCCGCGGCAAGACGGAAAGACCCCGUGAACCUUUACUACAGCUUGACACUGAACAUUGAGCCUUGAUGUGUAGGAUAGGUGGGAGGCUUCGAAGCGUGGACGCCAGUCUGCGUGGAGCCAACCUUGAAAUACCACCCUUUAACGUUUGAUGUUCUAACCUGGCGCCGUAAUCCGGCGUGGGGACAGUGUCUGGUGGGUAGUUUGACUGGGGCGGUCUCCUCCCAAAGAGUAACGGAGGAGCACGAAGGUCAGCUAAUCACGGUCGGACAUCGUGAGGUUAGUGCAAUGGCAUAAGCUGGCUUGACUGCGAGAGUGACGGCUCAAGCAGGUGCGAAAGCAGGUCAUAGUGAUCCGGUGGUUCUGAAUGGAAGGGCCAUCGCUCAACGGAUAAAAGGUACUCCGGGGAUAACAGGCUGAUACCGCCCAAGAGUUCAUAUCGACGGCGGUGUUUGGCACCUCGAUGUCGGCUCAUCACAUCCUGGGGCUGAAGUAGGUCCCAAGGGUACGGCUGUUCGCCGUUUAAAGUGGUACGCGAGCUGGGUUUAGAACGUCGUGAGACAGUUCGGUCCCUAUCUGCCGUGGGCGCUGGAAGAUUGAGAGGGGUUGCUCCUAGUACGAGAGGACCGGAGUGAACGCACCGCUGGUGUUCGGGUUGUCAUGCCAAUGGCACUGCCCGGUAGCUAAGUGCGGAAAAGAUAAGCGCUGAAAGCAUCUAAGCGCGAAACUUGCCUCGAGAUGAAUCUUCCCUGGGUCCUUGAGACCCCUGAAGGGACGUUGAAGACGACGACGUUGAUAGGCCGGGUGUGUAAGCGCAGCGAUGCGUUGAGCUAACCGGUACUAAUGACCCGUGAGGCUUAACCUUACAACGCCAGAAGCGUUCUG
>FN666575.313917.316788 Bacteria;Proteobacteria;Gammaproteobacteria;Enterobacterales;Erwiniaceae;Erwinia;unidentified phage
[truncated: 2,846,699 more chars]
