# Supplementary material for: ASVmaker: A New Tool to Improve Taxonomic Identifications for Amplicon Sequencing Data
Source: Plants (Basel). 2023 Oct 25;12(21):3678. doi: 10.3390/plants12213678 (PMC10647208; doi:10.3390/plants12213678)
Supplement: Supplementary file 1 [file plants-12-03678-s001.zip › ASVmaker_paper_archive/16s/origin/Erwinia_RNAcentral.fasta]

>URS0000000681_59814 Pantoea dispersa bacterial SSU rRNA
AGAGTTTGATCCTGGCTCAGATTGAACGCTGGCGGCAGGCCTAACACATGCAAGTCGAAC
GGCAGCACAGAAGAGCTTGCTCTTTGGGTGGCGAGTGGCGGACGGGTGAGTAATGTCTGG
GAAACTGCCCGATGGAGGGGGATAACTACTGGAAACGGTAGCTAATACCGCATAACGTCG
CAAGACCAAAGTGGGGGACCTTCGGGCCTCACACCATCGGATGTGCCCAGATGGGATTAG
CTAGTAGGTGGGGTAATGGCTCACCTAGGCGACGATCCCTAGCTGGTCTGAGAGGATGAC
CAGCCACACTGGAACTGAGACACGGTCCAGACTCCTACGGGAGGCAGCAGTGGGGAATAT
TGCACAATGGGCGCAAGCCTGATGCAGCCATGCCGCGTGTATGAAGAAGCCTTCGGGTTG
TAAAGTACTTTCAGCGGGGAGGAAGGCGGTGAGGTTAATAACCTCGCCGATTGACGTTAC
CCGCAGAAGAAGCACCGGCTAACTCCGTGCCAGCAGCCGCGGTAATACGGAGGGTGCAAG
CGTTAATCGGAATTACTGGGCGTAAAGCGCACGCAGGCGGTCTGTTAAGTCAGATGTGAA
ATCCCCGGGCTTAACCTGGGAACTGCATTTGAAACTGGCAGGCTTGAGTCTCGTAGAGGG
GGGTAGAATTCCAGGCGTAGCGGTGAAATGCGTAGAGATCTGGAGGAATACCGGTGGCGA
AGGCGGCCCCCTGGACGAAGACTGACGCTCAGGTGCGAAAGCGTGGGGAGCAAACAGGAT
TAGATACCCTGGTAGTCCACGCCGTAAACGATGTCGACTTGGAGGTTGTGCCCTTGAGGC
GTGGCTTCCGGAGCTAACGCGTTAAGTCGACCGCCTGGGGAGTACGGCCGCAAGGTTAAA
ACTCAAATGAATTGACGGGGGCCCGCACAAGCGGTGGAGCATGTGGTTTAATTCGATGCA
ACGCGAAGAACCTTACCTGGCCTTGACATCCAGAGAACTTAGCAGAGATGCTTTGGTGCC
TTCGGGAACTCTGAGACAGGTGCTGCATGGCTGTCGTCAGCTCGTGTTGTGAAATGTTGG
GTTAAGTCCCGCAACGAGCGCAACCCTTATCCTTTGTTGCCAGCGGCTCGGCCGGGAACT
CAAAGGAGACTGCCGGTGATAAACCGGAGGAAGGTGGGGATGACGTCAAGTCATCATGGC
CCTTACGGCCAGGGCTACACACGTGCTACAATGGCGCATACAAAGAGAAGCGACCTCGCG
AGAGCAAGCGGACCTCATAAAGTGCGTCGTAGTCCGGATTGGAGTCTGCAACTCGACTCC
ATGAAGTCGGAATCGCTAGTAATCGTAGATCAGAATGCTACGGTGAATACGTTCCCGGGC
CTTGTACACACCGCCCGTCACACCATGGGAGTGGGTTGCAAAAGAAGTAGGTAGCTTAAC
CTTCGGGAGGGCGCTTACCACTTTGTGATTCATGACTGGGGTGAAGTCGTAACAAGGTAA
CCGTA
>URS0000000D1C_1034256 Pantoea sp. DJM2A6 bacterial SSU rRNA
CTTGAGGAGTGGCTTCCGGAGCTAACGCGTTAAGTCGACCGCCTGGGGAGTACGGCCGCA
AGGTTAAAACTCAAATGAATTGACGGGGGCCCGCACAAGCGGTGGAGCATGTGGTTTAAT
TCGATGCAACGCGAAGAACCTTACCTACTCTTGACATCCAGCGAATTCGGCAGAGATGCC
TTAGTGCCTTCGGGAACGCTGAGACAGGTGCTGCATGGCTGTCGTCAGCTCGTGTTGTGA
AATGTTGGGTTAAGTCCCGCAACGAGCGCAACCCTTATCCTTTGTTGCCAGCACGTAATG
GTGGGAACTCAAAGGAGACTGCCGGTGATAAACCGGAGGAAGGTGGGGATGACGTCAAGT
CATCATGGCCCTTACGAGTAGGGCTACACACGTGCTACAATGGCGCATACAAAGAGAAGC
GACCTCGCGAGAGCAAGCGGACCTCACAAAGTGCGTCGTAGTCCGGATCGGAGTCTGCAA
CTCGACTCCGTGAAGTCGGAATCGCTAGTAATCGTGGATCAGAATGCCACGGTGAATACG
TTCCCGGGCCTTGTACACACCGCCCGTCACACCATGGGAGTGGGTTGCAAAAGAAGTAGG
TAGCTTAACCTTCGGGAGGGCGCTTACCACTTTGTGATTCATGACTGGGGTGAAGTC
>URS0000001811_1005057 Buchnera aphidicola str. Ua (Uroleucon ambrosiae) tRNA-Asp (GTC) (tRNA-Asp-GTC-1-1)
GGTGCGGTAGTTCAGTTGGTTAGAATACCGGCCTGTCACGCCGGGGGTCACGGGTTCGAG
CCCCGTCCGCACCG
>URS0000001811_1009856 Buchnera aphidicola str. USDA (Myzus persicae) tRNA-Asp (GTC) (tRNA-Asp-GTC-1-1)
GGTGCGGTAGTTCAGTTGGTTAGAATACCGGCCTGTCACGCCGGGGGTCACGGGTTCGAG
CCCCGTCCGCACCG
>URS0000001811_1009857 Buchnera aphidicola str. W106 (Myzus persicae) tRNA-Asp (GTC) (tRNA-Asp-GTC-1-1)
GGTGCGGTAGTTCAGTTGGTTAGAATACCGGCCTGTCACGCCGGGGGTCACGGGTTCGAG
CCCCGTCCGCACCG
>URS0000001811_1009858 Buchnera aphidicola str. G002 (Myzus persicae) tRNA-Asp (GTC) (tRNA-Asp-GTC-1-1)
GGTGCGGTAGTTCAGTTGGTTAGAATACCGGCCTGTCACGCCGGGGGTCACGGGTTCGAG
CCCCGTCCGCACCG
>URS0000001811_1009859 Buchnera aphidicola str. F009 (Myzus persicae) tRNA-Asp (GTC) (tRNA-Asp-GTC-1-1)
GGTGCGGTAGTTCAGTTGGTTAGAATACCGGCCTGTCACGCCGGGGGTCACGGGTTCGAG
CCCCGTCCGCACCG
>URS0000001811_118118 Buchnera aphidicola (Uroleucon sonchi) tRNA-Asp
GGTGCGGTAGTTCAGTTGGTTAGAATACCGGCCTGTCACGCCGGGGGTCACGGGTTCGAG
CCCCGTCCGCACCG
>URS0000001811_98795 Buchnera aphidicola (Myzus persicae) tRNA-Asp
GGTGCGGTAGTTCAGTTGGTTAGAATACCGGCCTGTCACGCCGGGGGTCACGGGTTCGAG
CCCCGTCCGCACCG
>URS000000249F_1220103 Pantoea sp. NCCP-509 bacterial SSU rRNA
TGCAGTCGGACGGTAGCACAGAGGAGCTTGCTCCTCGGGTGACGAGTGGCGGACGGGTGA
GTAATGTCTGGGGATCTGCCCGATAGAGGGGGATAACCACTGGAAACGGTGGCTAATACC
GCATAACGTCGCAAGACCAAAGAGGGGGACCTTCGGGCCTCTCACTATCGGATGAACCCA
GATGGGATTAGCTAGTAGGCGGGGTAACGGCCCACCTAGGCGACGATCCCTAGCTGGTCT
GAGAGGATGACCAGCCACACTGGAACTGAGACACGGTCCAGACTCCTACGGGAGGCAGCA
GTGGGGAATATTGCACAATGGGCGCAAGCCTGATGCAGCCATGCCGCGTGTATGAAGAAG
GCCTTCGGGTTGTAAAGTACTTTCAGCGGGGAGGAAGGCAGTGAGGTTAATAACCTTACT
GATTGACGTTACCCGCAGAAGAAGCACCGGCTAACTCCGTGCCAGCAGCCGCGGTAATAC
GGAGGGTGCAAGCGTTAATCGGAATTACTGGGCGTAAAGCGCACGCAGGCGGTCTGTTAA
GTCAGATGTGAAATCCCCGGGCTTAACCTGGGAACTGCATTTGAAACTGGCAGGCTTGAG
TCTCGTAGAGGGGGGTAGAATTCCAGGTGTAGCGGTGAAATGCGTAGAGATCTGGAGGAA
TACCGGTGGCGAAGGCGGCCCCCTGGACGAAGACTGACGCTCATGTGCGAAAGCGTGGGG
AGCAAACAGGATTAGATACCCTGGTAGTCCACGCCGTAAACGATGTCGACTTGGAGGTTG
TTCCCTTGAGGAGTGGCTTCCGGAGCTAACGCGTTAAGTCGACCGCCTGGGGAGTACGGC
CGCAAGGTTAAAACTCAAATGAATTGACGGGGGCCCGCACAAGCGGTGGAGCATGTGGTT
TAATTCGATGCAACGCGAAGAACCTTACCTACTCTTGACATCCACAGAATTCGGCAGAGA
TGCCTTAGTGCCTTCGGGAACTGTGAGACAGGTGCTGCATGGCTGTCGTCAGCTCGTGTT
GTGAAATGTTGGGTTAAGTCCCGCAACGAGCGCAACCCTTATCCTTTGTTGCCAGCGATT
CGGTCGGGAACTCAAAGGAGACTGCCGGTGATAACCGGA
>URS00000026D1_69393 Pantoea sp. partial 23S ribosomal RNA
TTAGCGACTAAGCGTACACGGTGGATGCCCTGGCAGTCAGAGGCGATGAAGGACGTGCTA
ATCTGCGAAAAGCGCCGGCGAGGTGATATGAACCCTTGACCCGGCGATGTCCGAATGGGG
AAACCCAGTGTGATTCCGTCACACTATCGTTAACTGAATACATAGGTTAACGAGGCGAAC
CGGGGGAACTGAAACATCTAAGTACCCCGAGGAAAAGAAATCAACCGAGATTCCCCCAGT
AGCGGCGAGCGAACGGGGAGCAGCCCGGAGTCTGAATCAGCTTGTGTGTTAGTGGAACGG
TCTGGAAAGTCCGACGGTACAGGGTGATAGTCCCGTACACGAAAGCACACAGGTTGTGAA
CTCGAAGAGTAGGGCGGGACACGTGGTATCCTGTCTGAATATGGGGGGACCATCCTCCAA
GGCTAAATACTCCTGACTGACCGATAGTGAACCAGTACCGTGAGGGAAAGGCGAAAAGAA
CCCCGGCGAGGGGAGTGAAAAAGAACCTGAAACCGTGTACGTACAAGCAGTGGGAGCCTC
TTTATGGGGTGACTGCGTACCTTTTGTATAATGGGTCAGCGACTTATATTCTGTAGCAAG
GTTAACCGTATAGGGGAGCCGAAGGGAAACCGAGTCTTAACTGGGCGTTAAGTTGCAGGG
TATAGACCCGAAACCCGGTGATCTAGCCATGGGCAGGTTGAAGGTTGGGTAACACTAACT
GGAGGACCGAACCGACTAATGTTGAAAAATTAGCGGATGACCTGTGGCTGGGGGTGAAAG
GCCAATCAAACCGGGAGATAGCTGGTTCTCCCCGAAAGCTATTTAGGTAGCGCCTCGTGA
ACTCATCTTCGGGGGTAGAGCACTGTTTCGGCTAGGGGGCCATCCCGGCTTACCAACCCG
ATGCAAACTGCGAA
>URS00000026D1_92488 Pantoea endophytica bacterial LSU rRNA
TTAGCGACTAAGCGTACACGGTGGATGCCCTGGCAGTCAGAGGCGATGAAGGACGTGCTA
ATCTGCGAAAAGCGCCGGCGAGGTGATATGAACCCTTGACCCGGCGATGTCCGAATGGGG
AAACCCAGTGTGATTCCGTCACACTATCGTTAACTGAATACATAGGTTAACGAGGCGAAC
CGGGGGAACTGAAACATCTAAGTACCCCGAGGAAAAGAAATCAACCGAGATTCCCCCAGT
AGCGGCGAGCGAACGGGGAGCAGCCCGGAGTCTGAATCAGCTTGTGTGTTAGTGGAACGG
TCTGGAAAGTCCGACGGTACAGGGTGATAGTCCCGTACACGAAAGCACACAGGTTGTGAA
CTCGAAGAGTAGGGCGGGACACGTGGTATCCTGTCTGAATATGGGGGGACCATCCTCCAA
GGCTAAATACTCCTGACTGACCGATAGTGAACCAGTACCGTGAGGGAAAGGCGAAAAGAA
CCCCGGCGAGGGGAGTGAAAAAGAACCTGAAACCGTGTACGTACAAGCAGTGGGAGCCTC
TTTATGGGGTGACTGCGTACCTTTTGTATAATGGGTCAGCGACTTATATTCTGTAGCAAG
GTTAACCGTATAGGGGAGCCGAAGGGAAACCGAGTCTTAACTGGGCGTTAAGTTGCAGGG
TATAGACCCGAAACCCGGTGATCTAGCCATGGGCAGGTTGAAGGTTGGGTAACACTAACT
GGAGGACCGAACCGACTAATGTTGAAAAATTAGCGGATGACCTGTGGCTGGGGGTGAAAG
GCCAATCAAACCGGGAGATAGCTGGTTCTCCCCGAAAGCTATTTAGGTAGCGCCTCGTGA
ACTCATCTTCGGGGGTAGAGCACTGTTTCGGCTAGGGGGCCATCCCGGCTTACCAACCCG
ATGCAAACTGCGAA
>URS0000002A37_69222 Erwinia mallotivora bacterial SSU rRNA
ATGCAAGTCGAACGGTAGCACAGAGGAGCTTGCTCCCCGGGTGACGAGTGGCGGACGGGT
GAGTAATGTCTGGGAAACTGCCCGATGGAGGGGGATAACTACTGGAAACGGTAGCTAATA
CCGCATAACGTCGCGAGACCAAAGTGGGGGACCTTCGGGCCTCACACCATCGGATGTGCC
CAGGTGGGATTAGCTGGTTGGTGAGGTAACGGCTCACCAGGGCGACTATCCCTAGCTGGT
CTGGAGGGATGCCCAGCCCAATTGGAACTGAGACACGGTCCAAGATTCTTACGGGAGGCA
GCAGGGGGGAATATTGCACAATGGGCGCAAGCCTGATGCAACCATGCCGCGTGTATGAAG
AAGGCCTTTCGGTTTGTAAAGTACTTTCAGCGGGGAAGAAAGGTGGTGAGGTTAATAACC
TTATCAATTGACGTTACCCGCAGAAGAAGCACCGGCTAACTCCGTGCCAGCAGCCGCGGT
AATACGGAGGGTGCAAGCGTTAATCGGAATTACTGGGCGTAAAGCGCACGCAGGCGGTCT
GTTAAGTCAGATGTGAAATCCCCGGGCTTAACCTGGGAACTGCATTTGAAACTGGCAGGC
TTGAGTCTTGTAGAGGGGGGTAGAATTCCAGGTGTAGCGGTGAAATGCGTAGAGATCTGG
AGGAATACCGGTGGCGAAGGCGGCCCCCTGGACAAAGACTGACGCTCAGGTGCGAAAGCG
TGGGGAGCAAACAGGATTAGATACCCTGGTAGTCCACGCCGTAAACGATGTCGATTTGGA
GGTTGTGCCCTTGAGGCGTGGCTTCCGTAGCTAACGCGTTAAATCGACCGCCTGGGAGAG
TACGGCCGCAAGGTTAAAACTCATAATGAATTGACGGGGGGCCCGCACAAGCGGTGGAGC
ATGTGGTTTAATTCTGATGCAACGCGAAGAACCCTTTACCTGGCCCTTTTGACATCCACG
GAAGACCTCAGAGATGGGGGTTTGTTGTGCCTTCGGGAACCGTGAGACAGGTGCTGCATG
GCTGTCGTCAGCTCGTGTTGTGAAATGTTGGGTTAAGTCCCGCAACGAGCGCAACCCTTA
TCCTTTGTTGCCATCGGTTCGGCCGGGAACTCAAAGGAGACTGCCGGTGATAAACCGGAG
GAAGGTGGGGATGACGTCAAGTCATCATGGCCCTTACGGCCAGGGCTACACACGTGCTAC
AATGGCGCATACAAAGAGAAGCGACCTCGCGAGAGCAAGCGGACCTCATAAAGTGCGTCG
TAGTCCGGATCGGAGTCTGCAACTCGACTCCGTGAAGTCGGAATCGCTAGTAATCGTGGA
TCAGAATGCCACGGTGAATACGTTCCCGGGCCTTGTACACACCGCCCGTCACACCATGGG
AGTGGGTTGCAAAAGAAGTAGGTAGCTTAACCTTCGGGAGGGCGCTACCACTTTGGATTC
AGGGGGG
>URS0000002A61_453311 Erwinia sp. Ellin6122 bacterial SSU rRNA
CGAGTGGCGGACGGGTGAGTAATNTCTGGGGATCTGCCCGATGGAGGGGGATAACTACTG
GAAACGGTAGCTAATACCGCATAATGTCGCAAGACCCAAAGTGGGGGACCTTCGGGCCTC
ACGCCATCGGATGAACCCCAGATGGGATTAGCTGGTAGGTGAGGTAATGGCTCACCTAGG
CGACGATCCCTAGCTGGTCTGAGAGGATGACCAGCCACACTGGAACTGAGACACGGTCCA
GACTCCTACGGGAGGCAGCAGTGGGGAATATTGCACAATGGGCGCAAGCCTGATGCAGCC
ATGCCGCGTGTATGAAGAAGGCCTTCGGGTTGTAAAGTACTTTCAGCGGGGAGGAAGGGG
ATTAAGTTAACAGCTTAGTT
>URS0000002B7D_545158 Pantoea sp. Y1-15-5 bacterial SSU rRNA
TGCAAGTCGGACGGTAGCACAGAGGAGCTTGCTCCTCGGGTGACGAGTGGCGGACGGGTG
AGTAATGTCTGGGGATCTGCCCGATAGAGGGGGATAACCACTGGAAACGGTGGCTAATAC
CGCATAACGTCGCAAGACCAAAGAGGGGGACCTTCGGGCCTCTCACTATCGGATGAACCC
AGATGGGATTAGCTAGTAGGCGGGGTAACGGCCCACCTAGGCGACGATCCCTAGCTGGTC
TGAGAGGATGACCAGCCACACTGGAACTGAGACACGGTCCAGACTCCTACGGGAGGCAGC
AGTGGGGAATATTGCACAATGGGCGCAAGCCTGATGCAGCCATGCCGCGTGTATGAAGAA
GGCCTTCGGGTTGTAAAGTACTTTCAGCGGGGAGGAAGGCGATGTGGTTAATAACCGCGT
CGATTGACGTTACCCGCAGAAGAAGCACCGGCTAACTCCGTGCCAGCAGCCGCGGTAATA
CGGAGGGTGCAAGCGTTAATCGGAATTACTGGGCGTAAAGCGCACGCAGGCGGTCTGTTA
AGTCAGATGTGAAATCCCCGGGCTTAACCTGGGAACTGCATTTGAAACTGGCAGGCTTGA
GTCTCGTAGAGGGGGGTAGAATTCCAGGTGTAGCGGTGAAATGCGTAGAGATCTGGAGGA
ATACCGGTGGCGAAGGCGGCCCCCTGGACGAAGACTGACGCTCAGGTGCGAAAGCGTGGG
GAGCAAACAGGATTAGATACCCTGGTAGTCCACGCCGTAAACGATGTCGACTTGGAGGTT
GTTCCCTTGAGGAGTGGCTTCCGGAGCTAACGCGTTAAGTCGACCGCCTGGGGAGTACGG
CCGCAAGGTTAAAACTCAAATGAATTGACGGGGGCCCGCACAAGCGGTGGAGCATGTGGT
TTAATTCGATGCAACGCGAAGAACCTTACCTACTCTTGACATCCAGAGAACTTAGCAGAG
ATGCTTTGGTGCCTTCGGGAACTCTGAGACAGGTGCTGCATGGCTGTCGTCAGCTCGTGT
TGTGAAATGTTGGGTTAAGTCCCGCAACGAGCGCAACCCTTATCCTTTGTTGCCAGCGAT
TCGGTCGGGAACTCAAAGGAGACTGCCGGTGATAAACCGGAGGAAGGTGGGGATGACGTC
AAGTCATCATGGCCCTTACGAGTAGGGCTACACACGTGCTACAATGGCGCATACAAAGAG
AAGCGACCTCGCGAGAGCAAGCGGACCTCATAAAGTGCGTCGTAGTCCGGATCGGAGTCT
GCAACTCGACTCCGTGAAGTCGGAATCGCTAGTAATCGTGGATCAGAATGCCACGGTGAA
TACGTTCCCGGGCCTTGTACACACCGCCCGTCACACCATGGGAGTGGGTTGCAAAAGAAG
TAGGTAGCTTAACCTTCGGGAGGGCGCTT
>URS0000002D72_871009 Pantoea sp. NCCP-116 bacterial SSU rRNA
AGGGAGGTGTTCATCATGGAATTCCCCTCCAAACAAATAGGATTTTTTGTTCNCTGTAGT
TTTGGATCCGGCTCAGATTGAACGCTGGCGGCAGGCCTAACACATGCAAGTCGGACGGTA
GCACAGAGGAGCTTGCTCCTCGGGTGACGAGTGGCGGACGGGTGAGTAATGTCTGGGGAT
CTGCCCGATAGAGGGGGATAACCACTGGAAACGGTGGCTAATACCGCATAACGTCGCAAG
ACCAAAGAGGGGGACCTTCGGGCCTCTCACTATCGGATGAACCCAGATGGGATTAGCTAG
TAGGCGGGGTAACGGCCCACCTAGGCGACGATCCCTAGCTGGTCTGAGAGGATGACCAGC
CACACTGGAACTGAGACACGGTCCAGACTCCTACGGGAGGCAGCAGTGGGGAATATTGCA
CAATGGGCGCAAGCCTGATGCAGCCATGCCGCGTGTATGAAGAAGGCCTTCGGGTTGTAA
AGTACTTTCAGCGGGGAGGAAGGCAGTGAGGTTAATAACCTTACTGATTGACGTTACCCG
CAGAAGAAGCACCGGCTAACTCCGTGCCAGCAGCCGCGGTAATACGGAGGGTGCAAGCGT
TAATCGGAATTACTGGGCGTAAAGCGCACGCAGGCGGTCTGTTAAGTCAGATGTGAAATC
CCCGGGCTTAACCTGGGAACTGCATTTGAAACTGGCAGGCTTGAGTCTCGTAGAGGGGGG
TAGAATTCCAGGTGTAGCGGTGAAATGCGTAGAGATCTGGAGGAATACCGGTGGCGAAGG
CGGCCCCCTGGACGAAGACTGACGCTCAGGTGCGAAAGCGTGGGGAGCAAACAGGATTAG
ATACCCTGGTAGTCCACGCCGTAAACGATGTCGACTTGGAGGTTGTTCCCTTGAGGAGTG
GCTTCCGGAGCTAACGCGTTAAGTCGACCGCCTGGGGAGTACGGCCGCAAGGTTAAAACT
CAAATGAATTGACGGGGGCCCGCACAAGCGGTGGAGCATGTGGTTTAATTCGATGCAACG
CGAAGAACCTTACCTACTCTTGACATCCACGGAATTCGGCAGAGATGCCTTAGTGCCTTC
GGGAACCGTGAGACAGGTGCTGCATGGCTGTCGTCAGCTCGTGTTGTGAAATGTTGGGTT
AAGTCCCGCAACGAGCGCAACCCTTATCCTTTGTTGCCAGCGATTCGGTCGGGAACTCAA
AGGAGACTGCCGGTGATAAACCGGAGGAAGGTGGGGATGACGTCAAGTCATCATGGCCCT
TACGAGTAGGGCTACACACGTGCTACAATGGCGCATACAAAGAGAAGCGACCTCGCGAGA
GCAAGCGGACCTCATAAAGTGCGTCGTAGTCCGGATCGGAGTCTGCAACTCGACTCCGTG
AAGTCGGAATCGCTAGTAATCGTGGATCAGAATGCCACGGTGAATACGTTCCCGGGGCCT
TGTACACACCGCCCGTCACACCATGGGAGTGGGTTGCAAAAGAAGTAGGTAGCTTAACCT
TCGGGAGGGCGCTTACCACTTTGTGATTCATGACTGGGGTGA
>URS00000030CF_1034248 Pantoea sp. DJM1F12 bacterial SSU rRNA
CTTGAGGCGTGGCTTCCGGAGCTAACGCGTTAAGTCGACCGCCTGGGGAGTACGGCCGCA
AGGTTAAAACTCAAATGAATTGACGGGGGCCCGCACAAGCGGTGGAGCATGTGGTTTAAT
TCGATGCAACGCGAAGAACCTTACCTGGCCTTGACATCCAGAGAACTTAGCAGAGATGCT
TTGGTGCCTTCGGGAACTCTGAGACAGGTGCTGCATGGCTGTCGTCAGCTCGTGTTGTGA
AATGTTGGGTTAAGTCCCGCAACGAGCGCAACCCTTATCCTTTGTTGCCAGCGGCTCGGC
CGGGAACTCAAAGGAGACTGCCGGTGATAAACCGGAGGAAGGTGGGGATGACGTCAAGTC
ATCATGGCCCTTACGGCCAGGGCTACACACGTGCTACAATGGCGCATACAAAGAGAAGCG
ACCTCGCGAGAGCAAGCGGACCTCATAAAGTGCGTCGTAGTCCGGATTGGAGTCTGCAAC
TCGACTCCATGAAGTCGGAATCGCTAGTAATCGTAGATCAGAATGCTACGGTGAATACGT
TCCCGGGCCTTGTACACACCGCCCGTCACACCATGGGAGTGGGTTGCAAAAGAAGTAGGT
AGCTTAACCTTCGGGAGGGCGCTTACCACTTTGTGATTCATGACTGGGGTGAAGTC
>URS00000033C7_932180 Erwinia sp. A88tronco1 bacterial SSU rRNA
CATGCAAGTCGAACGGTAGCACAGAGAGCTTGCTCTTGGGTGACGAGTGGCGGACGGGTG
AGTAATGTCTGGGAAACTGCCCGATGGAGGGGGATAACCACTGGAAACGGTGGCTAATAC
CGCATAATCTCGCGAGAGCAAAGTGGGGGACCTTCTGGCCTCACGCCATCGGATGTGCCC
AGATGGGATTAGCTTGTTGGTGGGGTAAAGGCTCACCAAGGCGACGATCCCTAGCTGGTC
TGAGAGGATGACCAGCCACACTGGAACTGAGACACGGTCCAGACTCCTACGGGAGGCAGC
AGTGGGGAATATTGCACAATGGGCGCAAGCCTGATGCAGCCATGCCGCGTGTATGAAGAA
GGCCTTCGGGTTGTAAAGTACTTTCAGCGGGGAGGAAGGTGATGAGGTTAATAACCGTAT
CAATTGACGTTACCCGCAGAAGAAGCACCGGCTAACTCCGTGCCAGCAGCCGCGGTAATA
CGGAGGGTGCAAGCGTT
>URS0000003558_218084 uncultured Pantoea sp. bacterial SSU rRNA
AACCGGATTAGATACCCTGGTAGTTCACGCGTTAAACGATGTCGACTTGGAGGTTGTTCC
CCTTGAGGAAGTGGCTTCCGGAGCTAACGCGTTAAGTCGACCGCCTGGGGGAGTACGGCC
GCAAGGTTAAAACTCAAATGAATTGACGGGGGCCCGCACAACGGTGGAGCATGTGGTTTA
ATTCGATGCAACGCGAAGAACCTTACCTACCCTTGACATCCAGCGAACTTAGCAGAGATG
CTTTGGTGCCTTCGGGAACGCTGAGACAGGTGCTGCATGGCTGTCGTCAGCTCGTGTTGT
GAAATGTTGGGTTAAGTCCCGCAACGAGCGCAACCCTTATCCTTTGTTGCCAGCGATTCG
GTCGGGAACTCAAAGGAGACTGCCGGTGATAAACCGGAGGAAGGTGGGGATGACGTCAAG
TCATCATGGCCCTTACGAGTAGGGCTACACACGTGCTACAATGGCGCATACAAAGAGAAG
CGACCTCGCGAGAGCAAGCGGACCTCACAAAGTGCGTCGTAGTCCGGATCGGAGTCTGCA
ACTCGACTCCGTGAAGTCGGAATTCGCTAGTAATTCG
>URS000000389E_1029607 Erwinia sp. IMCC12905 bacterial SSU rRNA
TGAACGCTGGCGGCAGGCCTAACACATGCAAGTCGAGCGGTAGCACAGAGGAGCTTGCTC
TTTGGGTGACGAGCGGCGGACGGGTGAGTAATGTCTGGGAAACTGCCTGATGGAGGGGGA
TAACTACTGGAAACGGTAGCTAATACCGCATAACGTCGCAAGACCAAAGTGGGGGACCTT
CGGGCCTCACACCATCGGATGTGCCCAGATGGGATTAGCTAGTAGGTGGGGTAATGGCTC
ACCTAGGCGACGATCCCTAGCTGGTCTGAGAGGATGACCAGCCACACTGGAACTGAGACA
CGGTCCAGACTCCTATGGGAGGCAGCAGTGGGGAATATTGCACAATGGGCGCAAGCCTGA
TGCAGCCATGCCGCGTGTATGAAGAAGGCCTTCGGGTTGTAAAGTACTTTCAGCGGGGAG
GAAGGCGGTGCAGTTAATAACCTTGTCGATTGACGTTACCCCCAGAAGAAGCACCGGCTA
ACTCCGTGCCAGCAGCCGCGGTAATACGGAGGGTGCAAGCGTTAATCGGAATTACTGGGC
GTAAGGCGCACGCAGGCGTTCTGTCAAGTCGGATGTGAAATCCCCGGGCTTAACCTGGGA
ACTGCATTTGATACTGGCAGTCTTGAGTCTTGTAGAGGGGGGTAGAATTCCAGGTGTAGC
GGTGAAATGCGTAGATATCTGGAGGAATACCGGTGGCGAAGGCGGCCCCCTGGACAAAGA
CTGACGCTCAGGTGCGCAAGCGTGGGGAGCAAACAGGATTAGATACCCTGGTAGTCCACG
CCGTAAACGATGTTGACTTGGAGGTTGTTCCCTTGAGGAGTGGACTAAGGAGCTAAAGTG
TTAAGTCGACCGCCTGGGGAGTACGGCCGGAAGGTTAAAACTCAAATGAATTGACGGGGG
CCCCCACAAGCGGTGGATTATGTGGTTTAATTCGATGCAACGCGAACAACCTTACCAACT
CTTGGGGTCCAGAGAACTTTGCAGAGATGCTTTGGTGCCTTCGGGAACTCTGAGACAGGT
GCTGCATCGCTGTCTTCAGCTCGTGTGGGTAAATGTTGGGTTAAGTCCCGCAACGAGCCC
AACCCTTATCCTTTGTTGCCAGCGGTTCGGCCGGGAACTCTAAGGAGACTGCCAGTGATA
AACTGGAGGAAGGTGGGGATGACGTCAAGTCATCATGGCCCTTACGAGTTGGGCTACACA
CGTAATACAATGGCATATACAAAGAGAAACTACACCGCGAGAGCAAGCGGACCTCGTAAA
GTATGTCGTAGTCCGGATCGGAGTCTGCAACTCGACTCCGTGAAGTCGGAATCGCTAGTA
ATCGTGGATCAGAATGCCACGGTGAATACGTTCCCGGGCCTTGTACACACCGCCCGTCAC
ACCATGGGAGTGGGTTGCAAAAGAAGTAGGTAGCTTAACCTTCG
>URS0000003ACA_549 Pantoea agglomerans bacterial SSU rRNA
CGGACGGTAGCACAGAGAGCTTGCTCTTGGGTGACGAGTGGCGGACGGGTGAGTAATGTC
TGGGGATCTGCCCGATAGAGGGGGATAACCACTGGAAACGGTGGCTAATACCGCATAACG
TCGCAAGACCAAAGAGGGGGACCTTCGGGCCTCTCACTATCGGATGAACCCAGATGGGAT
TAGCTAGTAGGCGGGGTAATGGCCCACCTAGGCGACGATCCCTAGCTGGTCTGAGAGGAT
GACCAGCCACACTGGAACTGAGACACGGTCCAGACTCCTACGGGAGGCAGCAGTGGGGAA
TATTGCACAATGGGCGCAAGCCTGATGCAGCCATGCCGCGTGTATGAAGAAGGCCTTCGG
GTTGTAAAGTACTTTCAGCGGGGAGGAAGGCGACGGGGTTAATAACCCTGTCGATTGACG
TTACCCGCAGAAGAAGCACCGGCTAACTCCGTGCCAGCAGCCGCGGTAATACGGAGGGTG
CAAGCGTTAATCGGAATTACTGGGCGTAAAGCGCACGCAGGCGGTCTGTTAAGTCAGATG
TGAAATCCCCGGGCTTAACCTGGGAACTGCATTTGAAACTGGCAGGCTTGAGTCTTGTAN
AGGGGGGTAGAATTCCAGGTGTAGCGGTGAAATGCGTAGAGATCTGGANGAATACCGGTG
GCGAAGGCGGCCCCCTGNT
>URS0000003BAB_59814 Pantoea dispersa bacterial SSU rRNA
GCGTAAGCGCACGCAGGGCGGTCTGTTAAGTCAGATGTGAAATCCCCGGGCTTAACCTGG
GAACTGCATTTGAAACTGGCAGGCTTGAGTCTCGTAGAGGGGGGTAGAATTCCAGGTGTA
GCGGTGAAATGCGTAGAGATCTGGAGGAATACCGGTGGCGAAGGCGGCCCCCTGGACGAA
GACTGACGCTCAGGTGCGAAAGCGTGGGGAGCAAACAGGATTAGATACCCTGGTAGTCCA
CGCCGTAAACGATGTCGACTTGGAGGTTGTGCCCTTGAGGCGTGGCTTCCGGAGCTAACG
CGTTAAGTCGACCGCCTGGGGAGTACGGCCGCAAGGTTAAAACTCAAATGAATTGACGGG
GGCCCGCACAAGCGGTGGAGCATGTGGTTTAATTCGATGCAACGCGAAGAACCTTACCTG
GCCTTGACATCCAGAGAACTTAGCAGAGATGCTTTGGTGCCTTCGGGAACTCTGAGACAG
GTGCTGCATGGCTGTCGTCAGCTCGTGTTGTGAAATGTTGGGTTAAGTCCCGCAACGAGC
GCAACCCTTATCCTTTGTTGCCAGCGGTTCGGCCGGGAACTCAAAGGAGACTGCCGGTGA
TAAACCGGAGGAAGGTGGGGATGACGT
>URS00000042EC_553 Pantoea ananatis bacterial SSU rRNA
AGAGTTTGATCATGGCTCAGATTGAACGCTGGCGGCAGGCCTAACACATGCAAGTCGGAC
GGTAGCACAGAGGAGCTTGCTCCTCGGGTGACGAGTGGCGGACGGGTGAGTAATGTCTGG
GGATCTGCCCGATAGAGGGGGATAACCACTGGAAACGGTGGCTAATACCGCATAACGTCG
CAAGACCAAAGAGGGGGACCTTCGGGCCTCTCACTATCGGATGAACCCAGATGGGATTAG
CTAGTAGGCGGGGTAACGGCCCACCTAGGCGACGATCCCTAGCTGGTCTGAGAGGATGAC
CAGCCACACTGGAACTGAGACACGGTCCAGACTCCTACGGGAGGCAGCAGTGGGGAATAT
TGCACAATGGGCGCAAGCCTGATGCAGCCATGCCGCGTGTATGAAGAAGGCCTTCGGGTT
GTAAAGTACTTTCAGCGGGGAGGAAGGCGATAAGGTTAATAACCGCGTCGATTGACGTTA
CCCGCAGAAGAAGCACCGGCTAACTCCGTGCCAGCAGCCGCGGTAATACGGAGGGTGCAA
GCGTTAATCGGAATTACTGGGCGTAAAGCGCACGCAGGCGGTCTGTTAAGTCAGATGTGA
AATCCCCGGGCTTAACCTGGGAACTGCATTTGAAACTGGCAGGCTTGAGTCTCGTAGAGG
GGGGTAGAATTCCAGGTGTAGCGGTGAAATGCGTAGAGATCTGGAGGAATACCGGTGGCG
AAGGCGGCCCCCTGGACGAAGACTGACGCTCAGGTGCGAAAGCGTGGGGAGCAAACAGGA
TTAGATACCCTGGTAGTCCACGCCGTAAACGATGTCGACTTGGAGGTTGTTCCCTTGAGG
AGTGGCTTCCGGAGCTAACGCGTTAAGTCGACCGCCTGGGGAGTACGGCCGCAAGGTTAA
AACTCAAATGAATTGACGGGGGCCCGCACAAGCGGTGGAGCATGTGGTTTAATTCGATGC
AACGCGAAGAACCTTACCTACTCTTGACATCCACAGAACTTAGCAGAGATGCCTTAGTGC
CTTCGGGAACCCTGAGACAGGTGCTGCATGGCTGTCGTCAGCTCGTGTTGTGAAATGTTG
GGTTAAGTCCCGCAACGAGCGCAACCCTTATCCTTTGTTGCCAGCGATTCGGTCGGGAAC
TCAAAGGAGACTGCCGGTGATAAACCGGAGGAAGGTGGGGATGACGTCAAGTCATCATGG
CCCTTACGAGTAGGGCTACACACGTGCTACAATGGCGCATACAAAGAGAAGCGACCTCGC
GAGAGCAAGCGGACCTCATAAAGTGCGTCGTAGTCCGGATCGGAGTCTGCAACTCGACTC
CGTGAAGTCGGAATCGCTAGTAATCGTGGATCAGAATGCCACGGTGAATACGTTCCCGGG
CCTTGTACACACCGCCCGTCACACCATGGGAGTGGGTTGCAAAAGAAGTAGGTAGCTTAA
CCTTCGGGAGGGCGCTTACCACTTTGTGATTCATGACTGGGGTGAAGTCG
>URS0000004990_1005827 Pantoea sp. DJM4E8 bacterial SSU rRNA
CTCAAATGAATTGACGGGGGCCCGCACAAGCGGTGGAGCATGTGGTTTAATTCGATGCAA
CGCGAAGAACCTTACCTGGCCTTGACATCCAGAGAACTTANCAGAGATGCTTTGGTGCCT
TCGGGAACTCTGAGACAGGTGCTGCATGGCTGTCGTCAGCTCGTGTTGGGAAATGTTGGG
TTAAGTCCCGCAACGAGCGCAACCCTTATCCTTTGTTGCCAGCGGTTCGGCCGGGAACTC
AAAGGAGACTGCCGGTGATAAACCGGAGGAAGGTGGGGATGACGTCAAGTCATCATGGCC
CTTACGGCCAGGGCTACACACGTGCTACAATGGCGCATACAAAGAGAAGCGACCTCGCGA
GAGCAAGCGGACCTCATAAAGTGCGTCGTAGTCCGGATTGGAGTCTGCAACTCGACTCCA
TGAAGTCGGAATCGCTAGTAATCGTAGATCAGAATGCTACGGTGAATACGTTCCCGGGCC
TTGTACACACCGCCCGTCACACCATGGGAGTGGGTTGCAAAAGAAGTAGGTAGCTTAACC
TTCGGGAGGGCGCTTACCACTTTGTGAT
>URS0000004AFF_66270 Pantoea stewartii subsp. indologenes bacterial SSU rRNA
ATTGAACGCTGGCGGCAGGCCTAACACATGCAAGTCGGACGGTAGCACAGAGGAGCTTGC
TCTTCGGGTGACGAGTGGCGGACGGGTGAGTAATGTCTGGGAAACTGCCCGATGGAGGGG
GATAACTACTGGAAACGGTAGCTAATACCGCATAACGTCGCAAGACCAAAGTGGGGGACC
TTCGGGCCTCACACCATCGGATGTGCCCAGATGGGATTAGCTGGTAGGCGGGGTAACGGC
CCACCTAGGCGACGATCCCTAGCTGGTCTGAGAGGATGACCAGCCACACTGGAACTGAGA
CACGGTCCAGACTCCTACGGGAGGCAGCAGTGGGGAATATTGCACAATGGGCGCAAGCCT
GATGCAGCCATGCCGCGTGTATGAAGAAGGCCTTCGGGTTGTAAGTACTTTCAGCGGGGG
AGGAAGGTGCTGAGGTTAATAAGCTCAGCAATTGACGTTACCCGCAGAAGAAGCACCGGC
TAACTCCGTGCCAGCAGCCGCGGTAATACGGAGGGTGCAAGCGTTAATCGGAATTACTGG
GCGTAAAGCGCACGCAGGCGGTCTGTTAAGTCAGATGTGAAATCCCCGGGCTTAACCTGG
GAACTGCATTTGAAACTGGCAGGCTTGAGTCTCGTAGAGGGGGGGTAAAATTCCAGGTGT
AACGGTGAAATGCGTAAAGATCTGGAGGAATACCGGTGGCGAAGGCGGCCCCCTGGACGA
AAACTGACGCTCAGGTGCGAAAGCGTGGGGAGCAAACAGGATTAGATACCCTGGTAGTCC
ACGCCGTAACCGATGTCGACTGGAGGTTGTTCCCTTGAGGAGTGGCTTCCGGAGCTAACG
CGTTAAGTCGACCGCCTGGGGAGTACGGCCGCAAGGTTAAAACTCAAATGAATTGACGGG
GGCCCGCACAAGCGGTGGAGCATGTGGTTTAATTCGATGCAACGCGAAGAACCTTACCTA
CTCTTGACATCCAGCGAACTTTCCAGAGATGGATTGGTGCCTTCGGGAACGCTGAGACAG
GTGCTGCATGGCTGTCGTCAGCTCGTGTTGTGAAATGTTGGGTTAAGTCCCGCAACGAGC
GCAACCCTTATCCTTTGTTGCCAGCGATTCGGTCGGGAACTCAAAGGAGACTGCCGGTGA
TAAACCGGAGGAAGGTGGGGATGACGTCAAGTCATCATGGCCCTTACGAGTAGGGCTACA
CACGTGCTACAATGGCGCATACAAAGAGAAGCGACCTCGCGAGAGCAAGCGGACCTCATA
AAGTGCGTCGTAGTCCGGATCGGAGTCTGCAACTCGACTCCGTGAAGTCGGAATCGCTAG
TAATCGTGGATCAGAATGCCACGGTGAATACGTTCCCGGGCCTTGTACACACCGCCCGTC
ACACCATGGGAGTGGGTTGCAAAAGAAGTAGGTAGCTTAACCTCCGGGAGGGCGCTTACC
ACTTTGTGATTCATGACTGGGGTG
>URS0000004CED_549 Pantoea agglomerans partial 16S ribosomal RNA
TGAAATCCCCGGGCTCAACCTGGGAGCTGCATTTGAAACTTGGCAGGCTTGAGTCTCGAA
GAGGGGGGTAGAATTCCATGTGTAGCGGTGAAATGCGTAGAGATCTGGAGGAATACCGGT
GGCGAAGGCGATCTCTCCTGGTACTAAGACTGACGCTGAGGTGCGAAAGCGTGGGGAGCA
AACAGGATTAGATACCCTGGTAGTCCACGCCGTAAACGATGACTGCTTGGAGGTTGAGCC
CTTCAGGCCTGTCTTCCGGAGCTAACGCGTTAAG
>URS0000005A6E_246798 uncultured Erwinia sp. bacterial SSU rRNA
AGTTTGATCATGGCTCAGATTGAACGCTGGCGGCAGGCCTAACACATGCAAGTCGAACGG
TAGCACAGAGAGCTTGCTCTTGGGTGACGAGTGGCGGACGGGTGAGTAATGTCTGGGAAA
CTGCCCGATGGAGGGGGATAACTACTGGAAACGGTAGCTAATACCGCATAACGTCTTCGG
ACCAAAGTGGGGGACCTTCGGGCCTCACACCATCGGATGTGCCCAGATGGGATTAGCTAG
TAGGTGGGGTAATGGCTCACCTAGGCGACGATCCCTAGCTGGTCTGAGAGGATGACCAGC
CACACTGGAACTGAGACACGGTCCAGACTCCTACGGGAGGCAGCAGTGGGGAATATTGCA
CAATGGGCGCAAGCCTGATGCAGCCATGCCGCGTGTATGAAGAAGGCCTTCGGGTTGTAA
AGTACTTTCAGTGGGGAGGAAGGCGTTAAGGTTAATAACCTTGGCGATTGACGTTACCCG
CAGAAGAAGCACCGGCTAACTCCGTGCCAGCAGCCGCGGTAATACGGAGGGTGCAAGCGT
TAATCGGAATTACTGGGCGTAAAGCGCACGCAGGCGGTCTGTCAAGTCGGATGTGAAATC
CCCGGGCTCAACCTGGGAACTGCATTCGAAACTGGCAGGCTAGAGTCTTGTAGAGGGGGG
TAGAATTCCAGGTGTAGCGGTGAAATGCGTAGAGATCTGGAGGAATACCGGTGGCGAAGG
CGGCCCCCTGGACAAAGACTGACGCTCAGGTGCGAAAGCGTGGGGAGCAAACAGGATTAG
ATACCCTGGTAGTCCACGCCGTAAACGATGTCGACTTGGAGGTTGTTCCCTTGAGGAGTG
GCTTCCGGAGCTAACGCGTTAAGTCGACCGCCTGGGGAGTACGGCCGCAAGGTTAAAACT
CAAATGAATTGACGGGGGCCCGCACAAGCGGTGGAGCATGTGGTTTAATTCGATGCAACG
CGAAGAACCTTACCTACTCTTGACATCCAGAGAACTTAGCAGAGATGCTTTGGTGCCTTC
GGGAACTCTGAGACAGGTGCTGCATGGCTGTCGTCAGCTCGTGTTGTGAAATGTTGGGTT
AAGTCCCGCAACGAGCGCAACCCTTATCCTTTGTTGCCAGCGGTTCGGCCGGGAACTCAA
AGGAGACTGCCAGTGATAAACTGGAGGAAGGTGGGGATGACGTCAAGTCATCATGGCCCT
TACGAGTAGGGCTACACACGTGCTACAATGGCGCATACAAAGAGAAGCGACCTCGCGAGA
GCAAGCGGACCTCATAAAGTGCGTCGTAGTCCGGATCGGAGTCTGCAACTCGACTCCGTG
AAGTCGGAATCGCTAGTAATCGTAGATCAGAATGCTACGGTGAATACGTTCCCGGGCCTT
GTACACACCGCCCGTCACACCATGGGAGTGGGTTGCAAAAGAAGTAGGTAGCTTAACCTT
CGGGAGGGCGCTTACCACTTTGTGATTCATGACTGGGGTGAAGTCGTAACAAGGTAACCG
T
>URS0000005B28_553 Pantoea ananatis OmrA-B family
CCCAGAGGTATTGATGGGTGAACATCAACTGATTTTTTCTTGATTACACCGACCTGCGTA
GATACGCAGGTTTTTTTT
>URS0000005B28_574096 Pantoea allii OmrA-B family
CCCAGAGGTATTGATGGGTGAACATCAACTGATTTTTTCTTGATTACACCGACCTGCGTA
GATACGCAGGTTTTTTTT
>URS0000005B28_706191 Pantoea ananatis LMG 20103 OmrA-B family
CCCAGAGGTATTGATGGGTGAACATCAACTGATTTTTTCTTGATTACACCGACCTGCGTA
GATACGCAGGTTTTTTTT
>URS0000005DAA_1881110 Pantoea sesami tRNA_Arg_CCT
GTCCCCTTAGTTAAATGGATATAACGAGCCCCTCCTAAGGGCTAGTTGCAGGTTCGATTC
CTGCAGGGGACA
>URS0000005DAA_2608035 Pantoea sp. M_10 tRNA-Arg
GTCCCCTTAGTTAAATGGATATAACGAGCCCCTCCTAAGGGCTAGTTGCAGGTTCGATTC
CTGCAGGGGACA
>URS0000005DAA_2608038 Pantoea sp. M_5 tRNA-Arg
GTCCCCTTAGTTAAATGGATATAACGAGCCCCTCCTAAGGGCTAGTTGCAGGTTCGATTC
CTGCAGGGGACA
>URS0000005DAA_2608039 Pantoea sp. M_6 tRNA-Arg
GTCCCCTTAGTTAAATGGATATAACGAGCCCCTCCTAAGGGCTAGTTGCAGGTTCGATTC
CTGCAGGGGACA
>URS0000005DAA_2608040 Pantoea sp. M_8 tRNA-Arg
GTCCCCTTAGTTAAATGGATATAACGAGCCCCTCCTAAGGGCTAGTTGCAGGTTCGATTC
CTGCAGGGGACA
>URS0000005DAA_470931 Pantoea anthophila tRNA-Arg
GTCCCCTTAGTTAAATGGATATAACGAGCCCCTCCTAAGGGCTAGTTGCAGGTTCGATTC
CTGCAGGGGACA
>URS0000005DAA_470934 Pantoea vagans tRNA-Arg
GTCCCCTTAGTTAAATGGATATAACGAGCCCCTCCTAAGGGCTAGTTGCAGGTTCGATTC
CTGCAGGGGACA
>URS0000005DAA_55211 Erwinia persicina tRNA-Arg
GTCCCCTTAGTTAAATGGATATAACGAGCCCCTCCTAAGGGCTAGTTGCAGGTTCGATTC
CTGCAGGGGACA
>URS0000005DAA_55212 Erwinia rhapontici tRNA-Arg
GTCCCCTTAGTTAAATGGATATAACGAGCCCCTCCTAAGGGCTAGTTGCAGGTTCGATTC
CTGCAGGGGACA
>URS0000005DAA_593105 Pantoea sp. Sc1 tRNA-Arg
GTCCCCTTAGTTAAATGGATATAACGAGCCCCTCCTAAGGGCTAGTTGCAGGTTCGATTC
CTGCAGGGGACA
>URS0000005DAA_68334 Erwinia aphidicola tRNA-Arg
GTCCCCTTAGTTAAATGGATATAACGAGCCCCTCCTAAGGGCTAGTTGCAGGTTCGATTC
CTGCAGGGGACA
>URS00000066CB_549 Pantoea agglomerans bacterial SSU rRNA
GAAGAGGGTTGCTCTTTTGGGGTGGCGAGTGGCGGGACGGGTTGAGCTAATTTCTGGGAA
ACTGCCCAATGGAGGGGGATAACTACTGGAAACGGTAGCTAATACCGCATAACGTCGCAA
GACCAAAGTGGGGGACCTTCGGGCCTCACACCATCGGATGTGCCCAGATGGGATTAGCTA
GTAGGTGGGGTAATGGCTCACCTAGGCGACGATCCCTAGCTGGTCTGAGAGGATGACCAG
CCACACTGGAACTGAGACACGGTCCAGACTCCTACGGGAGGCAGCAGTGGGGAATATTGC
ACAATGGGCGCAAGCCTGATGCAGCCATGCCGCGTGTATGAAGAAGGCCTTCGGGTTGTA
AAGTACTTTCAGCGGGGAGGAAGGCGGTGAGGTTAATAACCTCGCCGATTGACGTTACCC
GCAGAAGAAGCACCGGCTAACTCCGTGCCAGCAGCCGCGGTAATACGGAGGGTGCAAGCG
TTAATCGGAATTACTGGGCGTAAAGCGCACGCAGGCGGTCTGTTAAGTCAGATGTGAAAT
CCCCGGGCTTAACCTGGGAACTGCATTTTGAAACTGGCAGGCTTTGAGTCTCGTAGAGGG
GGGGGTAGAATTCCAGGGTGTAGCGGTGAAAATGCCGTAGAGATCCTGGAGGAAATACCC
GGGTGGGCGAAAGGGCGGGCCCCCTGNNCGAAGACTGACGCT
>URS00000066DA_549 Pantoea agglomerans bacterial SSU rRNA
TTGCTCTTCGGTGACGAGTGGCGGACGGGTGAGTAATGTCTGGGGATCTGCCCGATAGAG
GGGGATAACNACTGGAAACGGTGGCTAATACCGCATAACGTCGCAAGACCAAAGAGGGGG
ACCTTCGGGCCTCTCACTATCGGATGAACCCAGATGGGATTAGNTAGTAGGCGGGGTAAC
GGCCCACCTAGGCGACGATCCCTAGCTGGTCTGAGAGGATGACCAGCCACACTGGAACTG
AGACACGGTCCAGACTCCTACGGGAGGCAGCAGTGGGGAATATTGCACAATGGGCGCAAG
CTGATGCAGCCATGCCGCGTGTATGAAGAAGGCCTTCGGGTTGTAAAGTACTTTCAGCGG
GGAGGAAGGCGATGTGGTTAATAACCGTATCGATTGACGTTACCCGCAGAAGAAGCACCG
GCTAACTCCGTGCCAGCAGCCGCGGTAATACGGAGGGTGCAAGCGTTAATCGGAATTACT
GGGCGTAAAGCGCACGCAGGCGGTCTGTTAAGTCAGATGTGAAATCCCCGGGCTTAACCT
GGGAACTGCATTTGAAACTGGCAGGCTTGAGTCTCGTAGAGGGGGGTAGAATTCCAGGTG
TAGCGGTGAAATGCGTAGAGATCTGGAGGAATACCGGTGGCGAAGGCGGCCCCCTGGACG
AAGACTGACGCTCAGGTGCGAAACGTGGGGAGCAAACAGGATTAGATACCCTGGTAGTCC
ACGCCGTAAACGATGTCGACTTGGAGGTTGTTCCTTGAGAGTGGCTTCCGGAGCTAACGC
GTTAAGTCGACCGCCTGGGGAGTACGGCCGCAAGGTTAAAACTCAAATGAATTGACGGGG
GCCCGCACAAGCGGTGGAGCATGTGGTTTAATTCGATGCAACGCGAAGAACCTTACCTAC
TCTTGACATCCAGGGAATTTGGCAGAGATGCTTTGGTGCTTCGGGAACNNTGAGACAGGT
GCTGCATGGCTGTCGTCAGCTCGTGTTGTGAAATGTTGGGTTAAGTCCCGCAACGAGCGC
AACCCTTATCCTTTGTTGCCAGCGATTCGGTGGGAACTCAAAGGAGACTGCCGGTGATAA
ACCGGAGGAAGGTGGGGATGACGTCAAGTCATCATGGCCCTTACGAGTAGGGCTACACAC
GTGCTACAATGGCGCATACAAAGAGAAGCGACCTCGCGAGAGCAAGCGGACCTCATAAAG
TGCGTCGTAGTCCGGATCGGAGTCTGCAACTCGACTCCGTGAAGTCGGAATCGCTAGTAA
TCGTGGATCAGAATGCCACGGTGAATACGTTCCCGGGCCTTGTACANTCCGCCCGTCACA
CCANGGGAGTGGGTTGCAAAA
>URS0000006BF6_218084 uncultured Pantoea sp. partial 16S ribosomal RNA
CCTACGGGAGGCAGCAGTGGGGAATATTGCACAATGGGCGCAAGCCTGATGCAGCCATGC
CGCGTGTATGAAGAAGGCCTTCGGGTTGTAAAGTACTTTCAGCGGGGAGGAAGGCGATGN
GGTTAATAACCGCGTCGATTGACGTTACCCGCAGAAGAAGCACCGGCTAACTCCGTGCCA
GCAG
>URS0000006DE8_372461 Buchnera aphidicola BCc RNase P, RNA component
GAGGAAAGTCCGGGCTCCGTAAGGCAAGACGCCAGATAACGTCTGGGAAGAGAAATCTTA
CGACTAGTGCCACAGAAAATAAACTATCTATATAATTTAATAGATACAGGTGAAAAGGTT
CGGTAAAAGCGTACCGCAGAATTGGTAACAATTTTGGCTAGGTAAACATCCGTCTGGAGC
AAGGCTAAATAAGAAGAGTATAGCCTGTACTTATCTTCGGGTAAGCTGCTTGAATTAATA
AGTGATTATTAATCTGGATAAATGACTGTGTAAACAGAACCCGGCTTAT
>URS0000007081_1544696 Rosenbergiella australiborealis tRNA-Val
GCGTCCGTAGCTCAGCTGGTTAGAGCACCACCTTGACATGGTGGGGGTCGGTGGTTCGAG
TCCACTCGGACGCACCA
>URS00000077D8_246798 uncultured Erwinia sp. bacterial SSU rRNA
TAACCTGGGAACTGCATTTGAAACTGGCAGGCTTGAGTCTTGTAGAGGGGGGGTAGAATT
CCAGGTGTAGCGGTGAAATGCGTAGAGATCTGGAGGAATACCGGTGGCGAAGGCGGCCCC
CTGGACAAAGACTGACGCTCAGGTGCGAAAGCGTGGGGAGCAAACAGGATTAGATACCCT
GGTAGTCCACGCCGTAAACGATGTCGACTTGGAGGTTGTTCCCTTGAGGAGTGGCTTCCG
GAGCTAACGCGTTAAGTCGACCGCCTGGGGAGTACGGCCGCAAGGTTAAAACTCAAATGA
ATTGACGGGGGCCCGCACAAGCGGTGGAGCATGTGGTTTAATTCGATGCAACGCGAAGAA
CCTTACCTACTCTTGACATCCACGGAATTTGGCAGAGATGCCTTAGTGCCTTCGGGAACC
GTGAGACAGGTGCTGCATGGCTGTCGTCAGCTCGTGTTGTGAAATGTTGGGTTAAGTCCC
ACAACGAGCGCAACCCTTATCCTTTGTTGCCAGCGATTCGGTCGGGAACTCAGAGGAGAC
TGCCGGTGATAAACCGGAGGAAGGTGGGGATGACGTCAAGTCATCATGGCCCTTACGAGT
AGGGCTACACACGTGCTACAATGGCGCATACAAAGAGAAGCGACCTCGCGAGAGCAAGCG
GACCTCACAAAGTGCGTCGTAGTCCGGATCGGAGTCTGCAACTCGACTCCGTGAAGTCGG
AATCGCTAGTAATCGTGGATCAGAATGCCACGGTGAATACGTTCCCGGGCCTTGTACACA
CCGCCCGTCACACCATGGGAGTGGGTTGCAAAAGAAGTAGGTAGCTTAACCTTCGGGAGG
GCGCTTACCACTTTGTGATTCATGACTGGGGTGAAGTCGTAACAAGGTAGCA
>URS0000007E45_1309793 Buchnera aphidicola (Pentalonia nigronervosa) tRNA-Met
CGCGGGATGGAGCAGTCTGGTAGCTCGTCGGGCTCATAACCCGAAGGTCGTTGGTTCAAA
TCCAACTCCCGCAACCA
>URS00000084A8_36870 Wigglesworthia glossinidia endosymbiont of Glossina brevipalpis tRNA-Cys (GCA) (tRNA-Cys-GCA-1-1)
GGCGCGTTGGCAGAATGGTTTATGCGATGGATTGCAAATCCAGCAATCTCGGTTCAATTC
CGAGACGCGCCT
>URS00000085DB_218084 uncultured Pantoea sp. bacterial SSU rRNA
CAAGCGGTGGAGCGTGTGGTTTAATTCGATGCAACGCGAAGAACCTTACCTGGCCTTGAC
ATCCAGAGAACTTAGCAGAGATGCTTGGTGCCTTCGGGAACTCTGAGACAGGTGCTGCAT
GGCTGTCGTCAGCTCGTGTTGTGAAATGTTGGGTTAAGTCCCGCAACGAGCGCAACCCTT
ATCCTTTGTTGCCAGCGGTTCGGCCGGGAACTCAAAGGAGACTGCCGGTGATAAACCGGA
GGAAGGTGGGGATGACGTCAAGTCATCATGGCCCTTACGGCCAGGGCTACACACGTGCTA
CAATGGCGCATACAAAGAGAAGCGACCTCGCGAGAGCAAGCGGACCTCATAAAGTGCGTC
GTAGTCCGGATTGGAGTCTGCAACTCGACTCCATGAAGTCGGAATCGCTAGTAATCGTAG
ATCAGAATGCTACGGTGAATACGTTCCCGGGCCTTGTACACACCGCCCGTCACACCATGG
GAGTGGGTTGCAAAAGAAGTAGGTAGCTTAACCTCCGGGAGGGCGCTTACCACTTTGTGA
TTCATGACTGGGGTGAAGTCGTAACAAGGTAACCAAGGGCGAATTCTG
>URS0000008D66_553 Pantoea ananatis bacterial SSU rRNA
TGGAGAGTTTGATCCTGGCTCAGATTGAACGCTGGCGGCAGGCCTAACACATGCAAGTCG
GACGGTAGCACAGAGAGCTTGCTCTCGGGTGACGAGTGGCGGACGGGTGAGTAATGTCTG
GGGATCTGCCCGATAGAGGGGGATAACCACTGGAAACGGTGGCTAATACCGCATAACGTC
GCAAGACCAAAGAGGGGGACCTTCGGGCCTCTCACTATCGGATGAACCCAGATGGGATTA
GCTAGTAGGCGGGGTAACGGCCCACCTAGGCGACGATCCCTAGCTGGTCTGAGAGGATGA
CCAGCCACACTGGAACTGAGACACGGTCCAGACTCCTACGGGAGGCAGCAGTGGGGAATA
TTGCACAATGGGCGCAAGCCTGATGCAGCCATGCCGCGTGTATGAAGAAGGCCTTCGGGT
TGTAAAGTACTTTCAGCGGGGAGGAAGGCGATGTGGTTAATAACCGYRTYGATTGACGTT
ACCCGCAGAAGAAGCACCGGCTAACTCCGTGCCAGCAGCCGCGGTA
>URS0000009CB9_549 Pantoea agglomerans bacterial SSU rRNA
AAAATTTAACCTGGCGGCTGACCTAACACATGCAAGTCGAACGGTAGCACAGAGAGCTTG
CTCTCGGGTGACGAGTGGCGGACGGGTGAGTAATGTCTGGGAAACTGCCTGATGGAGGGG
GATAACTACTGGAAACGGTAGCTAATACCGCATAACGTCGCAAGACCAAAGAGGGGGACC
TTCGGGCCTCTTGCCATCAGATGTGCCCAGATGGGATTAGCTAGTAGGTGGGGTAACGGC
TCACCTAGGCGACGATCCCTAGCTGGTCTGAGAGGATGACCAGCCACACTGGAACTGAGA
CACGGTCCAGACTCCTACGGGAGGCAGCAGTGGGGAATATTGCACAATGGGCGCAAGCCT
GATGCAGCCATGCCGCGTGTATGAAGAAGGCCTTCGGGTTGTAAAGTACTTTCAGCGGGG
AGGAAGGTGTTGTGGTTAATAACCGCAGCAATTGACGTTACCCGCAGAAGAAGCACCGGC
TAACTCCGTGCCAGCAGCCGCGGTAATACGGAGGGTGCAAGCGTTAATCGGAATTACTGG
GCGTAAAGCGCACGCAGGCGGTCTGTCAAGTCGGATGTGAAATCCCCGGGCTCAACCTGG
GAACTGCATTCGAAACTGGCAGGCTAGAGTCTTGTAGAGGGGGGTAGAATTCCAGGTGTA
GCGGTGAAATGCGTAGAGATCTGGAGGAATACCGGTGGCGAAGGCGGCCCCCTGGACAAA
GACTGACGCTCAGGTGCGAAAGCGTGGGGAGCAAACAGGATTAGATACCCTGGTAGTCCA
CGCCGTAAACGATGTCGACTTGGAGGTTGTGCCCTTGAGGCGTGGCTTCCGGAGCTAACG
CGTTAAGTCGACCGCCTGGGGAGTACGGCCGCAAGGTTAAAACTCAAATGAATTGACGGG
GGCCCGCACAAGCGGTGGAGCATGTGGTTTAATTCGATGCAACGCGAAGAACCTTACCTA
CTCTTGACATCCAGAGAACTTTCCAGAGATGGTTTGGTGCCTTCGGGAACTCTGAGACAG
GTGCTGCATGGCTGTCGTCAGCTCGTGTTGTGAAATGTTGGGTTAAGTCCCGCAACGAGC
GCAACCCTTATCCTTTGTTGCCAGCGGTCCGGCCGGGAACTCAAAGGAGACTGCCAGTGA
TAAACTGGAGGAAGGTGGGGATGACGTCAAGTCATCATGGCCCTTACGAGTAGGGCTACA
CACGTGCTACAATGGCGCATACAAAGAGAAGCGAACTCGCGAGAGCAAGCGGACCTCATA
AAGTGCGTCGTAGTCCGGATTGGAGTCTGCAACTCGACTCCATGAAGTCGGAATCGCTAG
TAATCGTAGATCAGAATGCTACGGTGAATACGTTCCCGGGCCTTGTACACACCGCCCGTC
ACACCATGGGAGTGGGTTGCAAAAGAAGTAGGTAGCTTAACCTTCGGGAGGGCGCATTAT
ACACTATTGATCATCCCCGCG
>URS0000009E15_246798 uncultured Erwinia sp. bacterial SSU rRNA
AGTTTGATCATGGCTCAGATTGAACGCTGGCGGCAGGCCTAACACATGCAAGTCGAACGG
TAGCACAGAGAGCTTGCTCTTGGGTGACGAGTGGCGGACGGGTGAGTAATGTCTGGGAAA
CTGCCCGATGGAGGGGGATAACTACTGGAAACGGTAGCTAATACCGCATAACGTCTTCGG
ACCAAAGTGGGGGACCTTCGGGCCTCACACCATCGGATGTGCCCAGATGGGATTAGCTAG
TAGGTGGGGTAATGGCTCACCTAGGCGACGATCCCTAGCTGGTCTGAGAGGATGACCAGC
CACACTGGAACTGAGACACGGTCCAGACTCCTACGGGAGGCAGCAGTGGGGAATATTGCA
CAATGGGCGCAAGCCTGATGCAGCCATGCCGCGTGTATGAAGAAGGCCTTCGGGTTGTAA
AGTACTTTCAGCGGGGAGGAAGGCGATGAGGTTTAATAACCTTATCGATTGACGTTACCC
GCAGAAGAAGCACCGGCTAACTCCGTGCCAGCAGCCGCGGTAATACGGAGGGTGCAAGCG
TTAATCGGAATTACTGGGCGTAAAGCGCACGCAGGCGGTCTGTCAAGTCAGATGTGAAAT
CCCCGGGCTTAACCTGGGAACTGCATTTGAAACTGGCAGGCTTGAGTCTCGTAGAGGGGG
GTAGAATTCCAGGTGTAGCGGTGAAATGCGTAGAGATCTGGAGGAATACCGGTGGCGAAG
GCGGCCCCCTGGACGAAGACTGACGCTCAGGTGCGAAAGCGTGGGGAGCAAACAGGATTA
GATACCCTGGTAGTCCACGCTGTAAACGATGTCGACTTGGAGGTTGTGCCCTTGAGGCGT
GGCTTCCGGAGCTAACGCGTTAAGTCGACCGCCTGGGGAGTACGGCCGCAAGGTTAAAAC
TCAAATGAATTGACGGGGGCCCGCACAAGCGGTGGAGCATGTGGTTTAATTCGATGCAAC
GCGAAGAACCTTACCTGGCCTTGACATCCACAGAACTTTCCAGAGATGGATTGGTGCCTT
CGGGAACTGTGAGACAGGTGCTGCATGGCTGTCGTCAGCTCGTGTTGTGAAATGTTGGGT
TAAGTCCCGCAACGAGCGCAACCCTTATCCTTTGTTGCCAGCGATTCGGTCGGGAACTCA
AAGGAGACTGCCGGTGATAAACCGGAGGAAGGTGGGGATGACGTCAAGTCATCATGGCCC
TTACGGCCAGGGCTACACACGTGCTACAATGGCGCATACAAAGAGAAGCGACCTCGCGAG
AGCAAGCGGACCTCATAAAGTGCGTCGTAGTCCGGATCGGAGTCTGCAACTCGACTCCGT
GAAGTCGGAATCGCTAGTAATCGTAGATCAGAATGCTACGGTGAATACGTTCCCGGGCCT
TGTACACACCGCCCGTCACACCATGGGAGTGGGTTGCAAAAGAAGTAGGTAGCTTAACCT
TAGGGAGGGCGCTTACCACTTTGTGATTCATGACTGGGGTGAAGTCGTAACAAGGTAACC
G
>URS000000A675_59814 Pantoea dispersa bacterial SSU rRNA
AGAGTTTGATCCTGGCTCAGAATGAACGCTGGCGGCAGGCCTAACACATGCAAGTCGAAC
GGAAGCACAGAGAGCTTGCTCTCGGGTGACGAGTGGCGGACGGGTGAGTAATGTCTGGGA
AACTGCCCGATGGAGGGGGATAACTACTGGAAACGGTAGCTAATACCGCATAACGTCGCA
AGACCAAAGAGGGGGACCTTCGGGCCTCTTGCCATCGGATGTGCCCAGATGGGATTAGCT
TGTAGGTGAGGTAACGGCTCACCTAGGCGACGATCCCTTGCTGGTCTGAGAGGATGACCA
GCCACACTGGAACTGAGACACGGTCCAGACTCCTACGGGAGGCAGCAGTGGGGAATATTG
CACAATGGGCGCAAGCCTGATGCAGCCATGCCGCGTGTATGAAGAAGGCCTTCGGGTTGT
AAAGTACTTTCAGCGGGGAGGAAGGGAGTGAGGTTAATAACCTCATTCATTGACGTTACC
CGCAGAAGAAGCACCGGCTAACTCCGTGCCAGCAGCCGCGGTAATACGGAGGGTGCAAGC
GTTAATCGGAATTACTGGGCGTAAAGCGCACGCAGCCGGTCTGTCAAGTCGGATGTGAAA
TCCCCGGGCTCAACCTGGGAACTGCATTCGAAACTGGCAGGCTGGAGTCTTGTAGAGAGG
GGTAGAATTCCAGGTGTAGCGGTGAAATGCGTAGAGATCTGGAGGAATACCGGTGGCGAA
GGCGGCCCCCTGGACAAAGACTGACGCTCAGGTGCGAAAGCGTGGGGAGCAAACAGGATT
AGATACCCTGGTAGTCCACGCTGTAAACGATGTCGACTTGGAGGTTGTTCCCTTGAGGAG
TGGCTTCCGGAGCTAACGCGTTAAGTCGACCGCCTGGGGAGTACGGCCGCAAGGTTAAAA
CTCAAATGAATTGACGGGGGCCCGCACAAGCGGTGGAGCATGTGGTTTAATTCGATGCAA
CGCGAAGAACCTTACCTACTCTTGACATCCAGAGAACTTAGCAGAGATGCTTCGGTGCCT
TCGGGAACTCTGAGACAGGTGCTGCATGGCTGTCGTCAGCTCGTGTTGTGAAATGTTGGG
TTAAGTCCCGCAACGAGCGCAACCCTTATCCTTTGTTGCCAGCGATTAGGTCGGGAACTC
AAAGGAGACTGCCAGTGATAAACTGGAGGAAGGTGGGGATGACGTCAAGTCATCATGGCC
CTTACGAGTAGGGCTACACACGTGCTACAATGGCATATACAAAGAGAAGCGACCTCGCGA
GAGCAAGCGGACCTCATAAAGTATGTCGTAGTCCGGATTGGAGTCTGCAACTCGACACCA
TGAAGTCGGAATCGCTAGTAATCGTGGATCAGAATGCCACGGTGAATACGTTCCCGGGCC
TTGTACACACCGCCCGTCACACCATGGGAGTGGGTTGCAAAAGAAGTAGGTAGCTTAACC
TTCGGGAGGGCGCTTACCAGTTTGTGATTCATGACTGGGGTGAAGTCGTAACAAGGTAAC
CGTA
>URS000000A7E9_218084 uncultured Pantoea sp. bacterial SSU rRNA
GATTGAACGCTGGCGGCAGGCCTAACACATGCAAGTCGAACGGTAGCACAGAGAGCTTGC
TCTCGGGTGACGAGTGGCGGACGGGTGAGTAATGTCTGGGAAACTGCTCGATGGAGGGGG
ATAACTACTGGAAACGGTAGCTAATACCGCATAACGTCGCAAGACCAAAGTGGGGGACCT
TCGGGCCTCACACCATCGGATGTGCCCAGATGGGATTAGCTAGTAGGTGGGGTAATGGCT
CACCTAGGCAACGATCCCTAGCTGGTCTGAGAGGATGACCAGCCACACTGGAACTGAGAC
ACGGTCCAGACTCCTACGGGAGGCAGCAGTGGGGAATATTGCACAATGGGCGCAAGCCTG
ATGCAGCCATGCCGCGTGTATGAAGAAGGCCTTCGGGTTGTAAAGTACTTTCAGCGGGGA
GGAAGGCGGTGAAGTTAATAGCTTCACCGATTGACGTTACCCGCAGAAGAAGCACCGGCT
AACTCCGTGCCAGCAGCCGCGGTAATACGGAGGGTGCAAGCGTTAATCGGAATTACTGGG
CGTAAAGCGCACGCAGGCGGTCTGTCAAGTCGGATGTGAAATCCCCGGGCTTAACCTGGG
AACTGCATTCGAAACTGGCAGGCTGGAGTCTTGTAGAGGGGGGTAGAATTCCAGGTGTAG
CGGTGAAATGCGCAGAGATCTGGAGGAATACCGGTGGCGAAGGCGGCCCCCTGGACAAAG
ACTGACGCTCAGGTGCGAAAGCGTGGGGAGCAAACAGGATTAGATACCCTGGTAGTCCAC
GCCGTAAACGATGTCGACTTGGAGGTTGTTCCCTTGAGGAGTGGCTTCCGGAGCTAACGC
GTTAAGTCGACCGCCTGGGGAGTACGGCCGCAAGGTTAAAACTCAAATGAATTGACGGGG
GCCCGCACAAGCGGTGGAGCATGTGGTTTAATTCGATGCAACGCGAAGAACCTTACCTAC
TCTTGACATCCAGAGAACTTAGCAGAGATGCTTTGGTGCCTTCGGGAACTCTGAGACAGG
TGCTGCATGGCTGTCGTCAGCTCGTGTTGTGAAATGTTGGGTTAAGTCCCGCAACGAGCG
CAACCCTTATCCTTTGTTGCCAGCGGTTCGGCCGGGAACTCGAAGGAGACTGCCAGTGAT
AAACTGGAGGAAGGTGGGGATGACGTCAAGTCATCATGGCCCTTACGAGTAGGGCTACAC
ACGTGCTACAATGGCGCATACAAAGAGAAGCGACCTCGCGAGAGCAAGCGGACCTCATAA
AGTGCGTCGTAGTCCGGATCGGAGTCTGCAACTCGACTCCGTGAAGTCGGAATCGCTAGT
AATCGTAGATCAGAATGCTACGGTGAATACGTTCCCGGGCCTTGTACACACCGCCCGTCA
CACCATGGGAGTGGGTTGCAAAAGAAGTAGGTAGCTTAACCTTCGGGAGGGCGCTTACCA
CTTTGTGATTCATGACTGGGGTGAAGTCGTAACAAGGTAACCAAT
>URS000000AA8A_36870 Wigglesworthia glossinidia endosymbiont of Glossina brevipalpis his-GTG
GTGATTGTAGCTCAGTTGGAAGAGCCCTGGATTGTGGTTCCAGTTGTCGTGGGTTCGAAT
CCCATCAATCACCCA
>URS000000AF57_246798 uncultured Erwinia sp. bacterial SSU rRNA
GAGTTTGATCCTGGCTCAGATTGAACGCTGGCGGCAGGCCTAACACATGCAAGTCGAACG
GCAGCACAGAAGAGCTTGCTCTTTGGGTGGCGAGTGGCGGACGGGTGAGTAATGTCTGGG
AAACTGCCCGGTGGAGGGGGATAACTACTGGAAACGGTAGCTAATACCGCATAACGTCGC
AAGACCAAAGTGGGGGACCTTCGGGCCTCACACCATCGGATGTGCCCAGATGGGATTAGC
TAGTAGGTGGGGTAATGGCTCACCTAGGCGACGATCCCTAGCTGGTCTGAGAGGATGACC
AGCCACACTGGAACTGAGACACGGTCCAGACTCCTACGGGAGGCAGCAGTGGGGAATATT
GCACAATGGGCGCAAGCCTGATGCAGCCATGCCGCGTGTATGAAGAAGGCCTTCGGGTTG
TAAAGTACTTTCAGCGGGGAGGAAGGCGGTGAGGTTAATAACCTCGCCGATTGACGTTAC
CCGCAGAAGAAGCACCGGCTAACTCCGTGCCAGCAGCCGCGGTAAGACGGAGGGTGCAAG
CGTTAATCGGAATTACTGGGCGTAAAGCGCACGCAGGCGGTCTGTTAAGTCAGATGTGAA
ATCCCCGGGCTTAACCTGGGAACTGCATTTGAAACTGGCAGGCTTGAGTCTCGTAGAGGG
GGGTGGAATTCCAGGTGTAGCGGTGAAATGCGTAGAGATCTGGAGGAATACCGGTGGCGA
AGGCGGCCCCCTGGACGAAGACTGACGCTCAGGTGCGAAAGCGTGGGGAGCAAACAGGAT
TAGATACCCTGGTAGTCCACGCCGTAAACGATGTCGACTTGGAGGTTGTGCCCTTGAGGC
GTGGCTTCCGGAGCTAACGCGTTAAGTCGACCGCCTGGGGAGTACGGCCGCAAGGTTAAA
ACTCAAATGAATTGACGGGGGCCCGCACAAGCGGTGGAGCATGTGGTTTAATTCGATGCA
ACGCGAAGAACCTTACCTGGCCTTGACATCCAGAGAACTTAGCAGAGATGCTTTGGTGCC
TTCGGGAACTCTGAGACAGGTGCTGCATGGCTGTCGTCAGCTCGTGTTGTGAAATGTTGG
GTTAAGTCCCGCAACGAGCGCAACCCTTATCCTTTGTTGCCAGCGGCTCGGCCGGGAACT
CAAAGGAGACTGCCGGTGATAAACCGGAGGAAGGTGGGGATGACGTCAAGTCATCATGGC
CCTTACGGCCAGGGCTACACACGTGCTACAATGGCGCATACAAAGAGAAGCGACCTCGCG
AGAGCAAGCGGACCTCATAAAGTGCGTCGTAGTCCGGATTGGAGTCTGCAACTCGACTCC
ATGAAGTCGGAATCGCTAGTAATCGTAGATCAGAATGCTACGGTGAATACGTTCCCGGGC
CTTGTACACACCGCCCGTCACACCATGGGAGTGGGTTGCAAAAGAAGTAGGTAGCTTAAC
CTTCGGGAGGGCGCTTACCACTTTGTGATTCATGACTGGGGTGAAGTCGTAACAAGGTAA
CC
>URS000000B022_549 Pantoea agglomerans bacterial SSU rRNA
CGTAATGGCGGCAGTCTACACATGCAGTCGGGCGGTAACACAGGGGAGCTTGCTCCCGGG
TGACGAGCGGCGGACGGGTGAGTAATGTCTGGGAAACTGCCTGATGGAGGGGGATAACTA
CTGGAAACGGTAGCTAATACCGCATAACGTCGCAAGACCAAAGAGGGGGACCTTCGGGCC
TCTTGCCATCAGATGTGCCCAGATGGGATTAGCTAGTAGGTGGGGTAACGGCTCACCTAG
GCGACGATCCCTAGCTGGTCTGAGAGGATGACCAGCCACACTGGAACTGAGACACGGTCC
AGACTCCTACGGGAGGCAGCAGTGGGGAATATTGCACAATGGGCGCAAGCCTGATGCAGC
CATGCCGCGTGTATGAAGAAGGCCTTCGGGTTGTAAAGTACTTTCAGCGGGGAGGAAGGT
GTTGTGGTTAATAACCACAGCAATTGACGTTACCCGCAGAAGAAGCACCGGCTAACTCCG
TGCCAGCAGCCGCGGTAATACGGAGGGTGCAAGCGTTAATCGGAATTACTGGGCGTAAAG
CGCACGCAGGCGGTCTGTCAAGTCGGATGTGAAATCCCCGGGCTCAACCTGGGAACTGCA
TTCGAAACTGGCAGGCTAGAGTCTTGTAGAGGGGGGTAGAATTCCAGGTGTAGCGGTGAA
ATGCGTAGAGATCTGGAGGAATACCGGTGGCGAAGGCGGCCCCCTGGACAAAGACTGACG
CTCAGGTGCGAAAGCGTGGGGAGCAAACAGGATTAGATACCCTGGTAGTCCACGCCGTAA
ACGATGTCGACTTGGAGGTTGTGCCCTTGAGGCGTGGCTTCCGGAGCTAACGCGTTAAGT
CGACCGCCTGGGGAGTACGGCCGCAAGGTTAAAACTCAAATGAATTGACGGGGGCCCGCA
CAAGCGGTGGAGCATGTGGTTTAATTCGATGCAACGCGAAGAACCTTACCTACTCTTGAC
ATCCAGAGAACTTAGCAGAGATGCTTTGGTGCCTTCGGGAACTCTGAGACAGGTGCTGCA
TGGCTGTCGTCAGCTCGTGTTGTGAAATGTTGGGTTAAGTCCCGCAACGAGCGCAACCCT
TATCCTTTGTTGCCAGCGGTTCGGCCGGGAACTCAAAGGAGACTGCCAGTGATAAACTGG
AGGAAGGTGGGGATGACGTCAAGTCATCATGGCCCTTACGAGTAGGGCTACACACGTGCT
ACAATGGCGCATACAAAGAGAAGCGACCTCGCGAGAGCAAGCGGACCTCATAAAGTGCGT
CGTAGTCCGGATTGGAGTCTGCAACTCGACTCCATGAAGTCGGAATCGCTAGTAATCGTA
GATCAGAATGCTACGGTGAATACGTTCCCGGGCCTTGTACACACCGCCCGTCACACCATG
GGAGTGGGTTGCAAAAGAAGTAGGTAGCTTAACCTTCGGGAGGGCGCTACCATAGAAGAT
CTGC
>URS000000BAED_66269 Pantoea stewartii bacterial SSU rRNA
TGATCCTGGCTCAGATTGAACGCTGGCGGCAGGCCTAACACATGCAAGTCGGACGGTAGC
ACAGAGGAGCTTGCTCCTCGGGTGACGAGTGGCGGACGGGTGAGTAATGTCTGGGAAACT
GCCCGATGGAGGGGGATAACTACTGGAAACGGTAGCTAATACCGCATAACGTCGCAAGAC
CAAAGTGGGGGACCTCCGGGCCTCACACCATCGGATGTGCCCAGATGGGATTAGCTTGTA
GGCGGGGTAACGGCCCACCTAGGCGACGATCCCTAGCTGGTCTGAGAGGATGACCAGCCA
CACTGGAACTGAGACACGGTCCAGACTCCTACGGGAGGCAGCAGTGGGGAATATTGCACA
ATGGGCGCAAGCCTGATGCAGCCATGCCGCGTGTATGAAGAAGGCCTTCGGGTTGTAAAG
TACTTTCAGCGGGGAGGAAGGTGGTGAGGTTAATAACCTCATCAATTGACGTTACCCGCA
GAAGAAGCACCGGCTAACTCCGTGCCAGCAGCCGCGGTAATACGGAGGGTGCAAGCGTTA
ATCGGAATTACTGGGCGTAAAGCGCACGCAGGCGGTCTGTTAAGTCAGATGTGAAATCCC
CGGGCTTAACCTGGGAACTGCATTTGAAACTGGCAGGCTTGAGTCTCGTAGAGGGGGGTA
GAATTCCAGGTGTAGCGGTGAAATGCGTAGAGATCTGGAGGAATACCGGTGGCGAAGGCG
GCCCCCTGGACGAAGACTGACGCTCAGGTGCGAAAGCGTGGGGAGCAAACAGGATTAGAT
ACCCTGGTAGTCCACGCCGTAAACGATGTCGACTTGGAGGTTGTTCCCTTGAGGAGTGGC
TTCCGGAGCTAACGCGTTAAGTCGACCGCCTGGGGAGTACGGCCGCAAGGTTAAAACTCA
AATGAATTGACGGGGGCCCGCACAAGCGGTGGAGCATGTGGTTTAATTCGATGCAACGCG
AAGAACCTTACCTACTCTTGACATCCAGCGAACTTTCCAGAGATGGATTGGTGCCTTCGG
GAACGCTGAGACAGGTGCTGCATGGCTGTCGTCAGCTCGTGTTGTGAAATGTTGGGTTAA
GTCCCGCAACGAGCGCAACCCTTATCCTTTGTTGCCAGCGATTCGGTCGGGAACTCAAAG
GAGACTGCCGGTGATAAACCGGAGGAAGGTGGGGATGACGTCAAGTCATCATGGCCCTTA
CGAGTAGGGCTACACACGTGCTACAATGGCGCATACAAAGAGAAGCGACCTCGCGAGAGC
AAGCGGACCTCATAAAGTGCGTCGTAGTCCGGATCGGAGTCTGCAACTCGACTCCGTGAA
GTCGGAATCGCTAGTAATCGTGGATCAGAATGCCACGGTGAATACGTTCCCGGGCCTTGT
ACACACCGCCCGTCACACCATGGGAGTGGGTTGCAAAAGAAGTAGGTAGCTTAACCATCG
GGAGGGCGCTTACC
>URS000000BDA3_1560201 Erwinia iniecta tRNA
GCCCGGGTGGTGAAATCGGTAGACACAAGGGATTTAAAATCCCTCGGCTTATGGCTGTGC
GGGTTCAAGTCCCGCCCCGGGCA
>URS000000BDA3_1619313 Erwinia gerundensis tRNA
GCCCGGGTGGTGAAATCGGTAGACACAAGGGATTTAAAATCCCTCGGCTTATGGCTGTGC
GGGTTCAAGTCCCGCCCCGGGCA
>URS000000BDA3_182337 Erwinia billingiae tRNA
GCCCGGGTGGTGAAATCGGTAGACACAAGGGATTTAAAATCCCTCGGCTTATGGCTGTGC
GGGTTCAAGTCCCGCCCCGGGCA
>URS000000BDA3_1884370 Pantoea sp. YR512 tRNA_Leu_TAA
GCCCGGGTGGTGAAATCGGTAGACACAAGGGATTTAAAATCCCTCGGCTTATGGCTGTGC
GGGTTCAAGTCCCGCCCCGGGCA
>URS000000BDA3_1884372 Pantoea sp. YR525 tRNA_Leu_TAA
GCCCGGGTGGTGAAATCGGTAGACACAAGGGATTTAAAATCCCTCGGCTTATGGCTGTGC
GGGTTCAAGTCCCGCCCCGGGCA
>URS000000BDA3_2184004 Pantoea sp. AG1095 tRNA-Leu
GCCCGGGTGGTGAAATCGGTAGACACAAGGGATTTAAAATCCCTCGGCTTATGGCTGTGC
GGGTTCAAGTCCCGCCCCGGGCA
>URS000000BDA3_338565 Erwinia tasmaniensis tRNA
GCCCGGGTGGTGAAATCGGTAGACACAAGGGATTTAAAATCCCTCGGCTTATGGCTGTGC
GGGTTCAAGTCCCGCCCCGGGCA
>URS000000BDA3_716540 Erwinia amylovora ATCC 49946 transfer RNA-Leu
GCCCGGGTGGTGAAATCGGTAGACACAAGGGATTTAAAATCCCTCGGCTTATGGCTGTGC
GGGTTCAAGTCCCGCCCCGGGCA
>URS000000C0ED_59814 Pantoea dispersa bacterial SSU rRNA
GAGCCATGGCCGCAGCTACCATGCAGTCGAACGGCAGCACAGAAGAGCTTGCTCTTTGGG
TGGCGAGTGGCGGACGGGTGAGTAATGTCTGGGAAACTGCCCGATGGAGGGGGATAACTA
CTGGAAACGGTAGCTAATACCGCATAACGTCGCGAGACCAAAGTGGGGGACCTTCGGGCC
TCACACCATCGGATGTGCCCAGATGGGATTAGCTAGTAGGTGGGGTAATGGCTCACCTAG
GCGACGATCCCTAGCTGGTCTGAGAGGATGACCAGCCACACTGGAACTGAGACACGGTCC
AGACTCCTACGGGAGGCAGCAGTGGGGAATATTGCACAATGGGCGCAAGCCTGATGCAGC
CATGCCGCGTGTATGAAGAAGGCCTTCGGGTTGTAAAGTACTTTCAGCGGGGAGGAAGGC
GGTGAGGTTAATAACCTTGCCGATTGACGTTACCCGCAGAAGAAGCACCGGCTAACTCCG
TGCCAGCAGCCGCGGTAATACGGAGGGTGCAAGCGTTAATCGGAATTACTGGGCGTAAAG
CGCACGCAGGCGGTCTGTTAAGTCAGATGTGAAATCCCCGGGCTTAACCTGGGAACTGCA
TTTGAAACTGGCAGGCTTGAGTCTCGTAGAGGGGGGTAGAATTCCAGGTGTAGCGGTGAA
ATGCGTAGAGATCTGGAGGAATACCGGTGGCGAAGGCGGCCCCCTGGACGAAGACTGACG
CTCAGGTGCGAAAGCGTGGGGAGCAAACAGGATTAGATACCCTGGTAGTCCACGCCGTAA
ACGATGTCGACTTGGGAGGTTGTGCCCTTGAGGCGTGGCTTCCGGAGCTAACGCGTTAAG
TCGACCGCCTGGGGGAGTACGGCCGCAAGGTTAAAACTCAAATGAATTGACCGGGACCCG
CACAAGCGGTGGAGCATTGGTTTAATTCGATGCAACGCGAAGAACCTTACCTGGCCTTGA
CATCCAGAGAACTTAGCAGAGATGCTTTGGTGCCTTCGGGAACTCTGAGACAGGTGCTGC
ATGGCTGTCGTCAGCTCGTGTTGTGAAATGTTGGGTTAAGTCCCGCAACGAGCGCAACCC
TTATCCTTTGTTGCCAGCGGTTCGGCCGGGAACTCAAAGGAGACTGCCGGTGATAAACCG
GAGGAAGGTGGGGATGACGTCAAGTCATCATGGCCCTTACGGCCAGGGCTACACACGTGC
TACAATGGCGCATACAAAGAGAAGCGACCTCGCGAGAGCAAGCGGACCTCATAAACTGCG
TCGTAGTCCGGACTGGAGTCTGCAACTCGACTCCATGAAGTCGGAATCGCTAGTAATCGT
AGATCAGAATGCTACGGTGAATACGTTCCCGGGCCTTGTACACACCGCCCGTCACACCAT
GGGAGTGGGTTGCAAAAGAAGTAGGTAGCTTAACCCTCCCGAGGGCGCTTACCACTTGGA
TACAAATTTTTTCCCACCT
>URS000000C2D7_69222 Erwinia mallotivora bacterial SSU rRNA
CAAGTCGAACGGTAGCACAGGTAAGCTTGCTCCCCGGGTGACGAGTGGCGGACGGGTGAG
TAATGTCTGGGAAACTGCCCGATGGAGGGGGATAACTAGTGGAAACGGTAGCTAATACCG
CATAACGTCGCGAGACCAAAGTGGGGGACCTTCGGGCCTCACACCATCGGATGTGCCCAG
GTGGGATTAGCTGGTTGGTGAGGTAACGGCTCACCAGGGCGACTATCCCTAGCTGGTCTG
GGGGGTTCCCCGGCCCACTTGGAATTGGGACCCGGTCCAGATTCTTACGGGAGGCAGCCA
GTGGGGAATTTTGCACAATGGGCGCAAGCCTGATGCAGCCATGCCGCGTGTATGAAGAAG
GCCTTTCGGGTTGTAAAGTACTTTCAACGGGGAGGAAAGGTGGTGAGGTTAATAACCTTA
TCAATTGACGTTACCCGCAGAAGAAGCACCGGCTAACTCCGTGCCAGCAGCCGCGGTAAT
ACGGAGGGTGCAAGCGTTAATCGGAATTACTGGGCGTAAAGCGCACGCAGGCGGTCTGTT
AAGTCAGATGTGAAATCCCCGGGCTTAACCTGGGAACTGCATTTGAAACTGGCAGGCTTG
AGTCTTGTAGAGGGGGGTAGAATTCCAGGTGTAGCGGTGAAATGCGTAGAGATCTGGAGG
AATACCGGTGGCGAAGGCGGCCCCCTGGACAAAGACTGACGCTCAGGTGCGAAAGCGTGG
GGAGCAAACAGGATTAGATACCCTGGTAGTCCACGCCGTAAACGATGTCGATTTGGAGGT
TGTGCCCTTGAGGCGTGGCTTTCCGTAGCTAACGCGTTAAATCCACCCGCCTGGGGGAGT
ACGGCCGCAAGGTTAAAACTCAAATGAATTGACGGGGGCCCGCACAAGCGGTGGAGCATG
TGGTTTTAATTCGATGCAACGCGAAGAACCTTACCTGGCCTTGACATCCACGGAAGACCT
CAGAGATGGGGTTGTGCCTTTCGGGAACCGTGAGACAGGTGCTGCATGGCTTGTGTCGTC
AGCTCGTGTTGTGAAATGTTGGGTTAAGTCCCGCCAACGAGCGCACACCCTTATCCTTTT
GTTGCCATCGGTTCGGCCGGGAACTCAAAGGAGACTGCCGGTGATAAACCGGAGGAAGGT
GGGGATGACGTCAAGTCATCATGGCCCTTACGGCCAGGGCTACACACGTGCTACAATGGC
GCATACAAAGAGAAGCGACCTCGCGAGAGCAAGCGGACCTCATAAAGTGCGTCGTAGTCC
GGATCGGAGTCTGCAACTCGACTCCGTGAAGTCGGAATCGCTAGTAATCGTGGATCAGAA
TGCCACGGTGAATACGTTCCCGGGCCTTGTACACACCGCCCGTCACACCATGGGAGTGGG
TTGCAAAAGAAGTAGGAAGACGTTATCACCGCTACGCGTGGGCGACTTTTAGTTTGTTCC
CGTTCACTTTC
>URS000000C5BD_9 Buchnera aphidicola tRNA-Lys
GGGTTGTTAGCTCAGTTGGTAGAGCAGTTGACTTTTAATCAATTGGTCACAGGTTCGAAT
CCTGTACAACCCACCA
>URS000000CB6A_574096 Pantoea allii bacterial SSU rRNA
TGCTCCTCGGGTGACGAGTGGCGGACGGGTGAGTAATGTCTGGGGATCTGCCCGATAGAG
GGGGATAACCACTGGAAACGGTGGCTAATACCGCATAACGTCGCAAGACCAAAGAGGGGG
ACCTTCGGGCCTCTCACTATCGGATGAACCCAGATGGGATTAGCTAGTAGGCGGGGTAAC
GGCCCACCTAGGCGACGATCCCTAGCTGGTCTGAGAGGATGACCAGCCACACTGGAACTG
AGACACGGTCCAGACTCCTACGGGAGGCAGCAGTGGGGAATATTGCACAATGGGCGCAAG
CCTGATGCAGCCATGCCGCGTGTATGAAGAAGGCCTTCGGGTTGTAAAGTACTTTCAGCG
GGGAGGAAGGCAGTGAGGTTAATAACCTTATTGATTGACGTTACCCGCAGAAGAAGCACC
GGCTAACTCCGTGCCAGCAGCCGCGGTAATACGGAGGGTGCAAGCGTTAATCGGAATTAC
TGGGCGTAAAGCGCACGCAGGCGGTCTGTTAAGTCAGATGTGAAATCCCCGGGCTTAACC
TGGGAACTGCATTTGAAACTGGCAGGCTTGAGTCTCGTAGAGGGGGGTAGAATTCCAGGT
GTAGCGGTGAAATGCGTAGAGATCTGGAGGAATACCGGTGGCGAAGGCGGCCCCCTGGAC
GAAGACTGACGCTCAGGTGCGAAAGCGTGG
>URS000000CB8D_932184 Pantoea sp. A37tronco3 bacterial SSU rRNA
ATGCAAGTCGAACGGTAGCACAGAGGAGCTTGCTCCTTGGGTGACGAGTGGCGGACGGGT
GAGTAATGTCTGGGGATCTGCCCGATGGAGGGGGATAACTACTGGAAACGGTAGCTAATA
CCGCATAACGTCGCAAGACCAAAGTGGGGGACCTTCGGGCCTCACACCATCGGATGAACC
CAGATGGGATTAGCTAGTAGGTGGGGTAACGGCTCACCTAGGCGACGATCCCTAGCTGGT
CTGAGAGGATGACCAGCCACACTGGAACTGAGACACGGTCCAGACTCCTACGGGAGGCAG
CAGTGGGGAATATTGCACAATGGGCGCAAGCCTGATGCAGCCATGCCGCGTGTATGAAGA
AGGCCTTCGGGTTGTAAAGTACTTTCAGCGGGGAGGAAGGTGGTGAGGTTAATAACCTCA
TCAATTGACGTTACC
>URS000000CF2E_1005828 Pantoea sp. DJM4F4 bacterial SSU rRNA
TTCCGGAGCTAACGCGTTAAGTCGACCGCCTGGGGAGTACGGCCGCAAGGTTAAAACTCA
AATGAATTGACGGGGGCCCGCACAAGCGGTGGAGCATGTGGTTTAATTCGATGCAACGCG
AAGAACCTTACCTACTCTTGACATCCAGAGAACTTAGCAGAGATGCTTTGGTGCCTTCGG
GAACTCTGAGACAGGTGCTGCATGGCTGTCGTCAGCTCGTGTTGTGAAATGTTGGGTTAA
GTCCCGCAACGAGCGCAACCCTTATCCTTTGTTGCCAGCGGTTCGGCCGGGAACTCAAAG
GAGACTGCCAGTGATAAACTGGAGGAAGGTGGGGATGACGTCAAGTCATCATGGCCCTTA
CGAGTAGGGCTACACACGTGCTACAATGGCGCATACAAAGAGAAGCGACCTCGCGAGAGC
AAGCGGACCTCATAAAGTGCGTCGTAGTCCGGATTGGAGTCTGCAACTCGACTCCATGAA
GTCGGAATCGCTAGTAATCGTAGATCAGAATGCTACGGTGAATACGTTCCCGGGCCTTGT
ACACACCGCCCGTCACACCATGGGAGTGGGTTGCAAAAGAAGTAGGTAGCTTAACCTTCG
GGAGGGCGCTTACCACTTTGTGATTCATGACTGGGGTGAAG
>URS000000D27B_1005995 Tatumella ptyseos ATCC 33301 tRNA
GCCGACTTAGCTCAGTAGGTAGAGCAACTGACTTGTAATCAGTAGGTCACCAGTTCGATT
CCGGTAGTCGGCA
>URS000000D27B_1881110 Pantoea sesami tRNA_Thr_TGT
GCCGACTTAGCTCAGTAGGTAGAGCAACTGACTTGTAATCAGTAGGTCACCAGTTCGATT
CCGGTAGTCGGCA
>URS000000D27B_642227 Tatumella morbirosei tRNA
GCCGACTTAGCTCAGTAGGTAGAGCAACTGACTTGTAATCAGTAGGTCACCAGTTCGATT
CCGGTAGTCGGCA
>URS000000D27B_988801 Rosenbergiella nectarea tRNA_Thr_TGT
GCCGACTTAGCTCAGTAGGTAGAGCAACTGACTTGTAATCAGTAGGTCACCAGTTCGATT
CCGGTAGTCGGCA
>URS000000D3DC_218084 uncultured Pantoea sp. bacterial SSU rRNA
GGGGATCTGCCCGATAGAGGGGGATAACCACTGGAAACGGTGGCTAATACCGCATAACGT
CGCAAGACCAAAGAGGGGGACCTTCGGGCCTCTCACTATCGGATGAACCCAGATGGGATT
AGCTAGTAGGCGGGGTAACGGCCCACCTAGGCGACGATCCCTAGCTGGTCTGAGAGGATG
ACCAGCCACACTGGAACTGAGACACGGTCCAGACTCCTACGGGAGGCAGCAGTGGGGAAT
ATTGCACAATGGGCGCAAGCCTGATGCAGCCATGCCGCGTGTATGAAGAAGGCCTTCGGG
TTGTAAAGTACTTTCAGCGGGGAGGAAGGCGATGTGGTTAATAACCGCGTCGATTGACGT
TACCCGCAG
>URS000000DBB5_647999 Pantoea sp. BP-2 bacterial SSU rRNA
AAGGAGCTTGCTCCTCGGGTGACGAGTGGCGGACGGGTGAGTAATGTCTGGGGATCTGCC
CGATAGAGGGGGATAACCACTGGAAACGGTGGCTAATACCGCATAACGTCGCAAGACCAA
AGAGGGGGACCTTCGGGCCTCTCACTATCGGATGAACCCAGATGGGATTAGCTAGTAGGC
GGGGTAACGGCCCACCTAGGCGACGATCCCTAGCTGGTCTGAGAGGATGACCAGCCACAC
TGGAACTGAGACACGGTCCAGACTCCTACGGGAGGCAGCAGTGGGGAATATTGCACAATG
GGCGCAAGCCTGATGCAGCCATGCCGCGTGTATGAAGAAGGCCTTCGGGTTGTAAAGTAC
TTTCAGCGGGGAGGAAGGCGATGTGGTTAATAACCGCGTCGATTGACGTTACCCGCAGAA
GAAGCACCGGCTAACTCCGTGCCAGCAGCCGCGGTAATACGGAGGGTGCAAGCGTTAATC
GGAATTACTGGGCGTAAAGCGCACGCAGGCGGTCTGTTAAGTCAGATGTGAAATCCCCGG
GCTTAACCTGGGAACTGCATTTGAAACTGGCAGGCTTGAGTCTCGTAGAGGGGGGTAGAA
TTCCAGGTGTAGCGGTGAAATGCGTAGAGATCTGGAGGAATACCGGTGGCGAAGGCGGCC
CCCTGGACGAAGACTGACGCTCAGGTGCGAAAGCGTGGGGAGCAAACAGGATTAGATACC
CTGGTAGTCCACGCCGTAAACGATGTCGACTTGGAGGTTGTTCCCTTGAGGAGTGGCTTC
CGGAGCTAACGCGTTAAGTCGACCGCCTGGGGAGTACGGCCGCAAGGTTAAAACTCAAAT
GAATTGACGGGGGCCCGCACAAGCGGTGGAGCATGTGGTTTAATTCGATGCAACGCGAAG
AACCTTACCTACTCTTGACATCCAGAGAACTTAGCAGAGATGCTTTGGTGCCTTCGGGAA
CTCTGAGACAGGTGCTGCATGGCTGTCGTCAGCTCGTGTTGTGAAATGTTGGGTTAAGTC
CCGCAACGAGCGCAACCCTTATCCTTTGTTGCCAGCGATTCGGTCGGGAACTCAAAGGAG
ACTGCCGGTGATAAACCGGAGGAAGGTGGGGATGACGTCAAGTCATCATGGCCCTTACGA
GTAGGGCTACACACGTGCTACAATGGCGCATACAAAGAGAAGCGACCTCGCGAGAGCAAG
CGGACCTCATAAAGTGCGTCGTAGTCCGGATCGGAGTCTGCAACTCGACTCCGTGAAGTC
GGAATCGCTAGTAATCGTGGATCAGAATGCCACGGTGAATACGTTCCCGGGCCTTGTACA
CACCGCCCGTCACACCATGGGAGTGGGTTGCAAAAGAAGTAT
>URS000000DD32_362412 Pantoea sp. IC4111 bacterial SSU rRNA
ATTGAACGCTGGCGGCAGGCCTAACACATGCAAGTCGAGCGGTAACACAGAGAGCTTGCT
CTCGGGTGACGAGCGGCGGACGGGTGAGTAATGTCTGGGAAACTGCCTGATGGAGGGGGA
TAACTACTGGAAACGGTAGCTAATACCGCATAACGTCGCAAGACCAAAGTGGGGGACCTT
CGGGCCTCATGCCATCAGATGTGCCCAGATGGGATTAGCTAGTAGGTGGGGTAATGGCTC
ACCTAGGCGACGATCCCTAGCTGGTCTGAGAGGATGACCAGCCACACTGGAACTGAGACA
CGGTCCAGACTCCTACGGGAGGCAGCAGTGGGGAATATTGCACAATGGGCGCAAGCCTGA
TGCAGCCATGCCGCGTGTATGAAGAAGGCCTTCGGGTTGTAAAGTACTTTCAGCGAGGAG
GAAGGCGTTAAGGTTAATAACCTTGGCGATTGACGTTACTCGCAGAAGAAGCACCGGCTA
ACTCCGTGCCAGCAGCCGCGGTAATACGGAGGGTGCAAGCGTTAATCGGAATTACTGGGC
GTAAAGCGCACGCAGGCGGTCTGTCAAGTCGGATGTGAAATCCCCGGGCTCAACCTGGGA
ACTGCATTCGAAACTGGCAGGCTAGAGTCTTGTAGAGGGGGGTAGAATTCCAGGTGTAGC
GGTGAAATGCGTAGAGATCTGGAGGAATACCGGTGGCGAAGGCGGCCCCCTGGACAAAGA
CTGACGCTCAGGTGCGAAAGCGTGGGGAGCAAACAGGATTAGATACCCTGGTAGTCCACG
CCGTAAACGATGTCGACTTGGAGGTTGTGCCCTTGAGGCGTGGCTTCCGGAGCTAACGCG
TTAAGTCGACCGCCTGGGGAGTACGGCCGCAAGGTTAAAACTCAAATGAATTGACGGGGG
CCCGCACAAGCGGTGGAGCATGTGGTTTAATTCGATGCAACGCGAAGAACCTTACCTACT
CTTGACATCCAGAGAACTTAGCAGAGATGCTTTGGTGCCTTCGGGAACTCTGAGACAGGT
GCTGCATGGCTGTCGTCAGCTCGTGTTGTGAAATGTTGGGTTAAGTCCCGCAACGAGCGC
AACCCTTATCCTTTGTTGCCAGCGGTCCGGCCGGGAACTCAAAGGAGACTGCCAGTGATA
AACTGGAGGAAGGTGGGGATGACGTCAAGTCATCATGGCCCTTACGAGTAGGGCTACACA
CGTGCTACAATGGCATATACAAAGAGAAGCGACCTCGCGAGAGCAAGCGGACCTCATAAA
GTATGTCGTAGTCCGGATTGGAGTCTGCAACTCGACTCCATGAAGTCGGAATCGCTAGTA
ATCGTAGATCAGAATGCTACGGTGAATACGTTCCCGGGCCTTGTACACACCGCCCGTCAC
ACCATGGGAGTGGGTTGCAAAAGAAGTAGGTAGCTTAACCTTCGGGAGGGCGCTTACCAC
TTTGTGATTCATGACTGGGGTG
>URS000000E04E_590870 Pantoea sp. A-Se-D-1-1 bacterial SSU rRNA
AGGATGACCCAGCCACACTGGAACTGAGACACGGTCCAGACTCCTACGGGAGGCAGCAGT
GGGGAATATTGCACAATGGGCGCAAGCCTGATGCAGCCATGCCGCGTGTATGAAGAAGGC
CTTCCGGGTTGTAAAGTACTTTCAGCGGGGAGGAAGGCGATGTGGTTAATAACCGCNTCG
ATTGACGTTACCCGCAGAAGAAGCACCGGCTAACTCCGTGCCAGCAGCCGCGGTAATACG
GAGGGTGCAAGCGTTAATCGGAATTACTGGGCGTAAAGCGCACGCAGGCGGTCTGTTAAG
TCAGATGTGAAATCCCCGGGCTTAACCTGGGAAGNNGCATTTGAAACTGGCAGGCTTGAG
TCTCGTAGAGGGGGGTAGAATTCCAGGTGTAGCGGTGAAATGCGTAGAGATCTGGAGGAA
TACCGGTGGCGAAGGCGGCCCCCTGGANGAAGACTNNCNCTCAGGTGCTGAAAGCGTGGG
GAGCAAACAG
>URS000000E529_59814 Pantoea dispersa bacterial SSU rRNA
TGCAGTCGCGGCAGCACAGAAGAGCTTGCTCTTTGGGTGGCGAGTGGCGGACGGGTGAGT
AATGTCTGGGAAACTGCCCGATGGAGGGGGATAACTACTGGAAACGGTAGCTAATACCGC
ATAACGTCGCAAGACCAAAGTGGGGGACCTTCGGGCCTCACACCATCGGATGTGCCCAGA
TGGGATTAGCTAGTAGGTGGGGTAATGGCTCACCTAGGCGACGATCCCTAGCTGGTCTGA
GAGGATGACCAGCCACACTGGAACTGAGACACGGTCCAGACTCCTACGGGAGGCAGCAGT
GGGGAATATTGCACAATGGGCGCAAGCCTGATGCAGCCATGCCGCGTGTATGAAGAAGGC
CTTCGGGTTGTAAAGTACTTTCAGCGGGGAGGAAGGCGGTGAGGTTAATAACCTCGCCGA
TTGACGTTACCCGCAGAAGAAGCACCGGCTAACTCCGTGCCAGCAGCCGCGGTAATACGG
AGGGTGCAAGCGTTAATCGGAATTACTGGGCGTAAAGCGCACGCAGGCGGTCTGTTAAGT
CAGATGTGAAATCCCCGGGCTTAACCTGGGAACTGCATTTGAAACTGGCAGGCTTGAGTC
TCGTAGAGGGGGGTAGAATTCCAGGTGTAGCGGTGAAATGCGTAGAGATCTGGAGGAATA
CCGGTGGCGAAGGCGGCCCCCTGGACGAAGACTGACGCTCAGGTGCGAAAGCGTGGGGAG
CAAACAGGATTAGATACCCTGGTAGTCCACGCCGTAAACGATGTCGACTTGGAGGTTGTG
CCCTTGAGGCGTGGCTTCCGGAGCTAACGCGTTAAGTCGACCGCCTGGGGAGTACGGCCG
CAAGGTTAAAACTCAAATGAATTGACGGGGGCCCGCACAAGCGGTGGAGCATGTGGTTTA
ATTCGATGCAACGCGAAGAACCTTACCTGGCCTTGACATCCAGAGAACTTAGCAGAGATG
CTTTGGTGCCTTCGGGAACTCTGAGACAGGTGCTGCATGGCTGTCGTCAGCTCGTGTTGT
GAAATGTTGGGTTAAGTCCCGCAACGAGCGCAACCCTTATCCTTTGTTGCCAGCGGCTCG
GCCGGGAACTCAAAGGAGACTGCCGGTGATAAACCGGAGGAAGGTGGGGATGACGTCAAG
TCATCATGGCCCTTACGGCCAGGGCTACACACGTGCTACAATGGCGCATACAAAGAGAAG
CGACCTCGCGAGAGCAAGCGGACCTCATAAAGTGCGTCGTAGTCCGGATTGGAGTCTGCA
ACTCGACTCCATGAAGTCGGAATCGCTAGTAATCGTAGATCAGAATGCTACGGTGAATAC
GTTCCCGGGCCTTGTACACACCGCCCGTCACACCATGGGAGTGGGTTGCAAAAGAAGTAG
GTAGCTTAACCTTCGGGAGGGCGCTACCTCCTCGGGAGG
>URS000000EE08_549 Pantoea agglomerans bacterial SSU rRNA
GCGTAAAGCGCACGCAGGCGGTCTGTTAAGTCAGATGTGAAATCCCCGGGCTTAACCTGG
GAACTGCATTTGAAACTGGCAGGCTTGAGTCTCGTAGAGGGGGGTAGAATTCCAGGTGTA
GCGGTGAAATGCGTAGAGATCTGGAGGAATACCGGTGGCGAAGGCGGCCCCCTGGACGAA
GACTGACGCTCAGGTGCGAAAGCGTGGGGAGCAAACAGGATTAGATACCCTGGTAGTCCA
CGCCGTAAACGATGTCGACTTGGAGGTTGTGCCCTTGAGGCGTGGCTTCCGGAGCTAACG
CGTTAAGTCGACCGCCTGGGGAGTACGGCCGCAAGGTTAAAACTCAAATGAATTGACGGG
GGCCCGCACAAGCGGTGGAGCATGTGGTTTAATTCGATGCAACGCGAAGAACCTTACCTG
GCCTTGACATCCAGAGAACTTAGCAGAGATGCTTTGGTGCCTTCGGGAACTCTGAGACAG
GTGCTGCATGGCTGTCGTCAGCTCGTGTTGTGAAATGTTGGGTTAAGTCCCGCAACGAGC
GCAACCCTTATCCTTTGTTGCCAGCGGCTCGGCCGGGAACTCAAAGGAGACTGCCGGTGA
TAAACCGGAGG
>URS000000EEA6_2183904 Erwinia sp. AG740 tRNA-Gln
TGGGGTATCGCCAAGCGGTAAGGCAGCGGGTTTTGATCCCGCCACTCCCAGGTTCGAATC
CTGGTACCCCAG
>URS000000F526_553 Pantoea ananatis bacterial SSU rRNA
GGGGGGGGCCTCTCGTGCCAGGTCGGACGGTAGCACAGGAAGACCTGGCTCTTCGGGTGA
CGAGTGGCGGACGGGTGAGTAATGTCTGGGAAACTGCCCGATGGAGGGGGATAACTACTG
GAAACGGTACCTAATACCGCAAAACGTCTCACGACCAAGGTGGGGGACCTTCGGGCCTCT
CACCATCGGATGTGCCCAGATGGGATTAGCTAGTAGGTGGGGTAACGGCTCACCTAGGCG
ACGATCCCTAGCTGGTCTGAGAGGATGACCAGCCACACTGGAACTGAGACACGGTCCAGA
CTCCTACGGGAGGCAGCAGTGGGGAATATTGCACAATGGGCGCAAGCCTGATGCAGCCAT
GCCGCGTGTATGAAGAAGGCCTTCGGGTTGTAAAGTACTTTCAGCGGGGAGGAAGGCGGT
AGGTTAATAACCTTGCCTATTGACGTTACCCGCAGAACAAGCACCGGCTAACTCCGTGCC
AGCAGCCGCGGTAATACGGAGGGTGCAAGCGTTAATCGGAATTACTGGGCGTAAAGCGCA
CGCAGGCGGTCTGTTAAGTCAGATGTGAAATCCCCGGGCTTAACCTGGGAACTGCATTTG
AAACTGGCAGGCTTGAGTCTCGTAGAGGGGGGTAGAATTCCAGGTGTAGCGGTGAAATGC
GTAGAGATCTGGAGGAATACCGGTGGCGAAGGCGGCCCCCTGGACTAATACTGACGCTCA
GGTGCTAAAGCGTGGGGAGCAAACAGGATTACATACCTTGG
>URS000000F670_218084 uncultured Pantoea sp. partial 16S ribosomal RNA
GCAGGCCTAACACATGCAAGTCGGACGGTAGCACAGAGAGCTTGCTCTTGGGTGACGAGT
GGCGGACGGGTGAGTAATGTCTGGGGATCTGCCCGATAGAGGGGGATAACCACTGGAAAC
GGTGGCTAATACCGCATAACGTCGCAAGACCAAAGAGGGGGACCTTCGGGCCTCTCACTA
TCGGATGAACCCAGATGGGATTAGCTAGTAGGCGGGGTAATGGCCCACCTAGGCGACGAT
CCCTAGCTGGTCTGAGAGGATGACCAGCCACACTGGAACTGAGACACGGTCC
>URS0000010A77_768044 Erwinia sp. Y2(2010) bacterial SSU rRNA
GCGGGGGGCGGCTACCATGCAGTCGAACGGTAGCACAGAGAGCTTGCTCTCGGGTGACGA
GTGGCGGACGGGTGAGTAATGTCTGGGAAACTGCCTGATGGAGGGGGATAACTACTGGAA
ACGGTAGCTAATACCGCATAACGTCTTCGGACCAAAGTGGGGGACCTTCGGGCCTCACAC
CATCGGATGTGCCCAGATGGGATTAGCTAGTAGGTGGGGTAATGGCTCACCTAGGCGACG
ATCCCTAGCTGGTCTGAGAGGATGACCAGCCACACTGGAACTGAGACACGGTCCAGACTC
CTACGGGAGGCAGCAGTGGGGAATATTGCACAATGGGCGCAAGCCTGATGCAGCCATGCC
GCGTGTATGAAGAAGGCCTTCGGGTTGTAAAGTACTTTCAGCGGGGAGGAAGGCGATAAG
GTTAATAACCTTGTCGATTGACGTTACCCGCAGAAGAAGCACCGGCTAACTCCGTGCCAG
CAGCCGCGGTAATACGGAGGGTGCAAGCGTTAATCGGAATTACTGGGCGTAAAGCGCACG
CAGGCGGTCTGTCAAGTCAGATGTGAAATCCCCGGGCTTAACCTGGGAACTGCATTTGAA
ACTGGCAGGCTAGAGTCTTGTAGAGGGGGGTAGAATTCCAGGTGTAGCGGTGAAATGCGT
AGAGATCTGGAGGAATACCGGTGGCGAAGGCGGCCCCCTGGACAAAGACTGACGCTCAGG
TGCGAAAGCGTGGGGAGCAAACAGGATTAGATACCCTGGTAGTCCACGCCGTAAACGATG
TCGACTTGGAGGTTGTGCCCTTGAGGCGTGGCTTCCGGAGCTAACGCGTTAAGTCGACCG
CCTGGGGAGTACGGCCGCAAGGTTAAAACTCAAATGAATTGACGGGGGCCCGCACAAGCG
GTGGAGCATGTGGTTTAATTCGATGCAACGCGAAGAACCTTACCTGGCCTTGACATCCAC
GGAATTCGGCAGAGATGCCTTAGTGCCTTCGGGAACCGTGAGACAGGTGCTGCATGGCTG
TCGTCAGCTCGTGTTGTGAAATGTTGGGTTAAGTCCCGCAACGAGCGCAACCCTTATCCT
TTGTTGCCAGCGAGTAATGTCGGGAACTCAAAGGAGACTGCCGGTGACAAACCGGAGGAA
GGTGGGGATGACGTCAAGTCATCATGGCCCTTACGGCCAGGGCTACACACGTGCTACAAT
GGCGCATACAAAGAGAAGCGAACTCGCGAGAGCAAGCGGACCTCACAAAGTGCGTCGTAG
TCCGGATCGGAGTCTGCAACTCGACTCCGTGAAGTCGGAATCGCTAGTAATCGTAGATCA
GAATGCTACGGTGAATACGTTCCCGGGCCTTGTACACACCGCCCGTCACACCATGGGAGT
GGGTTGCAAAAGAAGTAGGTAGCTTAACCTTCGGGAGGGCGCTACCACTTTGATCCTG
>URS0000010CDA_9 Buchnera aphidicola tRNA-Trp
AGGGGTGTAGTTCAATTGGTAGAGCATCGGTCTCCAAAACCGAAAGTTAGGGGTTCAATT
CCCTTCACCCCTGAAA
>URS0000010E0A_218084 uncultured Pantoea sp. bacterial SSU rRNA
TCTAGATTAGAGTTTGATCCTGGCTCAGATTGAACGCTGGCGGCAGGCCTAACACATGCA
AGTCGGACGGTAGCACAGAGAGCTTGCTCTCGGGTGACGAGTGGCGGACGGGTGAGTAAT
GTCTGGGGATCTGCCCGATAGAGGGGGATAACCACTGGAAACGGTGGCTAATACCGCATA
ACGTCGCAAGACCAAAGAGGGGGACCTTCGGGCCTCTCACTATCGGATGAACCCAGATGG
GATTAGCTAGTAGGCGGGGTAATGGCCCACCTAGGCGACGATCCCTAGCTGGTCTGAGAG
GATGACCAGCCACACTGGAACTGAGACACGGTCCAGACTCCTACGGGAGGCAGCAGTGGG
GAATATTGCACAATGGGCGCAAGCCTGATGCAGCCATGCCGCGTGTATGAAGAAGGCCTT
CGGGTTGTAAAGTACTTTCAGCGGGGAGGAAGGCGATGGGGTTAATAACCTTATCGATTG
ACGTTACCCGCAGAAGAAGCACCGGCTAACTCCGTGCCAGCAGCCGCGGTAATACGGAGG
GTGCAAGCGTTAATCGGAATTACTGGGCGTAAAGCGCACGCAGGCGGTCTGTTAAGTCAG
ATGTGAAATCCCCGGGCTTAACCTGGGAACTGCATTTGAAACTGGCAGGCTTGAGTCTTG
TAGAGGGGGGTAGAATTCAGGTGTAGCGGTGAAATGCGTAGAGATCTGGAGGAATACCGG
TGGCGAAGGCGGCCCCCTGGACAAAGACTGACGCTCAGGTGCGAAAGCGTGGGGAGCAAA
CAGGATTAGATACCCTGGTAGTCCACGCCGTAAGCGATGTCGACTTGGAGGTTGTTCCCT
TGAGGAGTGGCTTCCGGAGCTAACGCGTTAAGTCGACCGCCTGGGGAGTACGGCCGCAAG
GTTAAAACTCAAATGAATTGACGGGGGCCCGCACAAGCGGTGGAGCATGTGGTTTAATTC
GATGCAACGCGAAGAACCTTACCTACTCTTGACATCCAGCGAACTTTCCAGAGATGGATT
GGTGCCTTCGGGAACGCTGAGACAGGTGCTGCATGGCTGTCGTCAGCTCGTGTTGTGAAA
TGTTGGGTTAAGTCCCGCAACGAGCGCAACCCTTATCCTTTGTTGCCAGCGATTCGGTCG
GGAACTCAAAGGAGACTGCCGGTGATAAACCGGAGGAAGGTGGGGATGACGTCAAGTCAT
CATGGCCCTTACGAGTAGGGCTACACACGTGCTACAATGGCGCATACAAAGAGAAGCGAC
CTCGCGAGAGCAAGCGGACCTCACAAAGTGCGTCGTAGTCCGGATCGGAGTCTGCAACTC
GACTCCGTGAAGTCGGAATCGCTAGTAATCGTGGATCAGAATGCCACGGTGAATACGTTC
CCGGGCCTTGTACACACCGCCCGTCACACCATGGGAGTGGGTTGCAAAAGAAGTAGGTAG
CTTAACCTTCGGGAGGGCGCTTACCACTTTGTGATTCATGACTGGGGTGAAGTCGTAACA
AGGTAACCGTAGGGGAACCTGCGGTTGGATCACCTCCTTA
>URS0000010EDF_66269 Pantoea stewartii bacterial SSU rRNA
TGATCCTGGCTCAGATTGAACGCTGGCGGCAGGCCTAACACATGCAAGTCGGACGGTAGC
ACAGAGGAGCTTGCTCCTCGGGTGACGAGTGGCGGACGGGTGAGTAATGTCTGGGAAACT
GCCCGATGGAGGGGGATAACTACTGGAAACGGTAGCTAATACCGCATAACGTCGCAAGAC
CAAAGTGGGGGACCTCCGGGCCTCACACCATCGGATGTGCCCAGATGGGATTAGCTTGTA
GGCGGGGTAACGGCCCACCTAGGCGACGATCCCTAGCTGGTCTGAGAGGATGACCAGCCA
CACTGGAACTGAGACACGGTCCAGACTCCTACGGGAGGCAGCAGTGGGGAATATTGCACA
ATGGGCGCAAGCCTGATGCAGCCATGCCGCGTGTATGAAGAAGGCCTTCGGGTTGTAAAG
TACTTTCAGCGGGGAGGAAGGTGCTGAGGTTAATAACCTCATCAATTGACGTTACCCGCA
GAAGAAGCACCGGCTAACTCCGTGCCAGCAGCCGCGGTAATACGGAGGGTGCAAGCGTTA
ATCGGAATTACTGGGCGTAAAGCGCACGCAGGCGGTCTGTTAAGTCAGATGTGAAATCCC
CGGGCTTAACCTGGGAACTGCATTTGAAACTGGCAGGCTTGAGTCTCGTAGAGGGGGGTA
GAATTCCAGGTGTAGCGGTGAAATGCGTAGAGATCTGGAGGAATACCGGTGGCGAAGGCG
GCCCCCTGGACGAAGACTGACGCTCAGGTGCGAAAGCGTGGGGAGCAAACAGGATTAGAT
ACCCTGGTAGTCCACGCCGTAAACGATGTCGACTTGGAGGTTGTTCCCTTGAGGAGTGGC
TTCCGGAGCTAACGCGTTAAGTCGACCGCCTGGGGAGTACGGCCGCAAGGTTAAAACTCA
AATGAATTGACGGGGGCCCGCACAAGCGGTGGAGCATGTGGTTTAATTCGATGCAACGCG
AAGAACCTTACCTACTCTTGACATCCAGCGAACTTTCCAGAGATGGATTGGTGCCTTCGG
GAACGCTGAGACAGGTGCTGCATGGCTGTCGTCAGCTCGTGTTGTGAAATGTTGGGTTAA
GTCCCGCAACGAGCGCAACCCTTATCCTTTGTTGCCAGCGATTCGGTCGGGAACTCAAAG
GAGACTGCCGGTGATAAACCGGAGGAAGGTGGGGATGACGTCAAGTCATCATGGCCCTTA
CGAGTAGGGCTACACACGTGCTACAATGGCGCATACAAAGAGAAGCGACCTCGCGAGAGC
AAGCGGACCTCATAAAGTGCGTCGTAGTCCGGATCGGAGTCTGCAACTCGACTCCGTGAA
GTCGGAATCGCTAGTAATCGTGGATCAGAATGCCACGGTGAATACGTTCCCGGGCCTTGT
ACACACCGCCCGTCACACCATGGGAGTGGGTTGCAAAAGAAGTAGGTAGCTTAACCNTCG
GGAGGGCGCTACC
>URS00000124DC_553 Pantoea ananatis bacterial SSU rRNA
AGAGTTTGATCCTGGCTCAGATTGAACGCTGGCGGCAGGCCTAACACATGCAAGTCGGAC
GGTAGCACAGAGAGCTTGCTCTCGGGTGACGAGTGGCGGACGGGTGAGTAATGTCTGGGG
ATCTGCCCGATAGAGGGGGATAACCACTGGAAACGGTGGCTAATACCGCATAACGTCGCA
AGACCAAAGAGGGGGACCTTCGGGCCTCTCACTATCGGATGAACCCAGATGGGATTAGCT
AGTAGGCGGGGTAACGGCCCACCTAGGCGACGATCCCTAGCTGGTCTGAGAGGATGACCA
GCCACACTGGAACTGAGACACGGTCCAGACCCCTACGGGAGGCAGCAGTGGGGAATATTG
CACAATGGGCGCAAGCCTGATGCAGCCATGCCGCGTGTATGAAGAAGGCCTTCGGGTTGT
AAAGTACTTTCAGCGGGGAGGAAGGCATTGTGGTTAATAACCGCATTGATTGACGTTACC
CGCAGAAGAAGCACCGGCTAACTCCGTGCCAGCAGCCGCGGTAATACGGAGGGTGCAAGC
GTTAATCGGAATTACTGGGCGTAAAGCGCACGCAGGCGGTCTGTTAAGTCAGATGTGAAA
TCCCCGGGCTTAACCTGGGAACTGCATTCGAAACTGGCAGGCTTGAGTCTCGTAGAGGGG
GGTAGAATTCCAGGTGTAGCGGTGAAATGCGTAGAGATCTGGAGGAATACCGGTGGCGAA
GGCGGCCCCCTGGACGAAGACTGACGCTCAGGTGCGAAAGCGTGGGGAGCAAACAGGATT
AGATACCCTGGTAGTCCACGCCGTAAACGATGTCGACTTGGAGGTTGTTCCCTTGAGGAG
TGGCTTCCGGAGCTAACGCGTTAAGTCGACCGCCTGGGGAGTACGGCCGCAAGGTTAAAA
CTCAAATGAATTGACGGGGGCCCGCACAAGCGGTGGAGCATGTGGTTTAATTCGATGCAA
CGCGAAGAACCTTACCTACTCTTGACATCCAGAGAACTTAGCAGAGATGCTTTGGTGCCT
TCGGGAACTCTGAGACAGGTGCTGCATGGCTGTCGTCAGCTCGTGTTGTGAAATGTTGGG
TTAAGTCCCGCAACGAGCGCAACCCTTATCCTTTGTTGCCAGCGATTCGGTCGGGAACTC
AAAGGAGACTGCCGGTGATAAACCGGAGGAAGGTGGGGATGACGTCAAGTCATCATGGCC
CTTACGAGTAGGGCTACACACGTGCTACAATGGCGCATACAAAGAGAAGCGACCTCGCGA
GAGCAAGCGGACCTCATAAAGTGCGTCGTAGTCCGGATCGGAGTCTGCAACTCGACTCCG
TGAAGTCGGAATCGCTAGTAATCGTGGATCAGAATGCCACGGTGAATACGTTCCCGGGCC
TTGTACACACCGCCCGTCACACCATGGGAGTGGGTTGCAAAAGAAGTAGGTAGCTTAACC
TTCGGGAGGGCGCTTACCACTTTGTGATTCATGACTGGGGTGAAGTCGTAACAAGGTAAC
CGTAGGGGAACCTGCGGCTGGATCACCTCCTT
>URS00000125F0_1044999 Erwinia tracheiphila PSU-1 tRNA-Val
GTGTTCTTAGCTCAGTTGGTTAGAGCATCACCTTAACATGGTGGGGATAGGAGGTCCGAG
TTCTCCAGAACACACCA
>URS00000125F0_65700 Erwinia tracheiphila tRNA-Val
GTGTTCTTAGCTCAGTTGGTTAGAGCATCACCTTAACATGGTGGGGATAGGAGGTCCGAG
TTCTCCAGAACACACCA
>URS0000012AD2_549 Pantoea agglomerans bacterial SSU rRNA
GAGTGGCGGACGGGTGAGTAATGTCTGGGAAACTGCCCGATGGAGGGGGATAACYACTGG
AAACGGTAGCTAATACCGCATAACGTCTMMRGACCAAAGWGGGGGACCTTCGGGCCTCWC
ACCATCGGATGWRCCCAGATGGGATTAGCTRGTAGGTGGGGTAACGGCTCACCTAGGCGA
CGATCCCTAGCTGGTCTGAGAGGATGACCAGCCACACTGGAACTGAGACACGGTCCAGAC
TCCTACGGGAGGCAGCAGTGGGGAATATTGCACAATGGGCGCAAGCCTGATGCAGCCATG
CCGCGTGTATGAAGAAGGCCTTCGGGTTGTAAAGTACTTTCAGCGGGGAGGAAGGCGASG
GGGTTAATAWMCTTGTCGATTGACGTTACCCGCAGAAGAAGCRCCGGCTAACTCCGTGCC
AGCASCCGCGGTAATACGGAGGGTGCAAGCGTTAATCKGAATTACTGGGCGTAAAGCGCA
CGCAGGCGGTCTGTTAAGTCAGATGTGAAATCCCCGGGCTTAACCTGGGAACTGCATTTG
AAACTGGCAGGCTTGAGTCTTGTAGAGGGGGGTAGAATTCCAGGTGTAGCGGTGAAATGC
GTAGAGATCTGGAGGAATACCGGTGGCGAAGGCGGCCCCCTGGACAAAGACTGACGCTCA
GGTGCGAAAGCGTGGGGAGCAAACAGGATTAGATACCCTGGTAGTCCACGCCGTAAACGA
TGTCGACTTGGAGGTTGTTCCCTTGAGGAGTGGCTTCCGGAGCTAACGCGTTAAGTCGAC
CGCCTGGGGAGTACGGCCGCAAGGTTAAAACTCAAATGAATTGACGGGGGCCCGCACAAG
CGGTGGAGCATGTGGTTTAATTCGATGCAACGCGAAGAACCTTACCTACTCTTGACATCC
ACGGAATTTGGCAGAGATGCCTTAGTGCCTTCGGGAACCGTGAGACAGGTGCTGCATGGC
TGTCGTCAGCTCGTGTTGTGAAATGTTGGGTTAAGTCCCGCAACGAGCGCAACCCTTATC
CTTTGTTGCCAGCGATTCGGTCGGGAACTCAAAGGAGACTGCCGGTGATAAACCGGAGGA
AGGTGGGGATGACGTCAAGTCATCATGGCCCTTACGAGTAGGGCTACACACGTGCTACAA
TGGCGCATACAAAGAGAAGCGACCTCGCGAGAGCAAGCGGACCTCACAAAGTGCGTCGTA
GTCCGGATCGGAGTCTGCAACTCGACTCCGTGAAGTCGGAATCGCTAGTAATCGTGGATC
AGAATGCCACGGTGAATACGTTCCCGGGCCTTGTACACACCGCCCGTCACACCATGGGAG
TGGGTTGCAAAAGAAGTAGGTAGCTTAACCTTCGGGAGGGCGCTTACCACTTTGTGATTC
ATGACTGGGGTGA
>URS0000012B34_1179653 Erwinia sp. 434 bacterial SSU rRNA
GTGGGGGACCTTCGGGCCTCACACCATCGGATGTGCCCAGATGGGATTAGCTAGTAGGTG
GGGTAATGGCTCACCTAGGCGACGATCCCTAGCTGGTCTGAGAGGATGACCAGCCACACT
GGAACTGAGACACGGTCCAGACTCCTACGGGAGGCAGCAGTGGGGAATATTGCACAATGG
GCGCAAGCCTGATGCAGCCATGCCGCGTGTATGAAGAAGGCCTTCGGGTTGTAAAGTACT
TTCAGCGGGGAGGAAGGCGGTGAGGTTAATAACCTTGCCGATTGACGTTACCCGCAGAAG
AAGCACCGGCTAACTCCGTGCCAGCAGCCGCGGTAATACGGAGGGTGCAAGCGTTAATCG
GAATTACTGGGCGTAAAGCGCACGCAGGCGGTCTGTTAAGTCAGATGTGAAATCCCCGGG
CTTAACCTGGGAACTGCATTTGAAACTGGCAGGCTTGAGTCTCGTAGAGGGGGGTAGAAT
TCCAGGTGTAGCGGTGAAATGCGTAGAGATCTGGAGGAATACCGGTGGCGAAGGCGGCCC
CCTGGACGAAGACTGACGCTCAGGTGCGAAAGCGTGGGGAGCAAACAGGATTAGATACCC
TGGTAGTCCACGCCGTAAACGATGTCGACTTGGAGGTTGTGCCCTTGAGGCGTGGCTTCC
GGAGCTAACGCGTTAAGTCGACCGCCTGGGGAGTACGGCCGCAAGGTTAAAACTCAAATG
AATTGACGGGGGCCCGCACCAGCGGTGGAGCATGTGGTTTAATTCGATGCAACGCGAAGA
ACCTTACCTGGCCTTGACATCCAGAGAACTTAGCAGAGATGCTTTGGTTCCTTCGGGAAC
TCTGAGACAGGTGGTGCATGGCTGTCGTCAGCTCGTGTTGTGAAATGTTGGGTTAAGTCC
CGCAACGAGCGCAACCCTTATCCTTTGTTTCCAGCGGCTCGGCCGGGAACTCAAAGGAGA
CTGCCGGTGATAAACCGGAGGAAGGTGGGGATGACGTCAAGTCATCATGGCCCTTACGGC
CAGGGCTCCACACGTGCTACAATGGCGCATACAAAGAGAAGCGACCTCGCGAGAGCAAGC
GGACCTCATAAAGTGCGTCGTAGTCCGGATTGGAGTCTGCAACTCGACTCCATGAAGTCG
GAATCGCTAGTAATCGTAGATCAGAATGCTACGGTGAATACGTTCCCGGGCCTTGTACAC
ACCGCCCGTCACACCATGGGAGTGGGTTGCAAAAG
>URS0000012C57_935444 Pantoea sp. B294F partial 16S ribosomal RNA
GTCGGACGGTAGCACAGAGGAGCTTGNTCTTGNGTGACGAGTGGNGGACGGGTGAGNAAT
GTCTGGGGATCTGCCCGATAGAGGGGGATAACCCCTGNAAACGGTGGCTAATACCNCATA
ACGTCNCAAGACCAAAGAGGGGGACCTTCNGGCCTCTCACTATCGGATGAACCCANATGG
GATTANCTAGTANGCGGGGTAATGGNCCACCTANGCGACAATCCCTAGCTGGTCTGAGAG
GATGACCANCCACACTGNAACTGAGACACGGTCCANACTCCTACNGGAGGCAGCANTGGG
GAATATTGCNCAATGGGCGCAAGCCTGATGCANCCATGCCGCGTGTATGAANAANGCCTT
CNGGTTGTAAAGTACTTTCNNCGGGGAGGAANGCGACNNGGTTAATAACCCCGTCNATTG
ACGTTACCCGCANAAAAANCACCGGCTAACTCCNTGCCANCAGCCGCGGTAATACNGAGG
GTGCAAGCGTTAATCNNAATTACTGGGCGTAAAGCGCACGCANGCGGTCTGTTAAGTCAN
ATGTGAAATCCCCGGGCTTAACCTGGGAACTGCNTTTGAAACTGGNAGGCTTGAGTCTTG
TNNAGGGGGGTAGAATTCCNGGTGTANCGNTGAAATGCGTANAGATCTGGAGGAATACCG
GTGGCGAAAGCGGCCCCCTGNACAAAGACTGACNCTCACGTGCGAAAGCGTGNGGAGCAA
ACAGGATTAGATACCCTGGTAGTCCACGCCGNAAACGATGTCNACTTGTAGGTTGTTCCC
TTGAGGAGTGNCTTCNGGAGCTAACNCGTTAANTCTACNGCCTGGGGAGTACNGCCNCNN
GGTTAAAACTCANATGAATTGNCGGGGGCCCNCACANNCGGTGGAGCATGTGGTTTAATT
CNATGCACCGCGAANAACCTTACCTACTCTTGACATCC
>URS0000012D85_2183904 Erwinia sp. AG740 tRNA-Gly
GCGGGCATCGTATAATGGCTATTACCTCAGCCTTCCAAGCTGATGATGTGGGTTCGATTC
CCACTGCCCGCT
>URS00000130D1_549 Pantoea agglomerans bacterial SSU rRNA
AGAGTTTGATCCTGGCTCAGAGAGAACGCGGGGGGCACACGTAACACACACAAATCTGGC
GGTAGCACAGAGGAGCTTGCTCCTTGGGTGACGAGTGGCGGACGGGTGAGTAATGTCTGG
GGATCTGCCCGATAGAGGGGGATAACCACTGGAAACGGTGGCTAATACCGCATAACGTCG
CAAGACCAAAGAGGGGGACCTTCGGGCCTCTCACTATCGGATGAACCCAGATGGGATTAG
CTAGTAGGCGGGGTAATGGCCCACCTAGGCGACGATCCCTAGCTGGTCTGAGAGGATGAC
CAGCCACACTGGAACTGAGACACGGTCCAGACTCCTACGGGAGGCAGCAGTGGGGAATAT
TGCACAATGGGCGCAAGCCTGATGCAGCCATGCCGCGTGTATGAAGAAGGCCTTCGGGTT
GTAAAGTACTTTCAGCGGGGAGGAAGGCGATGCGGTTAATAACCGCGTCGGAAGACGTAC
CCGCAGAAGAGCACCG
>URS0000013483_55211 Erwinia persicina bacterial SSU rRNA
CTGGCCTTGACATCCACGGAATTTGGCAGAGATGCCTTAGTGCCTTCGGGAACCGTGAGA
CAGGTGCTGCATGGCTGTCGTCAGCTCGTGTTGTGAAATGTTGGGTTAAGTCCCGCAACG
AGCGCAACCCTTATCCTTTGTTGCCAGCACGTAATGGTGGGAACTCAAAGGAGACTGCCG
GTGATAAACCGGAGGAAGGTGGGGATGACGTCAAGTCATCATGGCCCTTACGGCCAGGGC
TACACACGTGCTACAATGGCGCATACAAAGAGAAGCGACCTCGCGAGAGCAAGCGGACCT
CATAAAGTGCGTCGTAGTCCGGATCGGAGTCTGCAACTCGACTCCGTGAAGTCGGAATCG
CTAGTAATCGTAGATCAGAATGCTACGGTGAATA
>URS0000013788_593105 Pantoea sp. Sc1 tRNA-Val
TCAGTTGGTTAGAGCACCACCTTGACATGGTGGGGGTCGATGGTTCGAGTCCATTAGAGC
GCACCAAGTGCGTCCGT
>URS0000013A31_224915 Buchnera aphidicola str. Bp (Baizongia pistaciae) tRNA-His
GTGGCTATAGCTCAGTTGGTAGAGTCCTGGATTGTGATTCCAGTTGTCATGGGTTCAAGT
CCCATTAGCCACCCA
>URS0000013EEA_517199 Erwinia sp. ABB-Jeju-1 bacterial SSU rRNA
AAACTGCTTCTTGGGTGACGAGTGGCGGACGGGTGAGTAATGTCTGGGAAACTGCCCGAT
GGAGGGGGATAACTACTGGAAACGGTAGCTAATACCGCATAACGTCTTCGGACCAAAGTG
GGGGACCTTCGGGCCTCACGCCATCGGATGTGCCCAGATGGGATTAGCTAGTAGGTGGGG
TAACGGCTCACCTAGGCGACGATCCCTAGCTGGTCTGAGAGGATGACCAGCCACACTGGA
ACTGAGACACGGTCCAGACTCCTACGGGAGGCAGCAGTGGGGAATATTGCACAATGGGCG
CAAGCCTGATGCAGCCATGCCGCGTGTATGAAGAAGGCCTTCGGGTTGTAAAGTACTTTC
AGCGGGGAGGAAGGCGATGCGGTTAATAACCGCGTCGATTGACGTTACCCGCAGAAGAAG
CACCGGCTAACTCCGTGCCAGCAGCCGCGGTAATACGGAGGGTGCAAGCGTTAATCGGAA
TTACTGGGCGTAAAGCGCACGCAGGCGGTCTGTCAAGTCAGATGTGAAATCCCCGGGCTT
AACCTGGGAACTGCATTTGAAACTGGCAGGCTAGAGTCTTGTAGAGGGGGGTAGAATTCC
AGGTGTAGCGGTGAAATGCGTAGAGATCTGGAGGAATACCGGTGGCGAAGGCGGCCCCCT
GGACAAAGACTGACGCTCAGGTGCGAAAGCGTGGGGAGCAAACAGGATTAGATACCCTGG
TAGTCCACGCCGTAAACGATGTCGACTTGGAGGCTGTTCCCTTGAGGAGTGGCTTCCGGA
GCTAACGCGTTAAGTCGACCGCCTGGGGAGTACGGCCGCAAGGTTAAAACTCAAATGAAT
TGACGGGGGCCCGCACAAGCGGTGGAGCATGTGGTTTAATTCGATGCAACGCGAAGAACC
TTACCTGGCCTTGACATCCACGGAATTCGGCAGAGATGCCTTAGTGCCTTCGGGAACCGT
GAGACAGGTGCTGCATGGCTGTCGTCAGCTCGTGTTGTGAAATGTTGGGTTAAGTCCCGC
AACGAGCGCAACCCTTATCCTTTGTTGCCAGCGATTCGGTCGGGAACTCAAAGGAGACTG
CCGGTGATAAACCGGAGGAAGGTGGGGATGACGTCAAGTCATCATGGCCCTTACGGCCAG
GGCTACACACGTGCTACAATGGCGCATACAAAGAGAAGCGAACTCGCGAGAGCAAGCGGA
CCTCATAAAGTGCGTCGTAGTCCGGATCGGAGTCTGCAACTCGACTCCGTGAAGTCGGAA
TCGCTAGTAATCGTGGATCAGAATGCCCG
>URS0000014498_549 Pantoea agglomerans bacterial SSU rRNA
ATTGCGTGCTACACATGCAGTCGGACGGTAGCACAGAGGAGCTTGCTCCTTGGGTGACGA
GTGGCGGACGGGTGAGTAATGTCTGGGGATCTGCCCGATAGAGGGGGATAACCACTGGAA
ACGGTGGCTAATACCGCATAACGTCGCAAGACCAAAGAGGGGGACCTTCGGGCCTCTCAC
TATCGGATGAACCCAGATGGGATTAGCTAGTAGGCGGGGTAATGGCCCACCTAGGCGACG
ATCCCTAGCTGGTCTGAGAGGATGACCAGCCACACTGGAACTGAGACACGGTCCAGACTC
CTACGGGAGGCAGCAGTGGGGAATATTGCACAATGGGCGCAAGCCTGATGCAGCCATGCC
GCGTGTATGAAGAAGGCCTTCGGGTTGTAAAGTACTTTCAGCGGGGAGGAAGGCGGTGCG
GTTAATAACCGCGCCGATTGACGTTACCCGCAGAAGAAGCACCGGCTAACTCCGTGCCAG
CAGCCGCGGTAATACGGAGGGTGCAAGCGTTAATCGGAATTACTGGGCGTAAAGCGCACG
CAGGCGGTCTGTTAAGTCAGATGTGAAATCCCCGGGCTTAACCTGGGAACTGCATTTGAA
ACTGGCAGGCTTGAGTCTTGTAGAGGGGGGTAGAATTCCAGGTGTAGCGGTGAAATGCGT
AGAGATCTGGAGGAATACCGGTGGCGAAGGCGGCCCCCTGGACAAAGACTGACGCTCAGG
TGCGAAAGCGTGGGGGAGCAAACAGGATTAGATACCCTGGTAGTCCACGCCGTAAACGAT
GTCGACTTGGAGGTTGTTCCCTTGAGGAGTGGCTTCCGGAGCTAACGCGTTAAGTCGACC
GCCTGGGGAGTACGGCCGCAAGGTTAAAACTCAAATGAATTGACGGGGGCCCGCACAAGC
GGTGGAGCATGTGGTTTAATTCGATGCAACGCGAAGAACCTTACCTACTCTTGACATCCA
CGGAATTCGGCAGAGATGCCTCAGTGCCTTCGGGAACCGTGAGACAGGTGCTGCATGGCT
GTCGTCAGCTCGTGTTGTGAAATGTTGGGTTAAGTCCCGCAACGAGCGCAACCCTTATCC
TTTGTTGCCAGCGATTCGGTCGGGAACTCAAAGGAGACTGCCGGTGATAAACCGGAGGAA
GGTGGGGATGACGTCAAGTCATCATGGCCCTTACGAGTAGGGCTACACACGTGCTACAAT
GGCGCATACAAAGAGAAGCGACCTCGCGAGAGCAAGCGGACCTCACAAAGTGCGTCGTAG
TCCGGATCGGAGTCTGCAACTCGACTCCGTGAAGTCGGAATCGCTAGTAATCGTGGATCA
GAATGCCACGGTGAATACGTTCCCGGGCCTTGTACACACCGCCCGTCACACCATGGGAGT
GGGTTGCAAAAGAAGTAGGTAGCTTAACCTTCGGGAGGGCGCTTACCACTGAGAGATGCC
GAACACAGANCNNC
>URS0000014619_218084 uncultured Pantoea sp. bacterial SSU rRNA
GGTGATCCAGCCACACTGGAACTGAGACACGGTCCAGACTCCTACGGGAGGCAGCAGTGG
GGAATATTGCACAATGGGCGCAAGCCTGATGCAGCCATGCCGCGTGTATGAAGAAGGCCT
TCGGGTTGTAAAGTACTTTCAGCGGGGAGGAAGGCGATGCGGTTAATAACCGCGTCGATT
GACGTTACCCGCAGAAGAAGCACCGGCTAACTCCGTGCCAGCAGCCGCGGTAACACGGAG
GGTGCAAGCGTTAATCGGAATTACTGGGCGTAAAGCGCACGCAGGCGGTCTGTTAAGTCA
GATGTGAAAATCCCCGGGCTTAACCTGGGAACTGCATTTGAAACTGGCAGGCTTGAGTCT
GTAGAGGGGGGTAGAATTCCAGGTGTAGCGGTGAAAATGCGTAGAGATCTGGAGGAATAC
CGGTGGCGAAGACGGCCCCCTGGACAAAAGACTGACGCTCAGGTGCGAAAGCGTGGGGAG
CAAACAGGATTAGATACCCTGGTAGTCCACGCCGTAAAACGATGTCGACTTGGAGGTTGT
TCCCTTGAGGAGTGGCTTCCGGAGCTAACGCGTTAAGTCGACCGCCTGGGGAGTACGGCC
GCAAGGTTAAAACTCAAATGAATTGACGGGGGCCCGCACAAGCGGTGGAGCATGTGGTTT
AATTCGATGCAACGCGAAGAACCTTACCTACTCTTGACATCCACGGAATTTGGCAGAGAT
GCCTTAGTGCCTTCGGGAACCGTGAGACAGGTGCTGCATGGCTGTCGTCAGCTCGTGTTG
TGAAATGTTGGGTTAAGTCCCGCAACGAGCGCAACCCTTATCCTTTGTTGCCAGCGATTC
GGTCGGGAACTCAAAGGAGACTGCCGGTGATAAACCGGAGGAAGGTGGGGATGACGTCAA
GTCATCATGGCCCTTACGAGTAGGGCTACACACGTGCTACAATGGCGCATACAAAGAGAA
GCGACCTCGCGAGAGCAAGCGGACCTCACAAAGTGCGTCGTAGTCCGGATCGGAGTCTGC
AACTCGACTCCGTGAAGTCGGAATCGCTAGTAATCGTGGATCAGAATGCCACGGTGAATA
CGTTCCCGGGCCTTGTACACACCGCCCGTCACACCATGGGAGTGGGTTGCAAAAGAAGTA
GGTAGCTTAACCTTCGGGAGGGCGCTTACCACTTTGTGATTCATGACTGGGGTGAAGTCG
TAACAAGGTAACCGTAGGGGAACCTGCGGCTGGATCACCTCCTTA
>URS00000148A4_549 Pantoea agglomerans bacterial SSU rRNA
TGGCTCAGATTGAACGCTGGCGGCAGGCCTAACACATGCAAGTCGGACGGTAGCACAGAG
AGCTTGCTCTTGGGTGACGAGTGGCGGACGGGTGAGTAATGTCTGGGGATCTGCCCGATA
GAGGGGGATAACCACTGGAAACGGTGGCTAATACCGCATAACGTCGCAAGACCAAAGAGG
GGGACCTTCGGGCCTCTCACTATCGGATGAACCCAGATGGGATTAGCTAGTAGGCGGGGT
AATGGCCCACCTAGGCGACGATCCCTAGCTGGTCTGAGAGGATGACCAGCCACACTGGAA
CTGAGACACGGTCCAGACTCCTACGGGAGGCAGCAGTGGGGAATATTGCACAATGGGCGC
AAGCCTGATGCAGCCATGCCGCGTGTATGAAGAAGGCCTTCGGGTTGTAAAGTACTTTCA
GCGGGGAGGAAGGCGATGGGGTTAATAACCGTGTCGATTGACGTTACCCGCAGAAGAAGC
ACCGGCTAACTCCGTGCCAGCAGCCGCGGTAATACGGAGGGTGCAAGCGTTAATCGGAAT
TACTGGGCGTAAAGCGCACGCAGGCGGTCTGTTAAGTCAGATGTGAAATCCCCGGGCTTA
ACCTGGGAACTGCATTTGAAACTGGCAGGCTTGAGTCTTGTAGAGGGGGGTAGAATTCCA
GGTGTAGCGGTGAAATGCGTAGAGATCTGGAGGAATACCGGTGGCGAAGGCGGCCCCCTG
GACAAAGACTGACGCTCAGGTGCGAAAGCGTGGGGAGCAAACAGGATTAGATACCCTGGT
AGTCCACGCCGTAAACGATGTCGACTTGGAGGTTGTTCCCTTGAGGAGTGGCTTCCGGAG
CTAACGCGTTAAGTCGACCGCCTGGGGAGTACGGCCGCAAGGTTAAAACTCAAATGAATT
GACGGGGGCCCGCACAAGCGGTGGAGCATGTGGTTTAATTCGATGCAACGCGAAGAACCT
TACCTACTCTTGACATCCAGCGAACTTAGCAGAGATGCTTTGGTGCCTTCGGGAACGCTG
AGACAGGTGCTGCATGGCTGTCGTCAGCTCGTGTTGTGAAATGTTGGGTTAAGTCCCGCA
ACGAGCGCAACCCTTATCCTTTGTTGCCAGCGATTCGGTCGGGAACTCAAAGGAGACTGC
CGGTGATAAACCGGAGGAAGGTGGGGATGACGTCAAGTCATCATGGCCCTTACGAGTAGG
GCTACACACGTGCTACAATGGCGCATACAAAGAGAAGCGACCTCGCGAGAGCAAGCGGAC
CTCACAAAGTGCGTCGTAGTCCGGATCGGAGTCTGCAACTCGACTCCGTGAAGTCGGAAT
CGCTAGTAATCGTGGATCAGAATGCCACGGTGAATACGTTCCCGGGCCTTGTACACACCG
CCCGTCACACCATGGGAGTGGGTTGCAAAAGAAGTAGGTAGCTTAACCTTCGGGAGGGCG
CTTACCACTTTGTGATTCATGACTGGGGTGAAGTCGT
>URS0000015414_549 Pantoea agglomerans bacterial SSU rRNA
ATTGAACGCTGGCGGCAGGCCTAACACATGCAAGTCGGACGGTAGCACAGAGGAGCTTGC
TCTTGGGTGACGAGTGGCGGACGGGTGAGTAATGYTGGGGATCTGCCCGATAGAGGGGGA
TAACCACTGGAAACGGTGGCTAATACCGCATAACGTCGCAAGACCAAAGAGGGGGACCTT
CGGGCCTCTCACTATCGGATGAACCCAGATGGGATTAGCTAGTAGGCGGGGTAATGGCCC
ACCTAGGCGACGATCCCTAGCTGGTCTGAGAGGATGACCAGCCACACTGGAACTGAGACA
CGGTCCAGACTCCTACGGGAGGCAGCAGTGGGGAATATTGCACAATGGGCGCAACTGGAT
GCAGCCATGCCGCGTGTATGAAGAAGGCCTTCGGGTTGTAAAGTAYTTTCAGCGGGGAGG
AAGGCGATGAGGTTAATAACCGCGTCGATTGACGTTACCCGCAGAAGAAGCACCGGCTAA
CTCCGTGCCAGCAGCCGCGGTAATACGGAGGGTGCAAGCGTTAATCGGAATTACTGGGCG
TAAAGCGCACGCAGGCGGTCTGTTAAGTCAGATGTGAAATCCCCGGGCTTAACCTGGGAA
CTGCATTTGAAACTGGCAGGCTTGAGTCTTGTAGAGGGGGGTAGAATTCCAGGTGTAGCG
GTGAAATGCGTAGAGATCTGGAGGAATACCGGTGGCGAAGGCGGCCCCCTGGACAAAGAC
TGACGCTCAGGTGCGAAAGCGTGGGGAGCAAACAGGATTAGATACCCTGGTAGTCCACGC
CGTAAACGATGTCGACTTGGAGGTTGTTCCCTTGAGGAGTGGCTTCCGGRRSTAACGCGT
TAAGTCGACCGCCTGGGGAGTACGGCCGCAAGGTTAAAACTCAAATGAATTGACGGGGGC
CCGCACAAGCGGTGGAGCATGTGGTTTAATTCGATGCAACGCGAAGAACCTTACCTACTC
TTGACATCCACGGAATTTGGCAGAGATGCCTTAGTGCTTCGGGAACCGTGAGACAGGTGC
TGCATGGCTGTCGTCAGCTCGTGTTGTGAAATGTTGGGTTAAGTCCCGCAACGAGCGCAA
CCCTTATCCTTTGTTGCCAGCGATTCGGTCGGGAACTCAAAGGAGACTGCCGGTGATAAA
CCGGAGGAAGGTGGGGATGACGTCAAGTCATCATGGCCCTTACGAGTAGGGCTACACACG
TGCTACAATGGCGCATACAAAGAGAAGCGACCTCGCGAGAGCAAGCGGACCTCACAAAGT
GCGTCGTAGTCCGGATCGGAGTCTGCAACTCGACTCCGTGAAGTCGGAATCGCTAGTAAT
CGTGGATCAGAATGCCACGGTGAATACGTTCCCGGGCCTTGTACACACCGCCCGTCACAC
CATGGGAGTGGGTTGCAAAAGAAGTAGGTAGCTTAACTTCGGGRGGGCGCTTACCACTTT
GTGATTCATGACTGGGGTGAAGTCGTAACAAGGTAACCGTAGGGGAACCTGC
>URS000001570A_553 Pantoea ananatis bacterial SSU rRNA
TGCAAGTCGTACGGGGTCACCCAGGAGCTTGCTCCTCGGGTGACGAGTGGCGGAGGGGTG
AGTAATGTCTGGGGATCTGCCCGATAGAGGGGGATAACCACTGGAAACGGTGGCTAATAC
CGCATAACGTCGCAAGACCAAAGAGGGGGACCTTCGGGCCTCTCACTATCGGATGAACCC
AGATGGGATTAGCTAGTAGGCGGGGTAACGGCCCACCTAGGCGACGATCCCTAGCTGGTC
TGAGAGGATGACCAGCCACACTGGAACTGACACACGGTCCACACTCCTACGGGAGGCAGC
AGTGGGGAATATTGCACAATGGGCGCAAGCCTGATGCACCCATGCCGCGTGTATGAAGAA
GGCCTTCGGGTTGTAAAGTACTTTCAGCGGGGAGGAAGGCGATGTGGTTAATAACCGTGT
CGATTGACGTTACCCGCAAAAGAAGCACCGGCTAACTCCGTGCCAGCAGCCGCGGTAATA
CGGAGGGTGCAAGCGTTAATCGGAATTACTGGGCGTAAAGCGCACGCAGGCGGTCTGTTA
AGTCAGATGTGAAATCCCCGGGCTTAACCTGGGAACTGCATTTGAAACTGGCAGGCTTGA
GTCTCGTAGAGGGGGGTAGAATTCCAGGTGTAGCGGTGAAATGCGTAGAGATCTGGAAGA
ATACCGGTGGCGAAGGCGGCCCCCTGGACG
>URS0000015FDF_660050 Pantoea sp. enrichment culture clone S28b bacterial SSU rRNA
GGCTAACACATGCAAGTCGAACGGTAGCACAGAGAGCTTGCTCTCGGGTGACGAGTGGCG
GACGGGTGAGTAATGTCTGGGAAACTGCCTGATGGAGGGGGATAACTACTGGAAACGGTA
GCTAATACCGCATAACGTCGCAAGACCAAAGAGGGGGACCTTCGGGCCTCTTGCCATCAG
ATGTGCCCAGATGGGATTAGCTAGTAGGTGGGGTAACGGCTCACCTAGGCGACGATCCCT
AGCTGGTCTGAGAGGATGACCAGCCACACTGGAACTGAGACACGGTCCAGACTCCTACGG
GAGGCAGCAGTGGGGAATATTGCACAATGGGCGCAAGCCTGATGCAGCCATGCCGCGTGT
ATGAAGAAGGCCTTCGGGTTGTAAAGTACTTTCAGCGGGGAGGAAGGTGTTGTGGTTAAT
AACCACAGCAATTGACGTTACCCGCAGAAGAAGCACCGGCTAACTCCGTGCCAGCAGCCG
CGGTAATACGGAGGGTGCAAGCGTTAATCGGAATTACTGGGCGTAAAGCGCACGCAGGCG
GTCTGTCAAGTCGGATGTGAAATCCCCGGGCTCAACCTGGGAACTGCATTCGAAACTGGC
AGGCTAGAGTCTTGTAGAGGGGGGTAGAATTCCAGGTGTAGCGGTGAAATGCGTAGAGAT
CTGGAGGAATACCGGTGGCGAAGGCGGCCCCCTGGACAAAGACTGACGCTCAGGTGCGAA
AGCGTGGGGAGCAAACAGGATTAGATACCCTGGTAGTCCACGCCGTAAACGATGTCGACT
TGGAGGTTGTGCCCTTGAGGCGTGGCTTCCGGAGCTAACGCGTTAAGTCGACCGCCTGGG
GAGTACGGCCGCAAGGTTAAAACTCAAATGAATTGACGGGGGCCCGCACAAGCGGTGGAG
CATGTGGTTTAATTCGATGCAACGCGAAGAACCTTACCTACTCTTGACATCCAGAGAACT
TTCCAGAGATGGATTGGTGCCTTCGGGAACTCTGAGACAGGTGCTGCATGGCTGTCGTCA
GCTCGTGTTGTGAAATGTTGGGTTAAGTCCCGCAACGAGCGCAACCCTTATCCTTTGTTG
CCAGCGGTCCGGCCGGGAACTCAAAGGAGACTGCCAGTGATAAACTGGAGGAAGGTGGGG
ATGACGTCAAGTCATCATGGCCCTTACGAGTAGGGCTACACACGTGCTACAATGGCGCAT
ACAAAGAGAAGCGACCTCGCGAGAGCAAGCGGACCTCATAAAGTGCGTCGTAGTCCGGAT
TGGAGTCTGCAACTCGACTCCATGAAGTCGGAATCGCTAGTAATCGTAGATCAGAATGCT
ACGGTGAATACGTTCCCGGGCCTTGTACACACCGCCCGTCACACCATGGGAGTGGGTTGC
AAAAGAAGTAGGTAGCTTAACCTTCGGGAGGGCGCTTACC
>URS000001617D_66271 Pantoea stewartii subsp. stewartii bacterial SSU rRNA
TTTGAGGATTTTTGACTGGCTCAGATTGAACGCTGGCGGCAGGCCTAACACATGCAAGTC
GGACGGTAGCACAGAGGAGCTTGCTCCTCGGGTGACGAGTGGCGGACGGGTGAGTAATGT
CTGGGAAACTGCCCGATGGAGGGGGATAACTACTGGAAACGGTAGCTAATACCGCATAAC
GTCGCAAGACCAAAGTGGGGGACCTCCGGGCCTCACACCATCGGATGTGCCCAGATGGGA
TTAGCTAGTAGGCGGGGTAACGGCCCACCTAGGCGACGATCCCTAGCTGGTCTGAGAGGA
TGACCAGCCACACTGGAACTGAGACACGGTCCAGACTCCTACGGGAGGCAGCAGTGGGGA
ATATTGCACAATGGGCGCAAGCCTGATGCAGCCATGCCGCGTGTATGAAGAAGGCCTTCG
GGTTGTAAAGTACTTTCAGCGGGGAGGAAGGTGGTGAGGTTAATAACCTCATCAATTGAC
GTTACCCGCAGAAGAAGCACCGGCTAACTCCGTGCCAGCAGCCGCGGTAATACGGAGGGT
GCAAGCGTTAATCGGAATTACTGGGCGTAAAGCGCACGCAGGCGGTCTGTTAAGTCAGAT
GTGAAATCCCCGGGCTTAACCTGGGAACTGCATTTGAAACTGGCAGGCTTGAGTCTCGTA
GAGGGGGGTAGAATTCCAGGTGTAGCGGTGAAATGCGTAGAGATCTGGAGGAATACCGGT
GGCGAAGGCGGCCCCCTGGACGAAGACTGACGCTCAGGTGCGAAAGCGTGGGGAGCAAAC
AGGATTAGATACCCTGGTAGTCCACGCCGTAAACGATGTCGACTTGGAGGTTGTTCCCTT
GAGGAGTGGCTTCCGGAGCTAACGCGTTAAGTCGACCGCCTGGGGAGTACGGCCGCAAGG
TTAAAACTCAAATGAATTGACGGGGGCCCGCACAAGCGGTGGAGCATGTGGTTTAATTCG
ATGCAACGCGAAGAACCTTACCTACTCTTGACATCCAGCGAACTTGGCAGAGATGCCTTG
GTGCCTTCGGGAACGCTGAGACAGGTGCTGCATGGCTGTCGTCAGCTCGTGTTGTGAAAT
GTTGGGTTAAGTCCCGCAACGAGCGCAACCCTTATCCTTTGTTGCCAGCGATTCGGTCGG
GAACTCAAAGGAGACTGCCGGTGATAAACCGGAGGAAGGTGGGGATGACGTCAAGTCATC
ATGGCCCTTACGAGTAGGGCTACACACGTGCTACAATGGCGCATACAAAGAGAAGCGACC
TCGCGAGAGCAAGCGGACCTCATAAAGTGCGTCGTAGTCCGGATCGGAGTCTGCACTCGA
CTCCGTGAAGTCGGAATCGCTAGTAATCGTGGATCAGAATGCCACGGTGAATACGTTCCC
GGGCTGTACACACCGCCCGTCACACCATGGGAGTGGGTTGCAAAAGAAGTAGTAGCTACC
TTCGGAGGCGCTACTACTTTGTGATCATGACTGGGTGAGTCGTACAAGG
>URS000001629F_2923253 Erwinia phage Hena2 tRNA-Tyr
GCGTCTATGGCAGAGATGGTCAATGCAGCGGTCTGTAAAACCGCCCCGAAAGGTTACTGG
TTCGAGTCCAGTTAGGCGCACCA
>URS000001629F_557393 Erwinia phage phiEa21-4 tRNA-Tyr
GCGTCTATGGCAGAGATGGTCAATGCAGCGGTCTGTAAAACCGCCCCGAAAGGTTACTGG
TTCGAGTCCAGTTAGGCGCACCA
>URS00000169E0_1149993 Pantoea sp. SAP10_1 bacterial SSU rRNA
CTCGGGTGACGAGTGGCGGACGGGTGAGTAATGTCTGGGGATCTGCCCGATAGAGGGGGA
TAACCACTGGAAACGGTGGCTAATACCGCATAACGTCGCAAGACCAAAGAGGGGGACCTT
CGGGCCTCTCACTATCGGATGAACCCAGATGGGATTAGCTAGTAGGCGGGGTAATGGCCC
ACCTAGGCGACGATCCCTAGCTGGTCTGAGAGGATGACCAGCCACACTGGAACTGAGACA
CGGTCCAGACTCCTACGGGAGGCAGCAGTGGGGAATATTGCACAATGGGCGCAAGCCTGA
TGCAGCCATGCCGCGTGTATGAAGAAGGCCTTCGGGTTGTAAAGTACTTTCAGCGGGGAG
GAAGGCGATGCGGTTAATAACCGCGTCGATTGACGTTACCCGCAGAAGAAGCACCGGCTA
ACTCCGTGCCAGCAGCCGCGGTAATACGGAGGGTGCAAGCGTTAATCGGAATTACTGGGC
GTAAAGCGCACGCAGGCGGTCTGTTAAGTCAGATGTGAAATCCCCGGGCTTAACCTGGGA
ACTGCATTTGAAACTGGCAGGCTTGAGTCTTGTAGAGGGGGGTAGAATTCCAGGTGTAGC
GGTGAAATGCGTAGAGATCTGGAGGAATACCGGTGGCGAAGGCGGCCCCCTGGACAAAGA
CTGACGCTCAGGTGCGAAAGCGTGGGGAGCAAACAGGATTAGATACCCTGGTAGTCCACG
CCGTAAACGATGTCGACTTGGAGGTTGTTCCCTTGAGGAGTGGCTTCCGGAGCTAACGCG
TTAAGTCGACCGCCTGGGGAGTACGGCCGCAAGGTTAAAACTCAAATGAATTGACGGGGG
CCCGCACAAGCGGTGGAGCATGTGGTTTAATTCGATGCAACGCGAAGAACCTTACCTACT
CTTGACATCCACGGAATTCGGCAGAGATGCCTTAGTGCCTTCGGGAACCGTGAGACAGGT
GCTGCATGGCTGTCGTCAGCTCGTGTTGTGAAATGTTGGGTTAAGTCCCGCAACGAGCGC
AACCCTTATCCTTTGTTGCCAGCACGTAACGGTGGGAACTCAAAGGAGACTGCCGGTGAT
AAACCGGAGGAAGGTGGGGATGACGTCAAGTCATCATGGCCCTTACGAGTAGGGCTACAC
ACGTGCTACAATGGCGCATACAAAGAGAAGCGACCTCGCGAGAGCAAGCGGACCTCACAA
AGTGCGTCGTAGTCCGGATCGGAGTCTGCAACTCGACTCCGTGAAGTCGGAATCGCTAGT
AATCGTGGATCAGAATGCCACGGTGAATACGTTCCCGGGCCTTGTACACACCGCCCGTCA
CACCATGGGAGTGGGTTGCAAAAGAAGTAG
>URS0000016DA6_549 Pantoea agglomerans bacterial SSU rRNA
CAAAGGAAGTCTTTTGCTCCTCTTTTGCTAGACGAGTGGCGGACGGGGTAGAGTAATGTC
TGGGAAACTGCCCGATGGAGGGGGATAACTACTGGAAACGGTAGCTAATACCGCATAACG
TCGCAAGACCAAAGAGGGGGACCTTCGGGCCTCTCGCCATCAGATGTGCCCAGATGGGAT
TAGCTAGTAGGTGGGGTAATGGCTCACCTAGGCGACGATCCCTAGCTGGTCTGAGAGGAT
GACCAGCCACACTGGAACTGAGACACGGTCCAGACTCCTACGGGAGGCAGCAGTGGGGAA
TATTGCACAATGGGCGCAAGCCTGATGCAGCCATGCCGCGTGTATGAAGAAGGCCTTCGG
GTTGTAAAGTACTTTCAGCGGGGAGGAAGGCGGTGAGGTTAATAACCTCGCCGATTGACG
TTACCCGCAAAAGAAGCACCGGCTAACTCCGTGCCAGCAGCCGCGGTAATACGGAGGGTG
CAAGCGTTAATCGGAATTACTGGGCGTAAAGCGCACGCAGGCGGTCTGTTAAGTCAGATG
TGAAATCCCCGGGCTTAACCTGGGAACTGCATTTGAAACTGGCAGGCTTGAGTCTCGTAG
AGGGGGGTAGAATTCCAGGTGTAGCGGTGAAATGCGTAGAGATCTGGAGGAATACCGGTG
GCGAAGGCGGCCCCCTGGACGAAGACTGACGCTCATGTGCGAAAGCGTGGGGAGCACACA
GGATTAACCCTTTTTTTTTCAAAAAAA
>URS00000170A8_1005995 Tatumella ptyseos ATCC 33301 tRNA-Ser
GGAGGGGTGGCCGAGCGGCTGAAGGCAGCGGTCTTGAAAACCGCCGATGGGAAACCATCC
GAGAGTTCGAATCTCTCCTCCTCCGCCA
>URS00000170A8_2799792 Tatumella sp. JGM94 tRNA-Ser
GGAGGGGTGGCCGAGCGGCTGAAGGCAGCGGTCTTGAAAACCGCCGATGGGAAACCATCC
GAGAGTTCGAATCTCTCCTCCTCCGCCA
>URS00000170A8_2799793 Tatumella sp. JGM100 tRNA-Ser
GGAGGGGTGGCCGAGCGGCTGAAGGCAGCGGTCTTGAAAACCGCCGATGGGAAACCATCC
GAGAGTTCGAATCTCTCCTCCTCCGCCA
>URS00000170A8_2799794 Tatumella sp. JGM91 tRNA-Ser
GGAGGGGTGGCCGAGCGGCTGAAGGCAGCGGTCTTGAAAACCGCCGATGGGAAACCATCC
GAGAGTTCGAATCTCTCCTCCTCCGCCA
>URS00000170A8_2799795 Tatumella sp. JGM82 tRNA-Ser
GGAGGGGTGGCCGAGCGGCTGAAGGCAGCGGTCTTGAAAACCGCCGATGGGAAACCATCC
GAGAGTTCGAATCTCTCCTCCTCCGCCA
>URS00000170A8_2799796 Tatumella sp. JGM118 tRNA-Ser
GGAGGGGTGGCCGAGCGGCTGAAGGCAGCGGTCTTGAAAACCGCCGATGGGAAACCATCC
GAGAGTTCGAATCTCTCCTCCTCCGCCA
>URS00000170A8_2799797 Tatumella sp. JGM130 tRNA-Ser
GGAGGGGTGGCCGAGCGGCTGAAGGCAGCGGTCTTGAAAACCGCCGATGGGAAACCATCC
GAGAGTTCGAATCTCTCCTCCTCCGCCA
>URS00000170A8_2799798 Tatumella sp. JGM16 tRNA-Ser
GGAGGGGTGGCCGAGCGGCTGAAGGCAGCGGTCTTGAAAACCGCCGATGGGAAACCATCC
GAGAGTTCGAATCTCTCCTCCTCCGCCA
>URS00000170A8_82987 Tatumella ptyseos tRNA-Ser(tga)
GGAGGGGTGGCCGAGCGGCTGAAGGCAGCGGTCTTGAAAACCGCCGATGGGAAACCATCC
GAGAGTTCGAATCTCTCCTCCTCCGCCA
>URS000001718E_182337 Erwinia billingiae bacterial SSU rRNA
GCAAGTCGAACGGTAGCACAGAGAGCTTGCTCTCGGGTGACGAGTGGCGGACGGGTGAGT
AATGTCTGGGAAACTGCCTGATGGAGGGGGATAACTACTGGAAACGGTAGCTAATACCGC
ATAACGTCTTCGGACCAAAGTGGGGGACCTTCGGGCCTCACACCATCGGATGTGCCCAGA
TGGGATTAGCTAGTAGGTGGGGTAATGGCTCACCTAGGCGACGATCCCTAGCTGGTCTGA
GAGGATGACCAGCCACACTGGAACTGAGACACGGTCCAGACTCCTACGGGAGGCAGCAGT
GGGGAATATTGCACAATGGGCGCAAGCCTGATGCAGCCATGCCGCGTGTATGAAGAAGGC
CTTCGGGTTGTAAAGTACTTTCAGCGGGGAGGAAGGCGACAGGGTTAATAACCCTGTCGA
TTGACGTTACCCGCAGAAGAAGCACCGGCTAACTCCGTGCCAGCAGCCGCGGTAATACGG
AGGGTGCAAGCGTTAATCGGAATTACTGGGCGTAAAGCGCACGCAGGCGGTCTGTCAAGT
CAGATGTGAAATCCCCGGGCTTAACCTGGGAACTGCATTTGAAACTGGCAGGCTAGAGTC
TTGTAGAGGGGGGTAGAATTCCAGGTGTAGCGGTGAAATGCGTAGAGATCTGGAGGAATA
CCGGTGGCGAAGGCGGCCCCCTGGACAAAGACTGACGCTCAGGTGCGAAAGCGTGGGGAG
CAAACAGGATTAGATACCCTGGTAGTCCACGCCGTAAACGATGTCGACTTGGAGGTTGTG
CCCTTGAGGCGTGGCTTCCGGAGCTAACGCGTTAAGTCGACCGCCTGGGGAGTACGGCCG
CAAGGTTAAAACTCAAATGAATTGACGGGGGCCCGCACAAGCGGTGGAGCATGTGGTTTA
ATTCGATGCAACGCGAAGAACCTTACCTGGCCTTGACATCCACGGAATTCGGCAGAGATG
CCTTAGTGCCTTCGGGAACCGTGAGACAGGTGCTGCATGGCTGTCGTCAGCTCGTGTTGT
GAAATGGTTGGGTTAAGTCCCGCAACGAGCGCAACCCTTATCCTTTGTTGCCAGCGAGTA
ATGTCGGGAACTCAAAGGAGACTGCCGGTGACAAACCGGAGGAAGGTGGGGATGACGTCA
AGTCATCATGGCCCTTACGGCCAGGGCTACACACGTGCTACAATGGCGCATACAAAGAGA
AGCGAACTCGCGAGAGCAAGCGGACCTCACAAAGTGCGTCGTAGTCCGGATCGGAGTCTG
CAACTCGACTCCGTGAAGTCGGAATCGCTAGTAATCGTAGATCAGAATGCTACGGTGAAT
ACGTTCCCGGGCCTTGTACACACCGCCCGTCACACCATGGGAGTGGGTTCAAAAGAAGTA
GGTAGCTTAACCTTCGGGAG
>URS000001722A_1265371 Buchnera aphidicola (Mollitrichosiphum luchuanum) bacterial SSU rRNA
TATTTATTTTTCGACGGCGAGCGGCAAACGGGTGAGTAATATCTGGGGATCTACCTTAAA
GAGGGGGATAACTATTGGAAACGATAGCTAATACCGCATAATGTTGTTGAAACCAAAACA
GGGGATCATATTGACCTTGTGCTTTTTGATGAACCCAGACGAGATTAGCTAGATGGTGAG
GTAAAGGCTTACCAAAGCGACAATCTCTAGCTGGTCTGAGAGGATAACCAGCCACACTGG
AACTGAGACACGGTCCAGACTCCTACGGGAGGCAGCAGTGGGGAATATTGCACAATGGGC
GAAAGCCTGATGCAGCTATGCCGCGTGTATGAAGAAGGCCTTAGGGTTGTAAAGTACTTT
CAGCGGGGAAGAAAAATATAAATATAAAACATTTATATTTTGACGTTACCCGAATAAGAA
GCACCGGCTAACTCCGTGCCAGCAGCCGCGGTAATACGGAGGGTGCTAGCGTTAATCAGA
ATTACTGGGCGTAAAGAGCTCGTAGGCGGTATATTAAGTCAGATGTGAAATCCCTAGGCT
TAACCTAGGAACTGCATTTGAAACTGATAAACTAGAGTATCGTAGAGGGAGGTAGAATTC
TAGGTGTAGCGGTGAAATGCGTAGATATCTGGAGGAATACCTGTGGCGAAAGCGACCTCC
TGGACGAATACTGACGCTGAGGTGCGAAAGCGTGGGGAGCAAACAGGATTAGATACCCTG
GTAGTCCATGCTGTAAACGATGTCGACTTGGAGGCTGTTTCTTAAGAGATGACTTCCGAA
GCTAACGCATTAAGTCGACCGCCTGGGGAGTACGGTCGCAAGGCTAAAACTCAAATGAAT
TGACGGGGGCCCGCACAAGCGGTGGAGCATGTGGTTTAATTCGATGCAACGCGAAGAACC
TTACCTGGTCTTGACATCCATAGAATTTTTCAGAAATGAAAAAGTGCCTTAGGGAGCTAT
GAGACAGGTGCTGCATGGCTGTCGTCAGCTCGTGTTGTGAAATGTTGGGTTAAGTCCCGC
AACGAGCGCAACCCCTATTCTTTGTTGCCATCGGTAAAGCCGGGAACTCAAAGGAGACTG
CCGGTTATAAACCGGAGGAAGGTGGGGACGACGTCAAGTCATCATGGCCCTTACGACCAG
GGCTACACACGTGCTACAATGGCGCATACAAAGAGATGCAACTCTGTAAAGATAAGCAAA
CCTCATAAAGTGCGTCTTAGTTCGGACTGGAGTCTGCAACTCGACTCCACGAAGTCGGAA
TCGCTAGTAATCGTGTATCAGAATGTCACGGTGAATACGTTCCCGGGCCTTGTACACACC
GCCCGTCACACCATGGGAGTGAGT
>URS000001767D_635182 Pantoea sp. SDK1-2-18 bacterial SSU rRNA
ACGGAGGGTGCAAGCGTAAATCGGATTACTGGGCGTAAAGCGCACGCAGGCGGTCTGTTA
AGTCAGATGTGAAATCCCCGGGCTTAACCTGGGAACTGCATTTGAAACTGGCAGGCTTGA
GTCTTGTAGAGGGGGGTAGAATTCCAGGTGTAGCGGTGAAATGCGTAGAGATCTGGAGGA
ATACCGGTGGCGAAGGCGGCCCCCTGGACAAAGACTGACGCTCAGGTGCGAAAGCGTGGG
GAGCAAACAGGATTAGATACCCTGGTAGTCCACGCCGTAAACGATGTCGACTTGGAGGTT
GTTCCCTTGAGGAGTGGCTTCCGGAGCTAACGCGTTAAGTCGACCGCCTGGGGAGTACGG
CCGCAAGGTTAAAACTCAAATGAATTGACGGGGGCCCGCACAAGCGGTGGAGCATGTGGT
TTAATTCGATGCAACGCGAAGAACCTTACCTACTCTTGACATCCACGGAATTTGGCAGAG
ATGCCTTAGTGCCTTCGGGAACCGTGAGACAGGTGCTGCATGGCTGTCGTCAGCTCGTGT
TGTGAAATGTTGGGTTAAGTCCCGCAACGAGCGCAACCCTTATCCTTTGTTGCCAGCGAT
TCGGTCGGGAACTCAAAGGAGACTGCCGGTGATAAACCGGAGGAAGGTGGGGATGACGTC
AAGTCATCATGGCCCTTACGAGTAGGGCTACACACGTGCTACAATGGCGCATACAAAGAG
AAGCGACCTCGCGAGAGCAAGCGGACCTCACAAAGTGCGTCGTAGTCCGGATCGGAGTCT
GCAACTCGACTCCGTGAAGTCGGAATCGCTAGTAATCGTGGATCAGAATGCCACGGTGAA
TACGTTCCCGGGCCTTGTACACACCGC
>URS00000176E6_182337 Erwinia billingiae 16S ribosomal RNA
TAGAGTTTGATCCTGGCTCAGATTGAACGCTGGCGGCAGGCCTAACACATGCAAGTCGAA
CGGTAGCACAGAGAGCTTGCTCTCGGGTGACGAGTGGCGGACGGGTGAGTAATGTCTGGG
AAACTGCCTGATGGAGGGGGATAAGTACTGGAAACGGTAGCTAATACCGCATAACGTCTT
CGGACCAAAGTGGGGGACCTTCGGGCCTCACACCATCGGATGTGCCCAGATGGGATTAGC
TAGTAGGTGGGGTAATGGCTCACCTAGGCGACGATCCCTAGCTGGTCTGAGAGGATGACC
AGCCACACTGGAACTGAGACACGGTCCAGACTCCTACGGGAGGCAGCAGTGGGGAATATT
GCACAATGGGCGCAAGCCTGATGCAGCCATGCCGCGTGTATGAAGAAGGCCTTCGGGTTG
TAAAGTACTTTCAGCGGGGAGGAAGGCGATAAGGTTAATAACCTTGTCGATTGACGTTAC
CCGCAGARGAAGCACCGGSTAACTCCGTGCSAGCASCCGCGGTAATACGGAGGGTSCAAG
CGTTAATSGGAATTACTGGGCGTARAGCGCACGCAGGCGSTSTGTCARGTCAGATGTGAA
ATCCCCGGGCTTAACCTGGGAACTGCATTTGAAACTGGCAGGCTAGAGTCTTGTAGAGGG
GGGTAGAATTCCAGGTGTAGCGGTGAAATGCGTAGAGATCTGGAGGAATACCGGTGGCGA
AGGCGGCCCCCTGGACAAAGACTGACGSTCAGGTGCGAAAGCGTGGGGAGCAAACAGGAT
TAGATACCCTGGTAGTCCACGCCGTAAACGATGTCGACTTGGAGGTTGTGCCCTTGAGGC
GTGGSTTCCGGAGCTAACGCGTTAAGTCGACCGCCTGGGGAGTACGGCCGCAAGGTTAAA
ACTCAAATGAATTGACGGGGGCCCGCACAAGCGGTGGAGCATGTGGTTTAATTCGATGCA
ACGCGAAGAACCTTACCTGGCCTTGACATCCACGGAATTCGGCAGAGATGCCTTAGTGCC
TTCGGGAACCGTGAGACAGGTGCTGCATGGCTGTCGYCAGCTCGTGTTGTGAMMTGTTGG
GTTAWRTCCCGCAACGAGCGCAACCYTTATYCTTKSTYGNNAGCGATTAGYGTCTGGAAC
TCRAMRGATACTGCCSGYGACTAACCGGAGGAMGGTGGGGATSACNTMAARTCTTCMTGG
CCCTTATGGNCASGGCTACNCMCGTGCTRCRATKGSGYW
>URS0000017AF3_574623 Erwinia sp. CYEB-26 bacterial SSU rRNA
CATAGCTTGCTCTTGGGTGACGAGTGGCGGACGGGTGAGTAATGTCTGGGAAACTGCCTG
ATGGAGGGGGATAACTACTGGAAACGGTAGCTAATACCGCATAACGTCTTCGGACCAAAG
TGGGGGACCTTCGGGCCTCACACCATCGGATGTGCCCAGATGGGATTAGCTAGTAGGTGG
GGTAATGGCTCACCTAGGCGACGATCCCTAGCTGGTCTGAGAGGATGACCAGCCACACTG
GAACTGAGACACGGTCCAGACTCCTACGGGAGGCAGCAGTGGGGAATATTGCACAATGGG
CGCAAGCCTGATGCAGCCATGCCGCGTGTATGAAGAAGGCCTTCGGGTTGTAAAGTACTT
TCAGCGGGGAGGAAGGCGATAAGGTTAATAACCTTGTCGATTGACGTTACCCGCAGAAGA
AGCACCGGCTAACTCCGTGCCAGCAGCCGCGGTAATACGGAGGGTGCAAGCGTTAATCGG
AATTACTGGGCGTAAAGCGCACGCAGGCGGTCTGTCAAGTCAGATGTGAAATCCCCGGGC
TTAACCTGGGAACTGCATTTGAAACTGGCAGGCTAGAGTCTTGTAGAGGGGGGTAGAATT
CCAGGTGTAGCGGTGAAATGCGTAGAGATCTGGAGGAATACCGGTGGCGAAGGCGGCCCC
CTGGACAAAGACTGACGCTCAGGTGCGAAAGCGTGGGGAGCAAACAGGATTAGATACCCT
GGTAGTCCACGCCGTAAACGATGTCGACTTGGAGGTTGTGCCCTTGAGGTGTGGCTTCCG
GAGCTAACGCGTTAAGTCGACCGCCTGGGGAGTACGGCCGCAAGGTTAAAACTCAAATGA
ATTGACGGGGGCCCGCACAAGCGGTGGAGCATGTGGTTTAATTCGATGCAACGCGAAGAA
CCTTACCTGGCCTTGACATCCACGGAATTCGGCAGAGATGCCTTAGTGCCTTCGGGAACC
GTGAGACAGGTGCTGCATGGCTGTCGTCAGCTCGTGTTGTGAAATGTTGGGTTAAGTCCC
GCAACGAGCGCAACCCTTATCCTTTGTTGCCAGCGAGTAATGTCGGGAACTCAAAGGAGA
CTGCCGGTGACAAACCGGAGGAAGGTGGGGATGACGTCAAGTCATCATGGCCCTTACGGC
CAGGGCTACACACGTGCTACAATGGCGCATACAAAGAGAAGCGAACTCGCGAGAGCAAGC
GGACCTCACAAAGTGCGTCGTAGTCCGGATCGGAGTCTGCAACTCGACTCCGTGAAGTCG
GAATCGCTAGTAATCGTAGATCAGAATGCTACGGTGAATACGTTCCCGGGCCTTGTACAC
ACCGCCCGTCACACCATGGGAGTGGGTTGCAAAAGAAGTAGGT
>URS0000018123_66270 Pantoea stewartii subsp. indologenes bacterial SSU rRNA
CTAACCATGCAGTCGGACGGTAGCACAGAGGAGCTTGCTCCTCGGGTGACGAGTGGCGGA
CGGGTGAGTAATGTCTGGGAAACTGCCCGATGGAGGGGGATAACTACTGGAAACGGTAGC
TAATACCGCATAACGTCGCAAGACCAAAGTGGGGGACCTCCGGGCCTCACACCATCGGAT
GTGCCCAGATGGGATTAGCTTGTAGGCGGGGTAACGGCCCACCTAGGCGACGATCCCTAG
CTGGTCTGAGAGGATGACCAGCCACACTGGAACTGAGACACGGTCCAGACTCCTACGGGA
GGCAGCAGTGGGGAATATTGCACAATGGGCGCAAGCCTGATGCAGCCATGCCGCGTGTAT
GAAGAAGGCCTTCGGGTTGTAAAGTACTTTCAGCGGGGAGGAAGGTGTTGAGGTTAATAA
CCTCAGCAATTGACGTTACCCGCAGAAGAAGCACCGGCTAACTCCGTGCCAGCAGCCGCG
GTAATACGGAGGGTGCAAGCGTTAATCGGAATTACTGGGCGTAAAGCGCACGCAGGCGGT
CTGTTAAGTCAGATGTGAAATCCCCGGGCTTAACCTGGGAACTGCATTTGAAACTGGCAG
GCTTGAGTCTCGTAGAGGGGGGTAGAATTCCAGGTGTAGCGGTGAAATGCGTAGAGATCT
GGAGGAATACCGGTGGCGAAGGCGGCCCCCTGGACGAAGACTGACGCTCAGGTGCGAAAG
CGTGGGGAGCAAACAGGAT
>URS0000018764_706191 Pantoea ananatis LMG 20103 tRNA-Ile (GAT) (tRNA-Ile-GAT-1-1)
AGGCTTGTAGCTCAGGTGGTTAGAGCGCACCCCTGATAAAGGGTGAGGTCGGTGGTTCAA
GTCCACTCACGCCTACCA
>URS0000018F2C_1005995 Tatumella ptyseos ATCC 33301 tRNA
GGAGGGGTGGCCGAGCGGCTGAAGGCAGCGGTCTTGAAAACCGCCGATGGGAAACCATCC
GAGAGTTCGAATCTCTCCTCCTCCG
>URS00000194AC_118099 Buchnera aphidicola (Acyrthosiphon pisum) bacterial SSU rRNA
CTACTCTTGACATCCAGAGAACTTTCCAGAGATGGAGAGGTGCCTTCGGGAGCTCTGAGA
CAGGTGCTGCATGGCTGTCGTCAGCTCGTGTTGTGAAATGTTGGGTTAAGTCCCGCAACG
AGCGCAACCCTTATCCCCTGTTGCCAGCGGTTCGGCCGGGAACTCAGAGGAGACTGCCGG
TTATAAACCGGAGGAAGGTGGGGACGACGTCAAGTCATCATGGCCCTTACGACCAGGGCT
ACACACGTGCTACAATGGTTTATACAAAGAGAAGCAAATCTGCAAAGACAAGCAAACCTC
ATAAAGTAAATCGTAGTCCGGACTGGAGTCTGCAACTCGACTCCACGAAGTCGGAATCGC
TAGTAATCGTGGATCAGAATGCCACGGTGAATACGTTCCC
>URS0000019673_549 Pantoea agglomerans bacterial SSU rRNA
AGAGTTTGATCCTGGCTCAGATTGAACGNCTGGCGGCAGGCCTAACACATGCAAGTCGGA
CGGTAGCACAGAGAGCTTGCTCTTGGGTGACGAGTGGCGGACGGGTGAGTAATGTCTGGG
GATCTGCCCGATAGAGGGGGATAACCACTGGAAACGGTGGCTAATACCGCATAACGTCGC
AAGACCAAAGAGGGGGACCTTCGGGCCTCTCACTATCGGATGAACCCAGATGGGATTAGC
TAGTAGGCGGGGTAATGGCCCACCTAGGCGACGATCCCTAGCTGGTCTGAGAGGATGACC
AGCCACACTGGAACTGAGACACGGTCCAGACTCCTACGGGAGGCAGCAGTGGGGAATATT
GCACAATGGGCGCAAGCCTGATGCAGCCATGCCGACGTGTATGAAGAAGGCCTTCGGGTT
GTAAAGTACTTTCAGCGGGGAGGAAGGCGATGGGGTTAATAACCCTGTCGATTGACGTTA
CCCGCAGAAGAAGCACCGGCTAACTCCGTGCCAGCAGNCGCGGTAATACGGAGGGTGCAA
GCGTYAATCGGAATTACTGGGCGTAACGCGCACGCAGGCGGTCTGTTAAGTCAGATGTGA
AAYCCCSKGGCTTAACCTGGGAACTGCATTTGAAACTGGCAGGCTTGAGTCTTGTAGAGG
GGGGTAGAATTCCAGGTGTAGCGGTGAAAATGCGKWRRGATCTGGAGGAATACCGGTGGC
GAAGGCGGCCCCCTGGACAAAGACTGACGCTCAGGTGCGAAAGCGTGGGGAGCAAACAGG
ATTAGATACCCTGGTARTCCGCGCCGTAAACGATGTCGACTTGGAGGTTGTTCCCTTGAG
GAGTGGCTTCCGGAGCTAACGCGTTAAGTCGACCGCCTGSGGAGTACGGCCGCAAGGTTA
AAACTCAAATGAATTGACGGGGGCCCGCACAAGCGGTGGAGCATGTGGTTTAATTCGATG
CAACGCGAAGAAGCCTTACCTACTCTTGACATCCACGGAATTTGGCAGAGATGCCTTAGT
GCCTTCGGGAACCGTGANACAGGTGCTGCATGGCTGTCGTCAGCTCGTGTTGTGAAATGT
TGGGTTAAGTCCCGCAACGAGCGCAACCCTTATCCTTTGTTGCCAGCGATTCGGTCGGGA
ACTCAAAGGAGACTGCCGGTGATAAACCGGAGGAAGGTGGGGATGACGTCAAGTCATCAT
GGCCCTTACGAGTAGGGCTACACACGTGCTACAATGGCGCATACAAAGAGAAGCGACCTC
GCGAGAGCAAGCGGACCTCACAAAGTGCGTCGTAGTCCGGATCGGAGTCTGCAACTCGAC
TCCGTGAAGTCGGAATCGCTAGTAATCGTGGATCAGAATGCCACGGTGAATACGTTCCCG
GGCCTTGTACACACCGCCCGTCACACCATGGGAGTGGGTTGCAAAAGAAGTAGGTAGCTT
AACCTTCGGGAGGGCGCTTACCACTTTGTGATTCATGACTGGGGTGAAGTCGTAACAAGG
TAACCGTAGGGGAACCTGCGGCTGGATCACCTCCTT
>URS0000019D60_1869313 Pantoea sp. RIT388 tRNA-Pro
CGGTGAGTGGCGCAGCCTGGTAGCGCACTTCGTTCGGGACGAAGGGGTCGGAGGTTCGAA
TCCTCTCTCACCGACCA
>URS0000019D60_1912096 Erwinia sp. OLSSP12 tRNA-Pro
CGGTGAGTGGCGCAGCCTGGTAGCGCACTTCGTTCGGGACGAAGGGGTCGGAGGTTCGAA
TCCTCTCTCACCGACCA
>URS0000019D60_1912594 Erwinia sp. OLCASP19 tRNA-Pro
CGGTGAGTGGCGCAGCCTGGTAGCGCACTTCGTTCGGGACGAAGGGGTCGGAGGTTCGAA
TCCTCTCTCACCGACCA
>URS0000019D60_1912595 Erwinia sp. OLMTSP26 tRNA-Pro
CGGTGAGTGGCGCAGCCTGGTAGCGCACTTCGTTCGGGACGAAGGGGTCGGAGGTTCGAA
TCCTCTCTCACCGACCA
>URS0000019D60_1912596 Erwinia sp. OLMDSP33 tRNA-Pro
CGGTGAGTGGCGCAGCCTGGTAGCGCACTTCGTTCGGGACGAAGGGGTCGGAGGTTCGAA
TCCTCTCTCACCGACCA
>URS0000019D60_1912857 Erwinia sp. OLTSP20 tRNA-Pro
CGGTGAGTGGCGCAGCCTGGTAGCGCACTTCGTTCGGGACGAAGGGGTCGGAGGTTCGAA
TCCTCTCTCACCGACCA
>URS0000019D60_1912858 Erwinia sp. OLFS4 tRNA-Pro
CGGTGAGTGGCGCAGCCTGGTAGCGCACTTCGTTCGGGACGAAGGGGTCGGAGGTTCGAA
TCCTCTCTCACCGACCA
>URS0000019D60_1926881 Izhakiella australiensis tRNA-Pro
CGGTGAGTGGCGCAGCCTGGTAGCGCACTTCGTTCGGGACGAAGGGGTCGGAGGTTCGAA
TCCTCTCTCACCGACCA
>URS0000019D60_1933285 Erwinia sp. OAMSP11 tRNA-Pro
CGGTGAGTGGCGCAGCCTGGTAGCGCACTTCGTTCGGGACGAAGGGGTCGGAGGTTCGAA
TCCTCTCTCACCGACCA
>URS0000019D60_1964541 Pantoea latae tRNA-Pro
CGGTGAGTGGCGCAGCCTGGTAGCGCACTTCGTTCGGGACGAAGGGGTCGGAGGTTCGAA
TCCTCTCTCACCGACCA
>URS0000019D60_1975707 Pantoea sp. FDAARGOS_194 tRNA-Pro
CGGTGAGTGGCGCAGCCTGGTAGCGCACTTCGTTCGGGACGAAGGGGTCGGAGGTTCGAA
TCCTCTCTCACCGACCA
>URS0000019D60_2052056 Pantoea sp. MSR2 tRNA-Pro
CGGTGAGTGGCGCAGCCTGGTAGCGCACTTCGTTCGGGACGAAGGGGTCGGAGGTTCGAA
TCCTCTCTCACCGACCA
>URS0000019D60_2080494 Pantoea sp. PSNIH6 tRNA-Pro
CGGTGAGTGGCGCAGCCTGGTAGCGCACTTCGTTCGGGACGAAGGGGTCGGAGGTTCGAA
TCCTCTCTCACCGACCA
>URS0000019D60_2364647 Erwiniaceae bacterium IIIF1SW-P2 tRNA-Pro
CGGTGAGTGGCGCAGCCTGGTAGCGCACTTCGTTCGGGACGAAGGGGTCGGAGGTTCGAA
TCCTCTCTCACCGACCA
>URS0000019D60_2497684 Pantoea sp. YU22 tRNA-Pro
CGGTGAGTGGCGCAGCCTGGTAGCGCACTTCGTTCGGGACGAAGGGGTCGGAGGTTCGAA
TCCTCTCTCACCGACCA
>URS0000019D60_2740817 Erwiniaceae bacterium PD-1 tRNA-Pro
CGGTGAGTGGCGCAGCCTGGTAGCGCACTTCGTTCGGGACGAAGGGGTCGGAGGTTCGAA
TCCTCTCTCACCGACCA
>URS0000019D60_472695 Pantoea septica (terrestrial metagenome) tRNA-Pro
CGGTGAGTGGCGCAGCCTGGTAGCGCACTTCGTTCGGGACGAAGGGGTCGGAGGTTCGAA
TCCTCTCTCACCGACCA
>URS0000019D60_55209 Pantoea cypripedii tRNA-Pro
CGGTGAGTGGCGCAGCCTGGTAGCGCACTTCGTTCGGGACGAAGGGGTCGGAGGTTCGAA
TCCTCTCTCACCGACCA
>URS0000019D60_592316 Pantoea sp. At-9b tRNA-Pro (CGG) (tRNA-Pro-CGG-1-1)
CGGTGAGTGGCGCAGCCTGGTAGCGCACTTCGTTCGGGACGAAGGGGTCGGAGGTTCGAA
TCCTCTCTCACCGACCA
>URS0000019D60_69393 Pantoea sp. (terrestrial metagenome) tRNA-Pro
CGGTGAGTGGCGCAGCCTGGTAGCGCACTTCGTTCGGGACGAAGGGGTCGGAGGTTCGAA
TCCTCTCTCACCGACCA
>URS000001A1CF_1005090 Buchnera aphidicola str. Ak (Acyrthosiphon kondoi) tRNA-Arg (CCG) (tRNA-Arg-CCG-1-1)
GCGCTCGTAGCTCATTTGGATAGAGCGCTACCCTCCGAAGGTAGAGGTGTCAGGTTCAAA
TCCTGTCGAGCGCA
>URS000001A1CF_118101 Buchnera aphidicola (Diuraphis noxia) tRNA-Arg
GCGCTCGTAGCTCATTTGGATAGAGCGCTACCCTCCGAAGGTAGAGGTGTCAGGTTCAAA
TCCTGTCGAGCGCA
>URS000001A1CF_2994845 Buchnera aphidicola (Acyrthosiphon caraganae) tRNA-Arg
GCGCTCGTAGCTCATTTGGATAGAGCGCTACCCTCCGAAGGTAGAGGTGTCAGGTTCAAA
TCCTGTCGAGCGCA
>URS000001A1CF_911343 Buchnera aphidicola (Brevicoryne brassicae) tRNA-Arg
GCGCTCGTAGCTCATTTGGATAGAGCGCTACCCTCCGAAGGTAGAGGTGTCAGGTTCAAA
TCCTGTCGAGCGCA
>URS000001AA24_372461 Buchnera aphidicola BCc tRNA-His (GTG) (tRNA-His-GTG-1-1)
GTGGTCATAGCTTAGTTGGTAAAGCTCTGGATTGTGATTCCAGCGGTCATGGGTTCAAAT
CCCATTGACCACC
>URS000001AC83_648001 Pantoea sp. BT-1 bacterial SSU rRNA
TGGCGGCGGCTACACATGCAGTCGTACAAGGTAACTCAGGAGCTTGCTCCTCGGGTGACG
AGTGGCGGACGGGTGAGTAATGTCTGGGGATCTGCCCGATAGAGGGGGATAACCACTGGA
AACGGTGGCTAATACCGCATAACGTCGCAAGACCAAAGAGGGGGACCTTCGGGCCTCTCA
CTATCGGATGAACCCAGATGGGATTAGCTAGTAGGCGGGGTAACGGCCCACCTAGGCGAC
GATCCCTAGCTGGTCTGAGAGGATGACCAGCCACACTGGAACTGAGACACGGTCCAGACT
CCTACGGGAGGCAGCAGTGGGGAATATTGCACAATGGGCGCAAGCCTGATGCAGCCATGC
CGCGTGTATGAAGAAGGCCTTCGGGTTGTAAAGTACTTTCAGCGGGGAGGAAGGCGATGT
GGTTAATAACCGCGTCGATTGACGTTACCCGCAGAAGAAGCACCGGCTAACTCCGTGCCA
GCAGCCGCGGTAATACGGAGGGTGCAAGCGTTAATCGGAATTACTGGGCGTAAAGCGCAC
GCAGGCGGTCTGTTAAGTCAGATGTGAAATCCCCGGGCTTAACCTGGGAACTGCATTTGA
AACTGGCAGGCTTGAGTCTCGTAGAGGGGGGTAGAATTCCAGGTGTAGCGGTGAAATGCG
TAGAGATCTGGAGGAATACCGGTGGCGAAGGCGGCCCCCTGGACGAAGACTGACGCTCAG
GTGCGAAAGCGTGGGGAGCAAACAGGATTAGATACCCTGGTAGTCCACGCCGTAAACGAT
GTCGACTTGGAGGTTGTTCCCTTGAGGAGTGGCTTCCGGAGCTAACGCGTTAAGTCGACC
GCCTGGGGAGTACGGCCGCAAGGTTAAAACTCAAATGAATTGACGGGGGCCCGCACAAGC
GGTGGAGCATGTGGTTTAATTCGATGCAACGCGAAGAACCTTACCTACTCTTGACATCCA
GAGAACTTAGCAGAGATGCTTTGGTGCCTTCGGGAACTCTGAGACAGGTGCTGCATGGCT
GTCGTCAGCTCGTGTTGTGAAATGTTGGGTTAAGTCCCGCAACGAGCGCAACCCTTATCC
TTTGTTGCCAGCGATTCGGTCGGGAACTCAAAGGAGACTGCCGGTGATAAACCGGAGGAA
GGTGGGGATGACGTCAAGTCATCATGGCCCTTACGAGTAGGGCTACACACGTGCTACAAT
GGCGCATACAAAGAGAAGCGACCTCGCGAGAGCAAGCGGACCTCATAAAGTGCGTCGTAG
TCCGGATCGGAGTCTGCAACTCGACTCCGTGAAGTCGGAATCGCTAGTAATCGTGGATCA
GAATGCCACGGTGAATACGTTCCCGGGCCTTGTACACACCGCCCGTCACACCATGGGAGT
GGGTTGCAAAAGAAGTCGAAGAGTTTGATCCTGGCTCAGATAACGCTTCGCAGC
>URS000001B19A_385518 Pantoea sp. BD 639 bacterial SSU rRNA
CTTGGGTGACGAGTGGCGGACGGGTGAGTAATGTCTGGGGATCTGCCCGATAGAGGGGGA
TAACCACTGGAAACGGTGGCTAATACCGCATAACGTCGCAAGACCAAAGAGGGGGACCTT
CGGGCCTCTCACTATCGGATGAACCCAGATGGGATTAGCTAGTAGGCGGGGTAATGGCCC
ACCTAGGCGACGATCCCTAGCTGGTCTGAGAGGATGACCAGCCACACTGGAACTGAGACA
CGGTCCAGACTCCTACGGGAGGCAGCAGTGGGGAATATTGCACAATGGGCGCAAGCCTGA
TGCAGCCATGCCGCGTGTATGAAGAAGGCCTTCGGGTTGTAAAGTACTTTCAGCGGGGAG
GAAGGCGGTGCGGTTAATAACCGCGCCGATTGACGTTACCCGCAGAAGAAGCACCGGCTA
ACTCCGTGCCAGCAGCCGCGGTAATACGGAGGGTGCAAGCGTTAATCGGAATTACTGGGC
GTAAAGCGCACGCAGGCGGTCTGTTAAGTCAGATGTGAAATCCCCGGGCTTAACCTGGGA
ACTGCATTTGAAACTGGCAGGCTTGAGTCTTGTAGAGGGGGGTAGAATTCCAGGTGTAGC
GGTGAAATGCGTAGAGATCTGGAGGAATACCGGTGGCGAAGGCGGCCCCCTGGACAAAGA
CTGACGCTCAGGTGCGAAAGCGTGGGGAGCAAACAGGATTAGATACCCTGGTAGTCCACG
CCGTAAACGATGTCGACTTGGAGGTTGTTCCCTTGAGGAGTGGCTTCCGGAGCTAACGCG
TTAAGTCGACCGCCTGGGGAGTACGGCCGCAAGGTTAAAACTCAAATGAATTGACGGGGG
CCCGCACAAGCGGTGGAGCATGTGGTTTAATTCGATGCAACGCGAAGAACCTTACCTACT
CTTGACATCCASRGAAYTYRGCAGAGATGCYTTRGTGCCTTCGGGAACYSTGAGACAGGT
GCTGCATGGCTGTCGTCAGCTCGTGTTGTGAAATGTTGGGTTAAGTCCCGCAACGAGCGC
AACCCTTATCCTTTGTTGCCAGCGATTCGGTCGGGAACTCAAAGGAGACTGCCGGTGATA
AACCGGAGGAAGGTGGGGATGACGTCAAGTCATCATGGCCCTTACGAGTAGGGCTACACA
CGTGCTACAATGGCGCATACAAAGAGAAGCGACCTCGCGAGAGCAAGCGGACCTCACAAA
GTGCGTCGTAGTCCGGATCGGAGTCTGCAACTCGACTCCGTGAAGTCGGAATCGCTAGTA
ATCGTGGATCAGAATGCCACGGTGAATACGTTCCCGGGCCTTGTACACACCGCCCGTCAC
ACCATGGGAGTGGGTTGCAAAAGAAGTAGGTAGCTTAACCTTCGGGAGGGCGCTTACCAC
TTTGTGATTCATGACTGGGGTGAAGTCGTAACAAGGTAACCGTAGGGGAACC
>URS000001C7CC_1881036 Pantoea sp. OV426 partial 5S rRNA. Bacterial TSU
CTGACCCCATGCCGAACTCAGAAGTGAAACGCCGTAGCGCCGATGGTAGTGTGGGGTCTC
CCCATGCGAGAGTAGGGAACTGCCAGGC
>URS000001C7CC_1884370 Pantoea sp. YR512 5S rRNA. Bacterial TSU
CTGACCCCATGCCGAACTCAGAAGTGAAACGCCGTAGCGCCGATGGTAGTGTGGGGTCTC
CCCATGCGAGAGTAGGGAACTGCCAGGC
>URS000001C7CC_1884372 Pantoea sp. YR525 5S rRNA. Bacterial TSU
CTGACCCCATGCCGAACTCAGAAGTGAAACGCCGTAGCGCCGATGGTAGTGTGGGGTCTC
CCCATGCGAGAGTAGGGAACTGCCAGGC
>URS000001C7CC_2485126 Erwinia sp. JUb26 partial 5S ribosomal RNA
CTGACCCCATGCCGAACTCAGAAGTGAAACGCCGTAGCGCCGATGGTAGTGTGGGGTCTC
CCCATGCGAGAGTAGGGAACTGCCAGGC
>URS000001C7CC_2587025 Pantoea sp. AlfR4 partial 5S ribosomal RNA
CTGACCCCATGCCGAACTCAGAAGTGAAACGCCGTAGCGCCGATGGTAGTGTGGGGTCTC
CCCATGCGAGAGTAGGGAACTGCCAGGC
>URS000001C7CC_2587026 Pantoea sp. AlfR5 partial 5S ribosomal RNA
CTGACCCCATGCCGAACTCAGAAGTGAAACGCCGTAGCGCCGATGGTAGTGTGGGGTCTC
CCCATGCGAGAGTAGGGAACTGCCAGGC
>URS000001C7CC_549 Pantoea agglomerans partial 5S ribosomal RNA
CTGACCCCATGCCGAACTCAGAAGTGAAACGCCGTAGCGCCGATGGTAGTGTGGGGTCTC
CCCATGCGAGAGTAGGGAACTGCCAGGC
>URS000001C7CC_55211 Erwinia persicina partial 5S ribosomal RNA
CTGACCCCATGCCGAACTCAGAAGTGAAACGCCGTAGCGCCGATGGTAGTGTGGGGTCTC
CCCATGCGAGAGTAGGGAACTGCCAGGC
>URS000001C7CC_55212 Erwinia rhapontici partial 5S ribosomal RNA
CTGACCCCATGCCGAACTCAGAAGTGAAACGCCGTAGCGCCGATGGTAGTGTGGGGTCTC
CCCATGCGAGAGTAGGGAACTGCCAGGC
>URS000001C7CC_574096 Pantoea allii partial 5S ribosomal RNA
CTGACCCCATGCCGAACTCAGAAGTGAAACGCCGTAGCGCCGATGGTAGTGTGGGGTCTC
CCCATGCGAGAGTAGGGAACTGCCAGGC
>URS000001C7CC_69224 Erwinia psidii partial 5S ribosomal RNA
CTGACCCCATGCCGAACTCAGAAGTGAAACGCCGTAGCGCCGATGGTAGTGTGGGGTCTC
CCCATGCGAGAGTAGGGAACTGCCAGGC
>URS000001CB4B_218084 uncultured Pantoea sp. bacterial SSU rRNA
GCATCTAGATTAGAGTTTGATCATGGCTCAGATTGAACGCTGGCGGCAGGCCTAACACAT
GCAAGTCGAACGGTAACAGGAAACAGCTTGCTGTTTCGCTGACGAGTGGCGGACGGGTGA
GTAATGTCTGGGAAACTGCCTGATGGAGGGGGATAACTACTGGAAACGGTAGCTAATACC
GCATAACGTCGCAAGACCAAAGAGGGGGACCTTCGGGCCTCTTGCCATCAGATGTGCCCA
GATGGGATTAGCTAGTAGGCGGGGTAATGGCCCACCTAGGCGACGATCCCTAGCTGGTCT
GAGAGGATGACCAGCCACACTGGAACTGAGACACGGTCCAGACTCCTACGGGAGGCAGCA
GTGGGGAATATTGCACAATGGGCGCAAGCCTGATGCAGCCATGCCGCGTGTATGAAGAAG
GCCTTCGGGTTGTAAAGTACTTTCAGCGGGGAGGAAGGCGACGGGGTTAATAACCGCGTC
GATTGACGTTACCCGCAGAAGAAGCACCGGCTAACTCCGTGCCAGCAGCCGCGGTAATAC
GGAGGGTGCAAGCGTTAATCGGAATTACTGGGCGTAAAGCGCACGCAGGCGGTCTGTTAA
GTCAGATGTGAAATCCCCGGGCTTAACCTGGGAACTACATTTGAAACTGGCAGGCTTGAG
TCTTGTTAGAGGGGGGTAGAATTCCAGGTGTAGCGGTGAAATGCGTAGAGATCTGGAGGA
ATACCGGTGGCGAAGGCGGCCCCCTGGACAAAGACTGACGCTCAGGTGCGAAAGCGTGGG
GAGCAAACAGGATTAGATACCCTGGTAGTCCACGCCGTAAACGATGTCGACTTGGAGGTT
GTTCCCTTGAGGAGTGGCTTCCGGAGCTAACGCGTTAAGTCGACCGCCTGGGGAGTACGG
CCGCAAGGTTAAAACTCAAATGAATTGACGGGGGCCCGCACAAGCGGTGGAGCATGTGGT
TTAATTCGATGCAACGCGAAGAACCTTACCTACTCTTGACATCCACGGAATTTGGCAGAG
ATGCCTTAGTGCCTTCGGGAACCGTGAGACAGGTGCTGCATGGCTGTCGTCAGCTCGTGT
TGTGAAATGTTGGGTTAAGTCCCGCAACGAGCGCAACCCTTATCCTTTGTTGCCAGCGAT
TCGGTCGGGAACTCAAAGGAGACTGCCGGTGATAAACCGGAGGAAGGTGGGGATGACGTC
AAGTCATCATGGCCCTTACGAGTAGGGCTACACACGTGCTACAATGGCGCATACAAAGAG
AAGCGACCTCGCGAGAGCAAGCGGACCTCACAAAGTGCGTCGTAGTCCGGATCGGAGTCT
GCAACTCGACTCCGTGAAGTCGGAATCGCTAGTAATCGTGGATCAGAATGCCACGGTGAA
TACGTTCCCGGGCCTTGTACACACCGCCCGTCACACCATGGGAGTGGGTTGCAAAAGAAG
TAGGTAGTTTAACCTTCGGGAGGGCGCTTACCACTTTGTGATTCATGACTGGGGTGAAGT
CGTAACAAGGTAACCGTAGGGGAACCTGCGGTTGGATCACCTCCTTA
>URS000001CBFA_932677 Pantoea ananatis AJ13355 bacterial LSU rRNA
TTAAGCGACTAAGCGTACACGGTGGATGCCCTGGCAGTCAGAGGCGATGAAGGGCGTGCT
AATCTGCGATAAGCGCCGGTAAGGTGATATGAACCGCTACAACCGGCGATACCCGAATGG
GGAAACCCAGTGTGACTCGTCACACTATCATGCAGTGAATACATAGCTGCATGAGGCGAA
CCGGGGGAACTGAAACATCTAAGTACCCCGAGGAAAAGAAATCAACCGAGATTCCCCCAG
TAGCGGCGAGCGAACGGGGAGGAGCCCAGAACCATCATCAGCTTGTGCATCAGTGGAAGC
GTCTGGAAAGTCGCAGGGTACAGGGTGATACTCCCGTACACAAAGGTGCACAGGCTGTGA
GTTCGATGAGTAAGGCGGGACACGTGGTATCCTGTCTGAATATGGGGGGACCATCCTCCA
AGGCTAAATACTCCTGACTGACCGATAGTGAACCAGTACCGTGAGGGAAAGGCGAAAAGA
ACCCCGGCGAGGGGAGTGAAACAGAACCTGAAACCGTGTACGTACAAGCAGTGGGAGCCT
CATTTATGGGGTGACTGCGTACCTTTTGTATAATGGGTCAGCGACTTATATTCTGTAGCA
AGGTTAACCGCATAGGGGAGCCGCAGGGAAACCGAGTCTTAACTGGGCGTTAAGTTGCAG
GGTATAGACCCGAAACCCGGTGATCTAGCCATGGGCAGGTTGAAGGTTGGGTAACACTAA
CTGGAGGACCGAACCGACTAATGTTGAAAAATTAGCGGATGACCTGTGGCTGGGGGTGAA
AGGCCAATCAAACCGGGAGATAGCTGGTTCTCCCCGAAAGCTATTTAGGTAGCGCCTCGT
GAACTCATCTCCGGGGGTAGAGCACTGTTTCGGCTAGGGGGCCATCCCGGCTTACCAACC
CGATGCAAACTGCGAATACCGGAGAATGTTATCACGGGAGACACACGGCGGGTGCTAACG
TCCGTCGTGAAGAGGGAAACAACCCAGACCGCCAGCTAAGGTCCCAAAGTCATGGTTAAG
TGGGAAACGATGTGGGAAGGCCCAGACAGCCAGGATGTTGGCTTAGAAGCAGCCATCATT
TAAAGAAAGCGTAATAGCTCACTGGTCGAGTCGGCCTGCGCGGAAGATGTAACGGGGCTA
AACCATGCACCGAAGCTGCGGCAGCGACGCTTATGCGTTGTTGGGTAGGGGAGCGTTCTG
TAAGCCGTCGAAGGTGTGCTGTGAGGCATGCTGGAGGTATCAGAAGTGCGAATGCTGACA
TAAGTAACGATAAACAAGGTGAAAAACCTTGTCGCCGGAAGACCAAGGGTTCCTGTTCAA
CGTTAATCGGAGCAGGGTGAGTCGACCCCTAAGGCGAGGCCGAAAGGCGTAGTCGATGGG
AAACAGGTTAATATTCCTGTACTTGGTGTTACTGCGAAGGGGGGACGGAGAAGGCTATAT
CAGCCGGGCGACGGTTGTCCCGGTTTAAGCGTGTAGGTGTGTGTTCCAGGCAAATCCGGT
TCACTTTACACTGAGGCGTGACGACGAGGCACTACGGTGCTGAAGTGATAAATGCCCTGC
TTCCAGGAAAAGCCTCTAAGCATCAGGTAACACAAAATCGTACCCCAAACCGACACAGGT
GGTCAGGTAGAGAATACCAAGGCGCTTGAGAGAACTCGGGTGAAGGAACTAGGCAAAATG
GTGCCGTAACTTCGGGAGAAGGCACGCTGGCGCGTAGGTGAAGGGACTTGCTCCCGGAGC
CGAAGCCAGTCGAAGATACCAGCTGGCTGCAACTGTTTATTAAAAACACAGCACTGTGCA
AACACGAAAGTGGACGTATACGGTGTGACGCCTGCCCGGTGCCGGAAGGTTAATTGATGG
GGTTATCCGCAAGGAGAAGCTCTTGATCGAAGCCCCGGTAAACGGCGGCCGTAACTATAA
CGGTCCTAAGGTAGCGAAATTCCTTGTCGGGTAAGTTCCGACCTGCACGAATGGCGTAAT
GATGGCCAGGCTGTCTCCACCCGAGACTCAGTGAAATTGAAATCGCTGTGAAGATGCAGT
GTACCCGCGGCAAGACGGAAAGACCCCGTGAACCTTTACTACAGCTTGACACTGAACACT
GAGCCTTGATGTGTAGGATAGGTGGGAGGCTTTGAAGCGTGGACGCCAGTCTGCGTGGAG
CCAACCTTGAAATACCACCCTTTAATGTTTGGTGTTCTAACGTAGGCCCGTAATCCGGGC
TGCGGACAGTGTCTGGTGGGTAGTTTGACTGGGGCGGTCTCCTCCCAAAGCGTAACGGAG
GAGCACGAAGGTTGGCTAATCCTGGTCGGACATCAGGAGGTTAGTGCAATGGCATAAGCC
AGCTTGACTGCGAGAGTGACGGCTCGAGCAGGTGCGAAAGCAGGTCATAGTGATCCGGTG
GTTCTGAATGGAAGGGCCATCGCTCAACGGATAAAAGGTACTCCGGGGATAACAGGCTGA
TACCGCCCAAGAGTTCATATCGACGGCGGTGTTTGGCACCTCGATGTCGGCTCATCACAT
CCTGGGGCTGAAGTAGGTCCCAAGGGTACGGCTGTTCGCCGTTTAAAGTGGTACGCGAGC
TGGGTTTAGAACGTCGTGAGACAGTTCGGTCCCTATCTGCCGTGGGCGCTGGAGAATTGA
GGGGGGTTGCTCCTAGTACGAGAGGACCGGAGTGAACGCACCGCTGGTGTCCGGGTTGTC
ACGCCAGTGGCACTGCCCGGTAGCTAAGTGCGGAAAAGATAAGTGCTGAAAGCATCTAAG
CACGAAACTTGCCCCGAGATGAGTTCTCCCTGAGCCTTTAAGGCTCCTGAAGGGACGTTG
AAGACGACGACGTTGATAGGCCGGGTGTGTAAGCGCAGCGATGCGTTGAGCTTACCGGTA
CTAATGACCCGTGAGGCTTAACCTT
>URS000001CC43_642468 Erwinia sp. SS2 bacterial SSU rRNA
TCGAACGGTAACAGGGAGCAGCTTGCTGCTCTGCTGACGAGTGGCGGACGGGTGAGTAAT
GTCTGGGGATCTGCCCGATGGAGGGGGATAACCACTGGAAACGGTGGCTAATACCGCATA
ACGTCGCAAGACCAAAGTGGGGGACCTTCGGGCCTCACACCATCGGATGAACCCAGATGG
GATTAGCTAGTAGGTGGGGTAACGGCTCACCTAGGCGACGATCCCTAGCTGGTCTGAGAG
GATGACCAGCCACACTGGAACTGAGACACGGTCCAGACTCCTACGGGAGGCAGCAGTGGG
GAATATTGCACAATGGGCGCAAGCCTGATGCAGCCATGCCGCGTGTATGAAGAAGGCCTT
CGGGTTGTAAAGTACTTTCAGCGGGGAGGAAGGGAGCGAGGTTAATAACCTGGTTCATTG
ACGTTACCCGCAGAAGAAGCACCGGCTAACTCCGTGCCAGCAGCCGCGGTAATACGGAGG
GTGCAAGCGTTAATCGGAATTACTGGGCGTAAAGCGCACGCAGGCGGTCTGTCAAGTCGG
ATGTGAAATCCCCGGGCTCAACCCGGGAACTGCATTCGAAACTGGCAGGCTAGAGTCTTG
TAGAGGGGGGTAGAATTCCAGGTGTAGCGGTGAAATGCGTAGAGATCTGGAGGAATACCG
GTGGCGAAGGCGGCCCCCTGGACAAAGACTGACGCTCAGGTGCGAAAGCGTGGGGGAGCA
AACAGGATTAGATACCCTGGTAGTCCACCGCCGTAAACGATGTCGACTTGGAGGCTGTGA
GCTTGACTCGTGGCTTCCGGAGCTAACGCGTTAAGTCGACCGCCTGGGGAGTACGGCCGC
AAGGTTAAAACTCAAATGAATTGACGGGGGCCCGCACAAGCGGTGGAGCATGTGGTTTAA
TTCGATGCAACGCGAAGAACCTTACCTGGCCTTGACATCCACGGAATTCTGCAGAGATGC
GGAAGTGCCTTCGGGAACCGTGAGACAGGTGCTGCATGGCTGTCGTCAGCTCGTGTTGTG
AAATGTTGGGTTAAGTCCCGCAACGAGCGCAACCCTTATCCTTTGTTGCCAGCGATTCGG
TCGGGAACTCAAGGGAGACTGCCGGTGATAAACCGGAGGAAGGTGGGGATGACGTCAAGT
CATCATGGCCCTTACGGCCAGGGCTACACACGTGCTACAATGGCGCATACAAAGAGAAGC
GACCTCGCGAGAGCAAGCGGACCTCATAAAGTGCGTCGTAGTCCGGATCGGAGTCTGCAA
CTCGACTCCGTGAAGTCGGAATCGCTAGTAATCGTGGATCAGAATGCCACGGTGAATACG
TTCCCGGGCCTTGTACACACCGCCCGTCACACCATGGGAGTGGGTTGCAAAAGAAGTAGG
TAGCTTAACCTTCGGGAGGGCGCTTACCACTTTGTGATTCATGAC
>URS000001CEF6_246798 uncultured Erwinia sp. bacterial SSU rRNA
CCTCCCGGAGCTAACGCGTTAAGTCGACCGCCTGGGGAGTACGGCCGCAAGGTTTAAACT
CAAATGAATTGACGGGGGCCCGCACAAGCGGTGGAGCATGTGGTTTAATTCGATGCAACG
CGAAGAACCTTACCTGGCCTTGACATCCACGGAATTTGGCAGAGATGCCTTAGTGCCTTC
GGGAACCGTGAGACAGGTGCTGCATGGCTGTCGTCAGCTCGTGTTGTGAAATGTTGGGTT
AAGTCCCGCAACGAGCGCAACCCTTATCCTTTGTTGCCAGCGATACGGTCGGGAACTCAA
AGGAGACTGCCGGTGATAAACCGGAGGAAGGTGGGGATGACGTCAAGTCATCATGGCCCT
TACGGCCAGGGCTACACACGTGCTACAATGGCGCATACAAAGAGAAGCGACCTCGCGAGA
GCAAGCGGACCTCATAAAGTGCGTCGTAGTCCGGATCGGAGTCTGCAACTCGACTCCGTG
AAGTCGGAATCGCTAGTAATCGTAGATCAGAATGCTACGGTGAATACGTTCCCGGGCCTT
GTACACACCGCCCGTCACACCATGGGAGTGGGTTGCAAAAGAAGTAGGTAGCTTAACCTT
CGGGAGGGCGCTTACCACTTTGTGATTCATGACTGGGGTGAAGTCGTAACAAGGTAACCA
AGGGCGAATTCCAG
>URS000001CF22_644651 Erwinia pyrifoliae DSM 12163 5S RNA
CGGCTTTAGCGCGGTGGTCCCACCTGACCCCATGCCGAACTCAGAAGTGAAACGCCGTAG
CGCCGATGGTAGTGTGGGGTCTCCCCATGCGAGAGTAGGGAACTGCCAGGCATCA
>URS000001CFD3_1101562 Pantoea sp. LGI1Q bacterial SSU rRNA
CAGAGAACTTATGNGAGTCAGCATGCTTAGGTGCCTTCGGGAACTCTGAGAACCGGTGCT
GCTATGGCTGTCGTCAGCTCGTGTTGTGAAATGTTGGGTTTAGTTCCCGCAAGGAAGGNC
AACCCTTTATNCTTTGTTGCCAGCGGTCCGGCCGGGAACTCAAAGGAGACTGCCAGTGAT
AAACTGGAGGAAGTGTCGGGGATGACGTCCAGTCATCATGGCCCTTACGAGTAGGGCTAC
ACACGTGCTACAATGGCGCATACAGAGAGAAGCGACCTCGCGAGAGCAAAGCGGACCTCA
TAAAGTGCGTCGTAGATCCGGATTAGGAGTCTGCAA
>URS000001D25D_552 Erwinia amylovora tRNA-Glu
CCCCTTCGTCTAGCGGTTAGGACTCCGCCCTTTCACGGCGGCAACAGGGGTTCGAATCCC
TAGGGACGCCACTTGCT
>URS000001E3C3_1220151 Pantoea sp. NCCP-564 bacterial SSU rRNA
TGCAGTCGGACGGTAGCACAGAGGAGCTTGCTCCTCGGGTGACGAGTGGCGGACGGGTGA
GTAATGTCTGGGGATCTGCCCGATAGAGGGGGATAACCACTGGAAACGGTGGCTAATACC
GCATAACGTCGCAAGACCAAAGAGGGGGACCTTCGGGCCTCTCACTATCGGATGAACCCA
GATGGGATTAGCTAGTAGGCGGGGTAACGGCCCACCTAGGCGACGATCCCTAGCTGGTCT
GAGAGGATGACCAGCCACACTGGAACTGAGACACGGTCCAGACTCCTACGGGAGGCAGCA
GTGGGGAATATTGCACAATGGGCGCAAGCCTGATGCAGCCATGCCGCGTGTATGAAGAAG
GCCTTCGGGTTGTAAAGTACTTTCAGCGGGGAGGAAGGCAGTGAGGTTAATAACCTTACT
GATTGACGTTACCCGCAGAAGAAGCACCGGCTAACTCCGTGCCAGCAGCCGCGGTAATAC
GGAGGGTGCAAGCGTTAATCGGAATTACTGGGCGTAAAGCGCACGCAGGCGGTCTGTTAA
GTCAGATGTGAAATCCCCGGGCTTAACCTGGGAACTGCATTTGAAACTGGCAGGCTTGAG
TCTCGTAGAGGGGGGTAGAATTCCAGGTGTAGCGGTGAAATGCGTAGAGATCTGGAGGAA
TACCGGTGGCGAAGGCGGCCCCCTGGACGAAGACTGACGCTCAGGTGCGAAAGCGTGGGG
AGCAAACAGGATTAGATACCCTGGTAGTCCACGCCGTAAACGATGTCGACTTGGAGGTTG
TTCCCTTGAGGAGTGGCTTCCGGAGCTAACGCGTTAAGTCGACCGCCTGGGGAGTACGGC
CGCAAGGTTAAAACTCAAATGAATTGACGGGGGCCCGCACAAGCGGTGGAGCATGTGGTT
TAATTCGATGCAACGCGAAGAACCTTACCTACTCTTGACATCCACAGAATTCGGCAGAGA
TGCCTTAGTGCCTTCGGGAACCGTGAGACAGGTGCTGCATGGCTGTCGTCAGCTCGTGTT
GTGAAATGTTGGGGTTAAGTCCCGCAACGAGCGCAACCCTTAAT
>URS000001ED02_1005995 Tatumella ptyseos ATCC 33301 tRNA
GGGGGTATAGCTCAGCTGGGAGAGCGCTTGCATGGCATGCAAGAGGTCAGCGGTTCGATC
CCGCTTATCTCCA
>URS000001ED02_1076551 Pantoea wallisii tRNA
GGGGGTATAGCTCAGCTGGGAGAGCGCTTGCATGGCATGCAAGAGGTCAGCGGTTCGATC
CCGCTTATCTCCA
>URS000001ED02_1261128 Pantoea agglomerans 299R tRNA-Ala
GGGGGTATAGCTCAGCTGGGAGAGCGCTTGCATGGCATGCAAGAGGTCAGCGGTTCGATC
CCGCTTATCTCCA
>URS000001ED02_1367852 Izhakiella capsodis tRNA_Ala_GGC
GGGGGTATAGCTCAGCTGGGAGAGCGCTTGCATGGCATGCAAGAGGTCAGCGGTTCGATC
CCGCTTATCTCCA
>URS000001ED02_1484157 Pantoea sp. PSNIH2 tRNA
GGGGGTATAGCTCAGCTGGGAGAGCGCTTGCATGGCATGCAAGAGGTCAGCGGTTCGATC
CCGCTTATCTCCA
>URS000001ED02_1484158 Pantoea sp. PSNIH1 tRNA
GGGGGTATAGCTCAGCTGGGAGAGCGCTTGCATGGCATGCAAGAGGTCAGCGGTTCGATC
CCGCTTATCTCCA
>URS000001ED02_1560201 Erwinia iniecta tRNA
GGGGGTATAGCTCAGCTGGGAGAGCGCTTGCATGGCATGCAAGAGGTCAGCGGTTCGATC
CCGCTTATCTCCA
>URS000001ED02_1619313 Erwinia gerundensis tRNA
GGGGGTATAGCTCAGCTGGGAGAGCGCTTGCATGGCATGCAAGAGGTCAGCGGTTCGATC
CCGCTTATCTCCA
>URS000001ED02_1628855 bacteria symbiont BFo1 of Frankliniella occidentalis tRNA
GGGGGTATAGCTCAGCTGGGAGAGCGCTTGCATGGCATGCAAGAGGTCAGCGGTTCGATC
CCGCTTATCTCCA
>URS000001ED02_1736225 Erwinia sp. Leaf53 tRNA
GGGGGTATAGCTCAGCTGGGAGAGCGCTTGCATGGCATGCAAGAGGTCAGCGGTTCGATC
CCGCTTATCTCCA
>URS000001ED02_182337 Erwinia billingiae tRNA
GGGGGTATAGCTCAGCTGGGAGAGCGCTTGCATGGCATGCAAGAGGTCAGCGGTTCGATC
CCGCTTATCTCCA
>URS000001ED02_1881036 Pantoea sp. OV426 tRNA_Ala_GGC
GGGGGTATAGCTCAGCTGGGAGAGCGCTTGCATGGCATGCAAGAGGTCAGCGGTTCGATC
CCGCTTATCTCCA
>URS000001ED02_1884370 Pantoea sp. YR512 tRNA_Ala_GGC
GGGGGTATAGCTCAGCTGGGAGAGCGCTTGCATGGCATGCAAGAGGTCAGCGGTTCGATC
CCGCTTATCTCCA
>URS000001ED02_1884372 Pantoea sp. YR525 tRNA_Ala_GGC
GGGGGTATAGCTCAGCTGGGAGAGCGCTTGCATGGCATGCAAGAGGTCAGCGGTTCGATC
CCGCTTATCTCCA
>URS000001ED02_1926881 Izhakiella australiensis tRNA
GGGGGTATAGCTCAGCTGGGAGAGCGCTTGCATGGCATGCAAGAGGTCAGCGGTTCGATC
CCGCTTATCTCCA
>URS000001ED02_1938795 Pantoea sp. JKS000250 tRNA-Ala
GGGGGTATAGCTCAGCTGGGAGAGCGCTTGCATGGCATGCAAGAGGTCAGCGGTTCGATC
CCGCTTATCTCCA
>URS000001ED02_1964541 Pantoea latae tRNA
GGGGGTATAGCTCAGCTGGGAGAGCGCTTGCATGGCATGCAAGAGGTCAGCGGTTCGATC
CCGCTTATCTCCA
>URS000001ED02_2135460 Pantoea sp. PNA 03-3 tRNA-Ala
GGGGGTATAGCTCAGCTGGGAGAGCGCTTGCATGGCATGCAAGAGGTCAGCGGTTCGATC
CCGCTTATCTCCA
>URS000001ED02_2135461 Pantoea sp. PNA 14-12 tRNA-Ala
GGGGGTATAGCTCAGCTGGGAGAGCGCTTGCATGGCATGCAAGAGGTCAGCGGTTCGATC
CCGCTTATCTCCA
>URS000001ED02_2183907 Pantoea sp. AG702 tRNA-Ala
GGGGGTATAGCTCAGCTGGGAGAGCGCTTGCATGGCATGCAAGAGGTCAGCGGTTCGATC
CCGCTTATCTCCA
>URS000001ED02_2184004 Pantoea sp. AG1095 tRNA-Ala
GGGGGTATAGCTCAGCTGGGAGAGCGCTTGCATGGCATGCAAGAGGTCAGCGGTTCGATC
CCGCTTATCTCCA
>URS000001ED02_2485126 Erwinia sp. JUb26 tRNA-Ala
GGGGGTATAGCTCAGCTGGGAGAGCGCTTGCATGGCATGCAAGAGGTCAGCGGTTCGATC
CCGCTTATCTCCA
>URS000001ED02_2512116 Pantoea sp. BK028 tRNA-Ala
GGGGGTATAGCTCAGCTGGGAGAGCGCTTGCATGGCATGCAAGAGGTCAGCGGTTCGATC
CCGCTTATCTCCA
>URS000001ED02_2572896 Pantoea sp. SJZ147 tRNA-Ala
GGGGGTATAGCTCAGCTGGGAGAGCGCTTGCATGGCATGCAAGAGGTCAGCGGTTCGATC
CCGCTTATCTCCA
>URS000001ED02_2769342 Pantoea sp. S62 tRNA-Ala
GGGGGTATAGCTCAGCTGGGAGAGCGCTTGCATGGCATGCAAGAGGTCAGCGGTTCGATC
CCGCTTATCTCCA
>URS000001ED02_338565 Erwinia tasmaniensis tRNA
GGGGGTATAGCTCAGCTGGGAGAGCGCTTGCATGGCATGCAAGAGGTCAGCGGTTCGATC
CCGCTTATCTCCA
>URS000001ED02_55211 Erwinia persicina tRNA-Ala
GGGGGTATAGCTCAGCTGGGAGAGCGCTTGCATGGCATGCAAGAGGTCAGCGGTTCGATC
CCGCTTATCTCCA
>URS000001ED02_55212 Erwinia rhapontici tRNA-Ala
GGGGGTATAGCTCAGCTGGGAGAGCGCTTGCATGGCATGCAAGAGGTCAGCGGTTCGATC
CCGCTTATCTCCA
>URS000001ED02_553 Pantoea ananatis tRNA_Ala_GGC
GGGGGTATAGCTCAGCTGGGAGAGCGCTTGCATGGCATGCAAGAGGTCAGCGGTTCGATC
CCGCTTATCTCCA
>URS000001ED02_574096 Pantoea allii tRNA-Ala
GGGGGTATAGCTCAGCTGGGAGAGCGCTTGCATGGCATGCAAGAGGTCAGCGGTTCGATC
CCGCTTATCTCCA
>URS000001ED02_592316 Pantoea sp. At-9b tRNA
GGGGGTATAGCTCAGCTGGGAGAGCGCTTGCATGGCATGCAAGAGGTCAGCGGTTCGATC
CCGCTTATCTCCA
>URS000001ED02_59814 Pantoea dispersa tRNA
GGGGGTATAGCTCAGCTGGGAGAGCGCTTGCATGGCATGCAAGAGGTCAGCGGTTCGATC
CCGCTTATCTCCA
>URS000001ED02_642227 Tatumella morbirosei tRNA
GGGGGTATAGCTCAGCTGGGAGAGCGCTTGCATGGCATGCAAGAGGTCAGCGGTTCGATC
CCGCTTATCTCCA
>URS000001ED02_65700 Erwinia tracheiphila tRNA
GGGGGTATAGCTCAGCTGGGAGAGCGCTTGCATGGCATGCAAGAGGTCAGCGGTTCGATC
CCGCTTATCTCCA
>URS000001ED02_660596 Pantoea stewartii subsp. stewartii DC283 tRNA
GGGGGTATAGCTCAGCTGGGAGAGCGCTTGCATGGCATGCAAGAGGTCAGCGGTTCGATC
CCGCTTATCTCCA
>URS000001ED02_665914 Pantoea gaviniae tRNA
GGGGGTATAGCTCAGCTGGGAGAGCGCTTGCATGGCATGCAAGAGGTCAGCGGTTCGATC
CCGCTTATCTCCA
>URS000001ED02_68334 Erwinia aphidicola tRNA-Ala
GGGGGTATAGCTCAGCTGGGAGAGCGCTTGCATGGCATGCAAGAGGTCAGCGGTTCGATC
CCGCTTATCTCCA
>URS000001ED02_69222 Erwinia mallotivora tRNA
GGGGGTATAGCTCAGCTGGGAGAGCGCTTGCATGGCATGCAAGAGGTCAGCGGTTCGATC
CCGCTTATCTCCA
>URS000001ED02_706191 Pantoea ananatis LMG 20103 tRNA
GGGGGTATAGCTCAGCTGGGAGAGCGCTTGCATGGCATGCAAGAGGTCAGCGGTTCGATC
CCGCTTATCTCCA
>URS000001ED02_712898 Pantoea vagans C9-1 tRNA
GGGGGTATAGCTCAGCTGGGAGAGCGCTTGCATGGCATGCAAGAGGTCAGCGGTTCGATC
CCGCTTATCTCCA
>URS000001ED02_716540 Erwinia amylovora ATCC 49946 transfer RNA-Ala
GGGGGTATAGCTCAGCTGGGAGAGCGCTTGCATGGCATGCAAGAGGTCAGCGGTTCGATC
CCGCTTATCTCCA
>URS000001ED02_988801 Rosenbergiella nectarea tRNA_Ala_GGC
GGGGGTATAGCTCAGCTGGGAGAGCGCTTGCATGGCATGCAAGAGGTCAGCGGTTCGATC
CCGCTTATCTCCA
>URS000001F9FB_553 Pantoea ananatis bacterial SSU rRNA
CATGCAGTCGGACGGTAGCACACAAGGAGCTTGCTCCTCGGGTGACGAGTGGCGGACGGG
TGAGTAATGTCTGGGGATCTGCCCGATAGAGGGGGATAACCACTGGAAACGGTGGCTAAT
ACCGCATAACGTCGCAAGACCAAAGAGGGGGACCTTCGGGCCTCTCACTATCGGATGAAC
CCAGATGGGATTAGCTAGTAGGCGGGGTAACGGCCCACCTAGGCGACGATCCCTAGCTGG
TCTGAGAGGATGACCAGCCACACTGGAACTGAGACACGGTCCAGACTCCTACGGGAGGCA
GCAGTGGGGAATATTGCACAATGGGCGCAAGCCTGATGCAGCCATGCCGCGTGTATGAAG
AAGGCCTTCGGGTTGTAAAGTACTTTCAGCGGGGAGGAAGGCAGTGAGGTTAATAACCTT
ACTGATTGACGTTACCCGCAGAAGAAGCACCGGCTAACTCCGTGCCAGCAGCCGCGGTAA
TACGGAGGGTGCAAGCGTTAATCGGAATTACTGGGCGTAAAGCGCACGCAGGCGGTCTGT
TAAGTCAGATGTGAAATCCCCGGGCTTAACCTGGGAACTGCATTTGAAACTGGCAGGCTT
GAGTCTCGTAGAGGGGGGTAGAATTCCAGGTGTAGCGGTGAAATGCGTAGAGATCTGGAG
GAATACCGGTGGCGAAGGCGGCCCCCTGGACGAAGACTGACGCTCAGGTGCGAAAGCGTG
GGGAGCAAACAGGATTAGATACCCTGGTAGTCCACGCCGTAAACGATGTCGACTTGGAGG
TTGTTCCCTTGAGGAGTGGCTTCCGGAGCTAACGCGTTAAGTCGACCGCCTGGGGAGTAC
GGCCGCAAGGTTAAAACTCAAATGAATTGACGGGGGCCCGCACAAGCGGTGGAGCATGTG
GTTTAATTCGATGCAACGCGAAGAACCTTACCTACTCTTGACATCCACGGAATTCGGCAG
AGATGCCTTAGTGCCTTCGGGAACCGTGAGACAGGTGCTGCATGGCTGTCGTCAGCTCGT
GTTGTGAAATGTTGGGTTAAGTCCCGCAACGAGCGCAACCCTTATCCTTTGTTGCCAGCG
ATTCGGTCGGGAACTCAAAGGAGACTGCCGGTGATAAACCGGAGGAAGGTGGGGATGACG
TCAAGTCATCATGGCCCTTACGAGTAGGGCTACACACGTGCTACAATGGCGCATACAAAG
AGAAGCGACCTCGCGAGAGCAAGCGGACCTCATAAAGTGCGTCGTAGTCCGGATCGGAGT
CTGCAACTCGACTCCGTGAAGTCGGAATCGCTAGTAATCGTGGATCAGAATGCCACGGTG
AATACGTTCCCGGGCCTTGTACACACCGCCCGTCACACCATGGGAGTGGGTTGCAAAAGA
AGTAGGTAGCTTAACTCTCCG
>URS000001FB40_1219359 Erwinia amylovora NBRC 12687 5S ribosomal RNA
TGCCTGGCGGCTTTAGCGCGGTGGTCCCACCTGACCCCATGCCGAACTCAGAAGTGAAAC
GCCGTAGCGCCGATGGTAGTGTGGGGTCTCCCCATGCGAGAGTAGGGAACTGCCAGGCAT
>URS000001FB40_182337 Erwinia billingiae 5S rRNA
TGCCTGGCGGCTTTAGCGCGGTGGTCCCACCTGACCCCATGCCGAACTCAGAAGTGAAAC
GCCGTAGCGCCGATGGTAGTGTGGGGTCTCCCCATGCGAGAGTAGGGAACTGCCAGGCAT
>URS000001FB40_215689 Erwinia sp. Ejp617 5S rRNA
TGCCTGGCGGCTTTAGCGCGGTGGTCCCACCTGACCCCATGCCGAACTCAGAAGTGAAAC
GCCGTAGCGCCGATGGTAGTGTGGGGTCTCCCCATGCGAGAGTAGGGAACTGCCAGGCAT
>URS000001FB40_338565 Erwinia tasmaniensis 5S rRNA
TGCCTGGCGGCTTTAGCGCGGTGGTCCCACCTGACCCCATGCCGAACTCAGAAGTGAAAC
GCCGTAGCGCCGATGGTAGTGTGGGGTCTCCCCATGCGAGAGTAGGGAACTGCCAGGCAT
>URS000001FB40_634499 Erwinia pyrifoliae Ep1/96 5S ribosomal RNA
TGCCTGGCGGCTTTAGCGCGGTGGTCCCACCTGACCCCATGCCGAACTCAGAAGTGAAAC
GCCGTAGCGCCGATGGTAGTGTGGGGTCTCCCCATGCGAGAGTAGGGAACTGCCAGGCAT
>URS000001FB40_634500 Erwinia billingiae Eb661 5S ribosomal RNA
TGCCTGGCGGCTTTAGCGCGGTGGTCCCACCTGACCCCATGCCGAACTCAGAAGTGAAAC
GCCGTAGCGCCGATGGTAGTGTGGGGTCTCCCCATGCGAGAGTAGGGAACTGCCAGGCAT
>URS000001FB40_79967 Erwinia pyrifoliae 5S rRNA
TGCCTGGCGGCTTTAGCGCGGTGGTCCCACCTGACCCCATGCCGAACTCAGAAGTGAAAC
GCCGTAGCGCCGATGGTAGTGTGGGGTCTCCCCATGCGAGAGTAGGGAACTGCCAGGCAT
>URS000001FC42_1009856 Buchnera aphidicola str. USDA (Myzus persicae) tRNA-Ala (GGC) (tRNA-Ala-GGC-1-1)
GGGGTTATAGCTCAGTTGGTAGAGTGCTTGCATGGCATGCAAGATGTCAGCGGTTCGAGT
CCGCTTAACTCCA
>URS000001FC42_1009857 Buchnera aphidicola str. W106 (Myzus persicae) tRNA-Ala (GGC) (tRNA-Ala-GGC-1-1)
GGGGTTATAGCTCAGTTGGTAGAGTGCTTGCATGGCATGCAAGATGTCAGCGGTTCGAGT
CCGCTTAACTCCA
>URS000001FC42_1009858 Buchnera aphidicola str. G002 (Myzus persicae) tRNA-Ala (GGC) (tRNA-Ala-GGC-1-1)
GGGGTTATAGCTCAGTTGGTAGAGTGCTTGCATGGCATGCAAGATGTCAGCGGTTCGAGT
CCGCTTAACTCCA
>URS000001FC42_1009859 Buchnera aphidicola str. F009 (Myzus persicae) tRNA-Ala (GGC) (tRNA-Ala-GGC-1-1)
GGGGTTATAGCTCAGTTGGTAGAGTGCTTGCATGGCATGCAAGATGTCAGCGGTTCGAGT
CCGCTTAACTCCA
>URS000001FC42_98795 Buchnera aphidicola (Myzus persicae) tRNA-Ala
GGGGTTATAGCTCAGTTGGTAGAGTGCTTGCATGGCATGCAAGATGTCAGCGGTTCGAGT
CCGCTTAACTCCA
>URS000001FE91_888965 Erwinia sp. INBio3690D bacterial SSU rRNA
CATGCAAGTCGAACGGTAGCACAGAGAGCTTGCTCTTGGGTGACGAGTGGCGGACGGGTG
AGTAATGTCTGGGAAACTGCCCGATGGAGGGGGATAACTACTGGAAACGGTAGCTAATAC
CGCATAACGTCTTCGGACCAAAGTGGGGGACCTTCGGGCCTCACACCATCGGATGTGCCC
AGATGGGATTAGCTAGTAGGTGGGGTAATGGCTCACCTAGGCGACGATCCCTAGCTGGTC
TGAGAGGATGACCAGCCACACTGGAACTGAGACACGGTCCAGACTCCTACGGGAGGCAGC
AGTGGGGAATATTGCACAATGGGCGCAAGCCTGATGCAGCCATGCCGCGTGTATGAAGAA
GGCCTTCGGGTTGTAAAGTACTTTCAGTGGGGAGGAAGGCGTTAAGGTTAATAGCCTTGG
CGATTGACGTTACCCGCAGAAGAAGCACCGGCTAACTCCGTGCCAGCAGCCGCGGTAATA
CGGAGGGTGCAAGCGTTAATCGGAATTACTGGGCGTAAAGCGCACGCAGGCGGTCTGTCA
AGTCGGATGTGAAATCCCCGGGCTCAACCTGGGAACTGCATTCGAAACTGGCAGGCTAGA
GTCTTGTAGAGGGGGGTAGAATTCCAGGTGTAGCGGTGAAATGCGTAGAGATCTGGAGGA
ATACCGGTGGCGAAGGCGG
>URS000002083E_246798 uncultured Erwinia sp. bacterial SSU rRNA
GTAGAGGGGGGTAGAATTCCAGGTGTAGCGGTGAAATGCGTAGAGATATGGGAGGAAATA
ACCGGTGGCGAAGGCGGCCCCCTGGACAAAGACTGACGCTCAGGTGCGAAAGCGTGGGGA
GCAAACAGGATTAGATACCCTGGTAGTCCACGCCGTAAACGATGTCGACTTGGAGGTTGT
GCCCTTGAGGCGTGGCTTCCGGAGCTAACGCGTTAAGTCGACCGCCTGGGGAGTACGGCC
GCAAGGTTAAAACTCAAATGAATTGACGGGGGCCCGCACAAGCGGTGGAGCATGTGGTTT
AATTCGATGCAACGCGAAGAACCTTACCTGCTTGACATCCACGGAATTCGGCAGAGATGC
CTTAGTGCCTTCGGGAACCGTGAGACAGGTGCTGCATGGCTGTCGTCAGCTCGTGTTGTG
AAATGTTGGGTTAAGTCCCGCAACGAGCGCAACCCTTATCCTTTGTTGCCAGCGCGTGAT
GGCGGGAACTCAAAGGAGACTGCCGGTGACAAACCGGAGGAAGGTGGGGATGACGTCAAG
TCATCATGGCCCTTACGGCCAGGGCTACACACGTGCTACAATGGCGCATACAAAGAGAAG
CGACCTCGCGAGAGCAAGCGGACCTCATAAAGTGCGTCGTAGTCCGGATCGGAGTCTGCA
ACTCGACTCCGTGAAGTCGGAATCGCTAGTAATCGTAGATCAGAACGCTACGGTGAATAC
GTTCCCGGGCCTTGTACACACCGCCCGTCACACCATGGGAGTGGGTTGCAAAAGAAGTAG
GTAGCTTAACCCTCGGGAGGGCGCTTACCACTTTGTGATTCATGACTGGGGTGAAGTCGT
AACAAGGA
>URS0000020D53_261317 Buchnera aphidicola (Cinara tujafilina) tRNA-Lys (TTT) (tRNA-Lys-TTT-1-1)
GGGTTGTTAGCTCAGTCGGTAGAGCAGTTGACTTTTAATCAATTGGTCGCAGGTTCAAAT
CCTGCACAACCCA
>URS00000214DB_403606 Erwinia sp. 728MF bacterial SSU rRNA
ATTGAAACGCTGGCGGCGGGCCTAACACATGCAAGTCGAACGGTAGCACAGAGAGCTTGC
TCTCGGGTGACGAGTGGCGGACGGGTGAGTAATGTCTGGGAAACTGCCCGATGGAGGGGG
ATAACTACTGGAAACGGTAGCTAATACCGCATAACGTCTTCGGACCAAAGTGGGGGACCT
TCGGGCCTCACACCATCGGATGTGCCCAGATGGGATTAGCTAGTAGGTGGGGTAACGGCT
CACCTAGGCGACGATCCCTAGCTGGTCTGAGAGGATGACCAGCCACACTGGAACTGAGAC
ACGGTCCAGACTCCTACGGGAGGCAGCAGTGGGGAATATTGCACAATGGGCGCAAGCCTG
ATGCAGCCATGCCGCGTGTATGAAGAAGGCCTTCGGGTTGTAAAGTACTTTCAGTGGGGA
GGAAGGCGATGAAGTTAATAACTTCGTCGATTGACGTTACCCGCAGAAGAAGCACCGGCT
AACTCCGTGCCAGCAGCCGCGGTAATACGGAGGGTGCAAGCGTTAATCGGAATTACTGGG
CGTAAAGCGCACGCAGGCGGTCTGTCAAGTCGGATGTGAAATCCCCGGGCTCAACCTGGG
AACTGCATTCNAAACTGGCAGGCTAGAGTCTTGTAGAGGGGGGTAGAATTCCAGGGTGTA
GCGGTGAATTGCGTAGAGATCTGGAGGAATACCCGGTGGCGAAGGCGGCCCCCTGGACNT
GA
>URS0000022FA9_218084 uncultured Pantoea sp. bacterial SSU rRNA
GGGATCTGCCCGATAGAGGGGGATAACCACTGGAAACGGTGGCTAATACCGCATAACGTC
GCAAGACCAAAGAGGGGGACCTTCGGGCCTCTCACTATCGGATGAACCCAGATGGGATTA
GCTAGTAGGCGGGGTAATGGCCCACCTAGGCGACGATCCCTAGCTGGTCTGAGAGGATGA
CCAGCCACACTGGAACTGAGACACGGTCCAGACTCCTACGGGAGGCAGCAGTGGGGAATA
TTGCACAATGGGCGCAAGCCTGATGCAGCCATGCCGCGTGTATGAAGAAGGCCTTCGGGT
TGTAAAGTACTTTCAGCGGGGAGGAAGGCGATGGGGTTAATAACCGCGTCGATTGACGTT
ACCCGCAGAAGAAGCACCGGCTAACTCCGTGCCAGCAGCCGCGGTAATACGGAGGGTGCA
AGCGTTAATCGGAATTACTGGGCGTAAAGCGCACGCAGGCGGTCTGTTAAGTCAGATGTG
AAATCCC
>URS0000022FF3_79967 Erwinia pyrifoliae partial 16S-23S ribosomal RNA intergenic spacer
GGATCACCTCCTTCCCTGAAGATACCTTCCGGCGCAGTGTCCACACAGATTGTCTGATAG
AAGTAACGAGCAAAGTCACACCAGAGTCCCCATCGTCTAGAGGCCCAGGACACTGCCCTT
TCACGGCTGTAACAGGGGTTCGAATCCCCTTGGGGACGCCATACCGGTAACGAAGTGAAA
GACGTTATCAACCGTATCTCAAAACTGATTCCACCTTAACGGTGAGTCACGTTTGAGATA
TTTGCTCTTTAATAATCCGGAACAAGCTGAAAATTGAAACGACGTGTCGTATTCATTCGC
CGTAATAAGAATGAAGCTAACGATATGTTCGAGTCTCTCAATGCCTGCAACTGACAGACG
TCTTTCGGGACGCTTGTGGGTTGTGAGGTTAAGCGACTAAGCGTACACGGTGGATGCCCA
GGCAGTCAGAGGCGATGAAGGGCGTGCTAATCTGCGATAAGCGTCGGTAAGGTGATATGA
ACCGCAACAACCGACGATACCCGAATGGGGAAACCCAGTGCAATCCGTTGCACTATCATG
TCATGAATACATAGTGGCATGAGGCGAACCGGGGGAACTGAAACATCTAAGTAC
>URS0000023022_552 Erwinia amylovora RprA
AGGATTTGAAATCTTCCCACTGATTTTGAATTAACAGACTTACCCCCCCTGAGTTAACTA
AAGAATTGCTGTGTGTAGTCTTTGCCCATCCCCTGTGATGGGCTTTTTTTT
>URS0000023341_1142511 Wigglesworthia glossinidia endosymbiont of Glossina morsitans morsitans (Yale colony) tRNA-Cys (GCA) (tRNA-Cys-GCA-1-1)
GGCGCGTTGGCAGAATGGTGTATGCAATGGATTGCAAATCCATTCATCTCGGTTCAATTC
CGAGACGCGCCT
>URS0000023721_55211 Erwinia persicina bacterial SSU rRNA
GAGCGTGCACGCTTAACACATGCAAGTCGAACGGTAGCACAGAGGAGCTTGCTCTTTGGG
TGACGAGTGGCGGAGGGTGAGTAATGTCTGGGAAACTGCCCGATAGAGGGGGATAACTAC
TGGAAACGGTAGCTAATACCGCATAACCTCGCAAGAGCAAAGTGGGGGACCTTCGGGCCT
CACGCTATCGGATGTGCCCAGATGGGATTAGCTAGTAGGTGGGGTAACGGCTCACCTAGG
CGACGATCCCTAGCTGGTCTGAGAGGATGACCAGCCACACTGGAACTGAGACACGGTCCA
GACTCCTACGGGAGGCAGCAGTGGGGAATATTGCACAATGGGCGCAAGCCTGATGCAGCC
ATGCCGCGTGTATGAAGAAGGCCTTCGGGTTGTAAAGTACTTTCAGCGGGGAGGAAGGCG
GCGCGGTTAATAACCGCGTCGATTGACGTTACCCGCAGAAGAAGCACCGGCTAACTCCGT
GCCAGCAGCCGCGGTAATACGGAGGGTGCAAGCGTTAATCGGAATTACTGGGCGTAAAGC
GCACGCAGGCGGTCTGTCAAGTCAGATGTGAAATCCCCGGGCTTAACCTGGGAACTGCAT
TTGAAACTGGCAGGCTAGAGTCTTGTAGAGGGGGGTAGAATTCCAGGTGTAGCGGTGAAA
TGCGTAGAGATCTGGAGGAATACCGGTGGCGAAGGCGGCCCCCTGGACAAAGACTGACGC
TCAGGTGCGAAAGCGTGGGGAGCAAACAGGATTAGATACCCTGGTAGTCCACGCCGTAAA
CGATGTCGACTTGGAGGCTGTTCCCCTGAGGAGTGGCTTCCGGAGCTAACGCGTTAAGTC
GAACGCCTGGGGAGTACGGCCGCAAGGTTAAAACTCAAATGAATTGACGGGGGCCCGCAC
AAGCGGTGGAGCATGTGGTTTAATTCGATGCAACGCGAAGAACCTTACCTGGCCTTGACA
TCCACGGAATTCGGCAGAGATGCCCTAGTGCCTTCGGGAACCGTGAGACAGGTGCTGCAT
GGCTGTCGTCAGCTCGTGTTGTGAAATGTTGGGTTAAGTCCCGCAACGAGCGCAACCCTT
ATCCTTTGTTGCCAGCGATTCGGTCGGGAACTCAAAGGAGACTGCCGGTGATAAACCGGA
GGAAGGTGGGGATGACGTCAAGTCATCATGGCCCTTACGGCCAGGGCTACACACGTGCTA
CAATGGCGCATACAAAGAGAAGCGACCTCGCGAGAGCAAGCGGACCTCATAAAGTGCGTC
GTAGTCCGGATCGGAGTCTGCAACTCGACTCCGTGAAGTCGGAATCGCTAGTAATCGTGG
ATCAGAATGCCACGGTGAATACGTTCCCGGGCCTTGTACACACCGCCCGTCACACCATGG
GAGTGGGTTGCAAAAGAAGTAGGTAGCTTAACCTTCGGGAGGGCGCTTACCATATAGTGA
TCCAGCTAAAA
>URS0000023B8A_665913 Mixta calida bacterial SSU rRNA
GCGCACGCAGGCGGTCTGTTAAGTCAGATGTGAAATCCCCGGGCTTAACCTGGGAACTGC
ATTTGAAACTGGCAGGCTTGAGTCTCGTAGAGGGGGGTAGAATTCCAGGTGTAGCGGTGA
AATGCGTAGAGATCTGGAGGAATACCGGTGGCGAAGGCGGCCCCCTGGACGAAGACTGAC
GCTCAGGTGCGAAAGCGTGGGGAGCAAACAGGATTAGATACCCTGGTAGTCCACGCCGTA
AACGATGTCGACTTGGAGGCTGTTCCCTTGAGGAGTGGCTTCCGGAGCTAACGCGTTAAG
TCGACCGCCTGGGGAGTACGGCCGCAAGGTTAAAACTCAAATGAATTGACGGGGGCCCGC
ACAAGCGGTGGAGCATGTGGTTTAATTCGATGCAACGCGAAGAACCTTACCTGGTCTTGA
CATCCACGGAATTCGGCAGAGATGCCCTAGTGCCTTCGGGAACCGTGAGACAGGTGCTGC
ATGGCTGTCGTCAGCTCGTGTTGTGAAATGTTGGGTTAAGTCCCGCAACGAGCGCAACCC
TTATCCTTTGTTGCCAGCGCGTGAGGCGGGAACTCAAAGGAGACTGCCGGTGATAAACCG
GAGGAAGGTGGGGATGACGTCAAGTCATCATGGCCCTAACGACCAGGGCTACACACGTGC
TACAATGGCGCATACAAAGAGAAGCGACCTCGCGAGAGCAAGCGGACCTCATAAAGTGCG
TCGTAGTCCGG
>URS00000245E2_549 Pantoea agglomerans bacterial SSU rRNA
GCGCACGCAGGCGGTCTGTTAAGTCAGATGTGAAATCCCCGGGCTTAACCTGGGAACTGC
ATTTGAAACTGGCAGGCTTGAGTCTTGTAGAGGGGGGTAGAATTCCAGGTGTAGCGGTGA
AATGCGTAGAGATCTGGAGGAATACCGGTGGCGAAGGCGGCCCCCTGGACAAAGACTGAC
GCTCAGGTGCGAAAGCGTGGGGAGCAAACAGGATTAGATACCCTGGTAGTCCACGCCGTA
AACGATGTCGACTTGGAGGTTGTTCCCTTGAGGAGTGGCTTCCGGAGCTAACGCGTTAAG
TCGACCGCCTGGGGAGTACGGCCGCAAGGTTAAAACTCAAATGAATTGACGGGGGCCCGC
ACAAGCGGTGGAGCATGTGGTTTAATTCGATGCAACGCGAAGAACCTTACCTACTCTTGA
CATCCAGCGAACTTAGCAGAGATGCTTTGGTGCCTTCGGGAACGCTGAGACAGGTGCTGC
ATGGCTGTCGTCAGCTCGTGTTGTGAAATGTTGGGTTAAGTCCCGCAACGAGCGCAACCC
TTATCCTTTGTTGCCAGCGATTCGGTCGGGAACTCAAAGGAGACTGCCGGTGATAAACCG
GAGGAAGGAGGGGATGACGTCAAGTCATCATGGCCCTTACGAGTAGGGCTACACACGAGC
TACAATGGCGCATACAAAGAGAAGCGACCTCGCGAGAGCAAGCCGACCTCACAAAGTGCG
TCGTAGTCCGG
>URS000002476C_246798 uncultured Erwinia sp. bacterial SSU rRNA
AGTTTGATCATGGCTCAGATTGAACGCTGGCGGCAGGCCTAACACATGCAAGTCGAGCGG
TAGCACAGGAGAGCTTGCTCTCTGGGTGACGAGCGGCGGACGGGTGAGTAATGTCTGGGA
AACTGCCTGATGGAGGGGGATAACTACTGGAAACGGTAGCTAATACCGCATAACCTCGCA
AGAGCAAAGAGGGGGACCTTAGGGCCTCTCGCCATCAGATGTGCCCAGATGGGATTAGCT
AGTAGGTGAGGTAATGGCTCACCTAGGCGACGATCCCTAGCTGGTCTGAGAGGATGACCA
GCCACACTGGAACTGAGACACGGTCCAGACTCCTACGGGAGGCAGCAGTGGGGAATATTG
CACAATGGGCGCAAGCCTGATGCAGCCATGCCGCGTGTGTGAAGAAGGCCTTCGGGTTGT
AAAGCACTTTCAGCGAGGAGGAAGGCGGTAAGGTTAATAACCTTATCGATTGACGTTACT
CGCAGAAGAAGCACCGGCTAACTCCGTGCCAGCAGCCGCGGTAATACGGAGGGTGCAAGC
GTTAATCGGAATGACTGGGCGTAAAGCGCACGCAGGCGGTCTGTTAAGTTGGATGTGAAA
TCCCCGGGCTTAACCTGGGAACTGCATTCAAAACTGACAGGCTAGAGTCTTGTAGAGGGG
GGTAGAATTCCAGGTGTAGCGGTGAAATGCGTAGAGATCTGGAGGAATACCGGTGGCGAA
GGCGGCCCCCTGGACAAAGACTGACGCTCAGGTGCGAAAGCGTGGGGAGCAAACAGGATT
AGATACCCTGGTAGTCCACGCTGTAAACGATGTCGATTTGGAGGTTGTGCCCTTGAGGCG
TGGCTTCCGGAGCTAACGCGTTAAATCGACCGCCTGGGGAGTACGGCCGCAAGGTTAAAA
CTCAAATGAATTGACGGGGGCCCGCACAAGCGGTGGAGCATGTGGTTTAATTCGATGCAA
CGCGAAGAACCTTACCTACTCTTGACATCCAGAGAATTAGCTAGAGATAGCTGAGTGCCT
TCGGGAACTCTGAGACAGGTGCTGCATGGCTGTCGTCAGCTCGTGTTGTGAAATGTTGGG
TTAAGTCCCGCAACGAGCGCAACCCTTATCCTTTGTTGCCAGCGATTCGGTCGGGAACTC
AAAGGAGACTGCCGGTGATAAACCGGAGGAAGGTGGGGATGACGTCAAGTCATCATGGCC
CTTACGGCCAGGGCTACACACGTGCTACAATGGCGCATACAAAGAGAAGCGAACTCGCGA
GAGCAAGCGGACCTCATAAAGTGCGTCGTAGTCCGGATCGGAGTCTGCAACTCGACTCCG
TGAAGTCGGAATCGCTAGTAATCGTAGATCAGAATGCTACGGTGAATACGTTCCCGGGCC
TTGTACACACCGCCCGTCACACCATGGGAGTGGGTTGCAAAAGAAGTAGGTAGCTTAACC
TTCGGGAGGGCGCTTACCACTTTGTGATTCATGACTGGGGTGAAGTCGTAACAAGGTAAC
CGTA
>URS000002497E_552 Erwinia amylovora bacterial SSU rRNA
AGAGTTTGATCATGGCTCAGATTGAACTGGCGGCAGGCCTAACACATGCAAGTCGAACGG
TAGCACAGAGAGCTTGCTCTTGGGTGACGAGTGGCGGACGGGTGAGTAATGTCTGGGAAA
CTGCCCGATGGAGGGGGATAACTACTGGAAACGGTAGCTAATACCGCATAACGTCTACGG
ACCAAAGTGGGGGACCTTCGGGCCTCACACCATCGGATGTGCCCAGATGGGATTAGCTGG
TAGGTGAGGTAATGGCTCACCTAGGCGACGATCCCTAGCTGGTCTGAGAGGATGACCAGC
CACACTGGAACTGAGACACGGTCCAGACTCCTACGGGAGGCAGCAGTGGGGAATATTGCA
CAATGGGCGCAAGCCTGATGCAGCCATGCCGCGTGTATGAAGAAGGCCTTCGGGTTGTAA
AGTACTTTCAGTGGGGAGGAAGGCGATGGAGTTAATAGCTCCGTCGATTGACGTTACCCG
CAGAAGAAGCACCGGCTAACTCCGTGCCAGCAGCCGCGGTAATACGGAGGGTGCAAGCGT
TAATCGGAATTACTGGGCGTAAAGCGCACGCAGGCGGTCTGTCAAGTCGGATGTGAAATC
CCCGGGCTTAACCTGGGAACTGCATTCGAAACTGGCAGCTAGAGTCTCGTAGAGGGGGGT
AGAATTCCGGTGTAGCGGTGAAATGCCTAGAATCTGGAGGAAACCGGTGGCGAAGGCGGC
CCCCTGGACGAAGACTGACGCTCAGGTGCGAAAGCGTGGGGAGCAAACAGGATTAGATAC
CCTGGTAGTCCACGCCGTAAACGATGTCGACTTGGAGGCTGTTCCCTTGAGGAGTGGCTT
CCGGAGCTAACGCGTTAAGTCGACCGCCTGGGGAGTACGGCCGCAAGGTTAAAACTCAAA
TGAATTGACGGGGGCCCGCACAAGCGGTGGAGCATGTGGTTTAATTCGATGCAACGCGAA
GAACCTTACCTGGCCTTGACATCCACGGAATTCTGCAGAGATGCGGAAGTGCCTTCGGGA
ACCGTGAGACAGGTGCTGCATGGCTGTCGTCAGCTCGTGTTGTGAAATGTTGGGTTAAGT
CCCGCAACGAGCGCAACCCTTATCCTTTGTTGCCAGCGATTCGGTCGGGAACTCAAAGGA
GACTGCCGGTGATAAACCGGAGGAAGGTGGGGATGACGTCAAGTCATCATGGCCCTTACG
GCCAGGGCTACACACGTGCTACAATGGCGCATACAAAGAGAAGCGACCTCGCGAGAGCAA
GCGGACCTCATAAAGTGCGTCGTAGTCCGGATCGGAGTCTGCAACTCGACTCCGTGAAGT
CGGAATCGCTAGTAATCGTAGATCAGAATGCTACGGTGAATACGTTCCCGGGCCTTGTAC
ACACCGCCCGTCACACCATGGGAGTGGGTTGCAAAAGAAGTAGGTAGCTTAACCTTCGGG
AGGGCGCTTACCACTTTGTGATTCATGACTGGGGTGAAGTCGTAACAAGGTTACCGTA
>URS0000024DBF_549 Pantoea agglomerans bacterial SSU rRNA
AGAGTTTGATCCTGGCTCAGATTGAACGCTGGCGGCAGGCCTAACACATGCAAGTCGGAC
GGTAGCACAGAGAGCTTGCTCTTGGGTGACGAGTGGCGGACGGGTGAGTAATGTCTGGGG
ATCTGCCCGATAGAGGGGGATAACCACTGGAAACGGTGGCTAATACCGCATAACGTCGCA
AGACCAAAGAGGGGGACCTTCGGGCCTCTCACTATCGGATGAACCCAGATGGGATTAGCT
AGTAGGCGGGGTAATGGCCCACCTAGGCGACGATCCCTAGCTGGTCTGAGAGGATGACCA
GCCACACTGGAACTGAGACACGGTCCAGACTCCTACGGGAGGCAGCAGTGGGGAATATTG
CACAATGGGCGCAAGCCTGATGCAGCCATGCCGCGTGTATGAAGAAGGCCTTCGGGTTGT
AAAGTACTTTCAGCGGGGAGGAAGGCGATGGGGTTAATAACCCTGTCGATTGACGTTACC
CGCAGAAGAAGCACCGGCTAACTCCGTGCCAGCAGCCGCGGTAATACGGAGGGTGCAAGC
GTTAATCGGAATTACTGGGCGTAAAGCGCACGCAGGCGGTCTGTTAAGTCAGATGTGAAA
TCCCCGGGCTTAACCTGGGAACTGCATTTGAAACTGGCAGGCTTGAGTCTTGTAGAGGGG
GGTAGAATTCCAGGTGTAGCGGTGAAATGCGTAGAGATCTGGAGGAATACCGGTGGCGAA
GGCGGCCCCCTGGACAAAGACTGACGCTCAGGTGCGAAAGCGTGGGGAGCAAACAGGATT
AGATACCCTGGTAGTCCACGCCGTAAACGATGTCGACTTGGAGGTTGTTCCCTTGAGGAG
TGGCTTCCGGAGCTAACGCGTTAAGTCGACCGCCTGGGGAGTACGGCCGCAAGGTTAAAA
CTCAAATGAATTGACGGGGGCCCGCACAAGCGGTGGAGCATGTGGTTTAATTCGATGCAA
CGCGAAGAACCTTACCTACTCTTGACATCCACGGAATTTGGCAGAGATGCCTTAGTGCCT
TCGGGAACCGTGAGACAGGTGCTGCATGGCTGTCGTCAGCTCGTGTTGTGAAATGTTGGG
TTAAGTCCCGCAACGAGCGCAACCCTTATCCTTTGTTGCCAGCGATTCGGTCGGGAACTC
AAAGGAGACTGCCGGTGATAAACCGGAGGAAGGTGGGGATGACGTCAAGTCATCATGGCC
CTTACGAGTAGGGCTACACACGTGCTACAATGGCGCATACAAAGAGAAGCGACCTCGCGA
GAGCAAGCGGACCTCACAAAGTGCGTCGTAGTCCGGATCGGAGTCTGCAACTCGACTCCG
TGAAGTCGGAATCGCTAGTAATCGTGGATCAGAATGCCACGGTGAATACGTTCCCGGGCC
TTGTACACACCGCCCGTCACACCATGGGAGTGGGTTGCAAAAGAAGTAGGTAGCTTAACC
TTCGGGAGGGCGCTTACCACTTTGTGATTCATGACTGGGGTGAAGTCGTAACAAGGTAAC
CGTAGGGGAACCTGCGGCTGGATCACCTCCTT
>URS0000024DC3_644651 Erwinia pyrifoliae DSM 12163 tRNA-Val (TAC) (tRNA-Val-TAC-2-1)
GGGTGATTAGCTCAGTTGGTAGAGCANCTCCTTTACACGGAGGGGGTCGGCGGTTCGAGC
CCGTCATCACCCACCA
>URS0000024DE2_549 Pantoea agglomerans bacterial SSU rRNA
ACACATGCAAGTCGAACGGTAGCACAGAGAGCTTGCTCTCGGGTGACGAGTGGCGGACGG
GTGAGTAATGTCTGGGAAACTGCCTGATGGAGGGGGATAACTACTGGAAACGGTAGCTAA
TACCGCATAACGTCGCAAGACCAAAGAGGGGGACCTTCGGGCCTCTTGCCATCAGATGTG
CCCAGATGGGATTAGCTAGTAGGTGGGGTAACGGCTCACCTAGGCGACGATCCCTAGCTG
GTCTGAGAGGATGACCAGCCACACTGGAACTGAGACACGGTCCAGACTCCTACGGGAGGC
AGCAGTGGGGAATATTGCACAATGGGCGCAAGCCTGATGCAGCCATGCCGCGTGTATGAA
GAAGGCCTTCGGGTTGTAAAGTACTTTCAGCGGGGAGGAAGGTGTTGTGGTTAATAACCA
CAGCAATTGACGTTACCCGCAGAAGAAGCACCGGCTAACTCCGTGCCAGCAGCCGCGGTA
ATACGGAGGGTGCAAGCGTTAATCGGAATTACTGGGCGTAAAGCGCACGCAGGCGGTCTG
TCAAGTCGGATGTGAAATCCCCGGGCTCAACCTGGGAACTGCATTCGAAACTGGCAGGCT
AGAGTCTTGTAGAGGGGGGTAGAATTCCAGGTGTAGCGGTGAAATGCGTAGAGATCTGGA
GGAATACCGGTGGCGAAGGCGGCCCCCTGGACAAAGACTGACGCTCAGGTGCGAAAGCGT
GGGGAGCAAACAGGATTAGATACC
>URS000002536C_665913 Mixta calida 16S ribosomal RNA
ATTGAACGCTGGCGGCAGGCCTAACACATGCAAGTCGAACGGTAACAGGAAGCAGCTTGC
TGCTTCGCTGACGAGTGGCGGACGGGTGAGTAATGTCTGGGGATCTGCCCGATGGAGGGG
GATAACCACTGGAAACGGTGGCTAATACCGCATAACGTCGCAAGACCAAAGTGGGGGACC
TTCGGGCCTCACACCATCGGATGAACCCAGATGGGATTAGCTAGTAGGTGGGGTAACGGC
TCACCTAGGCGACGATCCCTAGCTGGTCTGAGAGGATGACCAGCCACACTGGAACTGAGA
CACGGTCCAGACTCCTACGGGAGGCAGCAGTGGGGAATATTGCACAATGGGCGCAAGCCT
GATGCAGCCATGCCGCGTGTATGAAGAAGGCCTTCGGGTTGTAAAGTACTTTCAGCGGGG
AGGAAGGGATGGTGCTTAATACGCGCCGTCATTGACGTTACCCGCAGAAGAAGCACCGGC
TAACTCCGTGCCAGCAGCCGCGGTAATACGGAGGGTGCAAGCGTTAATCGGAATTACTGG
GCGTAAAGCGCACGCAGGCGGTCTGTTAAGTCAGATGTGAAATCCCCGGGCTTAACCTGG
GAACTGCATTTGAAACTGGCAGGCTTGAGTCTCGTAGAGGGGGGTAGAATTCCAGGTGTA
GCGGTGAAATGCGTAGAGATCTGGAGGAATACCGGTGGCGAAGGCGGCCCCCTGGACGAA
GACTGACGCTCAGGTGCGAAAGCGTGGGGAGCAAACAGGATTAGATACCCTGGTAGTCCA
CGCCGTAAACGATGTCGACTTGGAGGCTGTTTCCTTGAGAAGTGGCTTCCGGAGCTAACG
CGTTAAGTCGACCGCCTGGGGAGTACGGCCGCAAGGTTAAAACTCAAATGAATTGACGGG
GGCCCGCACAAGCGGTGGAGCATGTGGTTTAATTCGATGCAACGCGAAGAACCTTACCTG
GTCTTGACATCCACGGAATTCGGCAGAGATGCCYTAGTGCCTTCGGGAACCGTGAGACAG
GTGCTGCATGGCTGTCGTCAGCTCGTGTTGTGAAATGTTGGGTTAAGTCCCGCAACGAGC
GCAACCCTTATCCTTTGTTGCCAGCGCGTGATGGCGGGAACTCAAAGGAGACTGCCGGTG
ATAAACCGGAGGAAGGTGGGGATGACGTCAAGTCATCATGGCCCTTACGACCAGGGCTAC
ACACGTGCTACAATGGCGCATACAAAGAGAAGCGACCTCGCGAGAGCAAGCGGACCTCAT
AAAGTGCGTCGTAGTCCGGATTGGAGTCTGCAACTCGACTCCATGAAGTCGGAATCGCTA
GTAATCGTGGATCAGAATGCCACGGTGAATACGTTCCCGGGCCTTGTACACACCGCCCGT
CACACCATGGGAGTGGGTTGCAAAAGAAGTAGGTAGCTTAACCTTCGGGAGGGCGCTTAC
CACTTTGTGATTCATGACTGGGGTGAAGTCGTAACAAGGTAACCGTAGGGGAACC
>URS0000025A46_218084 uncultured Pantoea sp. bacterial SSU rRNA
CGCCCTTAGAGTTTGATCATGGCTCAGATTGAACGCTGGCGGCAGGCCTAACACATGCAA
GTCGGACGGTAAGAGAGCTTGCTCTCGACGAGTGGCGGACGGGTGAGTAATGTCTGGGGA
TCTGCCCGATAGAGGGGGATAACCACTGGAAACGGTGGCTAATACCGCATAACGTCGCAA
GACCAAAGAGGTTCGTCTCACTATCGGATGAACCCAGATGGGATTAGCTAGTAGGCGGGG
TAATGGCCCACCTAGGCGACGATCCCTAGCTGGTCTGAGAGGATGGCCAGCCACACTGGA
ACTGAGACACGGTCCAGACTCCTACGGGAGGCAGCAGTGGGGAATATTGCACAATGGGCG
CAAGCCTGATGCAGCCATGCCGCGTGTATGAAGAAGGCCTTCGGGTTGTAAAGTACTTTC
AGCGGGGAGGAAGGCGATGCGTAATCGCGTCGATTGACGTTACCCGCAGAAGAAGCACCG
GCTAACTCCGTGCCAGCAGCCGCGGTAATACGGAGGGTGCAAGCGTTAATCGGAATTACT
GGGCGTAAAGCGCACGCAGCGGTCTGTTAAGTCAGATGTGAAATCCCCGGGCTTAACCTG
GGAACTGCATTTGAAACTGGCAGCTTGAGTCTTGTAGAGGGGGGTAGAATTCCAGTGTAG
CGGTGAAATGCGTAGAGATCTGGAGGAATACCG
>URS00000266AC_36870 Wigglesworthia glossinidia endosymbiont of Glossina brevipalpis tRNA-Tyr (GTA) (tRNA-Tyr-GTA-1-1)
GGTGAGGTTCCCGAGCGGCTAAAGGGAGCAGACTGTAAATCTGCCGTCATTGACTTCGAA
GGTTCGAATCCTTCCCTCACCA
>URS0000026847_359256 Pantoea sp. Pd-E-(s)-l-D-1(2) bacterial SSU rRNA
CTTAGGGCGACCGATCCCTAGCTGGTTTGAGAGGATGACCAGNCCCCCCTGGAACTGAGA
CACGTTCCAGACTCATACGGGAGGCAGCAGTGGGGAATATTGCACAATGGGGCGCAAGCC
TGATGCAGCCATGCCGCGTGTATGAAGAAGGCCTTCGGGTTGTAAAGTACTTTCAGCGGG
GAGGAAGGCGATGTGGTTAATAACCNCATGGATTGACGTTACCCGCAGAAGAAGCACCGG
CTAACTCCGTGCCAGCAGCCGCGGTAATACGGAGGGTGCAAGCGTTAATCGGAATTACTG
GGCGTAAAGCGCACGCAGGCGGTCTGTTAAGTCAGATGTGAAATCCCCGGGCTTAACCTG
GGAACTGCATTTGAAACTGGCAGGCTTGAGTCTCGTAGAGGGGGGTAGAATTCCAGGTGT
AGCGGTGAAATGCGTAGAGATCTGGAGGAATACCGGTGGCGAAGGCGGCCCCCTGGACGA
AGACTGACGCTCAGGTGCGAAAGCGTGGGGAGCAAACAGGATTAGATACCCTGGTAGTCC
ACGCCGTAAACGATGTCGACTTGGAGGTTGTTCCCTTGAGGAGTGGCTTCCGGAGCTAAC
AG
>URS0000026BBD_553 Pantoea ananatis bacterial SSU rRNA
GCGCACGCAGGCGGTCTGTTAAGTTCGATGTGAAATCCCCGGGCTTAACCTGGGAACTGC
ATTTGAAACTGGCAGGCTTGAGTCTCGTAGAGGGGGGTAGAATTCCAGGTGTAGCGGTGA
AATGCGTAGAGATCTGGAGGAATACCGGTGGCGAAGGCGGCCCCCTGGACGAAGACTGAC
GCTCAGGTGCGAAAGCGTGGGGAGCAAACAGGATTAGATACCCTGGTAGTCCACGCCGTA
AACGATGTCGACTTGGAGGTTGTTCCCTTGAGGAGTGGCTTCCGGAGCTAACGCGTTAAG
TCGACCGCCTGGGGAGTACGGCCGCAAGGTTAAAACTCAAATGAATTGACGGGGGCCCGC
ACAAGCGGTGGAGCATGTGGTTTAATTCGATGCAACGCGAAGAACCTTACCTACTCTTGA
CATCCACAGAATTTGGCAGAGATGCTTTGGTGCCTTCGGGAACTCTGAGACAGGTGCTGC
ATGGCTGTCGTCAGCTCGTGTTGTGAAATGTTGGGTTAAGTCCCGCAACGAGCGCAACCC
TTATCCTTTGTTGCCAGCGATTCGGTCGGGAACTCAAAGGAGACTGCCGGTGATAAACCG
GAGGAAGGTGGGGATGACGTCAAGTCATCATGGTCCTTACGAGTAGGGCTACGCACGTGC
TACAATGGCGCATACAAAGAGAAGCGACCTCGCGAGAGCAAGCCGACCTCATAAGTTGCG
TCGTAGTCCGG
>URS000002716E_246798 uncultured Erwinia sp. bacterial SSU rRNA
AGTTTGATCATGGCTCAGATTGAACGCTGGCGGCAGGCCTAACACATGCAAGTCGAGCGG
TAGCATAGGAGAGCTTGCTCTCTAGGTGACGAGCGGCGGACGGGTGAGTAATGTCTGGGA
AACTGCCTGATGGAGGGGGATAACTACTGGAAACGGTAGCTAATACCGCATAACCTCGCA
AGAGCAAAGAGGGGGACCTTCGGGCCTCTCGCCATCAGATGTGCCCAGATGGGATTAGCT
AGTAGGTGAGGTAATGGCTCACCTAGGCGACGATCCCTAGCTGGTCTGAGAGGATGACCA
GCCACACTGGAACTGAGACACGGTCCAGACTCCTACGGGAGGCAGCAGTGGGGAATATTG
CACAATGGGCGCAAGCCTGATGCAGCCATGCCGCGTGTGTGAAGAAGGCCTTCGGGTTGT
AAAGCACTTTCAGCGAGGAGGAAGGCGGTAAGGTTAATAACCTTATCGATTGACGTTACT
CGCAGAAGAAGCACCGGCTAACTCCGTGCCAGCAGCCGCGGTAATACGGAGGGTGCAAGC
GTTAATCGGAATGACTGGGCGTAAAGCGCACGCAGGCGGTCTGTTAAGTTGGATGTGAAA
TCCCCGGGCTTAACCTGGGAACTGCATTCAAAACTGACAGGCTAGAGTCTTGTAGAGGGG
GGTAGAATTCCAGGTGTAGCGGTGAAATGCGTAGAGATCTGGAGGAATACCGGTGGCGAA
GGCGGCCCCCTGGACAAAGACTGACGCTCAGGTGCGAAAGCGTGGGGAGCAAACAGGATT
AGATACCCTGGTAGTCCACGCTGTAAACGATGTCGATTTGGAGGTTGTGCCCTTGAGGCG
TGGCTTCCGGAGCTAACGCGTTAAATCGACCGCCTGGGGAGTACGGCCGCAAGGTTAAAA
CTCAAATGAATTGACGGGGGCCCGCACAAGCGGTGGAGCATGTGGTTTAATTCGATGCAA
CGCGAAGAACCTTACCTACTCTTGACATCCAGAGAATTAGCTAGAGATAGCTGAGTGCCT
TCGGGAACTCTGAGACAGGTGCTGCATGGCTGTCGTCAGCTCGTGTTGTGAAATGTTGGG
TTAAGTCCCGCAACGAGCGCAACCCTTATCCTTTGTTGCCAGCGATTCGGTCGGGAACTC
AAAGGAGACTGCCGGTGATAAACCGGAGGAAGGTGGGGATGACGTCAAGTCATCATGGCC
CTTACGAGTAGGGCTACACACGTGCTACAATGGCGTATACAAAGAGAAGCGACCTCGCGA
GAGCAAGCGGACCTCATAAAGTACGTCGTAGTCCGGATTGGAGTCTGCAACTCGACTCCA
TGAAGTCGGAATCGCTAGTAATCGTAGATCAGAATGCTACGGTGAATACGTTCCCGGGCC
TTGTACACACCGCCCGTCACACCATGGGAGTGGGTTGCAAAAGAAGTAGGTAGCTTAACC
TTCGGGAGGGCGCTTACCACTTTGTGATTCATGACTGGGGTGAAGTCGTAACAAGGTAAC
CGTA
>URS00000272E7_665914 Mixta gaviniae bacterial SSU rRNA
TTTGATCCTGGCTCAGATTGAACGCTGGCGGCAGGCCTAACACATGCAAGTCGAACGGTA
ACAGGAAGCAGCTTGCTGCTTTGCTGACGAGTGGCGGACGGGTGAGTAATGTCTGGGGAT
CTGCCCGATGGAGGGGGATAACCACTGGAAACGGTGGCTAATACCGCATAACGTCGCAAG
ACCAAAGTGGGGGACCTTCGGGCCTCACACCATCGGATGAACCCAGATGGGATTAGCTAG
TAGGTGGGGTAACGGCTCACCTAGGCGACGATCCCTAGCTGGTCTGAGAGGATGACCAGC
CACACTGGAACTGAGACACGGTCCAGACTCCTACGGGAGGCAGCAGTGGGGAATATTGCA
CAATGGGCGCAAGCCTGATGCAGCCATGCCGCGTGTATGAAGAAGGCCTTCGGGTTGTAA
AGTACTTTCAGCGGGGAGGAAGGGATGGCGCTTAATACGCGCCGTCATTGACGTTACCCG
CAGAAGAAGCACCGGCTAACTCCGTGCCAGCAGCCGCGGTAATACGGAGGGTGCAAGCGT
TAATCGGAATTACTGGGCGTAAAGCGCACGCAGGCGGTCTGTTAAGTCAGATGTGAAATC
CCCGGGCTTAACCTGGGAACTGCATTTGAAACTGGCAGGCTTGAGTCTCGTAGAGGGGGG
TAGAATTCCAGGTGTAGCGGTGAAATGCGTAGAGATCTGGAGGAATACCGGTGGCGAAGG
CGGCCCCCT
>URS0000027A40_1220694 Pantoea sp. 104.24 bacterial SSU rRNA
GATGTGAAATCCCCGGGCTTAACCTGGGAACTGCATTTGAAACTGGCAGGCTTGAGTCTC
GTAGAGGGGGGTAGAATTCCAGGTGTAGCGGTGAAATGCGTAGAGATCTGGAGGAATACC
GGTGGCGAAGGCGGCCCCCTGGACGAAGACTGACGCTCAGGTGCGAAAGCGTGGGGAGCA
AACAGGATTAGATACCCTGGTAGTCCACGCCGTAAACGATGTCGACTTGGAGGTTGTTCC
CTTGAGGAGTGGCTTCCGGAGCTAACGCGTTAAGTCGACCGCCTGGGGAGTACGGCCGCA
AGGTTAAAACTCAAATGAATTGACGGGGGCCCGCACAAGCGGTGGAGCATGTGGTTTAAT
TCGATGCAACGCGAAGAACCTTACCTACTCTTGACATCCAGAGAACTTACCAGAGATGCA
TTGGTGCCTTCGGGAACTCTGAGACAGGTGCTGCATGGCTGTCGTCAGCTCGTGTTGTGA
AATGTTGGGTTAAGTCCCGCAACGAGCGCAACCCTTATCCTTTGTTGCCAGCGATTCGGT
CGGGAACTCAAAGGAGACTGCCGGTGATAAACCGGAGGAAGGTGGGGATGACGTCAAGTC
ATCATGGCCCTTACGAGTAGGGCTACACACGTGCTACAATGGCGCATACAAAGAGAAGCG
ACCTCGCGAGAGCAAGCGGACCTCACAAAGTGCGTCGTAGTCCGGATCGGAGTCTGCAAC
TCGACTCCGTGAAGTCGGAATCGCTAGTAATCGTGGATCAGAATGCCACGGTGAATACGT
TCCCGGGCCTTGTACACACCGCCCGTCACACCA
>URS0000027ABF_595285 Pantoea sp. A0301 bacterial SSU rRNA
ACGAGTGGCGGACGGGTGAGTAATGTCTGGGGATCTGCCCGATGGAGGGGGATAACTACT
GGAAACGGTAGCTAATACCGCATAACGTCGCAAGACCAAAGTGGGGGACCTTCGGGCCTC
ACACCATCGGATGAACCCAGATGGGATTAGCTAGTAGGTGGGGTAACGGCTCACCTAGGC
GACGATCCCTAGCTGGTCTGAGAGGATGACCAGCCACACTGGAACTGAGACACGGTCCAG
ACTCCTACGGGAGGCAGCAGTGGGGAATATTGCACAATGGGCGCAAGCCTGATGCAGCCA
TGCCGCGTGTATGAAGAAGGCCTTCGGGTTGTAAAGTACTTTCAGCGGGGAGGAAGGGGT
TGAGTTTAATACGCTCAATCATTGACGTTACCCGCAGAAGAAGCACCGGCTAACTCCGTG
CCAGCAGCCGCGGTAATACGGAGGGTGCAAGCGTTAATCGGAATTACTGGGCGTAAAGCG
CACGCAGGCGGTCTGTCAAGTCGGATGTGAAATCCCCGGGCTTAACCTGGGAACTGCATT
CGAAACTGGCAGGCTGGAGTCTCGTAGAGGGGGGTAGAATTCCAGGTGTAGCGGTGAAAT
GCGTAGAGATCTGGAGGAATACCGGTGGCGAAGGCGGCCCCCTGGACGAAGACTGACGCT
CAGGTGCGAAAGCGTGGGGAGCAAACAGGATTAGATACCCTGGTAGTCCACGCCGTAAAC
GATGTCGACTTGGAGGTTGTTCCCTTGAGGAGTGGCTTCCGGAGCTAACGCGTTAAGTCG
ACCGCCTGGGGAGTACGGCCGCAAGGTTAAAACTCAAATGAATTGACGGGGGCCCGCACA
AGCGGTGGAGCATGTGGTTTAATTCGATGCAACGCGAAGAACCTTACCTGGCCTTGACAT
CCAGAGAACTTAGCAGAGATGCTTTGGTGCCTTCGGGAACTCTGAGACAGGTGCTGCATG
GCTGTCGTCAGCTCGTGTTGTGAAATGTTGGGTTAAGTCCCGCAACGAGCGCAACCCTTA
TCCTTTGTTGCCAGCGATTCGGTCGGGAACTCAAAGGAGACTGCCGGTGATAAACCGGAG
GAAGGTGGGGATGACGTCAAGTCATCATGGCCCTTACGGCCAGGGCTACACACGTGCTAC
AATGGCGCATACAAAGAGAAGCGACCTCGCGAGAGCAAGCGGACCTCATAAAGTGCGTCG
TAGTCCGGATTGGAGTCTGCAACTCGACTCCATGAAGTCGGAATCGCTAGTAATCGTAGA
TCAGAATGCTACGGTGAATACGTTCCCGGGCCTTGTACACACCGCCCGTC
>URS0000027ABF_595287 Pantoea sp. A0305 bacterial SSU rRNA
ACGAGTGGCGGACGGGTGAGTAATGTCTGGGGATCTGCCCGATGGAGGGGGATAACTACT
GGAAACGGTAGCTAATACCGCATAACGTCGCAAGACCAAAGTGGGGGACCTTCGGGCCTC
ACACCATCGGATGAACCCAGATGGGATTAGCTAGTAGGTGGGGTAACGGCTCACCTAGGC
GACGATCCCTAGCTGGTCTGAGAGGATGACCAGCCACACTGGAACTGAGACACGGTCCAG
ACTCCTACGGGAGGCAGCAGTGGGGAATATTGCACAATGGGCGCAAGCCTGATGCAGCCA
TGCCGCGTGTATGAAGAAGGCCTTCGGGTTGTAAAGTACTTTCAGCGGGGAGGAAGGGGT
TGAGTTTAATACGCTCAATCATTGACGTTACCCGCAGAAGAAGCACCGGCTAACTCCGTG
CCAGCAGCCGCGGTAATACGGAGGGTGCAAGCGTTAATCGGAATTACTGGGCGTAAAGCG
CACGCAGGCGGTCTGTCAAGTCGGATGTGAAATCCCCGGGCTTAACCTGGGAACTGCATT
CGAAACTGGCAGGCTGGAGTCTCGTAGAGGGGGGTAGAATTCCAGGTGTAGCGGTGAAAT
GCGTAGAGATCTGGAGGAATACCGGTGGCGAAGGCGGCCCCCTGGACGAAGACTGACGCT
CAGGTGCGAAAGCGTGGGGAGCAAACAGGATTAGATACCCTGGTAGTCCACGCCGTAAAC
GATGTCGACTTGGAGGTTGTTCCCTTGAGGAGTGGCTTCCGGAGCTAACGCGTTAAGTCG
ACCGCCTGGGGAGTACGGCCGCAAGGTTAAAACTCAAATGAATTGACGGGGGCCCGCACA
AGCGGTGGAGCATGTGGTTTAATTCGATGCAACGCGAAGAACCTTACCTGGCCTTGACAT
CCAGAGAACTTAGCAGAGATGCTTTGGTGCCTTCGGGAACTCTGAGACAGGTGCTGCATG
GCTGTCGTCAGCTCGTGTTGTGAAATGTTGGGTTAAGTCCCGCAACGAGCGCAACCCTTA
TCCTTTGTTGCCAGCGATTCGGTCGGGAACTCAAAGGAGACTGCCGGTGATAAACCGGAG
GAAGGTGGGGATGACGTCAAGTCATCATGGCCCTTACGGCCAGGGCTACACACGTGCTAC
AATGGCGCATACAAAGAGAAGCGACCTCGCGAGAGCAAGCGGACCTCATAAAGTGCGTCG
TAGTCCGGATTGGAGTCTGCAACTCGACTCCATGAAGTCGGAATCGCTAGTAATCGTAGA
TCAGAATGCTACGGTGAATACGTTCCCGGGCCTTGTACACACCGCCCGTC
>URS0000027ABF_595298 Pantoea sp. P0352 bacterial SSU rRNA
ACGAGTGGCGGACGGGTGAGTAATGTCTGGGGATCTGCCCGATGGAGGGGGATAACTACT
GGAAACGGTAGCTAATACCGCATAACGTCGCAAGACCAAAGTGGGGGACCTTCGGGCCTC
ACACCATCGGATGAACCCAGATGGGATTAGCTAGTAGGTGGGGTAACGGCTCACCTAGGC
GACGATCCCTAGCTGGTCTGAGAGGATGACCAGCCACACTGGAACTGAGACACGGTCCAG
ACTCCTACGGGAGGCAGCAGTGGGGAATATTGCACAATGGGCGCAAGCCTGATGCAGCCA
TGCCGCGTGTATGAAGAAGGCCTTCGGGTTGTAAAGTACTTTCAGCGGGGAGGAAGGGGT
TGAGTTTAATACGCTCAATCATTGACGTTACCCGCAGAAGAAGCACCGGCTAACTCCGTG
CCAGCAGCCGCGGTAATACGGAGGGTGCAAGCGTTAATCGGAATTACTGGGCGTAAAGCG
CACGCAGGCGGTCTGTCAAGTCGGATGTGAAATCCCCGGGCTTAACCTGGGAACTGCATT
CGAAACTGGCAGGCTGGAGTCTCGTAGAGGGGGGTAGAATTCCAGGTGTAGCGGTGAAAT
GCGTAGAGATCTGGAGGAATACCGGTGGCGAAGGCGGCCCCCTGGACGAAGACTGACGCT
CAGGTGCGAAAGCGTGGGGAGCAAACAGGATTAGATACCCTGGTAGTCCACGCCGTAAAC
GATGTCGACTTGGAGGTTGTTCCCTTGAGGAGTGGCTTCCGGAGCTAACGCGTTAAGTCG
ACCGCCTGGGGAGTACGGCCGCAAGGTTAAAACTCAAATGAATTGACGGGGGCCCGCACA
AGCGGTGGAGCATGTGGTTTAATTCGATGCAACGCGAAGAACCTTACCTGGCCTTGACAT
CCAGAGAACTTAGCAGAGATGCTTTGGTGCCTTCGGGAACTCTGAGACAGGTGCTGCATG
GCTGTCGTCAGCTCGTGTTGTGAAATGTTGGGTTAAGTCCCGCAACGAGCGCAACCCTTA
TCCTTTGTTGCCAGCGATTCGGTCGGGAACTCAAAGGAGACTGCCGGTGATAAACCGGAG
GAAGGTGGGGATGACGTCAAGTCATCATGGCCCTTACGGCCAGGGCTACACACGTGCTAC
AATGGCGCATACAAAGAGAAGCGACCTCGCGAGAGCAAGCGGACCTCATAAAGTGCGTCG
TAGTCCGGATTGGAGTCTGCAACTCGACTCCATGAAGTCGGAATCGCTAGTAATCGTAGA
TCAGAATGCTACGGTGAATACGTTCCCGGGCCTTGTACACACCGCCCGTC
>URS0000027ABF_595300 Pantoea sp. P0359 bacterial SSU rRNA
ACGAGTGGCGGACGGGTGAGTAATGTCTGGGGATCTGCCCGATGGAGGGGGATAACTACT
GGAAACGGTAGCTAATACCGCATAACGTCGCAAGACCAAAGTGGGGGACCTTCGGGCCTC
ACACCATCGGATGAACCCAGATGGGATTAGCTAGTAGGTGGGGTAACGGCTCACCTAGGC
GACGATCCCTAGCTGGTCTGAGAGGATGACCAGCCACACTGGAACTGAGACACGGTCCAG
ACTCCTACGGGAGGCAGCAGTGGGGAATATTGCACAATGGGCGCAAGCCTGATGCAGCCA
TGCCGCGTGTATGAAGAAGGCCTTCGGGTTGTAAAGTACTTTCAGCGGGGAGGAAGGGGT
TGAGTTTAATACGCTCAATCATTGACGTTACCCGCAGAAGAAGCACCGGCTAACTCCGTG
CCAGCAGCCGCGGTAATACGGAGGGTGCAAGCGTTAATCGGAATTACTGGGCGTAAAGCG
CACGCAGGCGGTCTGTCAAGTCGGATGTGAAATCCCCGGGCTTAACCTGGGAACTGCATT
CGAAACTGGCAGGCTGGAGTCTCGTAGAGGGGGGTAGAATTCCAGGTGTAGCGGTGAAAT
GCGTAGAGATCTGGAGGAATACCGGTGGCGAAGGCGGCCCCCTGGACGAAGACTGACGCT
CAGGTGCGAAAGCGTGGGGAGCAAACAGGATTAGATACCCTGGTAGTCCACGCCGTAAAC
GATGTCGACTTGGAGGTTGTTCCCTTGAGGAGTGGCTTCCGGAGCTAACGCGTTAAGTCG
ACCGCCTGGGGAGTACGGCCGCAAGGTTAAAACTCAAATGAATTGACGGGGGCCCGCACA
AGCGGTGGAGCATGTGGTTTAATTCGATGCAACGCGAAGAACCTTACCTGGCCTTGACAT
CCAGAGAACTTAGCAGAGATGCTTTGGTGCCTTCGGGAACTCTGAGACAGGTGCTGCATG
GCTGTCGTCAGCTCGTGTTGTGAAATGTTGGGTTAAGTCCCGCAACGAGCGCAACCCTTA
TCCTTTGTTGCCAGCGATTCGGTCGGGAACTCAAAGGAGACTGCCGGTGATAAACCGGAG
GAAGGTGGGGATGACGTCAAGTCATCATGGCCCTTACGGCCAGGGCTACACACGTGCTAC
AATGGCGCATACAAAGAGAAGCGACCTCGCGAGAGCAAGCGGACCTCATAAAGTGCGTCG
TAGTCCGGATTGGAGTCTGCAACTCGACTCCATGAAGTCGGAATCGCTAGTAATCGTAGA
TCAGAATGCTACGGTGAATACGTTCCCGGGCCTTGTACACACCGCCCGTC
>URS0000027CC8_79967 Erwinia pyrifoliae partial 16S ribosomal RNA
ACCTGCGGTTGGAACACCTCCTTA
>URS0000027EC0_69393 Pantoea sp. partial 23S ribosomal RNA
TTAGCGACTAAGCGTACACGGTGGATGCCCTGGCAGTCAGAGGCGATGAAGGACGTGCTA
ATCTGCGAAAAGCGCCGGCGAGKTGATATGAACCCTTGACCCGGCGATGTCCGAATGGGG
AAACCCAGTGTGATTCGTCACACTATCGTTAACTGAATACATAGGTTAACGAGGCGAACC
GGGGGAACTGAAACATCTAAGTACCCCGAGGAAAAGAAATCAACCGAGATTCCCCCAGTA
GCGGCGAGCGAACGGGGAGCAGCCCGGAGTCTGAATCAGCTTGTGTGTTAGTGGAACGGT
CTGGAAAGTCCGACGGTACAGGGTGATAGTCCCGTAYACGAAAGCACACAGGTTGTGAAC
TCGAAGAGTAGGGCGGGACACGTGGTATCCTGTCTGAATATGGGGGGACCATCCTCCAAG
GCTAAATACTCCTGACTGACCGATAGTGAACCAGTACCGTGAGGGAAAGGCGAAAAGAAC
CCCGGCGAGGGGAGTGAAAAAGAACCTGAAACCGTGTACGTACAAGCAGTGGGAGCCTCT
TTATGGGGTGACTGCGTACCTTTTGTATAATGGGTCAGCGACTTATATTCTGTAGCAAGG
TTAACCGTATAGGGGAGCCGAAGGGAAACCGAGTCTTAACTGGGCGTTAAGTTGCAGGGT
ATAGACCCGAAACCCGGTGATCTAGCCATGGGCAGGTTGAAGGTTGGGTAACACTAACTG
GAGGACCGAACCGACTAATGTTGAAAAATTAGCGGATGACCTGTGGCTGGGGGTGAAAGG
CCAATCAAACCGGGAGATAGCTGGTTCTCCCCGAAAGCTATTTAGGTAGCGCCTCGTGAA
CTCATCTTCGGGGGTAGAGCACTGTTTCGGCTAGGGGGCCATCCCGGCTTACCAACCCGA
TGCAAACTGCGAA
>URS0000027EC0_92488 Pantoea endophytica bacterial LSU rRNA
TTAGCGACTAAGCGTACACGGTGGATGCCCTGGCAGTCAGAGGCGATGAAGGACGTGCTA
ATCTGCGAAAAGCGCCGGCGAGKTGATATGAACCCTTGACCCGGCGATGTCCGAATGGGG
AAACCCAGTGTGATTCGTCACACTATCGTTAACTGAATACATAGGTTAACGAGGCGAACC
GGGGGAACTGAAACATCTAAGTACCCCGAGGAAAAGAAATCAACCGAGATTCCCCCAGTA
GCGGCGAGCGAACGGGGAGCAGCCCGGAGTCTGAATCAGCTTGTGTGTTAGTGGAACGGT
CTGGAAAGTCCGACGGTACAGGGTGATAGTCCCGTAYACGAAAGCACACAGGTTGTGAAC
TCGAAGAGTAGGGCGGGACACGTGGTATCCTGTCTGAATATGGGGGGACCATCCTCCAAG
GCTAAATACTCCTGACTGACCGATAGTGAACCAGTACCGTGAGGGAAAGGCGAAAAGAAC
CCCGGCGAGGGGAGTGAAAAAGAACCTGAAACCGTGTACGTACAAGCAGTGGGAGCCTCT
TTATGGGGTGACTGCGTACCTTTTGTATAATGGGTCAGCGACTTATATTCTGTAGCAAGG
TTAACCGTATAGGGGAGCCGAAGGGAAACCGAGTCTTAACTGGGCGTTAAGTTGCAGGGT
ATAGACCCGAAACCCGGTGATCTAGCCATGGGCAGGTTGAAGGTTGGGTAACACTAACTG
GAGGACCGAACCGACTAATGTTGAAAAATTAGCGGATGACCTGTGGCTGGGGGTGAAAGG
CCAATCAAACCGGGAGATAGCTGGTTCTCCCCGAAAGCTATTTAGGTAGCGCCTCGTGAA
CTCATCTTCGGGGGTAGAGCACTGTTTCGGCTAGGGGGCCATCCCGGCTTACCAACCCGA
TGCAAACTGCGAA
>URS00000280A9_218084 uncultured Pantoea sp. bacterial SSU rRNA
CGCCCTTAGAGTTTGATCATGGCTCAGATTGAACGCTGGCGGCAGGCCTAACACATGCAA
GTCGAACGGTAGAGTAGCTTGCTACTTACGAGTGGCGGACGGGTGAGTAATGTCTGGGGA
TCTGCCTGATGGAGGGGGATAACTACTGGAAACGGTAGCTAATACCGCATAATGTCGCAA
GACCAAAGCGGTTCGTCGCACCATCAGATGAACCCAGATGGGATTAGCTAGTAGGTAAGG
TAATGGCTTACCTAGGCGACGATCCCTAGCTGGTCTGAGAGGATGACCAGCCACACTGGA
ACTGAGACACGGTCCAGACTCCTACGGGAGGCAGCAGTGGGGAATATTGCACAATGGGCG
CAAGCCTGATGCAGCCATGCCGCGTGTATGAAGAAGGCCTTCGGGTTGTAAAGTACTTTC
AGTCAGGAGGAAGGGTGTGAATAATTTCATGCATTGACGTTACTGACAGAAGAAGCACCG
GCTAACTCCGTGCCAGCAGCCGCGGTAATACGGAGGGTGCAAGCGTTAATCGGAATTACT
GGGCGTAAAGCGCACGCAGGCGGTTTGTTAAGTCAGATGTGAAATCCCCGGGCTCAACCT
GGGAACTGCATTTGAAACTGGCAAGCTTGAGTCTTGTAGAGGGGGGGTAAATTCCAGTGT
AGCGGTGAAATGCGTAGAGATCTGGAGGAACCGGTGGC
>URS000002810E_1161919 Erwinia piriflorinigrans CFBP 5888 tRNA-Leu
GCCCGGGTGGTGAAATCGGTAGACACAAGGGATTTAAAATCCCTCGGCTTATGGCTGTGT
GGGTTCAAGTCCCACCCCGGGCACCA
>URS000002810E_1628855 bacteria symbiont BFo1 of Frankliniella occidentalis tRNA-Leu
GCCCGGGTGGTGAAATCGGTAGACACAAGGGATTTAAAATCCCTCGGCTTATGGCTGTGT
GGGTTCAAGTCCCACCCCGGGCACCA
>URS000002810E_1928656 Erwinia sp. OLMDLW33 tRNA-Leu
GCCCGGGTGGTGAAATCGGTAGACACAAGGGATTTAAAATCCCTCGGCTTATGGCTGTGT
GGGTTCAAGTCCCACCCCGGGCACCA
>URS000002810E_2733394 Erwinia sp. JH02 tRNA-Leu
GCCCGGGTGGTGAAATCGGTAGACACAAGGGATTTAAAATCCCTCGGCTTATGGCTGTGT
GGGTTCAAGTCCCACCCCGGGCACCA
>URS000002810E_549 Pantoea agglomerans tRNA-Leu
GCCCGGGTGGTGAAATCGGTAGACACAAGGGATTTAAAATCCCTCGGCTTATGGCTGTGT
GGGTTCAAGTCCCACCCCGGGCACCA
>URS000002810E_55211 Erwinia persicina (Phytophthora infestans metagenome) tRNA-Leu
GCCCGGGTGGTGAAATCGGTAGACACAAGGGATTTAAAATCCCTCGGCTTATGGCTGTGT
GGGTTCAAGTCCCACCCCGGGCACCA
>URS000002810E_55212 Erwinia rhapontici tRNA-Leu
GCCCGGGTGGTGAAATCGGTAGACACAAGGGATTTAAAATCCCTCGGCTTATGGCTGTGT
GGGTTCAAGTCCCACCCCGGGCACCA
>URS000002810E_68334 Erwinia aphidicola tRNA-Leu
GCCCGGGTGGTGAAATCGGTAGACACAAGGGATTTAAAATCCCTCGGCTTATGGCTGTGT
GGGTTCAAGTCCCACCCCGGGCACCA
>URS00000281A9_1264711 Pantoea sp. FB2011 bacterial SSU rRNA
AAGAGGGGGACCTTCGGGCCTCTCACTATCGGATGAACCCAGATGGGATTAGCTAGTAGG
CGGGGTAATGGCCCACCTAGGCGACGATCCCTAGCTGGTCTGAGAGGATGACCAGCCACA
CTGGAACTGAGACACGGTCCAGACTCCTACGGGAGGCAGCAGTGGGGAATATTGCACAAT
GGGCGCAAGCCTGATGCAGCCATGCCGCGTGTATGAAGAAGGCCTTCGGGTTGTAAAGTA
CTTTCAGCGGGGAGGAAGGCGATGGGGTTAATAACCCTGTCGATTGACGTTACCCGCAGA
AGAAGCACCGGCTAACTCCGTGCCAGCAGCCGCGGTAATACGGAGGGTGCAAGCGTTAAT
CGGAATTACTGGGCGTAAAGCGCACGCAGGCGGTCTGTTAAGTCAGATGTGAAATCCCCG
GGCTTAACCTGGGAACTGCATTTGAAACTGGCAGGCTTGAGTCTTGTAGAGGGGGGTAGA
ATTCCAGGTGTAGCGGTGAAATGCGTAGAGATCTGGAGGAATACCGGTGGCGAAGGCGGC
CCCCTGGACAAAGACTGACGCTCAGGTGCGAAAGCGTGGGGAGCAAACAGGATTAGATAC
CCTGGTAGTCCACGCCGTAAACGATGTCGACTTGGAGGTTGTTCCCTTGAGGAGTGGCTT
CCGGAGCTAACGCGTTAAGTCGACCGCCTGGGGAGTACGGCCGCAAGGTTAAAACTCAAA
TGAATTGACGGGGGCCCGCACAAGCGGTGGAGCATGTGGTTTAATTCGATGCAACGCGAA
GAACCTTACCTACTCTTGACATCCACGGAATTTGGCAGAGATGCCTTAGTGCCTTCGGGA
ACCGTGAGACAGGTGCTGCATGGCTGTCGTCAGCTCGTGTTGTGAAATGTTGGGTTAAGT
CCCGCAACGAGCGCAACCCTTATCCTTTGTTGCCAGCGATTCGGTCGGGAACTCAAAGGA
GACTGCCGGTGATAAACCGGAGGAAGGTGGGGATGACGTCAAGTCATCATGGCCCTTACG
AGTAGGGCTACACACGTGCTACAATGGCGCATACAAAGAGAAGCGACCTCGCGAGAGCAA
GCGGACCTCACAAAGTGCGTCGTAGTCCGGATCGGAGTCTGCAACTCGACTCCGTGAAGT
CGGAATCGCTAGTAATCGTGGATCAGAATGCCACGGTGAATACGTTCCCGG
>URS0000028459_549 Pantoea agglomerans bacterial SSU rRNA
AGGCGGGGTAATGGCCCACCTAGGCGACGATCCCTAGCTGGTCTGAGAGGATGACCAGCC
ACACTGGAACTGAGACACGGTCCAGACTCCTACGGGAGGCAGCAGTGGGGAATATTGCAC
AATGGGCGCAAGCTGATGCAGCCATGCCGCGTGTATGAAGAAGGCCTTCGGGTTGTAAAG
TACTTTCAGCGGGGAGGAAGGCGATGGGGTTAATAACCKTGTCGATTGACGTTACCCGCA
GAAGAAGCACCGGCTAACTCCGTGCCAGCAGCCGCGGTAATACGGAGGGTGCAAGCGTTA
ATCGGAATTACTGGGCGTAAAGCGCACGCAGGCGGTCTGTTAAGTCAGATGTGAAATCCC
CGGGCTTAACCTGGGAACTGCATTTGAAACTGGCAGGCTTGAGTCTTGTAGAGGGGGGTA
GAATTCCAGGTGTAGCGGTGAAATGCGTAGAGATCTGGAGGAATACCGGTGGCGAAGGCG
GCCCCCTGGACAAAGACTGACGCTCAGGTGCGAAAGCGTGGGGAGCAAACAGGATTAGAT
ACCCTGGTAGTCCACGCCGTAAACGATGTCGACTTGGAGGTTGTTCCCTTGAGGAGTGGC
TTCCGGAGCTAACGCGTTAAGTCGACCGCCTGGGGAGTACGGCCGCAAGGTTAAAACTCA
AATGAATTGACGGGGGCCCGCACAAGCGGTGGAGCATGTGGTTTAATTCGATGCAACGCG
AAGAACCTTACCTACTCTTGACATCCACGGAATTTGGCAGAGATGCCTTAGTGCTTCGGG
AACCGTGAGACAGGTGCTGCATGGCTGTCGTCAGCTCGTGTTGTGAAATGTTGGGTTAAG
TCCCGCAACGAGCGCAACCCTTATCCTTTGTTGCCAGCGATTCGGTCGGGAACTCAAAGG
AGACTGCCGGTGATAAACCGRAGGAAGGTGGGGATGACGTCAAGTCATCATGGCCCTTAC
GAGTAGGGCTACACACGTGCTACAATGGCGCATACAAAGAGAAGCGACCTCGCGAGAGCA
AGCGGACCTCACAAAGTGCGTCGTAGTCCGGATCGGAGTCTGCAACTCGACTCCGTGAAG
TCGGAATCGCTAGTAATCGTGGATCAGAATGCCACGGTGAATACGTTCCCGGGCCTTGTA
CACACCGCCCSTCACACCATGGGAGTGGGTTGCAAAAGAAGTAGGTAGCTTAACTTCGGG
AGGGCGCTTACCACTTTGTGATTCATGACTGGGGTGAAGTCGT
>URS000002864E_218084 uncultured Pantoea sp. bacterial SSU rRNA
CGATGTCGACTTGGAGGCTGTTCCCTTGAGGAGTGGCTTCCGGAGCTAACGCGTTAAGTC
GACCGCTGGGGAGTACGGCCGCAAGGTTAAAACTCAAATGAATTGACGGGGGCCCGCACA
GCGGTGGAGCATGTGGTTTAATTCGATGCAACGCGAAGAACCTTACCTACTCTGACATCC
AGAGAATTTAGCAGAGATGCTTTAGTGCCTTCGGGAACTCTGAGACAGGTGCTGCATGGC
TGTCGTCAGCTCGTGTTGTGAAATGTTGGGTTAAGTCCCGCAACGAGCGCAACCCTTATC
CTTTGTTGCCAGCGCGTAATGGCGGGAACCCAAAGGAGACTGCCGGTGATAAACCGGAGG
AAGGTGGGGATGACGTCAAGTCATCACGGCCCTTACGAGTAGGGCTACACACGTGCTACA
ATGGCGCATACAAAGAGAAGCGACCTCGCGAGAGCAAGCGGACCTCATAAAGTGCGTCGT
AGTCCGGATTGGAGTCTGCAACTCGACTCCATGAAGTCGGAATCGCTAGTAATCGTAAAT
CAGAATGTTACGGTGAATACGTTCCCGGGCCTTGTACACACCGCCCGTCACACCATGGGA
GTGGGTTGCAAAAGAAGTAGATAGCTTAACCTTCGGGAGGGCGTTTACCACTTTGTGATT
CATGACTGGGGTGAAGTCGTAACAAGGTAACCA
>URS00000287E6_553 Pantoea ananatis bacterial SSU rRNA
AGAGTTTGATCCTGGCTCAGATTGAACGCTGGCGGCAGGCCTAACACATGCAAGTCGGAC
GGTAGCACAGAGGAGCTTGCTCCTCGGGTGACGAGTGGCGGACGGGTGAGTAATGTCTGG
GGATCTGCCCGATAGAGGGGGATAACCACTGGAAACGGTGGCTAATACCGCATAACGTCG
CAAGACCAAAGAGGGGGACCTTCGGGCCTCTCACTATCGGATGAACCCAGATGGGATTAG
CTAGTAGGCGGGGTAACGGCCCACCTAGGCGACGATCCCTAGCTGGTCTGAGAGGATGAC
CAGCCACACTGGAACTGAGACACGGTCCAGACTCCTACGGGAGGCAGCAGTGGGGAATAT
TGCACAATGGGCGCAAGCCTGATGCAGCCATGCCGCGTGTATGAGGAAGGCCTTCGGGTT
GTAAAGTACTTTCAGCGGGGAGGAAGGCGATGTGGTTAATAACCGCATTGATTGACGTTA
CCCGCAGAAGAAGCACCGGCTAACTCCGTGCCAGCAGCCGCGGTAATACGGAGGGTGCAA
GCGTTAATCGGAATTACTGGGCGTAAAGCGCACGCAGGCGGTCTGTTAAGTCAGATGTGA
AATCCCCGGGCTTAACCTGGGAACTGCATTTGAAACTGGCAGGCTTGAGTCTCGTAGAGG
GGGGTAGAATTCCAGGTGTAGCGGTGAAATGCGTAGAGATCTGGAGGAATACCGGTGGCG
AAGGCGGCCCCCTGGACGAAGACTGACGCTCAGGTGCGAAAGCGTGGGGAGCAAACAGGA
TTAGATACCCTGGTAGTCCACGCCGTAAACGATGTCGACTTGGAGGTTGTTCCCTTGAGG
AGTGGCTTCCGGAGCTAACGCGTTAAGTCGACCGCCTGGGGAGTACGGCCGCAAGGTTAA
AACTCAAATGAATTGACGGGGGCCCGCACAAGCGGCGGAGCATGTGGTTTAATTCGATGC
AACGCGAAGAACCTTACCTACTCTTGACATCCAGAGAACTTAGCAGAGATGCTTTGGTGC
CTTCGGGAACTCTGAGACAGGTGCTGCATGGCTGTCGTCAGCTCGTGTTGTGAAATGTTG
GGTTAAGTCCCGCAACGAGCGCAACCCTTATCCTTTGTTGCCAGCGATTCGGTCGGGAAC
TCAAAGGAGACTGCCGGTGATAAACCGGAGGAAGGTGGGGATGACGTCAAGTCATCATGG
CCCTTACGAGTAGGGCTACACACGTGCTACAATGGCGCATACAAAGAGAAGCGACCTCGC
GAGAGCAAGCGGACCTCATAAAGTGCGTCGTAGTCCGGATCGGAGTCTGCAACTCGACTC
CGTGAAGTCGGAATCGCTAGTAATTGTGGATCAGAATGCCACGGTGAATACGTTCCCGGG
CCTTGTACACACCGCCCGTCACACCATGGGAGTGGGTTGCAAAAGAAGTAGGTAGCTTAA
CCTTCGGGAGGGCGCTTACCACTTTGTGATTCATGACTGGGGTGAAGTCGTAACAAGGTA
ACCGTAGGGGAACCTGCGGCTGGATCACCTCCTT
>URS00000289CD_218084 uncultured Pantoea sp. bacterial SSU rRNA
AGAGTTTGATCCTGGCTCAGTAAGTCGTAACAAGGTAACCAGAGTTTGATCCTGGCTCAG
ATTGAACGCTGGCGGCAGGCCTAACACATGCAAGTCGGGCGGTAACACAGGGAGCTTGCT
CCTGGGTGACGAGCGGCGGACGGGTGAGTAACGTCTGGGAAACTGCCTGATGGAGGGGGA
TAACTACTGGAAACGGTAGCTAATACCGCATAACGTCGCAAGACCAAAGAGGGGGACCTT
CGGGCCTCTTGCCATCAGATGTGCCCAGATGGGATTAGCTAGTAGGTGGGGTAATGGCTC
ACCTAGGCGACGATCCCTAGCTGGTCTGAGAGGATGACCAGCCACACTGGAACTGAGACA
CGGTCCAGACTCCTACGGGAGGCAGCAGTGGGGAATATTGCACAATGGGCGCAAGCCTGA
TGCAGCCATGCCGCGTGTATGAAGAAGGCCTTCGGGTTGTAAAGTACTTTCAGCGAGGAG
GAAGGCATCAAGGTTAATAACCTTGGTGATTGACGTTACTCGCAGAAGAAGCACCGGCTA
ACTCCGTGCCAGCAGCCGCGGTAATACGGAGGGTGCAAGCGTTAATCGGAATTACTGGGC
GTAAAGCGCACGCAGGCGGTCTGTCAAGTCGGATGTGAAATCCCCGGGCTCAACCTGGGA
ACTGCATTCGAAACTGGCAGGCTAGAGTCTTGTAGAGGGGGGTAGAATTCCAGGTGTAGC
GGTGAAATGCGTAGAGATCTGGCGGAATACCGGTGGCGAAGGCGGCCCCCTGGACAAAGA
CTGACGCTCAGGTGCGAAAGCGTGGGGAGCAAACAGGATTAGATACCCTGGTAGTCCACG
CCGTAAACGATGTCGACTTGGAGGCTGTTCCCTTGAGGAGTGGCTTCCGGAGCTAACGCG
TTAAGTCGACCGCCTGGGGAGTACGGCCGCAAGGTTAAAACTCAAATGAATTGACGGGGG
CCCGCACAAGCGGTGGAGCATGTGGTTTAATTCGATGCAACGCGAAGAACCTTACCTACT
CTTGACATCCACGGAACTTAGCAGAGATGCTTTGGTGCCTTCGGGAACCGTGAGACAGGT
GCTGCATGGCTGTCGTCAGCTCGTGTTGTGAAATGTTGGGTTAAGTCCCGCAACGAGCGC
AACCCTTATCCTTTGTTGCCAGCAGTCCGGCCGGGAACTCAAAGGAGACTGCCAGTGATA
AACTGGAGGAAGGTGGGGATGACGTCAAGTCATCATGGCCCTTACGAGTAGGGCTACACA
CGTGCTACAATGGCGCATACAAAGAGAAGCGACCTCGCGAGAGCAAGCGGACCTCATAAA
GTGCGTCGTAGTCCGGATTGGAGTCTGCAACTCGACTCCATGAAGTCGGAATCGCTAGTA
ATCGTAGATCAGAATGCTACGGTGAATACGTTCCCGGGCCTTGTACACACCGCCCGTCAC
ACCATGGGAGTGGGTTGCAAAAGAAGTAGGTAGCTTAACCTTCGGGAGGGCGCTTACCAC
TTTGTGATTCATGACTGGGGTGAAGTCGTAACAAGGTAACC
>URS000002920F_549 Pantoea agglomerans bacterial SSU rRNA
CGGACGGGTGAGTAATGTCTGGGGATCTGCCCGATAGAGGGGGATAACCACTGGAAACGG
TGGCTAATACCGCATAACGTCGCAAGACCAAAGAGGGGGACCTTCGGGCCTCTCACTATC
GGATGAACCCAGATGGGATTAGCTAGTAGGCGGGGTAATGGCCCACCTAGGCGACGATCC
CTAGCTGGTCTGAGAGGATGACCAGCCACACTGGAACTGAGACACGGTCCAGACTCCTAC
GGGAGGCAGCAGTGGGGAATATTGCACAATGGGCGCAAGCCTGATGCAGCCATGCCGCGT
GTATGAAGAAGGCCTTCGGGTTGTAAAGTACTTTCAGCGGGGAGGAAGGCGAYGSGGTTA
ATAACCGCGTCGATTGACGTTACCCGCAGAAGAAGCRCCGGCTAACTCCGTGCCAGCAGC
CGCGGTAATACGGAGGGTGCAAGCGTTAATCGGAATTACTGGGCGTAAAGCGCACGCAGG
CGGTCTGTTAAGTCAGATGTGAAATCCCCGGGCTTAACCTGGGAACTGCATTTGAAACTG
GCAGGCTTGAGTCTTGTAGAGGGGGGTAGAATTCCAGGTGTAGCGGTGAAATGCGTAGAG
ATCTGGAGGAATACCGGTGGCGAAGGCGGCCCCCTGGACAAAGACTGACGCTCAGGTGCG
AAAGCGTGGGGAGCAAACAGGATTAGATACCCTGGTAGTCCACGCCGTAAACGATGTCGA
CTTGGAGGTTGTTCCCTTGAGGAGTGGCTTCCGGAGCTAACGCGTTAAGTCGACCGCCTG
GGGAGTACGGCCGCAAGGTTAAAACTCAAATGAATTGACGGGGGCCCGCACAAGCGGTGG
AGCATGTGGTTTAATTCGATGCAACGCGAAGAACCTTACCTACTCTTGACATCCAGCGAA
CTTAGCAGAGATGCTTTGGTGCCTTCGGGAACGCTGAGACAGGTGCTGCATGGCTGTCGT
CAGCTCGTGTTGTGAAATGTTGGGTTAAGTCCCGCAACGAGCGCAACCCTTATCCTTTGT
TGCCAGCGATTCGGTCGGGAACTCAAAGGAGACTGCCGGTGATAAACCGGAGGAAGGTGG
GGATGACGTCAAGTCATCATGGCCCTTACGAGTAGGGCTACACACGTGCTACAATGGCGC
ATACAAAGAGAAGCGACCTCGCGAGAGCAAGCGGACCTCACAAAGTGCGTCGTAGTCCGG
ATCGGAGTCTGCAACTCGACTCCGTGAAGTCGGAATCGCTAGTAATCGTGGATCAGAATG
CCACGGTGAATACGTTCCCGGGCCTTGTACACACCGCCCGTCACACCATGGGAGTGGGTT
GCAAAAGAAGTAGGTAGCTTAACCTCCGGGAGGGCGCTTAC
>URS0000029417_1274742 Pantoea sp. B9 bacterial SSU rRNA
GAATTCCAGGTGTAGCGGTGAAATGCGTAGAGATCTGGAGGAATACCGGTGGCGAAGGCG
GCCCCCTGGACAAAGACTGACGCTCAGGTGCGAAAGCGTGGGGAGCAAACAGGATTAGAT
ACCCTGGTAGTCCACGCCGTAAACGATGTCGACTTGGAGGTTGTTCCCTTGAGGAGTGGC
TTCCGGAGCTAACGCGTTAAGTCGACCGCCTGGGGAGTACGGCCGCAAGGTTAAAACTCA
AATGAATTGACGGGGGCCCGCACAAGCGGTGGAGCATGTGGTTTAATTCGATGCAACGCG
AAGAACCTTACCTACTCTTGACATCCAGAGAACTTTCCAGAGATGGATTGGTGCCTTCGG
GAACTCTGAGACAGGTGCTGCATGGCTGTCGTCAGCTCGTGTTGTGAAATGTTGGGTTAA
GTCCCGCAACGAGCGCAACCCTTATCCTTTGTTGCCAGCGCGTGATGGCGGGAACTCAAA
GGAGACTGCCGGTGATAAACCGGAGGAAGGTGGGGATGACGTCAAGTCATCATGGCCCTT
ACGAGTAGGGCTACACACGTGCTACAATGGCGCATACAAAGAGAAGCGACCTCGCGAGAG
CAAGCGGACCTCACAAAGTGCGTCGTAGTCCGGATCGGAGTCTGCAACTCGACTCCGTGA
AGTCGGAATCGCTAGTAATCGTGGATCAGAATGCCACGGTGAATACGTTCCCGGGCAATC
GAATTCCCG
>URS00000294A9_218084 uncultured Pantoea sp. bacterial SSU rRNA
AAACTCAAATGAATTGACGGGGGCCCGCACAAGCGGTGGAGCATGTGGTTTAATTCGATG
CAACGCGAAGAACCTTACCTGGCCTTGACATCCAGAGAACTTAGCAGAGATGCTTTGGTG
CCTTCGGGAACTCTGAGACAGGTGCTGCATGGCTGTCGTCAGCTCGTGTTGTGAAATGTT
GGGTTAAGTCCCGCAACGAGCGCAACCCTTATCCTTTGTTGCCAGCGGCTCGGCCGGGAA
CTCAAAGGAGACTGCCGGTGATAAACCGGAGGAAGGTGGGGATGACGTCAAGTCATCATG
GCCCTTACGGCCAGGGCTACACACGTGCTACAATGGCGCATACAAAGAGAAGCGACCTCG
CGAGAGCAAGCGGACCTCATAAAGTGCGTCGTAGTCCGGATTGGAGTCTGCAACTCGACT
CCATGAAGTCGGAATCGCTAGTAATCGTAGATCAGAATGCTACGGTGAATACGTTCCCGG
GCCTTGTACACACCGCCCGTCACACCATGGGAGTGGGTTGCAAAAGAAGTAGGTAGCTTA
ACCTTCGGGAGGGCGCTTACCACTTTGTGATTCATGACTGGGGTGAAGTCGTAACAAGGT
AGC
>URS000002A91F_1029624 Tatumella sp. IMCC12677 bacterial SSU rRNA
AACACATGCAAGTCGAACGGTAGCACAGAGGAGCTTGCTCCTCGGGTGACGAGTGGCGGA
CGGGTGAGTAATGTCTGGGAAACTGCCCGATGGAGGGGGATAACTACTGGAAACGGTAGC
TAATACCGCATAACGTCGCAAGACCAAAGTGGGGGACCTTCGGGCCTCACACCATCGGAT
GTGCCCAGATGGGATTAGCTAGTAGGTGGGGTAATGGCTCACCTAGGCGACGATCCCTAG
CTGGTCTGAGAGGATGACCAGCCACACTGGAACTGAGACACGGTCCAGACTCCTACGGGA
GGCAGCAGTGGGGAATATTGCACAATGGGCGCAAGCCTGATGCAGCCATGCCGCGTGTAT
GAAGAAGGCCTTCGGGTTGTAAAGTACTTTCAGCGGGGAGGAAGGCGGTGAAGTTAATAG
CTTCACCGATTGACGTTACCCGCAGAAGAAGCACCGGCTAACTCCGTGCCAGCAGCCGCG
GTAATACGGAGGGTGCAAGCGTTAATCGGAATTACTGGGCGTAAAGCGCACGCAGGCGGT
CTGTCAAGTCGGATGTGAAATCCCCGGGCTTAACCTGGGAACTGCATTCGAAACTGGCAG
GCTAGAGTCTTGTAGAGGGGGGTAGAATTCCAGGTGTAGCGGTGAAATGCGTAGAGATCT
GGAGGAATACCGGTGGCGAAGGCGGCCCCCTGGACGAAGACTGACGCTCAGGTGCGAAAG
CGTGGGGAGCAAACAGGATTAGATACCCTGGTAGTCCACGCCGTAAACGATGTCGACTTG
GAGGTTGTGCCCTTGAGGCGTGGCTTCCGGAGCTAACGCGTTAAGTCGACCGCCTGGGGA
GTACGGCCGCAAGGTTAAAACTCAAATGAATTGACGGGGGCCCGCACAAGCGGTGGAGCA
TGTGGTTTAATTCGATGCAACGCGAAGAACCTTACCTGGCCTTGACATCCACGGAATTTG
GCAGAGATGCCTTAGTGCCTTCGGGAACCGTGAGACAGGTGCTGCATGGCTGTCGTCAGC
TCGTGTTGTGAAATGTTGGGTTAAGTCCCGCAACGAGCGCAACCCTATCCTTTGTTGCCA
GCACGTAATGTGGGAACTCAAAGGAGACTGCCGGTGATAAACCGGAGGAAGGTGGGGATG
ACGTCAAGTCATCATGGCCCTTACGGCCAGGGCTACACACGTGCTA
>URS000002A9A1_66271 Pantoea stewartii subsp. stewartii bacterial SSU rRNA
TAGACGTTTGTCATGGCTCAGATTGAACGCTGGCGGCAGGCCTAACACATGCAAGTCGGA
CGGTAGCACAGAGGAGCTTGCTCCTCGGGTGACGAGTGGCGGACGGGTGAGTAATGTCTG
GGAAACTGCCCGATGGAGGGGGATAACTACTGGAAACGGTAGCTAATACCGCATAACGTC
GCAAGACCAAAGTGGGGGACCTCCGGGCCTCACACCATCGGATGTGCCCAGATGGGATTA
GCTAGTAGGCGGGGTAACGGCCCACCTAGGCGACGATCCCTAGCTGGTCTGAGAGGATGA
CCAGCCACACTGGAACTGAGACACGGTCCAGACTCCTACGGGAGGCAGCAGTGGGGAATA
TTGCACAATGGGCGCAAGCCTGATGCAGCCATGCCGCGTGTATGAAGAAGGCCTTCGGGT
TGTAAAGTACTTTCAGCGGGGAGGAAGGTGGTGAGGTTAATAACCTCATCAATTGACGTT
ACCCGCAGAAGAAGCACCGGCTAACTCCGTGCCAGCAGCCGCGGTAATACGGAGGGTGCA
AGCGTTAATCGGAATTACTGGGCGTAAAGCGCACGCAGGCGGTCTGTTAAGTCAGATGTG
AAATCCCCGGGCTTAACCTGGGAACTGCATTTGAAACTGGCAGGCTTGAGTCTCGTAGAG
GGGGGTAGAATTCCAGGTGTAGCGGTGAAATGCGTAGAGATCTGGAGGAATACCGGTGGC
GAAGGCGGCCCCCTGGACGAAGACTGACGCTCAGGTGCGAAAGCGTGGGGAGCAAACAGG
ATTAGATACCCTGGTAGTCCACGCCGTAAACGATGTCGACTTGGAGGTTGTTCCCTTGAG
GAGTGGCTTCCGGAGCTAACGCGTTAAGTCGACCGCCTGGGGAGTACGGCCGCAAGGTTA
AAACTCAAATGAATTGACGGGGGCCCGCACAAGCGGTGGAGCATGTGGTTTAATTCGATG
CAACGCGAAGAACCTTACCTACTCTTGACATCCAGCGAACTTGGCAGAGATGCCTTGGTG
CCTTCGGGAACGCTGAGACAGGTGCTGCATGGCTGTCGTCAGCTCGTGTTGTGAAATGTT
GGGTTAAGTCCCGCAACGAGCGCAACCCTTATCCTTTGTTGCCAGCGATTCGGTCGGGAA
CTCAAAGGAGACTGCCGGTGATAAACCGGAGGAAGGTGGGGATGACGTCAAGTCATCATG
GCCCTTACGAGTAGGGCTACACACGTGCTACAATGGCGCATACAAAGAGAAGCGACCTCG
CGAGAGCAAGCGGACCTCATAAAGTGCGTCGTAGTCCGGATCGGAGTCTGCAACTCGACT
CCGTGAAGTCGGAATCGCTAGTAATCGTGGATCAGAATGCCACGGTGAATACGTTCCCGG
GCCTTGTACACACCGCCCGTCACACCATGGGAGTGGGTTGCAAAAGAAGTAGGTAGCTTA
ACCCCCGGGAGGGCGCTTACCACTTTGTGATTCATGACTGGGGTGAAGTCGTAACAAGGT
AACCGTAGGGGAACCTGCGGTTGGATC
>URS000002AD86_246798 uncultured Erwinia sp. bacterial SSU rRNA
GGCTGGGAGGGTTGTGCCCGTGGAGGGCGTGGCTTCCGGAGCGAACGCGTTAAGTCGAGC
CGCCTGGGGGAGTACGGCCGCAAGGTTAAAACTCAAATGAATTGACGGGGGCCCGCACAA
GCGGTGGAGCATGTGGTTTAATTCGATGCAACGCGAAGAACCTTACCTGGCCTTGACATC
CACGGAATTCGGCAGAGATGCCTTAGTGCCTTCGGGAACCGTGAGACAGGTGCTGCATGG
CTGTCGTCAGCTCGTGTTGTGAAATGTTGGGTTAAGTCCCGCAACGAGCGCAACCCTTAT
CCCTTGTTGCCAGCGCGTGATGGCGGGAACTCAAAGGAGACTGCCGGTGACAAACCGGAG
GAAGGTGGGGATGACGTCAAGTCATCATGGCCCTTACGGCCAGGGCTACACACGTGCTAC
AATGGCGCATACAAAGAGAAGCGACCTCGCGAGAGCAAGCGGACCTCATAAAGTGCGTCG
TAGTCCGGATCGGAGTCTGCAACTCGACTCCGTGAAGTCGGAATCGCTAGTAATCGTAGA
TCAGAACGCTACGGTGAATACGTTCCCGGGCCTTGTACACACCGCCCGTCACACCATGGG
AGTGGGTTGCAAAAGAAGTAGGTAGCTTAACCTCCGGGAGGGCGCTTACCACTTTGTGAT
TCATGACTGGGGTGAAGTCGTAACAAGGTAACC
>URS000002ADBB_548958 Erwinia sp. 1602 bacterial SSU rRNA
TAACACATGCAAGTCGAACGGTAGCACAGAGAGCTTGCTTCTTGGGTGACGAGTGGCGGA
CGGGTGAGTAATGTCTGGGAAACTGCCCGATGGAGGGGGATAACTACTGGAAACGGTAGC
TAATACCGCATAACGTCTTCGGACCAAAGTGGGGGACCTTCGGGCCTCACACCATCGGAT
GTGCCCAGATGGGATTAGCTAGTAGGTGGGGTAACGGCTCACCTAGGCGACGATCCCTAG
CTGGTCTGAGAGGATGACCAGCCACACTGGAACTGAGACACGGTCCAGACTCCTACGGGA
GGCAGCAGTGGGGAATATTGCACAATGGGCGCAAGCCTGATGCAGCCATGCCGCGTGTAT
GAAGAAGGCCTTCGGGTTGTAAAGTACTTTCAGCGGGGAGGAAGGCGATGAGGTTAATAA
CCTCGTCGATTGACGTTACCCGCAGAAGAAGCACCGGCTAACTCCGTGCCAGCAGCCGCG
GTAATACGGAGGGTGCAAGCGTTAATCGGAATTACTGGGCGTAAAGCGCACGCAGGCGGT
CTGTCAAGTCAGATGTGAAATCCCCGGGCTTAACCTGGGAACTGCATTCGAAACTGGCAG
GCTAGAGTCTTGTAGAGGGGGGTAGAATTCCAGGTGTAGCGGTGAAATGCGTAGAGATCT
GGAGGAATACCGGTGGCGAAGGCGGCCCCCTGGACAAAGACTGACGCTCAGGTGCGAAAG
CGTGGGGAGCAAACAGGATTAGATACCCTGGTAGTCCACGCCGTAAACGATGTCGACTTG
GAGGTTGTGCCCTTGAGGCGTGGCTTCCGGAGCTAACGCGTTAAGTCGACCGCCTGGGGA
GTACGGCCGCAAGGTTAAAACTCAAATGAATTGACGGGGGCCCGCACAAGCGGTGGAGCA
TGTGGTTTAATTCGATGCAACGCGAAGAACCTTACCTGGCCTTGACATCCACGGAATTTG
GCAGAGATGCCTTAGTGCCTTCGGGAACCGTGAGACAGGTGCTGCATGGCTGTCGTCAGC
TCGTGTTGTGAAATGTTGGGTTAAGTCCCGCAACGAGCGCAACCCTTATCCTTTGTTGCC
AGCAGTAATGGTGGGAACTCAAAGGAGACTGCCGGTGATAAACCGGAGGAAGGTGGGGAT
GACGTCAAGTCATCATGGCCCTTACGGCCAGGGCTACACACGTGCTACAATGGCGCATAC
AAAGAGAAGCGAACTCGCGAGAGCAAGCGGACCTCATAAAGTGCGTCGTAGTCCGGATCG
GAGTCTGCAACTCGACTCCGTGAAGTCGGAATCGCTAGTAATCGTGGATCAGAATGCCAC
GGTGAATACGTTCCCGGGCCTTGTACACACCGCCCGTCACACCATGGGAGTGGGTTGCAA
AAGAAGTAGGTAGCTTAACCTTCGGGAGGGCGCTTACCACTTTGTGATTCATGACTGG
>URS000002B364_1254720 Pantoea sp. EECC-303 bacterial SSU rRNA
CCGCACAAGCGGTGGAGCATGTGGTTTAATTCGATGCAACGCGAAGAACCTTACCTACTC
TTGACATCCAGCGAATTCGGCAGAGATGCCTTAGTGCCTTCGGGAACGCTGAGACAGGTG
CTGCATGGCTGTCGTCAGCTCGTGTTGTGAAATGTTGGGTTAAGTCCCGCAACGAGCGCA
ACCCTTATCCTTTGTTGCCAGCGAGTCATGTCGGGAACTCAAAGGAGACTGCCGGTGATA
AACCGGAGGAAGGTGGGGATGACGTCAAGTCATCATGGCCCTTACGAGTAGGGCTACACA
CGTGCTACAATGGCGCATACAAAGAGAAGCGACCTCGCGAGAGCAAGCGGACCTCACAAA
GTGCGTCGTAGTCCGGATCGGAGTCTGCAACTCGACTCCGTGAAGTCGGAATCGCTAGTA
ATCGTGGATCAGAATGCCACGGTGAATACGTTCCCGGGCCTTGTACACACCGCCCGTCAC
ACCATGGGAGTGGGTTGCAAAAGAAGTAGGTAGCTTAACCTTCGGGAGGGCGCTTACCAC
TTTGTGATCAT
>URS000002B436_665914 Mixta gaviniae bacterial SSU rRNA
AGAGTTTGATCCTGGCTCAGANTGAACGCNGGCGGCAGGCCTAACACATGCAAGTCGAAC
GGTAACAGAGAGCAGCTTGCTGCTCTGCTGACGAGTGGCGGACGGGTGAGTAATGTCTGG
GGATCTGCCCGATGGAGGGGGATAACCACTGGAAACGGTGGCTAATACCGCATAACGTCG
CAAGACCAAAGTGGGGGACCTTCGGGCCTCACACCATCGGATGAACCCAGATGGGATTAG
CTAGTAGGTGGGGTAACGGCTCACCTAGGCGACGATCCCTAGCTGGTCTGAGAGGATGAC
CAGCCACACTGGAACTGAGACACGGTCCAGACTCCTACGGGAGGCAGCAGTGGGGAATAT
TGCACAATGGGCGCAAGCCTGATGCAGCCATGCCGCGTGTATGAAGAAGGCCTTCGGGTT
GTAAAGTACTTTCAGCGGGGAGGAAGGGATGGAGCTTAATACGCTTCGTCATTGACGTTA
CCCGCAGAAGAAGCACCGGCTAACTCCGTGCCAGCAGCCGCGGTAATACGGAGGGTGCAA
GCGTTAATCGGAATTACTGGGCGTAAAGCGCACGCAGGCGGTCTGTCAAGTCGGATGTGA
AATCCCCGGGCTCAACCCGGGAACTGCATTCGAAACTGGCAGGCTAGAGTCTCGTAGAGG
GGGGTAGAATTCCAGGTGTAGCGGTGAAATGCGTAGAGATCTGGAGGAATACCGGTGGCG
AAGGCGGC
>URS000002BB11_218084 uncultured Pantoea sp. bacterial SSU rRNA
GTAGTCCACGCCGTAAACGATGTCGACTTGGAGGTTGTGCCCTTGAGGCGTGGCTTCCGG
AGCTAACGCGTTAAGTCGACCGCCTGGGGAGTACGGCCGCAAGGTTAAAACTCAAATGAA
TTGACGGGGGCCCGCACAAGCGGTGGAGCATGTGGTTTAATTCGATGCAACGCGAAGAAC
CTTACCTGGCCTTGACATCCACGGAATTTGGCAGAGATGCCTTAGTGCCTTCGGGAACCG
TGAGACAGGTGCTGCATGGCTGTCGTCAGCTCGTGTTGTGAAATGTTGGGTTAAGTCCCG
CAACGAGCGCAACCCTTATCCTTTGTTGCCAGCGATTCGGTCGGGAACTCAAAGGAGACT
GCCGGTGATAAACCGGAGGAAGGTGGGGATGACGTCAAGTCATCATGGCCCTTACGGCCA
GGGCTACACACGTGCTACAATGGCGCATACAAAGAGAAGCGACCTCGCGAGAGCAAGCGG
ACCTCATAAAGTGCGTCGTAGTCCGGATTGGAGTCTGCAACTCGACTCCATGAAGTCGGA
ATCGCTAGTAATCGTAGATCAGAATGCTACGGTGAATA
>URS000002BDEA_246798 uncultured Erwinia sp. bacterial SSU rRNA
CGCCCTTAGAGTTTGATCATGGCTCAGATTGAACGCTGGCGGCAGGCCTAACACATGCAA
GTCGAACGGTAAGAGAGCTTGCTCTTGACGAGTGGCGGACGGGTGAGTAATGTCTGGGAA
ACTGCCCGATGGAGGGGGATAACTACTGGAAACGGTAGCTAATACCGCATAACGTCTTCG
GACCAAAGTGGTTAGTCACACCATCGGATGTGCCCAGATGGGATTAGCTAGTAGGTGGGG
TAAAGGCTCACCTAGGCGACGATCTCTAGCTGGTCTGAGAGGATGACCAGCCACACTGGA
ACTGAGACACGGTCCAGACTCCTACGGGAGGCAGCAGTGGGGAATATTGCACAATGGGCG
CAAGCCTGATGCAGCCATGCCGCGTGTATGAAGAAGGCCTTAGGGTTGTAAAGTACTTTC
AGCGGGGAGGAAGGGCGACACGTAATCGCGTCGATTGACGTTA
>URS000002D508_2183904 Erwinia sp. AG740 tRNA-Arg
GCGCCCTTAGCTCAGTTGGATAGAGCAACGGCCTTCTAAGCCGTAGGTCACAGGTTCGAA
TCCTGTAGGGCGTA
>URS000002DE1A_1220102 Pantoea sp. NCCP-508 bacterial SSU rRNA
CGCGCTACACATGCAGTCGGACGGTAGCACAGAGGAGCTTGCTCCTCGGGTGACGAGTGG
CGGACGGGTGAGTAATGTCTGGGGATCTGCCCGATAGAGGGGGATAACCACTGGAAACGG
TGGCTAATACCGCATAACGTCGCAAGACCAAAGAGGGGGACCTTCGGGCCTCTCACTATC
GGATGAACCCAGATGGGATTAGCTAGTAGGCGGGGTAACGGCCCACCTAGGCGACGATCC
CTAGCTGGTCTGAGAGGATGACCAGCCACACTGGAACTGAGACACGGTCCAGACTCCTAC
GGGAGGCAGCAGTGGGGAATATTGCACAATGGGCGCAAGCCTGATGCAGCCATGCCGCGT
GTATGAAGAAGGCCTTCGGGTTGTAAAGTACTTTCAGCGGGGAGGAAGGCAGTGAGGTTA
ATAACCTTACTGATTGACGTTACCCGCAGAAGAAGCACCGGCTAACTCCGTGCCAGCAGC
CGCGGTAATACGGAGGGTGCAAGCGTTAATCGGAATTACTGGGCGTAAAGCGCACGCAGG
CGGTCTGTTAAGTCAGATGTGAAATCCCCGGGCTTAACCTGGGAACTGCATTTGAAACTG
GCAGGCTTGAGTCTCGTAGAGGGGGGTAGAATTCCAGGTGTAGCGGTGAAATGCGTAGAG
ATCTGGAGGAATACCGGTGGCGAAGGCGGCCCCCTGGACGAAGACTGACGCTCAGGTGCG
AAAGCGTGGGGAGCAAACAGGATTAGATACCCTGGTAGTCCACGCCGTAAACGATGTCGA
CTTGGAGGTTGTTCCCTTGAGGAGTGGCTTCCGGAGCTAACGCGTTAAGTCGACCGCCTG
GGGAGTACGGCCGCAAGGTTAAAACTCAAATGAATTGACGGGGGCCCGCACAAGCGGTGG
AGCATGTGGTTTAATTCGATGCAACGCGAAGAACCTTACCTACTCTTGACATCCACGGAA
TTCGGCAGAGATGCCTTATTGCCTTCGGGAACCGTGAGACAGGTGCTGCATGGCTGTCGT
CAGCT
>URS000002E5E7_1116744 Pantoea sp. E9-PCAi-T2P21 bacterial SSU rRNA
GCTACCATGCAGTCGGACGGTAGCACAGAGGAGCTTGCTCCTTGGGTGACGAGTGGCGGA
CGGGTGAGTAATGTCTGGGGATCTGCCCGATAGAGGGGGATAACCACTGGAAACGGTGGC
TAATACCGCATAACGTCGCAAGACCAAAGAGGGGGACCTTCGGGCCTCTCACTATCGGAT
GAACCCAGATGGGATTAGCTAGTAGGCGGGGTAATGGCCCACCTAGGCGACGATCCCTAG
CTGGTCTGAGAGGATGACCAGCCACACTGGAACTGAGACACGGTCCAGACTCCTACGGGA
GGCAGCAGTGGGGAATATTGCACAATGGGCGCAAGCCTGATGCAGCCATGCCGCGTGTAT
GAAGAAGGCCTTCGGGTTGTAAAGTACTTTCAGCGGGGAGGAAGGCGACGGGGTTAATAA
CCCTGTCGATTGACGTTACCCGCAGAAGAAGCACCGGCTAACTCCGTGCCAGCAGCCGCG
GTAATACGGAGGGTGCAAGCGTTAATCGGAATTACTGGGCGTAAAGCGCACGCAGGCGGT
CTGTTAAGTCAGATGTGAAATCCCCGGGCTTAACCTGGGAACTGCATTTGAAACTGGCAG
GCTTGAGTCTTGTAGAGGGGGGTAGAATTCCAGGTGTAGCGGTGAAATGCGTAGAGATCT
GGAGGAATACCGGTGGCGAAGGCGGCCCCCTGGACAAAGACTGACGCTCAGGTGCGAAAG
CGTGGGGAGCAAACAGGATTAGATACCCTGGTAGTCCACGCCGTAAACGATGTCGACTTG
GAGGTTGTTCCCTTGAGGAGTGGCTTCCGGAGCTAACGCGTTAAGTCGACCGCCT
>URS000002EB2F_79967 Erwinia pyrifoliae partial 16S-23S ribosomal RNA intergenic spacer
GGATCACCTCCTTACCTGAAGATACCTTCCGGCGCAGTGTCCACACAGATTGTCTGATAG
AAGTAACGAGCAAAGTCACACCAGAGTCCCCATCGTCTAGAGGCCCAGGACACTGCCCTT
TCACGGCTGTAACAGGGGTTCGAATCCCCTTGGGGACGCCATACCGGTAACGAAGTGAAA
GACGTTATCAACCGTATCTCAAAACTGATTGTGCGAAAGCGAGTCACGTTTGAGATATTT
GCTCTTTAACAATCCGGAACAAGCTGAAAATTGAAACGACATGTCGTGTTCATTCTCCGT
AATAAGAATGAAGTTAACGACATGTTCGAGTCTCTCAATGCCTGCAACTGACAGACGTCT
TTCGGGACGCTTGTGGGTTGTGAGGTTAAGCGACTAAGCGTACACGGTGGATGCCCAGGC
AGTCAGAGGCGATGAAGGGCGTGCTAATCTGCGATAAGCGTCGGTAAGGTGATATGAACC
GCAACAACCGACGATACCCGAATGGGGAAACCCAGTGCAATCCGTTGCACTATCATGTCA
TGAATACATAGTGGCATGAGGCGAACCGGGGGAACTGAAACATCTAAGTACCAA
>URS000002F16B_1383017 Pantoea sp. AHM32 bacterial SSU rRNA
GGACGGTAGCACAGAGGAGCTTGCTCCTTGGGTGACGAGTGGCGGACGGGTGAGTAATGT
CTGGGGATCTGCCCGATAGAGGGGGATAACCACTGGAAACGGTGGCTAATACCGCATAAC
GTCGCAAGACCAAAGAGGGGGACCTTCGGGCCTCTCACTATCGGATGAACCCAGATGGGA
TTAGCTAGTAGGCGGGGTAATGGCCCACCTAGGCGACGATCCCTAGCTGGTCTGAGAGGA
TGACCAGCCACACTGGAACTGAGACACGGTCCAGACTCCTACGGGAGGCAGCAGTGGGGA
ATATTGCACAATGGGCGCAAGCCTGATGCAGCCATGCCGCGTGTATGAAGAAGGCCTTCG
GGTTGTAAAGTACTTTCAGCGGGGAGGAAGGCGATGNGGTTAATAACCGCGTCGATTGAC
GTTACCCGCAGAAGAAGCACCGGCTAACTCCGTGCCAGCAGCCGCGGTAATACGGAGGGT
GCAAGCGTTAATCGGAATTACTGGGCGTAAAGCGCACGCAGGCGGTCTGTTAAGTCAGAT
GTGAAATCCCCGGGCTTAACCTGGGAACTGCATTTGAAACTGGCAGGCTTGAGTCTTGTA
GAGGGGGGTAGAATTCCAGGTGTAGCGGTGAAATGCGTAGAGATCTGGAGGAATACCGGT
GGCGAAGGCGGCCCCCTGGACAAAGACTGACGCTCAGGTGCGAAAGCGTGGGGAGCAAAC
AGGATTAGATACCCTGGTAGTCCACGCCGTAAACGATGTCGACTTGGAGGTTGTTCCCTT
GAGGAGTGGCTTCCGGAGCTAACGCGTTAAGTCGACCGCCTGGGGAGTACGGCCGCAAGG
TTAAAACTCAAATGAATTGACGGGGGCCCGCACAAGCGGTGGAGCATGTGGTTTAATTCG
ATGCAACGCGAAGAACCTTACCTACTCTTGACATCCAGCGAACTTTCCAGAGATGGATTG
GTGCCTTCGGGAACGCTGAGACAGGTGCTGCATGGCTGTCGTCAGCTCGTGTTGTGAAAT
GTTGGGTTAAGTCCCGCAACGAGCGCAACCCTTATCCTTTGTTGCCAGCGATTCGGTCGG
GAACTCAAAGGAGACTGCCGGTGATAAACCGGAGGAAGGTGGGGATGACGTCAAGTCATC
ATGGCCCTTACGAGTAGGGCTACACACGTGCTACAATGGCGCATACAAAGAGAAGCGACC
TCGCGAGAGCAAGCGGACCTCACAAAGTGCGTCGTAGTCCGGATCGGAGTCTGCAACTCG
ACTCCGTGAAGTCGGAATCGCTAGTAATCGTGGATCAGAATGCCACGGTGAATACGTTCC
CGGGCCTTGTACACACCGCCCGTCACACCATGGGAGTGGGTTGCAAAAGAAG
>URS000002F1F9_357534 Pantoea sp. CBMAI 465 bacterial SSU rRNA
CAGAAGAAGCACCGGCTAACTCCGTGCCAGCAGCCGCGGTAATACGGAGGGTGCAAGCGT
TAATCGGAATTACTGGGCGTAAAGCGCACGCAGGCGGTCTGTCAAGTCGGATGTGAAATC
CCCGGGCTCAACCTGGGAACTGCATTCGAAACTGGCAGGCTAGAGTCTTGTAGAGGGGGG
TAGAATTCCAGGTGTAGCGGTGAAATGCGTAGAGATCTGGAGGTATACCGGTGGCGAAGG
CGGCCCCCTGGACAAAGACTGACGCTCAGGTGCGAAAGCGTGGGGAGCAAACAGGATTAG
ATACCCTGGTAGTCCACGCCGTAAACGATGTCGACTTGGAGGTTGTGCCCTTGAGGCGTG
GCTTCCGGAGCTAACGCGTTAAGTCGACCGCCTGGGGAGTACGGCCGCAAGGTTAAAACT
CAAATGAATTGACGGGGGCCCGCACAAGCGGTGGAGCATGTGGTTTAATTCGATGCAACG
CGAAGAACCTTACCTACTCTTGACATCCAGAGAACTTTCCAGAGATGGATTGGTGCCTTC
GGGAACTCTGAGACAGGTGCTGCATGGCTGTCGTCAGCTCGTGTTGTGAAATGTTGGGTT
AAGTCCCGCAACGAGCGCAACCCTTATCCTTTGTTGCCAGCGGTCCGGCCGGGAACTCAA
AGGAGACTGCCAGTGATAAACTGGAGGAAGGTGGGGATGACGTCAAGTCATCATGGCCCT
TACGAGTAGGGCTACACACGTGCTACAATGGCGCATACAAAGAGAAGCGACCTCGCGAGA
GCAAGCGGACCTCATAAAGTGCGTCGTAGTCCGGATTGGAGTCTGCAACTCGACTCCATG
AAGTCGGAATCGCTAGTAATCGTAGATCAGAATGCTACGGTGAATACGTTCCCGGG
>URS000002FCB1_549 Pantoea agglomerans bacterial SSU rRNA
TGCGGGCNGCCTACACATGCAAGTCGAACGGTAGCACAGAGAGCTTGCTCTCGGGTGACG
AGTGGCGGACGGGTGAGTAATGTCTGGGAAACTGCCTGATGGAGGGGGATAACTACTGGA
AACGGTAGCTAATACCGCATAACGTCGCAAGACCAAAGAGGGGGACCTTCGGGCCTCTTG
CCATCAGATGTGCCCAGATGGGATTAGCTAGTAGGTGGGGTAACGGCTCACCTAGGCGAC
GATCCCTAGCTGGTCTGAGAGGATGACCAGCCACACTGGAACTGAGACACGGTCCAGACT
CCTACGGGAGGCAGCAGTGGGGAATATTGCACAATGGGCGCAAGCCTGATGCAGCCATGC
CGCGTGTATGAAGAAGGCCTTCGGGTTGTAAAGTACTTTCAGCGGGGAGGAAGGTGTTGT
GGTTAATAACCGCAGCAATTGACGTTACCCGCAGAAGAAGCACCGGCTAACTCCGTGCCA
GCAGCCGCGGTAATACGGAGGGTGCAAGCGTTAATCGGAATTACTGGGCGTAAAGCGCAC
GCAGGCGGTCTGTCAAGTCGGATGTGAAATCCCCGGGCTCAACCTGGGAACTGCATTCGA
AACTGGCAGGCTAGAGTCTTGTAGAGGGGGGTAGAATTCCAGGTGTAGCGGTGAAATGCG
TAGAGATCTGGAGGAATACCGGTGGCGAAGGCGGCCCCCTGGACAAAGACTGACGCTCAG
GTGCGAAAGCGTGGGGAGCAAACAGGATTAGATACCCTGGTAGTCCACGCCGTAAACGAT
GTCGACTTGGAGGTTGTGCCCTTGAGGCGTGGCTTCCGGAGCTAACGCGTTAAGTCGACC
GCCTGGGGAGTACGGCCGCAAGGTTAAAACTCAAATGAATTGACGGGGGCCCGCACAAGC
GGTGGAGCATGTGGTTTAATTCGATGCAACGCGAAGAACCTTACCTACTCTTGACATCCA
GAGAACTTTNCAGAGATGGNTTGGTGCCTTCGGGAACTCTGAGACAGGTGCTGCATGGCT
GTCGTCAGCTCGTGTTGTGAAATGTTGGGTTAAGTCCCGCAACGAGCGCAACCCTTATCC
TTTGTTGCCAGCGGTTAGGCCGGGAACTCAAAGGAGACTGCCAGTGATAAACTGGAGGAA
GGTGGGGATGACGTCAAGTCATCATGGCCCTTACGAGTAGGGCTACACACGTGCTACAAT
GGCGCATACAAAGAGAAGCGACCTCGCGAGAGCAAGCGGACCTCATAAAGTGCGTCGTAG
TCCGGATTGGAGTCTGCAACTCGACTCCATGAAGTCGGAATCGCTAGTAATCGTAGATCA
GAATGCTACGGTGAATACGTTCCCGGGCCTTGTACACACCGCCCGTCACACCATGGGAGT
GGGTTGCAAAAGAAGTAGGTAGCTTAACCTTCGGGAGGGCGCTACCACTTGAT
>URS000002FD0D_1881110 Pantoea sesami tRNA_Val_GAC
GCGTTCATAGCTCAGTTGGTTAGAGCACCACCTTGACATGGTGGGGGTCGTTGGTTCGAG
TCCAATTGAACGCA
>URS000002FD0D_2183904 Erwinia sp. AG740 tRNA-Val
GCGTTCATAGCTCAGTTGGTTAGAGCACCACCTTGACATGGTGGGGGTCGTTGGTTCGAG
TCCAATTGAACGCA
>URS000002FD5A_218084 uncultured Pantoea sp. bacterial SSU rRNA
GGCGGCAGGCCTAACACATGCAAGTCGAACGGTAGCACAGAGAGCTTGCTCTCGGGTGAC
GAGTGGCGGACGGGTGAGTAATGTCTGGGAAACTGCCTGATGGAGGGGGATAACTACTGG
AAACGGTAGCTAATACCGCATAACGTCGCAAGACCAAAGAGGGGGACCTTCGGGCCTCTT
GCCATCAGATGTGCCCAGATGGGATTAGCTAGTAGGTGGGGTAACGGCTCACCTAGGCGA
CGATCCCTAGCTGGTCTGAGAGGATGACCAGCCACACTGGAACTGAGACACGGTCCAGAC
TCCTACGGGAGGCAGCAGTGGGGAATATTGCACAATGGGCGCAAGCCTGATGCAGCCATG
CCGCGTGTATGAAGAAGGCCTTCGGGTTGTAAAGTACTTTCAGCGGGGAGGAAGGCGATA
AGGCTAATAACCTTGTCGATTGACGTTA
>URS00000306F0_59814 Pantoea dispersa bacterial SSU rRNA
AAGAGCTTGCTCTTTGGGTGGCGAGTGGCGGACGGGTGAGTAATGTCTGGGAAACTGCCC
GATGGAGGGGGATAACTACTGGAAACGGTAGCTAATACCGCATAACGTCGCAAGACCAAA
GTGGGGGACCTTCGGGCCTCACACCATCGGATGTGCCCAGATGGGATTAGCTAGTAGGTG
GGGTAATGGCTCACCTAGGCGACGATCCCTAGCTGGTCTGAGAGGATGACCAGCCACACT
GGAACTGAGACACGGTCCAGACTCCTACGGGAGGCAGCAGTGGGGAATATTGCACAATGG
GCGCAAGCCTGATGCAGCCATGCCGCGTGTATGAAGAAGGCCTTCGGGTTGTAAAGTACT
TTCAGCGGGGAGGAAGGCGGTGAGGTTAATAACCTCGCCGATTGACGTTACCCGCAGAAG
AAGCACCGGCTAACTCCGTGCCAGCAGCCGCGGTAATACGGAGGGTGCAAGCGTTAATCG
GAATTACTGGGCGTAAAGCGCACGCAGGCGGTCTGTTAAGTCAGATGTGAAATCCCCGGG
CTTAACCTGGGAACTGCATTTGAAACTGGCAGGCTTGAGTCTCGTAGAGGGGGGTAGAAT
TCCAGGTGTAGCGGTGAAATGCGTAGAGATCTGGAGGAATACCGGTGGCGAAGGCGGCCC
CCTGGACGAAGACTGACGCTCAGGTGCGAAAGCGTGGGGAGCAAACAGGATTAAACTTTT
TTTTTTATAAACAAAAC
>URS0000030773_549 Pantoea agglomerans bacterial SSU rRNA
CACAGAGAGCTTGCTCTCGGGTGACGAGTGGCGGACGGGTGAGTAATGTCTGGGGATCTG
CCCGATAGAGGGGGATACCACTGGAAACGGTGGCTAATACCGCATAACGTCGCAAGACCA
AAGAGGGGGACCTTCGGGCCTCTCACTATCGGATGAACCCAGATGGGATTAGCTAGTAGG
CGGGGTAATGGCCCACCTAGGCGACGATCCCTAGCTGGTCTGAGAGGATGACCAGCCACA
CTGGAACTGAGACACGGTCCAGACTCCTACGGGAGGCAGCAGTGGGGAATATTGCACAAT
GGGCGCAAGCCTGATGCAGCCATGCCGCGTGTATGAAGAAGGCCTTCGGGTTGTAAAGTA
CTTTCAGCGGGGAGGAAGGCGACGGGGTTAATAACCCTGTCGATTGACGTTACCCGCAGA
AGAAGCACCGGCTAACTCCGTGCCAGCAGCCGCGGTAATACGGAGGGTGCAAGCGTTAAT
CGGAATTACTGGGCGTAAAGCGCACGCAGGCGGTCTGTTAAGTCAGATGTGAAATCCCCG
GGCTTAACCTGGGAACTGCATTTGAAACTGGCAGGCTTGAGTCTTGTAGAGGGGGGTAGA
ATTCCAGGTGTAGCGGTGAAATGCGTAGAGATCTGGAGGAATACCGGTGGCGAAGGCGGC
CCCCTGGACAAAGACTGACGCTCAGGTGCGAAAGCGTGGGGAGCAAACAGGATTAGATAC
CCTGGTAGTCCACGCCGTAAACGATGTCGACTTGGAGGTTGTGCCCTTGAGGCGTGGCTT
CCGGAGCTAACGCGTTAAGTCGACCGCCTGGGGAGTACGGCCGCAAGGTTAAAACTCAAA
TGAATTGACGGGGGCCCGCACAAGCGGTGGAGCATGTGGTTTAATTCGATGCACCGCGAA
GAACCTTACCTACTCTTGACATCCAGCGAACTTTCCAGAGATGGATTGGT
>URS0000030C0B_549 Pantoea agglomerans bacterial SSU rRNA
GTTAAGTCAGATGTGAAATCCCCGGGCTTAACCTGGGAACTGCATTTGAAACTGGCAGGC
TTGAGTCTTGTAGAGGGGGGTAGAATTCCAGGTGTAGCGGTGAAATGCGTAGAGATCTGG
AGGAATACCGGTGGCGAAGGCGGCCCCCTGGACAAAGACTGACGCTCAGGTGCGAAAGCG
TGGGGAGCAAACAGGATTAGATACCCTGGTAGTCCACGCCGTAAACGATGTCGACTTGGA
GGTTGTTCCCTTGAGGAGTGGCTTCCGGAGCTAACGCGTTAAGTCGACCGCCTGGGGAGT
ACGGCCGCAAGGTTAAAACTCAAATGAATTGACGGGGGCCCGCACAAGCGGTGGAGCATG
TGGTTTAATTCGATGCAACGCGAAGAACCTTACCTACTCTTGACATCCACGGAATTCGGC
AGAGATGCCTTAGTGCCTTCGGGAACCGTGAGACAGGTGCTGCATGGCTGTCGTCAGCTC
GTGTTGTGAAATGTTGGGTTAAGTCCCGCAACGAGCGCAACCCTTATCCTTTGTTGCCAG
CACGTAATGGTGGGAACTCAAAGGAGACTGCCGGTGATAAACCGGAGGAAGGTGGGGATG
ACGTCAAGTCATCATGGCCCTTACGAGTAGGGCTACACACGTGCTACAATGGCGCATACA
AAGAGAAGCGACCTCCCGAGAGCAAGCGGACCTCACAAAGTGCGTCGTAATCCGGATCGG
AGTCTGCAACTCGACTCCGTGAAGTCGGAATCNCTAGTAATCGTGGATCAAAATGCCACG
GTGA
>URS0000030DEE_338565 Erwinia tasmaniensis OmrA-B family
CCCAGAGGTATTGATGGGTGAACATCAAAAGTATTCACGCTTTATTTCACCAACCTGCGC
AGATGCGCAGGTTTTTTTT
>URS000003107C_553 Pantoea ananatis (uncultured bacterium metagenome) tRNA-Arg
CCGTAGCTCAGCTGGATAGAGTACTCGGCTACGAACCGAGCGGTCGGAGGTTCGAATCCT
CCCGGATGCACCA
>URS000003108C_1356959 Pantoea sp. LL55 bacterial SSU rRNA
GGTTGGGCGGAGCTACCATGCAGTCGGACGGTAGCACAGAGAACTTGGTCCCGTGTGAGA
AGTGGGGGACGGGTGAGTAATGTGTGGGGATCTGCCCCATATAGGGGGAGAACCCCTGTG
AACGGTGGGTAATACCCCATAACGTCTCACGACCAAAGAGGGGGACCTTCTGGCCTCTCT
CTATCTGATGAGCCCCCATGGGATTATCTATTATGCGGGGTAATGGGCCCCCTATGCGAC
AATCCCCATCTGGGCTGAGAGGATGACCCCCCCCACTGTGACTGAGACACGGTCCCCACA
CCCACAGGAGGCGCCACTGGGGAATATTGTGCAATGGGCGCACGCCTGAGGCGCCCCTGC
GCCGTGTGTGAAAAAAGCCTTCTCGTTGTAAAGTACTTTCTCCGCGGAGAAAAGCGACAG
GGTTAATATCCCCGTCTATTGTGGTTACCCCCACAAAAAACACCGGCTAACTCCCTGCCA
CCACCCGCGGTATTACAGAGGGTGTGAGCGTTATTCTCAATTACTGTGCGTATAGCGCAC
ACACGCGGTCTGTGAAATCTCATATGAAATCTCCGGGCTTAACCTGTGAACTGCGTTTGA
AACTGTGACGCTTGAGTCTTGTGTAGAGGGGTATAAATCCACGTGTGTCGCTGAAATGCG
TATAGATCTGGAGAAGTACAGGTGGCGAAAGCGGCCCCCTGTACACAGACAGAGACTCAC
GTGCGAAAGCGTGTGGAGCACACACGATAATATACACTGTGAGACTACGCGGTATACGAT
GTCTACATGTAGGTTGTGTC
>URS000003167D_549 Pantoea agglomerans bacterial SSU rRNA
CGGACGGGTGAGTAATGTCTGGGGATCTGCCCGATAGAGGGGGATAACCACTGGAAACGG
TGGCTAATACCGCATAACGTCGCAAGACCAAAGAGGGGGACCTTCGGGCCTCTCACTATC
GGATGAACCCAGATGGGATTAGCTAGTAGGCGGGGTAATGGCCCACCTAGGCGACGATCC
CTAGCTGGTCTGAGAGGATGACCAGCCACACTGGAACTGAGACACGGTCCAGACTCCTAC
GGGAGGCAGCAGTGGGGAATATTGCACAATGGGCGCAAGCCTGATGCAGCCATGCCGCGT
GTATGAAGAAGGCCTTCGGGTTGTAAAGTACTTTCAGCGGGGAGGAAGGCGACGGGGTTA
ATAACCCYGTCGATTGACGTTACCCGCAGAAGAAGCACCGGCTAACTCCGTGCCAGCASM
CGCGGTAATACGGAGGGTGCAAGCGTTAATCGGAATTACTGGGCGTAAAGCGCACGCAGG
CGGTCTGTTAAGTCAGATGTGAAATCCCCGGGCTTAACCTGGGAACTGCATTTGAAACTG
GCAGGCTTGAGTCTTGTAGAGGGGGGTAGAATTCCAGGTGTAGCGGTGAAATGCGTAGAG
ATCTGGAGGAATACCGGTGGCGAAGGCGGCCCCCTGGACAAAGACTGACGCTCAGGTGCG
AAAGCGTGGGGAGCAAACAGGATTAGATACCCTGGTAGTCCACGCCGTAAACGATGTCGA
CTTGGAGGTTGTGCCCTTGAGGCGTGGCTTCCGGAGCTAACGCGTTAAGTCGACCGCCTG
GGGAGTACGGCCGCAAGGTTAAAACTCAAATGAATTGACGGGGGCCCGCACAAGCGGTGG
AGCATGTGGTTTAATTCGATGCAACGCGAAGAACCTTACCTACTCTTGACATCCAGCGAA
CTTTCCAGAGATGGATTGGTGCCTTCGGGAACGCTGAGACAGGTGCTGCATGGCTGTCGT
CAGCTCGTGTTGTGAAATGTTGGGTTAAGTCCCGCAACGAGCGCAACCCTTATCCTTTGT
TGCCAGCGATTCGGTCGGGAACTCAAAGGAGACTGCCGGTGATAAACCGGAGGAAGGTGG
GGATGACGTCAAGTCATCATGGCCCTTACGAGTAGGGCTACACACGTGCTACAATGGCGC
ATACAAAGAGAAGCGACCTCGCGAGAGCAAGCGGACCTCACAAAGTGCGTCGTAGTCCGG
ATCGGAGTCTGCAACTCGACTCCGTGAAGTCGGAATCGCTAGTAATCGTGGATCAGAATG
CCACGGTGAATACGTTCCCGGGCCTTGTACACACCGCCCGTCACACCATGGGAGTGGGTT
GCAAAAGAAGTAGGTAGCTTAACCTTCGGGAGGGCGCTTAC
>URS0000031A88_549 Pantoea agglomerans bacterial SSU rRNA
TATTGAACGCTGGCGGCAGGCCTAACACATGCAAGTCGAACGGCAGCACAGAAGAGCTTG
CTCTTTGGGTGGCGAGTGGCGGACGGGTGAGTAATGTCTGGGAAACTGCCCGATGGAGGG
GGATAACTACTGGAAACGGTAGCTAATACCGCATAACGTCGCAAGACCAAAGTGGGGGAC
CTTCGGGCCTCACACCATCGGATGTGCCCAGATGGGATTAGCTAGTAGGTGGGGTAATGG
CTCACCTAGGCGACGATCCCTAGCTGGTCTGAGAGGATGACCAGCCACACTGGAACTGAG
ACACGGTCCAGACTCCTACGGGAGGCAGCAGTGGGGAATATTGCACAATGGGCGCAAGCC
TGATGCAGCCATGCCGCGTGTATGAAGAAGGCCTTCGGGTTGTAAAGTACTTTCAGCGGG
GAGGAAGGCGGTGAGGTTAATAACCTCGCCGATTGACGTTACCCGCAGAAGAAGCACCGG
CTAACTCCGTGCCAGCAGCCGCGGTAATACGGAGGGTGCAAGCGTTAATCGGAATTACTG
GGCGTAAAGCGCACGCAGGCGGTCTGTTAAGTCAGATGTGAAATCCCCGGGCTTAACCTG
GGAACTGCATTTGAAACTGGCAGGCTTGAGTCTCGTAGAGGGGGGTAGAATTCCAGGTGT
AGCGGTGAAATGCGTAGAGATCTGGAGGAATACCGGTGGCGAAGGCGGCCCCCTGGACGA
AGACTGACGCTCAGGTGCGAAAGCGTGGGGAGCAAACAGGATTAGATACCCTGGTAGTCC
ACGCCGTAAACGATGTCGACTTGGAGGTTGTGCCCTTGAGGCGTGGCTTCCGGAGCTAAC
GCGTTAAGTCGACCGCCTGGGGAGTACGGCCGCAAGGTTAAAACTCAAATGAATTGACGG
GGGCCCGCACAAGCGGTGGAGCATGTGGTTTAATTCGATGCAACGCGAAGAACCTTACCT
GGCCTTGACATCCAGAGAACTTAGCAGAGATGCTTTGGTGCCTTCGGGAACTCTGAGACA
GGTGCTGCATGGCTGTCGTCAGCTCGTGTTGTGAAATGTTGGGTTAAGTCCCGCAACGAG
CGCAACCCTTATCCTTTGTTGCCAGCGGCTCGGCCGGGAACTCAAAGGAGACTGCCGGTG
ATAAACCGGAGGAAGGTGGGGATGACGTCAAGTCATCATGGCCCTTACGGCCAGGGCTAC
ACACGTGCTACAATGGCGCATACAAAGAGAAGCGACCTCGCGAGAGCAAGCGGACCTCAT
AAAGTGCGTCGTAGTCCGGATTGGAGTCTGCAACTCGACTCCATGAAGTCGGAATCGCTA
GTAATCGTAGATCAGAATGCTACGGTGAATACGTTCCCGGGCCTTGTACACACCGCCCGT
CACACCATGGGAGTGGGTTGCAAAAGAAGTAGGTAGCTTAACCTTCGGGAGGGCGCTTAC
CACTTTGTGATTCATGACTGGGGTGAAGTCGTAACAAGGTAACCGTAGGGGAA
>URS0000031AB4_246798 uncultured Erwinia sp. bacterial SSU rRNA
AGTTTGATCATGGCTCAGATTGAACGCTGGCGGCAGGCCTAACACATGCAAGTCGAGCGG
TAGCACAGGAGAGCTTGCTCTCTGGGTGACGAGCGGCGGACGGGTGAGTAATGTCTGGGA
AACTGCCTGATGGAGGGGGATAACTACTGGAAACGGTAGCTAATACCGCATAACCTCGCA
AGAGCAAAGAGGGGGACCTTCGGGCCTCTCGCCATCAGATGTGCCCAGATGGGATTAGCT
AGTAGGTGAGGTAATGGCTCACCTAGGCGACGATCCCTAGCTGGTCTGAGAGGATGACCA
GCCACACTGGAACTGAGACACGGTCCAGACTCCTACGGGAGGCAGCAGTGGGGAATATTG
CACAATGGGCGCAAGCCTGATGCAAGCCATGCCGCGTGTGTGAAGAAGGCCTTCGGGTTG
TAAAGCACTTTCAGCGAGGAGGAAGGCGGTAAGGTTAATAACCTTATCGATTGACGTTAC
TCGCAGAAGAAGCACCGGCTAACTCCGTGCCAGCAGCCGCGGTAATACGGAGGGTGCAAG
CGTTAATCGGAATGACTGGGCGTAAAGCGCACGCAGGCGGTCTGTTAAGTTGGATGTGAA
ATCCCCGGGCTTAACCTGGGAACTGCATTCAAAACTGACAGGCTAGAGTCTTGTAGAGGG
GGGTAGAATTCCAGGTGTAGCGGTGAAATGCGTAGAGATCTGGAGGAATACCGGTGGCGA
AGGCGGCCCCCTGGACAAAGACTGACGCTCAGGTGCGAAAGCGTGGGGAGCAAACAGGAT
TAGATACCCTGGTAGTCCACGCTGTAAACGATGTCGATTTGGAGGTTGTGCCCTTGAGGC
GTGGCTTCCGGAGCTAACGCGTTAAATCGACCGCCTGGGGAGTACGGCCGCAAGGTTAAA
ACTCAAATGAATTGACGGGGGCCCGCACAAGCGGTGGAGCATGTGGTTTAATTCGATGCA
ACGCGAAGAACCTTACCTACTCTTGACATCCAGAGAATTAGCTAGAGATAGCTGAGTGCC
TTCGGGAACTCTGAGACAGGTGCTGCATGGCTGTCGTCAGCTCGTGTTGTGAAATGTTGG
GTTAAGTCCCGCAACGAGCGCAACCCTTATCCTTTGTTGCCAGCGATTCGGTCGGGAACT
CAAAGGAGACTGCCGGTGATAAACCGGAGGAAGGTGGGGATGACGTCAAGTCATCATGGC
CCTTACGAGTAGGGCTACACACGTGCTACAATGGCGTATACAAAGAGAAGCGACCTCGCG
AGAGCAAGCGGACCTCATAAAGTACGTCGTAGTCCGGATTGGAGTCTGCAACTCGACTCC
ATGAAGTCGGAATCGCTAGTAATCGTAGATCAGAATGCTACGGTGAATACGTTCCCGGGC
CTTGTGCACACCGCCCGTCACACCATGGGAGTGGGTTGCAAAAGAAGTAGGTAGCTTAAC
CTTCGGGAGGGCGCTTACCACTTTGTGATTCATGACTGGGGTGAAGTCTAACAAGGTAAC
C
>URS0000031B62_198804 Buchnera aphidicola str. Sg (Schizaphis graminum) ribonuclease P RNA component
GAGGAAAGTCCGGGCTCCATAGAGCAGGGTGCCAGGTAACACCTGGAAAGCGCAAGCTTA
TGACAAGTGCAACAGAAAAAAAACCACCTTATTTTCTTTTTTTAACTGCAGATAATAGGG
AAAGGGTGAAAAGGTGTGGTAAGAGCACACCGCATAATTGGCAACAATTTATGGCAATGT
AAACTCCACCTGGAGCAAAGCCAAATATAGGTTATTAATATTGCTCGTATTTTAAAAAAC
CTGGGTGGGCTGCTTGAATTAGTAAGTAATTACTAATCTAGATGAATGACTGTTAAAACA
GAACCCGGCTTATAGGTCAACTTC
>URS0000032074_441667 Erwinia soli bacterial SSU rRNA
GCGTAAGCGCACGCAGAGCGGTCTGTTAAGTCAGATGTGAAATCCCCGGGCTTAACCTGG
GAACTGCATTTGAAACTGGCAGGCTTGAGTCTCGTAGAGGGGGGTAGAATTCCAGGTGTA
GCGGTGAAATGCGTAGAGATCTGGAGGAATACCGGTGGCGAAGGCGGCCCCCTGGACGAA
GACTGACGCTCAGGTGCGAAAGCGTGGGGAGCAAACAGGATTAGATACCCTGGTAGTCCA
CGCCGTAAACGATGTCGACTTGGAGGCTGTTTCCTTGAGAAGTGGCTTCCGGAGCTAACG
CGTTAAGTCGACCGCCTGGGGAGTACGGCCGCAAGGTTAAAACTCAAATGAATTGACGGG
GGCCCGCACAAGCGGTGGAGCATGTGGTTTAATTCGATGCAACGCGAAGAACCTTACCTG
GCCTTGACATCCAGAGAACTTAGCAGAGATGCTTTGGTGCCTTCGGGAACTCTGAGACAG
GTGCTGCATGGCTGTCGTCAGCTCGTGTTGTGAAATGTTGGGTTAAGTCCCGCAACGAGC
GCAACCCTTATCCTTTGTTGCCAGCGGGTAATGCCGGGAACTCAAAGGAGACTGCCGGTG
ATAAACCGGAGGAAGGTGGGGATGACGTCAAGTCATCATGGCCCTTACGGCCAGGGCTAC
ACACGTGCTACAATGGCGCATACAAAGAGAAGCGACCTCGCGAGAGCAAGCGGACCTCAT
AAAG
>URS00000320C6_218084 uncultured Pantoea sp. bacterial SSU rRNA
GTCGGACGGTAGCACAGAGGAGTTTGCTTCTTGGGTGACGAGTGGCGGACGGGTGAGTAA
TGTCTGGGGATCTGCCCGATAGAGGGGGATAACCACTGGAAACGGTGGCTAATACCGCAT
AACGTCGCAAGACCAAAGAGGGGGACCTTCGGGCCTCTCACTATCGGATGAACCCAGATG
GGATTAGCTAGTAGGTGAGGTAATGGCCCACCTAGGCGACGATCCCTAGCTGGTCTGAGA
GGATGACCAGCCACACTGGAACTGAGACACGGTCCAGACTCCTACGGGAGGCAGCAGTGG
GGAATATTGCACAATGGGCGCAAGCCTGATGCAGCCATGCCGCGTGTATGAAGAAGGCCT
TCGGGTTGTAAAGTACTTTCAGCGGGGAGGAAGGCGATGCGGTTAATAACCGCGTCGATT
GACGTTACCCGCAGAAGAAGCACCGGCTAACTCCGTGCCAGCAGCCGCGGTAATACGGAG
GGTGCAAGCGTTAATCGGAATTACTGGGCGTAAAGCGCACGCAGGCGGTCTGTTAAGTCA
GATGTGAAATCCCCGGGCTTAACCTGGGAACTGCATTTGAAACTGGCAGGCTTGAGTCTT
GTAGAGGGGGGTAGAATTCCAGGTGTAGCGGTGAATGCGTAGAGATCTGGAGGAATACCG
GTGGCGAAGGCGGCCCCCTGGACAAAGACTGACGCTCAGGTGCGAAAGCGTGGGGAGCAA
ACAGGATTAGATACCCTGGTAGTCCACGCCGTAAACGATGTCGACTTGGAGGTTGTTCCC
TT
>URS0000033263_218084 uncultured Pantoea sp. bacterial SSU rRNA
CTCCTACGGGAGGCAGCAGTGGGGAATATTGCACAATGGGCGCAAGCCTGATGCAGCCAT
GCCGCGTGTATGAAGAAGGCCTTCGGGTTGTAAAGTACTTTCAGCGGGGAGGAAGGCGGT
GAGGTTAATAACCTCATCGATTGACGTTACCCGCAGAAGAAGCACCGGCTAACTCCGTGC
CAGCAGCCGCGGTAATACGGAGGGTGCAAGCGTTAATCGGAATTACTGGGCGTAAAGCGC
ACGCAGGCGGTCTGTCAAGTCGGATGTGAAATCCCCGGGCTCAACCTGGGAACTGCATTC
GAAACTGGCAGGCTAGAGTCTTGTAGAGGGGGGTAGAATTCCAGGTGTAGCGGTGAAATG
CGTAGAGATCTGGAGGAATACCGGTGGCGAAGGCGGCCCCCTGGACAAAGACTGACGCTC
AGGTGCGAAAGCGTGGGGAGCAAACAGGATTAGATACCCTGGTAGTCCACGCCGTAAACG
ATGTCGACTTGGAGGTTGTGCCCTTGAGGCGTGGCTTCCGGAGCTAACGCGTTAAGTCGA
CCGCCTGGGGAGTACGGCCGCAAGGTTAAAACTCAAATGAATTGACGGGGGCCCGCACAA
GCGGTGGAGCATGTGGTTTAATTCGATGCAACGCGAAGAACCTTACCTACTCTTGACATC
CAGAGAACTTTCCAGAGATGGATTGGTGCCTTCGGGAACTCTGAGACAGGTGCTGCATGG
CTGTCGTCAGCTCGTGTTGTGAAATGTTGGGTTAAGTCCCGCAACGAGCGCAACCCTTAT
CCTTTGTTGCCAGCGGTCCGGCCGGGAACTCAAAGGAGACTGCCAGTGATAAACTGGAGG
AAGGTGGGGATGACGTCAAGTCATCATGGCCCTTACGAGTAGGGCTACACACGTGCTACA
ATGGCGCATACAAAGAGAAGCGACCTCGCGAGAGCAAGCGGACCTCATAAAGTGCGTCGT
AGTCCGGATTGGAGTCTGCAACTCGACTCCATGAAGTCGGAATCGCTAGTAATCGTAGAT
CAGAATGCCACGGTGAATACGTTCCCGGGCCTTGTACACACCGCCCGT
>URS0000033398_218084 uncultured Pantoea sp. bacterial SSU rRNA
GCGGTGGAGCATGTGGTTTAATTCGATGCAACGCGAAGAACCTTACCTGGCCTTGACATC
CAGAGAACTTAGCAGAGATGCTTTGGTGCCTTCGGGAACTCTGAGACAGGTGCTGCATGG
CTGTCGTCAGCTCGTGTTGTGAAATGTTGGGTTAAGTCCCGCAACGAGCGCAACCCTTAT
CCTTTGTTGCCAGCGGTTCGGCCGGGAACTCAAAGGAGACTGCCGGTGATAAACCGGAGG
AAGGTGGGGATGACGTCAAGTCATCATGGCCCTTACGGCCAGGGCTACACACGTGCTACA
ATGGCGCATACAAAGAGAAGCGACCTCGCGAGAGCAAGCGGACCTCATAAAGTGCGTCGT
AGTCCGGATTGGAGTCTGCAACTCGACTCCATGAAGTCGGAATCGCTAGTAATCGTAGAT
CAGAATGCTACGGTGAATACGTTCCCGGGCCTTGTACACACCGCCCGTCACACCATGGGA
GTGGGTTGCAAAAGAAGTAGGTAGCTTAACCTTCGGGAGGGCGCTTACCACTTTGTGATT
CATGACTGGGGTGAAGTCGTAACAAGGTAACCAAGGGCGAATTCTG
>URS0000033B1D_2796393 Erwinia sp. TH28 tRNA-Arg
GCACCAGTAGCTCAGCTGGATAGAGTACTGCCCTCCGAAGGCAGGGGTCGTGGGTTCGAA
TCCCGCCTGGTGCACCA
>URS0000033B1D_2796394 Erwinia sp. TH29 tRNA-Arg
GCACCAGTAGCTCAGCTGGATAGAGTACTGCCCTCCGAAGGCAGGGGTCGTGGGTTCGAA
TCCCGCCTGGTGCACCA
>URS0000033B1D_2796443 Erwinia sp. TH79 tRNA-Arg
GCACCAGTAGCTCAGCTGGATAGAGTACTGCCCTCCGAAGGCAGGGGTCGTGGGTTCGAA
TCCCGCCTGGTGCACCA
>URS0000033B51_218084 uncultured Pantoea sp. partial 16S ribosomal RNA
CACGCAGGCGGTCTGTTAAGTCAGATGTGAAATCCCCGGGCTTAACCTGGGAACTGCATT
TGAAACTGGCAGGCTTGAGTCTCGTAGAGGGGGGTAGAATTCCAGGTGTAGCGGTGAAAT
GCGTAGAGATCTGGAGGAATACCGGTGGCGAAGGCGGCCCCCTGGACGATGACTGACGTT
GAGGCTCGAAAGCGTGGGGAGCAAACAGGATTAGATACCCTTGTA
>URS0000034336_549 Pantoea agglomerans partial 5S ribosomal RNA
GGTCCCACCTGACCCCATGCCGAACTCAGAAGTGAAACGCCGTAGCGCCGATGGTAGTGT
GGGGTCTCCCCATGCGAGAGTAGGGAACTGCCAGAC
>URS0000034E75_116024 Pantoea sp. 57916 bacterial SSU rRNA
TCCTGGGTGACGAGCGGCGGACGGGTGAGTAATGTCTGGGAAACTGCCTGATGGAGGGGG
ATAACTACTGGAAACGGTAGCTAATACCGCATAACGTCTTCGGACCAAAGAGGGGGACCT
TCGGGCCTCWTGCCATCAGATGTGCCCAGATGGGATTAGCTAGTAGGTGAGGTAATGGCT
CACCTAGGCGACGATCCCTAGCTGGTCTGAGAGGATGACCAGCCACACTGGAACTGAGAC
ACGGTCCAGACTCCTACGGGAGGCAGCAGTGGGGAATATTGCACAATGGGCGCAAGCCTG
ATGCAGCCATGCCGCGTGTATGAAGAAGGCCTTCGGGTTGTAAAGTACTTTCAGCGAGGA
GGAAGGCATTGTGGTTAATAACCGCAGTGATTGACGTTACTCGCAGAAGAAGCACCGGCT
AACTCCGTGCCAGCAGCCGCGGTAATACGGAGGGTGCAAGCGTTAATCGGAATTACTGGG
CGTAAAGCGCACGCAGGCGGTCTGTCAAGTCGGATGTGAAATCCCCGGGCTCAACCTGGG
AACTGCATTCGAAACTGGCAGGCTAGAGTCTTGTAGAGGGGGGTAGAATTCCAGGTGTAG
CGGTGAAATGCGTAGAGATCTGGAGGAATACCGGTGGCGAAGGCGGCCCCCTGGACAAAG
ACTGACGCTCAGGTGCGAAAGCGTGGGGAGCAAACAGGATTAGATACCCTGGTAGTCCAC
GCCGTAAACGATGTCGACTTGGAGGTTGTTCCCTTGAGGAGTGGCTTCCGGAGCTAACGC
GTTAAGTCGACCGCCTGGGGAGTACGGCCGCAAGGTTAAAACTCAAATGAATTGACGGGG
GCCCGCACAAGCGGTGGAGCATGTGGTTTAATTCGATGCAACGCGAAGAACCTTACCTAC
TCTTGACATCCAGAGAATTTGCTAGAGATAGCTTAGTGCCTTCGGGAACTCTGAGACAGG
TGCTGCATGGCTGTCGTCAGCTCGTGTTGTGAAATGTTGGGTTAAGTCCCGCAACGAGCG
CAACCCTTATCCTTTGTTGCCAGCGGTTCGGCCGGGAACTCAAAGGAGACTGCCAGTGAT
AAACTGGAGGAAGGTGGGGATGACGTCAAGTCATCATGGCCCTTACGAGTAGGGCTACAC
ACGTGCTACAATGGCGCATACAAAGAGAAGCGACCTCGCGAGAGCAAGCGGACCTCATAA
AGTGCGTCGTAGTCCGGATCGGAGTCTGCAACTCGACTCCGTGAAGTCGGAATCGCTAGT
AATCGTAGATCAGAATGCTACGGTGAATACGTTCCCGGGCCTTGTACACACCGCCCGTCA
CACCATGGGAGTGGGTTGCAAAAGAAGTAGGTAGCTTAACCTTCGGRAGGGCGCTTACMA
CTTTGTGATTCATGACTGGGGTGAAGTC
>URS0000035566_1081651 Erwinia sp. OCPSB9 bacterial SSU rRNA
TGTTTAGGGGGGGGAACCTTCCGGGCCTCACACCATCGGATGAATCTCTCACCATGGGAT
TAGCTAGTAGGTGGGGTAATGGCTCACCTAGGCGACGATCCCTAGCTGGTCTGAGAGGAT
GACCAGCCACACTGGAACTGAGACCGGTCCAGACTCCTACGGGAGGCAGCAGTGGCGCGC
AATATTGCACAATGGGCGCAAGCCTGATGCAGCCATGCCGCGTGTATGAAGAATGCCTTC
GGGTTGTAAGGTACTTTCAGCGGGGAGGAAGGGAGTGAGGCTAATAACCTTATTCATTGA
CGTTACCCGCAGAAGAAGCACCGGCTAACTCCGTGCCAGCAGCCGCGGTAATACGTAGGG
GTGCAAGCGTTAATCGGATTTACTGGGGCGTAAAGCGCACGCAGGGCGGTCTGTCAAGTC
GGATTGTGAAATCCCCGGGCTTCAACCCGGGAACTGCATTCGAAACTGGCAGGCTAGAGT
CTCCGTAGAAGGGGGGGTAGAATTCCCTGGTGTAGCGGTGAAATGCGTAGAGAATCCTGG
AGGAATACCGGTGGCGAAGGCGGCCCCCCTGGACCGAAGACTGTACGCTCATGTGCGAAA
AGCGTGGGGGAAGCAAAACAGGGATTAGATACCCTGGTAGTCCACGCCGTAAACGATGTC
GACTTGGAGGCTGTGAGCTTGACTCGTGGCTTCCGGAGCTAACGCGTTAAGTCGACCGCC
TGGGGAGTACGGCCGCAAGGTTAAAACTCAAATGAATTGACGGGGGCCCGCACAAGCGGT
GGAGCATGTGGTTTAATTCGATGCAACGCGAAGAACCTTACCTGGCCTTGACATCCACGG
AATTCTGCAGAGATGCGGAAGTGCCTTCGGGAACCGTGAGACAGGTGCTGCATGGCTGTC
GTCAGCTCGTGTTGTGAAATGTTGGGTTAAGTCCCGCAACGAGCGCAACCCTTATCCTTT
GTTGCCAGCGGTTCGGCCGGGAACTCAAAGGAGACTGCCGGTGATAAACCGGAGGAAGGT
GGGGATGACGTCAAGTCATCATGGCCCTTACGGCCAGGGCTACACACGTGCTACAATGGC
GCATACAAAGAGAAGCGACCTCGCGAGAGCAAGCGGACCTCATAAAGTGCGTCGTAGTCC
GGATCGGAGTCTGCAACTCGACTCCGTGAAGTCGGAATCGCTAGTAATCGTGGATCAGAA
TGCCACGGTGAATACGTTCCCGGGCCTTGTACACACCGCCCGTCACACCATGGGAGTGGG
TTGCAAAAGAAGTAGGTAGCTTAACCTTCGGGAAGGCCGCTTAACCCCACCTGGGATTCA
CTACAG
>URS000003562E_988801 Rosenbergiella nectarea bacterial SSU rRNA
AGTCGAACGGTAACAGGAAGTAGCTTGCTACTTTGCTGACGAGTGGCGGACGGGTGAGTA
ATGTCTGGGGATCTGCCTGATGGAGGGGGATAACTACTGGAAACGGTAGCTAATACCGCA
TAATGTCGCAAGACCAAAGCGGGGGACTTTCGAGCCTCGCACCATCAGATGAACCCAGAT
GGGATTAGCTAGTAGGTAGGGTAATGGCCTACCTAGGCGACGATCCCTAGCTGGTCTGAG
AGGATGACCAGCCACACTGGAACTGAGACACGGTCCAGACTCCTACGGGAGGCAGCAGTG
GGGAATATTGCACAATGGGCGCAAGCCTGATGCAGCCATGCCGCGTGTATGAAGAAGGCC
TTCGGGTTGTAAAGTACTTTCAGTCAGGAGGAAGGGTGTGAAATTAATACTTTCATGCAT
TGACGTTACTGACAGAAGAAGCACCGGCTAACTCCGTGCCAGCAGCCGCGGTAATACGGA
GGGTGCAAGCGTTAATCGGAATTACTGGGCGTAAAGCGCACGCAGGCGGTTTGTTAAGTC
AGATGTGAAATCCCCGGGCTCAACCTGGGAACTGCATTTGAAACTGGCAAGCTTGAGTCT
TGTAGAGGGGGGTAGAATTCCAGGTGTAGCGGTGAAATGCGTAGAGATCTGGAGGAATAC
CGGTGGCGAAGGCGGCCCCCTGGACAAAGACTGACGCTCAGGTGCGAAAGCGTGGGGAGC
AAACAGGATTAGATACCCCTGGTAGTCCACGCCGTAAACGATGTCGACTTGGAGGCTGTT
CCCTTTGAGGAGTGGCTTCCGGAGCTAACGCGTTAAGTCGACCGCCTGGGGAGTACGGCC
GCAAGGTTAAAACTCAAATGAATTGAC
>URS000003570D_218084 uncultured Pantoea sp. partial 23S ribosomal RNA
TGCCAGGGCATCCACCGTGTACGCTTAGTCGCTTAACC
>URS000003570D_553 Pantoea ananatis partial 23S ribosomal RNA
TGCCAGGGCATCCACCGTGTACGCTTAGTCGCTTAACC
>URS000003587B_1144341 Pantoea sp. YR343 RybB RNA
ACTGCTTTTCTTTGAAATCCCCAAATTGTGGAGCCCGCCGGTCACTGACTTGCGGGTTTT
TTTAT
>URS000003587B_1378084 Pantoea sp. GL120224-02 RybB RNA
ACTGCTTTTCTTTGAAATCCCCAAATTGTGGAGCCCGCCGGTCACTGACTTGCGGGTTTT
TTTAT
>URS000003587B_1884370 Pantoea sp. YR512 RybB RNA
ACTGCTTTTCTTTGAAATCCCCAAATTGTGGAGCCCGCCGGTCACTGACTTGCGGGTTTT
TTTAT
>URS000003587B_1884372 Pantoea sp. YR525 RybB RNA
ACTGCTTTTCTTTGAAATCCCCAAATTGTGGAGCCCGCCGGTCACTGACTTGCGGGTTTT
TTTAT
>URS000003587B_2184004 Pantoea sp. AG1095 RybB RNA
ACTGCTTTTCTTTGAAATCCCCAAATTGTGGAGCCCGCCGGTCACTGACTTGCGGGTTTT
TTTAT
>URS0000035D46_549 Pantoea agglomerans bacterial SSU rRNA
GGACTAACATGCAGTCGGACGGTAGCACAGAGGAGCTTGCTCCTTGGGTGACGAGTGGCG
GACGGGTGAGTAATGTCTGGGGATCTGCCCGATAGAGGGGGATAACCACTGGAAACGGTG
GCTAATACCGCATAACGTCGCAAGACCAAAGAGGGGGACCTTCGGGCCTCTCACTATCGG
ATGAACCCAGATGGGATTAGCTAGTAGGCGGGGTAATGGCCCACCTAGGCGACGATCCCT
AGCTGGTCTGAGAGGATGACCAGCCACACTGGAACTGAGACACGGTCCAGACTCCTACGG
GAGGCAGCAGTGGGGAATATTGCACAATGGGCGCAAGCCTGATGCAGCCATGCCGCGTGT
ATGAAGAAGGCCTTCGGGTTGTAAAGTACTTTCAGCGGGGAGGAAGGCGGTGAGGTTAAT
AACCTCGCCGATTGACGTTACCCGCAGAAGAAGCACCGGCTAACTCCGTGCCAGCAGCCG
CGGTAATACGGAGGGTGCAAGCGTTAATCGGAATTACTGGGCGTAAAGCGCACGCAGGCG
GTCTGTTAAGTCAGATGTGAAATCCCCGGGCTTAACCTGGGAACTGCATTTGAAACTGGC
AGGCTTGAGTCTCGTAGAGGGGGGTAGAATTCCAGGTGTAGCGGTGAAATGCGTAGAGAT
CTGGAGGAATACCGGTGGCGAAGCGGCCCCCTGGACGAAGACTGACGCTCAGTGCGAAAG
CGTGGGGAGCAAACAGGATTAGATACC
>URS0000036214_1005995 Tatumella ptyseos ATCC 33301 tRNA-Leu
GCGGGAGTGGCGAAATTGGTAGACGCACCAGATTTAGGTTCTGGCGCCGCAAGGTGTGCG
AGTTCAAGTCTCGCCTCCCGCACCA
>URS0000036214_1027397 Erwinia amylovora ACW56400 tRNA-Leu
GCGGGAGTGGCGAAATTGGTAGACGCACCAGATTTAGGTTCTGGCGCCGCAAGGTGTGCG
AGTTCAAGTCTCGCCTCCCGCACCA
>URS0000036214_1044999 Erwinia tracheiphila PSU-1 tRNA-Leu
GCGGGAGTGGCGAAATTGGTAGACGCACCAGATTTAGGTTCTGGCGCCGCAAGGTGTGCG
AGTTCAAGTCTCGCCTCCCGCACCA
>URS0000036214_1076550 Pantoea rwandensis tRNA-Leu (TAG) (tRNA-Leu-TAG-1-1)
GCGGGAGTGGCGAAATTGGTAGACGCACCAGATTTAGGTTCTGGCGCCGCAAGGTGTGCG
AGTTCAAGTCTCGCCTCCCGCACCA
>URS0000036214_1076551 Pantoea wallisii tRNA-Leu
GCGGGAGTGGCGAAATTGGTAGACGCACCAGATTTAGGTTCTGGCGCCGCAAGGTGTGCG
AGTTCAAGTCTCGCCTCCCGCACCA
>URS0000036214_1095774 Pantoea ananatis PA13 tRNA-Leu (TAG) (tRNA-Leu-TAG-1-1)
GCGGGAGTGGCGAAATTGGTAGACGCACCAGATTTAGGTTCTGGCGCCGCAAGGTGTGCG
AGTTCAAGTCTCGCCTCCCGCACCA
>URS0000036214_1123863 Pantoea ananatis LMG 5342 tRNA-Leu (TAG) (tRNA-Leu-TAG-1-1)
GCGGGAGTGGCGAAATTGGTAGACGCACCAGATTTAGGTTCTGGCGCCGCAAGGTGTGCG
AGTTCAAGTCTCGCCTCCCGCACCA
>URS0000036214_1161919 Erwinia piriflorinigrans CFBP 5888 tRNA-Leu
GCGGGAGTGGCGAAATTGGTAGACGCACCAGATTTAGGTTCTGGCGCCGCAAGGTGTGCG
AGTTCAAGTCTCGCCTCCCGCACCA
>URS0000036214_1219359 Erwinia amylovora NBRC 12687 tRNA-Leu
GCGGGAGTGGCGAAATTGGTAGACGCACCAGATTTAGGTTCTGGCGCCGCAAGGTGTGCG
AGTTCAAGTCTCGCCTCCCGCACCA
>URS0000036214_1255303 Erwinia amylovora Ea356 tRNA-Leu
GCGGGAGTGGCGAAATTGGTAGACGCACCAGATTTAGGTTCTGGCGCCGCAAGGTGTGCG
AGTTCAAGTCTCGCCTCCCGCACCA
>URS0000036214_1255304 Erwinia amylovora Ea266 tRNA-Leu
GCGGGAGTGGCGAAATTGGTAGACGCACCAGATTTAGGTTCTGGCGCCGCAAGGTGTGCG
AGTTCAAGTCTCGCCTCCCGCACCA
>URS0000036214_1255305 Erwinia amylovora CFBP 2585 tRNA-Leu
GCGGGAGTGGCGAAATTGGTAGACGCACCAGATTTAGGTTCTGGCGCCGCAAGGTGTGCG
AGTTCAAGTCTCGCCTCCCGCACCA
>URS0000036214_1255306 Erwinia amylovora 01SFR-BO tRNA-Leu
GCGGGAGTGGCGAAATTGGTAGACGCACCAGATTTAGGTTCTGGCGCCGCAAGGTGTGCG
AGTTCAAGTCTCGCCTCCCGCACCA
>URS0000036214_1255307 Erwinia amylovora CFBP 1232 tRNA-Leu
GCGGGAGTGGCGAAATTGGTAGACGCACCAGATTTAGGTTCTGGCGCCGCAAGGTGTGCG
AGTTCAAGTCTCGCCTCCCGCACCA
>URS0000036214_1255308 Erwinia amylovora UPN527 tRNA-Leu
GCGGGAGTGGCGAAATTGGTAGACGCACCAGATTTAGGTTCTGGCGCCGCAAGGTGTGCG
AGTTCAAGTCTCGCCTCCCGCACCA
>URS0000036214_1255309 Erwinia amylovora Ea644 tRNA-Leu
GCGGGAGTGGCGAAATTGGTAGACGCACCAGATTTAGGTTCTGGCGCCGCAAGGTGTGCG
AGTTCAAGTCTCGCCTCCCGCACCA
>URS0000036214_1255310 Erwinia amylovora MR1 tRNA-Leu
GCGGGAGTGGCGAAATTGGTAGACGCACCAGATTTAGGTTCTGGCGCCGCAAGGTGTGCG
AGTTCAAGTCTCGCCTCCCGCACCA
>URS0000036214_1332072 Pantoea agglomerans Tx10 tRNA-Leu
GCGGGAGTGGCGAAATTGGTAGACGCACCAGATTTAGGTTCTGGCGCCGCAAGGTGTGCG
AGTTCAAGTCTCGCCTCCCGCACCA
>URS0000036214_1332074 Pantoea ananatis BRT175 tRNA-Leu
GCGGGAGTGGCGAAATTGGTAGACGCACCAGATTTAGGTTCTGGCGCCGCAAGGTGTGCG
AGTTCAAGTCTCGCCTCCCGCACCA
>URS0000036214_1343867 Pantoea sp. BRM17 tRNA-Leu
GCGGGAGTGGCGAAATTGGTAGACGCACCAGATTTAGGTTCTGGCGCCGCAAGGTGTGCG
AGTTCAAGTCTCGCCTCCCGCACCA
>URS0000036214_1358411 Pantoea dispersa EGD-AAK13 tRNA-Leu
GCGGGAGTGGCGAAATTGGTAGACGCACCAGATTTAGGTTCTGGCGCCGCAAGGTGTGCG
AGTTCAAGTCTCGCCTCCCGCACCA
>URS0000036214_1378084 Pantoea sp. GL120224-02 tRNA_Leu_TAG
GCGGGAGTGGCGAAATTGGTAGACGCACCAGATTTAGGTTCTGGCGCCGCAAGGTGTGCG
AGTTCAAGTCTCGCCTCCCGCACCA
>URS0000036214_1408177 Pantoea agglomerans Eh318 tRNA-Leu
GCGGGAGTGGCGAAATTGGTAGACGCACCAGATTTAGGTTCTGGCGCCGCAAGGTGTGCG
AGTTCAAGTCTCGCCTCCCGCACCA
>URS0000036214_1440057 Pantoea dispersa 625 tRNA-Leu
GCGGGAGTGGCGAAATTGGTAGACGCACCAGATTTAGGTTCTGGCGCCGCAAGGTGTGCG
AGTTCAAGTCTCGCCTCCCGCACCA
>URS0000036214_1440767 Pantoea calida B021323 (Mixta calida B021323) tRNA-Leu
GCGGGAGTGGCGAAATTGGTAGACGCACCAGATTTAGGTTCTGGCGCCGCAAGGTGTGCG
AGTTCAAGTCTCGCCTCCCGCACCA
>URS0000036214_1458355 Mixta theicola tRNA-Leu
GCGGGAGTGGCGAAATTGGTAGACGCACCAGATTTAGGTTCTGGCGCCGCAAGGTGTGCG
AGTTCAAGTCTCGCCTCCCGCACCA
>URS0000036214_1465635 Pantoea coffeiphila tRNA-Leu
GCGGGAGTGGCGAAATTGGTAGACGCACCAGATTTAGGTTCTGGCGCCGCAAGGTGTGCG
AGTTCAAGTCTCGCCTCCCGCACCA
>URS0000036214_1484157 Pantoea sp. PSNIH2 tRNA-Leu (TAG) (tRNA-Leu-TAG-1-1)
GCGGGAGTGGCGAAATTGGTAGACGCACCAGATTTAGGTTCTGGCGCCGCAAGGTGTGCG
AGTTCAAGTCTCGCCTCCCGCACCA
>URS0000036214_1484158 Pantoea sp. PSNIH1 tRNA-Leu (TAG) (tRNA-Leu-TAG-1-1)
GCGGGAGTGGCGAAATTGGTAGACGCACCAGATTTAGGTTCTGGCGCCGCAAGGTGTGCG
AGTTCAAGTCTCGCCTCCCGCACCA
>URS0000036214_1490476 Pantoea sp. LMG 27579 tRNA-Leu
GCGGGAGTGGCGAAATTGGTAGACGCACCAGATTTAGGTTCTGGCGCCGCAAGGTGTGCG
AGTTCAAGTCTCGCCTCCCGCACCA
>URS0000036214_1560201 Erwinia iniecta tRNA-Leu
GCGGGAGTGGCGAAATTGGTAGACGCACCAGATTTAGGTTCTGGCGCCGCAAGGTGTGCG
AGTTCAAGTCTCGCCTCCCGCACCA
>URS0000036214_1561024 Erwinia sp. B116 tRNA-Leu
GCGGGAGTGGCGAAATTGGTAGACGCACCAGATTTAGGTTCTGGCGCCGCAAGGTGTGCG
AGTTCAAGTCTCGCCTCCCGCACCA
>URS0000036214_1615494 Mixta intestinalis tRNA-Leu
GCGGGAGTGGCGAAATTGGTAGACGCACCAGATTTAGGTTCTGGCGCCGCAAGGTGTGCG
AGTTCAAGTCTCGCCTCCCGCACCA
>URS0000036214_1619313 Erwinia gerundensis tRNA-Leu
GCGGGAGTGGCGAAATTGGTAGACGCACCAGATTTAGGTTCTGGCGCCGCAAGGTGTGCG
AGTTCAAGTCTCGCCTCCCGCACCA
>URS0000036214_1628190 Pantoea sp. BL1 tRNA-Leu
GCGGGAGTGGCGAAATTGGTAGACGCACCAGATTTAGGTTCTGGCGCCGCAAGGTGTGCG
AGTTCAAGTCTCGCCTCCCGCACCA
>URS0000036214_1628192 Pantoea sp. SM3 tRNA-Leu
GCGGGAGTGGCGAAATTGGTAGACGCACCAGATTTAGGTTCTGGCGCCGCAAGGTGTGCG
AGTTCAAGTCTCGCCTCCCGCACCA
>URS0000036214_1628855 bacteria symbiont BFo1 of Frankliniella occidentalis tRNA-Leu
GCGGGAGTGGCGAAATTGGTAGACGCACCAGATTTAGGTTCTGGCGCCGCAAGGTGTGCG
AGTTCAAGTCTCGCCTCCCGCACCA
>URS0000036214_1683696 Pantoea sp. EKM103V tRNA-Leu
GCGGGAGTGGCGAAATTGGTAGACGCACCAGATTTAGGTTCTGGCGCCGCAAGGTGTGCG
AGTTCAAGTCTCGCCTCCCGCACCA
>URS0000036214_1690502 Pantoea sp. CFSAN033090 tRNA-Leu
GCGGGAGTGGCGAAATTGGTAGACGCACCAGATTTAGGTTCTGGCGCCGCAAGGTGTGCG
AGTTCAAGTCTCGCCTCCCGCACCA
>URS0000036214_1736225 Erwinia sp. Leaf53 tRNA-Leu
GCGGGAGTGGCGAAATTGGTAGACGCACCAGATTTAGGTTCTGGCGCCGCAAGGTGTGCG
AGTTCAAGTCTCGCCTCCCGCACCA
>URS0000036214_1758190 Pantoea sp. PSNIH3 tRNA-Leu
GCGGGAGTGGCGAAATTGGTAGACGCACCAGATTTAGGTTCTGGCGCCGCAAGGTGTGCG
AGTTCAAGTCTCGCCTCCCGCACCA
>URS0000036214_1758191 Pantoea sp. PSNIH4 tRNA-Leu
GCGGGAGTGGCGAAATTGGTAGACGCACCAGATTTAGGTTCTGGCGCCGCAAGGTGTGCG
AGTTCAAGTCTCGCCTCCCGCACCA
>URS0000036214_1758192 Pantoea sp. PSNIH5 tRNA-Leu
GCGGGAGTGGCGAAATTGGTAGACGCACCAGATTTAGGTTCTGGCGCCGCAAGGTGTGCG
AGTTCAAGTCTCGCCTCCCGCACCA
>URS0000036214_182337 Erwinia billingiae transfer RNA-Leu
GCGGGAGTGGCGAAATTGGTAGACGCACCAGATTTAGGTTCTGGCGCCGCAAGGTGTGCG
AGTTCAAGTCTCGCCTCCCGCACCA
>URS0000036214_1835724 Pantoea sp. OXWO6B1 tRNA-Leu
GCGGGAGTGGCGAAATTGGTAGACGCACCAGATTTAGGTTCTGGCGCCGCAAGGTGTGCG
AGTTCAAGTCTCGCCTCCCGCACCA
>URS0000036214_1869313 Pantoea sp. RIT388 tRNA-Leu
GCGGGAGTGGCGAAATTGGTAGACGCACCAGATTTAGGTTCTGGCGCCGCAAGGTGTGCG
AGTTCAAGTCTCGCCTCCCGCACCA
>URS0000036214_1890373 Pantoea sp. Ae16 tRNA-Leu
GCGGGAGTGGCGAAATTGGTAGACGCACCAGATTTAGGTTCTGGCGCCGCAAGGTGTGCG
AGTTCAAGTCTCGCCTCCCGCACCA
>URS0000036214_1891675 Pantoea alhagi tRNA-Leu
GCGGGAGTGGCGAAATTGGTAGACGCACCAGATTTAGGTTCTGGCGCCGCAAGGTGTGCG
AGTTCAAGTCTCGCCTCCCGCACCA
>URS0000036214_1912096 Erwinia sp. OLSSP12 tRNA-Leu
GCGGGAGTGGCGAAATTGGTAGACGCACCAGATTTAGGTTCTGGCGCCGCAAGGTGTGCG
AGTTCAAGTCTCGCCTCCCGCACCA
>URS0000036214_1912594 Erwinia sp. OLCASP19 tRNA-Leu
GCGGGAGTGGCGAAATTGGTAGACGCACCAGATTTAGGTTCTGGCGCCGCAAGGTGTGCG
AGTTCAAGTCTCGCCTCCCGCACCA
>URS0000036214_1912595 Erwinia sp. OLMTSP26 tRNA-Leu
GCGGGAGTGGCGAAATTGGTAGACGCACCAGATTTAGGTTCTGGCGCCGCAAGGTGTGCG
AGTTCAAGTCTCGCCTCCCGCACCA
>URS0000036214_1912596 Erwinia sp. OLMDSP33 tRNA-Leu
GCGGGAGTGGCGAAATTGGTAGACGCACCAGATTTAGGTTCTGGCGCCGCAAGGTGTGCG
AGTTCAAGTCTCGCCTCCCGCACCA
>URS0000036214_1912857 Erwinia sp. OLTSP20 tRNA-Leu
GCGGGAGTGGCGAAATTGGTAGACGCACCAGATTTAGGTTCTGGCGCCGCAAGGTGTGCG
AGTTCAAGTCTCGCCTCCCGCACCA
>URS0000036214_1912858 Erwinia sp. OLFS4 tRNA-Leu
GCGGGAGTGGCGAAATTGGTAGACGCACCAGATTTAGGTTCTGGCGCCGCAAGGTGTGCG
AGTTCAAGTCTCGCCTCCCGCACCA
>URS0000036214_1926881 Izhakiella australiensis tRNA-Leu
GCGGGAGTGGCGAAATTGGTAGACGCACCAGATTTAGGTTCTGGCGCCGCAAGGTGTGCG
AGTTCAAGTCTCGCCTCCCGCACCA
>URS0000036214_1928656 Erwinia sp. OLMDLW33 tRNA-Leu
GCGGGAGTGGCGAAATTGGTAGACGCACCAGATTTAGGTTCTGGCGCCGCAAGGTGTGCG
AGTTCAAGTCTCGCCTCCCGCACCA
>URS0000036214_1933285 Erwinia sp. OAMSP11 tRNA-Leu
GCGGGAGTGGCGAAATTGGTAGACGCACCAGATTTAGGTTCTGGCGCCGCAAGGTGTGCG
AGTTCAAGTCTCGCCTCCCGCACCA
>URS0000036214_1964541 Pantoea latae tRNA-Leu
GCGGGAGTGGCGAAATTGGTAGACGCACCAGATTTAGGTTCTGGCGCCGCAAGGTGTGCG
AGTTCAAGTCTCGCCTCCCGCACCA
>URS0000036214_1975707 Pantoea sp. FDAARGOS_194 tRNA-Leu
GCGGGAGTGGCGAAATTGGTAGACGCACCAGATTTAGGTTCTGGCGCCGCAAGGTGTGCG
AGTTCAAGTCTCGCCTCCCGCACCA
>URS0000036214_1990688 Pantoea sp. AV62 tRNA-Leu
GCGGGAGTGGCGAAATTGGTAGACGCACCAGATTTAGGTTCTGGCGCCGCAAGGTGTGCG
AGTTCAAGTCTCGCCTCCCGCACCA
>URS0000036214_2003658 Pantoea sp. VS1 tRNA-Leu
GCGGGAGTGGCGAAATTGGTAGACGCACCAGATTTAGGTTCTGGCGCCGCAAGGTGTGCG
AGTTCAAGTCTCGCCTCCCGCACCA
>URS0000036214_2008894 Pantoea sp. AMG 501 tRNA-Leu
GCGGGAGTGGCGAAATTGGTAGACGCACCAGATTTAGGTTCTGGCGCCGCAAGGTGTGCG
AGTTCAAGTCTCGCCTCCCGCACCA
>URS0000036214_2022746 Erwinia sp. 198 tRNA-Leu
GCGGGAGTGGCGAAATTGGTAGACGCACCAGATTTAGGTTCTGGCGCCGCAAGGTGTGCG
AGTTCAAGTCTCGCCTCCCGCACCA
>URS0000036214_2027922 Pantoea sp. ARC607 tRNA-Leu
GCGGGAGTGGCGAAATTGGTAGACGCACCAGATTTAGGTTCTGGCGCCGCAAGGTGTGCG
AGTTCAAGTCTCGCCTCCCGCACCA
>URS0000036214_2027923 Pantoea sp. ARC270 tRNA-Leu
GCGGGAGTGGCGAAATTGGTAGACGCACCAGATTTAGGTTCTGGCGCCGCAAGGTGTGCG
AGTTCAAGTCTCGCCTCCCGCACCA
>URS0000036214_2052056 Pantoea sp. MSR2 tRNA-Leu
GCGGGAGTGGCGAAATTGGTAGACGCACCAGATTTAGGTTCTGGCGCCGCAAGGTGTGCG
AGTTCAAGTCTCGCCTCCCGCACCA
>URS0000036214_2071682 Pantoea sp. ICBG 1758 tRNA-Leu
GCGGGAGTGGCGAAATTGGTAGACGCACCAGATTTAGGTTCTGGCGCCGCAAGGTGTGCG
AGTTCAAGTCTCGCCTCCCGCACCA
>URS0000036214_2071683 Pantoea sp. ICBG 985 tRNA-Leu
GCGGGAGTGGCGAAATTGGTAGACGCACCAGATTTAGGTTCTGGCGCCGCAAGGTGTGCG
AGTTCAAGTCTCGCCTCCCGCACCA
>URS0000036214_2071684 Pantoea sp. ICBG 828 tRNA-Leu
GCGGGAGTGGCGAAATTGGTAGACGCACCAGATTTAGGTTCTGGCGCCGCAAGGTGTGCG
AGTTCAAGTCTCGCCTCCCGCACCA
>URS0000036214_2080494 Pantoea sp. PSNIH6 tRNA-Leu
GCGGGAGTGGCGAAATTGGTAGACGCACCAGATTTAGGTTCTGGCGCCGCAAGGTGTGCG
AGTTCAAGTCTCGCCTCCCGCACCA
>URS0000036214_215689 Erwinia sp. Ejp617 tRNA-Leu (TAG) (tRNA-Leu-TAG-1-1)
GCGGGAGTGGCGAAATTGGTAGACGCACCAGATTTAGGTTCTGGCGCCGCAAGGTGTGCG
AGTTCAAGTCTCGCCTCCCGCACCA
>URS0000036214_2202162 Pantoea sp. RIT 413 tRNA-Leu
GCGGGAGTGGCGAAATTGGTAGACGCACCAGATTTAGGTTCTGGCGCCGCAAGGTGTGCG
AGTTCAAGTCTCGCCTCCCGCACCA
>URS0000036214_221276 [Curtobacterium] plantarum tRNA-Leu
GCGGGAGTGGCGAAATTGGTAGACGCACCAGATTTAGGTTCTGGCGCCGCAAGGTGTGCG
AGTTCAAGTCTCGCCTCCCGCACCA
>URS0000036214_2259618 Pantoea sp. 3_1284 tRNA-Leu
GCGGGAGTGGCGAAATTGGTAGACGCACCAGATTTAGGTTCTGGCGCCGCAAGGTGTGCG
AGTTCAAGTCTCGCCTCCCGCACCA
>URS0000036214_2364647 Erwiniaceae bacterium IIIF1SW-P2 tRNA-Leu
GCGGGAGTGGCGAAATTGGTAGACGCACCAGATTTAGGTTCTGGCGCCGCAAGGTGTGCG
AGTTCAAGTCTCGCCTCCCGCACCA
>URS0000036214_2497684 Pantoea sp. YU22 tRNA-Leu
GCGGGAGTGGCGAAATTGGTAGACGCACCAGATTTAGGTTCTGGCGCCGCAAGGTGTGCG
AGTTCAAGTCTCGCCTCCCGCACCA
>URS0000036214_2507583 Pantoea sp. R102 tRNA-Leu
GCGGGAGTGGCGAAATTGGTAGACGCACCAGATTTAGGTTCTGGCGCCGCAAGGTGTGCG
AGTTCAAGTCTCGCCTCCCGCACCA
>URS0000036214_2547962 Erwinia sp. QL-Z3 tRNA-Leu
GCGGGAGTGGCGAAATTGGTAGACGCACCAGATTTAGGTTCTGGCGCCGCAAGGTGTGCG
AGTTCAAGTCTCGCCTCCCGCACCA
>URS0000036214_2562439 Mixta sp. BIT-26 tRNA-Leu
GCGGGAGTGGCGAAATTGGTAGACGCACCAGATTTAGGTTCTGGCGCCGCAAGGTGTGCG
AGTTCAAGTCTCGCCTCCCGCACCA
>URS0000036214_2576757 Pantoea sp. Taur tRNA-Leu
GCGGGAGTGGCGAAATTGGTAGACGCACCAGATTTAGGTTCTGGCGCCGCAAGGTGTGCG
AGTTCAAGTCTCGCCTCCCGCACCA
>URS0000036214_2576761 Pantoea sp. Seng tRNA-Leu
GCGGGAGTGGCGAAATTGGTAGACGCACCAGATTTAGGTTCTGGCGCCGCAAGGTGTGCG
AGTTCAAGTCTCGCCTCCCGCACCA
>URS0000036214_2587025 Pantoea sp. AlfR4 tRNA-Leu
GCGGGAGTGGCGAAATTGGTAGACGCACCAGATTTAGGTTCTGGCGCCGCAAGGTGTGCG
AGTTCAAGTCTCGCCTCCCGCACCA
>URS0000036214_2587026 Pantoea sp. AlfR5 tRNA-Leu
GCGGGAGTGGCGAAATTGGTAGACGCACCAGATTTAGGTTCTGGCGCCGCAAGGTGTGCG
AGTTCAAGTCTCGCCTCCCGCACCA
>URS0000036214_2597519 Pantoea sp. paga tRNA-Leu
GCGGGAGTGGCGAAATTGGTAGACGCACCAGATTTAGGTTCTGGCGCCGCAAGGTGTGCG
AGTTCAAGTCTCGCCTCCCGCACCA
>URS0000036214_2601249 Pantoea sp. Pent (symbiont metagenome) tRNA-Leu
GCGGGAGTGGCGAAATTGGTAGACGCACCAGATTTAGGTTCTGGCGCCGCAAGGTGTGCG
AGTTCAAGTCTCGCCTCCCGCACCA
>URS0000036214_2601250 Pantoea sp. Morm (symbiont metagenome) tRNA-Leu
GCGGGAGTGGCGAAATTGGTAGACGCACCAGATTTAGGTTCTGGCGCCGCAAGGTGTGCG
AGTTCAAGTCTCGCCTCCCGCACCA
>URS0000036214_2608006 Pantoea sp. B_10 tRNA-Leu
GCGGGAGTGGCGAAATTGGTAGACGCACCAGATTTAGGTTCTGGCGCCGCAAGGTGTGCG
AGTTCAAGTCTCGCCTCCCGCACCA
>URS0000036214_2608007 Pantoea sp. B_2 tRNA-Leu
GCGGGAGTGGCGAAATTGGTAGACGCACCAGATTTAGGTTCTGGCGCCGCAAGGTGTGCG
AGTTCAAGTCTCGCCTCCCGCACCA
>URS0000036214_2608008 Pantoea sp. B_8 tRNA-Leu
GCGGGAGTGGCGAAATTGGTAGACGCACCAGATTTAGGTTCTGGCGCCGCAAGGTGTGCG
AGTTCAAGTCTCGCCTCCCGCACCA
>URS0000036214_2608009 Pantoea sp. B_9 tRNA-Leu
GCGGGAGTGGCGAAATTGGTAGACGCACCAGATTTAGGTTCTGGCGCCGCAAGGTGTGCG
AGTTCAAGTCTCGCCTCCCGCACCA
>URS0000036214_2608010 Pantoea sp. Bo_10 tRNA-Leu
GCGGGAGTGGCGAAATTGGTAGACGCACCAGATTTAGGTTCTGGCGCCGCAAGGTGTGCG
AGTTCAAGTCTCGCCTCCCGCACCA
>URS0000036214_2608011 Pantoea sp. Bo_11 tRNA-Leu
GCGGGAGTGGCGAAATTGGTAGACGCACCAGATTTAGGTTCTGGCGCCGCAAGGTGTGCG
AGTTCAAGTCTCGCCTCCCGCACCA
>URS0000036214_2608012 Pantoea sp. Bo_13 tRNA-Leu
GCGGGAGTGGCGAAATTGGTAGACGCACCAGATTTAGGTTCTGGCGCCGCAAGGTGTGCG
AGTTCAAGTCTCGCCTCCCGCACCA
>URS0000036214_2608013 Pantoea sp. Bo_14 tRNA-Leu
GCGGGAGTGGCGAAATTGGTAGACGCACCAGATTTAGGTTCTGGCGCCGCAAGGTGTGCG
AGTTCAAGTCTCGCCTCCCGCACCA
>URS0000036214_2608014 Pantoea sp. Bo_19 tRNA-Leu
GCGGGAGTGGCGAAATTGGTAGACGCACCAGATTTAGGTTCTGGCGCCGCAAGGTGTGCG
AGTTCAAGTCTCGCCTCCCGCACCA
>URS0000036214_2608015 Pantoea sp. Bo_2 tRNA-Leu
GCGGGAGTGGCGAAATTGGTAGACGCACCAGATTTAGGTTCTGGCGCCGCAAGGTGTGCG
AGTTCAAGTCTCGCCTCCCGCACCA
>URS0000036214_2608016 Pantoea sp. Bo_21 tRNA-Leu
GCGGGAGTGGCGAAATTGGTAGACGCACCAGATTTAGGTTCTGGCGCCGCAAGGTGTGCG
AGTTCAAGTCTCGCCTCCCGCACCA
>URS0000036214_2608017 Pantoea sp. Bo_3 tRNA-Leu
GCGGGAGTGGCGAAATTGGTAGACGCACCAGATTTAGGTTCTGGCGCCGCAAGGTGTGCG
AGTTCAAGTCTCGCCTCCCGCACCA
>URS0000036214_2608018 Pantoea sp. Bo_34a tRNA-Leu
GCGGGAGTGGCGAAATTGGTAGACGCACCAGATTTAGGTTCTGGCGCCGCAAGGTGTGCG
AGTTCAAGTCTCGCCTCCCGCACCA
>URS0000036214_2608019 Pantoea sp. Bo_39 tRNA-Leu
GCGGGAGTGGCGAAATTGGTAGACGCACCAGATTTAGGTTCTGGCGCCGCAAGGTGTGCG
AGTTCAAGTCTCGCCTCCCGCACCA
>URS0000036214_2608020 Pantoea sp. Bo_40 tRNA-Leu
GCGGGAGTGGCGAAATTGGTAGACGCACCAGATTTAGGTTCTGGCGCCGCAAGGTGTGCG
AGTTCAAGTCTCGCCTCCCGCACCA
>URS0000036214_2608021 Pantoea sp. Bo_46 tRNA-Leu
GCGGGAGTGGCGAAATTGGTAGACGCACCAGATTTAGGTTCTGGCGCCGCAAGGTGTGCG
AGTTCAAGTCTCGCCTCCCGCACCA
>URS0000036214_2608022 Pantoea sp. Bo_5 tRNA-Leu
GCGGGAGTGGCGAAATTGGTAGACGCACCAGATTTAGGTTCTGGCGCCGCAAGGTGTGCG
AGTTCAAGTCTCGCCTCCCGCACCA
>URS0000036214_2608023 Pantoea sp. Bo_7 tRNA-Leu
GCGGGAGTGGCGAAATTGGTAGACGCACCAGATTTAGGTTCTGGCGCCGCAAGGTGTGCG
AGTTCAAGTCTCGCCTCCCGCACCA
>URS0000036214_2608024 Pantoea sp. FN_2b tRNA-Leu
GCGGGAGTGGCGAAATTGGTAGACGCACCAGATTTAGGTTCTGGCGCCGCAAGGTGTGCG
AGTTCAAGTCTCGCCTCCCGCACCA
>URS0000036214_2608025 Pantoea sp. F_11 tRNA-Leu
GCGGGAGTGGCGAAATTGGTAGACGCACCAGATTTAGGTTCTGGCGCCGCAAGGTGTGCG
AGTTCAAGTCTCGCCTCCCGCACCA
>URS0000036214_2608026 Pantoea sp. F_12 tRNA-Leu
GCGGGAGTGGCGAAATTGGTAGACGCACCAGATTTAGGTTCTGGCGCCGCAAGGTGTGCG
AGTTCAAGTCTCGCCTCCCGCACCA
>URS0000036214_2608027 Pantoea sp. F_14 tRNA-Leu
GCGGGAGTGGCGAAATTGGTAGACGCACCAGATTTAGGTTCTGGCGCCGCAAGGTGTGCG
AGTTCAAGTCTCGCCTCCCGCACCA
>URS0000036214_2608028 Pantoea sp. F_15 tRNA-Leu
GCGGGAGTGGCGAAATTGGTAGACGCACCAGATTTAGGTTCTGGCGCCGCAAGGTGTGCG
AGTTCAAGTCTCGCCTCCCGCACCA
>URS0000036214_2608029 Pantoea sp. F_16 tRNA-Leu
GCGGGAGTGGCGAAATTGGTAGACGCACCAGATTTAGGTTCTGGCGCCGCAAGGTGTGCG
AGTTCAAGTCTCGCCTCCCGCACCA
>URS0000036214_2608030 Pantoea sp. F_17 tRNA-Leu
GCGGGAGTGGCGAAATTGGTAGACGCACCAGATTTAGGTTCTGGCGCCGCAAGGTGTGCG
AGTTCAAGTCTCGCCTCCCGCACCA
>URS0000036214_2608031 Pantoea sp. F_18 tRNA-Leu
GCGGGAGTGGCGAAATTGGTAGACGCACCAGATTTAGGTTCTGGCGCCGCAAGGTGTGCG
AGTTCAAGTCTCGCCTCCCGCACCA
>URS0000036214_2608032 Pantoea sp. F_5 tRNA-Leu
GCGGGAGTGGCGAAATTGGTAGACGCACCAGATTTAGGTTCTGGCGCCGCAAGGTGTGCG
AGTTCAAGTCTCGCCTCCCGCACCA
>URS0000036214_2608033 Pantoea sp. F_7 tRNA-Leu
GCGGGAGTGGCGAAATTGGTAGACGCACCAGATTTAGGTTCTGGCGCCGCAAGGTGTGCG
AGTTCAAGTCTCGCCTCCCGCACCA
>URS0000036214_2608034 Pantoea sp. M_1 tRNA-Leu
GCGGGAGTGGCGAAATTGGTAGACGCACCAGATTTAGGTTCTGGCGCCGCAAGGTGTGCG
AGTTCAAGTCTCGCCTCCCGCACCA
>URS0000036214_2608035 Pantoea sp. M_10 tRNA-Leu
GCGGGAGTGGCGAAATTGGTAGACGCACCAGATTTAGGTTCTGGCGCCGCAAGGTGTGCG
AGTTCAAGTCTCGCCTCCCGCACCA
>URS0000036214_2608036 Pantoea sp. M_3 tRNA-Leu
GCGGGAGTGGCGAAATTGGTAGACGCACCAGATTTAGGTTCTGGCGCCGCAAGGTGTGCG
AGTTCAAGTCTCGCCTCCCGCACCA
>URS0000036214_2608038 Pantoea sp. M_5 tRNA-Leu
GCGGGAGTGGCGAAATTGGTAGACGCACCAGATTTAGGTTCTGGCGCCGCAAGGTGTGCG
AGTTCAAGTCTCGCCTCCCGCACCA
>URS0000036214_2608039 Pantoea sp. M_6 tRNA-Leu
GCGGGAGTGGCGAAATTGGTAGACGCACCAGATTTAGGTTCTGGCGCCGCAAGGTGTGCG
AGTTCAAGTCTCGCCTCCCGCACCA
>URS0000036214_2608040 Pantoea sp. M_8 tRNA-Leu
GCGGGAGTGGCGAAATTGGTAGACGCACCAGATTTAGGTTCTGGCGCCGCAAGGTGTGCG
AGTTCAAGTCTCGCCTCCCGCACCA
>URS0000036214_2608041 Pantoea sp. M_9 tRNA-Leu
GCGGGAGTGGCGAAATTGGTAGACGCACCAGATTTAGGTTCTGGCGCCGCAAGGTGTGCG
AGTTCAAGTCTCGCCTCCCGCACCA
>URS0000036214_2608042 Pantoea sp. VH_16 tRNA-Leu
GCGGGAGTGGCGAAATTGGTAGACGCACCAGATTTAGGTTCTGGCGCCGCAAGGTGTGCG
AGTTCAAGTCTCGCCTCCCGCACCA
>URS0000036214_2608043 Pantoea sp. VH_18 tRNA-Leu
GCGGGAGTGGCGAAATTGGTAGACGCACCAGATTTAGGTTCTGGCGCCGCAAGGTGTGCG
AGTTCAAGTCTCGCCTCCCGCACCA
>URS0000036214_2608045 Pantoea sp. VH_25 tRNA-Leu
GCGGGAGTGGCGAAATTGGTAGACGCACCAGATTTAGGTTCTGGCGCCGCAAGGTGTGCG
AGTTCAAGTCTCGCCTCCCGCACCA
>URS0000036214_2608046 Pantoea sp. VH_3 tRNA-Leu
GCGGGAGTGGCGAAATTGGTAGACGCACCAGATTTAGGTTCTGGCGCCGCAAGGTGTGCG
AGTTCAAGTCTCGCCTCCCGCACCA
>URS0000036214_2608047 Pantoea sp. VH_4 tRNA-Leu
GCGGGAGTGGCGAAATTGGTAGACGCACCAGATTTAGGTTCTGGCGCCGCAAGGTGTGCG
AGTTCAAGTCTCGCCTCCCGCACCA
>URS0000036214_2608048 Pantoea sp. VH_8 tRNA-Leu
GCGGGAGTGGCGAAATTGGTAGACGCACCAGATTTAGGTTCTGGCGCCGCAAGGTGTGCG
AGTTCAAGTCTCGCCTCCCGCACCA
>URS0000036214_2608356 Pantoea sp. Acro-807 tRNA-Leu
GCGGGAGTGGCGAAATTGGTAGACGCACCAGATTTAGGTTCTGGCGCCGCAAGGTGTGCG
AGTTCAAGTCTCGCCTCCCGCACCA
>URS0000036214_2653160 Pantoea sp. 111 tRNA-Leu
GCGGGAGTGGCGAAATTGGTAGACGCACCAGATTTAGGTTCTGGCGCCGCAAGGTGTGCG
AGTTCAAGTCTCGCCTCCCGCACCA
>URS0000036214_2665162 Erwinia sp. CPCC 100877 tRNA-Leu
GCGGGAGTGGCGAAATTGGTAGACGCACCAGATTTAGGTTCTGGCGCCGCAAGGTGTGCG
AGTTCAAGTCTCGCCTCCCGCACCA
>URS0000036214_2675300 Erwinia sp. J316 tRNA-Leu
GCGGGAGTGGCGAAATTGGTAGACGCACCAGATTTAGGTTCTGGCGCCGCAAGGTGTGCG
AGTTCAAGTCTCGCCTCCCGCACCA
>URS0000036214_2675378 Erwinia sp. E602 tRNA-Leu
GCGGGAGTGGCGAAATTGGTAGACGCACCAGATTTAGGTTCTGGCGCCGCAAGGTGTGCG
AGTTCAAGTCTCGCCTCCCGCACCA
>URS0000036214_2676834 Pantoea jilinensis tRNA-Leu
GCGGGAGTGGCGAAATTGGTAGACGCACCAGATTTAGGTTCTGGCGCCGCAAGGTGTGCG
AGTTCAAGTCTCGCCTCCCGCACCA
>URS0000036214_2681984 Erwinia sp. J780 tRNA-Leu
GCGGGAGTGGCGAAATTGGTAGACGCACCAGATTTAGGTTCTGGCGCCGCAAGGTGTGCG
AGTTCAAGTCTCGCCTCCCGCACCA
>URS0000036214_2708058 Pantoea sp. EKM10T tRNA-Leu
GCGGGAGTGGCGAAATTGGTAGACGCACCAGATTTAGGTTCTGGCGCCGCAAGGTGTGCG
AGTTCAAGTCTCGCCTCCCGCACCA
>URS0000036214_2721163 Pantoea sp. LS15 tRNA-Leu
GCGGGAGTGGCGAAATTGGTAGACGCACCAGATTTAGGTTCTGGCGCCGCAAGGTGTGCG
AGTTCAAGTCTCGCCTCCCGCACCA
>URS0000036214_2733394 Erwinia sp. JH02 tRNA-Leu
GCGGGAGTGGCGAAATTGGTAGACGCACCAGATTTAGGTTCTGGCGCCGCAAGGTGTGCG
AGTTCAAGTCTCGCCTCCCGCACCA
>URS0000036214_2740817 Erwiniaceae bacterium PD-1 tRNA-Leu
GCGGGAGTGGCGAAATTGGTAGACGCACCAGATTTAGGTTCTGGCGCCGCAAGGTGTGCG
AGTTCAAGTCTCGCCTCCCGCACCA
>URS0000036214_2750734 Pantoea sp. WMus005 tRNA-Leu
GCGGGAGTGGCGAAATTGGTAGACGCACCAGATTTAGGTTCTGGCGCCGCAAGGTGTGCG
AGTTCAAGTCTCGCCTCCCGCACCA
>URS0000036214_2767442 Pantoea sp. S61 tRNA-Leu
GCGGGAGTGGCGAAATTGGTAGACGCACCAGATTTAGGTTCTGGCGCCGCAAGGTGTGCG
AGTTCAAGTCTCGCCTCCCGCACCA
>URS0000036214_2768165 Pantoea sp. MT58 tRNA-Leu
GCGGGAGTGGCGAAATTGGTAGACGCACCAGATTTAGGTTCTGGCGCCGCAAGGTGTGCG
AGTTCAAGTCTCGCCTCCCGCACCA
>URS0000036214_2769271 Pantoea sp. PNT01 tRNA-Leu
GCGGGAGTGGCGAAATTGGTAGACGCACCAGATTTAGGTTCTGGCGCCGCAAGGTGTGCG
AGTTCAAGTCTCGCCTCCCGCACCA
>URS0000036214_2769338 Erwinia sp. S38 tRNA-Leu
GCGGGAGTGGCGAAATTGGTAGACGCACCAGATTTAGGTTCTGGCGCCGCAAGGTGTGCG
AGTTCAAGTCTCGCCTCCCGCACCA
>URS0000036214_2787629 Pantoea sp. SM3640 tRNA-Leu
GCGGGAGTGGCGAAATTGGTAGACGCACCAGATTTAGGTTCTGGCGCCGCAAGGTGTGCG
AGTTCAAGTCTCGCCTCCCGCACCA
>URS0000036214_2799791 Pantoea sp. JGM49 tRNA-Leu
GCGGGAGTGGCGAAATTGGTAGACGCACCAGATTTAGGTTCTGGCGCCGCAAGGTGTGCG
AGTTCAAGTCTCGCCTCCCGCACCA
>URS0000036214_2799792 Tatumella sp. JGM94 tRNA-Leu
GCGGGAGTGGCGAAATTGGTAGACGCACCAGATTTAGGTTCTGGCGCCGCAAGGTGTGCG
AGTTCAAGTCTCGCCTCCCGCACCA
>URS0000036214_2799793 Tatumella sp. JGM100 tRNA-Leu
GCGGGAGTGGCGAAATTGGTAGACGCACCAGATTTAGGTTCTGGCGCCGCAAGGTGTGCG
AGTTCAAGTCTCGCCTCCCGCACCA
>URS0000036214_2799794 Tatumella sp. JGM91 tRNA-Leu
GCGGGAGTGGCGAAATTGGTAGACGCACCAGATTTAGGTTCTGGCGCCGCAAGGTGTGCG
AGTTCAAGTCTCGCCTCCCGCACCA
>URS0000036214_2799795 Tatumella sp. JGM82 tRNA-Leu
GCGGGAGTGGCGAAATTGGTAGACGCACCAGATTTAGGTTCTGGCGCCGCAAGGTGTGCG
AGTTCAAGTCTCGCCTCCCGCACCA
>URS0000036214_2799797 Tatumella sp. JGM130 tRNA-Leu
GCGGGAGTGGCGAAATTGGTAGACGCACCAGATTTAGGTTCTGGCGCCGCAAGGTGTGCG
AGTTCAAGTCTCGCCTCCCGCACCA
>URS0000036214_2804760 Pantoea sp. 1B4 tRNA-Leu
GCGGGAGTGGCGAAATTGGTAGACGCACCAGATTTAGGTTCTGGCGCCGCAAGGTGTGCG
AGTTCAAGTCTCGCCTCCCGCACCA
>URS0000036214_2836826 Pantoea sp. B270 tRNA-Leu
GCGGGAGTGGCGAAATTGGTAGACGCACCAGATTTAGGTTCTGGCGCCGCAAGGTGTGCG
AGTTCAAGTCTCGCCTCCCGCACCA
>URS0000036214_2872648 Mixta sp. X22927 tRNA-Leu
GCGGGAGTGGCGAAATTGGTAGACGCACCAGATTTAGGTTCTGGCGCCGCAAGGTGTGCG
AGTTCAAGTCTCGCCTCCCGCACCA
>URS0000036214_2978220 Winslowiella arboricola tRNA-Leu
GCGGGAGTGGCGAAATTGGTAGACGCACCAGATTTAGGTTCTGGCGCCGCAAGGTGTGCG
AGTTCAAGTCTCGCCTCCCGCACCA
>URS0000036214_3014336 Pantoea sp. LMR881 tRNA-Leu
GCGGGAGTGGCGAAATTGGTAGACGCACCAGATTTAGGTTCTGGCGCCGCAAGGTGTGCG
AGTTCAAGTCTCGCCTCCCGCACCA
>URS0000036214_338565 Erwinia tasmaniensis transfer RNA-Leu
GCGGGAGTGGCGAAATTGGTAGACGCACCAGATTTAGGTTCTGGCGCCGCAAGGTGTGCG
AGTTCAAGTCTCGCCTCCCGCACCA
>URS0000036214_371042 Erwinia typographi tRNA-Leu
GCGGGAGTGGCGAAATTGGTAGACGCACCAGATTTAGGTTCTGGCGCCGCAAGGTGTGCG
AGTTCAAGTCTCGCCTCCCGCACCA
>URS0000036214_465817 Erwinia tasmaniensis Et1/99 tRNA-Leu (TAG) (tRNA-Leu-TAG-1-1)
GCGGGAGTGGCGAAATTGGTAGACGCACCAGATTTAGGTTCTGGCGCCGCAAGGTGTGCG
AGTTCAAGTCTCGCCTCCCGCACCA
>URS0000036214_470931 Pantoea anthophila tRNA-Leu
GCGGGAGTGGCGAAATTGGTAGACGCACCAGATTTAGGTTCTGGCGCCGCAAGGTGTGCG
AGTTCAAGTCTCGCCTCCCGCACCA
>URS0000036214_470932 Pantoea deleyi tRNA-Leu
GCGGGAGTGGCGAAATTGGTAGACGCACCAGATTTAGGTTCTGGCGCCGCAAGGTGTGCG
AGTTCAAGTCTCGCCTCCCGCACCA
>URS0000036214_470933 Pantoea eucalypti tRNA-Leu
GCGGGAGTGGCGAAATTGGTAGACGCACCAGATTTAGGTTCTGGCGCCGCAAGGTGTGCG
AGTTCAAGTCTCGCCTCCCGCACCA
>URS0000036214_470934 Pantoea vagans tRNA-Leu
GCGGGAGTGGCGAAATTGGTAGACGCACCAGATTTAGGTTCTGGCGCCGCAAGGTGTGCG
AGTTCAAGTCTCGCCTCCCGCACCA
>URS0000036214_472693 Pantoea eucrina tRNA-Leu
GCGGGAGTGGCGAAATTGGTAGACGCACCAGATTTAGGTTCTGGCGCCGCAAGGTGTGCG
AGTTCAAGTCTCGCCTCCCGCACCA
>URS0000036214_472694 Pantoea brenneri tRNA-Leu
GCGGGAGTGGCGAAATTGGTAGACGCACCAGATTTAGGTTCTGGCGCCGCAAGGTGTGCG
AGTTCAAGTCTCGCCTCCCGCACCA
>URS0000036214_472705 Pantoea conspicua tRNA-Leu
GCGGGAGTGGCGAAATTGGTAGACGCACCAGATTTAGGTTCTGGCGCCGCAAGGTGTGCG
AGTTCAAGTCTCGCCTCCCGCACCA
>URS0000036214_517433 Pantoea sp. aB tRNA-Leu
GCGGGAGTGGCGAAATTGGTAGACGCACCAGATTTAGGTTCTGGCGCCGCAAGGTGTGCG
AGTTCAAGTCTCGCCTCCCGCACCA
>URS0000036214_53336 Tatumella citrea tRNA-Leu
GCGGGAGTGGCGAAATTGGTAGACGCACCAGATTTAGGTTCTGGCGCCGCAAGGTGTGCG
AGTTCAAGTCTCGCCTCCCGCACCA
>URS0000036214_549 Pantoea agglomerans (food metagenome) tRNA-Leu
GCGGGAGTGGCGAAATTGGTAGACGCACCAGATTTAGGTTCTGGCGCCGCAAGGTGTGCG
AGTTCAAGTCTCGCCTCCCGCACCA
>URS0000036214_552 Erwinia amylovora tRNA-Leu
GCGGGAGTGGCGAAATTGGTAGACGCACCAGATTTAGGTTCTGGCGCCGCAAGGTGTGCG
AGTTCAAGTCTCGCCTCCCGCACCA
>URS0000036214_55209 Pantoea cypripedii tRNA-Leu
GCGGGAGTGGCGAAATTGGTAGACGCACCAGATTTAGGTTCTGGCGCCGCAAGGTGTGCG
AGTTCAAGTCTCGCCTCCCGCACCA
>URS0000036214_55211 Erwinia persicina (Phytophthora infestans metagenome) tRNA-Leu
GCGGGAGTGGCGAAATTGGTAGACGCACCAGATTTAGGTTCTGGCGCCGCAAGGTGTGCG
AGTTCAAGTCTCGCCTCCCGCACCA
>URS0000036214_55212 Erwinia rhapontici tRNA-Leu
GCGGGAGTGGCGAAATTGGTAGACGCACCAGATTTAGGTTCTGGCGCCGCAAGGTGTGCG
AGTTCAAGTCTCGCCTCCCGCACCA
>URS0000036214_553 Pantoea ananatis (uncultured bacterium metagenome) tRNA-Leu
GCGGGAGTGGCGAAATTGGTAGACGCACCAGATTTAGGTTCTGGCGCCGCAAGGTGTGCG
AGTTCAAGTCTCGCCTCCCGCACCA
>URS0000036214_554 Pectobacterium carotovorum (Erwinia carotovora) tRNA-Leu
GCGGGAGTGGCGAAATTGGTAGACGCACCAGATTTAGGTTCTGGCGCCGCAAGGTGTGCG
AGTTCAAGTCTCGCCTCCCGCACCA
>URS0000036214_574096 Pantoea allii tRNA-Leu
GCGGGAGTGGCGAAATTGGTAGACGCACCAGATTTAGGTTCTGGCGCCGCAAGGTGTGCG
AGTTCAAGTCTCGCCTCCCGCACCA
>URS0000036214_592316 Pantoea sp. At-9b tRNA-Leu (TAG) (tRNA-Leu-TAG-1-1)
GCGGGAGTGGCGAAATTGGTAGACGCACCAGATTTAGGTTCTGGCGCCGCAAGGTGTGCG
AGTTCAAGTCTCGCCTCCCGCACCA
>URS0000036214_59814 Pantoea dispersa (indoor metagenome) tRNA-Leu
GCGGGAGTGGCGAAATTGGTAGACGCACCAGATTTAGGTTCTGGCGCCGCAAGGTGTGCG
AGTTCAAGTCTCGCCTCCCGCACCA
>URS0000036214_634499 Erwinia pyrifoliae Ep1/96 tRNA-Leu (TAG) (tRNA-Leu-TAG-1-1)
GCGGGAGTGGCGAAATTGGTAGACGCACCAGATTTAGGTTCTGGCGCCGCAAGGTGTGCG
AGTTCAAGTCTCGCCTCCCGCACCA
>URS0000036214_634500 Erwinia billingiae Eb661 tRNA-Leu (TAG) (tRNA-Leu-TAG-1-1)
GCGGGAGTGGCGAAATTGGTAGACGCACCAGATTTAGGTTCTGGCGCCGCAAGGTGTGCG
AGTTCAAGTCTCGCCTCCCGCACCA
>URS0000036214_642227 Tatumella morbirosei tRNA-Leu
GCGGGAGTGGCGAAATTGGTAGACGCACCAGATTTAGGTTCTGGCGCCGCAAGGTGTGCG
AGTTCAAGTCTCGCCTCCCGCACCA
>URS0000036214_644651 Erwinia pyrifoliae DSM 12163 tRNA-Leu (TAG) (tRNA-Leu-TAG-1-1)
GCGGGAGTGGCGAAATTGGTAGACGCACCAGATTTAGGTTCTGGCGCCGCAAGGTGTGCG
AGTTCAAGTCTCGCCTCCCGCACCA
>URS0000036214_65700 Erwinia tracheiphila tRNA-Leu
GCGGGAGTGGCGAAATTGGTAGACGCACCAGATTTAGGTTCTGGCGCCGCAAGGTGTGCG
AGTTCAAGTCTCGCCTCCCGCACCA
>URS0000036214_660596 Pantoea stewartii subsp. stewartii DC283 tRNA-Leu
GCGGGAGTGGCGAAATTGGTAGACGCACCAGATTTAGGTTCTGGCGCCGCAAGGTGTGCG
AGTTCAAGTCTCGCCTCCCGCACCA
>URS0000036214_66269 Pantoea stewartii tRNA-Leu
GCGGGAGTGGCGAAATTGGTAGACGCACCAGATTTAGGTTCTGGCGCCGCAAGGTGTGCG
AGTTCAAGTCTCGCCTCCCGCACCA
>URS0000036214_66270 Pantoea stewartii subsp. indologenes tRNA-Leu
GCGGGAGTGGCGAAATTGGTAGACGCACCAGATTTAGGTTCTGGCGCCGCAAGGTGTGCG
AGTTCAAGTCTCGCCTCCCGCACCA
>URS0000036214_66271 Pantoea stewartii subsp. stewartii tRNA-Leu
GCGGGAGTGGCGAAATTGGTAGACGCACCAGATTTAGGTTCTGGCGCCGCAAGGTGTGCG
AGTTCAAGTCTCGCCTCCCGCACCA
>URS0000036214_665029 Erwinia amylovora CFBP1430 tRNA-Leu (TAG) (tRNA-Leu-TAG-1-1)
GCGGGAGTGGCGAAATTGGTAGACGCACCAGATTTAGGTTCTGGCGCCGCAAGGTGTGCG
AGTTCAAGTCTCGCCTCCCGCACCA
>URS0000036214_665913 Mixta calida tRNA-Leu
GCGGGAGTGGCGAAATTGGTAGACGCACCAGATTTAGGTTCTGGCGCCGCAAGGTGTGCG
AGTTCAAGTCTCGCCTCCCGCACCA
>URS0000036214_665914 Mixta gaviniae tRNA-Leu
GCGGGAGTGGCGAAATTGGTAGACGCACCAGATTTAGGTTCTGGCGCCGCAAGGTGTGCG
AGTTCAAGTCTCGCCTCCCGCACCA
>URS0000036214_68334 Erwinia aphidicola tRNA-Leu
GCGGGAGTGGCGAAATTGGTAGACGCACCAGATTTAGGTTCTGGCGCCGCAAGGTGTGCG
AGTTCAAGTCTCGCCTCCCGCACCA
>URS0000036214_69222 Erwinia mallotivora tRNA-Leu
GCGGGAGTGGCGAAATTGGTAGACGCACCAGATTTAGGTTCTGGCGCCGCAAGGTGTGCG
AGTTCAAGTCTCGCCTCCCGCACCA
>URS0000036214_69224 Erwinia psidii tRNA-Leu
GCGGGAGTGGCGAAATTGGTAGACGCACCAGATTTAGGTTCTGGCGCCGCAAGGTGTGCG
AGTTCAAGTCTCGCCTCCCGCACCA
>URS0000036214_69393 Pantoea sp. (uncultured bacterium metagenome) tRNA-Leu
GCGGGAGTGGCGAAATTGGTAGACGCACCAGATTTAGGTTCTGGCGCCGCAAGGTGTGCG
AGTTCAAGTCTCGCCTCCCGCACCA
>URS0000036214_706191 Pantoea ananatis LMG 20103 tRNA-Leu (TAG) (tRNA-Leu-TAG-1-1)
GCGGGAGTGGCGAAATTGGTAGACGCACCAGATTTAGGTTCTGGCGCCGCAAGGTGTGCG
AGTTCAAGTCTCGCCTCCCGCACCA
>URS0000036214_712898 Pantoea vagans C9-1 tRNA-Leu (TAG) (tRNA-Leu-TAG-1-1)
GCGGGAGTGGCGAAATTGGTAGACGCACCAGATTTAGGTTCTGGCGCCGCAAGGTGTGCG
AGTTCAAGTCTCGCCTCCCGCACCA
>URS0000036214_716540 Erwinia amylovora ATCC 49946 tRNA-Leu (TAG) (tRNA-Leu-TAG-1-1)
GCGGGAGTGGCGAAATTGGTAGACGCACCAGATTTAGGTTCTGGCGCCGCAAGGTGTGCG
AGTTCAAGTCTCGCCTCCCGCACCA
>URS0000036214_79967 Erwinia pyrifoliae transfer RNA-Leu
GCGGGAGTGGCGAAATTGGTAGACGCACCAGATTTAGGTTCTGGCGCCGCAAGGTGTGCG
AGTTCAAGTCTCGCCTCCCGCACCA
>URS0000036214_82987 Tatumella ptyseos tRNA-Leu(tag)
GCGGGAGTGGCGAAATTGGTAGACGCACCAGATTTAGGTTCTGGCGCCGCAAGGTGTGCG
AGTTCAAGTCTCGCCTCCCGCACCA
>URS0000036214_932677 Pantoea ananatis AJ13355 tRNA-Leu (TAG) (tRNA-Leu-TAG-1-1)
GCGGGAGTGGCGAAATTGGTAGACGCACCAGATTTAGGTTCTGGCGCCGCAAGGTGTGCG
AGTTCAAGTCTCGCCTCCCGCACCA
>URS00000363AF_347162 Erwinia sp. CK10 bacterial SSU rRNA
CGGATGTGAAATCCCCGGGCTTAACTGGGAACTGCATTCGAAACTGGCAGGCTAGAGTCT
TGTAGAGGGGGGTAGAATTCCAGGTGTAGCGGTGAAATGCGTAGAGATCTGGAGGAATAC
CGGTGGCGAAGGCGGCCCCCTGGACAAAAAATGACGCTCAGGTGCGAAAGCGTGGGGAGC
AAACAGGATTAGATACCCTGGTAGTCCACGCTGTAAACGATGTCGACTTGGAGGTTGTGC
CCTTGAGGCGTGGCTTCCGGAGCTAACGCGTTAAGTCGACCGCCTGGGGAGTACGGCCGC
AAGGTTAAAACTCAAATGAATTGACGGGGGCCCGCACAAGCGGTGGAGCATGTGGTTTAA
TTCGATGCAACGCGAAGAACCTTCCCTGGCCTT
>URS00000364DB_246798 uncultured Erwinia sp. bacterial SSU rRNA
CGCCCTTAGAGTTTGATCATGGCTCAGATTGAACGCTGGCGGCAGGCCTAACACATGCAA
GTCGAACGGTAAGAGAGTTTGCTCTTGACGAGTGGCGGACGGGTGAGTAATGTCTGGGAA
ACTGCCCGATGGAGGGGGATAACTACTGGAAACGGTAGCTAATACCGCATAACGTCTTCG
GACCAAAGTGGTTCGTCACGCCATCGGATGTGCCCAGATGGGATTAGCTAGTAGGTGGGG
TAAAGGCTCACCTAGGCGACGATCTCTAGCTGGTCTGAGAGGATGACCAGCCACACTGGA
ACTGAGACACGGTCCAGACTCCTACGGGAGGCAGCAGTGGGGAATATTGCACAATGGGCG
CAAGCCTGATGCAGCCATGCCGCGTGTATGAAGAAGGCCTTGGGGTTGTAAAGTACTTTC
AGCGGGGAGGAAGGCGATGCGTTATCGCGTCGGATGACGTTAC
>URS00000365A6_553 Pantoea ananatis bacterial SSU rRNA
AGAGTTTGATCCTGGCTCAGATTGAACGCTGGCGGCAGGCCTAACACATGCAAGTCGGAC
GGTAGCACAGGGGAGCTTGCTCCTCGGGTGACGAGTGGCGGACGGGTGAGTAATGTCTGG
GGATCTGCCCGATAGAGGGGGATAACCACTGGAAACGGTGGCTAATACCGCATAACGTCG
CAAGACCAAAGAGGGGGACCTTCGGGCCTCTCACTATCGGATGAACCCAGATGGGATTAG
CTAGTAGGCGGGGTAACGGCCCACCTAGGCGACGATCCCTAGCTGGTCTGAGAGGATGAC
CAGCCACACTGGAACTGAGACACGGTCCAGACTCCTGCGGGAGGCAGCAGTGGGGAATAT
TGCACAATGGGCGCAAGCCTGATGCAGCCATGCCGCGTGTATGAAGAAGGCCTTCGGGTT
GTAAAGTACTTTCAGCGGGGAGGAAGGCGATGTGGTTAATAACCGCATTGATTGACGTTA
CCCGCAGAAGAAGCACCGGCTAACTCCGTGCCAGCAGCCGCGGTAATACGGAGGGTGCAA
GCGTTAATCGGAATTACTGGGCGTAAAGCGCACGCAGGCGGTCTGTTAAGTCAGATGTGA
AATCCCCGGGCTTAACCTGGGAACTGCATTTGAAACTGGCAGGCTTGAGTCTCGTAGAGG
GGGGTAGAATTCCAGGTGTAGCGGTGAAATGCGTAGAGATCTGGAGGAATACCGGTGGCG
AAGGCGGCCCCCTGGACGAAGACTGACGCTCAGGTGCGAAAGCGTGGGGAGCAAACAGGA
TTAGATACCCTGGTAGTCCACGCCGTAAACGATGTCGACTTGGAGGTTGTTCCCTTGAGG
AGTGGCTTCCGGAGCTAACGCGTTAAGTCGACCGCCTGGGGAGTACGGCCGCAAGGTTAA
AACTCAAATGAATTGACGGGGGCCCGCACAAGCGGTGGAGCATGTGGTTTAATTCGATGC
AACGCGAAGAACCTTACCTACTCTTGACATCCAGAGAACTTAGCAGAGATGCTTTGGTGC
CTTCGGGAACTCTGAGACAGGTGCTGCATGGCTGTCGTCAGCTCGTGTTGTGAAATGTTG
GGTTAAGTCCCGCAACGAGCGCAACCCTTATCCTTTGTTGCCAGCGATTCGGTCGGGAAC
TCAAAGGAGACTGCCGGTGATAAACCGGAGGAAGGTGGGGATGACGTCAAGTCATCATGG
CCCTTACGAGTAGGGCTACACACGTGCTACAATGGCGCATACAAAGAGAAGCGACCTCGC
GAGAGCAAGCGGACCTCATAAAGTGCGTCGTAGTCCGGATCGGAGTCTGCAACTCGACTC
CGTGAAGTCGGAATCGCTAGTAATCGTGGATCAGAATGCCACGGTGAATACGTTCCCGGG
CCTTGTACACACCGCCCGTCACACCATGGGAGTGGGTTGCAAAAGAAGTAGGTAGCTTAA
CCTTCGGGAGGACGCTTACCACTTTGTGATTCATGACTGGGGTGAAGTCGTAACAAGGTA
ACCGTAGGGGAACCTGCGGCTGGATCACCTCCTT
>URS0000036862_1352404 Pantoea sp. E100 bacterial SSU rRNA
AGAGTTTGATCCTGGCTCAGATTGAACGCTGGCGGCAGGCCTAACACATGCAAGTCGGAC
GGTAGCACAGAGAGCTTGCTCTTGGGTGACGAGTGGCGGACGGGTGAGTAATGTCTGGGG
ATCTGCCCGATAGAGGGGGATAACCACTGGAAACGGTGGCTAATACCGCATAACGTCGCA
AGACCAAAGAGGGGGACCTTCGGGCCTCTCACTATCGGATGAACCCAGATGGGATTAGCT
AGTAGGCGGGGTAATGGCCCACCTAGGCGACGATCCCTAGCTGGTCTGAGAGGATGACCA
GCCACACTGGAACTGAGACACGGTCCAGACTCCTACGGGAGGCAGCAGTGGGGAATATTG
CACAATGGGCGCAAGCCTGATGCAGCCATGCCGCGTGTATGAAGAAGGCCTTCGGGTTGT
AAAGTACTTTCAGCGGGGAGGAAGGCGATGGGGTTAATAACCTTATCGATTGACGTTACC
CGCAGAAGAAGCACCGGCTAACTCCGTGCCAGCAGCCGCGGTAATACGGAGGGTGCAAGC
GTTAATCGGAATTACTGGGCGTAAAGCGCACGCAGGCGGTCTGTTAAGTCAGATGTGAAA
TCCCCGGGCTTAACCTGGGAACTGCATTTGAAACTGGCAGGCTTGAGTCTTGTAGAGGGG
GGTAGAATTCCAGGTGTAGCGGTGAAATGCGTAGAGATCTGGAGGAATACCGGTGGCGAA
GGCGGCCCCCTGGACAAAGACTGACGCTCAGGTGCGAAAGCGTGGGGAGCAAACAGGATT
AGATACCCTGGTAGTCCACGCCGTAAACGATGTCGACTTGGAGGTTGTTCCCTTGAGGAG
TGGCTTCCGGAGCTAACGCGTTAAGTCGACCGCCTGGGGAGTACGGCCGCAAGGTTAAAA
CTCAAATGAATTGACGGGGGCCCGCACAAGCGGTGGAGCATGTGGTTTAATTCGATGCAA
CGCGAAGAACCTTACCTACTCTTGACATCCACGGAATTTGGCAGAGATGCCTTAGTGCCT
TCGGGAACCGTGAGACAGGTGCTGCATGGCTGTCGTCAGCTCGTGTTGTGAAATGTTGGG
TTAAGTCCCGCAACGAGCGCAACCCTTATCCTTTGTTGCCAGCGATTCGGTCGGGAACTC
AAAGGAGACTGCCGGTGATAAACCGGAGGAAGGTGGGGATGACGTCAAGTCATCATGGCC
CTTACGAGTAGGGCTACACACGTGCTACAATGGCGCATACAAAGAGAAGCGACCTCGCGA
GAGCAAGCGGACCTCACAAAGTGCGTCGTAGTCCGGATCGGAGTCTGCAACTCGACTCCG
TGAAGTCGGAATCGCTAGTAATCGTGGATCAGAATGCCACGGTGAATACGTTCCCGGGCC
TTGTACACACCGCCCGTCACACCATGGGAGTGGGTTGCAAAAGAAGTAGGTAGCTTAACC
TTCGGGAGGGCGCTTACCACTTTGTGATTCATGACTGGGGTGAAGTCGTAACAAGGTAAC
C
>URS0000036EED_904505 uncultured Wigglesworthia sp. bacterial SSU rRNA
TGGGGAATATTGCACAATGGGGGAAACCCTGATGCAGCTATGCCGCGTGTGTGAAGAAGG
TCTTCGGATTGTAAAGCACTTTCAGCAAGGAAGAAAGCAAATATGCTAACACCATATTTG
TGTGACGTTACTTGCAGAAGAAGCACCGGCTAACTCCGTGCCAGCAGCCGCGGTAATACG
GAGGGTGCGAGCGTTAATCGGAATTACTGGGCGTAAAGCGTACGCAGGCGGTTTATTAAG
TCAGATGTGAAATCCCTGGGCTCAACCTAGGAACTGCATTTGAAACTAATAAACTAGAGT
ATCGTAGAGGGAGGTAGAATTCCAGGTGTAGCGGTGAAATGCGTAGATATCTGGAGGAAT
ACCAGTGGCGAAGGCGACCTCCTGGACGATAACTGACGCTCATGTACGAAAGCGTGGGGA
GCAAACA
>URS0000038102_182337 Erwinia billingiae tRNA
GCGATGGTGGCGGAATTGGTAGACGCGCTAGCTTCAGGTGTTAGTGTTCTTACGGACGTG
AGGGTTCAAGTCCCTCCCTTCGCA
>URS0000038102_1884370 Pantoea sp. YR512 tRNA_Leu_CAG
GCGATGGTGGCGGAATTGGTAGACGCGCTAGCTTCAGGTGTTAGTGTTCTTACGGACGTG
AGGGTTCAAGTCCCTCCCTTCGCA
>URS0000038102_1884372 Pantoea sp. YR525 tRNA_Leu_CAG
GCGATGGTGGCGGAATTGGTAGACGCGCTAGCTTCAGGTGTTAGTGTTCTTACGGACGTG
AGGGTTCAAGTCCCTCCCTTCGCA
>URS0000038102_2184004 Pantoea sp. AG1095 tRNA-Leu
GCGATGGTGGCGGAATTGGTAGACGCGCTAGCTTCAGGTGTTAGTGTTCTTACGGACGTG
AGGGTTCAAGTCCCTCCCTTCGCA
>URS0000038260_1076549 Pantoea rodasii bacterial SSU rRNA
ACTGCTAGTCGACGGTAGCACAGAGAGCTTGCTCTCGGGTGACGAGTGGCGGACGGGTGA
GTAATGCCTGGGAAACTGCCCGATGGAGGGGGATAACTACTGGAAACGGTAGCTAATACC
GCATAACGTCTTCGGACCAAAGTGGGGGACCTTCGGGCCTCACACCATCGGATGTGCCCA
GGTGGGATTAGCTAGTAGGTGGGGTAATGGCTCACCTAGGCGACGATCCCTAGCTGGTCT
GAGAGGATGACCAGCCACACTGGAACTGAGACACGGTCCAGACTCCTACGGGAGGCAGCA
GTGGGGAATATTGCACAATGGGCGCAAGCCTGATGCAGCCATGCCGCGTGTATGAAGAAG
GCCTTCGGGTTGTAAAGTACTTTCAGCGGGGAGGAAGGCGGTGAAGTTAATAGCTTCATC
GATTGACGTTACCCGCAGAAGAAGCACCGGCTAACTCCGTGCCAGCAGCCGCGGTAATAC
GGAGGGTGCAAGCGTTAATCGGAATTACTGGGCGTAAAGCGCACGCAGGCGGTCTGTCAA
GTCGGATGTGAAATCCCCGGGCTTAACCTGGGAACTGCATTCGAAACTGGCAGGCTAGAG
TCTTGTAGAGGGGGGTAGAATTCCAGGTGTAGCGGTGAAATGCGTAGAGATCTGGAGGAA
TACCGGTGGCGAAGGCGGCCCCCTGGACAAAGACTGACGCTCAGGTGCGAAAGCGTGGGG
AGCAAACAGGATTAGATACCCTGGTAGTCCACGCCGTAAACGATGTCGACTTGGAGGTTG
TTCCCTTGAGGAGTGGCTTCCGGAGCTAACGCGTTAAGTCGACCGCCTGGGGAGTACGGC
CGCAAGGTTAAAACTCAAATGAATTGACGGGGGCCCGCACAAGCGGTGGAGCATGTGGTT
TAATTCGATGCAACGCGAAGAACCTTACCTACTCTTGACATCCAGAGAACTTAGCAGAGA
TGCTTTGGTGCCTTCGGGAACTCTGAGACAGGTGCTGCATGGCTGTCGTCAGCTCGTGTT
GTGAAATGTTGGGTTAAGTCCCGCAACGAGCGCAACCCTTATCCTTTGTTGCCAGCGGTT
CGGCCGGGAACTCAAAGGAGACTGCCAGTGATAAACTGGAGGAAGGTGGGGATGACGTCA
AGTCATCATGGCCCTTACGAGTAGGGCTACACACGTGCTACAATGGCGCATACAAAGAGA
AGCGACCTCGCGAGAGCAAGCGGACCTCATAAAGTGCGTCGTAGTCCGGATTGGAGTCTG
CAACTCGACTCCATGAAGTCGGAATCGCTAGTAATCGTAGATCAGAATGCTACGGTGAAT
ACGTTCCCGGGCCTTGTACACACCGCCCGTCACACCATGGGAGTGGGTTGCAAAAGAAGT
AGGTAGCTTAACCTTCGGGAG
>URS00000384EA_92490 Erwinia toletana bacterial SSU rRNA
ACATTGCTCTTCGGGTGACGAGTGGCGGACGGGTGAGTAATGTCTGGGAAACTGCCTGAT
GGAGGGGGATAACTACTGGAAACGGTAGCTAATACCGCATAACCTCGCAAGAGCAAAGTG
GGGGACCTTCGGGCCTCACGCCATCGGATGTGCCCAGATGGGATTAGCTAGTAGGTGGGG
TAACGGCTCACCTAGGCGACGATCCCTAGCTGGTCTGAGAGGATGACCAGCCACACTGGA
ACTGAGACACGGTCCAGACTCCTACGGGAGGCAGCAGTGGGGAATATTGCACAATGGGCG
CAAGCCTGATGCAGCCATGCCGCGTGTATGAAGAAGGCCTTCGGGTTGTAAAGTACTTTC
AGCGGGGAGGAAGGCGGTTGAGGTTAATAACCTCGCCGATTGACGTTACCCGCAGAAGAA
GCACCGGCTAACTCCGTGCCAGCAGCCGCGGTAATACGGAGGGTGCAAGCGTTAATCGGA
ATTACTGGGCGTAAAGCGCACGCAGGCGGTCTGTCAAGTCAGATGTGAAATCCCCGGGCT
TAACCTGGGAACTGCATTTGAAACTGGCAGGCTAGAGTCTTGTAGAGGGGGGTAGAATTC
CAGGTGTAGCGGTGAAATGCGTAGAGATCTGGAGGAATACCGGTGGCGAAGGCGGCCCCC
TGGACAAAGACTGACGCTCAGGTGCGAAAGCGTGGGGAGCAAACAGGATTAGATACCCTG
GTAGTCCACGCCGTAAACGATGTCGACTTGGAGGTTGTGCCCTTGAGGCGTGGCTTCCGG
AGCTAACGCGTTAAGTCGACCGCCTGGGGAGTACGGCCGCAAGGTTAAAACTCAAATGAA
TTGACGGGGGCCCGCACAAGCGGTGGAGCATGTGGTTTAATTCGATGCAACGCGAAGAAC
CTTACCTGGCCTTGACATCCACGGAATTCGGCAGAGATGCCTTAGTGCCTTCGGGAACCG
TGAGACAGGTGCTGCATGGCTGTCGTCAGCTCGTGTTGTGAAATGTTGGGTTAAGTCCCG
CAACGAGCGCAACCCTTATCCTTTGTTGCCAGCGCGTGATGGCGGGAACTCAAAGGAGAC
TGCCGGTGACAAACCGGAGGAAGGTGGGGATGACGTCAAGTCATCATGGCCCTTACGGCC
AGGGCTACACACGTGCTACAATGGCGCATACAAAGAGAAGCGACCTCGCGAGAGCAAGCG
GACCTCATAAAGTGCGTCGTAGTCCGGATCGGAGTCTGCAACTCGACTCCGTGAAGTCGG
AATCGCTAGTAATCGTGGATCAGAACGCCACGGTGAATACGTTCCCGGGCCTTGTACACA
CCGCCCGTCACACCATGGGAGTGGGTTGCAAAAGAAGTA
>URS000003879E_59814 Pantoea dispersa bacterial SSU rRNA
GGGGGCGGGTCTTACCATGCAAGTCGAACGGCAGCACAGAAGAGCTTGCTCTTTGGGTGG
CGAGTGGCGGACGGGTGAGTAATGTCTGGGAAACTGCCCGATGGAGGGGGATAACTACTG
GAAACGGTAGCTAATACCGCATAACGTCGCAAGACCAAAGTGGGGGACCTTCGGGCCTCA
CACCATCGGATGTGCCCAGATGGGATTAGCTAGTAGGTGGGGTAATGGCTCACCTAGGCG
ACGATCCCTAGCTGGTCTGAGAGGATGACCAGCCACACTGGAACTGAGACACGGTCCAGA
CTCCTACGGGAGGCAGCAGTGGGGAATATTGCACAATGGGCGCAAGCCTGATGCAGCCAT
GCCGCGTGTATGAAGAAGGCCTTCGGGTTGTAAAGTACTTTCAGCGGGGAGGAAGGCGGT
GAGGTTAATAACCTCGCCGATTGACGTTACCCGCAGAAGAAGCACCGGCTAACTCCGTGC
CAGCAGCCGCGGTAATACGGAGGGTGCAAGCGTTAATCGGAATTACTGGGCGTAAAGCGC
ACGCAGGCGGTCTGTTAAGTCAGATGTGAAATCCCCGGGCTTAACCTGGGAACTGCATTT
GAAACTGGCAGGCTTGAGTCTCGTAGAGGGGGGTAGAATTCCAGGTGTAGCGGTGAAATG
CGTAGAGATCTGGAGGAATACCGGTGGCGAAGGCGGCCCCCTGGACGAAGACTGACGCTC
AGGTGCGAAAGCGTGGGGAGCAAACAGGATTAG
>URS00000389BC_706191 Pantoea ananatis LMG 20103 bacterial SSU rRNA
AAATTGAAGAGTTTGATCATGGCTCAGATTGAACGCTGGCGGCAGGCCTAACACATGCAA
GTCGGACGGTAGCACAGAGAGCTTGCTCTCGGGTGACGAGTGGCGGACGGGTGAGTAATG
TCTGGGGATCTGCCCGATAGAGGGGGATAACCACTGGAAACGGTGGCTAATACCGCATAA
CGTCGCAAGACCAAAGAGGGGGACCTTCGGGCCTCTCACTATCGGATGAACCCAGATGGG
ATTAGCTAGTAGGCGGGGTAACGGCCCACCTAGGCGACGATCCCTAGCTGGTCTGAGAGG
ATGACCAGCCACACTGGAACTGAGACACGGTCCAGACTCTACGGGAGGCAGCAGTGGGGA
ATATTGCACAATGGGCGCAAGCCTGATGCAGCCATGCCGCGTGTATGAAGAAGGCCTTCG
GGTTGTAAAGTACTTTCAGCGGGGAGGAAGGCGATGTGGTTAATAACCGCATTGATTGAC
GTTACCCGCAGAAGAAGCACCGGCTAACTCCGTGCCAGCAGCCGCGGTAATACGGAGGGT
GCAAGCGTTAATCGGAATTACTGGGCGTAAAGCGCACGCAGGCGGTCTGTTAAGTCAGAT
GTGAAATCCCCGGGCTTAACCTGGGAACTGCATTTGAAACTGGCAGGCTTGAGTCTCGTA
GAGGGGGGTAGAATTCCAGGTGTAGCGGTGAAATGCGTAGAGATCTGGAGGAATACCGGT
GGCGAAGGCGGCCCCCTGGACGAAGACTGACGCTCAGGTGCGAAAGCGTGGGGAGCAAAC
AGGATTAGATACCCTGGTAGTCCACGCCGTAAACGATGTCGACTTGGAGGTTGTTCCCTT
GAGGAGTGGCTTCCGGAGCTAACGCGTTAAGTCGACCGCCTGGGGAGTACGGCCGCAAGG
TTAAAACTCAAATGAATTGACGGGGGCCCGCACAAGCGGTGGAGCATGTGGTTTAATTCG
ATGCAACGCGAAGAACCTTACCTACTCTTGACATCCAGAGAACTTAGCAGAGATGCTTTG
GTGCCTTCGGGAACTCTGAGACAGGTGCTGCATGGCTGTCGTCAGCTCGTGTTGTGAAAT
GTTGGGTTAAGTCCCGCAACGAGCGCAACCCTTATCCTTTGTTGCCAGCGATTCGGTCGG
GAACTCAAAGGAGACTGCCGGTGATAAACCGGAGGAAGGTGGGGATGACGTCAAGTCATC
ATGGCCCTTACGAGTAGGGCTACACACGTGCTACAATGGCGCATACAAAGAGAAGCGACC
TCGCGAGAGCAAGCGGACCTCATAAAGTGCGTCGTAGTCCGGATCGGAGTCTGCAACTCG
ACTCCGTGAAGTCGGAATCGCTAGTAATCGTGGATCAGAATGCCACGGTGAATACGTTCC
CGGGCCTTGTACACACCGCCCGTCACACCATGGGAGTGGGTTGCAAAAGAAGTAGGTAGC
TTAACCTTCGGGAGGGCGCTTACCACTTTGTGATTCATGACTGGGGTGAAGTCGTAACAA
GGTAACCGTAGGGGAACCTGCGGTTGGATCACCTCCTT
>URS0000038D3E_55212 Erwinia rhapontici bacterial SSU rRNA
GGCCTAACACATGCAAGTCGAACGGTAGCACAGAGAGCTTGCTCTCGGGTGACGAGTGGC
GGACGGGTGAGTAATGTCTGGGAAACTGCCCGATGGAGGGGGATAACTACTGGAAACGGT
AGCTAATACCGCATAACGTCTTCGGACCAAAGTGGGGGACCTTCGGGCCTCACACCATCG
GATGTGCCCAGATGGGATTAGCTAGTAGGTGGGGTAATGGCTCACCTAGGCGACGATCCC
TAGCTGGTCTGAGAGGATGACCAGCCACACTGGAACTGAGACACGGTCCAGACTCCTACG
GGAGGCAGCAGTGGGGAATATTGCACAATGGGCGCAAGCCTGATGCAGCCATGCCGCGTG
TATGAAGAAGGCCTTCGGGTTGTAAAGTACTTTCAGTGGGGAGGAAGGCGATGAGGTTAA
TAACCTCGTTGATTGACGTTACCCGCAGAAGAAGCACCGGCTAACTCCGTGCCAGCAGCC
GCGGTAATACGGAGGGTGCAAGCGTTAATCGGAATTACTGGGCGTAAAGCGCACGCAGGC
GGTCTGTCAAGTCGGATGTGAAATCCCCGGGCTCAACCTGGGAACTGCATTCGAAACTGG
CAGACTAGAGTCTTGTAGAGGGGGGTAGAATTCCAGGTGTAGCGGTGAAATGCGTAGAGA
TCTGGAGGAATACCGGTGGCGAAGGCGGCCCCCTGGACAAAGACTGACGCTCAGGTGCGA
AAGCGTGGGGAGCAAACAGGATTAGATACCCTGGTAGTCCACGCCGTAAACGATGTCGAC
TTGGAGGTTGTGCCCTTGAGGCGTGGCTTCCGGAGCTAACGCGTTAAGTCGACCGCCTGG
GGAGTACGGCCGCAAGGTTAAAACTCAAATGAATTGACGGGGGCCCGCACAAGCGGTGGA
GCATGTGGTTTAATTCGATGCAACGCGAAGAACCTTACCTGGCCTTGACATCCACGGAAT
TCGGCAGAGATGCCTTAGTGCCTTCGGGAACCGTGAGACAGGTGCTGCATGGCTGTCGTC
AGCTCGTGTTGTGAAATGTTGGGTTAAGTCCCGCAACGAGCGCAACCCTTATCCTTTGTT
GCCAGCGAGTAATGTCGGGAACTCAAAGGAGACTGCCGGTGATAAACCGGAGGAAGGTGG
GGATGACGTCAAGTCATCATGGCCCTTACGGCCAGGGCTACACACGTGCTACAATGGCGC
ATACAAAGAGAAGCGACCTCGCGAGAGCAAGCGGACCTCATAAAGTGCGTCGTAGTCCGG
ATCGGAGTCTGCAACTCGACTCCGTGAAGTCGGAATCGCTAGTAATCGTAGATCAGAATG
CTACGGTGAATACGTTCCCGGGCCTTGTACACACCGCCCGTCACACCATGGGAGTGGGTT
GCAAAAGAAGTAGGTAGCTTAACCTTCGGGAGGGCGCTTACCACTTTGTGATTCA
>URS0000038F0C_549 Pantoea agglomerans bacterial SSU rRNA
GCTCAGATTGAACGCTGGCGGCAGGCCTAACACATGCAAGTCGAACGGTAGCACAGAGAG
CTTGCTCTCGGGTGACGAGTGGCGGACGGGTGAGTAATGTCTGGGAAACTGCCTGATGGA
GGGGGATAACTACTGGAAACGGTAGCTAATACCGCATAACGTCGCAAGACCAAAGAGGGG
GACCTTCGGGCCTCTTGCCATCAGATGTGCCCAGATGGGATTAGCTAGTAGGTGGGGTAA
CGGCTCACCTAGGCGACGATCCCTAGCTGGTCTGAGAGGATGACCAGCCACACTGGAACT
GAGACACGGTCCAGACTCCTACGGGAGGCAGCAGTGGGGAATATTGCACAATGGGCGCAA
GCCTGATGCAGCCATGCCGCGTGTATGAAGAAGGCCTTCGGGTTGTAAAGTACTTTCAGC
GGGGAGGAAGGTGTTGTGGTTAATAACCACAGCAATTGACGTTACCCGCAGAAGAAGCAC
CGGCTAACTCCGTGCCAGCAGCCGCGGTAATACGGAGGGTGCAAGCGTTAATCGGAATTA
CTGGGCGTAAAGCGCACGCAGGCGGTCTGTCAAGTCGGATGTGAAATCCCCGGGCTCAAC
CTGGGAACTGCATTCGAAACTGGCAGGCTAGAGTCTTGTAGAGGGGGGTAGAATTCCAGG
TGTAGCGGTGAAATGCGTAGAGATCTGGAGGAATACCGGTGGCGAAGGCGGCCCCCTGGA
CAAAGACTGACGCTCAGGTGCGAAAGCGTGGGGAGCAAACAGGATTAGATAC
>URS00000399AD_368134 Pantoea sp. B5-1a bacterial SSU rRNA
TGACCAGCCACACTGGAACTGAGACACGGTCCAGACTCCTACGGGAGGCAGCAGTGGGGA
ATATTGCACAATGGGCGCAAGCCTGATCAGCCATGCCGCGTGTATGAAGAAGGCCTTCGG
GTTGTAAAGTACTTTCAGCGGGGAGGAAGGTGTTGAGGTTAATAACCTCAGCAATTGACG
TTACCCGCAGAAGAAGCACCGGCTAACTCCGTGCCAGCAGCCGCGGTAATACGGAGGGTG
CAAGCGTTAATCGGAATTACTGGGCGTAAAGCGCACGCAGGCGGTCTGTCAAGTCGGATG
TGAAATCCCCGGGCTCAACCTGGGAACTGCATTCGAAACTGGCAGGCTAGAGCCTTGTAG
AGGGGGGTAGAATTCCAGGTGTAGCGGTGAAATGCGTAGAGATCTGGAGGAATACCGGTG
GCGAAGGCGGCCCCCTGGACAAAGACTGACGCTCAGGTGCGAAAGCGTGGGGAGCAAACA
GGATTAGATACCCTGGTAGTCCACGCCGTAAACGATGTCGACTTGGAGGTTGTGCCCTTA
GGCGTGGCTCGGAGCTAACGCTTAATCGACCGCCTGGGAGTACGCCGCAAGGTTAAACTC
AATGAATTGACGGGGCCCGCACAAGCGGTGAGCATGTGGTTAATTCGATGCAACGCGAAG
AACCTTACCTACTCTTGACATCCAGAGAACTTAGCAGAGATGCTTTGGTGCCTTCGGGAA
CTCTGAGACAGGTGCTGCATGGCTGTCGTCAGCTCGTGTTGTGAAATGTTGGGTTAAGTC
CCGCAACGAGCGCAACCCTTATCCTTTGTTGCCAGCGTCCGCCGGGAACTCAAAGGAGAC
TGCCAGTGATAAACTGGAGGAAGGTGGGGATGACGTCAAGTCATCATGGCCCTTACGAGT
AGGGCTACACACGTGCTACAATGGCGCATACAAAGAGAAGCGACCTCGCGAGAGCAAGCG
GACCTCATAAAGTGCGTCGTAGTCCGGATTGGAGTCTGCAACTCGACTCCATGAAGTCGG
AATCGCTAGTAATCGTAGATCAGAATGCTACGGTGAATACGTTCCCGGGCCTTGTACACA
CCGCCCGTCACACCATGGGAGTGGGTTGCAAAAGAAGTAGGTAGCTTAACGGGAGGGCGC
TTACCACTTTGTGATTCAT
>URS0000039B8C_36870 Wigglesworthia glossinidia endosymbiont of Glossina brevipalpis tRNA-Met (CAT) (tRNA-Met-CAT-1-1)
AGCTACGTAGCTTAGTTGGTTAGAGCACGGCACTCATAACGCCGAGGTCACAGGTTCAAT
TCCTGTCGTAGCTA
>URS000003AB64_472695 Pantoea septica bacterial SSU rRNA
GCGCACGCAGGCGGTCTGTCAAGTCGGATGTGAAATCCCCGGGCTTAACCTGGGAACTGC
ATTCGAAACTGGCAGGCTAGAGTCTTGTAGAGGGGGGTAGAATTCCAGGTGTAGCGGTGA
AATGCGTAGAGATCTGGAGGAATACCGGTGGCGAAGGCGGCCCCCTGGACAAAGACTGAC
GCTCAGGTGCGAAAGCGTGGGGAGCAAACAGGATTAGATACCCTGGTAGTCCACGCCGTA
AACGATGTCGACTTGGAGGCTGTTCCCTTGAGGAGTGGCTTCCGGAGCTAACGCGTTAAG
TCGACCGCCTGGGGAGTACGGCCGCAAGGTTAAAACTCAAATGAATTGACGGGGGCCCGC
ACAAGCGGTGGAGCATGTGGTTTAATTCGATGCAACGCGAAGAACCTTACCTACTCTTGA
CATCCACAGAATTTTGCAGAGATGGATTGGTGCCTTCGGGAACTCTGAGACAGGTGCTGC
ATGGCTGTCGTCAGCTCGTGTTGTGAAATGTTGGGTTAAGTCCCGCAACGAGCGCAACCC
TTATCCTTTGTTGCCAGCGATTCGGTCGGGAACTCAAAGGAGACTGCCGGTGATAAACCG
GAGGAAGGTGGGGATGACGTCAAGTCATCATGGCCCTTACGAGTAGGGCTACACACGTGC
TACAATGGCGCATACAAAGAGAAGCGACCTCGCGAGAGCAAGCGGACCTCATAAAGTGCG
TCGTAGTCCGG
>URS000003B09B_2022746 Erwinia sp. 198 tRNA-Arg
GTAGCTCAGCTGGATAGAGTACTCGGCTACGAACCGAGCGGTCGGAGGTTCGAATCCTCC
CGGATGCACCA
>URS000003B09B_549 Pantoea agglomerans tRNA-Arg
GTAGCTCAGCTGGATAGAGTACTCGGCTACGAACCGAGCGGTCGGAGGTTCGAATCCTCC
CGGATGCACCA
>URS000003B1CB_554460 Pantoea sp. Gym 7c bacterial SSU rRNA
CCGCACAAGCGGTGGAGCATGTGGTTTAATTCGATGCAACGCGAAGAACCTTACCTACTC
TTGACATCCAGGGAATTTGGCAGAGATGCCTTAGTGCCTTCGGGAACTGTGAGACAGGTG
CTGCATGGCTGTCGTCAGCTCGTGTTGTGAAATGTTGGGTTAAGTCCCGCAACGAGCGCA
ACCCTTATCCTTTGTTGCCAGCGATTCGGTCGGGAACTCAAAGGAGACTGCCGGTGATAA
ACCGGAGGAAGGTGGGGATGACGTCAAGTCATCATGGCCCTTACGAGTAGGGCTACACAC
GTGCTACAATGGCGCATACAAAGAGAAGCGACCTCGCGAGAGCAAGCGGACCTCATAAAG
TGCGTCGTAGTCCGGATCGGAGTCTGCAACTCGACTCCGTGAAGTCGGAATCGCTAGTAA
TCGTGGATCAGAATGCCACGGTGAATACGTTCCCGGGCCTTGTACACACCGCCCGTCACA
C
>URS000003B240_69222 Erwinia mallotivora bacterial SSU rRNA
TGTCTGGAACTGCCGATGAGGGGATACTCTGAACGGTAGCTAATACCGCATAACGTCTCG
GACCAAAGTGGGGGACCTTCGGGCCTCACACCATCGGATGTGCCCAGATGGGATTAGCTA
GTAGGTGGGGTAACGGCTCACCTAGGCGACGATCCCTAGCTGGTCTGAGAGGATGACCAG
CCACACTGGAACTGAGACACGGTCCAGACTCCTACGGGAGGCAGCAGTGGGGAATATTGC
ACAATGGGCGCAAGCCTGATGCAGCCATGCCGCGTGTATGAAGAAGGCCTTCGGGTTGTA
AAGTACTTTCAGTGGGGAGGAAGGCGATGAAGTTAATAACTTCGTCGATTGACGTTACCC
GCAGAAGAAGCACCGGCTAACTCCGTGCCAGCAGCCGCGGTAATACGGAGGGTGCAAGCG
TTAATCGGAATTACTGGGCGTAAAGCGCACGCAGGCGGTCTGTCAAGTCGGATGTGAAAT
CCCCGGGCTCAACCTGGGAACTGCATTCGAAACTGGCAGGCTAGAGTCTTGTAGAGGGGG
GTAGAATTCCAGGTGTAGCGGTGAAATGCGTAGAGATCTGGAGGAATACCGGTGGCGAAG
GCGGCCCCCTGGACGAAGACTGACGCTCAGGTGCGAAAGCGTGGGCAAGCAGGATTAGAT
ACCCTGGTAGTCCACGCCGTAAACGATGTCGACTTGGAGGCTGTTCCCTTGAGGCGTGGC
TTCCGGAGCTAACGCGTTAAGTCGACCGCCTGGGGAGTACGGCCGCAAGGTTAAAACTCA
AATGAATTACGGGGGCCCGCACAAGCGGTGGAGCATGTGGTTTAATTCGATGCAACGCGA
AGAACCTTACCTGGCCTTGACATCCACGGAATTTGGCAGAGATGCCTATGTGCCTTCGGG
AACCGTGAGACAGGTGCTGCATGGCTGTCGTCAGCTCGTGTTGTGAAATGTTGGGTTAAG
TCCCGCAACGAGCGCAACCCTTATCCTTTGTTGCCAGCGTAATGGTGGGAACTCAAAGGA
GACTGCCGGTGATAAACCGGAGGAAGGTGGGGATGACGTCAAGTCATCATGGCCCTTACG
GCCAGGGCTACACACGTGCTACAATGGCGCATACAAAGAGAAGCGACCTCGCGAGAGCAA
GCGGACCTCATAAAGTGCGTCGTAGTCCGGATCGGAGTCTGCAACTCGACTCCGTGAAGT
CGGAATCGCT
>URS000003BC3D_552 Erwinia amylovora 16S-23S ribosomal RNA intergenic spacer
AACCTGCGGTTGGATCACCTCCTTACCTGAAGATACCTTCCCGCGCAGTGTCCACACAGA
TTGTCTGATAGAAAATAACGAGCAACGTGTCTTTCGAAGACAGACTTAATTGTCCCCTTC
GTCTAGAGGCCCAGGACACCGCCCTTTCACGGCGGTAACAGGGGTTCGAATCCCCTAGGG
GACGCCAAAGCTTGGTGACAGGTGAAAGATGTTACCCACATATCTTAAAGATGACTTACG
AGTCATGTTTAAGATATTGCTCTTTAACAATCCGGAACAAGCTGAAAATTGAAACGACGT
GTCGTTTTCATTCTCCGTAATAAGAATGAAAAATGCGATACGTTCGAGTCTCTCAAATGC
TTGCAACACGCAGCGTTGTAAAACGCCTGTGGGTTGTG
>URS000003BF6E_218084 uncultured Pantoea sp. bacterial SSU rRNA
TTAGAGTTTGATCATGGCTCAGATTGAACGCTGGCGGCAGGCCTAACACATGCAAGTCGA
GCGGTAGCACAGAGAGCTTGCTCTCGGGTGACGAGCGGCGGACGGGTGAGTAATGTCTGG
GAAACTGCCTGATGGAGGGGGATAACTACTGGAAACGGTAGCTAATACCGCATAACGTCG
CAAGACCAAAGTGGGGGACCTTCGGGCCTCATGCCATCAGATGTGCCCAGATGGGATTAG
CTGGTAGGTGGGGTAACGGCTCACCTAGGCGACGATCCCTAGCTGGTCTGAGAGGATGAC
CAGCCACACTGGAACTGAGACACGGTCCAGACTCCTACGGGAGGCAGCAGTGGGGAATAT
TGCACAATGGGCGCAAGCCTGATGCAGCCATGCCGCGTGTATGAAGAAGGCCTTCGGGTT
GTAAAGTACTTTCAGCGGGGAGGAAGGTGGTGAGGTTAATAACCTTGCCGATTGACGTTA
CCCGCAGAAGAAGCACCGGCTAACTCCGTGCCAGCAGCCGCGGTAATACGGAGGGTGCAA
GCGTTAATCGGAATTACTGGGCGTAAAGCGCACGCAGGCGGTCTGTTAAGTCAGATGTGA
AATCCCCGGGCTTAACCTGGAACTGCATTTGAAACTGGCAGGCTTGAGTCTCGTAGAGGG
GGGTAGAATTCCAGGTGTAGCGGTGAAATGCGTAGAGATCTGGAGGAATACCGGTGGCCG
AAGGCGGCCCCTGACGACTGACGCTCAGGTGCGAAAGCGTGGGGAGCAAACAGGATTAGA
TACCTTGTAGTTCACGCCGTAAACGATGTCGACTTGAGGTTGTTCCCTTGAGAGTGGCTT
CCGGAGCTAACGCGTAAGTCGACCGCCTGGGGAGTACGGCCGCAAGGTTAAAACTCAAAT
GAATTGACGGGGGCCCGCACAAGCGGTGGAGCATGTGGTTTAATTCGATGCAACGCGAAG
AACCTTACCTACTCTTGACATCCAGAGAACTTAGCAGAGATGCTTTGGTGCCTTCGGGAA
CTCTGAGACAGGTGCTGCATGGCTGTCGTCAGCTCGTGTTGTGAAATGTTGGGTTAAGTC
CCGCAACGAGCGCAACCCTTATCCTTTGTTGCCAGCGATTCGGTCGGGAACTCAAAGGAG
ACTGCCGGTGATAAACCGGAGGAAGGTGGGGATGACGTCAAGTCATCATGGCCCTTACGA
GTAGGGCTACACACGTGCTACAATGGCGCATACAAAGAGAAGCGACCTCGCGAGAGCAAG
CGGACCTCACAAAGTGCGTCGTAGTCCGGATCGGAGTCTGCAACTCGACTCCGTGAAGTC
GGAATCGCTAGTAATCGTGGATCAGAATGCCACGGTGAATACGTTCCCGGGCCTTGTACA
CACCGCCCGTCACACCATGGGAGTGGGTTGCAAAAGAAGTAGGTAGCTTAACCTTCGGGA
GGGCGCTTACCACTTTGTGATTCATGACTGGGGTGAAGTCGTAACAAGGTAACCGTAAT
>URS000003C09A_1005090 Buchnera aphidicola str. Ak (Acyrthosiphon kondoi) tRNA-Asp (GTC) (tRNA-Asp-GTC-1-1)
GGTGTGGTAGTTCAGTTGGTTAGAATACCGGCCTGTCACGCCGGGGGTCGCGGGTTCGAA
TCCCGTCCGCACCG
>URS000003C09A_1241832 Buchnera aphidicola (Acyrthosiphon lactucae) tRNA-Asp
GGTGTGGTAGTTCAGTTGGTTAGAATACCGGCCTGTCACGCCGGGGGTCGCGGGTTCGAA
TCCCGTCCGCACCG
>URS000003C09A_1507522 Buchnera aphidicola (Macrosiphum euphorbiae) tRNA-Asp
GGTGTGGTAGTTCAGTTGGTTAGAATACCGGCCTGTCACGCCGGGGGTCGCGGGTTCGAA
TCCCGTCCGCACCG
>URS000003C09A_2315801 Buchnera aphidicola (Macrosiphum gaurae) tRNA-Asp
GGTGTGGTAGTTCAGTTGGTTAGAATACCGGCCTGTCACGCCGGGGGTCGCGGGTTCGAA
TCCCGTCCGCACCG
>URS000003C09A_2994844 Buchnera aphidicola (Macrosiphum albifrons) tRNA-Asp
GGTGTGGTAGTTCAGTTGGTTAGAATACCGGCCTGTCACGCCGGGGGTCGCGGGTTCGAA
TCCCGTCCGCACCG
>URS000003C09A_2994845 Buchnera aphidicola (Acyrthosiphon caraganae) tRNA-Asp
GGTGTGGTAGTTCAGTTGGTTAGAATACCGGCCTGTCACGCCGGGGGTCGCGGGTTCGAA
TCCCGTCCGCACCG
>URS000003C09A_571428 Buchnera aphidicola (Sitobion avenae) tRNA-Asp
GGTGTGGTAGTTCAGTTGGTTAGAATACCGGCCTGTCACGCCGGGGGTCGCGGGTTCGAA
TCCCGTCCGCACCG
>URS000003C3D3_944101 Pantoea sp. H6-17-l bacterial SSU rRNA
GGGATTAGCTAGTAGGTANGGTAATGGCTTACCTAGGCGACGATCCCTAGCTGGTCTGAG
AGGATGACCAGCCACACTGGAACTGAGACACGGTCCAGACTCCTACGGGAGGCAGCAGTG
GGGAATATTGCACAATGGGCGCAAGCCTGATGCAGCCATGCCGCGTGTATGAAGAAGGCC
TTCGGGTTGTAAAGTACTTTCAGTCAGGAGGAAGGGTGTGAAATTAATACTTTCATGCAT
TGACGTTACTGACAGAAGAAGCACCGGCTAACTCCGTGCCAGCAGCCGCGGTAATACGGA
GGGTGCAAGCGTTAATCGGAATTACTGGGCGTAAAGCGCACGCAGGCGGTTTGTTAAGTC
AGATGTGAAATCCCCGGGCTCAACCTGGGAACTGCNTTTGAAACTGGNAAGCTT
>URS000003C745_1264399 Pantoea sp. 2064 bacterial SSU rRNA
ATTGAACGCTGGCGGCAGGCCTAACACATGCAAGTCGGACGGTAGCACAGAGGAGCTTGC
TCCTTGGGTGACGAGTGGCGGACGGGTGAGTAATGTCTGGGGATCTGCCCGATAGAGGGG
GATAACCACTGGAAACGGTGGCTAATACCGCATAACGTCGCAAGACCAAAGAGGGGGACC
TTCGGGCCTCTCACTATCGGATGAACCCAGATGGGATTAGCTAGTAGGCGGGGTAATGGC
CCACCTAGGCGACGATCCCTAGCTGGTCTGAGAGGATGACCAGCCACACTGGAACTGAGA
CACGGTCCAGACTCCTACGGGAGGCAGCAGTGGGGAATATTGCACAATGGGCGCAAGCCT
GATGCAGCCATGCCGCGTGTATGAAGAAGGCCTTCGGGTTGTAAAGTACTTTCAGCGGGG
AGGAAGGCGGCACGGTTAATAACCGTGCCGATTGACGTTACCCGCAGAAGAAGCACCGGC
TAACTCCGTGCCAGCAGCCGCGGTAATACGGAGGGTGCAAGCGTTAATCGGAATTACTGG
GCGTAAAGCGCACGCAGGCGGTCTGTTAAGTCAGATGTGAAATCCCCGGGCTTAACCTGG
GAACTGCATTTGAAACTGGCAGGCTTGAGTCTTGTAGAGGGGGGTAGAATTCCAGGTGTA
GCGGTGAAATGCGTAGAGATCTGGAGGAATACCGGTGGCGAAGGCGGCCCCCTGGACAAA
GACTGACGCTCAGGTGCGAAAGCGTGGGGAGCAAACAGGATTAGATACCCTGGTAGTCCA
CGCCGTAAACGATGTCGACTTGGAGGTTGTTCCCTTGAGGAGTGGCTTCCGGAGCTAACG
CGTTAAGTCGACCGCCTGGGGAGTACGGCCGCAAGGTTAAAACTCAAATGAATTGACGGG
GGCCCGCACAAGCGGTGGAGCATGTGGTTTAATTCGATGCAACGCGAAGAACCTTACCTA
CTCTTGACATCCACGGAATCTGGCAGAGATGCCTCAGTGCCTTCGGGAACCGTGAGACAG
GTGCTGCATGGCTGTCGTCAGCTCGTGTTGTGAAATGTTGGGTTAAGTCCCGCAACGAGC
GCAACCCTTATCCTTTGTTGCCAGCGATTCGGTCGGGAACTCAAAGGAGACTGCCGGTGA
TAAACCGGAGGAAGGTGGGGATGACGTCAAGTCATCATGGCCCTTACGAGTAGGGCTACA
CACGTGCTACAATGGCGCATACAAAGAGAAGCGACCTCGCGAGAGCAAGCGGACCTCACA
AAGTGCGTCGTAGTCCGGATCGGAGTCTGCAACTCGACTCCGTGAAGTCGGAATCGCTAG
TAATCGTGGATCAGAATGCCACGGTGAATACGTTCCCGGGCCTTGTACACACCGCCCGTC
ACACCATGGGAGTGGGTTGCAAAAGAAGTAGGTAGCTTAACCTTCGGGAGGGCGCTTACC
ACTTTGTGATTCATGACTGGGGTG
>URS000003C91F_549 Pantoea agglomerans bacterial SSU rRNA
GCAGCACAGAAGAGCTTGCTCTTTGGGTGGCGAGTGGCGGACGGGTGAGTAATGTCTGGG
AAACTGCCCGATGGAGGGGGATAACTACTGGAAACGGTAGCTAATACCGCATAACGTCGC
GAGACCAAAGTGGGGGACCTTCGGGCCTCACACCATCGGATGTGCCCAGATGGGATTAGC
TAGTAGGTGGGGTAATGGCTCACCTAGGCGACGATCCCTAGCTGGTCTGAGAGGATGACC
AGCCACACTGGAACTGAGACACGGTCCAGACTCCTACGGGAGGCAGCAGTGGGGAATATT
GCACAATGGGCGCAAGCCTGATGCAGCCATGCCGCGTGTATGAAGAAGGCCTTCGGGTTG
TAAAGTACTTTCAGCGGGGAGGAAGGCGGTGAGGTTAATAACCTTGCCGATTGACGTTAC
CCGCAGAAGAAGCACCGGCTAACTCCGTGCCAGCAGCCGCGGTAATACGGAGGGTGCAAG
CGTTAATCGGAATTACTGGGCGTAAAGCGCACGCAGGCGGTCTGTTAAGTCAGATGTGAA
ATCCCCGGGCTTAACCTGGGAACTGCATTTGAAACTGGCAGGCTTGAGTCTCGTAGAGGG
GGGTAGAATTCCATGTGTAGCGGTGAAATGCGTAGAGATCTGGAGGAATACCGGTGGCGA
AGGCGGCCCCCTGGACGAANACTGACGCTCAGGTGCGAAAGCGTGGGGAGCAAACAGGAT
TAGATACCCTGGTAGT
>URS000003CBB0_553 Pantoea ananatis bacterial SSU rRNA
CGGTCTGTTAAGTCAGATGTGAAATCCCCGGGCTTAACCTGGGAACTGCATTTGAAACTG
GCAGGCTTGAGTCTCGTAGAGGGGGGTAGAATTCCAGGTGTAGCGGTGAAATGCGTAGAG
ATCTGGAGGAATACCGGTGGCGAAGGCGGCCCCCTGGACGAAGACTGACGCTCAGGTGCG
AAAGCGTGGGGAGCAAACAGGATTAGATACCCTGGTAGTCCACGCCGTAAACGATGTCGA
CTTGGAGGTTGTTCCCTTGAGGAGTGGCTTCCGGAGCTAACGCGTTAAGTCGACCGCCTG
GGGAGTACGGCCGCAAGGTTAAAACTCAAATGAATTGACGGGGGCCCGCACAAGCGGTGG
AGCATGTGGTTTAATTCGATGCAACGCGAAGAACCTTACCTACTCTTGACATCCAGAGAA
CTTAGCAGAGATGCTTTGGTGCCTTCGGGAGCTNTGAGACAGGTGCTGCATGGCTGTCGT
CAGCTCGTGTTGTGAAATGTTGGGTTAAGTCCCGCAACGAGCGCAACCCTTATCCTTTGT
TGCCAGCGATTCGGTCGGGAACTCAAAGGAGACTGCCGGTGATAAACCGGAGGAAGGTGG
GGATGACGTCAAGTCATCATGGCCCTTACGAGTAGGGCTACACACGTGCTACAATGGCGC
ATACAAAGAGAAGCGACCTCGCGAGAGCAAGCGGACCTCATAAAGTGCGTCGTAGTCCGG
ATCGGAGTCTGCAACTCGACTCCGTGAAGTCGGAATCGCTAGTAATCGTGGATCAGAATG
CCACGGTGAATACGTTCCCGGGCCTTGTACACACCGCCCGTCACACCATGGGAGTGGGTT
GCAAAAGAAGTAGGT
>URS000003CFBD_246798 uncultured Erwinia sp. bacterial SSU rRNA
GTAGAGGGGGGTAGAATCCAGGTGTAGCAGTTGAATGCGTAGAAATCTGGAGGGATACCG
GTGGCGAAGGCGGCCCACTGGACAAAGACTGACGCTCAGGTGCGAAAGCGTGAGGGAGCA
AACAGGATTAGATACCCTGGTAGTACACGCCGTAAACGATGTCGACTTTGAGGGTTGTGC
CCATGAGGCGTGGCTTCCGGAGCTAACGCGTTAAGTCGACCACCTGGGAGAGTACGGCCG
CAAGGTTAAAACTCAAATGAATTGACGGGGGCCCGCACAAGCGGTGGAGCATGTGGTTTA
ATTCGATGCAACGCGAAGAACCTTACCTGGCCTTGACATCCACGGAATTCGGCAGAGATG
CCTTAGTGCCTTCGGGAACCGTGAGACAGGTGCTGCATGGCTGTCGTCAGCTCGTGTTGT
GAAATGTTGGGTTAAGTCCCGCAACGAGCGCAACCCTTATCCTTTGTTGCCAGCGCGTGG
TGGCGGGAACTCAAAGGAGACTGCCGGTGACAAACCGGAGGAAGGTGGGGATGACGTCAA
GTCATCATGGCCCTTACGGCCAGGGCTACACACGTGCTACAATGGCGCATACAAAGAGAA
GCGACCTCGCGAGAGCAAGCGGACCTCATAAAGTGCGTCGTAGTCCGGATCGGAGTCTGC
AACTCGACTCCGTGAAGTCGGAATCGCTAGTAATCGTAGATCAGAACGCTACGGTGAATA
CGTTCCCGGGCCTTGTACACACCGCCCGTCACACCATGGGAGTGGGTTGCAAAAGAAGTA
GGTAGCTTAACCTCCGGGAGGGCGCTTACCACTTTGTGATTCATGACTGGGGTGAAGTCG
TAACAAGGTAACC
>URS000003D06C_182337 Erwinia billingiae transfer RNA-Val
GCGTCCGTAGCTCAGTTGGTTAGAGCACTACCTTGACATGGTAGGGGTCGGTGGTTCGAG
TCCACTCGGACGCACCA
>URS000003D06C_2547962 Erwinia sp. QL-Z3 tRNA-Val
GCGTCCGTAGCTCAGTTGGTTAGAGCACTACCTTGACATGGTAGGGGTCGGTGGTTCGAG
TCCACTCGGACGCACCA
>URS000003D06C_634500 Erwinia billingiae Eb661 tRNA-Val (GAC) (tRNA-Val-GAC-1-1)
GCGTCCGTAGCTCAGTTGGTTAGAGCACTACCTTGACATGGTAGGGGTCGGTGGTTCGAG
TCCACTCGGACGCACCA
>URS000003D511_660596 Pantoea stewartii subsp. stewartii DC283 tRNA-Ala
GGGGCTATAGCTCAGCTGGGAGAGCACTTGCATGGCATGCAAGAGGTCAGCGGTTCGATC
CCGCTTAGCTCCACCA
>URS000003D511_66271 Pantoea stewartii subsp. stewartii tRNA-Ala
GGGGCTATAGCTCAGCTGGGAGAGCACTTGCATGGCATGCAAGAGGTCAGCGGTTCGATC
CCGCTTAGCTCCACCA
>URS000003D849_55209 Pantoea cypripedii 16S ribosomal RNA
ATTGAACGCTGGCGGCAGGCCTAACACATGCAAGTCGGACGGTAGCACAGRGGAGCTTNC
TCCCTGGGTGACGAGYGGCGGACGGGTGAGTAATRYCTGGGRATCTGCCTGATGGWGGGG
GATAACTACTGGAAACGGTAGCTAATACCGCATACCGTCTYCGGRYCAAAGTGGGGGACC
TTCGGGCCTCATGCCATCRGATGTGCCCAGATGGGATTAGCTAGTAGGTGGGGTAAAGGC
TCACCTAGGCGACGATCCCTAGCTGGTCTGAGAGGATGACCAGCCACACTGGAACTGAGA
CACGGTCCAGACTCCTACGGGAGGCAGCAGTGGGGAATATTGCACAATGGNCGNAAGCCT
GATGCAGCCATGCCGCGTGTGTGAAGAAGGCCTTCGGGTTGTAAAGCACTTTCAGCGGGG
AAGAAGGGGATAAGGTTAATACCCTTGTYSATTGACGTTACCCGCAGAAGAAGCACCGGC
TAACTCCGTGCCAGCAGCCGCGGTAATACGGAGGGTGCAAGCGTTAATCGGAATYACTGG
GCGTAAAGCGCACGCAGGCGGTCTGTYAAGTTGGATGTGAAATCCCCGGGCTTAACCTGG
GAACTGCATTCAAAACTGACAGGCTAGAGTCTCGTAGAGGGGGGTAGAATTCCAGGTGTA
GCGGTGAAATGCGTAGAGATCTGGAGGAATACCGGTGGCGAAGGCGGCCCCCTGGACGAA
GACTGACGCTCAGGTGCGAAAGCGTGGGGASCAAACAGGATTAGATACCCTGGTAGTCCA
CGCTGTAAACGATGTCGACTTGGAGGTTGTGCCCTTGAGGCGTGACTTCCGGAGCTAACG
CGTTAAGTCGACCGCCTGGGGAGTACGGCCGCAAGGTTRAAACTCAAATGAATTGACGGG
GGCCCGCACAAGCGGTGGAGCATGTGGTTTAATTCGATGCAACGCGAAGAACCTTACCTG
CTCTTGACATCCAGAGAAYTCYGCAGAGATGCGKTNGTGCCTTCGGGACCTCTGAGACAG
GTGCTGCATGGCTGTCGTCAGCTCGTGTTGTGAAATGTTGGGTTAAGTCCCGCAACGAGC
GCAACCCTTRTCCTCTGTTGCCAGCACGTCATGGGGGGAAYTCAAGGGRGACTGCCGGYG
ATAAACCGGAGGAAGGTGGGGATGACGTCAAGTCACCATGGCCCTTACGAGYAGGGCTAC
ACACGTGCTACAATGGCGSATACAGAGAGATGCGACCTCGCGAGAGCAAGCGGACCTCAT
AAAGYGCGTCGYAGTCCGGATTGGAGTCTGCAACTCGACTCCATGAAGTCGGAATCGCTA
GTAATCGTAGATCAGAATGGTACGGTGAATWCGTTCCCGGGCCTTGTACACACCGCCCGT
CACACCATGGGAGTGGGTTGCAAAMGAAGTAGGTAGCTTAACCYTCGGGAGGGCGCTTAC
CACTTTGTGATTCATGACTGGGGTGAAGTCGGAACAAGGTAACCG
>URS000003DAAB_218084 uncultured Pantoea sp. bacterial SSU rRNA
ACACATGCAAGTCGAACGGTAGCACAGAGAGCTTGCTCTCGGGTGACGAGTGGCGGACGG
GTGAGTAATGTCTGGGAAACTGCCTGATGGAGGGGGATAACTACTGGAAACGGTAGCTAA
TACCGCATAACGTCGCAAGACCAAAGAGGGGGACCTTCGGGCCTCTTGCCATCAGATGTG
CCCAGATGGGATTAGCTAGTAGGTGGGGTAACGGCTCACCTAGGCGACGATCCCTAGCTG
GTCTGAGAGGATGACCAGCCACACTGGAACTGAGACACGGTCCAGACTCCTACGGGAGGC
AGCAGTGGGGAATATTGCACAATGGGCGCAAGCCTGATGCAGCCATGCCGCGTG
>URS000003DD6E_485089 Erwinia sp. DH22 bacterial SSU rRNA
TCTTTGCTGACGAGTGGCGGACGGGTGAGTAATGTCTGGGGATCTGCCCGGTAGAGGGGG
ATAACCACTGGAAACGGTGGCTAATACCGCATAATGTCGCAAGACCAAAGTGGGGGACCT
TCGGGCCTCACACTACCGGATGAACCCAGATGGGATTAGCTAGTTGGTGGGGTAACGGCT
CACCAAGGCGACGATCCCTAGCTGGTCTGAGAGGATGACCAGCCACACTGGAACTGAGAC
ACGGTCCAGACTCCTACGGGAGGCAGCAGTGGGGAATATTGCACAATGGGCGCAAGCCTG
ATGCAGCCATGCCGCGTGTATGAAGAAGGCCTTCGGGTTGTAAAGTACTTTCAGCGGGGA
GGAAGGGAGTGAGGTTAATAACTTCATTCATTGACGTTACCCGCAGAAGAAGCACCGGCT
AACTCCGTGCCAGCAGCCGCGGTAATACGGAGGGTGCAAGCGTTAATCGGAATTACTGGG
CGTAAAGCGCACGCAGGCGGTCTGTTAAGTCAGATGTGAAATCCCCGGGCTCAACCCGGG
AACTGCATTTGAAACTGGCAGGCTTGAGTCTCGTAGAGGGGGGTGGAATTC
>URS000003E107_1044999 Erwinia tracheiphila PSU-1 tRNA-Leu
GCGAAGGTGGCGGAATTGGTAGACGCGCTAGCTTCAGGTGTTAGTGTCCTTACGGATGTG
AGGGTTCAAGTCCCTCTCTTCGCACCA
>URS000003E107_65700 Erwinia tracheiphila tRNA-Leu
GCGAAGGTGGCGGAATTGGTAGACGCGCTAGCTTCAGGTGTTAGTGTCCTTACGGATGTG
AGGGTTCAAGTCCCTCTCTTCGCACCA
>URS000003E63E_1241862 Buchnera aphidicola (Iziphya flabella) bacterial SSU rRNA
GGGGATCTACCTAAAAGAGGGGGATAACTATTGGAAACGATAGCTAATACCGCATAAAGA
AACCAAAGTAGGGGACTTGCCTTATGCTTTTAGATGAACCTAGACGGGATTAGTTTGGTG
GTAAGGTAAAGGCTTACCAAGACTACGATCTCTAGCTGGTCTGAGAGGACAATCAGCCAC
ACTGGAACTGAGACACGGTCCAGACTCCTACGGGAGGCAGCAGTGGGGAATCTTGCACAA
TGGGCGAAAGCCTGATGCAGCTATGCCGCGTGTATGAAGAAGGCCTTAGGGTTGTAAAGT
ACTTTCGTCAGGGAAGAAAGAAAACTAATAATTATTTTTTGTGACGTTACCTGAAAAAGA
AGCACCGGCTAACTCCGTGCCAGCAGCCGCGGTAATACGGAGGGTGCAAGCGTTAATCAG
AATTACTGGGCGTAAAGAGCGCGTAGGTGGATTATTAAGTTAGATGTGAAATCCCTAAGC
TTAACTTAGGAACTGCATTTAAAACTAATAATCTAGAGTATCGTAGAGGGAGGTAGAATT
CCAGGTGTAGCGGTGAAATGCGTAGATATCTGGAGGAATACCTGTGGCGAAAGCGACCTC
CTAGACGAATACTGACGCTGAGGTGCGAAAGCGTGGGTAGCAAACAGGATTAGATACCCT
GGTAGTCCATGCTGTAAACGATGTCGACTTGGAGGTTGTTTCTTTAAGAAGTGGCTTCCG
AAGCTAACGCGTTAAGTCGACCGCCTGGGAAGTACGGTCGCAAGGCTAAAACTCAAATGA
ATTGACGGGGGCCCGCACAAGCGGTGGAGCATGTGGTTTAATTCGATGCAACGCGAAAAA
CCTTACCTGGTCTTGACATCCATAGAATTTTTTAGAAATAAAAAAGTGCCTTAGGGAACT
ATGAGACAGGTGCTGCATGGCTGTCGTCAGCTCGTGTTGTGAAATGTTGGGTTAAGTCCC
GCAACGAGCGCAACCCTTATCCTTTTTTGCCATCGGTACGGCCGGGAACTCAAAGGAGAC
TGCCGGTGATAAACCGGAGGAAGGTGGGGACGACGTCAAGTCATCATGGCCCTTACGACC
AGGGCTACACACGTGCTACAATGGTACATACAAAGGGAAGCAAATCTGCAAGGACAAGCA
AATCTCATAAAGTGTATCTTAGTTCGGACTGGAGTCTGCAACTCGACTCCACGAAGTCGG
AATCGCTAGTAATCGTGAATCAGAATGTCACGGTGAATACGTTCCCGGGCCTTGTACACA
CCGCCCGTCAC
>URS000003E908_2665162 Erwinia sp. CPCC 100877 tRNA-Cys
GGCGCGTTAACAAAGCGGTTATGTAGCGGATTGCAAATCCGTCTAGTCCGGTTCGACTCC
GGAACGCGCCTCCA
>URS000003E908_554 Pectobacterium carotovorum (Erwinia carotovora) tRNA-Cys
GGCGCGTTAACAAAGCGGTTATGTAGCGGATTGCAAATCCGTCTAGTCCGGTTCGACTCC
GGAACGCGCCTCCA
>URS000003EA2A_553 Pantoea ananatis bacterial SSU rRNA
GCCTTGCGCAGCTACCATGCAGTCGGACGGTAGCACAGAGGAGCTTGCTCCTTGGGTGAC
GAGTGGCGGACGGGTGAGTAATGTCTGGGGATCTGCCCGATAGAGGGGGATAACCACTGG
AAACGGTGGCTAATACCGCATAACGTCGCAAGACCAAAGAGGGGGACCTTCGGGCCTCTC
ACTATCGGATGAACCCAGATGGGATTAGCTAGTAGGCGGGGTAATGGCCCACCTAGGCGA
CGATCCCTAGCTGGTCTGAGAGGATGACCAGCCACACTGGAACTGAGACACGGTCCAGAC
TCCTACGGGAGGCAGCAGTGGGGAATATTGCACAATGGGCGCAAGCCTGATGCAGCCATG
CCGCGTGTATGAAGAAGGCCTTCGGGTTGTAAAGTACTTTCAGCGGGGAGGAAGGCGATG
TGGTTAATAACCGCGTCGATTGACGTTACCCGCAGAAGAAGCACCGGCTAACTCCGTGCC
AGCAGCCGCGGTAATACGGAGGGTGCAAGCGTTAATCGGAATTACTGGGCGTAAAGCGCA
CGCAGGCGGTCTGTTAAGTCAGATGTGAAATCCCCGGGCTTAACCTGGGAACTGCATTTG
AAACTGGCAGGCTTGAGTCTCGTAGAGGGGGGTAGAATTCCAGGTGTAGCGGTGAAATGC
GTAGAGATCTGGAGGAATACCGGTGGCGAAGGCGGCCCCCTGGACGAAGACTGACGCTCA
GGTGCGAAAGCGTGGGGAGCAAACAGGATTAGATACCCTGGTAGTCCACGCCGTAAACGA
TGTCGACTTGGAGGTTGTTCCCTTGAGGAGTGGCTTCCGGAGCTAACGCGTTAAGTCGAC
CGCCTGGGGAGTACGGCCGCAAGGTTAAAACTCAAATGAATTGACGGGGGCCCGCACAAG
CGGTGGAGCATGTGGTTTAATTCGATGCAACGCGAAGAACCTTACCTACTCTTGACATCC
AGCGAACTTGGCAGAGATGCCTTGGTGCCTTCGGGAACGCT
>URS000003EF28_218084 uncultured Pantoea sp. bacterial SSU rRNA
TAACACATGCAAGTCGAACGGTAGCACAGAGAGCTTGCTCTCGGGTGACGAGTGGCGGAC
GGGTGAGTAATGTCTGGGAAACTGCCTGATGGAGGGGGATAACTACTGGAAACGGTAGCT
AATACCGCATAACGTCGCAAGACCAAAGAGGGGGACCTTCGGGCCTCTTGCCATCAGATG
TGCCCAGATGGGATTAGCTAGTAGGTGGGGTAACGGCTCACCTAGGCGACGATCCCTAGC
TGGTCTGAGAGGATGACCAGCCACACTGGAACTGAGACACGGTCCAGACTCCTACGGGAG
GCAGCAGTGGGGAATATTGCACAATGGGCGCAAGCCTGATGCAACCATGCCGCGTGTATG
AAGAAGGCCTTCGGGTTGTAAAGTACTTTCAGCGGGGA
>URS000003F07D_9 Buchnera aphidicola partial 23S ribosomal RNA
AAGGTTAAGCAAATAAGCGTACTATGGTGAATGCCTTGGCAGTCAGAGGCGAAGAAGGAC
GTGCTAATCTGCGAAAAGCGACGGCAAGCTGATATGAAGCGCTATAACCGTCGATTTCCG
AATGGGGAAACCCGATACATTTCATGTATCATTATTAGCTGAATTAAATAAGCTAATAAA
GCAAACCAAGGGAACTGAAACATCTAAGT
>URS000003F23E_549 Pantoea agglomerans bacterial SSU rRNA
ATTGAACGCTGGCGGCAGGCCTAACACATGCAAGTCGGACGGTAGCACAGAGGAGCTTGC
TCTTGGGTGACGAGTGGCGGACGGGTGAGTAATGTCTGGGGATCTGCCCGATAGAGGGGG
ATAACCACTGGAAACGGTGGCTAATACCGCATAACGTCGCAAGMCAAAAGAGGGGGACCT
TCGGGCCTCTCACTATCGGATGAACCCAGATGGGATTAGCTAGTAGGCGGGGTAATGGCC
CACCTAGGCGACGATCCCTAGCTGGTCTGAGAGGATGACCAGCCACACTGGAACTGAGAC
ACGGTCCAGACTCCTACGGGAGGCAGCAGTGGGGAATATTGCACAATGGGCGCAAGCTGA
TGCAGCCATGCCGCGTGTATGAAGAAGGCCTTCGGGTTGTAAAGTACTTTCAGCGGGGAG
GAAGGCGACGGGGTTAATAACCCTGTCGATTGACGTTACCCGCAGAAGAAGCACCGGCTA
ACTCCGTGCCAGCAGCCGCGGTAATACGGAGGGTGCAAGCGTTAATCGGAATTACTGGGC
GTAAAGCGCACGCAGGCGGTCTGTTAAGTCAGATGTGAAATCCCCGGGCTTAACCTGGGA
ACTGCATTTGAAACTGGCAGGCTTGAGTCTTGTAGAGGGGGGTAGAATTCCAGGTGTAGC
GGTGAAATGCGTAGAGATCTGGAGGAATACCGGTGGCGAAGGCGGCCCCCTGGACAAAGA
CTGACGCTCAGGTGCGAAAGCGTGGGGGAGCAAACAGGATTAGATACCCTGGTAGTCCAC
GCCGTAAACGATGTCGACTTGGAGGTTGTTCCCTTGAGGAGTGGCTTCCGGAGCTAACGC
GTTAAGTCGACCGCCTGGGGAGTACGGCCGCAAGGTTAAAACTCAAATGAATTGACGGGG
GCCCGCACAAGCGGTGGAGCATGTGGTTTAATTCGATGCAACGCGAAGAACCTTACCTAC
TCTTGACATCCACGGAATTTGGCAGAGATGCCTTAGTGCCTTCGGGAACCGTGAGACAGG
TGCTGCATGGCTGTCGTCAGCTCGTGTTGTGAAATGTTGGGTTAAGTCCCGCAACGAGCG
CAACCCTTATCCTTTGTTGCCAGCGATTCGGTCGGGAACTCAAAGGAGACTGCCGGTGAT
AAACCGGAGGAAGGTGGGGATGACGTCAAGTCATCATGGCCCTTACGAGTAGGGCTACAC
ACGTGCTACAATGGCGCATACAAAGAGAAGCGACCTCGCGAGAGCAAGCGGACCTCACAA
AGTGCGTCGTAGTCCGGATCGGAGTCTGCAACTCGACTCCGTGAAGTCGGAATCGCTAGT
AATCGTGGATCAGAATGCCACGGTGAATACGTTCCCGGGCCTTGTACACACCGCCCGTCA
CACCATGGGAGTGGGTTGCAAAAGAAGTAGGTAGCTTAACCTTCGGGAGGGCGCTTACCA
CTTTGTGATTCATGACTGGGGTGAAGTCGTAACACGGAATCCGCA
>URS000003F404_664438 Pantoea sp. BCCS 053 bacterial SSU rRNA
GCGTAAGCGCACGCAGGCGGTCTGTCAAGTCGGATGTGAAATCCCCGGGCTCAACCTGGG
AACTGCATTCGAAACTGGCAGGCTAGAGTCTTGTAGAGGGGGGTAGAATTCCAGGTGTAG
CGGTGAAATGCGTAGAGATCTGGAGGAATACCGGTGGCGAAGGCGGCCCCCTGGACAAAG
ACTGACGCTCAGGTGCGAAAGCGTGGGGAGCAAACAGGATTAGATACCCTGGTAGTCCAC
GCCGTAAACGTTGTCGACTTGGAGGTTGTGCCCTTGAGGCGTGGCTTCCGGAGCTAACGC
GTTAAGTCGACCGCCTGGGGAGTACGGCCGCAAGGTTAAAACTCAAATGAATTGACGGGG
GCCCGCACAAGCGGTGGAGCATGTGGTTTAATTCGATGCAACGCGAAGAACCTTACCTAC
TCTTGACATCGAGAGAACTTACCAGAGATGCTTTGGTGCCTTCGGGAACTCTGAGACAGG
TGCTGCATGGCTGTCGTCAGCTCGTGTTGTGAAATGTTGGGTTAAGTCCCGCAACGAGCG
CAACCCTTATCCTTTGTTGCCAGCGGTTAGGCCGGGAACTCAAAGGAGACTGCCAGTGAT
AAACTGGAGGAAGGTGGGGATGACGTCAAGTCATCATGGCCCTTACGAGTAGGGCTACAC
ACGTGCTACAATGGCGCATACAAAGAGAAGCGACCTCGCGAGAGCAAGCGGACCTCATAA
AGTGCGTCGTAGTCCGGATTGGAGTCTGCAACTCGACTCCATGAAGTCGGAATCGCTAGT
AATCGTAGATCAGAATGCTACGGTGAATACGTTCCCGGGCCTTGTACACA
>URS000003FD47_589030 Pantoea sp. M1L5 bacterial SSU rRNA
GTCGAACGGCAGCACAGAAGAGCTTGCTCTTTGGGTGGCGAGTGGCGGACGGGTGAGTAA
TGTCTGGGAAACTGCCCGATGGAGGGGGATAACTACTGGAAACGGTAGCTAATACCGCAT
AACGTCGCAAGACCAAAGTGGGGGACCTTCGGGCCTCACACCATCGGATGTGCCCAGATG
GGATTAGCTAGTAGGTGGGGTAATGGCTCACCTAGGCGACGATCCCTAGCTGGTCTGAGA
GGATGACCAGCCACACTGGAACTGAGACACGGTCCAGACTCCTACGGGAGGCAGCAGTGG
GGAATATTGCACAATGGGCGCAAGCCTGATGCAGCCATGCCGCGTGTATGAAGAAGGCCT
TCGGGTTGTAAAGTACTTTCAGCGGGGAGGAAGGCGGTGAGGTTAATAACCTTGCCGATT
GACGTTACCCGCAGAAGAAGCACCGGCTAACTCCGTGCCAGCAGCCGCGGTAATACGGAG
GGTGCAAGCGTTAATCGGAATTACTGGGCGTAAAGCGCACGCAGGCGGTCTGTTAAGTCA
GATGTGAAATCCCCGGGCTTAACCTGGGAACTGCATTTGAAACTGGCAGGCTTGAGTCTC
GTAGAGGGGGGTAGAATTCCAGGTGTAGCGGTGAAATGCGTAGAGATCTGGAGGAATACC
GGTGGCGAAGGCGGCCCCCTGGACGAAGACTGACGCTCAGGTGCGAAAGCGTGGGGAGCA
AACAGGATTAGATACCCTGGTAGTCCACGCCGTAAACGATGTCGACTTGGAGGTTGTGCC
CTTGAGGCGTGGCTTCCGGAGCTAACGCGTTAAGTCGACCGCCTGGGGAGTACGGCCGCA
AGGTTAAAACTCAAATGAATTGACGGGGGCCCGCACAAGCGGTGGAGCATGTGGTTTAAT
TCGATGCAACGCGAAGAACCTTACCTGGCCTTGACATCCAGAGAACTTAGCAGAGATGCT
TTGGTGCCTTCGGGAACTCTGAGACAGGTGCTGCATGGCTGTCGTCAGCTCGTGTTGTGA
AATGTTGGGTTAAGTCCCGCAACGAGCGCAACCCTTATCCTTTGTTGCCAGCGGTTCGGC
CGGGAACTCAAAGGAGACTGCCGGTGATAAACCGGAGGAAGGTGGGGATGACGTCAAGTC
ATCATGGCCCTTACGGCCAGGGCTACACACGTGCTACAATGGCGCATACAAAGAGAAGCG
ACCTCGCGAGAGCAAGCGGACCTCATAAAGTGCGTCGTAGTCCGGATTGGAGTCTGCAAC
TCGACTCCATGAAGTCGGAATCGCTAGTAATCGTAGATCAGAATGCTACGGTGAATACGT
TCCCGGGCCTTGTACACACCGCCCGTCACACCATGGGAGTGGGTTGCAAAAGAAGTAGGT
AGCTTAACCTTCGGGAGGGC
>URS000003FED2_1166245 Pantoea sp. S2-122 bacterial SSU rRNA
GTAGCGGAAAAGCTTGCTTCTTTGCCGACGAGTGGCGGACGGGTGAGTAATGTCTGGGAA
ACTGCCCGATGGAGGGGGATAACTACTGGAAACGGTAGCTAATACCGCATAACGTCTTCG
GACCAAAGTGGGGGACCTTCGGGCCTCACACCATCGGATGTGCCCAGATGGGATTAGCTA
GTAGGTGGGGTAATGGCTCACCTAGGCGACGATCCCTAGCTGGTCTGAGAGGATGACCAG
CCACACTGGAACTGAGACACGGTCCAGACTCCTACGGGAGGCAGCAGTGGGGAATATTGC
ACAATGGGCGCAAGCCTGATGCAGCCATGCCGCGTGTATGAAGAAGGCCTTCGGGTTGTA
AAGTACTTTCAGCGGGGAGGAAGGCGATGTGGTTAATAACCGCGTCGATTGACGTTACCC
GCAGAAGAAGCACCGGCTAACTCCGTGCCAGCAGCCGCGGTAATACGGAGGGTGCAAGCG
TTAATCGGAATTACTGGGCGTAAAGCGCACGCAGGCGGTCTGTTAAGTCAGATGTGAAAT
CCCCGGGCTCAACCCCGGGAACTGCATTTGAAACTGGCAGGCTTGAGTCTCGTAGAGGGG
GGTAGAATTCCAGGTGTAGCGGTGAAATGCGTAGAGATCTGGAGGAATACCGGTGGCGAA
GGCGGCCCCCTGGACGAAGACTGACGCTCAGGTGCGAAAGCGTGGGGAGCAAACAGGATT
AGATACCCTGGTAGTCCACGCCGTAAACGATGTCGACTTGGAGGTTGTGCCCTTGAGGCG
TGGCTTCCGGAGCTAACGCGTTAAGTCGACCGCCTGGGGAGTACGGCCGCAAGGTTAAAA
CTCAAATGAATTGACGGGGGCCCGCACAAGCGGTGGAGCATGTGGTTTAATTCGATGCAA
CGCGAAGAACCTTACCTGGCCTTGACATCCACAGAACTTAGCAGAGATGCTTTGGTGCCT
TCGGGAACTGTGAGACAGGTGCTGCATGGCTGTCGTCAGCTCGTGTTGTGAAATGTTGGG
TTAAGTCCCGCAACGAGCGCAACCCTTATCCTCTGTTGCCAGCGATTCGGTCGGGAACTC
AGGGGAGACTGCCGGTGATAAACCGGAGGAAGGTGGGGATGACGTCAAGTCATCATGGCC
CTTACGGCCAGGGCTACACACGTGCTACAATGGCGCATACAAAGAGAAGCGACCTCGCGA
GAGCAAGCGGATCTCATAAAGTGCGTCGTAGTCCGGATCGGAGTCTGCAACTCGACTCCG
TGAAGTCGGAATCGCTAGTAATCGTGGATCAGAATGCCACGGTGAATACGTTCCCGGGCC
TTGTACACACCGCCCGTCACACCATGGGAGTGGGTTGCAAAAGAAGTAGGTAGCTTAACC
TTCGGGAGGGCGCT
>URS0000040215_55209 Pantoea cypripedii bacterial SSU rRNA
TGCAAGTCGACGGTAGCACAGGGGAGCTTGCTCCCTGGGTGACGAGTGGCGGACGGGTGA
GTAATGTCTGGGGATCTGCCCGATGGAGGGGGATAACTACTGGAAACGGTAGCTAATACC
GCATAACGTCGCAAGACCAAAGTGGGGGACCTTCGGGCCTCACACCATCGGATGAACCCA
GATGGGATTAGCTAGTAGGTGGGGTAACGGCTCACCTAGGCGACGATCCCTAGCTGGTCT
GAGAGGATGACCAGCCACACTGGAACTGAGACACGGTCCAGACTCCTACGGGAGGCAGCA
GTGGGGAATATTGCACAATGGGCGCAAGCCTGATGCAGCCATGCCGCGTGTATGAAGAAG
GCCTTCGGGTTGTAAAGTACTTTCAGCGGGGAGGAAGGGATGAGGGTTAATAACCTTCGT
CATTGACGTTACCCGCAGAAGAAGCACCGGCTAACTCCGTGCCAGCAGCCGCGGTAATAC
GGAGGGTGCAAGCGTTAATCGGAATTACTGGGCGTAAAGCGCACGCAGGCGGTTTGTTAA
GTCAGATGTGAAATCCCCGGGCTCAACCTGGGAACTGCATTTGAAACTGGCAAGCTTGAG
TCTCGTAGAGGGGGGTAGAATTCCAGGTGTAGCGGTGAAATGCGTAGAGATCTGGAGGAA
TACCGGTGGCGAAGGCGGCCCCCTGGACGAAGACTGACGCTCAGGTGCGAAAGCGTGGGG
AGCAAACAGGATTAGATACCCTGGTAGTCCACGCCGTAAACGATGTCGACTTGTAGGTTG
TGCCCTTGAGGCGTGGCTTCCGGAGCTAACGCGTTAGTCGACCGCCTGGGGAGTACGGCC
GCAAGGTTAAAACTCAAATGAATTGACTGGGGCCCGCACACGCGGTGGAGCATGTTGTTT
AATTCGATGCAACGCGAAGAACCTTACCCTGGCCTTGACATCCACGGCATTTGGCAGAGA
TGCATTAGTGCCTTCGGCAACCGGTGAAACACAGA
>URS00000404E5_218084 uncultured Pantoea sp. bacterial SSU rRNA
AACCGGATTAGATACCCTGGTAGTTCCACGCCTTAAAGATTGTGACTTGGAGGTTGTTCC
CTTGAGGGAGTGGCTTCCGGAGCTAAACGCGTTAAGTCGACCACCTGGGGGAGTACGGCC
GGCAAGGTAGAACTCAAATGAATTGAGCGGGGGCCCGCACAAGCGGTGGAGCATGTGGTT
TAATTCGATGCAACGCGAAGACCTTACCTGCTCTTGACATCCAGCGAACTTAGCAGAGAT
GCTTTGGTGCCTTCGGGAACGCTGAGACAGGTGCTGCATGGCTGTCGTCAGCTCGTGTTG
TGAAATGTTGGGTTAAGTCCCGCAACGAGCGCAACCCTTATCCTTTGTTGCCAGCGATTC
GGTCGGGAACTCAAAGGAGACTGCCGGTGATAAACCGGAGGAAGGTGGGGATGACGTCAA
GTCATCATGGCCCTTACGAGTAGGGCTACACACGTGCTACAATGGCGCATACAAAGAGAA
GCGACCTCGCGAGAGCAAGCGGACCTCACAAAGTGCGTCGTAGTCCGGATCGGAGTCTGC
AACTCGACTACCGTGAAGTT
>URS0000040B88_553 Pantoea ananatis bacterial SSU rRNA
GCTCTCGGGTGACGAGTGGCGGACGGGTGAGTAATGTCTGGGGATCTGCCCGATAGAGGG
GGATAACCACTGGAAACGGTGGCTAATACCGCATAACGTCGCAAGACCAAAGAGGGGGAC
CTTCGGGCCTCTCACTATCGGATGAACCCAGATGGGATTAGCTAGTAGGCGGGGTAACGG
CCCACCTAGGCGACGATCCCTAGCTGGTCTGAGAGGATGACCAGCCACACTGGAACTGAG
ACACGGTCCAGACTCCTACGGGAGGCAGCAGTGGGGAATATTGCACAATGGGCGCAAGCC
TGATGCAGCCATGCCGCGTGTATGAAGAAGGCCTTCGGGTTGTAAAGTACTTTCAGCGGG
GAGGAAGGCGATGTGGTTAATAACCGCGTCGATTGACGTTACCCGCAGAAGAAGCACCGG
CTAACTCCGTGCCAGCAGCCGCGGTAATACGGAGGGTGCAAGCGTTAATCGGAATTACTG
GGCGTAAAGCGCACGCAGG
>URS0000040EC5_574096 Pantoea allii bacterial SSU rRNA
TTGCTCCTCGGGTGACGAGTGGCGGACGGGTGAGTAATGTCTGGGGATCTGCCCGATAGA
GGGGGATAACCACTGGAAACGGTGGCTAATACCGCATAACGTCGCAAGACCAAAGAGGGG
GACCTTCGGGCCTCTCACTATCGGATGAACCCAGATGGGATTAGCTAGTAGGCGGGGTAA
CGGCCCACCTAGGCGACGATCCCTAGCTGGTCTGAGAGGATGACCAGCCACACTGGAACT
GAGACACGGTCCAGACTCCTACGGGAGGCAGCAGTGGGGAATATTGCACAATGGGCGCAA
GCCTGATGCAGCCATGCCGCGTGTATGAAGAAGGCCTTCGGGTTGTAAAGTACTTTCAGC
GGGGAGGAAGGCAGTGAGGTTAATAACCTTACTGATTGACGTTACCCGCAGAAGAAGCAC
CGGCTAACTCCGTGCCAGCAGCCGCGGTAATACGGAGGGTGCAAGCGTTAATCGGAATTA
CTGGGCGTAAAGCGCACGCAGGCGGTCTGTTAAGTCAGATGTGAAATCCCCGGGCTTAAC
CTGGGAACTGCATTTGAAACTGGCAGGCTTGAGTCTCGTAGAGGGGGGTAGAATTCCAGG
TGTAGCGGTGAAATGCGTAGAGATCTGGAGGAATACCGGTGGCGAAGGCGGCCCCCTGGA
CGAAGACTGACGCTCAGGTGCGAAAGCGTG
>URS0000040F54_218084 uncultured Pantoea sp. bacterial SSU rRNA
TCTCGGGTGACGAGTGGCGGACGGGTGAGTAATGTCTGGGGATCTGCCCGATAGAGGGGG
ATAACCACTGGAAACGGTGGCTAATACCGCATAACGTCGCAAGACCAAAGAGGGGGACCT
TCGGGCCTCTCACTATCGGATGAACCCAGATGGGATTAGCTAGTAGGCGGGGTAATGGCC
CACCTAGGCGACGATCCCTAGCTGGTCTGAGAGGATGACCAGCCACACTGGAACTGAGAC
ACGGTCCAGACTCCTACGGGAGGCAGCAGTGGGGAATATTGCACAATGGGCGCAAGCCTG
ATGCAGCCATGCCGCGTGTATGAAGAAGGCCTTCGGGTTGTAAAGTACTTTCAGCGGGGA
GGAAGGCGATGCGGTTAATAACCGCGTCGATTGACGTTACCCGCA
>URS000004107B_1356962 Pantoea sp. LL62 partial 16S ribosomal RNA
GGGGGACCTTCTCGCCTCTCTCTATCGGATGAGCCCCCATGGGATTATCTATTATGCGGG
GTAATGGGCCCCCTATGCGACAATCCCCATCTGGGCTGAGAGGATGACCCCCCCCACTGT
AACTGAGACACGGTCCCCACACCCACAGGAGGCGCCACTGGGGAATATTGTGCAATGTGC
GCACACCTGATGCGCCCCTGCCCCGTGTATAAAAAAAGCCTTCTGGTTGTAAAGTACTTT
TTCCGCGGAGAAAAGCGACAGGGTTAATATCCCCGTCTATTGTGGTTTCCCCCACAAAAA
ACACCGGCTAACTCTCTGCCCCCACCCGCGGTATTACAGAGGGTGTGAGCGTTAATCTCA
ATTATTGGGCGTATAACGCACACACGCGGTCTGTTATATCTCATATGAAAACCCCGGGCT
TAAACTGTGAACTGCGTTTGAAACAGTGACGCTTGAGTCTCGTGTAGGGGGG
>URS00000411A2_218084 uncultured Pantoea sp. bacterial SSU rRNA
ACGAACGCTGGCGGCAGGCCTAACACATGCAAGTCGAACGGCAGCACAGAAGAGCTTGCT
CTTTGGGTGGCGAGTGGCGGACGGGTGAGTAATGTCTGGGAAACTGCCCGATGGAGGGGG
ATAACTACTGGAAACGGTAGCTAATACCGCATAACGTCGCAAGACCAAAGTGGGGGACCT
TCGGGCCTCACACCATCGGATGTGCCCAGATGGGATTAGCTAGTAGGTGGGGTAATGGCT
CACCTAGGCGACGATCCCTAGCTGGTCTGAGAGGATGACCAGCCACACTGGAACTGAGAC
ACG
>URS0000041A1C_553 Pantoea ananatis bacterial SSU rRNA
GTAAAGCGCACNCAGGCGGTNTTTNAGTCAGATGTNAATCCCCGGGCTTAACCTGGGAAC
TGCANTTGAAAACTGGCAGGCTTGAGTCTNGTAGAGGGGGGTAGAATTCCAGGTGTAGCG
GTGAAATGCGTAGAGATCTGGAGGAATANCCGGTGGCGAAGGCGGCCCCCTGGACGAAGA
CTGACGCCTCAGGTGCGAAAGCGTGGGGAGCAAACAGGATTAGATACCCTGGTAGTCCAC
GCCGTAAACGATGTCGACTTGGAGGTTGTGCCCTTGAGGNGTGGCTTCCGGAGCTAACGC
GTTAAGTCGACCGCCTGGGGAGTACGGCCGCAAGGTTAAAACTCAAATGAATTGANCGGG
GGCCCGCACAAGCGGTGGAGCATGTGGTTTAATTCGATGCAACGCGAAGAACCTTACCTA
CTCTTGACATCCAGAGAACTTTCCAGAGATGGATTGGTGCCTTCGGGAACTCTGAGACAG
GTGCTGCATGGCTGTCGTCAGCTCGTGTTGTGAAATGTTGGGTTAAGTCCCGCAACGAGC
GCAACCCTTATCCTTTGTTGCCAGCGATTCGGTCGGGAACTCAAAGGAGACTGCCGGTGA
TAAACCGGAGGAAGGTGGGGATGACGTCAAGTCATCATGGCCCTTACGAGTAGGGCTACA
CACGTGCTACAATGGCGCATACAAAGAGAAGCGACCTCGCGAGAGCAAGCGGACCTCACA
AAGTGCGTCGTAGTCCGGATCGGAGTCTGCAACTCGACTCCGTGAAGTCGGGATTCGCTA
GTAATTGGTGGATTCAAGAATGCCCCACCA
>URS00000423CC_218084 uncultured Pantoea sp. bacterial SSU rRNA
AACGCGAAGAACCTTACCTACTCTTGACATCCAGAGAACTTTCCAGAGATGGATTGGTGC
CTTCGGGAACTCTGAGACAGGTGCTGCATGGCTGTCGTCAGCTCGTGTTGTGAAATGTTG
GGTTAAGTCCCGCAACGAGCGCAACCCTTATCCTTTGTTGCCAGCGGTCCGGCCGGGAAC
TCAAAGGAGACTGCCAGTGATAAACTGGAGGAAGGTGGGGATGACGTCAAGTCATCATGG
CCCTTACGAGTAGGGCTACACACGTGCTACAATGGCGCATACAAAGAGAAGCGAACTCGC
GAGAGCAAGCGGACCTCATAAAGTGCGTCGTAGTCCGGATTGGAGTCTGCAACTCGACTC
CATGAAGTCGGAATCGCTAGTAATCGTAGATCAGAATGCTACGGTGAATACGTTCCCGGG
TCTTGTACACACCG
>URS0000043B86_1144320 Pantoea sp. GM01 Bacterial signal recognition particle RNA
CTGTTGGTTCTCCCGCAACGCTAACTTGTGAACTCGGTCAGATCCGGAAGGAAGCAGCCG
CAGCAGGCGACGCGTGTGCCGGGATGTAGCTGGCAGGGCC
>URS0000043DDD_59814 Pantoea dispersa bacterial SSU rRNA
TGCAAGTCGGACGGTAGCACAGGAGAGCTTGCTCTTTGGGTGACGAGTGGCGGACGGGTG
AGTAATGTCTGGGAAACTGCCCGATGGAGGGGGATAACTACTGGAAACGGTAGCTAATAC
CGCATAACGTCGCAAGACCAAAGTGGGGGACCTTCGGGCCTCACACCATCGGATGTGCCC
AGATGGGATTAGCTAGTAGGCGGGGTAATGGCCCACCTAGGCGACGATCCCTAGCTGGTC
TGAGAGGATGACCAGCCACACTGGAACTGAGACACGGTCCAGACTCCTACGGGAGGCAGC
AGTGGGGAATATTGCACAATGGGCGCAAGCCTGATGCAGCCATGCCGCGTGTATGAAGAA
GGCCTTCGGGTTGTAAAGTACTTTCAGCGGGGAGGAAGGCGATGCGGTTAATAACCGCGT
CGATTGACGTTACCCGCAGAAGAAGCACCGGCTAACTCCGTGCCAGCAGCCGCGGTAATA
CGGAGGGTGCAAGCGTTAATCGGAATTACTGGGCGTAAAGCGCACGCAGGCGGTCTGTTA
AGTCAGATGTGAAATCCCCGGGCTCAACCCGGGAACTGCATTTGAAACTGGCAGGCTTGA
GTCTCGTAGAGGGGGGTAGAATTCCAGGTGTAGCGGTGAAATGCTTATAGATCTGGAGG
>URS00000443F1_224915 Buchnera aphidicola str. Bp (Baizongia pistaciae) tRNA-Leu (TAG) (tRNA-Leu-TAG-1-1)
GCGGAAGTGGCGAAATTGGTAAACGCACCAGATTTAGGTTCTGGCGTCATTATTGGCTTT
GCGAGTTCGAATCTCGCCTTCCGTACCA
>URS000004467E_278605 Pantoea sp. E-(s)-e-N-2(2) bacterial SSU rRNA
CTCGGGTGACGAGTGGCGGACGGGTGAGTAATGTCTGGGGATCTGCCCGATAGAGGGGGA
TAACCACTGGAAACGGTGGCTAATACCGCATAACGTCGCAAGACCAAAGAGGGGGACCTT
CGGGCCTCTCACTATCGGATGAACCCAGATGGGATTAGCTAGTAGGCGGGGTAACGGCCC
ACCTAGGCGACGATCCCTAGCTGGTCTGAGAGGATGACCAGCCACACTGGAACTGAGACA
CGGTCCAGACTCCTACGGGAGGCAGCAGTGGGGAATATTGCACAATGGGCGCAAGCCTGA
TGCAGCCATGCCGCGTGTATGAAGAAGGCCTTCGGGTTGTAAAGTACTTTCAGCGGGGAG
GAAGGCGATGTGGTTAATAACCGCATNGATTGACGTTACCCCGCAGAAGAAGCACCGGCT
AACTNCCGTGCCAGCAGCCGCGGTAATACGGAGGGTGCAAGCGTTAATCGGAATTACTGG
GCGTAAAGCGCACGCAGGCGGTCTGTTAAGTCAGATGTGAAATCCCCGGGCTTAACCTGG
GAACTGCATTTGAAACTGGCAGGCTTGAGTCTCGTAGAGGGGGGTAGAATTCCAGGTGTA
GCGGTGAAATGCGTAGAGATCTGGAGGAATACCGGTGGCGAAGGCGGCCCCCTGGACGAA
GACTGACGCTCAGGTGCGAAAGCGTGGGGAGCAAACAGGATTAGATACCCTGGTAGTCCA
CGCCGTAAACGATGTCGACTTGGAGGTTGTTCCCTTGAGGAGTGGCTTCCGGAGCTAACG
CGTTAAGTCGACCGCCTGGGGAGTACGGCCGCAAGGTTAAAACTCAAATGAATTGACGGG
GGCCCGCACAAGCGGTGGAGCATGTGGTTTAATTCGATGCAACGCGAAGAACCTTACCTA
CTCTTGACATCCAGAGAACTTAGCAGAGATGCTTTGGTG
>URS00000447CD_563178 Buchnera aphidicola str. 5A (Acyrthosiphon pisum) transfer-messenger RNA Buchn_aphid_Api5A
GGGGCTGTTTTTGGATTTGACAAAATTATCAACAAAGTAAAGTGCATGCCGAGGAACGGT
TTGCCTCGATAAAAGCCGTAAAAAAATAATTGCAAATAATAAACAAAACTACGCTTTAGC
AGCTTAAAAAACTGAATAAAGCCCTTCCTTCTTGTCCTCCTTCTCTTAGGATGAGAAAAC
AGGAAGGTCAGAAAAAGAGAAAAACGTGGATATCAAGCTTGACGATAACACGAAGTAGTT
TTTTCAAGCTATATACCTAATATGTGTTTTTCCAAATTAGGTAATGAATTCAATAAAGAA
AAAACTAAGCATGTAGGGCTTTATTAGTAGAAATTTTGGACGCGGGTTCGAATCCCGCCA
GCTCCAAAA
>URS00000447CD_593275 Buchnera aphidicola str. LSR1 (Acyrthosiphon pisum) transfer-messenger RNA Buchn_aphid_Api5A
GGGGCTGTTTTTGGATTTGACAAAATTATCAACAAAGTAAAGTGCATGCCGAGGAACGGT
TTGCCTCGATAAAAGCCGTAAAAAAATAATTGCAAATAATAAACAAAACTACGCTTTAGC
AGCTTAAAAAACTGAATAAAGCCCTTCCTTCTTGTCCTCCTTCTCTTAGGATGAGAAAAC
AGGAAGGTCAGAAAAAGAGAAAAACGTGGATATCAAGCTTGACGATAACACGAAGTAGTT
TTTTCAAGCTATATACCTAATATGTGTTTTTCCAAATTAGGTAATGAATTCAATAAAGAA
AAAACTAAGCATGTAGGGCTTTATTAGTAGAAATTTTGGACGCGGGTTCGAATCCCGCCA
GCTCCAAAA
>URS000004497D_1158418 Erwinia sp. SK119 bacterial SSU rRNA
CAGATTGAACGCTGGCGGCAGGCCTAACACATGCAAGTCGAACGGTAGCACAGAGAGCTT
GCTCTCGGGTGACGAGTGGCGGACGGGTGAGTAATGTCTGGGAAACTGCCCGATGGAGGG
GGATAACTACTGGAAACGGTAGCTAATACCGCATAACGTCTTCGGACCAAAGTGGGGGAC
CTTCGGGCCTCACACCATCGGATGTGCCCAGATGGGATTAGCTAGTAGGTGGGGTAACGG
CTCACCTAGGCGACGATCCCTAGCTGGTCTGAGAGGATGACCAGCCACACTGGAACTGAG
ACACGGTCCAGACTCCTACGGGAGGCAGCAGTGGGGAATATTGCACAATGGGCGCAAGCC
TGATGCAGCCATGCCGCGTGTATGAAGAAGGCCTTCGGGTTGTAAAGTACTTTCAGTGGG
GAGGAAGGCGATGAAGTTAATAACTTCGTCGATTGACGTTACCCGCAGAAGAAGCACCGG
CTAACTCCGTGCCAGCAGCCGCGGTAATACGGAGGGTGCAAGCGTTAATCGGAATTACTG
GGCGTAAAGCGCACGCAGGCGGTCTGTCAAGTCGGATGTGAAATCCCCGGGCTCAACCTG
GGAACTGCATTCGAAACTGGCAGGCTAGAGTCTTGTAGAGGGGGGTAGAATTCCAGGTGT
AGCGGTGAAATGCGTAGAGATCTGGAGGAATACCGGTGGCGAAGGCGGCCCCCTGGACAA
AGACTGACGCTCAGGTGCGAAAGCGTGGGGAGCAAACAGGATTAGATACCCTGGTAGTCC
ACGCCGTAAACGATGTCGACTTGGAGGTTGTGCCCTTGAGGCGTGGCTTCCGGAGCTAAC
GCGTTAAGTCGACCGCCTGGGGAGTACGGCCGCAAGGTTAAAACTCAAATGAATTGACGG
GGGCCCGCACAAGCGGTGGAGCATGTGGTTTAATTCGATGCAACGCGAAGAACCTTACCT
GGCCTTGACATCCACGGAATTTGGCAGAGATGCCTTAGTGCCTTCGGGAACCGTGAGACA
GGTGCTGCATGGCTGTCGTCAGCTCGTGTTGTGAAATGTTGGGTTAAGTCCCGCAACGAG
CGCAACCCTTATCCTTTGTTGCCAGCACGTAATGGTGGGAACTCAAAGGAGACTGCCGGT
GATAAACCGGAGGAAGGTGGGGATGACGTCAAGTCATCATGGCCCTTACGGCCAGGGCTA
CACACGTGCTACAATGGCGCATACAAAGAGAAGCGACCTCGCGAGAGCAAGCGGACCTCA
TAAAGTGCGTCGTAGTCCGGATCGGAGTCTGCAACTCGACTCCGTGAAGTCGGAATCGCT
AGTAATCGTAGATCAGAATGCTACGGTGAATACGTTCCCGGGCCTTGTACACACCGCCCG
TCACACCATGGGAGTGGGTTGCAAAAGAAGTAGTAGCTTAACCTTCGGGAGGCGCTTACC
ACTTTGTGATCATGACTGGGTGATNAGGGNGG
>URS000004534D_2796393 Erwinia sp. TH28 tRNA-Leu
GCGGATGTGGTGGAATTGGTAGACACACTGGATTTAGGTTCCAGCGCCGCAAGGTGTGAG
AGTTCGAGTCTCTCCGTCCGCACCA
>URS000004534D_2796394 Erwinia sp. TH29 tRNA-Leu
GCGGATGTGGTGGAATTGGTAGACACACTGGATTTAGGTTCCAGCGCCGCAAGGTGTGAG
AGTTCGAGTCTCTCCGTCCGCACCA
>URS000004534D_2796443 Erwinia sp. TH79 tRNA-Leu
GCGGATGTGGTGGAATTGGTAGACACACTGGATTTAGGTTCCAGCGCCGCAAGGTGTGAG
AGTTCGAGTCTCTCCGTCCGCACCA
>URS00000454CC_218084 uncultured Pantoea sp. bacterial SSU rRNA
AGCTGGTCTGAGAGGATGACCAGCCACACTGGAACTGAGACACGGTCCAGACTCCTACGG
GAGGCAGCAGTGGGGAATATTGCACAATGGGCGCAAGCCTGACGCAGCCACGCCGCGTGT
ATGAAGAAGGCCTTCGGGTTGTAAAGTACTTTCAGCGGGGAGGAAGGGAAGAGGGTTAAT
ACCCTTCGTCATTGACGTTACCCGCAGAAGAAGCACCGGCTAACTCCGTGCCAGCACCGC
GGTAATACAGAGGGTGCAAGCGTTAATCGGAATTACTGGGCGTAAAGCGCACGCAGGCGG
TTTGTTAAGTCAG
>URS000004578A_549 Pantoea agglomerans bacterial SSU rRNA
CTAACACATGCAGTCGAGCGGCAGCACAGAAGAGCTTGCTCTTTGGGTGGCGAGTGGCGG
ACGGGTGAGTAATGTCTGGGAAACTGCCCGATGGAGGGGGATAACTACTGGAAACGGTAG
CTAATACCGCATAACGTCGCAAGACCGAAGTGGGGGACCTTCGGGCCTCACACCATCGGA
TGTGCCCAGATGGGATTAGCTAGTAGGTGGGGTAATGGCTCACCTAGGCCACGATCCCTA
GCTGGTCTGAGAGGATGACCAGCCACACTGGAACTGAGACACGGTCCAGACTCCTACGGG
AGGCAGCAGTGGGGAATATTGCACAATGGGCGCAAGCCTGATGCAGCCATGCCGCGTGTA
TGAAGAAGGCCTTCGGGTTGTAAAGTACTTTCAGCGGGGAGGAAGGCGGTGAGGTTAATA
ACCTTGCCGATTGACCTTACCCGCACAAAAAGCACCGGCTAACTCCGTGTCAGCGCCCGC
GGTAATACGGAGGGTGCAAGCGTTAATCGGAATTACTGGGCGTAAAGCGCACGCAGGCGG
TCTGTTAAGTCAGATGTGAAATCCCCGGGCTTAACCTGGGAACTGCATTTGAAACTGGCA
CGCTTGAGTCTCGTAGAGGGGGGTAGAATTCCAGGTGTACCGGTGAAATGCGTATAGATC
TGGAGGAATACCGGCGGCGAAGGCGGCCCCCCCTGGATCGAGTGACTGACGCTTCAGGTG
CTAATGTCTCCCACC
>URS00000460D3_82987 Tatumella ptyseos bacterial SSU rRNA
TGCAAGTCGAACGGTAGCACAGAGGAGCTTGCTCCTTGGGTGACGAGTGGCGGACGGGTG
AGTAATGTCTGGGAAACTGCCTGATGGAGGGGGATAACTACTGGAAACGGTAGCTAATAC
CGCATAATGTCGCAAGACCAAAGCGGGGGACCTTCGGGCCTCGCACCATCGGATGTGCCC
AGATGGGATTAGCTTGTAGGTGAGGTAATGGCTCACCTAGGCGACGATCCCTAGCTGGTC
TGAGAGGATGACCAGCCACACTGGAACTGAGACACGGTCCAGACTCCTACGGGAGGCAGC
AGTGGGGAATATTGCACAATGGGCGCAAGCCTGATGCAGCCATGCCGCGTGTATGAAGAA
GGCCTTCGGGTTGTAAAGTACTTTCAGCGGGGAGGAAGGCAGTCGTGTTAATAGCACGAT
TGATTGACGTTACCCGCAGAAGAAGCACCGGCTAACTCCGTGCCAGCAGCCGCGGTAATA
CGGAGGGTGCAAGCGTTAATCGGAATTACTGGGCGTAAAGCGCACGCAGGCGGTCTGTCA
AGTCGGATGTGAAATCCCCGGGCTCAACCCGGGAACTGCATTCGAAACTGGCAGACTAGA
GTCTTGTAGAGGGGGGTAGAATTCCAGGTGTAGCGGTGAAATGCGTAGAGATCTGGAGGA
ATACCGGTGGCGAAGGCGGCCCCCTGGACAAAGACTGACGCTCAGGTGCGAAAGCGTGGG
GAGCAAACAGGATTAGATACCCTGGTAGTCCACGCCGTAAACGATGTCGACTTGGAGGCT
GTTCCCTTGAGGAGTGGCTTCCGGAGCTAACGCGTTAAGTCGACCGCCTGGGGAGTACGG
CCGCAAGGTTAAAACTCAAATGAATTGACGGGGGCCCGCACAAGCGGTGGAGCATGTGGT
TTAATTCGATGCAACGCGAAGAACCTTACCTACTCTTGACATCCAGAGAACTTGCCAGAG
ATGGATTGGTGCCTTCGGGAACTCTGAGACAGGTGCTGCATGGCTGTCGTCAGCTCGTGT
TGTGAAATGTTGGGTTAAGTCCCGCAACGAGCGCAACCCCTATCCTTTGTTGCCAGCGAT
TCGGTCGGGAACTCAAAGGAGACTGCCGGTGATAAACCGGAGGAAGGTGGGGATGACGTC
AAGTCATCATGGCCCTTACGAGTAGGGCTACACACGTGCTACAATGGCGCATACAAAGAG
AAGCGACCTCGCGAGAGCAAGCGGACCTCATAAAGTGCGTCGTAGTCCGGATTGGAGTCT
GCAACTCGACTCCATGAAGTCGGAATCGCTAGTAATCGTAGATCAGAAT
>URS0000046483_553 Pantoea ananatis bacterial SSU rRNA
TGAGACAGGTGCTGCATGGCTGTCGTCAGCTCGTGTTGTGAAATGTTGGGTTAAGTCCCG
CAACGAGCGCAACCCTTATCCTTTGTTGCCAGCGATTCGGTCGGGAACTCAAAGGAGACT
GCCGGTGATAAACCGGAGGAAGGTGGGGATGACGTCAAGTCATCATGGCCCTTACGAGTA
GGGCTACACACGTGCTACAATGGCGCATACAAAGAGAAGCGACCTCGCGAGAGCAAGCGG
ACCTCATAAAGTGCGTCGTAGTCCGGATCGGAGTCTGCAACTCGACTCCGTGAAGTCGGA
ATCGCTAGTAATCGTGGATCAGAATGCCACGGTGAATACGTTCCCGGGCCTTGTACACAC
CGCCCGTCACACCATGGGAGTGGGTTGCAAAA
>URS00000464D9_92490 Erwinia toletana bacterial SSU rRNA
GTGGCGGACGGGTGAGTAATGTCTGGGAAACTGCCCGATGGAGGGGGATAACTACTGGAA
ACGGTAGCTAATACCGCATAACGTCGCAAGACCAAAGTGGGGGACCTTCGGGCCTCACAC
CATCGGATGTGCCCAGATGGGATTAGCTAGTAGGCGGGGTAATGGCCCACCTAGGCGACG
ATCCCTAGCTGGTCTGAGAGGATGACCAGCCACACTGGAACTGAGACACGGTCCAGACTC
CTACGGGAGGCAGCAGTGGGGAATATTGCACAATGGGCGCAAGCCTGATGCAGCCATGCC
GCGTGTATGAAGAAGGCCTTCGGGTTGTAAAGTACTTTCAGCGGGGAGGAAGGCGATGTG
GTTAATAACCGCGTCGATTGACGTTACCCGCAGAAGAAGCACCGGCTAACTCCGTGCCAG
CAGCCGCGGTAATACGGAGGGTGCAAGCGTTAATCGGAATTACTGGGCGTAAAGCGCACG
CAGGCGGTCTGTTAAGTCAGATGTGAAATCCCCGGGCTCAACCCGGGAACTGCATTTGAA
ACTGGCAGGCTTGAGTCTCGTAGAGG
>URS000004668E_246798 uncultured Erwinia sp. bacterial SSU rRNA
TAGAGTTTGATCCTGGCTCAGATTGAACGCTGGCGGCAGGCCTAACACATGCAAGTCGAA
CGGCAGCACAGAAGAGCTTGCTCTTTGGGTGGCGAGTGGCGGACGGGTGAGTAATGTCTG
GGAAACTGCCCGATGGAGGGGGATAACTACTGGAAACGGTAGCTAATACCGCATAACGTC
GCGAGACCAAAGTGGGGGACCTTCGGGCCTCACACCATCGGATGTGCCCAGATGGGATTA
GCTAGTAGGTGGGGTAATGGCTCACCTAGGCGACGATCCCTAGCTGGTCTGAGAGGATGA
CCAGCCACACTGGAACTGAGACACGGTCCAGACTCCTACGGGAGGCAGCAGTGGGGAATA
TTGCACAATGGGCGCAAGCCTGATGCAGCCATGCCGCGTGTATGAAGAAGGCCTTCGGGT
TGTAAAGTACTTTCAGCGGGGAGGAAGGCGGTGAGGTTAATAACCTTGCCGATTGACGTT
ACCCGCAGAAGAAGCACCGGCTAACTCCGTGCCAGCAGCCGCGGTAATACGGAGGGTGCA
AGCGTTAATCGGAATTACTGGGCGTAAAGCGCACGCAGGCGGTCTGTTAAGTCAGATGTG
AAATCCCCGGGCTTAACCTGGGAACTGCATTTGAAACTGGCAGGCTTGAGTCTCGTAGAG
GGGGGTAGAATTCCAGGTGTAGCGGTGAAATGCGTAGAGATCTGGAGAAATACCGGTGGC
GAAGGCGGCCCCCTGGACGAAGACTGACGCTCAGGTGCGAAAGCGTGGGGAGCAAACAGG
ATTAGATACCCTGGTAGTCCACGCCGTAAACGATGTCGACTTGGAGGTTGTGCCCTTGAG
GCGTGGCTTCCGGAGCTAACGCGTTAAGTCGACCGCCTGGGGAGTACGGCCGCAAGGTTA
AAACTCAAATGAATTGACGGGGGCCCGCACAAGCGGTGGAGCATGTGGTTTAATTCGATG
CAACGCGAAGAACCTTACCTGGCCTTGACATCCAGAGAACTTAGCAGAGATGCTTTGATG
CCTTCGGGAACTCTGAGACAGGTGCTGCATTGGCCGTCGTCAGCTCGTGTTGTGAAATGT
TGGGTTAGGTCCCGCAACGAGCGCAACCCTTATCCTTTGTTGCCAGCGATTCGGTCGGGA
ACTCAAAGGAGACTGCCGGTGATAAACCGGAGGAAGGTGGGGATGACGTCACGTCATCAT
GGCCCTTACGGCCAGGGCTACACACGTGCTACAATGGCGCATACAAAGAGAGGCGACCTC
GCGAGAGCAAGCGGATCTCATAAATTGCGTCGTAGTCCGGATTGGAGTCTGCAACTCGAC
TCCATGAAGTCGGAATCGCTAGTAATCGTAGATCAGAATGCTACGGTGAATACGTTCCCG
GGCCTTGTACACACCGCCCGTCACACCATGGGAGTGGGTTGCAAAAGAAGTAGGTAGCTT
AACCTTCGGGAGGGCGCTTACCACTTTGTGATTCATGACTGGGGTGAAGTCGTAACAAGG
TAGCCGTAG
>URS00000466CB_263380 Pantoea sp. BD 336 bacterial SSU rRNA
AGAGTTTGATCCTGGCTCAGATTGAACGCTGGCGGCAGGCCTAACACATGCAAGTCGGAC
GGTAGCACAGAGGAGCTTGCTCCTCGGGTGACGAGTGGCGGACGGGTGAGTAATGTCTGG
GGATCTGCCCGATASAGGGGGATAACCACTGGAAACGGTGGCTAATACCGCATAACGTCG
CAAGACCAAAGAGGGGGACCTTCGGGCCTCTCACTATCGGATGAACCCAGATGGGATTAG
CTAGTAGGCGGGGTAACGGCCCACCTAGGCGACGATCCCTAGCTGGTCTGAGAGGATGAC
CAGCCACACTGGAACTGAGACACGGTCCAGACTCCTACGGGAGGCAGCAGTGGGGAATAT
TGCACAATGGGCGCAAGCCTGATGCAGCCATGCCGCGTGTATGAAGAAGGCCTTCGGGTT
GTAAAGTACTTTCAGCGGGGAGGAAGGCGATGTGGTTAATAACCGCATTGATTGACGTTA
CCCGCAGAAGAAGCACCGGCTAACTCCGTGCCAGCAGCCGCGGTAATACGGAGGGTGCAA
GCGTTAATCGGAATTACTGGGCGTAAAGCGCACGCAGGCGGTCTGTTAAGTCAGATGTGA
AATCCCCGGGCTTAACCTGGGAACTGCATTTGAAACTGGCAGGCTTGAGTCTCGTAGAGG
GGGGTAGAATTMCCAGGTGTAGCGGBGAAATGCGBKYAGAGATCTGGAGGAATACCGGTG
GCGAAGGCGGCCCCCTGGASCGAAGACTGACGCCTCAGGTGCGAAAGCGTGGGGAGCAAA
CAGGATTAGATACCCTGGTAGTCCACGCCGTAAACGATGTCGACTTGGAGGTTGTTCCCT
TGAGGAGTGGCTTCCGGAGCTAACGCGTTAAGTCGACCGCCTGGGGAGTACGGCCGCAAG
GTTAAAACTCAAATGAATTGACGGGGGCCCGCACAAGCGGTGGAGCATGTGGTTTAATTC
GATGCAACGCGAAGAACCTYWCCTACTCTTGACMTCCACKSAMWTMGGCAGAGATGCCTT
AGTGCCTTCGGGAACCGTGAGACAGGTGCTGCATGGCTGTCGTCAGCTCGTGTTGTGAAG
TGTTGGGTTAAGTCCCGCAACGAGCGCAACCCTTATCCTTTGTTGCCAGCGATTCGGTCG
GGAACTCAAAGGAGACTGCCGGTGATAAACCGGAGGAAGGTGGGGATGACGTCAAGTCAT
CATGGCCCTTACGAGTAGGGCTACACACGTGCTACAATGGCGCATACAAAGAGAAGCGAC
CTCGCGAGAGCAAGCGGACCTCATAAAGTGCGTCGTAGTCCGGATCGGAGTCTGCAACTC
GACTCCGTGAAGTCGGAATCGCTAGTAATCGTGGATCAGAATGCCACGGTGAATACGTTC
CCGGGCCTTGTACACACCGCCCGTCACACCATGGGAGTGGGTTGCAAAAGAAGTAGGTAG
CTTAACCTTCGGGAGGGCGCTTACCACTTTGTGATTCATGACTGAGGTGAAGTCGTAACA
AGGTAACCGTAGGGGAACCTGCGGCTGGATCACCTCCTTA
>URS0000046C5E_549 Pantoea agglomerans bacterial SSU rRNA
GGGTGACGAGTGGCGGACGGGTGAGTAATGTCTGGGGATCTGCCCGATAGAGGGGGATAA
CCACTGGAAACGGTGGCTAATACCGCATAACGTCGCAAGACCAAAGAGGGGGACCTTCGG
GCCTCTCACTATCGGATGAACCCAGATGGGATTAGCTAGTAGGCGGGGTAATGGCCCACC
TAGGCGACGATCCCTAGCTGGTCTGAGAGGATGACCAGCCACACTGGAACTGAGACACGG
TCCAGACTCCTACGGGAGGCAGCAGTGGGGAATATTGCACAATGGGCGCAAGCCTGATGC
AGCCATGCCGCGTGTATGAAGAAGGCCTTCGGGTTGTAAAGTACTTTCAGCGGGGAGGAA
GGCGATGGGGTTAATAACCCTGTCGATTGACGTTACCCGCAGAAGAAGCACCGGCTAACT
CCGTGCCAGCAGCCGCGGTAATACGGAGGGTGCAAGCGTTAATCGGAATTACTGGGCGTA
AAGCGCACGCAGGCGGTCTGTTAAGTCAGATGTGAAATCCCCGGGCTTAACCTGGGAACT
GCATTTGAAACTGGCAGGCTTGAGTCTTGTAGAGGGGGGTAGAATTCCAGGTGTAGCGGT
GAAATGCGTAGAGATCTGGAGGAATACCGGTGGCGAAGGCGGCCCCCTGGACAAAGACTG
ACGCTCAGGTGCGAAAGCGTGGGGAGCAAACAGGATTAGATACCCTGGTAGTCCACGCCG
TAAACGATGTCGACTTGGAGGTTGTTCCCTTGAGGAGTGGCTTCCGGAGCTAACGCGTTA
AGTCGACCGCCTGGGGAGTACGGCCGCAAGGTTAAAACTCAAATGAATTGACGGGGGCCC
GCACAAGCGGTGGAGCATGTGGTTTAATTCGATGCAACGCGAAGAACCTTACCTACTCTT
GACATCCACGGAATTTGGCAGAGATGCCTTAGTGCCTTCGGGAACCGTGAGACAGGTGCT
GCATGGCTGTCGTCAGCTCGTGTTGTGAAATGTTGGGTTAAGTCCCGCAACGAGCGCAAC
CCTTATCCTTTGTTGCCAGCGATTCGGTCGGGAACTCAAAGGAGACTGCCGGTGATAAAC
CGGAGGAAGGTGGGGATGACGTCAAGTCATCATGGCCCTTACGAGTAGGGCTACACACGT
GCTACAATGGCGCATACAAAGAGAAGCGACCTCGCGAGAGCAAGCGGACCTCACAAAGTG
CGTCGTAGTCCGGATCGGAGTCTGCAACTCGACTCCGTGAAGTCGGAATCGCTAGTAATC
GTGGATCAGAATGCCACGGTGAATACGTTCCCGGGCCTTGTACACACCGCCCGTCACACC
ATGGGAGTGGGTTGCAAAAGAAGTAGGTAGCTTAACCTTCGGGAGGGCGCTTACCACTTT
GTGATTCATGA
>URS0000046EB6_553117 Pantoea sp. 2B7C bacterial SSU rRNA
CGGACGGGTGAGTAATGTCTGGCGATCTGCCCGATAGAGGGGGATAACCACTGGAAACGG
TGGCTAATACCGCATAACGTCGCAAGACCAAAGAGGGGGACCTTCGGGCCTCTCACTATC
GGATGAACCCAGATGGGATTAGCTAGTAGGCGGGGTAATGGCCCACCTAGGCGACGATCC
CTAGCTGGTCTGAGAGGATGACCAGCCACACTGGAACTGAGACACGGTCCAGACTCCTAC
GGGAGGCAGCAGTGGGGAATATTGCACAATGGGCGCAAGCCTGATGCAGCCATGCCGCGT
GTATGAAGAAGGCCTTCGGGTTGTAAAGTACTTTCAGCGGGGAGGAAGGCGATGCGGTTA
ATAACCGCGTCGATTGACGTTACCCGCAGAAGAAGCACCGGCTAACTCCGTGCCAGCAGC
CGCGGTAATACGGAGGGTGCAAGCGTTAATCGGAATTACTGGGCGTAAAGCGCACGCAGG
CGGTCTGTTAAGTCAGATGTGAAATCCCCGGGCTTAACCTGGGAACTGCATTTGAAACTG
GCAGGCTTGAGTCTTGTAGAGGGGGGTAGAATTCCAGGTGTAGCGGTGAAATGCGTAGAG
ATCTGGAGGAATACCGGTGGCGAAGGCGGCCCCCTGGACAAAGACTGACGCTCAGGTGCT
AAAGCGTGGGGAGCAAACAGGATTAGATACCCTGGTAGTCCACGCCGTAAACGATGTCGA
CTTGGAGGTTGTTCCCTTGAGGAGTGGCTTCCGGAGCTAACGCGTTAAGTCGACCGCCTG
GGGAGTACGGCCGCAAGGTTAAAACTCAAATGAATTGACGGGGGCCCGCACAAGCGGTGG
AGCATGTGGTTTAATTCGATGCAACGCGAAGAACCTTACCTACTCTTGACATCCAGAGAA
CTTAGCAGAGATGCTTTGGTGCCTTCGGGAACTCTGAGACAGGTGCTGCATGGCTGTCGT
CAGCTCGTGTTGTGAAATGTTGGGTTAAGTCCCGCAACGAGCGCAACCCTTATCCTTTGT
TGCCAGCGATTCGGTCGGGAACTCAAAGGAGACTGCCGGTGATAAACCGGAGGAAGGTGG
GGATGACGTCAAGTCATCATGGCCCTTACGAGTAGGGCTACACACGTGCTACAATGGCGC
ATACAAAGAGAAGCGACCTCGCGAGAGCAAGCGGACCTCACAAAGTGCGTCGTAGTCCGG
ATCGGAGTCTGCAACTCGACTCCGTGAAGTCGGAATCGCTAGTAATCGTGGATCAGAATG
CCACGGTGAATACGTTCCCGGGCCTTGTACACACCGCCCGTCACACCATGGGAGTGGGTT
GCAAAAGAAGTAGGTAGCTTAACC
>URS000004727A_483710 Pantoea sp. 2AT2 bacterial SSU rRNA
GCACAGAGAGCTTGCTCTCGGGTGACGAGTGGCGGACGGGTGAGTAATGTCTGGGAAACT
GCCTGATGGAGGGGGATAACTACTGGAAACGGTAGCTAATACCGCATAACGTCGCAAGAC
CAAAGAGGGGGACCTTCGGGCCTCTTGCCATCAGATGTGCCCAGATGGGATTAGCTAGTA
GGTGGGGTAACGGCTCACCTAGGCGACGATCCCTAGCTGGTCTGAGAGGATGACCAGCCA
CACTGGAACTGAGACACGGTCCAGACTCCTACGGGAGGCAGCAGTGGGGAATATTGCACA
ATGGGCGCAAGCCTGATGCAGCCATGCCGCGTGTATGAAGAAGGCCTTCGGGTTGTAAAG
TACTTTCAGCGGGGAGGAAGGTGTTGTGGTTAATAACCRCAGCAATTGACGTTACCCGCA
GAAGAAGCA
>URS00000472EE_1465635 Pantoea coffeiphila tRNA-Glu
GTCCCCATCGTCTAGAGGCCCAGGACACTGCCCTTTCACGGCTGTAACAGGGGTTCGAAT
CCCCTTGGGGACGCCA
>URS00000472EE_1560201 Erwinia iniecta tRNA-Glu
GTCCCCATCGTCTAGAGGCCCAGGACACTGCCCTTTCACGGCTGTAACAGGGGTTCGAAT
CCCCTTGGGGACGCCA
>URS00000472EE_1561024 Erwinia sp. B116 tRNA-Glu
GTCCCCATCGTCTAGAGGCCCAGGACACTGCCCTTTCACGGCTGTAACAGGGGTTCGAAT
CCCCTTGGGGACGCCA
>URS00000472EE_1619313 Erwinia gerundensis tRNA-Glu
GTCCCCATCGTCTAGAGGCCCAGGACACTGCCCTTTCACGGCTGTAACAGGGGTTCGAAT
CCCCTTGGGGACGCCA
>URS00000472EE_1628855 bacteria symbiont BFo1 of Frankliniella occidentalis tRNA-Glu
GTCCCCATCGTCTAGAGGCCCAGGACACTGCCCTTTCACGGCTGTAACAGGGGTTCGAAT
CCCCTTGGGGACGCCA
>URS00000472EE_182337 Erwinia billingiae transfer RNA-Glu
GTCCCCATCGTCTAGAGGCCCAGGACACTGCCCTTTCACGGCTGTAACAGGGGTTCGAAT
CCCCTTGGGGACGCCA
>URS00000472EE_1928656 Erwinia sp. OLMDLW33 tRNA-Glu
GTCCCCATCGTCTAGAGGCCCAGGACACTGCCCTTTCACGGCTGTAACAGGGGTTCGAAT
CCCCTTGGGGACGCCA
>URS00000472EE_2022746 Erwinia sp. 198 tRNA-Glu
GTCCCCATCGTCTAGAGGCCCAGGACACTGCCCTTTCACGGCTGTAACAGGGGTTCGAAT
CCCCTTGGGGACGCCA
>URS00000472EE_215689 Erwinia sp. Ejp617 tRNA-Glu (TTC) (tRNA-Glu-TTC-1 1 to 4)
GTCCCCATCGTCTAGAGGCCCAGGACACTGCCCTTTCACGGCTGTAACAGGGGTTCGAAT
CCCCTTGGGGACGCCA
>URS00000472EE_2547962 Erwinia sp. QL-Z3 tRNA-Glu
GTCCCCATCGTCTAGAGGCCCAGGACACTGCCCTTTCACGGCTGTAACAGGGGTTCGAAT
CCCCTTGGGGACGCCA
>URS00000472EE_2675378 Erwinia sp. E602 tRNA-Glu
GTCCCCATCGTCTAGAGGCCCAGGACACTGCCCTTTCACGGCTGTAACAGGGGTTCGAAT
CCCCTTGGGGACGCCA
>URS00000472EE_2681984 Erwinia sp. J780 tRNA-Glu
GTCCCCATCGTCTAGAGGCCCAGGACACTGCCCTTTCACGGCTGTAACAGGGGTTCGAAT
CCCCTTGGGGACGCCA
>URS00000472EE_2769338 Erwinia sp. S38 tRNA-Glu
GTCCCCATCGTCTAGAGGCCCAGGACACTGCCCTTTCACGGCTGTAACAGGGGTTCGAAT
CCCCTTGGGGACGCCA
>URS00000472EE_2978220 Winslowiella arboricola tRNA-Glu
GTCCCCATCGTCTAGAGGCCCAGGACACTGCCCTTTCACGGCTGTAACAGGGGTTCGAAT
CCCCTTGGGGACGCCA
>URS00000472EE_338565 Erwinia tasmaniensis transfer RNA-Glu
GTCCCCATCGTCTAGAGGCCCAGGACACTGCCCTTTCACGGCTGTAACAGGGGTTCGAAT
CCCCTTGGGGACGCCA
>URS00000472EE_465817 Erwinia tasmaniensis Et1/99 tRNA-Glu (TTC) (tRNA-Glu-TTC-1 1 to 3)
GTCCCCATCGTCTAGAGGCCCAGGACACTGCCCTTTCACGGCTGTAACAGGGGTTCGAAT
CCCCTTGGGGACGCCA
>URS00000472EE_552 Erwinia amylovora tRNA-Glu
GTCCCCATCGTCTAGAGGCCCAGGACACTGCCCTTTCACGGCTGTAACAGGGGTTCGAAT
CCCCTTGGGGACGCCA
>URS00000472EE_55211 Erwinia persicina tRNA-Glu
GTCCCCATCGTCTAGAGGCCCAGGACACTGCCCTTTCACGGCTGTAACAGGGGTTCGAAT
CCCCTTGGGGACGCCA
>URS00000472EE_55212 Erwinia rhapontici tRNA-Glu
GTCCCCATCGTCTAGAGGCCCAGGACACTGCCCTTTCACGGCTGTAACAGGGGTTCGAAT
CCCCTTGGGGACGCCA
>URS00000472EE_634499 Erwinia pyrifoliae Ep1/96 tRNA-Glu (TTC) (tRNA-Glu-TTC-1 1 to 4)
GTCCCCATCGTCTAGAGGCCCAGGACACTGCCCTTTCACGGCTGTAACAGGGGTTCGAAT
CCCCTTGGGGACGCCA
>URS00000472EE_634500 Erwinia billingiae Eb661 tRNA-Glu (TTC) (tRNA-Glu-TTC-1 1 to 4)
GTCCCCATCGTCTAGAGGCCCAGGACACTGCCCTTTCACGGCTGTAACAGGGGTTCGAAT
CCCCTTGGGGACGCCA
>URS00000472EE_644651 Erwinia pyrifoliae DSM 12163 tRNA-Glu (TTC) (tRNA-Glu-TTC-1 1 to 4)
GTCCCCATCGTCTAGAGGCCCAGGACACTGCCCTTTCACGGCTGTAACAGGGGTTCGAAT
CCCCTTGGGGACGCCA
>URS00000472EE_65700 Erwinia tracheiphila tRNA-Glu
GTCCCCATCGTCTAGAGGCCCAGGACACTGCCCTTTCACGGCTGTAACAGGGGTTCGAAT
CCCCTTGGGGACGCCA
>URS00000472EE_665029 Erwinia amylovora CFBP1430 tRNA-Glu (TTC) (tRNA-Glu-TTC-2-1, tRNA-Glu-TTC-2-2)
GTCCCCATCGTCTAGAGGCCCAGGACACTGCCCTTTCACGGCTGTAACAGGGGTTCGAAT
CCCCTTGGGGACGCCA
>URS00000472EE_68334 Erwinia aphidicola tRNA-Glu
GTCCCCATCGTCTAGAGGCCCAGGACACTGCCCTTTCACGGCTGTAACAGGGGTTCGAAT
CCCCTTGGGGACGCCA
>URS00000472EE_716540 Erwinia amylovora ATCC 49946 tRNA-Glu (TTC) (tRNA-Glu-TTC-2-1, tRNA-Glu-TTC-2-2)
GTCCCCATCGTCTAGAGGCCCAGGACACTGCCCTTTCACGGCTGTAACAGGGGTTCGAAT
CCCCTTGGGGACGCCA
>URS00000472EE_79967 Erwinia pyrifoliae transfer RNA-Glu
GTCCCCATCGTCTAGAGGCCCAGGACACTGCCCTTTCACGGCTGTAACAGGGGTTCGAAT
CCCCTTGGGGACGCCA
>URS00000474B6_69222 Erwinia mallotivora bacterial SSU rRNA
CATGCAAGTCGAACGGTAGCACAGAGGAGCTTGCTCCCCGGGTGACGAGTGGCGGACGGG
TGAGTAATGTCTGGGAAACTGCCCGATGGAGGGGGATAACTACTGGAAACGGTAGCTAAT
ACCGCATAACGTCGCGAGACCAAAGTGGGGGACCTTCGGGCCTCACACCATCGGATGTGC
CCAGGTGGGATTAGCTGGTTGGTGAGGTAACGGCTCACCAGGGCGACGATCCCTAGGTGG
TTTGGAGAGGATGCCCAGCCCCACTGGAACTGAGACACGGTCCAGATTCCTACGGGAGGC
AGCAGTGGGGAATATTGCCCAATGGGCGCAAGCCTGATGCAGCCATGCCGCGTGTATGAA
GAAGGCCTTCGGGTTGTAAAGTACTTTCAGCGGGGAGGAAGGTGGTGAGGTTAATAACCT
TATCAATTGACGTTACCCGCAGAAGAAGCACCGGCTAACTCCGTGCCAGCAGCCGCGGTA
ATACGGAGGGTGCAAGCGTTAATCGGAATTACTGGGCGTAAAGCGCACGCAGGCGGTCTG
TTAAGTCAGATGTGAAATCCCCGGGCTTAACCTGGGAACTGCATTTGAAACTGGCAGGCT
TGAGTCTTGTAGAGGGGGGTAGAATTCCAGGTGTAGCGGTGAAATGCGTAGAGATCTGGA
GGAATACCGGTGGCGAAGGCGGCCCCCTGGACAAAGACTGACGCTCAGGTGCGAAAGCGT
GGGGAGCAAACAGGATTAGATACCCTGGTAGTCCACGCCGTAAACGATGTCGATTTGGAG
GTTGTGCCCTTGAGGCGTGGCTTCCGTAGCTAACGCGTTAAATCGACCGCCTGGGGGAGT
ACGGCCGCAAGGTTAAAACTCAAATGAATTGACGGGGGCCCGCACAAGCGGGTGGAGCAT
GTGGTTATAATTCGATGCAACGCGAAGAACCTTTAACCTGGCCTTGATCATCCACGGAAG
ACCCTCAGAGATGGGGTTGTGCCTTCGGGAAACCGTGAGAACAGGTGCTGCATGGCTGTC
GTCAGCTCGTGTTGTGAAATGTTGGGTTAAGTCCCGCAACGAGCGCAACCCTTATCCTTT
GTTGCCATCGGTTCGGCCGGGAACTCAAAGGAGACTGCCGGTGATAAACCGGAGGAAGGT
GGGGATGACGTCAAGTCATCATGGCCCTTACGGCCAGGGCTACACACGTGCTACAATGGC
GCATACAAAGAGAAGCGACCTCGCGAGAGCAAGCGGACCTCATAAAGTGCGTCGTAGTCC
GGATCGGAGTCTGCAACTCGACTCCGTGAAGTCGGAATCGCTAGTAATCGTGGATCAGAA
TGCCACGGTGAATACGTTCCCGGGCCTTGTACACACCGCCCGTCACACCATGGGAGTGGG
TTGCAAAAGAAGTAGGTAGCTTAACCTTCGGGAGGGCGCTACCACTTTGGTTTCAAGGGG
G
>URS00000475D6_165262 Buchnera aphidicola (Yamatocallis tokyoensis) bacterial SSU rRNA
ATTGAACGCTGGCGGCAGGCCTAACACATGCAAGTCGAGCGGCAACGAAAAGTAGCTTAT
GTTACTTTGTCGGCAAGCGGCGAACGGGTGAGTAAAATCTGGGGATCTGCCTAATGAAGG
GGGATAACTACTGGAAACGGTAGCTAATACCGCATGATGTCAAAAGACCAAAGTGGGGGA
TTTTTTCACAAAAACCTCACGTCATTAGATGAACCCAGATGAGATTAGCTAGTAGGTGAG
GTAATGGCTCACCTAGGTTACGATCTCTAGCTGGTCTGAGAGGATGACCAGCCACACTGG
AACTGAGACACGGTCCAGACTCCTACGGGAGGCAGCAGTGGGGAATATTGCACAATGGGC
GGAAGCCTGATGCAGCCATGCCGCGTGTGTGAAGAAGGCCTTAGGGTTGTAAAGCACTTT
CAACAAGGAGGAAGACAATAAATTTAATACATTTATTATTTGACATTACTTGTAGAAGAA
GCACCGGCTAACTCCGTGCCAGCAGCCGCGGTAATACGGAGGGTGCAAGCGTTAATCGGA
ATTACTGGGCGTAAAGGGCATGTAGGCGATTATTTAAGTCAGATGTGAAATACCTAAGCT
TAACTTAGGAACTGCATTTGATACTAATTAATTAGAGTATTGTAGAGGGGGGTAGAATTC
CAGGTGTAGCGGTGGAATGCGTAGATATCTGGAGGAATACCAGTGGCGAAGGCGGCCCCC
TGGACAAATACTGACGCTGAGGTGCGAAAGCGTGGGTAGCAAACAGGATTAGATACCCTG
GTAGTCCACGCTGTAAACGATGTCGATTTGAAAGTTGTAGTCTTGAACTGTGATTTTCGT
AGCTAACGCGTTAAATCGACCGCCTGGGGAGTACGGCCGCAAGGTTAAAACTCAAATGAA
TTGACGGGGGCCCGCACAAGCGGTGGAGCATGTGGTTTAATTCGATGCAACGCGAAGAAC
CTTACCTACTCTTGACATCCACAGAATTTAGCAGAGATGCTTAAGTGCCTTAGGGAACTG
TGAGACAGGTGCTGCATGGCTGTCGTCAGCTCGTGTTGTGAAATGTTGGGTTAAGTCCCG
CAACGAGCGCAACCCTTGTTCTTTGTTACCAGCACGTTAAGGTGGGAACTCAAAGGAGAC
TGCCGGTGATAAACCGGAGGAAGGTGGGGATGACGTCAAGTCATCATGGCCCTTACGAGT
AGGGCTACACACGTGCTACAATGGCTAATACAAAGTGAAGCAAACTTGTGAA
>URS0000047604_2315802 Buchnera aphidicola (Aphis helianthi) tRNA-Asp
GGTGCGGTAGTTCAGTTGGTTAGAATACCGGCCTGTCACGCCGGGGGTCGCGGGTTCGAG
TCCCGTCCGCACCG
>URS00000480A6_1009856 Buchnera aphidicola str. USDA (Myzus persicae) tRNA-Gln (TTG) (tRNA-Gln-TTG-1-1)
TGGGGTATAGCCAAGTGGTTAAGGCACCGGTTTTTGATACCGGCATCCCTGGTTCGAATC
CAGGTACCCCAGCCA
>URS00000480A6_1009857 Buchnera aphidicola str. W106 (Myzus persicae) tRNA-Gln (TTG) (tRNA-Gln-TTG-1-1)
TGGGGTATAGCCAAGTGGTTAAGGCACCGGTTTTTGATACCGGCATCCCTGGTTCGAATC
CAGGTACCCCAGCCA
>URS00000480A6_1009858 Buchnera aphidicola str. G002 (Myzus persicae) tRNA-Gln (TTG) (tRNA-Gln-TTG-1-1)
TGGGGTATAGCCAAGTGGTTAAGGCACCGGTTTTTGATACCGGCATCCCTGGTTCGAATC
CAGGTACCCCAGCCA
>URS00000480A6_1009859 Buchnera aphidicola str. F009 (Myzus persicae) tRNA-Gln (TTG) (tRNA-Gln-TTG-1-1)
TGGGGTATAGCCAAGTGGTTAAGGCACCGGTTTTTGATACCGGCATCCCTGGTTCGAATC
CAGGTACCCCAGCCA
>URS00000480A6_107806 Buchnera aphidicola str. APS (Acyrthosiphon pisum) tRNA-Gln (TTG) (tRNA-Gln-TTG-1-1)
TGGGGTATAGCCAAGTGGTTAAGGCACCGGTTTTTGATACCGGCATCCCTGGTTCGAATC
CAGGTACCCCAGCCA
>URS00000480A6_118109 Buchnera aphidicola (Rhopalosiphum maidis) tRNA-Gln
TGGGGTATAGCCAAGTGGTTAAGGCACCGGTTTTTGATACCGGCATCCCTGGTTCGAATC
CAGGTACCCCAGCCA
>URS00000480A6_1241832 Buchnera aphidicola (Acyrthosiphon lactucae) tRNA-Gln
TGGGGTATAGCCAAGTGGTTAAGGCACCGGTTTTTGATACCGGCATCCCTGGTTCGAATC
CAGGTACCCCAGCCA
>URS00000480A6_1241834 Buchnera aphidicola (Aphis nasturtii) tRNA-Gln
TGGGGTATAGCCAAGTGGTTAAGGCACCGGTTTTTGATACCGGCATCCCTGGTTCGAATC
CAGGTACCCCAGCCA
>URS00000480A6_1241835 Buchnera aphidicola (Aphis nerii) tRNA-Gln
TGGGGTATAGCCAAGTGGTTAAGGCACCGGTTTTTGATACCGGCATCCCTGGTTCGAATC
CAGGTACCCCAGCCA
>URS00000480A6_1241836 Buchnera aphidicola (Artemisaphis artemisicola) tRNA-Gln
TGGGGTATAGCCAAGTGGTTAAGGCACCGGTTTTTGATACCGGCATCCCTGGTTCGAATC
CAGGTACCCCAGCCA
>URS00000480A6_1241860 Buchnera aphidicola (Hyperomyzus lactucae) tRNA-Gln
TGGGGTATAGCCAAGTGGTTAAGGCACCGGTTTTTGATACCGGCATCCCTGGTTCGAATC
CAGGTACCCCAGCCA
>URS00000480A6_1241865 Buchnera aphidicola (Macrosiphoniella sanborni) tRNA-Gln
TGGGGTATAGCCAAGTGGTTAAGGCACCGGTTTTTGATACCGGCATCCCTGGTTCGAATC
CAGGTACCCCAGCCA
>URS00000480A6_1265350 Buchnera aphidicola (Aphis glycines) tRNA-Gln
TGGGGTATAGCCAAGTGGTTAAGGCACCGGTTTTTGATACCGGCATCCCTGGTTCGAATC
CAGGTACCCCAGCCA
>URS00000480A6_1507522 Buchnera aphidicola (Macrosiphum euphorbiae) tRNA-Gln
TGGGGTATAGCCAAGTGGTTAAGGCACCGGTTTTTGATACCGGCATCCCTGGTTCGAATC
CAGGTACCCCAGCCA
>URS00000480A6_1971639 Erwiniaceae bacterium 4572_131 tRNA-Gln
TGGGGTATAGCCAAGTGGTTAAGGCACCGGTTTTTGATACCGGCATCCCTGGTTCGAATC
CAGGTACCCCAGCCA
>URS00000480A6_198804 Buchnera aphidicola str. Sg (Schizaphis graminum) tRNA-Gln (TTG) (tRNA-Gln-TTG-1-1)
TGGGGTATAGCCAAGTGGTTAAGGCACCGGTTTTTGATACCGGCATCCCTGGTTCGAATC
CAGGTACCCCAGCCA
>URS00000480A6_2173854 Buchnera aphidicola (Melanaphis sacchari) tRNA-Gln
TGGGGTATAGCCAAGTGGTTAAGGCACCGGTTTTTGATACCGGCATCCCTGGTTCGAATC
CAGGTACCCCAGCCA
>URS00000480A6_2315801 Buchnera aphidicola (Macrosiphum gaurae) tRNA-Gln
TGGGGTATAGCCAAGTGGTTAAGGCACCGGTTTTTGATACCGGCATCCCTGGTTCGAATC
CAGGTACCCCAGCCA
>URS00000480A6_2315802 Buchnera aphidicola (Aphis helianthi) tRNA-Gln
TGGGGTATAGCCAAGTGGTTAAGGCACCGGTTTTTGATACCGGCATCCCTGGTTCGAATC
CAGGTACCCCAGCCA
>URS00000480A6_2708353 Buchnera aphidicola (Aphis urticata) tRNA-Gln
TGGGGTATAGCCAAGTGGTTAAGGCACCGGTTTTTGATACCGGCATCCCTGGTTCGAATC
CAGGTACCCCAGCCA
>URS00000480A6_2994844 Buchnera aphidicola (Macrosiphum albifrons) tRNA-Gln
TGGGGTATAGCCAAGTGGTTAAGGCACCGGTTTTTGATACCGGCATCCCTGGTTCGAATC
CAGGTACCCCAGCCA
>URS00000480A6_557993 Buchnera aphidicola (Brachycaudus cardui) tRNA-Gln
TGGGGTATAGCCAAGTGGTTAAGGCACCGGTTTTTGATACCGGCATCCCTGGTTCGAATC
CAGGTACCCCAGCCA
>URS00000480A6_561501 Buchnera aphidicola str. Tuc7 (Acyrthosiphon pisum) tRNA-Gln (TTG) (tRNA-Gln-TTG-1-1)
TGGGGTATAGCCAAGTGGTTAAGGCACCGGTTTTTGATACCGGCATCCCTGGTTCGAATC
CAGGTACCCCAGCCA
>URS00000480A6_563178 Buchnera aphidicola str. 5A (Acyrthosiphon pisum) tRNA-Gln (TTG) (tRNA-Gln-TTG-1-1)
TGGGGTATAGCCAAGTGGTTAAGGCACCGGTTTTTGATACCGGCATCCCTGGTTCGAATC
CAGGTACCCCAGCCA
>URS00000480A6_571430 Buchnera aphidicola (Aphis fabae) tRNA-Gln
TGGGGTATAGCCAAGTGGTTAAGGCACCGGTTTTTGATACCGGCATCCCTGGTTCGAATC
CAGGTACCCCAGCCA
>URS00000480A6_593275 Buchnera aphidicola str. LSR1 (Acyrthosiphon pisum) tRNA-Gln (TTG) (tRNA-Gln-TTG-1-1)
TGGGGTATAGCCAAGTGGTTAAGGCACCGGTTTTTGATACCGGCATCCCTGGTTCGAATC
CAGGTACCCCAGCCA
>URS00000480A6_713601 Buchnera aphidicola str. JF99 (Acyrthosiphon pisum) tRNA-Gln (TTG) (tRNA-Gln-TTG-1-1)
TGGGGTATAGCCAAGTGGTTAAGGCACCGGTTTTTGATACCGGCATCCCTGGTTCGAATC
CAGGTACCCCAGCCA
>URS00000480A6_713602 Buchnera aphidicola str. TLW03 (Acyrthosiphon pisum) tRNA-Gln (TTG) (tRNA-Gln-TTG-1-1)
TGGGGTATAGCCAAGTGGTTAAGGCACCGGTTTTTGATACCGGCATCCCTGGTTCGAATC
CAGGTACCCCAGCCA
>URS00000480A6_713603 Buchnera aphidicola str. LL01 (Acyrthosiphon pisum) tRNA-Gln (TTG) (tRNA-Gln-TTG-1-1)
TGGGGTATAGCCAAGTGGTTAAGGCACCGGTTTTTGATACCGGCATCCCTGGTTCGAATC
CAGGTACCCCAGCCA
>URS00000480A6_98793 Buchnera aphidicola (Rhopalosiphum padi) tRNA-Gln
TGGGGTATAGCCAAGTGGTTAAGGCACCGGTTTTTGATACCGGCATCCCTGGTTCGAATC
CAGGTACCCCAGCCA
>URS00000480A6_98794 Buchnera aphidicola (Schizaphis graminum) tRNA-Gln
TGGGGTATAGCCAAGTGGTTAAGGCACCGGTTTTTGATACCGGCATCCCTGGTTCGAATC
CAGGTACCCCAGCCA
>URS00000480A6_98795 Buchnera aphidicola (Myzus persicae) tRNA-Gln
TGGGGTATAGCCAAGTGGTTAAGGCACCGGTTTTTGATACCGGCATCCCTGGTTCGAATC
CAGGTACCCCAGCCA
>URS000004813E_1265376 Buchnera aphidicola (Mollitrichosiphum tenuicorpus) bacterial SSU rRNA
TATTTATTTTTCGACGGCGAGCGGCAAACGGGTGAGTAATATCTGGGGATCTACCGTAAA
GAGGGGGATAACTACTGGAAACGGTAGCTAATACCGCATAATGTTGAAAAACCAAAATAG
GGGATCTTTATTTAAGACCTTATGCTTTACGATGAACCCAGACGAGATTAGCTAGATGGT
AAGGTAAAAGCTTACCAAAGCGACGATCTCTAGCTGGTCTGAGAGGATGACCAGCCACAC
TGGAACTGAGACACGGTCCAGACTCCTACGGGAGGCAGCAGTGGGGAATATTGCACAATG
GGCGAAAGCCTGATGCAGCTATGCCGCGTGTATGAAGAAGGCCTTAGGGTTGTAAAGTAC
TTTCAGCGGGGAAGAAAAATGTAAATATAATACATTTACATCTTGACGTTACCCGAATAA
GAAGCACCGGCTAACTCCGTGCCAGCAGCCGCGGTAATACGGAGGGTGCTAGCGTTAATC
AGAATTACTGGGCGTAAAGAGCTCGTAGGCGGTATATTAAGTCAGATGTGAAATCCCTGG
GCTTAACCTAGGAACTGCATTTGAAACTGATAAACTAGAGTATCGTAGAGGGAGGTAGAA
TTCTAGGTGTAGCGGTGAAATGCGTAGATATCTGGAGGAATACCTGTGGCGAAAGCGACC
TCCTGGACGAATACTGACGCTGAGGTGCGAAAGCGTGGGGAGCAAACAGGATTAGATACC
CTGGTAGTCCATGCCGTAAACTATGTCGACTTGGAGGCTGTCTCTTTAAGAGGTGACTTC
CGAAGCTAACGCATTAAGTCGACCGCCTGGGGAGTACGGTCGCAAGGCTAAAACTCAAAT
GAATTGACGGGGGCCCGCACAAGCGGTGGAGCATGTGGTTTAATTCGATGCAACGCGAAG
AACCTTACCTGGTCTTGACATCCATAGAATTTCTCAGAAACGAGGAAGTGCCTTAGGGAA
CTATGAGACAGGTGCTGCATGGCTGTCGTCAGCTCGTGTTGTGAAATGTTGGGTTAAGTC
CCGCAACGAGCGCAACCCCTGTCCTCTGTTGCCATCGGTTAGGCCGGGAACTCAGAGGAG
ACTGCCGGTTATAAACCGGAGGAAGGTGGGGACGACGTCAAGTCATCATGGCCCTTACGA
CCAGGGCTACACACGTGCTACAATGGCGTATACAAAGAGATGCAACTCTGCAAAGATAAG
CGAATCTCATAAAGTACGTCTTAGTTCGGACTGGAGTCTGCAACTCGACTCCACGAAGTC
GGAATCGCTAGTAATCGTGTATCAGAATGTCACGGTGAATACGTTCCCGGGCCTTGTACA
CACCGCCCGTCACACCATGGGAGTGAAT
>URS00000488EF_2978979 Erwinia phage Roscha1 tRNA-Leu
GGCTGTGTAGCCCAACTTGGCAGAGGCACTACGCTAAGAACGTATACAGTGAGAGTTCGA
ATCTCTCCACAGCTACCA
>URS00000488EF_557393 Erwinia phage phiEa21-4 tRNA-Leu
GGCTGTGTAGCCCAACTTGGCAGAGGCACTACGCTAAGAACGTATACAGTGAGAGTTCGA
ATCTCTCCACAGCTACCA
>URS00000488EF_925986 Erwinia phage phiEa104 transfer RNA-Leu
GGCTGTGTAGCCCAACTTGGCAGAGGCACTACGCTAAGAACGTATACAGTGAGAGTTCGA
ATCTCTCCACAGCTACCA
>URS0000048A11_2665162 Erwinia sp. CPCC 100877 tRNA-Met
GGCTACGTAGCTCAGTTGGTTAGAGCACATCACTCATAATGATGGGGTCACAGGTTCAAA
TCCCGTCGTAGCCACCA
>URS0000048D4C_421551 Erwinia sp. Esch5-288 bacterial SSU rRNA
TCGACTTGGAGGTTGTGCCCTTGAGGCGTGGCTTCCGGAGCTAACGCGTTAAGTCGACCG
CCTGGGGAGTACGGCCGCAAGGTTAAAACTCAAATGAATTGACGGGGGCCCGCACAAGCG
GTGGAGCATGTGGTTTAATTCGATGCAACGCGAAGAACCTTACCTGGCCTTGACATCCAC
GGAATTCGGCAGAGATGCCTTAGTGCCTTCGGGAACCGTGAGACAGGTGCTGCATGGCTG
TCGTCAGCTCGTGTTGTGAAATGTTGGGTTAAGTCCCGCAACGAGCGCAACCCTTATCCT
TTGTTGCCAGCGAGTAATGTCGGGAACTCAAAGGAGACTGCCGGTGACAAACCGGAGGAA
GGTGGGGATGACGTCAAGTCATCATGGCCCTTACGGCCAGGGCTACACACGTGCTACAAT
GGCGCATACAAAGAGAAGCGAACTCGCGAGAGCAAGCGGACCTCACAAAGTGCGTCGTAG
TCCGGATCGGAGTCTGCAACTCGACTCCGTGAAGTCGGAATCGCTAGTAATCGTAGATCA
GAATGCTACGGTGAATACGTTCCCGGGCCTTGTACACACCGCCCGTCACACCATGGGAGT
GGGTTGCAAAAGAAGTAGGTAGCTTAACCTTCGGGAGGGCGCTTACCACTTTGTGA
>URS0000048F65_107806 Buchnera aphidicola str. APS (Acyrthosiphon pisum) tRNA-Trp (CCA)
GGGTGTAGTTCAATTTGGTAGAGCATCGGTCTCCAAAACCGAAAGTTGTAGGTTCAAATC
CTTCCACCCCTGAA
>URS0000048F65_561501 Buchnera aphidicola str. Tuc7 (Acyrthosiphon pisum) tRNA-Trp
GGGTGTAGTTCAATTTGGTAGAGCATCGGTCTCCAAAACCGAAAGTTGTAGGTTCAAATC
CTTCCACCCCTGAA
>URS0000049129_549 Pantoea agglomerans bacterial SSU rRNA
GGGTGACGAGTGGCGGACGGGTGAGTAATGTCTGGGGATCTGCCCGATAGAGGGGGATAA
CCACTGGAAACGGTGGCTAATACCGCATAACGTCGCAAGACCAAAGAGGGGGACCTTCGG
GCCTCTCACTATCGGATGAACCCAGATGGGATTAGCTAGTAGGCGGGGTAATGGCCCACC
TAGGCGACGATCCCTAGCTGGTCTGAGAGGATGACCAGCCACACTGGAACTGAGACACGG
TCCAGACTCCTACGGGAGGCAGCAGTGGGGAATATTGCACAATGGGCGCAAGCCTGATGC
AGCCATGCCGCGTGTATGAAGAAGGCCTTCGGGTTGTAAAGTACTTTCAGCGGGGAGGAA
GGCGATGAGGTTAATAACCCTGTCGATTGACGTTACCCGCAGAAGAAGCACCGGCTAACT
CCGTGCCAGCAGCCGCGGTAATACGGAGGGTGCAAGCGTTAATCGGAATTACTGGGCGTA
AAGCGCACGCAGGCGGTCTGTTAAGTCAGATGTGAAATCCCCGGGCTTAACCTGGGAACT
GCATTTGAAACTGGCAGGCTTGAGTCTTGTAGAGGGGGGTAGAATTCCAGGTGTAGCGGT
GAAATGCGTAGAGATCTGGAGGAATACCGGTGGCGAAGGCGGCCCCCTGGACAAAGACTG
ACGCTCAGGTGCGAAAGCGTGGGGAGCAAACAGGATTAGATACCCCTGGTAGTCCACGCC
GTAAACGATGTCGAC
>URS0000049464_549 Pantoea agglomerans bacterial LSU rRNA
AGCGACTAAGCGTACACGGTGGATGCCCAGGCAGTCAGAGGCGATGAAGGACGTGCTAAT
CTGCGTAAAGCGACGGTAAGGTGATATGAACCGCTACAGCCGTCGATGTCCGAATGGGGA
AACCCGGTGCACTCTGTGCATCATTGCAGCATGAATACATAGTGCTGCAAGGCGAACCGG
GGGAACTGAAACATCTAAGTACCCCGAGGAAAAGAAATCAACCGAGACTCCCCCAGTAGC
GGCGAGCGAACGGGGAGCAGCCCAGAGCCTGAATCAGTTTGTGTGTTAGTGGAAGCGTCT
GGAAGGTCGCAGGGTACAGGGTGATACTCCCGTACACAAAAACACACAAGCTGTGAGCTC
GATGAGTAAGGCGGGACACGTGGTATCCTGTCTGAATATGGGGGGACCATCCTCCAAGGC
TAAATACTCCTGACTGACCGATAGTGAACCAGTACCGTGAGGGAAAGGCGAAAAGAACCC
CGGCGAGGGGAGTGAAACAGAACCTGAAACCGTGTACGTACAAGCAGTGGGAGCCTTCTT
TATGGGGGTGACTGCGTACCTTTTGTATAATGGGTCAGCGACTTATATTCTGTAGCAAGG
TTAACCGTATAGGGGAGCCGCAGGGAAACCGAGTCTTAGCTGGGCGTTAAGTTGCAGGGT
ATAGACCCGAAACCCGGTGATCTAGCCATGGGCAGGTTGAAGGTTGGGTAACACTAACTG
GAGGACCGAACCGACTAATGTTGAAAAATTAGCGGATGACCTGTGGCTGGGGGTGAAAGG
CCAATCAAACCGGGAGATAGCTGGTTCTCCCCGAAAGCTATTTAGGTAGCGCCTCGTGAA
CTCATCTTCGGGGGTAGAGCACTGTTTCGGCTAGGGGGCCATCCCGGCTTACCAACCCGA
TGCAAACTGCGAA
>URS000004AB5E_1144341 Pantoea sp. YR343 tRNA-Met
CGCGGGGTGGAGCAGCCTGGTAGCTCGTCGGGCTCATAACCCGAAGGTCGTCGGTTCGAA
TCCGGCCCCCGCAA
>URS000004AB5E_1378084 Pantoea sp. GL120224-02 tRNA_Met_CAT
CGCGGGGTGGAGCAGCCTGGTAGCTCGTCGGGCTCATAACCCGAAGGTCGTCGGTTCGAA
TCCGGCCCCCGCAA
>URS000004AB5E_1484158 Pantoea sp. PSNIH1 tRNA
CGCGGGGTGGAGCAGCCTGGTAGCTCGTCGGGCTCATAACCCGAAGGTCGTCGGTTCGAA
TCCGGCCCCCGCAA
>URS000004AB5E_1884370 Pantoea sp. YR512 tRNA_Met_CAT
CGCGGGGTGGAGCAGCCTGGTAGCTCGTCGGGCTCATAACCCGAAGGTCGTCGGTTCGAA
TCCGGCCCCCGCAA
>URS000004AB5E_1884372 Pantoea sp. YR525 tRNA_Met_CAT
CGCGGGGTGGAGCAGCCTGGTAGCTCGTCGGGCTCATAACCCGAAGGTCGTCGGTTCGAA
TCCGGCCCCCGCAA
>URS000004AB5E_2512116 Pantoea sp. BK028 tRNA-Met
CGCGGGGTGGAGCAGCCTGGTAGCTCGTCGGGCTCATAACCCGAAGGTCGTCGGTTCGAA
TCCGGCCCCCGCAA
>URS000004AB5E_59814 Pantoea dispersa tRNA
CGCGGGGTGGAGCAGCCTGGTAGCTCGTCGGGCTCATAACCCGAAGGTCGTCGGTTCGAA
TCCGGCCCCCGCAA
>URS000004B76D_1005057 Buchnera aphidicola str. Ua (Uroleucon ambrosiae) tRNA-Arg (ACG) (tRNA-Arg-ACG-1-1)
GCATCCGTAGCTCAGCTGGATAGAGTACTCGGCTACGAACCGAGCGGTCGGAGGTTCGAA
TCCTTCCGGATGCA
>URS000004BA2E_988745 Erwinia sp. 18N2 bacterial SSU rRNA
GAGCTTGCTCTTTTGATGACGAGTGGCGGACGGGTGAGTAATGTCTGGGGATCTGCCCGA
TGGAGGGGGATAACTACTGGAAACGGTAGCTAATACCGCATAATGTCGCAAGACCAAAGT
GGGGGACCTTCGGGCCTCACGCCATCGGATGAACCCAGATGGGATTAGCTGGTAGGTGAG
GTAATGGCTCACCTAGGCGACGATCCCTAGCTGGTCTGAGAGGATGACCAGCCACACTGG
AACTGAGACACGGTCCAGACTCCTACGGGAGGCAGCAGTGGGGAATATTGCACAATGGGC
GCAAGCCTGATGCAGCCATGCCGCGTGTATGAAGAAGGCCTTCGGGTTGTAAAGTACTTT
CAGCGGGGAGGAAGGGGATTAAGTTAACAGCTTAGTTCATTGACGTTACCCGCAGAAGAA
GCACCGGCTAACTCCGTGCCAGCAGCCGCGGTAATACGGAGGGTGCAAGCGTTAATCGGA
ATTACTGGGCGTAAAGCGCACGCAGGCGGTCTGTCAAGTCGGATGTGAAATCCCCGGGCT
TAACCTGGGAACTGCATTCGAAACTGGCAGGCTTGAGTCTCGTAGAGGGGGGTAGAATTC
CAGGTGTAGCGGTGAAATGCGTAGAGATCTGGAGGAATACCGGTGGCGAAGGCGGCCCCC
TGGACGAAGACTGACGCTCAGGTGCGAAAGCGTGGGGAGCAAACAGGATTAGATACCCTG
GTAGTCCACGCCGTAAACGATGTCGACTTGGAGGCTGTTCCCCTGAGGAGTGGCTTCCGG
AGCTAACGCGTTAAGTCGACCGCCTGGGGAGTACGGCCGCAAGGTTAAAACTCAAATGAA
TTGACGGGGGCCCGCACAAGCGGTGGAGCATGTGGTTTAATTCGATGCAACGCGAAGAAC
CTTTACCTGGG
>URS000004CE35_2796393 Erwinia sp. TH28 tRNA-Gly
GCGGGTGTCGTATAATGGCATTACTCCAGCTTCCCAAGCTGATAACGAGGGTTCGATTCC
CTTCACCCGCTCCA
>URS000004CE35_2796394 Erwinia sp. TH29 tRNA-Gly
GCGGGTGTCGTATAATGGCATTACTCCAGCTTCCCAAGCTGATAACGAGGGTTCGATTCC
CTTCACCCGCTCCA
>URS000004CE35_2796443 Erwinia sp. TH79 tRNA-Gly
GCGGGTGTCGTATAATGGCATTACTCCAGCTTCCCAAGCTGATAACGAGGGTTCGATTCC
CTTCACCCGCTCCA
>URS000004CFC6_1332074 Pantoea ananatis BRT175 bacterial LSU rRNA
ATAGGGGAGCCGCAGGGAAACCGAGTCTTAACTGGGCGTTAAGTTGCAGGGTATAGACCC
GAAACCCGGTGATCTAGCCATGGGCAGGTTGAAGGTTGGGTAACACTAACTGGAGGACCG
AACCGACTAATGTTGAAAAATTAGCGGATGACCTGTGGCTGGGGGTGAAAGGCCAATCAA
ACCGGGAGATAGCTGGTTCTCCCCGAAAGCTATTTAGGTAGCGCCTCGTGAACTCATCTC
CGGGGGTAGAGCACTGTTTCGGCTAGGGGGCCATCCCGGCTTACCAACCCGATGCAAACT
GCGAATACCGGAGAATGTTATCACGGGAGACACACGGCGGGTGCTAACGTCCGTCGTGAA
GAGGGAAACAACCCAGACCGCCAGCTAAGGTCCCAAAGTCATGGTTAAGTGGGAAACGAT
GTGGGAAGGCCCAGACAGCCAGGATGTTGGCTTAGAAGCAGCCATCATTTAAAGAAAGCG
TAATAGCTCACTGGTCGAGTCGGCCTGCGCGGAAGATGTAACGGGGCTAAACCATGCACC
GAAGCTGCGGCAGCGACGCTTATGCGTTGTTGGGTAGGGGAGCGTTCTGTAAGCCGTCGA
AGGTGTGCTGTGAGGCATGCTGGAGGTATCAGAAGTGCGAATGCTGACATAAGTAACGAT
AAACAAGGTGAAAAACCTTGTCGCCGGAAGACCAAGGGTTCCTGTTCAACGTTAATCGGA
GCAGGGTGAGTCGACCCCTAAGGCGAGGCCGAAAGGCGTAGTCGATGGGAAACAGGTTAA
TATTCCTGTACTTGGTGTTACTGCGAAGGGGGGACGGAGAAGGCTATATCGGCCGGGCGA
CGGTTGTCCCGGTTTAAGCGTGTAGGTGTGTGTTCCAGGCAAATCCGGTTCACTTTACAC
TGAGGCGTGACGACGAGGCACTACGGTGCTGAAGTGATAAATGCCCTGCTTCCAGGAAAA
GCCTCTAAGCATCAGGTAACACAAAATCGTACCCCAAACCGACACAGGTGGTCAGGTAGA
GAATACCAAGGCGCTTGAGAGAACTCGGGTGAAGGAACTAGGCAAAATGGTGCCGTAACT
TCGGGAGAAGGCACGCTGGCGCGTAGGTGAAGGGACTTGCTCCCGGAGCTGAAGCCAGTC
GAAGATACCAGCTGGCTGCAACTGTTTATTAAAAACACAGCACTGTGCAAACACGAAAGT
GGACGTATACGGTGTGACGCCTGCCCGGTGCCGGAAGGTTAATTGATGGGGTTATCCGCA
AGGAGAAGCTCTTGATCGAAGCCCCGGTAAACGGCGGCCGTAACTATAACGGTCCTAAGG
TAGCGAAATTCCTTGTCGGGTAAGTTCCGACCTGCACGAATGGCGTAATGATGGCCAGGC
TGTCTCCACCCGAGACTCAGTGAAATTGAAATCGCTGTGAAGATGCAGTGTACCCGCGGC
AAGACGGAAAGACCCCGTGAACCTTTACTACAGCTTGACATTGAACACTGAGCCTTGATG
TGTAGGATAGGTGGGAGGCTTTGAAGCGTGGACGCCAGTCTGCGTGGAGCCGACCTTGAA
ATACCACCCTTTAATGTTTGGTGTTCTAACGTAGGCCCGTGATCCGGGCTGCGGACAGTG
TCTGGTGGGTAGTTTGACTGGGGCGGTCTCCTCCCAAAGCGTAACGGAGGAGCACGAAGG
TTGGCTAATCCTGGTCGGACATCAGGAGGTTAGTGCAATGGCATAAGCCAGCTTGACTGC
GAGAGTGACGGCTCGAGCAGGTGCGAAAGCAGGTCATAGTGATCCGGTGGTTCTGAATGG
AAGGGCCATCGCTCAACGGATAAAAGGTACTCCGGGGATAACAGGCTGATACCGCCCAAG
AGTTCATATCGACGGCGGTGTTTGGCACCTCGATGTCGGCTCATCACATCCTGGGGCTGA
AGTAGGTCCCAAGGGTACGGCTGTTCGCCGTTTAAAGTGGTACGCGAGCTGGGTTTAGAA
CGTCGTGAGACAGTTCGGTCCCTATCTGCCGTGGGCGCTGGAGAATTGAGGGGGGTTGCT
CCTAGTACGAGAGGACCGGAGTGAACGCACCGCTGGTGTCCGGGTTGTCACGCCAGTGGC
ACTGCCCGGTAGCTAAGTGCGGAAAAGATAAGTGCTGAAAGCATCTAAGCACGAAACTTG
CCCCGAGATGAGTTCTCCCTGAGCCTTTAAGGCTCCTGAAGGGACGTTGAAGACGACGAC
GTTGATAGGCCGGGTGTGTAAGCGCAGCGATGCGTTGAGCTTACCGGTACTAATGACCCG
TGAGGCTTAACCTTACAACGCCAGAGGCGTTTTG
>URS000004D152_549 Pantoea agglomerans bacterial SSU rRNA
AAGCGTTAATCGGAATTTACTGGGGGCGTAAGCGCACGCAGGCGGTCTGTTAAGTCAGAT
GTGAAATCCCCGGGCTTAACCTGGGAACTGCATTTGAAACTGGCAGGCTTGAGTCTTGTA
GAGGGGGGTAGAATTCCAGGTGTAGCGGTGAAATGCGTAGAGATCTGGAGGAATACCGGT
GGCGAAGGCGGCCCCCTGGACAAAGACTGACGCTCAGGTGCGAAAGCGTGGGGAGCAAAC
AGGATTAGATACCCTGGTAGTCCACGCCGTAAACGATGTCGACTTGGAGGTTGTTCCCTT
GAGGAGTGGCTTCCGGAGCTAACGCGTTAAGTCGACCGCCTGGGGAGTACGGCCGCAAGG
TTAAAACTCAAATGAATTGACGGGGGCCCGCACAAGCGGTGGAGCATGTGGTTTAATTCG
ATGCAACGCGAAGAACCTTACCTACTCTTGACATCCAGCGAACTTAGCAGAGATGCTTTG
GTGCCTTCGGGAACGCTGAGACAGGTGCTGCATGGCTGTCGTCAGCTCGTGTTGTGAAAT
GTTGGGTTAAGTCCCGCAACGAGCGCAACCCTTATCCTTTGTTGCCAGCGATTCGGTCGG
GAACTCAAAGGAGACTGCCGGTGATAAACCGGAGGAAGGTGGGGATGACGTCAAGTCATC
ATGGCCCTTACGAGTAGGGCTACACACGTGCTACAATGGCGCATACAAAGAGAAGCGACC
TCGCGAGAGCAAGCGGACCTCACAAAGTGCGTCGTAGTCCGGATCGGAGTCTGCAACTCG
ACTCCGTGAAGTCGGAATCGCTAGTAATCGTGGATCAGAATGCCACGGTGAATACGTTCC
CGGGCCTTGTACACACCGCCCGTCACACCATGGGAGTGGGTTGCAAAAGAAGGTAGGTAG
CTTAACCTTCNGGANGGCGCTTACCACTTTGTG
>URS000004D215_553 Pantoea ananatis bacterial SSU rRNA
CCGTAAAGATGTNGGNCTTGGAGGTGGTTCCCTGAGGAGTGGCTTCCGGAANNTAANCCN
NGNTTCTAGTCGNCCCNCCTGGGAGTACGGCCGCAAGGTTAAAATTCAAATGAATTGACG
GGGGCCCGCACAAGCGGTGGAGCATGTGGTTTAATTCGATGCAACGCGAAGAACCTTACC
TACTCTTGACATCCANNGAATTTAGCAGAGATGCTTTAGTGCCTTCGGGAACTGTGAGAC
AGGTGCTGCATGGCTGTCGTCAGCTCGTGTTGTGAAATGTTGGGTTAAGTCCCGCAACGA
GCGCAACCCTTATCCTTTGTTGCCAGCGATTCGGTCGGGAACTCAAAGGAGACTGCCGGT
GATAAACCGGAGGAAGGTGGGGATGACGTCAAGTCATCATGGCCCTTACGAGTAGGGCTA
CACACGTGCTACAATGGCGCATACAAAGAGAAGCGACCTCGCGAGAGCAAGCGGACCTCA
TAAAGTGCGTCGTAGTCCGGATCGGAGTCTGCAACTCGACTCCGTGAAGTCGGAATCGCT
AGTAATCGTGGATCAGAATGCCACGGTGAATACGTTCCCGGGCCTTGTACACACCGCCCG
TCACACCATGGGAGTGGGTTGCAAAAGAAGTAGGTAGCTTAACCTTCGGGAGGGCGCTTA
CCACTTTGTGATTCATGACTGGGGTGAAGTCGTAACAAGGTAACCGTAGGATTTCTT
>URS000004DC2D_79967 Erwinia pyrifoliae LSU rRNA
GGTTAAGCGACTAAGCGTACACGGTGGATGCCCAGGCAGTCAGAGGCGATGAAGGGCGTG
CTAATCTGCGATAAGCGTCGGTAAGGTGATATGAACCGCAACAACCGACGATACCCGAAT
GGGGAAACCCAGTGCAATCCGTTGCACTATCATGTCATGAATACATAGTGGCATGAGGCG
AACCGGGGGAACTGAAACATCTAAGTACCCCGAGGAAAAGAAATCAACCGAGATTCCCCC
AGTAGCGGCGAGCGAACGGGGAACAGCCCAGAACCTGAATCAGTTTGTGCTTTAGTGGAA
GCGTCTGGAAAGTCGCGCAGTAAAGGGTGACAGCCCCGTACACAAAAAGGCACTTATTGT
GAGTTCGATGAGTAGGGCGGGACACGTGACATCCTGTCTGAATATGGGGGGACCATCCTC
CAAGGCTAAATACTCCTGACTGACCGATAGTGAACCAGTACCGTGAGGGAAAGGCGAAAA
GAACCCCGGCGAGGGGAGTGAAACAGAACCTGAAACCGTGTACGTACAAGCAGTGGGAGC
ACCTTCGTGGTGTGACTGCGTACCTTTTGTATAATGGGTCAGCGACTTATATTCTGTAGC
AAGGTTAACCGTATAGGGGAGCCGCAGGGAAACCGAGTCTTAACCGGGCGTTAAGTTGCA
GGGTATAGACCCGAAACCCGGTGATCTAGCCATGGGCAGGTTGAAGGTTGGGTAACACTA
ACTGGAGGACCGAACCGACTAATGTTGAAAAATTAGCGGATGACTTGTGGCTGGGGGTGA
AAGGCCAATCAAACCGGGAGATAGCTGGTTCTCCCCGAAAGCTATTTAGGTAGCGCCTCG
TGAACTCATCTCCGGGGGTAGAGCACTGTTTCGGCCAGGGGGCCATCCCGGCTTACCGAT
CCGATGCAAACTGCGAATACCGGAGAATGTTATCACGGGAGACACACGGCGGGTGCTAAC
GTCCGTCGTGAAGAGGGAAACAACCCAGACCGCCAGCTAAGGTCCCAAAGTCATGGTTAA
GTGGGAAACGATGTGGGAAGGCCCAGACAGCCAGGATGTTGGCTTAGAAGCAGCCATCAT
TTAAAGAAAGCGTAATAGCTCACTGGTCGAGTCGGCCTGCGCGGAAGATGTAACGGGGCT
AAACCATGCACCGAAGCTGCGGCAGCGGACGTATCACCCGGGCACATTCACGGTAGTGGA
TAACGATTGACGGAGCGCAGCGACGTCAATGCGCCCATGAAAGTCGAGTGGGCCTCGGGA
TACGTCCGTTGGGTAGGGGAGCGTTCTGTAAGCCGTCGAAGGTGGACTGTGAGGTCTGCT
GGAGGTATCAGAAGTGCGAATGCTGACATAAGTAACGATAAAGCGGGTGAAAAGCCCGCT
CGCCGGAAGACCAAGGGTTCCTGTCCAACGTTAATCGGGGCAGGGTGAGTCGACCCCTAA
GGCGAGGCCGAAAGGCGTAGTCGATGGGAAACGGGTTAATATTCCCGTACTGGGTGTTAC
TGCGAAGGGGGGACGGAGAAGGCTATGTTGGCCGGGCGACGGTTGTCCCGGTTTAAGCGT
GCAGGCTTGAGTTCCAGGCAAATCCGGAACTCTTTAAGGCTGAGGCGTGATGACGAGGCA
CCACGGTGCTGAAGTGACAAATGCCCTGCTTCCAGGAAAAGCCTCTAAGCATCAGGTAAC
ATCGAATCGTACCCCAAACCGACACAGGTGGTCAGGTAGAGAATACCAAGGCGCTTGAGA
GAACTCGGGTGAAGGAACTAGGCAAAATGGTGCCGTAACTTCGGGAGAAGGCACGCTGGC
GCGTAGGTGAAGCGACTTGCTCGCGGAGCTGAAGCCAGTCGAAGATACCAGCTGGCTGCA
ACTGTTTATTAAAAACACAGCACTGTGCAAACACGAAAGTGGACGTATACGGTGTGACGC
CTGCCCGGTGCCGGAAGGTTAATTGATGGGGTTATCCGAAAGGAGAAGCTCTTGATCGAA
GCCCCGGTAAACGGCGGCCGTAACTATAACGGTCCTAAGGTAGCGAAATTCCTTGTCGGG
TAAGTTCCGACCTGCACGAATGGCGTAATGATGGCCAGGCTGTCTCCACCCGAGACTCAG
TGAAATTGAACTCGCTGTGAAGATGCAGTGTACCCGCGGCAAGACGGAAAGACCCCGTGA
ACCTTTACTACAGCTTGACACTGAACATTGAGCCTTGATGTGTAGGATAGGTGGGAGGCT
TGGAAGCGTGGACGCCAGTCTGCGTGGAGCCAACCTTGAAATACCACCCTTTAACGTTTG
ATGTTCTAACCTGGCGCCGTAATCCGGCGTGGGGACAGTGTCTGGTGGGTAGTTTGACTG
GGGCGGTCTCCTCCCAAAGAGTAACGGAGGAGCACGAAGGTCAGCTAATCACGGTCGGAC
ATCGTGAGGTTAGTGCAATGGCATAAGCTGGCTTGACTGCGAGAGTGACGGCTCGGGCAG
GTGCGAAAGCAGGTCATAGTGATCCGGTGGTTCTGAATGGAAGGGCCATCGCTCAACGGA
TAAAAGGTACTCCGGGGATAACAGGCTGATACCGCCCAAGAGTTCATATCGACGGCGGTG
TTTGGCACCTCGATGTCGGCTCATCACATCCTGGGGCTGAAGTAGGTCCCAAGGGTACGG
CTGTTCGCCGTTTAAAGTGGTACGCGAGCTGGGTTTAGAACGTCGTGAGACAGTTCGGTC
CCTATCTGCCGTGGGCGCTGGAAGATTGAGAGGGGTTGCTCCTAGTACGAGAGGACCGGA
GTGAACGCACCGCTGGTGTTCGGGTTGTCATGCCAATGGCATTGCCCGGTAGCTAAGTGC
GGAAAAGATAAGCGCTGAAAGCATCTAAGCGCGAAACTTGCCTCGAGATGAATCTTCCCT
GGGTCCTTGAGACCCCTGAAGGGACGTTGAAGACGACGACGTTGATAGGCCGGGTGTGTA
AGCGCAGCGATGCGTTGAGCTAACCGGTACTAATGACCCGTGAGGCTTAACCTTACAACG
CCAGAAGCGTTCTG
>URS000004E4AB_1241856 Buchnera aphidicola (Gypsoaphis oestlundi) bacterial SSU rRNA
AGGGGGATAACTACTAGAAATGGTAGCTAATACCGCATAATGAAACTAAAGTGGGGGACC
TTGCCTCATGCTTCTGGATGAACCCAGATGAGATTAGCTTGTTGGTAGAGTAATAGCCTA
CCAAGGCTACGATCTCTAGCTGGTCTGAGAGGATAACCAGCCACACTGGAACTGAGACAC
GGTCCAGACTCCTACGGGAGGCAGCAGTGGGGAATATTGCACAATGGGCGAAAGCCTGAT
GCAGCTATGCCGCGTGTATGAAGAAGGCCTTCGGGTTGTAAAGTACTTTCAGCGGGGAGG
AAAAAAATCTAATAATTTTATTTCGTGACGTTACCCGAAGAAGAAGCACCGGCTAACTCC
GTGCCAGCAGCCGCGGTAATACGGAGGGTGCAAGCGTTAATCAGAATTACTGGGCGTAAA
GAGCGCGTAGGCGGTTATTTAAGTCAGATGTGAAATCCCTAGGCTCAACCTAGGAACTGC
ATTTGAAACTAAATAACTAGAGTATCGTAGAGGGAGGTAGAATTCTAGGTGTAGCGGTGA
AATGCGTAGATATCTGGAGGAATACCTGTGGCGAAAGCGACCTCCTAAACGAATACTGAC
GCTGAGGTGCGAAAGCGTGGGGAGCAAACAGGATTAGATACCCTGGTAGTCCATGCCGTA
AACGATGTCGACTTGGAGGTTGTTTCCAAGAGAAGTGACTTCCGAAGCTAACGCATTAAG
TCGACCGCCTGGGGAGTACGGCCGCAAGGCTAAAACTCAAATGAATTGACGGGGGCCCGC
ACAAGCGGTGGAGCATGTGGTTTAATTCGATGCAACGCGAAAAACCTTACCTGGTCTTGA
CATCCACAGAATTTTTTAGAAATAAAAAAGTGCCTTCGGGAGCTGTGAGACAGGTGCTGC
ATGGCTGTCGTCAGCTCGTGTTGTGAAATGTTGGGTTAAGTCCCGCAACGAGCGCAACCC
TTATCCCCTGTTGCCATCGGTTCGGCCGGGAACTCAGAGGAGACTGCCGGTTATAAACCG
GAGGAAGGTGGGGACGACGTCAAGTCATCATGGCCCTTACGACCAGGGCTACACACGTGC
TACAATGGTTTATACAAAGAGAAGCAAATCTGCAAAGACAAGCAAACCTCACAAAGTAAA
TCGTAGTCCGGACTGGAGTCTGCAACTCGACTCCACGAAGTCGGAATCNCTAGTAATCGT
GGATCAGAATGCCACGG
>URS000004E604_553 Pantoea ananatis bacterial SSU rRNA
GTCAGATGTGAAATCCCCGGGCTTAACCTGGGAACTGCATTTGAAACTGGCAGGCTTGAG
TCTCGTAGAGGGGGGTAGAATTCCAGGTGTAGCGGTGAAATGCGTAGAGATCTGGAGGAA
TACCGGTGGCGAAGGCGGCCCCCTGGACGAAGACTGACGCTCAGGTGCGAAAGCGTGGGG
AGCAAACAGGATTAGATACCCTGGTAGTCCACGCCGTAAACGATGTCGACTTGGAGGTTG
TTCCCTTGAGGAGTGGCTTCCGGAGCTAACGCGTTAAGTCGACCGCCTGGGGAGTACGGC
CGCAAGGTTAAAACTCAAATGAATTGACGGGGGCCCGCACAAGCGGTGGAGCATGTGGTT
TAATTCGATGCAACGCGAAGAACCTTACCTACTCTTGACATCCAGAGAANTTAGCAGAGA
TGCTTTGGTGCCTTCGGGAGCTNTGAGACAGGTGCTGCATGGCTGTCGTCAGCTCGTGTT
GTGAAATGTTGGGTTAAGTCCCGCAACGAGCGCAACCCTTATCCTTTGTTGCCAGCGATT
CGGTCGGGAACTCAAAGGAGACTGCCGGTGATAAACCGGAGGAAGGTGGGGATGACGTCA
AGTCATCATGGCCCTTACGAGTAGGGCTACACACGTGCTACAATGGCGCATACAAAGAGA
AGCGACCTCGCGAGAGCAAGCGGACCTCATAAAGTGCGTCGTAGTCCGGATCGGAGTCTG
CAACTCGACTCCGTGAAGTCGGAATCGCTAGTAATCGTGGATCAGAATGCCACGGTGAAT
ACGTTCCCGGGCCTTGTACACACCGCCCGTCACACCATGGGAGTGGGTTGCAAAAGAAGT
AG
>URS000004EA6F_218084 uncultured Pantoea sp. bacterial SSU rRNA
CGTAAACGATGTCGACTTGGAGGTTGTTCCCTTGAGGAGTGGCTTCCGGAGCTAACGCGT
TAAGTCGACCGCTGGGGAGTACGGCCGCAAGGTTAAAACTCAAATGAATTGACGGGGGCC
CGCACAAGCGGTGGAGCATGTGGTTTAATTCGATGCAACGCGAAGAACCTTACCTACTCT
TGACATCCACGGAATTTGGCAGAGATGCCTTAGTGCCTTCGGGAACCGTGAGACAGGTGC
TGCATGGCTGTCGTCAGCTCGTGTTGTGAAATGTTGGGTTAAGTCCCGCAACGAGCGCAA
CCCTTATCCTTTGTTGCCAGCGATTCGGTCGGGAACTCAAAGGAGACTGCCGGTGATAAA
CCGGAGGAAGGTGGGGATGACGTCAAGTCATCATGGCCCTTACGAGTAGGGCTACACACG
TGCTACAATGGCGCATACAAAGAGAAGCGACCTCGCGAGAGCAAGCGGACCTCACAAAGT
GCGTCGTAGTCCGGATCGGAGTCTGCAACTCGACTCCGTGAAGTCGGAATCGCTAGTAAT
CGTGGATCAGAATGCCACGGTGAATACGTTCCCGGGCCTTGTACACACCGCCCGTCACAC
CATGGGAGTGGGTTGCAAAAGAAGTAGGTAGCTTAACCTTCGGGAGGGCGCTTACCACTT
TGTGATTCATGACTGGGGTGAAGTCGTAACAAGGTAACCAAGGGCGAATTCCAG
>URS000004F1C4_1142338 Pantoea sp. AaD16a bacterial SSU rRNA
ATTGAACGCTGGCGGCAGGCCTAACACATGCAAGTCGGACGGTAGCACAGGGAAGCTTGC
TCTCCGGGTGACGAGTGGCGGACGGGTGAGTAATGTCTGGGAAACTGCCCGGTGGAGGGG
GATAACTACTGGAAACGGTAGCTAATACCGCATAACGTCTTCGGACCAAAGTGGGGGATC
TTCGGACCTCACGCCACCGGATGTGCCCAGATGGGATTAGCTAGTAGGTGGGGTAACGGC
TCACCTAGGCGACGATCCCTAGCTGGTCTGAGAGGATGACCAGCCACACTGGAACTGAGA
CACGGTCCAGACTCCTACGGGAGGCAGCAGTGGGGAATATTGCACAATGGGCGCAAGCCT
GATGCAGCCATGCCGCGTGTATGAAGAAGGCCTTCGGGTTGTAAAGTACTTTCAGCGGGG
AGGAAGGCGGTGAGGTTAATAACCTCGCCGATTGACGTTACCCGCAGAAGAAGCACCGGC
TAACTCCGTGCCAGCAGCCGCGGTAATACGGAGGGTGCAAGCGTTAATCGGAATTACTGG
GCGTAAAGCGCACGCAGGCGGTCTGTTAAGTCAGATGTGAAATCCCCGGGCTTAACCTGG
GAACTGCATTTGAAACTGGCAGGCTTGAGTCTCGTAGAGGGGGGTACAATTCCAGGTGTA
GCGGTGAAATGCCTAGAGATCTGGGAGGAAATACCGGTGGCGGAAGGCGGCCCCCTGGA
>URS000004F4EA_665914 Mixta gaviniae bacterial SSU rRNA
CGGTACAGGAAGCAGCTTGCTGCTTCGCTGACGAGTGGCGGACGGGTGAGTAATGTCTGG
GGATCTGCCCGATGGAGGGGGATAACCACTGGAAACGGTGGCTAATACCGCATAACGTCG
CAAGACCAAAGTGGGGGACCTTCGGGCCTCACACCATCGGATGAACCCAGATGGGATTAG
CTAGTAGGTGGGGTAACGGCTCACCTAGGCGACGATCCCTAGCTGGTCTGAGAGGATGAC
CAGCCACACTGGAACTGAGACACGGTCCAGACTCCTACGGGAGGCAGCAGTGGGGAATAT
TGCACAATGGGCGCAAGCCTGATGCAGCCATGCCGCGTGTATGAAGAAGGCCTTCGGGTT
GTAAAGTACTTTCAGCGGGGAGGAAGGGATGACGTTTAATACGCGTCGTCATTGACGTTA
CCCGCAGAAGAAGCACCGGCTAACTCCGTGCCAGCAGCCGCGGTAATACGGAGGGTGCAA
GCGTTAATCGGAATTACTGGGCGTAAAGCGCACGCAGGCGGTCTGTTAAGTCAGATGTGA
AATCCCCGGGCTTAACCTGGGAACTGCATTTGAAACTGGCAGGCTTGAGTCTCGTAGAGG
GGGGTAGAATTCCAGGTGTAGCGGTGAAATGCGTAGAGATCTGGAGGAATACCGGTGGCG
AAGGCGGCCCCCTGGACGAAGACTGACGCTCAGGTGCGAAAGCGTGGGGAGCAAACAGGA
TTAGATACCCTGGTAGTCCACGCCGTAAACGATGTCGACTTGGAGGCTGTTCCCTTGAGG
AGTGGCTTCCGGAGCTAACGCGTTAAGTCGACCGCCTGGGGAGTACGGCCGCAAGGTTAA
AACTCAAATGAATTGACGGGGGCCCGCACAAGCGGTGGAGCATGTGGTTTAATTCGATGC
AACGCGAAGAACCTTACCTGGTCTTGACATCCACGGAATTCGGCAGAGATGCCTTAGTGC
CTTCGGGAACCGTGAGACAGGTGCTGCATGGCTGTCGTCAGCTCGTGTTGTGAAATGTTG
GGTTAAGTCCCGCAACGAGCGCAACCCTTATCCTTTGTTGCCAGCGGCTCGGCCGGGAAC
TCAAAGGAGACTGCCGGTGATAAACCGGAGGAAGGTGGGGATGACGTCAAGTCATCATGG
CCCTTACGACCAGGGCTACACACGTGCTACAATGGCGCATACAAAGAGAAGCGACCTCGC
GAGAGCAAGCGGACCTCATAAAGTGCGTCGTAGTCCGGATTGGAGTCTGCAACTCGACTC
CATGA
>URS000004F573_59814 Pantoea dispersa bacterial SSU rRNA
TGCAGTCGAACGGCAGCACAGAAGAGCTTGCTCTTTGGGTGGCGAGTGGCGGACGGGTGA
GTAATGTCTGGGAAACTGCCCGATGGAGGGGGATAACTACTGGAAACGGTAGCTAATACC
GCATAACGTCGCAAGACCAAAGTGGGGGACCTTCGGGCCTCACACCATCGGATGTGCCCA
GATGGGATTAGCTAGTAGGTGGGGTAATGGCTCACCTAGGCGACGATCCCTAGCTGGTCT
GAGAGGATGACCAGCCACACTGGAACTGAGACACGGTCCAGACTCCTACGGGAGGCAGCA
GTGGGGAATATTGCACAATGGGCGCAAGCCTGATGCAGCCATGCCGCGTGTATGAAGAAG
GCCTTCGGGTTGTAAAGTACTTTCAGCGGGGAGGAAGGCGGTGAGGTTAATAACCTCGCC
GATTGACGTTACCCGCAGAAGAAGCACCGGGCTAACTCCGTGCCAGCAGCCGCGGTAATA
CGGAGGGTGCAAGCGTTAATCGGAATTACTGGGCGTAAAGCGCACGCAGGCGGTCTGTTA
AGTCAGATGTGAAATCCCCGGGCTTAACCTGGGAACTGCATTTGAAACTGGCAGGCTTGA
GTCTCGTAGAGGGGGGTAGAATTCCAGGTGTAGCGGTGAAATGCGTAGAGATCTGGAGGA
ATACCGGTGGCGAAGGCGGCCCCCTGGACGAAGACTGACGCTCAGGTGCGAAAGCGTGGG
GAGCAAACAGGATTAGATACCCTGGTAGTCCACGCCGTAAACGATGTCGACTTGGAGGTT
GTGCCCTTGAGGCGTGGCTTCCGGAGCTAACGCGTTAAGTCGACCGCCTGGGGAGTACGG
CCGCAAGGTTAAAACTCAAATGAATTGACGGGGGCCCGCACAAGCGGTGGAGCATGTGGT
TTAATTCGATGCAACGCGAAGAACCTTACCTGGGCCTTGACATCCAGAGAACTTAGCAGA
GATGCTTTGGTGCCTTCGGGAACTCTGAGACAGGTGCTGCATGGCTGTCGTCAGCTCGTG
TTGTGAAATGTTGGGTTAAGTCCCGCAACGAGCGCAACCCTTATCCTTTGTTGCCAGCGG
TTCGGCCGGGAACTCAAAGGAGACTGCCGGTGATAAACCGGAGGAAGGTGGGGATGACGT
CAAGTCATCATGGCCCTTACGGCCAGGGCTACACACGTGCTACAATGGCGCATACAAAGA
GAAGCGACCTCGCGAGAGCAAGCGGACCTCATAAAGTGCGTCGTAGTCCGGATTGGAGTC
TGCAACTCGACTCCATGAAGTCGGAATCGCTAGTAATCGTAGATCAGAATGCTACGGTGA
ATACGTTCCCGGGCCTTGTACACACCGCCCGTCACACCATGGGAGTGGGTTGCAAAAGAA
GTAGGTAGCTTAACCTTCGGGAGGGCGCT
>URS000004F612_1922217 Candidatus Erwinia haradaeae transfer RNA Histidine
GTGGCTATAGCTCAGTTGGTAGAGCCCTGGATTGTGATTCCAGTTGTCGTGGGTTCGAGC
CCCATTAGCCACCCCA
>URS000004F6E6_1123863 Pantoea ananatis LMG 5342 bacterial SSU rRNA
CGGACGGGTGAGTAATGTCTGGGGATCTGCCCGATAGAGGGGGATAACCACTGGAAACGG
TGGCTAATACCGCATAACGTCGCAAGACCAAAGAGGGGGACCTTCGGGCCTCTCACTATC
GGATGAACCCAGATGGGATTAGCTAGTAGGCGGGGTAACGGCCCACCTAGGCGACGATCC
CTAGCTGGTCTGAGAGGATGACCAGCCACACTGGAACTGAGACACGGTCCAGACTCYTAC
GGGAGGCAGCAGTGGGGAATATTGCACAATGGGCGCAAGCCTGATGCAGCCATGCCGCGT
GTATGAAGAAGGCCTTCGGGTTGTAAAGTACTTTCAGCGGGGAGGAAGGCGATGTGGTTA
ATAACCGCGTCGATTGACGTTACCCGCAGAAGAAGCACCGGCTAACTCCGTGCCAGCASM
CGCGGTAATACGGAGGGTGCAAGCGTTAATCGGAATTACTGGGCGTAAAGCGCACGCAGG
CGGTCTGTTAAGTCAGATGTGAAATCCCCGGGCTTAACCTGGGAACTGCATTTGAAACTG
GCAGGCTTGAGTCTCGTAGAGGGGGGTAGAATTCCAGGTGTAGCGGTGAAATACGTAGAG
ATCTGGAGGAATACCGGTGGCGAAGGCGGCCCCCTGGACGAAGACTGACGCTCAGGTGCG
AAAGCGTGGGGAGCAAACAGGATTAGATACCCTGGTAGTCCACGCCGTAAACGATGTCGA
CTTGGAGGTTGTTCCCTTGAGGAGTGGCTTCCGGAGCTAACGCGTTAAGTCGACCGCCTG
GGGAGTACGGCCGCAAGGTTAAAACTCAAATGAATTGACGGGGGCCCGCACAAGCGGTGG
AGCATGTGGTTTAATTCGATGCAACGCGAAGAACCTTACCTACTCTTGACATCCASRGAA
TTTRGCAGAGATGCYTTRGTGCCTTCGGGAACYGTGAGACAGGTGCTGCATGGCTGTCGT
CAGCTCGTGTTGTGAAATGTTGGGTTAAGTCCCGCAACGAGCGCAACCCTTATCCTTTGT
TGCCAGCGATTCGGTCGGGAACTCAAAGGAGACTGCCGGTGATAAACCGGAGGAAGGTGG
GGATGACGTCAAGTCATCATGGCCCTTACGAGTAGGGCTACACACGTGCTACAATGGCGC
ATACAAAGAGAAGCGACCTCGCGAGAGCAAGCGGACCTCATAAAGTGCGTCGTAGTCCGG
ATCGGAGTCTGCAACTCGACTCCGTGAAGTCGGAATCGCTAGTAATCGTGGATCAGAATG
CCACGGTGAATACGTTCCCGGGCCTTGTACACACCCCCCGTCACACCATGGGAGTGGGTT
GCAAAAGAAGTAGGTAGCTTAAACTTCGGGAGGGCGCTTAC
>URS000004FAB1_218084 uncultured Pantoea sp. partial 16S ribosomal RNA
CTTACTCTTACGGGAGGCAGCAGTGGGGAATATTCCCCAATGGGCGCAATCCTGATGCAG
CCATGCCGCTTGTATATGGAAGGCCTTCGGGTTGTAAAGCCTTCTGCGGGAAGAACGGGT
CTTAGATTAATAAAGCAGCCTCATGACGTACCTCGCC
>URS000004FF43_36870 Wigglesworthia glossinidia endosymbiont of Glossina brevipalpis tRNA-Arg (ACG) (tRNA-Arg-ACG-1-1)
GCATCCGTAGCTCAGTTGGATAGAGCACTCGGCTACGAACCGAGAGGCCAGGGGTTCAAG
TCCTCTCGGATGCA
>URS0000050443_218084 uncultured Pantoea sp. bacterial SSU rRNA
CGCCCTTAGAGTTTGATCATGGCTCAGATTGAACGCTGGCGGCAGGCCTAACACATGCAA
GTCGGACGGTAAGAGAGCTTGCTCTCGACGAGTGGCGGACGGGTGAGTAATGTCTGGGAA
ACTGCCCGATGGAGGGGGATAACTACTGGAAACGGTAGCTAATACCGCATAACGTCGCAA
GACCAAAGTGGTTCGTCACACCATCGGATGTGCCCAGATGGGATTAGCTAGTAGGTGGGG
TAACGGCTCACCTAAGCGACGATCCCTAGCTGGTCTGAGAGGATGACCAGCCACACTGGA
ACTGAGACACGGTCCAGACTCCTACGGGAGGCAGCAGTGGGGAATATTGCACAATGGGCG
CAAGCCTGATGCAGCCATGCCGCGTGTATGAAGAAGGCCTTCGGGTTGTAAAGTACTTTC
AGCGGGGAGGAAGGGGGCGAAGTAATCTTCGTTCTTGACGTTACCCGCAGAAGAAGCACC
GGCTAACTCCGTGCCAGCAGCCGCGGTAATACGGAGGGTGCAAGCGTTAATCGGAATTAC
TGGGCGTAAAGCG
>URS0000050743_107806 Buchnera aphidicola str. APS (Acyrthosiphon pisum) tRNA-Thr (TGT)
CCGGCTTAGCTCAGCAGGCAGAGCAACTGACTTGTAATCAGTAGGTCACCAGTTCAATTC
CGGTAGCCGGCAT
>URS0000050743_561501 Buchnera aphidicola str. Tuc7 (Acyrthosiphon pisum) tRNA-Thr
CCGGCTTAGCTCAGCAGGCAGAGCAACTGACTTGTAATCAGTAGGTCACCAGTTCAATTC
CGGTAGCCGGCAT
>URS0000050743_563178 Buchnera aphidicola str. 5A (Acyrthosiphon pisum) tRNA-Thr
CCGGCTTAGCTCAGCAGGCAGAGCAACTGACTTGTAATCAGTAGGTCACCAGTTCAATTC
CGGTAGCCGGCAT
>URS0000050E42_246798 uncultured Erwinia sp. bacterial SSU rRNA
GGCAGTACGGCCGCAACGTTAAAACTCAAATGAATTGACGGGGGCCGCACAAGCGGTGGA
GCATGTGGTTTAATTCGATGCAACGCGAAGAACCTTACCTGGCCTTGACATCCACGGAAT
TTGGCAGAGATGCTTAGTGCCCTCGGGAACCGTGAGACAGGTGCTGCATGGCTGTCGTCA
GCTCGTGTTGTGAAATGTTGGGTTAAGTCCCGCAACGAGCGCAACCCTTATCCTTTGTTG
CCAGCGATACGGTCGGGAACTCAAAGGAGGCTGCCGGTGATAAACCGGAGGAAGGTGGGG
ATGACGTCAAGTCATCATGGCCCTTACGGCCAGGGCTACACACGTGCTACAATGGCGCAT
ACAAAGAGAAGCGACCTCGCGAGAGCAAGCGGACCTCATAAAGTGCGTCGTAGTCCGGAT
CGGAGTCTGCAACTCGACTCCGTGAAGTCAGAATCGCTAGTAATCGTAGATCAGAATGCT
ACGGTGAATACGTTCCCGGGCCTTGTACACACCGCCCGTCACACCATGGGAGTGGGTTGC
AAAAGAAGTAGGTAGCTTAACCTTCGGGAGGGCGCTTACCACTTTGTGATTCATGACTGG
GGTGAAGTCGTAACAAGGTAACCAAGGGCGAATTCTG
>URS00000512EE_553 Pantoea ananatis bacterial SSU rRNA
CCAAGGGGGGGGCACTAACACATGCAAGTCGGACGGTAGCACAGAAGAGCTTGCTCTCCG
GGTGACGAGTGGCGGACGGGTGAGTAATGTCTGGGAAACTGCCCGATGGAGGGGGATAAC
TACTGGAAACGGTAGCTAATACCGCATAACGTCGCAAGACCAAAGTGGGGGACCTTCGGG
CCTCACACCATCGGATGTGCCCAGATGGGATTAGCTAGTAGGTGGGGTAACGGCTCACCT
AGGCGACGATCCCTAGCTGGTCTGAGAGGATGACCAGCCACACTGGAACTGAGACACGGT
CCAGACTCCTACGGGAGGCAGCAGTGGGGAATATTGCACAATGGGCGCAAGCCTGATGCA
GCCATGCCGCGTGTATGAAGAAGGCCTTCGGGTTGTAAAGTACTTTCAGCGGGGAGGAAG
GCGGCAAGGTTAATAACCTTGCCGATTGACGTTACCCGCAGAAGAAGCACCGGCTAACTC
CGTGCCAGCAGCCGCGGTAATACGGAGGGTGCAAGCGTTAATCGGAATTACTGGGCGTAA
AGCGCACGCAGGCGGTCTGTTAAGTCAGATGTGAAATCCCCGGGCTTAACCTGGGAACTG
CATTTGAAACTGGCAGGCTTGAGTCTCGTAGAGGGGGGTAGAATTCCAGGTGTAGCGGTG
AAATGCGTAGAGATCTGGAGGAATACCGGTGGCGAAGGCGGCCCCCTGGACGAAGACTGA
CGCTCAGGTGCGAAAGCGTGGGGAGCAAACAGGATTAGATACCTTGGGTAGTCCAAAA
>URS0000051C3D_443099 Erwinia sp. 21-340-3 bacterial SSU rRNA
ATTAGATACCCTGGTAGTCCACGCTGTAAACGATGTCGACTTGGAGGTTGTGGTTTAACT
GTGGCTTCCGAAGCAAACGCGTTAAGTCGACCGCCTGGGGAGTACGGCCGCAAGGTTAAA
ACTCAAATGAATTGACGGGGGCCCGCACAAGCGGTGGAGCATGTGGTTTAATTCGATGCA
ACGCGAAGAACCTTACCTGGTCTTGACATCCACAGAAGAACGCAGAGATGTGTTTGTGCC
TTCGGGAGCTGTGAGACAGGTGCTGCATGGCTGTCGTCAGCTCGTGTTGTGAAATGTTGG
GTTAAGTCCCGCAACGAGCGCAACCCTTGTCCTTTGTTGCCAGCGCGTAATGGCGGGAAC
TCAAAGGAGACTGCCGGTGATAAACCGGAGGAAGGTGGGGATGACGTCAAGTCATCATGG
CCCTTACGACCAGGGCTACACACGTGCTACAATGGCGCATACAAAGAGAGGCGAGCCAGC
GATGGTGAGCGGACCTCATAAAGTGCGTCGTAGTCCGGATTGGAGTCTGCAACTCGACTC
CATGAAGTCGGAATCGCTAGTAATCGCGGATCAGAATGCCGCGGTGAATACGTTCCCGGG
CCTTGTACACACCGCCCGTC
>URS0000051DE5_935439 Pantoea sp. B113F bacterial SSU rRNA
GTCGGACGGTAGCACAGAGGAGCTTGCTCCTTGGGTGACGAGTGGCGGACGGGTGAGTAR
TGTCTGGGGATCTGCCCGATAGAGGGGGATAACCACTGGAAACGGTGGCTAATACCGCAT
AACGTCGCAAGACCAAAGAGGGGGACCTTCGGGCCTCTCACTATCGGATGAACCCAGATG
GGATTAGCTAGTAGGCGGGGTAATGGCCCACCTAGGCGACGATCCCTAGCTGGTCTGAGA
GGATGACCAGCCACACTGGAACTGAGACACGGTCCASACTCCTACGGGAGGCAGCAGTGG
GGAATATTGCACAATGGGCGCAAGCCTGATGCASCCATGCCGCGTGTATGAAGAAGGCCT
TCGGGTTGTAAAGTACTTTCAGCGGGGAGGAAGGCGAYGGGGTTAATAACCSTGTCGATT
GACGTTACCCGCAGAAGAAGCACCGGCTAACTCCGTGCCAGCAGCCGCGGTAATACGGAG
GGTGCAAGCGTTAATCGGAATTACTGGGCGTAAAGCGCACGCAGGCGGTCTGTTAAGTCA
GATGTGAAATCCCCGGGCTTAACCTGGGAACTGCATTTGAAACTGGCAGGCTTGAGTCTT
GTAGAGGGGGGTAGAATTCCRGGTGTAGCGGTGAAATGCGTAGAGATCTGGAGGAATACC
GGTGGCGAAGGCGGCCCCCTGGACAAASACTGACGCTCAGGTGCGAAAGCGTGGGGAGCA
AACAGGATTAGATACCCTGGTAGTCCACGCCGTACACGATGTCGACTTGGAGGTTGTTCC
CTTGAAGAGTGGCTTCCRGAGCTAACGCGTTAAGTCGACCGCCTGGGGAGTACGGCCGCA
AGGTTAAAACTCAAATGAATTGACGGGGCCCGCACAAGCGGTGGAGCATGTGGTTTTATT
CGATGCAACGCGAGACCTTACCTACTCTGAC
>URS0000052497_79967 Erwinia pyrifoliae partial 16S-23S ribosomal RNA intergenic spacer
GGATCACCTCCTTACCTGAAGATACCTTCCGGCGCAGTGTCCACACAGATTGTCTGATAG
AAGTAACGAGCAAAGTCACACCAGAGTCCCCATCGTCTAGAGGCCCAGGACACTGCCCTT
TCACGGCTGTAACAGGGGTTCGAATCCCCTTGGGGACGCCATACCGGTAACGAAGTGAAA
GACGTTATCAACCGTATCTCAAAACTGATTCCACCTTAACGGTGAGTCACGTTTGAGATA
TTTGCTCTTTAATAATCCGGAACAAGCTGAAAATTGAAACGACGTGTCGTATTCATTCGC
CGTAATAAGAATGAAGCTAACGATACGTTCGAGTCTCTCAATGCCTGCAACTGACAGACG
TCTTTCGGGACGCTTGTGGGTTGTGAGGTTAAGCGACTAAGCGTACACGGTGGATGCCCA
GGCAGTCAGAGGCGATGAAGGGCGTGCTAATCTGCGATAAGCGTCGGTAAGGTGATATGA
ACCGCAACAACCGACGATACCCGAATGGGGAAACCCAGTGCAATCCGTTGCACTATCATG
TCATGAATACATAGTGGCATGAGGCGAACCGGGGGAACTGAAACATCTAAGTAC
>URS000005276F_98795 Buchnera aphidicola (Myzus persicae) bacterial SSU rRNA
AGGGGGATAACTACTAGAAATGGTAGCTAATACCGCATAATGAAACTAAAGTGGGGGACC
TTGCCTCATGCTTTTGGATGAACCCAGACGAGATTAGCTTGTTGGTAAGGTAATGGCTTA
CCAAGGCTACGATCTCTAGCTGGTCTGAGAGGATAACCAGCCACACTGGAACTGAGACAC
GGTCCAGACTCCTACGGGAGGCAGCAGTGGGGAATATTGCACAATGGGCGAAAGCCTGAT
GCAGCTATGCCGCGTGTATGAAGAAGGCCTTAGGGTTGTAAAGTACTTTCAGCAGGGAGG
AAAGAAATCTAATAATTTTATTTTGTGACGTTACCTGAAGAAGAAGCACCGGCTAACTCC
GTGCCAGCAGCCGCGGTAATACGGAGGGTGCAAGCGTTAATCAGAATTACTGGGCGTAAA
GAGCGCGTAGGTGGTTTTTTAAGTCAGATGTGAAATCCCTAGGCTTAACCTAGGAACTGC
ATTTGAAACTGAAAAACTAGAGTATCGTAGAGGGAGGTAGAATTCTAGGTGTAGCGGTGA
AATGCGTAGATATCTGGAGGAATACCTGTGGCGAAAGCGGCCTCCTAAACGAATACTGAC
ACTGAGGTGCGAAAGCGTGGGGAGCAAACAGGATTAGATACCCTGGTAGTCCATGCCGTA
AACGATGTCGACTTGGAGGTTGTTTCCAAGAGAAGTGACTTCCGAAGCTAACGCATTAAG
TCGACCGCCTGGGGAGTACGGCCGCAAGGCTAAAACTCAAATGAATTGACGGGGGCCCGC
ACAAGCGGTGGAGCATGTGGTTTAATTCGATGCAACGCGAAAAACCTTACCTGGTCTTGA
CATCCACAAAATTTTTTAGAAATAAAAAAGTGCCTTCGGGAATTGTGAGACAGGTGCTGC
ATGGCTGTCGTCAGCTCGTGTTGTGAAATGTTGGGTTAAGTCCCGCAACGAGCGCAACCC
TTATCCCCTGTTGCCAGCGGTTCGGCCGGGAACTCAGAGGAGACTGCCGGTTATAAACCG
GAGGAAGGTGGGGACGACGTCAAGTCATCATGGCCCTTACGACCAGGGCTACACACGTGC
TACAATGGTTTATACAAAGAGAAGCAAATCTGCAAAGACAAGCAAACCTCATAAAGTAAA
TCGTAGTCCGGACTGGAGTCTGCAACTCGACTCCACGAAGTC
>URS0000052AD7_549 Pantoea agglomerans bacterial SSU rRNA
ATCGGATTACTGGGCGTAAGCGCACGCAGGCGGTCTGTTAAGTCAGATGTGAAATCCCCG
GGCTTAACCTGGGAACTGCATTTGAAACTGGCAGGCTTGAGTCTTGTAGAGGGGGGTAGA
ATTCCAGGTGTAGCGGTGAAATGCGTAGAGATCTGGAGGAATACCGGTGGCGAAGGCGGC
CCCCTGGACAAAGACTGACGCTCAGGTGCGAAAGCGTGGGGAGCAAACAGGATTAGATAC
CCTGGTAGTCCACGCCGTAAACGATGTCGACTTGGAGGTTGTTCCCTTGAGGAGTGGCTT
CCGGAGCTAACGCGTTAAGTCGACCGCCTGGGGAGTACGGCCGCAAGGTTAAAACTCAAA
GGAGATTTGACGGAGGCCCCCACAAGCKGTGGAGCATGTGGTTTAATTCCATGCAACGCG
AAKAACCTTACCTACTCTTGACATCCACGGAATTTGGCAGAGATGCCTTAGTGCCTTCGG
GAACCGTGAGACAGGTGCTGCATGGCTGTCGTCAGCTCGTGTTGTGAAATGTTGGGTTAA
GTCCCGCAACGAGCGCAACCCTTATCCTTTGTTGCCAGCGATTCGGTCGGGAACTCAAAG
GAGACTGCCGGTGATAAACC
>URS0000052C81_549 Pantoea agglomerans bacterial SSU rRNA
GGACGGGTGAGTAATGTCTGGGGATCTGCCCGATAGAGGGGGATAACCACTGGAAACGGT
GGCTAATACCGCATAACGTCGCAAGACCAAAGAGGGGGACCTTCGGGCCTCTCACTATCG
GATGAACCCAGATGGGATTAGCTAGTAGGCGGGGTAATGGCCCACCTAGGCGACGATCCC
TAGCTGGTCTGAGAGGATGACCAGCCACACTGGAACTGAGACACGGTCCAGACTCCTACG
GGAGGCAGCAGTGGGGAATATTGCACAATGGGCGCAAGCCTGATGCAGCCATGCCGCGTG
TATGAAGAAGGCCTTCGGGTTGTAAAGTACTTTCAGCGGGGAGGAAGGCGAYGSGGTTAA
TAACCGCGTCGATTGACGTTACCCGCAGAAGAAGCRCCGGCTAACTCCGTGCCAGCASCC
GCGGTAATACGGAGGGTGCAAGCGTTAATCGGAATTACTGGGCGTAAAGCGCACGCAGGC
GGTCTGTTAAGTCAGATGTGAAATCCCCGGGCTTAACCTGGGAACTGCATTTGAAACTGG
CAGGCTTGAGTCTTGTAGAGGGGGGTAGAATTCCAGGTGTAGCGGTGAAATGCGTAGAGA
TCTGGAGGAATACCGGTGGCGAAGGCGGCCCCCTGGACAAAGACTGACGCTCAGGTGCGA
AAGCGTGGGGAGCAAACAGGATTAGATACCCTGGTAGTCCACGCCGTAAACGATGTCGAC
TTGGAGGTTGTTCCCTTGAGGAGTGGCTTCCGGAGCTAACGCGTTAAGTCGACCGCCTGG
GGAGTACGGCCGCAAGGTTAAAACTCAAATGAATTGACGGGGGCCCGCACAAGCGGTGGA
GCATGTGGTTTAATTCGATGCAACGCGAAGAACCTTACCTACTCTTGACATCCACGGAAT
TTGGCAGAGATGCCTTAGTGCCTTCGGGAACCGTGAGACAGGTGCTGCATGGCTGTCGTC
AGCTCGTGTTGTGAAATGTTGGGTTAAGTCCCGCAACGAGCGCAACCCTTATCCTTTGTT
GCCAGCGATTCGGTCGGGAACTCAAAGGAGACTGCCGGTGATAAACCGGAGGAAGGTGGG
GATGACGTCAAGTCATCATGGCCCTTACGAGTAGGGCTACACACGTGCTACAATGGCGCA
TACAAAGAGAAGCGACCTCGCGAGAGCAAGCGGACCTCACAAAGTGCGTCGTAGTCCGGA
TCGGAGTCTGCAACTCGACTCCGTGAAGTCGGAATCGCTAGTAATCGTGGATCAGAATGC
CACGGTGAATACGTTCCCGGGCCTTGTACACACCGCCCGTCACACCATGGGAGTGGGTTG
CAAAAGAAGTAGGTAGCTTAACCTTCGGGAGGGCGCTTAC
>URS0000052D83_1005090 Buchnera aphidicola str. Ak (Acyrthosiphon kondoi) tRNA-Gln (TTG) (tRNA-Gln-TTG-1-1)
TGGGGTATAGCCAAGCGGTTAAGGCACCGGTTTTTGATACCGGCATCCCTGGTTCGAATC
CAGGTACCCCAGCCA
>URS0000052D83_2559115 Buchnera aphidicola (Aphis craccivore) tRNA-Gln
TGGGGTATAGCCAAGCGGTTAAGGCACCGGTTTTTGATACCGGCATCCCTGGTTCGAATC
CAGGTACCCCAGCCA
>URS0000052D83_2994845 Buchnera aphidicola (Acyrthosiphon caraganae) tRNA-Gln
TGGGGTATAGCCAAGCGGTTAAGGCACCGGTTTTTGATACCGGCATCCCTGGTTCGAATC
CAGGTACCCCAGCCA
>URS0000052D83_466616 Buchnera aphidicola (Aphis craccivora) tRNA-Gln
TGGGGTATAGCCAAGCGGTTAAGGCACCGGTTTTTGATACCGGCATCCCTGGTTCGAATC
CAGGTACCCCAGCCA
>URS0000052D83_571428 Buchnera aphidicola (Sitobion avenae) tRNA-Gln
TGGGGTATAGCCAAGCGGTTAAGGCACCGGTTTTTGATACCGGCATCCCTGGTTCGAATC
CAGGTACCCCAGCCA
>URS0000053BE6_552 Erwinia amylovora bacterial SSU rRNA
GAACGGTAGCACAGAGAGCTTGCTCTTGGGTGACGAGTGGCGGACGGGTGAGTAATGTCT
GGGAAACTGCCCGATGGAGGGGGATAACTACTGGAAACGGTAGCTAATACCGCATAACGT
CTACGGACCAAAGTGGGGGACCTTCGGGCCTCACACCATCGGATGTGCCCAGATGGGATT
AGCTGGTAGGTGGGGTAACGGCTCACCTAGGCGACGATCCCTAGCTGGTCTGAGAGGATG
ACCAGCCACACTGGAACTGAGACACGGTCCAGACTCCTACGGGAGGCAGCAGTGGGGAAT
ATTGCACAATGGGCGCAAGCCTGATGCAGCCATGCCGCGTGTATGAAGAAGGCCTTCGGG
TTGTAAAGTACTTTCAGCGGGGAGGAAGGGGAAGAGGTTAATAACCTTTTCCATTGACGT
TACCCGCAGAAGAAGCACCGGCTAACTCCGTGCCAGCAGCCGCGGTAATACGGAGGGTGC
AAGCGTTAATCGGAATTACTGGGCGTAAAGCGCACGCAGGCGGTCTGTCAAGTCGGATGT
GAAATCCCCGGGCTTAACCTGGGAACTGCATTCGAAACTGGCAGGCTAGAGTCTCGTAGA
GGGGGGTAGAATTCCAGGTGTAGCGGTGAAATGCGTAGAGATCTGGAGGAATACCGGTGG
CGAAGGCGGCCCCCTGGACGAAGACTGACGCTCAGGTGCGAAAGCGTGGGGAGCAAACAG
GATTAGATACCCTGGTAGTCCACGCCGTAAACGATGTCGACTTGGAGGCTGTTCCCTTGA
GGAGTGGCTTCCGGAGCTAACGCGTTAAGTCGACCGCCTGGGGAGTACGGCCGCAAGGTT
AAAACTCAAATGAATTGACGGGGGCCCGCACAAGCGGTGGAGCATGTGGTTTAATTCGAT
GCAACGCGAAGAACCTTACCTGGCCTTGACATCCACGGAATTCTGCAGAGATGCGGAAGT
GCCTTCGGGAACCGTGAGACAGGTGCTGCATGGCTGTCGTCAGCTCGTGTTGTGAAATGT
TGGGTTAAGTCCCGCAACGAGCGCAACCCTTATCCTTTGTTGCCAGCGATTCGGTCGGGA
ACTCAAAGGAGACTGCCGGTGATAAACCGGAGGAAGGTGGGGATGACGTCAAGTCATCAT
GGCCCTTACGGCCAGGGCTACACACGTGCTACAATGGCGCATACAAAGAGAAGCGACCTC
GCGAGAGCAAGCGGACCTCATAAAGTGCGTCGTAGTCCGGATCGGAGTCTGCAACTCGAC
TCCGTGAAGTCGGAATCGCTAGTAATCGTAGATCAGAATGCTACGGTGAATACGTTCCCG
GGC
>URS00000542AF_558 Erwinia sp. (terrestrial metagenome) tRNA-Gly
GCGGGAATAGCTCAGTTGGTAGAGCACGACCTTGCCAAGGTCGGGGTCGCGAGTTCGAGT
CTCGT
>URS00000544AE_1142511 Wigglesworthia glossinidia endosymbiont of Glossina morsitans morsitans (Yale colony) tRNA-Asp (GTC) (tRNA-Asp-GTC-1-1)
GGTGCGGTAGTTCAGTCGGATAGAATACCGGCCTGTCACGCCGGGGGTCGCGGGTTCGAA
ACCCGTCCGCACCG
>URS0000055054_553 Pantoea ananatis bacterial SSU rRNA
GCGGACGGGTGAGTAATGTCTGGGGATCTGCCCGATAGAGGGGGATAACCACTGGAAACG
GTGGCTAATACCGCATAACGTCGCAAGACCAAAGAGGGGGACCTTCGGGCCTCTCACTAT
CGGATGAACCCAGATGGGATTAGCTAGTAGGCGGGGTAACGGCCCACCTAGGCGACGATC
CCTAGCTGGTCTGAGAGGATGACCAGCCACACTGGAACTGAGACACGGTCCAGACTCCTA
CGGGAGGCAGCAGTGGGGAATATTGCACAATGGGCGCAAGCCTGATGCAGCCATGCCGCG
TGTATGAAGAAGGCCTTCGGGTTGTAAAGTACTTTCAGCGGGGAGGAAGGCGATGTGGTT
AATAACCGCATTGATTGACGTTACCCGCAGAAGAAGCACCGGCTAACTCCGTGCCAGCAG
CCGCGGTAATACGGAGGGTGCAAGCGTTAATCGGAATTACTGGGCGTAAAGCGCACGCAG
GCGGTCTGTTAAGTCAGATGTGAAATCCCCGGGCTTAACCTGGGAACTGCATTTGAAACT
GGCAGGCTTGAGTCTCGTAGAGGGGGGTAGAATTCCAGGTGTAGCGGTGAAATGCGTAGA
GATCTGGAGGAATACCGGTGGCGAAGGCGGCCCCCTGGACGAAGACTGACGCTCATGTGC
GAAAGCGTGGGGAGCAAACAGGATTAGATACCCTGGTAGTCCACGCCGTAAACGATGTCG
ACTTGGAGGTTGTTCCCTTGAGGAGTGGCTTCCGGAGCTAA
>URS00000556DE_338565 Erwinia tasmaniensis bacterial SSU rRNA
AGAGTTTGATCCTGGCTCAGATTGAACGCTGGCGGCAGGCCTAACACATGCAAGTCGGAC
GGTAGCACAGGGGAGCTTGCTCCCCGGGTGACGAGTGGCGGACGGGTGAGTAATGTCTGG
GAAACTGCCCGGTGGAGGGGGATAACTACTGGAAACGGTAGCTAATACCGCATAACGTCT
TCGGACCAAAGTGGGGGATCTTCGGACCTCACGCCACCGGATGTGCCCAGATGGGATTAG
CTGGTAGGTGGGGTAACGGCTCACCTAGGCGACGATCCCTAGCTGGTCTGAGAGGATGAC
CAGCCACACTGGAACTGAGACACGGTCCAGACTCCTACGGGAGGCAGCAGTGGGGAATAT
TGCACAATGGGCGCAAGCCTGATGCAGCCATGCCGCGTGTATGAAGAAGGCCTTCGGGTT
GTAAAGTACTTTCAGCGGGGAGGAAGGCGGTGAGGTTAATAACCTCGCCGATTGACGTTA
CCCGCAGAAGAAGCACCGGCTAACTCCGTGCCAGCAGCCGCGGTAATACGGAGGGTGCAA
GCGTTAATCGGAATTACTGGGCGTAAAGCGCACGCAGGCGGTCTGTTAAGTCAGATGTGA
AATCCCCGGGCTTAACCTGGGAACTGCATTTGAAACTGGCAGGCTTGAGTCTCGTAGAGG
GGGGTAGAATTCCAGGTGTAGCGGTGAAATGCGTAGAGATCTGGAGGAATACCGGTGGCG
AAGGCGGCCCCCTGGACGAAGACTGACGCTCAGGTGCGAAAGCGTGGGGAGCAAACAGGA
TTAGATACCCTGGTAGTCCACGCCGTAAACGATGTCGACTTGGAGGCTGTTCCCCTGAGG
AGTGGCTTCCGGAGCTAACGCGTTAAGTCGACCGCCTGGGGAGTACGGCCGCAAGGTTAA
AACTCAAATGAATTGACGGGGGCCCGCACAAGCGGTGGAGCATGTGGTTTAATTCGATGC
AACGCGAAGAACCTTACCTGGCCTTGACATCCAGAGAACTTAGCAGAGATGCTTCGGTGC
CTTCGGGAACTCTGAGACAGGTGCTGCATGGCTGTCGTCAGCTCGTGTTGTGAAATGTTG
GGTTAAGTCCCGCAACGAGCGCAACCCTTATCCTTTGTTGCCAGCGGGTAATGCCGGGAA
CTCAAAGGAGACTGCCGGTGATAAACCGGAGGAAGGTGGGGATGACGTCAAGTCATCATG
GCCCTTACGGCCAGGGCTACACACGTGCTACAATGGCGCATACAAAGAGAAGCGACCTCG
CGAGAGCAAGCGGACCTCATAAAGTGCGTCGTAGTCCGGATCGGAGTCTGCAACTCGACT
CCGTGAAGTC
>URS0000055702_1144341 Pantoea sp. YR343 bacterial LSU rRNA
TAAGCGACTAAGCGTACACGGTGGATGCCCTGGCAGTCAGAGGCGATGAAGGACGTGCTA
ATCTGCGTAAAGCGTCGGTAAGGTGATATGAACCGCTACAGCCGACGATGTCCGAATGGG
GAAACCCGGTGCACTCAGTGCATCATCGCAACATGAATACATAGTGTTGCGAGGCGAACC
TGGGGAACTGAAACATCTAAGTACCCAGAGGAAAAGAAATCAACCGAGATTCCCCCAGTA
GCGGCGAGCGAACGGGGAACAGCCCAGAACCTGAATCAGTTTGTGCGTTAGTGGAAGCGT
CTGGAAAGTCGCGCGATACCGGGTGATAGCCCCGTACACGAAAGTGCACATACTGTGAGT
TCGAAGAGTAGGGCGGGACACGTGGTATCCTGTCTGAATATGGGGGGACCATCCTCCAAG
GCTAAATACTCCTGACTGACCGATAGTGAACCAGTACCGTGAGGGAAAGGCGAAAAGAAC
CCCGGCGAGGGGAGTGAAACAGAACCTGAAACCGTGTACGTACAAGCAGTGGGAGCCTTG
ATTTATCAGGGTGACTGCGTACCTTTTGTATAATGGGTCAGCGACTTATATTCTGTAGCA
AGGTTAACCGTATAGGGGAGCCGCAGGGAAACCGAGTCTTAACTGGGCGTTAAGTTGCAG
GGTATAGACCCGAAACCCGGTGATCTAGCCATGGGCAGGTTGAAGGTTGGGTAACACTAA
CTGGAGGACCGAACCGACTAATGTTGAAAAATTAGCGGATGACTTGTGGCTGGGGGTGAA
AGGCCAATCAAACCGGGAGATAGCTGGTTCTCCCCGAAAGCTATTTAGGTAGCGCCTCGT
GAACTCATCTTCGGGGGTAGAGCACTGTTTCGGCTAGGGGGCCATCCCGGCTTACCAACC
CGATGCAAACTGCGAATACCGAAGAATGTTATCACGGGAGACACACGGCGGGTGCTAACG
TCCGTCGTGAAGAGGGAAACAACCCAGACCGCCAGCTAAGGTCCCAAAGTCATGGTTAAG
TGGGAAACGATGTGGGAAGGCACAGACAGCCAGGATGTTGGCTTAGAAGCAGCCATCATT
TAAAGAAAGCGTAATAGCTCACTGGTCGAGTCGGCCTGCGCGGAAGATGTAACGGGGCTA
AACCATGCACCGAAGCTGCGGCAGCGACGCTTATGCGTTGTTGGGTAGGGGAGCGTTCTG
TAAGCCGTTGAAGGTGTCCTGTGAGGGGTGCTGGAGGTATCAGAAGTGCGAATGCTGACA
TAAGTAACGATAAAGCGGGTGAAAAGCCCGCTCGCCGGAAGACCAAGGGTTCCTGTTCAA
CGTTAATCGGAGCAGGGTGAGTCGACCCCTAAGGCGAGGCTGAAAAGCGTAGTCGATGGG
AAGCAGGTTAATATTCCTGCACTTGGTGTTACTGCGAAGGGGGGACGGAGAAGGCTAGGT
TATCCGGGCGACGGTTGTCCCGGTTTAAGCGTGTAGGCTGA
>URS0000055E64_419009 Tatumella sp. UAPS07002 bacterial SSU rRNA
TAGAGTTTGATCCTGGCTCAGATTGAACGCTGGCGGCAGGCCTAACACATGCAAGTCGAA
CGGTAGCACAGAGGAGCTTGCTCCTTGGGTGACGAGTGGCGGACGGGTGAGTAATGTCTG
GGAAACTGCCTGATGGAGGGGGATAACTACTGGAAACGGTAGCTAATACCGCATAATGTC
GCAAGACCAAAGCGGGGGACCTTCGGGCCTCGCACCATCGGATGTGCCCAGATGGGATTA
GCTAGTAGGTGAGGTAATGGCTCACCTAGGCGACGATCCCTAGCTGGTCTGAGAGGATGA
CCAGCCACACTGGAACTGAGACACGGTCCAGACTCCTACGGGAGGCAGCAGTGGGGAATA
TTGCACAATGGGCGCAAGCCTGATGCAGCCATGCCGCGTGTATGAAGAAGGCCTTCGGGT
TGTAAAGTACTTTCAGCGGGGAGGAAGGCAGTCGTGTTAATAGCACGGCTGATTGACGTT
ACCCGCAGAAGAAGCACCGGCTAACTCCGTGCCAGCAGCCGCGGTAATACGGAGGGTGCA
AGCGTTAATCGGAATTACTGGGCGTAAAGCGCACGCAGGCGGTCTGTCAAGTCGGATGTG
AAATCCCCGGGCTCAACCCGGGAACTGCATTCGAAACTGGCAGACTAGAGTCTTGTAGAG
GGGGGTAGAATTCCAGGTGTAGCGGTGAAAATGCGTAAAGATNNTGGAGGAATACCGGTG
GCGAAGGCGGCCCCCTGGACAAAGACTGACGCTCAGGTGCGAAAGCGTGGGGAGCAAACA
GGATTAGATACCCTGGTAGTCCACGCCGTAAACGATGTCGACTTGGAGGCTGTTTCCTTG
AGAAGTGGCTTCCGGAGCTAACGCGTTAAGTCGACCGCCTGGGGAGTACGGCCGCAAGGT
TAAAACTCAAATGAATTGACGGGGGCCCGCACAAGCGGTGGAGCATGTGGTTTAATTCGA
TGCAACGCGAAGAACCTTACCTACTCTTGACATCCAGAGAACTTTCCAGAGATGGATTGG
TGCCTTCGGGAACTCTGAGACAGGTGCTGCATGGCTGTCGTCAGCTCGTGTTGTGAAATG
TTGGGTTAAGTCCCGCAACGAGCGCAACCCCTATCCTTTGTTGCCAGCGATTCGGTCGGG
AACTCAAAGGAGACTGCCGGTGATAAACCGGAGGAAGGTGGGGATGACGTCAAGTCATCA
TGGCCCTTACGAGTAGGGCTACACACGTGCTACAATGGCGTATACAAAGAGAAGCGACCT
CGCGAGAGCAAGCGGACCTCATAAAGTACGTCGTAGTCCGGATTGGAGTCTGCAACTCGA
CTCCATGAAGTCGGAATCGCTAGTAATCGTAGATCAGAATGCTACGGTGAATACGTTCCC
GGGCCTTGTACACACCGCCCGTC
>URS0000056271_218084 uncultured Pantoea sp. bacterial SSU rRNA
CTATGACGCTGGCGGCAGGCCTAACACATGCAAGTCGAACGGTAGCACAGAGAGCTTGCT
CTCGGGTGACGAGTGGCGGACGGGTGAGTAATGTCTGGGAAACTGCCTGATGGAGGGGGA
TAACTACTGGAAACGGTAGCTAATACCGCATAACGTCGCAAGACCAAAGAGGGGGACCTT
CGGGCCTCTTGCCATCAGATGTGCCCAGATGGGATTAGCTAGTAGGTGGGGTAACGGCTC
ACCTAGGCGACGATCCCTAGCTGGTCTGAGAGGATGACCAGCCACACTGGAACTGAGACA
CGGTCCAGACTCCTACGGGAGGCAGCAGTGGGGAATATTGCACAATGGGCGCAAGCCTGA
TGCAGCCATGCCGCGTGTATGAAGAAGGCCTTCGGGTTGTAAAGTACTTTCAGCGGGGAG
GAAGGCGATAAGGTTAATAACCTTGTCGATTGACGTTAA
>URS00000564B3_549 Pantoea agglomerans bacterial SSU rRNA
GGGCATGGCGCAGCTACCATGCAGTCGGACGGTAGCACAGAGAGCTTGCTCTCGGGTGAC
GAGTGGCGGACGGGTGAGTAATGTCTGGGGATCTGCCCGATAGAGGGGGATAACCACTGG
AAACGGTGGCTAATACCGCATAACGTCGCAAGACCAAAGAGGGGGACCTTCGGGCCTCTC
ACTATCGGATGAACCCAGATGGGATTAGCTAGTAGGCGGGGTAATGGCCCACCTAGGCGA
CGATCCCTAGCTGGTCTGAGAGGATGACCAGCCACACTGGAACTGAGACACGGTCCAGAC
TCCTACGGGAGGCAGCAGTGGGGAATATTGCACAATGGGCGCAAGCCTGATGCAGCCATG
CCGCGTGTATGAAGAAGGCCTTCGGGTTGTAAAGTACTTTCAGCGGGGAGGAAGGCGATG
TGGTTAATAACCGCGTCGATTGACGTTACCCGCAGAAGAAGCACCGGCTAACTCCGTGCC
AGCAGCCGCGGTAATACGGAGGGTGCAAGCGTTAATCGGAATTACTGGGCGTAAAGCGCA
CGCAGGCGGTCTGTTAAGTCAGATGTGAAATCCCCGGGCTTAACCTGGGAACTGCATTTG
AAACTGGCAGGCTTGAGTCTTGTAGAGGGGGGTAGAATTCCAGGTGTAGCGGTGAAATGC
GTAGAGATCTGGAGGAATACCGGTGGCGAAGGCGGCCCCCTGGACAAAGACTGACGCTCA
GGTGCGAAAGCGTGGGGAGCAAACAGGATTAGATACCCTGGTAGTCCACGCCGTAAACGA
TGTCGACTTGGAGGTTGTTCCCTTGAGGAGTGGCTTCCGGAGCTAACGCGTTAAGTCGAC
CGCCTGGGGAGTACGGCCGCAAGGTTAAAACTCAAATGAATTGACGGGGGCCCGCACAAG
CGGTGGAGCATGTGGTTTAATTCGATGCAACGCGAAGAACCTTACCTACTCTTGACATCC
ACGGAATTCGGCAGAGATGCCTTAGTGCCTTCGGGAACCGTGAGACAGGTGCTGCATGGC
TGTCGTCAGCTCGTGTTGTGAAATGTTGGGTTAAGTCCCGCAACGAGCGCAACCCTTATC
CTTTGTTGCCAGCGATTCGGTCGGGAACTCAAAGGAGACTGCCGGTGATAAACCGGAGGA
AGGTGGGGATGACGTCAAGTCATCATGGCCCTTACGAGTAGGGCTACACACGTGCTACAA
TGGCGCATACAAAGAGAAGCGACCTCGCGAGAGCAAGCGGACCTCACAAAGTGCGTCGTA
GTCCGGATCGGAGTCTGCAACTCGACTCCGTGAAGTCGGAATCGCTAGTAATCGTGGATC
AGAATGCCACGGTGAATACGTTCCCGGGCCTTGTACACACCGCCCGTCACACCATGGGAG
TGGGTTGCAAAAGAAGTAGGTAGCTTAACCTTCGGGAGGGCGCTACCACTTGATTCCCA
>URS0000056F97_374062 Pantoea sp. W22M1 bacterial SSU rRNA
GCCTTCGGGAGCTCTGAGACAGGTGCTGCATGGCTGTCGTCAGCTCGTGTTGTGAAATGT
TGGGTTAAGTCCCGCAACGAGCGCAACCCTTATCCTTTGTTGCCAGCGATTCGGTCGGGA
ACTCAAAGGAGACTGCCGGTGATAAACCGGAGGAAGGTGGGGATGACGTCAAGTCATCAT
GGCCCTTACGAGTAGGGCTACACACGTGCTACAATGGCGCATACAAAGAGAAGCGACCTC
GCGAGAGCAAGCGGACCTCATAAAGTGCGTCGTAGTCCGGATCGGAGTCTGCAACTCGAC
TCCGTGAAGTCGGAATCGCTAGTAATCGTGGATCAGAATGCCACGGTGAATACGTTCCCG
GGCCTTGTACACACCGCCCGTCACACCATGGGAGTGGGTTGCAAAAGAAGTAGGTAGCTT
AACCTTCGGGAGGGCGCTTACCACTTTGTGATTCATGACTGGGGTGAAGTCGTAACAG
>URS0000057057_218084 uncultured Pantoea sp. bacterial SSU rRNA
ATTACTGGGCGTAAAGCGCACGCAGGCGGTCTGTTAAGTCAGATGTGAAATCCCCGGGCT
TAACCTGGGAACTGCATTTGAAACTGGCAGGCTTGAGTCTTGTAGAGGGGGGTAGAATTC
CAGGTGTAGCGGTGAAATGCGTAGAGATCTGGAGGAATACCGGTGGCGAAGGCGGCCCCC
TGGACAAAGACTGACGCTCAGGTGCGAAAGCGTGGGGAGCAAACAGGATTAGATACCCTG
GTAGTCCACGCCGTAAACGATGTCGACTTGGAGGTTGTTCCCTTGAGGAGTGGCTTCCGG
AGCTAACGCGTTAAGTCGACCGCCTGGGGAGTACGGCCGCAAGGTTAAAACTCAAAGGAA
TTGGGGCGGG
>URS000005762D_549 Pantoea agglomerans bacterial SSU rRNA
GCGCACGCAGGCGGTCTGTTAAGTCAGATGTGAAATCCCCGGGCTTAACCTGGGAACTGC
ATTTGAAACTGGCAGGCTTGAGTCTTGTAGAGGGGGGTAGAATTCCAGGTGTAGCGGTGA
AATGCGTAGAGATCTGGAGGAATACCGGTGGCGAAGGCGGCCCCCTGGACAAAGACTGAC
GCTCAGGTGCGAAAGCGTGGGGAGCAAACAGGATTAGATACCCTGGTAGTCCACGCCGTA
AACGATGTCGACTTGGAGGTTGTTCCCTTGAGGAGTGGCTTCCGGAGCTAACGCGTTAAG
TCGACCGCCTGGGGAGTACGGCCGCAAGGTTAAAACTCAAATGAATTGACGGGGGCCCGC
ACAAGCGGTGGAGCATGTGGTTTAATTCGATGCAACGCGAAGAACCTTACCTACTCTTGA
CATCCAGCGAACTTTCCAGAGATGGATTGGTGCCTTCGGGAACGCTGAGACAGGTGCTGC
ATGGCTGTCGTCAGCTCGTGTTGTGAAATGTTGGGTTAAGTCCCGCAACGAGCGCAACCC
TTATCCTTTGTTGCCAGCGATTCGGTCGGGAACTCAAAGGAGACTGCCGGTGATAAACCG
GATGAAGGTGGGGATGACGTCAAGTCATCATGGCCCTTACGAGTAGGGCTACACACGTGC
TACAATGGCGCATACAAAGAGAAGCGACCTCGCGAGAGCAAGCCGACCTCACAAAGTGCG
TCGTAGTCCGG
>URS0000058119_1264391 Pantoea sp. 1117 bacterial SSU rRNA
ATTGAACGCTGGCGGCAGGCCTAACACATGCAAGTCGGACGGTAGCACAGGGGAGCTTGC
TCCTTGGGTGACGAGTGGCGGACGGGTGAGTAATGTCTGGGAAACTGCCCGGTGGAGGGG
GATAACTACTGGAAACGGTAGCTAATACCGCATAACGTCTTCGGACCAAAGTGGGGGATC
TTCGGACCTCACGCCACCGGATGTGCCCAGATGGGATTAGCTAGTAGGTGGGGTAACGGC
TCACCTAGGCGACGATCCCTAGCTGGTCTGAGAGGATGACCAGCCACACTGGAACTGAGA
CACGGTCCAGACTCCTACGGGAGGCAGCAGTGGGGAATATTGCACAATGGGCGCAAGCCT
GATGCAGCCATGCCGCGTGTATGAAGAAGGCCTTCGGGTTGTAAAGTACTTTCAGCGGGG
AGGAAGGCGGTGAGGTTAATAACCTTGCCGATTGACGTTACCCGCAGAAGAAGCACCGGC
TAACTCCGTGCCAGCAGCCGCGGTAATACGGAGGGTGCAAGCGTTAATCGGAATTACTGG
GCGTAAAGCGCACGCAGGCGGTCTGTTAAGTCAGATGTGAAATCCCCGGGCTTAACCTGG
GAACTGCATTTGAAACTGGCAGGCTTGAGTCTCGTAGAGGGGGGTAGAATTTCCAGGTGT
AGCGGTGAAATGCGTAGAGATCTGGAGGAATACCGGTGGCGAAGGCGGCCCCCTGGACGA
AGACTGACGCTCAGGTGCGAAAGCGTGGGGAGCAAACAGGATTAGATACCCTGGTAGTCC
ACGCCGTAAACGATGTCGACTTGGAGGCTGTTCCCCTGAGGAGTGGCTTCCGGAGCTAAC
GCGTTAAGTCGACCGCCTGGGGAGTACGGCCGCAAGGTTAAAACTCAAATGAATTGACGG
GGGCCCGCACAAGCGGTGGAGCATGTGGTTTAATTCGATGCAACGCGAAGAACCTTACCT
GGCCTTGACATCCAGAGAACTTAGCAGAGATGCTTTGGTGCCTTCGGGAACTCTGAGACA
GGTGCTGCATGGCTGTCGTCAGCTCGTGTTGTGAAATGTTGGGTTAAGTCCCGCAACGAG
CGCAACCCTTATCCTTTGTTGCCAGCGGGTGATGCCGGGAACTCAAAGGAGACTGCCGGT
GATAAACCGGAGGAAGGTGGGGATGACGTCAAGTCATCATGGCCCTTACGGCCAGGGCTA
CACACGTGCTACAATGGCGCATACAAAGAGAAGCGACCTCGCGAGAGCAAGCGGACCTCA
TAAAGTGCGTCGTAGTCCGGATCGGAGTCTGCAACTCGACTCCGTGAAGTCGGAATCGCT
AGTAATCGTAGATCAGAATGCTACGGTGAATACGTTCCCGGGCCTTGTACACACCGCCCG
TCACACCATGGGAGTGGGTTGCAAAAGAAGTAGGTAGCTTAACCTTCGGGAGGGCGCTTA
CCACTTTGTGATTCATGACTGGGGTGAAGTCGTACAAGGTAGCCGTAAAGGGCGATCCAA
TCGAATTC
>URS0000058133_55212 Erwinia rhapontici bacterial SSU rRNA
ATGCAAGTCAGAACGGTAGCACAGAGAGCTTGCTCTCGGGTGACGAGTGGCGGACGGGTG
AGTAATGTCTGGGAAACTGCCCGATGGAGGGGGATAACTACTGGAAACGGTAGCTAATAC
CGCATAACGTCTTCGGACCAAAGTGGGGGACCTTCGGGCCTCACACCATCGGATGTGCCC
AGATGGGATTAGCTAGTAGGTGGGGTAATGGCTCACCTAGGCGACGATCCCTAGCTGGTC
TGAGAGGATGACCAGCCACACTGGAACTGAGACACGGTCCAGACTCCTACGGGAGGCAGC
AGTGGGGAATATTGCACAATGGGCGCAAGCCTGATGCAGCCATGCCGCGTGTATGAAGAA
GGCCTTCGGGTTGTAAAGTACTTTCAGTGGGGAGGAAGGCGATGAGGTTAATAACCTTGT
TGATTGACGTTACCCGCAGAAGAAGCACCGGCTAACTCCGTGCCAGCAGCCGCGGTAATA
CGGAGGGTGCAAGCGTTAATCGGAATTACTGGGCGTAAAGCGCACGCAGGCGGTCTGTCA
AGTCGGATGTGAAATCCCCGGGCTCAACCTGGGAACTGCATTCGAAACTGGCAGACTAGA
GTCTTGTAGAGGGGGGTAGAATTCCAGGTGTAGCGGTGAAATGCGTAGAGATCTGGAGGA
ATACCGGTGGCGAAGGCGGCCCCCTGGACAAAGACTGACGCTCAGGTGCGAAAGCGTGGG
GAGCAAACAGGATTAGATACCCTGGTAGTCCACGCCGTAAACGATGTCGACTTGGAGGTT
GTGCCCTTGAGGCGTGGCTTCCGGAGCTAACGCGTTAAGTCGACCGCCTGGGGAGTACGG
CCGCAAGGTTAAAACTCAAATGAATTGACGGGGGCCCGCACAAGCGGTGGAGCATGTGGT
TTAATTCGATGCAACGCGAAGAACCTTACCTGGCCTTGACATCCACGGAATTCGGCAGAG
ATGCCTTAGTGCCTTCGGGAACCGTGAGACAGGTGCTGCATGGCTGTCGTCAGCTCGTGT
TGTGAAATGTTGGGTTAAGTCCCGCAACGAGCGCAACCCTTATCCTTTGTTGCCAGCGAG
TAATGTCGGGAACTCAAAGGAGACTGCCGGTGATAAACCGGAGGAAGGTGGGGATGACGT
CAAGTCATCATGGCCCTTACGGCCAGGGCTACACACGTGCTACAATGGCGCATACAAAGA
GAAGCGACCTCGCGAGAGCAAGCGGACCTCATAAAGTGCGTCGTAGTCCGGATCGGAGTC
TGCAACTCGACTCCGTGAAGTCGGAATCGCTAGTAATCGTAGATCAGAATGCTACGGTGA
ATACGTTCCCGGGCCTTGTACACACCGCCCGTCACACCATGGGAGTGGGTTGCAAAAGAA
GTAGGTAGCTTAACCTTCGGGAGGGCGCTTACCACTTTGTT
>URS0000058142_549 Pantoea agglomerans bacterial SSU rRNA
CGGACGGGTGAGTAATGTCTGGGGATCTGCTCGATAGAGGGGGATAACCACTGGAAACGG
TGGCTAATACCGCATAACGTCGCAAGACCAAAGAGGGGGACCTTCGGGCCTCTCACTATC
GGATGAACCCAGATGGGATTAGCTAGTAGGCGGGGTAATGGCCCACCTAGGCGACGATCC
CTAGCTGGTCTGAGAGGATGACCAGCCACACTGGAACTGAGACACGGTCCAGACTCYTAC
GGGAGGCAGCAGTGGGGAATATTGCACAATGGGCGCAAGCCTGATGCAGCCATGCCGCGT
GTATGAAGAAGRCCTTCGGGTTGTAAAGTACTTTCAGCGGGGAGGAAGGCGATGCGGTTA
ATAACCGCGTCGATTGACGTTACCCGCAGAAGAAGCRCCGGCTAACTCCGTGCCAGCASM
CGCGGTAATACGGAGGGTGCAAGCGTTAATCGGAATTACTGGGCGTAAAGCGCACGCAGG
CGGTCTGTTAAGTCAGATGTGAAATCCCCGGGCTTAACCTGGGAACTGCATTTGAAACTG
GCAGGCTTGAGTCTTGTAGAGGGGGGTAGAATTCCAGGTGTAGCGGTGAAATGCGTAGAG
ATCTGGAGGAATACCGGTGGCGAAGGCGGCCCCCTGGACAAAGACTGACGCTCAGGTGCG
AAAGCGTGGGGAGCAAACAGGATTAGATACCCTGGTAGTCCACGCCGTAAACGATGTCGA
CTTGGAGGTTGTTCCCTTGAGGAGTGGCTTCCGGAGCTAACGCGTTAAGTCGACCGCCTG
GGGAGTACGGCCGCAAGGTTAAAACTCAAATGAATTGACGGGGGCCCGCACAAGCGGTGG
AGCATGTGGTTTAATTCGATGCAACGCGAAGAACCTTACCTACTCTTGACATCCAGCGAA
CTTAGCAGAGATGCTTTGGTGCCTTCGGGAACGCTGAGACAGGTGCTGCATGGCTGTCGT
CAGCTCGTGTTGTGAAATGTTGGGTTAAGTCCCGCAACGAGCGCAACCCTTATCCTTTGT
TGCCAGCGATTCGGTCGGGAACTCAAAGGAGACTGCCGGTGATAAACCGGAGGAAGGTGG
GGATGACGTCAAGTCATCATGGCCCTTACGAGTAGGGCTACACACGTGCTACAATGGCGC
ATACAAAGAGAAGCGACCTCGCGAGAGCAAGCGGACCTCACAAAGTGCGTCGTAGTCCGG
ATCGGAGTCTGCAACTCGACTCCGTGAAGTCGGAATCGCTAGTAATCGTGGATCAGAATG
CCACGGTGAATACGTTCCCGGGCCTTGTACACACCGCCCGTCACACCATGGGAGTGGGTT
GCAAAAGAAGTAGGTAGCTTAACCTCCGGGAGGGCGCTTAC
>URS000005953E_1076550 Pantoea rwandensis 16S ribosomal RNA
GGACGGGTGAGTAATGTCTGGGAAACTGCCCGATGGAGGGGGATAACTACTGGAAACGGT
AGCTAATACCGCATAACGTCTTCGGACCAAAGTGGGGGACCTTCGGGCCTCACACCATCG
GATGTGCCCAGATGGGATTAGCTAGTAGGTGGGGTAATGGCTCACCTAGGCGACGATCCC
TAGCTGGTCTGAGAGGATGACCAGCCACACTGGAACTGAGACACGGTCCAGACTCCTACG
GGAGGCAGCAGTGGGGAATATTGCACAATGGGCGCAAGCCTGATGCAGCCATGCCGCGTG
TATGAAGAAGGCCTTCGGGTTGTAAAGTACTTTCAGTGGGGAGGAAGGCGATGTGGTTAA
TAACCGCATCGATTGACGTTACCCGCAGAAGAAGCACCGGCTAACTCCGTGCCAGCAGCC
GCGGTAATACGGAGGGTGCAAGCGTTAATCGGAATTACTGGGCGTAAAGCGCACGCAGGC
GGTCTGTCAAGTCGGATGTGAAATCCCCGGGCTCAACCTGGGAACTGCATTCGAAACTGG
CAGGCTAGAGTCTTGTAGAGGGGGGTAGAATTCCAGGTGTAGCGGTGAAATGCGTAGAGA
TCTGGAGGAATACCGGTGGCGAAGGCGGCCCCCTGGACAAAGACTGACGCTCAGGTGCGA
AAGCGTGGGGAGCAAACAGGATTAGATACCCTGGTAGTCCACGCCGTAAACGATGTCGAC
TTGGAGGTTGTTCCCTTGAGGAGTGGCTTCCGGAGCTAACGCGTTAAGTCGACCGCCTGG
GGAGTACGGCCGCAAGGTTAAAACTCAAATGAATTGACGGGGGCCCGCACAAGCGGTGGA
GCATGTGGTTTAATTCGATGCAACGCGAAGAACCTTACCTACTCTTGACATCCACGGAAT
TCGGCAGAGATGCCTTAGTGCCTTCGGGAACCGTGAGACAGGTGCTGCATGGCTGTCGTC
AGCTCGTGTTGTGAAATGTTGGGTTAAGTCCCGCAACGAGCGCAACCCTTATCCTTTGTT
GCCAGCGGTTCGGCCGGGAACTCAAAGGAGACTGCCAGTGATAAACTGGAGGAAGGTGGG
GATGACGTCAAGTCATCATGGCCCTTACGAGTAGGGCTACACACGTGCTACAATGGCGCA
TACAAAGAGAAGCGACCTCGCGAGAGCAAGCGGACCTCATAAAGTGCGTCGTAGTCCGGA
TCGGAGTCTGCAACTCGACTCCGTGAAGTCGGAATCGCTAGTAATCGTAGATCAGAATGC
TACGGTGAATACGTTCCCGGGCCTTGTACACACCGCCCGTCACACCATGGGAGTGGGTTG
CAAAAGAAGTAGGTAGCTTAACCT
>URS000005A0E8_218084 uncultured Pantoea sp. bacterial SSU rRNA
TCGGCTTAGAGTTTGATCATGGCTCAGATTGAACGCTGGCGGCAGGCCTAACACATGCAA
GTCGAACGGTAAGAGAGCTTGCTCTTGACGAGTGGCGGACGGGTGAGTAATGTCTGGGAA
ACTGCCCGATGGAGGGGGATAACTACTGGAAACGGTAGCTAATACCGCATAACGTCTTCG
GACCAAAGTGGTTCGTCACACCATCGGATGTGCCCAGATGGGATTAGCTAGTAGGTGGGG
TAATGGCTCACCTAGGCGACGATCCCTAGCTGGTCTGAGAGGATGACCAGCCACACTGGA
ACTGAGACACGGTCCAGACTCCTACGGGAGGCAGCAGTGGGGAATATTGCACAATGGGCG
CAAGCCTGATGCAGCCATGCCGCGTGTACGAAGAAGGCCTTCGGGTTGTAAAGTACTTTC
AGCGGGGAGGAAGGCGGTGGAGTAATCTTCATCGTTGACGTTACCCGCAGAAGAAGCACC
GGCTAACTCCGTGCCAGCAGCCGCGGTAATACGGAGGGTGCAAGCGTTAATCGGAATTAC
TGGGCGTAAAGCGCACGCAGCGGTCTGTCAAGTCGGATGTGAAATCCCCGGGCTTAACCT
GGGAACTGCATTCGAAACTGGCAGCTAGAGTCTTGTAGAGGGGGGTAGAATTCCAGTGTA
GCGGTGAAATGCGTAGAGATCTGGA
>URS000005A70A_549 Pantoea agglomerans bacterial SSU rRNA
AGAAGTGTGAGGTAATAACCTCAGCAATTGACGTACTCGCAGAGAGCACCGGCTAACTCC
GTGCCAGCAGCCGCGGTAATACGGAGGGTGCAAGCGTTAATCGGAATTACTGGGCGTAAA
GCGCACGCAGGCGGTCTGTCAAGTCGGATGTGAAATCCCCGGGCTCAACCTGGGAACTGC
ATTCGAAACTGGCAGGCTAGAGTCTTGTAGAGGGGGGTAGAATTCCAGGTGTAGCGGTGA
AATGCGTAGAGATCTGGAGGAATACCGGTGGCGAAGGCGGCCCCCTGGACAAAGACTGAC
GCTCAGGTGCGAAAGCGTGGGGAGCAAACAGGATTAGATACCCTGGTAGTCCACGCCGTA
AACGATGTCGACTTGGAGGTTGTGCCCTTGAGGCGTGGCTTCCGGAGCTAACGCGTTAAG
TCGACCGCCTGGGGAGTACGGCCGCAAGGTTAAAACTCAAATGAATTGACGGGGGCCCGC
ACAAGCGGTGGAGCATGTGGTTTAATTCGATGCAACGCGAAGAACCTTACCTACTCTTGA
CATCCAGAGAACTTAGCAGAGATGCTTTGGTGCCTTCGGGAACTCTGAGACAGGTGCTGC
ATGGCTGTCGTCAGCTCGTGTTGTGAAATGTTGGGTTAAGTCCCGCAACGAGCGCAACCC
TTATCCTTTGTTGCCAGCGGTTAGGCCGGGAACTCAAAGGAGACTGCCAGTGATAAACTG
GAGGAAGGTGGGGATGACGTCAAGTCATCATGGCCCTTACGAGTAGGGCTACACACGTGC
TACAATGGCGCATACAAAGAGAAGCGACCTCGCGAGAGCAAGCGGACCTCATAAAGTGCG
TCGTAGTCCGGATTGGAGTCTGCAACTCGACTCCATGAAGTCGGAATCGCTAGTAATCGT
AGATCAGAATGCTACGGTGAATACGTTCCCGGGCCTTGTACACACCGCCCGTCACACCAT
GGGAGTGGGTTGCAAAAGAAGTAGGTAGCTTAACCTTCGGGAGGGCGCTTACCACTTTGT
GATTC
>URS000005A71A_553 Pantoea ananatis bacterial SSU rRNA
AGAGTTTGATCCTGGCTCAGATTGAACGCTGGCGGCAGGCCTAACACATGCAAGTCGGAC
GGTAGCACAGAGGAGCTTGCTCCTCGGGTGACGAGTGGCGGACGGGTGAGTAATGTCTGG
GGATCTGCCCGATAGAGGGGGATAACCACTGGAAACGGTGGCTAATACCGCATAACGTCG
CAAGACCAAAGAGGGGGACCTTCGGGCCTCTCACTATCGGATGAACCCAGATGGGATTAG
CTAGTAGGCGGGGTAACGGCCCACCTAGGCGACGATCCCTAGCTGGTCTGAGAGGATGAC
CAGCCACACTGGAACTGAGACACGGTCCAGACTCCTACGGGAGGCAGCAGTGGGGAATAT
TGCACAATGGGCGCAAGCCTGATGCAGCCATGCCGCGTGTATGAAGAAGGCCTTCGGGTT
GTAAAGTACTTTCAGCGGGGAGGAAGGCGATGTGGTTAATAACCGCATTGATTGACGTTA
CCCGCAGAAGAAGCACCGGCTAACTCCGTGTCAGCAGCCGCGGTAATACGGAGGGTGCAA
GCGTTAATCGGAATTACTGGGCGTAAAGCGCACGCAGGCGGTCTGTTAAGTCAGATGTGA
AATCCCCGGGCTTAACCTGGGAACTGCATTTGAAACTGGCAGGCTTGAGTCTCGTAGAGG
GGGGTAGAATTCCAGGTGTAGCGGTGAAATGCGTAGAGATCTGGAGGAATACCGGTGGCG
AAGGCGGCCCCCTGGACGAAGACTGACGCTCAGGTGCGAAAGCGTGGGGAGCAAACAGGA
TTAGATACCCTGGTAGTCCACGCCGTAAACGATGTCGACTTGGAGGTTGTTCCCTTGAGG
AGTGGCTTCCGGAGCTAACGCGTTAAGTCGACCGCCTGGGGAGTACGGCCGCAAGGTTAA
AACTCAAATGAATTGACGGGGGCCCGCACAAGCGGTGGAGCATGTGGTTTAATTCGATGC
AACGCGAAGAACCTTACCTACTCTTGACATCCAGAGAACTTAGCAGAGATGCTTTGGTGC
CTTCGGGAACTCTGAGACAGGTGCTGCATGGCTGTCGTCAGCTCGTGTTGTGAAATGTTG
GGTTAAGTCCCGCAACGAGCGCAACCCTTATCCTTTGTTGCCAGCGATTCGGTCGGGAAC
TCAAAGGAGACTGCCGGTGATAAACCGGAGGAAGGTGGGGATGACGTCAAGTCATCATGG
CCCTTACGAGTAGGGCTACACACGTGCTACAATGGCGCATACAAAGAGAAGCGACCTCGC
GAGAGCAAGCGGACCTCATAAAGTGCGTCGTAGTCCGGATCGGAGTCTGCAACTCGACTC
CGTGAAGTCGGAATCGCTAGTAATCGTGGATCAGAATGCCACGGTGAATACGTTCCCGGG
CCTTGTACACACCGCCCGTCACACCATGGGAGTGGGTTGCAAAAGAAGTAGGTAGCTTAA
CCTTCGGGAGGGCGCTTACCACTTTGTGATTCATGACTGGGGTGAAGTCGTAACAAGGTA
ACC
>URS000005A984_1076549 Pantoea rodasii tRNA-Leu
ACCGAGGTGGTGAAATTGGTAGACACGCTACCTTGAGGTGGTAGTGCTCGAAAGGGCTTA
CGGGTTCAAGTCCCGTCCTCGGTACCA
>URS000005A984_1076550 Pantoea rwandensis tRNA-Leu (GAG) (tRNA-Leu-GAG-1-1)
ACCGAGGTGGTGAAATTGGTAGACACGCTACCTTGAGGTGGTAGTGCTCGAAAGGGCTTA
CGGGTTCAAGTCCCGTCCTCGGTACCA
>URS000005A984_1076551 Pantoea wallisii tRNA-Leu
ACCGAGGTGGTGAAATTGGTAGACACGCTACCTTGAGGTGGTAGTGCTCGAAAGGGCTTA
CGGGTTCAAGTCCCGTCCTCGGTACCA
>URS000005A984_1095774 Pantoea ananatis PA13 tRNA-Leu (GAG) (tRNA-Leu-GAG-1-1)
ACCGAGGTGGTGAAATTGGTAGACACGCTACCTTGAGGTGGTAGTGCTCGAAAGGGCTTA
CGGGTTCAAGTCCCGTCCTCGGTACCA
>URS000005A984_1123863 Pantoea ananatis LMG 5342 tRNA-Leu (GAG) (tRNA-Leu-GAG-1-1)
ACCGAGGTGGTGAAATTGGTAGACACGCTACCTTGAGGTGGTAGTGCTCGAAAGGGCTTA
CGGGTTCAAGTCCCGTCCTCGGTACCA
>URS000005A984_1144320 Pantoea sp. GM01 tRNA-OTHER
ACCGAGGTGGTGAAATTGGTAGACACGCTACCTTGAGGTGGTAGTGCTCGAAAGGGCTTA
CGGGTTCAAGTCCCGTCCTCGGTACCA
>URS000005A984_1144341 Pantoea sp. YR343 tRNA-OTHER
ACCGAGGTGGTGAAATTGGTAGACACGCTACCTTGAGGTGGTAGTGCTCGAAAGGGCTTA
CGGGTTCAAGTCCCGTCCTCGGTACCA
>URS000005A984_1332074 Pantoea ananatis BRT175 tRNA-Leu
ACCGAGGTGGTGAAATTGGTAGACACGCTACCTTGAGGTGGTAGTGCTCGAAAGGGCTTA
CGGGTTCAAGTCCCGTCCTCGGTACCA
>URS000005A984_1343867 Pantoea sp. BRM17 tRNA-Leu
ACCGAGGTGGTGAAATTGGTAGACACGCTACCTTGAGGTGGTAGTGCTCGAAAGGGCTTA
CGGGTTCAAGTCCCGTCCTCGGTACCA
>URS000005A984_1378084 Pantoea sp. GL120224-02 tRNA_Leu_GAG
ACCGAGGTGGTGAAATTGGTAGACACGCTACCTTGAGGTGGTAGTGCTCGAAAGGGCTTA
CGGGTTCAAGTCCCGTCCTCGGTACCA
>URS000005A984_1484158 Pantoea sp. PSNIH1 tRNA-Leu (GAG) (tRNA-Leu-GAG-1-1)
ACCGAGGTGGTGAAATTGGTAGACACGCTACCTTGAGGTGGTAGTGCTCGAAAGGGCTTA
CGGGTTCAAGTCCCGTCCTCGGTACCA
>URS000005A984_1628190 Pantoea sp. BL1 tRNA-Leu
ACCGAGGTGGTGAAATTGGTAGACACGCTACCTTGAGGTGGTAGTGCTCGAAAGGGCTTA
CGGGTTCAAGTCCCGTCCTCGGTACCA
>URS000005A984_1628192 Pantoea sp. SM3 tRNA-Leu
ACCGAGGTGGTGAAATTGGTAGACACGCTACCTTGAGGTGGTAGTGCTCGAAAGGGCTTA
CGGGTTCAAGTCCCGTCCTCGGTACCA
>URS000005A984_1681195 Pantoea sp. RIT-PI-b tRNA-Leu
ACCGAGGTGGTGAAATTGGTAGACACGCTACCTTGAGGTGGTAGTGCTCGAAAGGGCTTA
CGGGTTCAAGTCCCGTCCTCGGTACCA
>URS000005A984_1835724 Pantoea sp. OXWO6B1 tRNA-Leu
ACCGAGGTGGTGAAATTGGTAGACACGCTACCTTGAGGTGGTAGTGCTCGAAAGGGCTTA
CGGGTTCAAGTCCCGTCCTCGGTACCA
>URS000005A984_1890373 Pantoea sp. Ae16 tRNA-Leu
ACCGAGGTGGTGAAATTGGTAGACACGCTACCTTGAGGTGGTAGTGCTCGAAAGGGCTTA
CGGGTTCAAGTCCCGTCCTCGGTACCA
>URS000005A984_2008894 Pantoea sp. AMG 501 tRNA-Leu
ACCGAGGTGGTGAAATTGGTAGACACGCTACCTTGAGGTGGTAGTGCTCGAAAGGGCTTA
CGGGTTCAAGTCCCGTCCTCGGTACCA
>URS000005A984_2071682 Pantoea sp. ICBG 1758 tRNA-Leu
ACCGAGGTGGTGAAATTGGTAGACACGCTACCTTGAGGTGGTAGTGCTCGAAAGGGCTTA
CGGGTTCAAGTCCCGTCCTCGGTACCA
>URS000005A984_2202162 Pantoea sp. RIT 413 tRNA-Leu
ACCGAGGTGGTGAAATTGGTAGACACGCTACCTTGAGGTGGTAGTGCTCGAAAGGGCTTA
CGGGTTCAAGTCCCGTCCTCGGTACCA
>URS000005A984_2259618 Pantoea sp. 3_1284 tRNA-Leu
ACCGAGGTGGTGAAATTGGTAGACACGCTACCTTGAGGTGGTAGTGCTCGAAAGGGCTTA
CGGGTTCAAGTCCCGTCCTCGGTACCA
>URS000005A984_2575375 Pantoea sp. SO10 tRNA-Leu
ACCGAGGTGGTGAAATTGGTAGACACGCTACCTTGAGGTGGTAGTGCTCGAAAGGGCTTA
CGGGTTCAAGTCCCGTCCTCGGTACCA
>URS000005A984_2576757 Pantoea sp. Taur tRNA-Leu
ACCGAGGTGGTGAAATTGGTAGACACGCTACCTTGAGGTGGTAGTGCTCGAAAGGGCTTA
CGGGTTCAAGTCCCGTCCTCGGTACCA
>URS000005A984_2576761 Pantoea sp. Seng tRNA-Leu
ACCGAGGTGGTGAAATTGGTAGACACGCTACCTTGAGGTGGTAGTGCTCGAAAGGGCTTA
CGGGTTCAAGTCCCGTCCTCGGTACCA
>URS000005A984_2608010 Pantoea sp. Bo_10 tRNA-Leu
ACCGAGGTGGTGAAATTGGTAGACACGCTACCTTGAGGTGGTAGTGCTCGAAAGGGCTTA
CGGGTTCAAGTCCCGTCCTCGGTACCA
>URS000005A984_2608023 Pantoea sp. Bo_7 tRNA-Leu
ACCGAGGTGGTGAAATTGGTAGACACGCTACCTTGAGGTGGTAGTGCTCGAAAGGGCTTA
CGGGTTCAAGTCCCGTCCTCGGTACCA
>URS000005A984_2608041 Pantoea sp. M_9 tRNA-Leu
ACCGAGGTGGTGAAATTGGTAGACACGCTACCTTGAGGTGGTAGTGCTCGAAAGGGCTTA
CGGGTTCAAGTCCCGTCCTCGGTACCA
>URS000005A984_2608355 Pantoea sp. Acro-805 tRNA-Leu
ACCGAGGTGGTGAAATTGGTAGACACGCTACCTTGAGGTGGTAGTGCTCGAAAGGGCTTA
CGGGTTCAAGTCCCGTCCTCGGTACCA
>URS000005A984_2608356 Pantoea sp. Acro-807 tRNA-Leu
ACCGAGGTGGTGAAATTGGTAGACACGCTACCTTGAGGTGGTAGTGCTCGAAAGGGCTTA
CGGGTTCAAGTCCCGTCCTCGGTACCA
>URS000005A984_2726955 Pantoea sp. BIGb0393 tRNA-Leu
ACCGAGGTGGTGAAATTGGTAGACACGCTACCTTGAGGTGGTAGTGCTCGAAAGGGCTTA
CGGGTTCAAGTCCCGTCCTCGGTACCA
>URS000005A984_2726979 Pantoea sp. B9002 tRNA-Leu
ACCGAGGTGGTGAAATTGGTAGACACGCTACCTTGAGGTGGTAGTGCTCGAAAGGGCTTA
CGGGTTCAAGTCCCGTCCTCGGTACCA
>URS000005A984_2767442 Pantoea sp. S61 tRNA-Leu
ACCGAGGTGGTGAAATTGGTAGACACGCTACCTTGAGGTGGTAGTGCTCGAAAGGGCTTA
CGGGTTCAAGTCCCGTCCTCGGTACCA
>URS000005A984_2769258 Pantoea sp. PNT03 tRNA-Leu
ACCGAGGTGGTGAAATTGGTAGACACGCTACCTTGAGGTGGTAGTGCTCGAAAGGGCTTA
CGGGTTCAAGTCCCGTCCTCGGTACCA
>URS000005A984_2769261 Pantoea sp. PNT02 tRNA-Leu
ACCGAGGTGGTGAAATTGGTAGACACGCTACCTTGAGGTGGTAGTGCTCGAAAGGGCTTA
CGGGTTCAAGTCCCGTCCTCGGTACCA
>URS000005A984_2799791 Pantoea sp. JGM49 tRNA-Leu
ACCGAGGTGGTGAAATTGGTAGACACGCTACCTTGAGGTGGTAGTGCTCGAAAGGGCTTA
CGGGTTCAAGTCCCGTCCTCGGTACCA
>URS000005A984_2871488 Pantoea sp. DY-5 tRNA-Leu
ACCGAGGTGGTGAAATTGGTAGACACGCTACCTTGAGGTGGTAGTGCTCGAAAGGGCTTA
CGGGTTCAAGTCCCGTCCTCGGTACCA
>URS000005A984_2871490 Pantoea sp. DY-17 tRNA-Leu
ACCGAGGTGGTGAAATTGGTAGACACGCTACCTTGAGGTGGTAGTGCTCGAAAGGGCTTA
CGGGTTCAAGTCCCGTCCTCGGTACCA
>URS000005A984_470934 Pantoea vagans tRNA-Leu
ACCGAGGTGGTGAAATTGGTAGACACGCTACCTTGAGGTGGTAGTGCTCGAAAGGGCTTA
CGGGTTCAAGTCCCGTCCTCGGTACCA
>URS000005A984_472693 Pantoea eucrina tRNA-Leu
ACCGAGGTGGTGAAATTGGTAGACACGCTACCTTGAGGTGGTAGTGCTCGAAAGGGCTTA
CGGGTTCAAGTCCCGTCCTCGGTACCA
>URS000005A984_553 Pantoea ananatis (uncultured bacterium metagenome) tRNA-Leu
ACCGAGGTGGTGAAATTGGTAGACACGCTACCTTGAGGTGGTAGTGCTCGAAAGGGCTTA
CGGGTTCAAGTCCCGTCCTCGGTACCA
>URS000005A984_574096 Pantoea allii tRNA-Leu
ACCGAGGTGGTGAAATTGGTAGACACGCTACCTTGAGGTGGTAGTGCTCGAAAGGGCTTA
CGGGTTCAAGTCCCGTCCTCGGTACCA
>URS000005A984_59814 Pantoea dispersa tRNA-Leu
ACCGAGGTGGTGAAATTGGTAGACACGCTACCTTGAGGTGGTAGTGCTCGAAAGGGCTTA
CGGGTTCAAGTCCCGTCCTCGGTACCA
>URS000005A984_660596 Pantoea stewartii subsp. stewartii DC283 tRNA-Leu
ACCGAGGTGGTGAAATTGGTAGACACGCTACCTTGAGGTGGTAGTGCTCGAAAGGGCTTA
CGGGTTCAAGTCCCGTCCTCGGTACCA
>URS000005A984_66269 Pantoea stewartii tRNA-Leu
ACCGAGGTGGTGAAATTGGTAGACACGCTACCTTGAGGTGGTAGTGCTCGAAAGGGCTTA
CGGGTTCAAGTCCCGTCCTCGGTACCA
>URS000005A984_66270 Pantoea stewartii subsp. indologenes tRNA-Leu
ACCGAGGTGGTGAAATTGGTAGACACGCTACCTTGAGGTGGTAGTGCTCGAAAGGGCTTA
CGGGTTCAAGTCCCGTCCTCGGTACCA
>URS000005A984_66271 Pantoea stewartii subsp. stewartii tRNA-Leu
ACCGAGGTGGTGAAATTGGTAGACACGCTACCTTGAGGTGGTAGTGCTCGAAAGGGCTTA
CGGGTTCAAGTCCCGTCCTCGGTACCA
>URS000005A984_69393 Pantoea sp. (metagenome) tRNA-Leu
ACCGAGGTGGTGAAATTGGTAGACACGCTACCTTGAGGTGGTAGTGCTCGAAAGGGCTTA
CGGGTTCAAGTCCCGTCCTCGGTACCA
>URS000005A984_706191 Pantoea ananatis LMG 20103 tRNA-Leu (GAG) (tRNA-Leu-GAG-1-1)
ACCGAGGTGGTGAAATTGGTAGACACGCTACCTTGAGGTGGTAGTGCTCGAAAGGGCTTA
CGGGTTCAAGTCCCGTCCTCGGTACCA
>URS000005A984_92488 Pantoea endophytica tRNA-Leu
ACCGAGGTGGTGAAATTGGTAGACACGCTACCTTGAGGTGGTAGTGCTCGAAAGGGCTTA
CGGGTTCAAGTCCCGTCCTCGGTACCA
>URS000005A984_932677 Pantoea ananatis AJ13355 tRNA-Leu (GAG) (tRNA-Leu-GAG-1-1)
ACCGAGGTGGTGAAATTGGTAGACACGCTACCTTGAGGTGGTAGTGCTCGAAAGGGCTTA
CGGGTTCAAGTCCCGTCCTCGGTACCA
>URS000005AC94_59814 Pantoea dispersa 16S ribosomal RNA
GGACGGGTGAGTAATGTCTGGGAAACTGCCCGATGGAGGGGGATAACTACTGGAAACGGT
AGCTAATACCGCATAACGTCGCRAGACCAAAGTGGGGGACCTTCGGGCCTCACACCATCG
GATGTGCCCAGATGGGATTAGCTAGTAGGTGGGGTAATGGCTCACCTAGGCGACGATCCC
TAGCTGGTCTGAGAGGATGACCAGCCACACTGGAACTGAGACACGGTCCAGACTCCTACG
GGAGGCAGCAGTGGGGAATATTGCACAATGGGCGCAAGCCTGATGCAGCCATGCCGCGTG
TATGAAGAAGGCCTTCGGGTTGTAAAGTACTTTCAGCGGGGAGGAAGGCGGTGAGGTTAA
TAACCTYGCCGATTGACGTTACCCGCAGAAGAAGCACCGGCTAACTCCGTGCCAGCAGCC
GCGGTAATACGGAGGGTGCAAGCGTTAATCGGAATTACTGGGCGTAAAGCGCACGCAGGC
GGTCTGTTAAGTCAGATGTGAAATCCCCGGGCTTAACCTGGGAACTGCATTTGAAACTGG
CAGGCTTGAGTCTCGTAGAGGGGGGTAGAATTCCAGGTGTAGCGGTGAAATGCGTAGAGA
TCTGGAGGAATACCGGTGGCGAAGGCGGCCCCCTGGACGAAGACTGACGCTCAGGTGCGA
AAGCGTGGGGAGCAAACAGGATTAGATACCCTGGTAGTCCACGCCGTAAACGATGTCGAC
TTGGAGGTTGTGCCCTTGAGGYGTGGCTTCCGGAGCTAACGCGTTAAGTCGACCGCCTGG
GGAGTACGGCCGCAAGGTTAAAACTCAAATGAATTGACGGGGGCCCGCACAAGCGGTGGA
GCATGTGGTTTAATTCGATGCAACGCGAAGAACCTTACCTGGCCTTGACATCCAGAGAAC
TTAGCAGAGATGCTTTGGTGCCTTCGGGAACTCTGAGACAGGTGCTGCATGGCTGTCGTC
AGCTCGTGTTGTGAAATGTTGGGTTAAGTCCCGCAACGAGCGCAACCCTTATCCTTTGTT
GCCAGCGGYTCGGCCGGGAACTCAAAGGAGACTGCCGGTGATAAACCGGAGGAAGGTGGG
GATGACGTCAAGTCATCATGGCCCTTACGGCCAGGGCTACACACGTGCTACAATGGCGCA
TACAAAGAGAAGCGACCTCGCGAGAGCAAGCGGACCTCATAAAGTGCGTCGTAGTCCGGA
TTGGAGTCTGCAACTCGACTCCATGAAGTCGGAATCGCTAGTAATCGTAGATCAGAATGC
TACGGTGAATACGTTCCCGGGCCTTGTACACACCGCCCGTCACACCATGGGAGTGGGTTG
CAAAAGAAGTAGGTAGCTTAACCTTCG
>URS000005AE2C_1372761 Erwinia sp. COS183 bacterial SSU rRNA
TAACTGATTTGGCAGAGATGCCTTAGTGCCTTCGGGAACCGTGAGACAGGTGCTGCATGG
CTGTCGTCAGCTCGTGTTGTGAAATGTTGGGTTAAGTCCCGCAACGAGCGCAACCCTTAT
CCTTTGTTGCCAGCGATTCGGTCGGGAACTCAAAGGAGACTGCCGGTGATAAACCGGAGG
AAGGTGGGGATGACGTCAAGTCATCATGGCCCTTACGGCCAGGGCTACACACGTGCTACA
ATGGCGCATACAAAGAGAAGCGACCTCGCGAGAGCAAGCGGACCTCATAAAGTGCGTCGT
AGTCCGGATTGGAGTCTGCAACTCGACTCCATGAAGTCGGAATCGCTAGTAATCGTAGAT
CAGAATGCTACGGTGAATACGTTCCCGGGTCTTGTACACACCGA
>URS000005BE11_218084 uncultured Pantoea sp. partial 16S ribosomal RNA
GCGCACAGAAGCCTGGTCCTTGGGTGACGAGTGGCGGACGGGTGAGTAATGTCTGGGGAT
CTGCCCGATAGAGGGGGATAACCACTGGAAACGGTGGCTAATACCGCATAACGTCGCAAG
ACCAAAGAGGGGGACCTTCGGGCCTCTCACTATCGGATGAACCCAGATGGGATTAGCTAG
TAGGCGGGGTAATGGCCCACCTAGGCGACGATCCCTAGCTGGTCTGAGAGGATGACCAGC
CACACTGGAACTGAGACACGGTCCACG
>URS000005C519_1144320 Pantoea sp. GM01 CsrB/RsmB RNA family
GATGCTGGGGATTAAGAGATGTTCAGGAGAACATCAGCCACGAGGCGGGAACGTAACGGA
ATTTACGGCACACGGAAGGCTTCAGGAAGAAGCAGGACACTCAGAAGTGAGTTAAGGGAC
ACCTCCAGGATGGAGAATGAGAGCCACGCGGAATGTGGCGGGCCAGGACGCTAAGGATTA
ATGTCACGATGACAAGCGATGGAAAGCGCAGGAACAGTTGTCATGGATGAGCAGGGAGCA
CAGCTGTGGCGGGAATGCTGCGAACGAAAACCGGGAGCACTGTAATCACAGTGCTCCCTT
TTTTTATG
>URS000005CE0D_706191 Pantoea ananatis LMG 20103 SraC/RyeA non-coding RNA
GACCGAACACGATTCCTGTATTCGGTCCAGGGAAATGGCTCTCAAGGAGCCGTGCGCTAA
AAGTTGGCATTAATAGAGGCTTTCGCCTTGCTTCTAAAGCGTAGGACAACGCGCCAGATT
TTCCAGCCAGCG
>URS000005CE32_472695 Pantoea septica bacterial SSU rRNA
GAGAAGCTTGCTTCTTGGGTGACGAGTGGCGGACGGGTGAGTAATGTCTGGGAAACTGCC
CGATGGAGGGGGATAACTACTGGAAACGGTAGCTAATACCGCATAACGTCTTCGGACCAA
AGTGGGGGACCTTCGGGCCTCACGCCATCGGATGTGCCCAGATGGGATTAGCTAGTAGGT
GGGGTAACGGCTCACCTAGGCGACGATCCCTAGCTGGTCTGAGAGGATGACCAGCCACAC
TGGAACTGAGACACGGTCCAGACTCCTACGGGAGGCAGCAGTGGGGAATATTGCACAATG
GGCGCAAGCCTGATGCAGCCATGCCGCGTGTATGAAGAAGGCCTTCGGGTTGTAAAGTAC
TTTCAGCGGGGAGGAAGGCGATGCGGTTAATAACCGCGTCGATTGACGTTACCCGCAGAA
GAAGCACCGGCTAACTCCGTGCCAGCAGCCGCGGTAATACGGAGGGTGCAAGCGTTAATC
GGAATTACTGGGCGTAAAGCGCACGCAGGCGGTCTGTCAAGTCAGATGTGAAATCCCCGG
GCTTAACCTG
>URS000005D64A_218084 uncultured Pantoea sp. bacterial SSU rRNA
GTAAACGATGTCGACTTGGAGGCTGTTCCCTTGAGGAGTGGCTTCCGGAGCTAACGCGTT
AAGTCGACCGCTGGGGAGTACGGCCGCAAGGTTAAAACTCAAATGAATTGACGGGGGCCC
GCACAAGCGGTGGAGCATGTGGTTTAATTCGATGCAACGCGAAGAACCTTACCTACTCTT
GACATCCAGAGAATTTAGCAGAGATGCTTTAGTGCCTTCGGGAACTCTGAGACAGGTGCT
GCATGGCTGTCGTCAGCTCGTGTTGTGAAATGTTGGGTTAAGTCCCGCAACGAGCGCAAC
CCTTATCCTTTGTTGCCAGCGCGTAATGGCGGGAACTCAAAGGAGACTGCCGGTGATAAA
CCGGAGGAAGGTGGGGATGACGTCAAGTCATCATGGCCCTTACGAGTAGGGCTACACACG
TGCTACAATGGCGCATACAAAGAGAAGCGACCTCGCGAGAGCAAGCGGACCTCATAAAGT
GCGTCGTAGTCCGGATTGGAGTCTGCAACTCGACTCCATGAAGTCGGAATCGCTAGTAAT
CGTAAATCAGAATGTTACGGTGAATACGTTCCCGGGCCTTGTACACACCGCCCGTCACAC
CATGGGAGTGGGTTGCAAAAGAAGTAGATAGCTTAACCTTCGGGAGGGCGTTTACCACTT
TGTGATTCATGACTGGGGTGAAGTCGTAACAAGGTAACCAAGGGCGAATTCCAG
>URS000005DB05_1044999 Erwinia tracheiphila PSU-1 tRNA-Met
GGCTACGTAGCTCAGCTGGTTAGAGCACAGCACTCATAATGCTGGGGTCACAGGTTCGAT
TCCCGTCGTAGCCACCA
>URS000005DB05_1095774 Pantoea ananatis PA13 tRNA-Met (CAT) (tRNA-Met-CAT-1-1, tRNA-Met-CAT-1-2)
GGCTACGTAGCTCAGCTGGTTAGAGCACAGCACTCATAATGCTGGGGTCACAGGTTCGAT
TCCCGTCGTAGCCACCA
>URS000005DB05_1123863 Pantoea ananatis LMG 5342 tRNA-Met (CAT) (tRNA-Met-CAT-1-1, tRNA-Met-CAT-1-2)
GGCTACGTAGCTCAGCTGGTTAGAGCACAGCACTCATAATGCTGGGGTCACAGGTTCGAT
TCCCGTCGTAGCCACCA
>URS000005DB05_1332072 Pantoea agglomerans Tx10 tRNA-Met
GGCTACGTAGCTCAGCTGGTTAGAGCACAGCACTCATAATGCTGGGGTCACAGGTTCGAT
TCCCGTCGTAGCCACCA
>URS000005DB05_1332074 Pantoea ananatis BRT175 tRNA-Met
GGCTACGTAGCTCAGCTGGTTAGAGCACAGCACTCATAATGCTGGGGTCACAGGTTCGAT
TCCCGTCGTAGCCACCA
>URS000005DB05_1408177 Pantoea agglomerans Eh318 tRNA-Met
GGCTACGTAGCTCAGCTGGTTAGAGCACAGCACTCATAATGCTGGGGTCACAGGTTCGAT
TCCCGTCGTAGCCACCA
>URS000005DB05_1440767 Pantoea calida B021323 (Mixta calida B021323) tRNA-Met
GGCTACGTAGCTCAGCTGGTTAGAGCACAGCACTCATAATGCTGGGGTCACAGGTTCGAT
TCCCGTCGTAGCCACCA
>URS000005DB05_1458355 Mixta theicola tRNA-Met
GGCTACGTAGCTCAGCTGGTTAGAGCACAGCACTCATAATGCTGGGGTCACAGGTTCGAT
TCCCGTCGTAGCCACCA
>URS000005DB05_1484157 Pantoea sp. PSNIH2 tRNA-Met (CAT) (tRNA-Met-CAT-1-1)
GGCTACGTAGCTCAGCTGGTTAGAGCACAGCACTCATAATGCTGGGGTCACAGGTTCGAT
TCCCGTCGTAGCCACCA
>URS000005DB05_1522060 Pantoea sp. 3.5.1 tRNA-Met
GGCTACGTAGCTCAGCTGGTTAGAGCACAGCACTCATAATGCTGGGGTCACAGGTTCGAT
TCCCGTCGTAGCCACCA
>URS000005DB05_1544696 Rosenbergiella australiborealis tRNA-Met
GGCTACGTAGCTCAGCTGGTTAGAGCACAGCACTCATAATGCTGGGGTCACAGGTTCGAT
TCCCGTCGTAGCCACCA
>URS000005DB05_1619313 Erwinia gerundensis tRNA-Met
GGCTACGTAGCTCAGCTGGTTAGAGCACAGCACTCATAATGCTGGGGTCACAGGTTCGAT
TCCCGTCGTAGCCACCA
>URS000005DB05_1683696 Pantoea sp. EKM103V tRNA-Met
GGCTACGTAGCTCAGCTGGTTAGAGCACAGCACTCATAATGCTGGGGTCACAGGTTCGAT
TCCCGTCGTAGCCACCA
>URS000005DB05_1690502 Pantoea sp. CFSAN033090 tRNA-Met
GGCTACGTAGCTCAGCTGGTTAGAGCACAGCACTCATAATGCTGGGGTCACAGGTTCGAT
TCCCGTCGTAGCCACCA
>URS000005DB05_1758190 Pantoea sp. PSNIH3 tRNA-Met
GGCTACGTAGCTCAGCTGGTTAGAGCACAGCACTCATAATGCTGGGGTCACAGGTTCGAT
TCCCGTCGTAGCCACCA
>URS000005DB05_1758191 Pantoea sp. PSNIH4 tRNA-Met
GGCTACGTAGCTCAGCTGGTTAGAGCACAGCACTCATAATGCTGGGGTCACAGGTTCGAT
TCCCGTCGTAGCCACCA
>URS000005DB05_1758192 Pantoea sp. PSNIH5 tRNA-Met
GGCTACGTAGCTCAGCTGGTTAGAGCACAGCACTCATAATGCTGGGGTCACAGGTTCGAT
TCCCGTCGTAGCCACCA
>URS000005DB05_182337 Erwinia billingiae transfer RNA-Met
GGCTACGTAGCTCAGCTGGTTAGAGCACAGCACTCATAATGCTGGGGTCACAGGTTCGAT
TCCCGTCGTAGCCACCA
>URS000005DB05_1835724 Pantoea sp. OXWO6B1 tRNA-Met
GGCTACGTAGCTCAGCTGGTTAGAGCACAGCACTCATAATGCTGGGGTCACAGGTTCGAT
TCCCGTCGTAGCCACCA
>URS000005DB05_1891675 Pantoea alhagi tRNA-Met
GGCTACGTAGCTCAGCTGGTTAGAGCACAGCACTCATAATGCTGGGGTCACAGGTTCGAT
TCCCGTCGTAGCCACCA
>URS000005DB05_1912096 Erwinia sp. OLSSP12 tRNA-Met
GGCTACGTAGCTCAGCTGGTTAGAGCACAGCACTCATAATGCTGGGGTCACAGGTTCGAT
TCCCGTCGTAGCCACCA
>URS000005DB05_1912594 Erwinia sp. OLCASP19 tRNA-Met
GGCTACGTAGCTCAGCTGGTTAGAGCACAGCACTCATAATGCTGGGGTCACAGGTTCGAT
TCCCGTCGTAGCCACCA
>URS000005DB05_1912595 Erwinia sp. OLMTSP26 tRNA-Met
GGCTACGTAGCTCAGCTGGTTAGAGCACAGCACTCATAATGCTGGGGTCACAGGTTCGAT
TCCCGTCGTAGCCACCA
>URS000005DB05_1912596 Erwinia sp. OLMDSP33 tRNA-Met
GGCTACGTAGCTCAGCTGGTTAGAGCACAGCACTCATAATGCTGGGGTCACAGGTTCGAT
TCCCGTCGTAGCCACCA
>URS000005DB05_1912857 Erwinia sp. OLTSP20 tRNA-Met
GGCTACGTAGCTCAGCTGGTTAGAGCACAGCACTCATAATGCTGGGGTCACAGGTTCGAT
TCCCGTCGTAGCCACCA
>URS000005DB05_1912858 Erwinia sp. OLFS4 tRNA-Met
GGCTACGTAGCTCAGCTGGTTAGAGCACAGCACTCATAATGCTGGGGTCACAGGTTCGAT
TCCCGTCGTAGCCACCA
>URS000005DB05_1926881 Izhakiella australiensis tRNA-Met
GGCTACGTAGCTCAGCTGGTTAGAGCACAGCACTCATAATGCTGGGGTCACAGGTTCGAT
TCCCGTCGTAGCCACCA
>URS000005DB05_1928657 Tatumella sp. OPLPL6 tRNA-Met
GGCTACGTAGCTCAGCTGGTTAGAGCACAGCACTCATAATGCTGGGGTCACAGGTTCGAT
TCCCGTCGTAGCCACCA
>URS000005DB05_1933285 Erwinia sp. OAMSP11 tRNA-Met
GGCTACGTAGCTCAGCTGGTTAGAGCACAGCACTCATAATGCTGGGGTCACAGGTTCGAT
TCCCGTCGTAGCCACCA
>URS000005DB05_1990688 Pantoea sp. AV62 tRNA-Met
GGCTACGTAGCTCAGCTGGTTAGAGCACAGCACTCATAATGCTGGGGTCACAGGTTCGAT
TCCCGTCGTAGCCACCA
>URS000005DB05_2008894 Pantoea sp. AMG 501 tRNA-Met
GGCTACGTAGCTCAGCTGGTTAGAGCACAGCACTCATAATGCTGGGGTCACAGGTTCGAT
TCCCGTCGTAGCCACCA
>URS000005DB05_2027922 Pantoea sp. ARC607 tRNA-Met
GGCTACGTAGCTCAGCTGGTTAGAGCACAGCACTCATAATGCTGGGGTCACAGGTTCGAT
TCCCGTCGTAGCCACCA
>URS000005DB05_2027923 Pantoea sp. ARC270 tRNA-Met
GGCTACGTAGCTCAGCTGGTTAGAGCACAGCACTCATAATGCTGGGGTCACAGGTTCGAT
TCCCGTCGTAGCCACCA
>URS000005DB05_2052056 Pantoea sp. MSR2 tRNA-Met
GGCTACGTAGCTCAGCTGGTTAGAGCACAGCACTCATAATGCTGGGGTCACAGGTTCGAT
TCCCGTCGTAGCCACCA
>URS000005DB05_221276 [Curtobacterium] plantarum tRNA-Met
GGCTACGTAGCTCAGCTGGTTAGAGCACAGCACTCATAATGCTGGGGTCACAGGTTCGAT
TCCCGTCGTAGCCACCA
>URS000005DB05_2487345 Tatumella sp. TA1 tRNA-Met
GGCTACGTAGCTCAGCTGGTTAGAGCACAGCACTCATAATGCTGGGGTCACAGGTTCGAT
TCCCGTCGTAGCCACCA
>URS000005DB05_2547962 Erwinia sp. QL-Z3 tRNA-Met
GGCTACGTAGCTCAGCTGGTTAGAGCACAGCACTCATAATGCTGGGGTCACAGGTTCGAT
TCCCGTCGTAGCCACCA
>URS000005DB05_2576758 Pantoea sp. Eser tRNA-Met
GGCTACGTAGCTCAGCTGGTTAGAGCACAGCACTCATAATGCTGGGGTCACAGGTTCGAT
TCCCGTCGTAGCCACCA
>URS000005DB05_2587025 Pantoea sp. AlfR4 tRNA-Met
GGCTACGTAGCTCAGCTGGTTAGAGCACAGCACTCATAATGCTGGGGTCACAGGTTCGAT
TCCCGTCGTAGCCACCA
>URS000005DB05_2587026 Pantoea sp. AlfR5 tRNA-Met
GGCTACGTAGCTCAGCTGGTTAGAGCACAGCACTCATAATGCTGGGGTCACAGGTTCGAT
TCCCGTCGTAGCCACCA
>URS000005DB05_2597519 Pantoea sp. paga tRNA-Met
GGCTACGTAGCTCAGCTGGTTAGAGCACAGCACTCATAATGCTGGGGTCACAGGTTCGAT
TCCCGTCGTAGCCACCA
>URS000005DB05_2608007 Pantoea sp. B_2 tRNA-Met
GGCTACGTAGCTCAGCTGGTTAGAGCACAGCACTCATAATGCTGGGGTCACAGGTTCGAT
TCCCGTCGTAGCCACCA
>URS000005DB05_2608008 Pantoea sp. B_8 tRNA-Met
GGCTACGTAGCTCAGCTGGTTAGAGCACAGCACTCATAATGCTGGGGTCACAGGTTCGAT
TCCCGTCGTAGCCACCA
>URS000005DB05_2608011 Pantoea sp. Bo_11 tRNA-Met
GGCTACGTAGCTCAGCTGGTTAGAGCACAGCACTCATAATGCTGGGGTCACAGGTTCGAT
TCCCGTCGTAGCCACCA
>URS000005DB05_2608012 Pantoea sp. Bo_13 tRNA-Met
GGCTACGTAGCTCAGCTGGTTAGAGCACAGCACTCATAATGCTGGGGTCACAGGTTCGAT
TCCCGTCGTAGCCACCA
>URS000005DB05_2608013 Pantoea sp. Bo_14 tRNA-Met
GGCTACGTAGCTCAGCTGGTTAGAGCACAGCACTCATAATGCTGGGGTCACAGGTTCGAT
TCCCGTCGTAGCCACCA
>URS000005DB05_2608014 Pantoea sp. Bo_19 tRNA-Met
GGCTACGTAGCTCAGCTGGTTAGAGCACAGCACTCATAATGCTGGGGTCACAGGTTCGAT
TCCCGTCGTAGCCACCA
>URS000005DB05_2608015 Pantoea sp. Bo_2 tRNA-Met
GGCTACGTAGCTCAGCTGGTTAGAGCACAGCACTCATAATGCTGGGGTCACAGGTTCGAT
TCCCGTCGTAGCCACCA
>URS000005DB05_2608016 Pantoea sp. Bo_21 tRNA-Met
GGCTACGTAGCTCAGCTGGTTAGAGCACAGCACTCATAATGCTGGGGTCACAGGTTCGAT
TCCCGTCGTAGCCACCA
>URS000005DB05_2608017 Pantoea sp. Bo_3 tRNA-Met
GGCTACGTAGCTCAGCTGGTTAGAGCACAGCACTCATAATGCTGGGGTCACAGGTTCGAT
TCCCGTCGTAGCCACCA
>URS000005DB05_2608018 Pantoea sp. Bo_34a tRNA-Met
GGCTACGTAGCTCAGCTGGTTAGAGCACAGCACTCATAATGCTGGGGTCACAGGTTCGAT
TCCCGTCGTAGCCACCA
>URS000005DB05_2608019 Pantoea sp. Bo_39 tRNA-Met
GGCTACGTAGCTCAGCTGGTTAGAGCACAGCACTCATAATGCTGGGGTCACAGGTTCGAT
TCCCGTCGTAGCCACCA
>URS000005DB05_2608020 Pantoea sp. Bo_40 tRNA-Met
GGCTACGTAGCTCAGCTGGTTAGAGCACAGCACTCATAATGCTGGGGTCACAGGTTCGAT
TCCCGTCGTAGCCACCA
>URS000005DB05_2608021 Pantoea sp. Bo_46 tRNA-Met
GGCTACGTAGCTCAGCTGGTTAGAGCACAGCACTCATAATGCTGGGGTCACAGGTTCGAT
TCCCGTCGTAGCCACCA
>URS000005DB05_2608022 Pantoea sp. Bo_5 tRNA-Met
GGCTACGTAGCTCAGCTGGTTAGAGCACAGCACTCATAATGCTGGGGTCACAGGTTCGAT
TCCCGTCGTAGCCACCA
>URS000005DB05_2608024 Pantoea sp. FN_2b tRNA-Met
GGCTACGTAGCTCAGCTGGTTAGAGCACAGCACTCATAATGCTGGGGTCACAGGTTCGAT
TCCCGTCGTAGCCACCA
>URS000005DB05_2608025 Pantoea sp. F_11 tRNA-Met
GGCTACGTAGCTCAGCTGGTTAGAGCACAGCACTCATAATGCTGGGGTCACAGGTTCGAT
TCCCGTCGTAGCCACCA
>URS000005DB05_2608026 Pantoea sp. F_12 tRNA-Met
GGCTACGTAGCTCAGCTGGTTAGAGCACAGCACTCATAATGCTGGGGTCACAGGTTCGAT
TCCCGTCGTAGCCACCA
>URS000005DB05_2608027 Pantoea sp. F_14 tRNA-Met
GGCTACGTAGCTCAGCTGGTTAGAGCACAGCACTCATAATGCTGGGGTCACAGGTTCGAT
TCCCGTCGTAGCCACCA
>URS000005DB05_2608028 Pantoea sp. F_15 tRNA-Met
GGCTACGTAGCTCAGCTGGTTAGAGCACAGCACTCATAATGCTGGGGTCACAGGTTCGAT
TCCCGTCGTAGCCACCA
>URS000005DB05_2608029 Pantoea sp. F_16 tRNA-Met
GGCTACGTAGCTCAGCTGGTTAGAGCACAGCACTCATAATGCTGGGGTCACAGGTTCGAT
TCCCGTCGTAGCCACCA
>URS000005DB05_2608030 Pantoea sp. F_17 tRNA-Met
GGCTACGTAGCTCAGCTGGTTAGAGCACAGCACTCATAATGCTGGGGTCACAGGTTCGAT
TCCCGTCGTAGCCACCA
>URS000005DB05_2608031 Pantoea sp. F_18 tRNA-Met
GGCTACGTAGCTCAGCTGGTTAGAGCACAGCACTCATAATGCTGGGGTCACAGGTTCGAT
TCCCGTCGTAGCCACCA
>URS000005DB05_2608032 Pantoea sp. F_5 tRNA-Met
GGCTACGTAGCTCAGCTGGTTAGAGCACAGCACTCATAATGCTGGGGTCACAGGTTCGAT
TCCCGTCGTAGCCACCA
>URS000005DB05_2608033 Pantoea sp. F_7 tRNA-Met
GGCTACGTAGCTCAGCTGGTTAGAGCACAGCACTCATAATGCTGGGGTCACAGGTTCGAT
TCCCGTCGTAGCCACCA
>URS000005DB05_2608034 Pantoea sp. M_1 tRNA-Met
GGCTACGTAGCTCAGCTGGTTAGAGCACAGCACTCATAATGCTGGGGTCACAGGTTCGAT
TCCCGTCGTAGCCACCA
>URS000005DB05_2608035 Pantoea sp. M_10 tRNA-Met
GGCTACGTAGCTCAGCTGGTTAGAGCACAGCACTCATAATGCTGGGGTCACAGGTTCGAT
TCCCGTCGTAGCCACCA
>URS000005DB05_2608036 Pantoea sp. M_3 tRNA-Met
GGCTACGTAGCTCAGCTGGTTAGAGCACAGCACTCATAATGCTGGGGTCACAGGTTCGAT
TCCCGTCGTAGCCACCA
>URS000005DB05_2608037 Pantoea sp. M_4 tRNA-Met
GGCTACGTAGCTCAGCTGGTTAGAGCACAGCACTCATAATGCTGGGGTCACAGGTTCGAT
TCCCGTCGTAGCCACCA
>URS000005DB05_2608038 Pantoea sp. M_5 tRNA-Met
GGCTACGTAGCTCAGCTGGTTAGAGCACAGCACTCATAATGCTGGGGTCACAGGTTCGAT
TCCCGTCGTAGCCACCA
>URS000005DB05_2608039 Pantoea sp. M_6 tRNA-Met
GGCTACGTAGCTCAGCTGGTTAGAGCACAGCACTCATAATGCTGGGGTCACAGGTTCGAT
TCCCGTCGTAGCCACCA
>URS000005DB05_2608040 Pantoea sp. M_8 tRNA-Met
GGCTACGTAGCTCAGCTGGTTAGAGCACAGCACTCATAATGCTGGGGTCACAGGTTCGAT
TCCCGTCGTAGCCACCA
>URS000005DB05_2608042 Pantoea sp. VH_16 tRNA-Met
GGCTACGTAGCTCAGCTGGTTAGAGCACAGCACTCATAATGCTGGGGTCACAGGTTCGAT
TCCCGTCGTAGCCACCA
>URS000005DB05_2608043 Pantoea sp. VH_18 tRNA-Met
GGCTACGTAGCTCAGCTGGTTAGAGCACAGCACTCATAATGCTGGGGTCACAGGTTCGAT
TCCCGTCGTAGCCACCA
>URS000005DB05_2608044 Pantoea sp. VH_24 tRNA-Met
GGCTACGTAGCTCAGCTGGTTAGAGCACAGCACTCATAATGCTGGGGTCACAGGTTCGAT
TCCCGTCGTAGCCACCA
>URS000005DB05_2608045 Pantoea sp. VH_25 tRNA-Met
GGCTACGTAGCTCAGCTGGTTAGAGCACAGCACTCATAATGCTGGGGTCACAGGTTCGAT
TCCCGTCGTAGCCACCA
>URS000005DB05_2608046 Pantoea sp. VH_3 tRNA-Met
GGCTACGTAGCTCAGCTGGTTAGAGCACAGCACTCATAATGCTGGGGTCACAGGTTCGAT
TCCCGTCGTAGCCACCA
>URS000005DB05_2608047 Pantoea sp. VH_4 tRNA-Met
GGCTACGTAGCTCAGCTGGTTAGAGCACAGCACTCATAATGCTGGGGTCACAGGTTCGAT
TCCCGTCGTAGCCACCA
>URS000005DB05_2608048 Pantoea sp. VH_8 tRNA-Met
GGCTACGTAGCTCAGCTGGTTAGAGCACAGCACTCATAATGCTGGGGTCACAGGTTCGAT
TCCCGTCGTAGCCACCA
>URS000005DB05_2653160 Pantoea sp. 111 tRNA-Met
GGCTACGTAGCTCAGCTGGTTAGAGCACAGCACTCATAATGCTGGGGTCACAGGTTCGAT
TCCCGTCGTAGCCACCA
>URS000005DB05_2676834 Pantoea jilinensis tRNA-Met
GGCTACGTAGCTCAGCTGGTTAGAGCACAGCACTCATAATGCTGGGGTCACAGGTTCGAT
TCCCGTCGTAGCCACCA
>URS000005DB05_2708058 Pantoea sp. EKM10T tRNA-Met
GGCTACGTAGCTCAGCTGGTTAGAGCACAGCACTCATAATGCTGGGGTCACAGGTTCGAT
TCCCGTCGTAGCCACCA
>URS000005DB05_2726987 Rosenbergiella sp. S61 tRNA-Met
GGCTACGTAGCTCAGCTGGTTAGAGCACAGCACTCATAATGCTGGGGTCACAGGTTCGAT
TCCCGTCGTAGCCACCA
>URS000005DB05_2740817 Erwiniaceae bacterium PD-1 tRNA-Met
GGCTACGTAGCTCAGCTGGTTAGAGCACAGCACTCATAATGCTGGGGTCACAGGTTCGAT
TCCCGTCGTAGCCACCA
>URS000005DB05_2750734 Pantoea sp. WMus005 tRNA-Met
GGCTACGTAGCTCAGCTGGTTAGAGCACAGCACTCATAATGCTGGGGTCACAGGTTCGAT
TCCCGTCGTAGCCACCA
>URS000005DB05_2768165 Pantoea sp. MT58 tRNA-Met
GGCTACGTAGCTCAGCTGGTTAGAGCACAGCACTCATAATGCTGGGGTCACAGGTTCGAT
TCCCGTCGTAGCCACCA
>URS000005DB05_2769271 Pantoea sp. PNT01 tRNA-Met
GGCTACGTAGCTCAGCTGGTTAGAGCACAGCACTCATAATGCTGGGGTCACAGGTTCGAT
TCCCGTCGTAGCCACCA
>URS000005DB05_2787629 Pantoea sp. SM3640 tRNA-Met
GGCTACGTAGCTCAGCTGGTTAGAGCACAGCACTCATAATGCTGGGGTCACAGGTTCGAT
TCCCGTCGTAGCCACCA
>URS000005DB05_2804760 Pantoea sp. 1B4 tRNA-Met
GGCTACGTAGCTCAGCTGGTTAGAGCACAGCACTCATAATGCTGGGGTCACAGGTTCGAT
TCCCGTCGTAGCCACCA
>URS000005DB05_2872648 Mixta sp. X22927 tRNA-Met
GGCTACGTAGCTCAGCTGGTTAGAGCACAGCACTCATAATGCTGGGGTCACAGGTTCGAT
TCCCGTCGTAGCCACCA
>URS000005DB05_3014336 Pantoea sp. LMR881 tRNA-Met
GGCTACGTAGCTCAGCTGGTTAGAGCACAGCACTCATAATGCTGGGGTCACAGGTTCGAT
TCCCGTCGTAGCCACCA
>URS000005DB05_371042 Erwinia typographi tRNA-Met
GGCTACGTAGCTCAGCTGGTTAGAGCACAGCACTCATAATGCTGGGGTCACAGGTTCGAT
TCCCGTCGTAGCCACCA
>URS000005DB05_470931 Pantoea anthophila tRNA-Met
GGCTACGTAGCTCAGCTGGTTAGAGCACAGCACTCATAATGCTGGGGTCACAGGTTCGAT
TCCCGTCGTAGCCACCA
>URS000005DB05_470932 Pantoea deleyi tRNA-Met
GGCTACGTAGCTCAGCTGGTTAGAGCACAGCACTCATAATGCTGGGGTCACAGGTTCGAT
TCCCGTCGTAGCCACCA
>URS000005DB05_470933 Pantoea eucalypti tRNA-Met
GGCTACGTAGCTCAGCTGGTTAGAGCACAGCACTCATAATGCTGGGGTCACAGGTTCGAT
TCCCGTCGTAGCCACCA
>URS000005DB05_470934 Pantoea vagans tRNA-Met
GGCTACGTAGCTCAGCTGGTTAGAGCACAGCACTCATAATGCTGGGGTCACAGGTTCGAT
TCCCGTCGTAGCCACCA
>URS000005DB05_472694 Pantoea brenneri tRNA-Met
GGCTACGTAGCTCAGCTGGTTAGAGCACAGCACTCATAATGCTGGGGTCACAGGTTCGAT
TCCCGTCGTAGCCACCA
>URS000005DB05_472705 Pantoea conspicua tRNA-Met
GGCTACGTAGCTCAGCTGGTTAGAGCACAGCACTCATAATGCTGGGGTCACAGGTTCGAT
TCCCGTCGTAGCCACCA
>URS000005DB05_517433 Pantoea sp. aB tRNA-Met
GGCTACGTAGCTCAGCTGGTTAGAGCACAGCACTCATAATGCTGGGGTCACAGGTTCGAT
TCCCGTCGTAGCCACCA
>URS000005DB05_549 Pantoea agglomerans (food metagenome) tRNA-Met
GGCTACGTAGCTCAGCTGGTTAGAGCACAGCACTCATAATGCTGGGGTCACAGGTTCGAT
TCCCGTCGTAGCCACCA
>URS000005DB05_55209 Pantoea cypripedii tRNA-Met
GGCTACGTAGCTCAGCTGGTTAGAGCACAGCACTCATAATGCTGGGGTCACAGGTTCGAT
TCCCGTCGTAGCCACCA
>URS000005DB05_553 Pantoea ananatis (uncultured bacterium metagenome) tRNA-Met
GGCTACGTAGCTCAGCTGGTTAGAGCACAGCACTCATAATGCTGGGGTCACAGGTTCGAT
TCCCGTCGTAGCCACCA
>URS000005DB05_554 Pectobacterium carotovorum (Erwinia carotovora) tRNA-Met
GGCTACGTAGCTCAGCTGGTTAGAGCACAGCACTCATAATGCTGGGGTCACAGGTTCGAT
TCCCGTCGTAGCCACCA
>URS000005DB05_574096 Pantoea allii tRNA-Met
GGCTACGTAGCTCAGCTGGTTAGAGCACAGCACTCATAATGCTGGGGTCACAGGTTCGAT
TCCCGTCGTAGCCACCA
>URS000005DB05_592316 Pantoea sp. At-9b tRNA-Met (CAT) (tRNA-Met-CAT-1-1, tRNA-Met-CAT-1-2)
GGCTACGTAGCTCAGCTGGTTAGAGCACAGCACTCATAATGCTGGGGTCACAGGTTCGAT
TCCCGTCGTAGCCACCA
>URS000005DB05_634500 Erwinia billingiae Eb661 tRNA-Met (CAT) (tRNA-Met-CAT-1-1)
GGCTACGTAGCTCAGCTGGTTAGAGCACAGCACTCATAATGCTGGGGTCACAGGTTCGAT
TCCCGTCGTAGCCACCA
>URS000005DB05_65700 Erwinia tracheiphila tRNA-Met
GGCTACGTAGCTCAGCTGGTTAGAGCACAGCACTCATAATGCTGGGGTCACAGGTTCGAT
TCCCGTCGTAGCCACCA
>URS000005DB05_660596 Pantoea stewartii subsp. stewartii DC283 tRNA-Met
GGCTACGTAGCTCAGCTGGTTAGAGCACAGCACTCATAATGCTGGGGTCACAGGTTCGAT
TCCCGTCGTAGCCACCA
>URS000005DB05_66269 Pantoea stewartii tRNA-Met
GGCTACGTAGCTCAGCTGGTTAGAGCACAGCACTCATAATGCTGGGGTCACAGGTTCGAT
TCCCGTCGTAGCCACCA
>URS000005DB05_66270 Pantoea stewartii subsp. indologenes tRNA-Met
GGCTACGTAGCTCAGCTGGTTAGAGCACAGCACTCATAATGCTGGGGTCACAGGTTCGAT
TCCCGTCGTAGCCACCA
>URS000005DB05_66271 Pantoea stewartii subsp. stewartii tRNA-Met
GGCTACGTAGCTCAGCTGGTTAGAGCACAGCACTCATAATGCTGGGGTCACAGGTTCGAT
TCCCGTCGTAGCCACCA
>URS000005DB05_665913 Mixta calida tRNA-Met
GGCTACGTAGCTCAGCTGGTTAGAGCACAGCACTCATAATGCTGGGGTCACAGGTTCGAT
TCCCGTCGTAGCCACCA
>URS000005DB05_665914 Mixta gaviniae tRNA-Met
GGCTACGTAGCTCAGCTGGTTAGAGCACAGCACTCATAATGCTGGGGTCACAGGTTCGAT
TCCCGTCGTAGCCACCA
>URS000005DB05_69222 Erwinia mallotivora tRNA-Met
GGCTACGTAGCTCAGCTGGTTAGAGCACAGCACTCATAATGCTGGGGTCACAGGTTCGAT
TCCCGTCGTAGCCACCA
>URS000005DB05_69224 Erwinia psidii tRNA-Met
GGCTACGTAGCTCAGCTGGTTAGAGCACAGCACTCATAATGCTGGGGTCACAGGTTCGAT
TCCCGTCGTAGCCACCA
>URS000005DB05_69393 Pantoea sp. (uncultured bacterium metagenome) tRNA-Met
GGCTACGTAGCTCAGCTGGTTAGAGCACAGCACTCATAATGCTGGGGTCACAGGTTCGAT
TCCCGTCGTAGCCACCA
>URS000005DB05_706191 Pantoea ananatis LMG 20103 tRNA-Met (CAT) (tRNA-Met-CAT-1-1, tRNA-Met-CAT-1-2)
GGCTACGTAGCTCAGCTGGTTAGAGCACAGCACTCATAATGCTGGGGTCACAGGTTCGAT
TCCCGTCGTAGCCACCA
>URS000005DB05_712898 Pantoea vagans C9-1 tRNA-Met (CAT) (tRNA-Met-CAT-1-1, tRNA-Met-CAT-1-2)
GGCTACGTAGCTCAGCTGGTTAGAGCACAGCACTCATAATGCTGGGGTCACAGGTTCGAT
TCCCGTCGTAGCCACCA
>URS000005DB05_932677 Pantoea ananatis AJ13355 tRNA-Met (CAT) (tRNA-Met-CAT-1-1, tRNA-Met-CAT-1-2)
GGCTACGTAGCTCAGCTGGTTAGAGCACAGCACTCATAATGCTGGGGTCACAGGTTCGAT
TCCCGTCGTAGCCACCA
>URS000005DB62_1185808 Pantoea sp. enrichment culture clone WW1_3-24 bacterial SSU rRNA
AGAGTTTGATCCTGGCTCAGATTGAACGCTGGCGGCAGGCCTAACACATGCAAGTCGGAC
GGTAGCACAGAGAGCTTGCTCTTGGGTGACGAGTGGCGGACGGGTGAGTAATGTCTGGGG
ATCTGCCCGATAGAGGGGGATAACCACTGGAAACGGTGGCTAATACCGCATAACGTCGCA
AGACCAAAGAGGGGGACCTTCGGGCCTCTCACTATCGGATGAACCCAGATGGGATTAGCT
AGTAGGCGGGGTAATGGCCCACCTAGGCGACGATCCCTAGCTGGTCTGAGAGGATGACCA
GCCACACTGGAACTGAGACACGGTCCAGACTCCTACGGGAGGCAGCAGTGGGGAATATTG
CACAATGGGCGCAAGCCTGATGCAGCCATGCCGCGTGTATGAAGAAGGCCTTCGGGTTGT
AAAGTACTTTCAGCGGGGAGGAAGGCGACGGGGTTAATAACCCTGTCGATTGACGTTACC
CGCAGAAGAAGCACCGGCTAACTCCGTGCCAGCAGCCGCGGTAATACGGAGGGTGCAAGC
GTTAATCGGAATTACTGGGCGTAAAGCGCACGCAGGCGGTCTGTTAAGTCAGATGTGAAA
TCCCCGGGCTTAACCTGGGAACTGCATTTGAAACTGGCAGGCTTGAGTCTTGTAGAGGGG
GGTAGAATTCCAGGTGTAGCGGTGAAATGCGTAGAGATCTGGAGGAATACCGGTGGCGAA
GGCGGCCCCCTGGACAAAGACTGACGCTCAGGTGCGAAAGCGTGGGGAGCAAACAGGATT
AGATACCCTGGTAGTCCACGCCGTAAACGATGTCGACTTGGANGTTGTTCCCTTGAGGAG
TGGCTTCCGGANCTAACGCGTTAAGTCGACCGCCTGGGGAGTACGGCCGCANGGTTAAAA
CTCAAATGAATTGACGGGGGCCCGCACAAGCGGTGGANCATGTGGTTTAATTCGATGCAA
CGCGAA
>URS000005DD0E_935445 Pantoea sp. B301F bacterial SSU rRNA
GTCGGACGGTAGCACAGAGAGCTTGCTCTCGGGTGACGAGTGGCGGACGGGTGAGTAATG
TCTGGGGATCTGCCCGATAGAGGGGGATAACCACTGGAAACGGTGGCTAATACCGCATAA
CGTCGCAAGACCAAAGAGGGGGACCTTCGGGCCTCTCACTATCGGATGAACCCAGATGGG
ATTAGCTAGTAGGCGGGGTAATGGCCCACCTAGGCGACGATCCCTAGCTGGTCTGAGAGG
ATGACCAGCCACACTGGAACTGAGACACGGTCCAGACTCCTACGGGAGGCAGCAGTGGGG
AATATTGCACAATGGGCGCAAGCCTGATGCAGCCATGCCGCGTGTATGAAGAAGGCCTTC
GGGTTGTAAAGTACTTTCAGCGGGGAGGAAGGCGATGCGGTTAATAACCGCGTCGATTGA
CGTTACCCGCAGAAGAAGCACCGGCTAACTCCGTGCCAGCAGCCGCGGTAATACGGAGGG
TGCAAGCGTTAATCGGAATTACTGGGCGTAAAGCGCACGCAGGCGGTCTGTTAAGTCAGA
TGTGAAATCCCCGGGCTTAACCTGGGAACTGCATTTGAAACTGGCAGGCTTGAGTCTTGT
AGAGGGGGGTAGAATTCCAGGTGTAGCGGTGAAATGCGTAGAGATCTGGAGGAATACCGG
TGGCGAAGGCGGCCCCCTGGACAAAGACTGACGCTCAGGTGCGAAAGCGTGGGGAGCAAA
CAGGATTAGATACCCTGGTAGTCCACGCCGTAAACGATGTCGACTTGGAGGTTGTTCCCT
TGAGGAGTGGCTTCCGGAGCTAACGCGTTAAGTCGACCGCCTGGGGAGTACGGCCGCAAG
GTTAAAACTCAAATGAATTGACRGGGGGCCCGCACAAGCGGTGGAGCATGTGGTTTAATT
CGATGCAACGCGAGAACCTTACCTAC
>URS000005E2A6_712898 Pantoea vagans C9-1 tRNA-Thr (CGT) (tRNA-Thr-CGT-1-1)
GCCGGTGTAGCTCAGTTGGCAGAGCAGCGCATTCGTAATGCGAAGGTCGCAGGTTCGACC
CCTGTTTCCGGCACCA
>URS000005EBD7_182337 Erwinia billingiae SSU rRNA
GAAGAGTTTGATCATGGCTCAGATTGAACGCTGGCGGCAGGCCTAACACATGCAAGTCGA
ACGGTAGCACAGAGAGCTTGCTCTCGGGTGACGAGTGGCGGACGGGTGAGTAATGTCTGG
GAAACTGCCTGATGGAGGGGGATAACTACTGGAAACGGTAGCTAATACCGCATAACGTCT
TCGGACCAAAGTGGGGGACCTTCGGGCCTCACACCATCGGATGTGCCCAGATGGGATTAG
CTAGTAGGTGGGGTAATGGCTCACCTAGGCGACGATCCCTAGCTGGTCTGAGAGGATGAC
CAGCCACACTGGAACTGAGACACGGTCCAGACTCCTACGGGAGGCAGCAGTGGGGAATAT
TGCACAATGGGCGCAAGCCTGATGCAGCCATGCCGCGTGTATGAAGAAGGCCTTCGGGTT
GTAAAGTACTTTCAGCGGGGAGGAAGGCGATAAGGTTAATAACCTTATCGATTGACGTTA
CCCGCAGAAGAAGCACCGGCTAACTCCGTGCCAGCAGCCGCGGTAATACGGAGGGTGCAA
GCGTTAATCGGAATTACTGGGCGTAAAGCGCACGCAGGCGGTCTGTCAAGTCAGATGTGA
AATCCCCGGGCTTAACCTGGGAACTGCATTTGAAACTGGCAGGCTAGAGTCTTGTAGAGG
GGGGTAGAATTCCAGGTGTAGCGGTGAAATGCGTAGAGATCTGGAGGAATACCGGTGGCG
AAGGCGGCCCCCTGGACAAAGACTGACGCTCAGGTGCGAAAGCGTGGGGAGCAAACAGGA
TTAGATACCCTGGTAGTCCACGCCGTAAACGATGTCGACTTGGAGGTTGTGCCCTTGAGG
CGTGGCTTCCGGAGCTAACGCGTTAAGTCGACCGCCTGGGGAGTACGGCCGCAAGGTTAA
AACTCAAATGAATTGACGGGGGCCCGCACAAGCGGTGGAGCATGTGGTTTAATTCGATGC
AACGCGAAGAACCTTACCTGGCCTTGACATCCACGGAATTCGGCAGAGATGCCTTAGTGC
CTTCGGGAACCGTGAGACAGGTGCTGCATGGCTGTCGTCAGCTCGTGTTGTGAAATGTTG
GGTTAAGTCCCGCAACGAGCGCAACCCTTATCCTTTGTTGCCAGCGAGTAATGTCGGGAA
CTCAAAGGAGACTGCCGGTGACAAACCGGAGGAAGGTGGGGATGACGTCAAGTCATCATG
GCCCTTACGGCCAGGGCTACACACGTGCTACAATGGCGCATACAAAGAGAAGCGAACTCG
CGAGAGCAAGCGGACCTCACAAAGTGCGTCGTAGTCCGGATCGGAGTCTGCAACTCGACT
CCGTGAAGTCGGAATCGCTAGTAATCGTAGATCAGAATGCTACGGTGAATACGTTCCCGG
GCCTTGTACACACCGCCCGTCACACCATGGGAGTGGGTTGCAAAAGAAGTAGGTAGCTTA
ACCTTCGGGAGGGCGCTTACCACTTTGTGATTCATGACTGGGGTGAAGTCGTAACAAGGT
AACCGTAGGGGAACCTGCGGTTGGATCACCTCCTT
>URS000005ED16_1241870 Buchnera aphidicola (Myzocallis agrifolicola) bacterial SSU rRNA
ATTAGTTTGATCATGGCTCAGATTGAACCCTGGCGGCAAGCCTAACACATGCAAGTCGAG
CGGCAGCGAGAGAAATTCTTGTCGGCGAGCGGCAAACGGGTGAGTAATATCTGGGGATCT
GCCTAAAAGAGGGGGATAACTATTGGAAACGATAGCTAATACCGCATAATGAAACCAAAG
TAGGGGACTTTGCCTTACACTTTTAGATGAACCCAGACGAGATTAGTTTGATGGTAGGGT
AATGGCCTACCAAGGCGATGATCTCTAGCTGGTCTGAGAGGACAACCAGCCACACTGGAA
CTGAGACACGGTCCAGACTCCTACGGGAGGCAGCAGTGGGGAATCTTGCACAATGGGCGC
AAGCCTGATGCAGCTATGCCGCGTGTACGAAGAAGGCCTTCGGGTTGTAAAGTACTTTCG
TCAGGGAAGAAAAAAAACTAATAATTATTTTTTGTGACGTTACCTGAAAAAGAAGCACCG
GCTAACTCCGTGCCAGCAGCCGCGGTAATACGGAGGGTGCAAGCGTTAATCAGAATTACT
GGGCGTAAAGAGCACGTAGGCGGATTTTTAAGTTAGATGTGAAATCCCTGGGCTCAACCT
AGGAACTGCATTTAAAACTAAAATTCTAGAGTATCGTAGAGGGAGGTAGAATTCCAGGTG
TAGCGGTGAAATGCGTAGATATCTGGAGGAATACCCGTGGCGAAAGCGACCTCCTAGACG
AATACTGACGCTCAGGTGCGAAAGCGTGGGTAGCAAACAGGATTAGATACCCTGGTAGTC
CATGCCGTAAACGATGTCGACTTGGAGGTTGTTTCCTTGAGAGATGACTTCCGAAGCTAA
CGCATTAAGTCGACCGCCTGGGAAGTACGGTCGCAAGGCTAAAACTCAAATGAATTGACG
GGGGCCCGCACAAGCGGTGGAGCATGTGGTTTAATTCGATGCAACGCGAAAAACCTTACC
TGGTCTTGACATCCATAGAATTTTTTAGAAATAAAAAAGTGCCTTTAGGAACTATGAGAC
AGGTGCTGCATGGCTGTCGTCAGCTCGTGTTGTGAAATGTTGGGTTAAGTCCCGCAACGA
GCGCAACCCCTATCCTTTTTTGCCATCGGTTCGGCCGGGAACTAAAAGGAGACTGCCGGT
TATAAACCGGAGGAAGGTGGGGATGACGTCAAGTCATCATGGCCCTTACGACCAGGGCTA
CACACGTGCTACAATGGTATATACAAAGAGAAGCAAGTTCGCGAGGACAAGCAAATCTCA
TAAAGTATATCTTAGTTCGGACTGGAGTCTGCAACTCGACTCCACGAAGTCGGAATCGCT
AGTAATCGTGAATCAGAATGTCACGGTGAATACGTTCCCGGGCCTTGTACACACCGCCCG
TCACACCATGGAAGTGAGTTGCAAAAGAAGTAAGTAGTTTAACTAAAGGAGAACGCTTAC
CACTTTGTGGTTCATAAC
>URS000005F711_549 Pantoea agglomerans partial 16S ribosomal RNA
AGTCCCGCAACGAGCGCAACCCTTATCCTTTGTTGCCAGCGAGTGATGGCGGGAACTCAA
AGGAGACTGCCGGTGATAAACCGGAGGAAGGTGGGGATGACGTCAAGTCATCATGGCCCT
TACGAGTAGGGCTACACACGTGCTACAATGGCGCATACAAAGAGAAGCGACCTCGCGAGA
GCAAGCGGACCTCACAAAGTGCGTCGTAGTCCGGATCGGAGTCTGCAACTCGACTCCGTG
AAGTCGGAATCGCTAGTAAT
>URS000006057D_246798 uncultured Erwinia sp. bacterial SSU rRNA
GAGACTGACGCTCAGGTGCGAAAGCGTGGGGAGCAAACAGGATTAGATACCCTGGTAGTC
CACGCTGTAAACGATGTCGACTTGGAGGTTGTGCCCTTGAGGCGTGGCTTCCGGAGCTAA
CGCGTTAAGTCGACCGCCTGGGGAGTACGGCCGCAAGGTTAAAACTCAAATGAATTGACG
GGGGCCCGCACAAGCGGTGGAGCATGTGGTTTAATTCGATGCAACGCGAAGAACCTTACC
TGGCCTTGACATCCACAGAACTTAGCAGAGATGCTTTGGTGCCTTCGGGAACTGTGAGGC
AGGTGCTGCATGGCTGTCGTCAGCTCGTGTTGTGAAATGTTGGGTTAAGTCCCGCAACGA
GCGCAACCCTTATCCTTTGTTGCCAGCGATTCGGTCGGGAACTCAAAGGAGACTGCCGGT
GATAAACCGGAGGAAGGTGGGGATGACGTCAAGTCATCATGGCCCTTACGGCCAGGGCTA
CACACGTGCTACAATGGCGCATACAAAGAGAAGCGACCTCGCGAGAGCAAGCGGACCTCA
TAAAGTGCGTCGTAGTCCGGATCGGAGTCTGCAACTCGACTCCGTGAAGTCGGAATCGCT
AGTAATCGTAGATCAGAATGCTACGGTGAATACGTTCCCGGGCCTTGTACACACCGCCCG
TCACACCATGGGAGTGGGTTGCAAAAGAAGTAGGTAGCTTAACCTTCGGGAGGGCGCTTA
CCACTTTGTGATTCATGACTGGGGTGAAGTCGTAACAAGGTAACCA
>URS0000060608_1881110 Pantoea sesami tRNA_Leu_GAG
ACCGAGGTGGTGGAATTGGTAGACACGCTACCTTGAGGTGGTAGTGCCCTAACGGGCTTG
TGGGTTCGAGTCCCATCCTCGGTA
>URS0000060C7D_1027397 Erwinia amylovora ACW56400 tRNA-Met
CGCGGGATGGAGCAGCCTGGTAGCTCGTCGGGCTCATAACCCGAAGGTCGTCGGTTCAAA
TCCGGCTCCCGCAACCA
>URS0000060C7D_1044999 Erwinia tracheiphila PSU-1 tRNA-Met
CGCGGGATGGAGCAGCCTGGTAGCTCGTCGGGCTCATAACCCGAAGGTCGTCGGTTCAAA
TCCGGCTCCCGCAACCA
>URS0000060C7D_1161919 Erwinia piriflorinigrans CFBP 5888 tRNA-Met
CGCGGGATGGAGCAGCCTGGTAGCTCGTCGGGCTCATAACCCGAAGGTCGTCGGTTCAAA
TCCGGCTCCCGCAACCA
>URS0000060C7D_1219359 Erwinia amylovora NBRC 12687 tRNA-Met
CGCGGGATGGAGCAGCCTGGTAGCTCGTCGGGCTCATAACCCGAAGGTCGTCGGTTCAAA
TCCGGCTCCCGCAACCA
>URS0000060C7D_1255303 Erwinia amylovora Ea356 tRNA-Met
CGCGGGATGGAGCAGCCTGGTAGCTCGTCGGGCTCATAACCCGAAGGTCGTCGGTTCAAA
TCCGGCTCCCGCAACCA
>URS0000060C7D_1255304 Erwinia amylovora Ea266 tRNA-Met
CGCGGGATGGAGCAGCCTGGTAGCTCGTCGGGCTCATAACCCGAAGGTCGTCGGTTCAAA
TCCGGCTCCCGCAACCA
>URS0000060C7D_1255305 Erwinia amylovora CFBP 2585 tRNA-Met
CGCGGGATGGAGCAGCCTGGTAGCTCGTCGGGCTCATAACCCGAAGGTCGTCGGTTCAAA
TCCGGCTCCCGCAACCA
>URS0000060C7D_1255306 Erwinia amylovora 01SFR-BO tRNA-Met
CGCGGGATGGAGCAGCCTGGTAGCTCGTCGGGCTCATAACCCGAAGGTCGTCGGTTCAAA
TCCGGCTCCCGCAACCA
>URS0000060C7D_1255307 Erwinia amylovora CFBP 1232 tRNA-Met
CGCGGGATGGAGCAGCCTGGTAGCTCGTCGGGCTCATAACCCGAAGGTCGTCGGTTCAAA
TCCGGCTCCCGCAACCA
>URS0000060C7D_1255308 Erwinia amylovora UPN527 tRNA-Met
CGCGGGATGGAGCAGCCTGGTAGCTCGTCGGGCTCATAACCCGAAGGTCGTCGGTTCAAA
TCCGGCTCCCGCAACCA
>URS0000060C7D_1255309 Erwinia amylovora Ea644 tRNA-Met
CGCGGGATGGAGCAGCCTGGTAGCTCGTCGGGCTCATAACCCGAAGGTCGTCGGTTCAAA
TCCGGCTCCCGCAACCA
>URS0000060C7D_1255310 Erwinia amylovora MR1 tRNA-Met
CGCGGGATGGAGCAGCCTGGTAGCTCGTCGGGCTCATAACCCGAAGGTCGTCGGTTCAAA
TCCGGCTCCCGCAACCA
>URS0000060C7D_1407062 Erwinia amylovora LA635 tRNA-fMet (CAT) (tRNA-fMet-CAT-2-1, tRNA-fMet-CAT-2-2)
CGCGGGATGGAGCAGCCTGGTAGCTCGTCGGGCTCATAACCCGAAGGTCGTCGGTTCAAA
TCCGGCTCCCGCAACCA
>URS0000060C7D_1407063 Erwinia amylovora LA636 tRNA-fMet (CAT) (tRNA-fMet-CAT-2-1, tRNA-fMet-CAT-2-2)
CGCGGGATGGAGCAGCCTGGTAGCTCGTCGGGCTCATAACCCGAAGGTCGTCGGTTCAAA
TCCGGCTCCCGCAACCA
>URS0000060C7D_1407064 Erwinia amylovora LA637 tRNA-fMet (CAT) (tRNA-fMet-CAT-2-1, tRNA-fMet-CAT-2-2)
CGCGGGATGGAGCAGCCTGGTAGCTCGTCGGGCTCATAACCCGAAGGTCGTCGGTTCAAA
TCCGGCTCCCGCAACCA
>URS0000060C7D_1440767 Pantoea calida B021323 (Mixta calida B021323) tRNA-Met
CGCGGGATGGAGCAGCCTGGTAGCTCGTCGGGCTCATAACCCGAAGGTCGTCGGTTCAAA
TCCGGCTCCCGCAACCA
>URS0000060C7D_1458355 Mixta theicola tRNA-Met
CGCGGGATGGAGCAGCCTGGTAGCTCGTCGGGCTCATAACCCGAAGGTCGTCGGTTCAAA
TCCGGCTCCCGCAACCA
>URS0000060C7D_1465635 Pantoea coffeiphila tRNA-Met
CGCGGGATGGAGCAGCCTGGTAGCTCGTCGGGCTCATAACCCGAAGGTCGTCGGTTCAAA
TCCGGCTCCCGCAACCA
>URS0000060C7D_1484157 Pantoea sp. PSNIH2 tRNA-fMet (CAT) (tRNA-fMet-CAT-2-1)
CGCGGGATGGAGCAGCCTGGTAGCTCGTCGGGCTCATAACCCGAAGGTCGTCGGTTCAAA
TCCGGCTCCCGCAACCA
>URS0000060C7D_1490476 Pantoea sp. LMG 27579 tRNA-Met
CGCGGGATGGAGCAGCCTGGTAGCTCGTCGGGCTCATAACCCGAAGGTCGTCGGTTCAAA
TCCGGCTCCCGCAACCA
>URS0000060C7D_1560201 Erwinia iniecta tRNA-Met
CGCGGGATGGAGCAGCCTGGTAGCTCGTCGGGCTCATAACCCGAAGGTCGTCGGTTCAAA
TCCGGCTCCCGCAACCA
>URS0000060C7D_1561024 Erwinia sp. B116 tRNA-Met
CGCGGGATGGAGCAGCCTGGTAGCTCGTCGGGCTCATAACCCGAAGGTCGTCGGTTCAAA
TCCGGCTCCCGCAACCA
>URS0000060C7D_1615494 Mixta intestinalis tRNA-Met
CGCGGGATGGAGCAGCCTGGTAGCTCGTCGGGCTCATAACCCGAAGGTCGTCGGTTCAAA
TCCGGCTCCCGCAACCA
>URS0000060C7D_1619313 Erwinia gerundensis tRNA-Met
CGCGGGATGGAGCAGCCTGGTAGCTCGTCGGGCTCATAACCCGAAGGTCGTCGGTTCAAA
TCCGGCTCCCGCAACCA
>URS0000060C7D_1628855 bacteria symbiont BFo1 of Frankliniella occidentalis tRNA-Met
CGCGGGATGGAGCAGCCTGGTAGCTCGTCGGGCTCATAACCCGAAGGTCGTCGGTTCAAA
TCCGGCTCCCGCAACCA
>URS0000060C7D_1736225 Erwinia sp. Leaf53 tRNA-Met
CGCGGGATGGAGCAGCCTGGTAGCTCGTCGGGCTCATAACCCGAAGGTCGTCGGTTCAAA
TCCGGCTCCCGCAACCA
>URS0000060C7D_1758190 Pantoea sp. PSNIH3 tRNA-Met
CGCGGGATGGAGCAGCCTGGTAGCTCGTCGGGCTCATAACCCGAAGGTCGTCGGTTCAAA
TCCGGCTCCCGCAACCA
>URS0000060C7D_1758191 Pantoea sp. PSNIH4 tRNA-Met
CGCGGGATGGAGCAGCCTGGTAGCTCGTCGGGCTCATAACCCGAAGGTCGTCGGTTCAAA
TCCGGCTCCCGCAACCA
>URS0000060C7D_1758192 Pantoea sp. PSNIH5 tRNA-Met
CGCGGGATGGAGCAGCCTGGTAGCTCGTCGGGCTCATAACCCGAAGGTCGTCGGTTCAAA
TCCGGCTCCCGCAACCA
>URS0000060C7D_182337 Erwinia billingiae transfer RNA-Met
CGCGGGATGGAGCAGCCTGGTAGCTCGTCGGGCTCATAACCCGAAGGTCGTCGGTTCAAA
TCCGGCTCCCGCAACCA
>URS0000060C7D_1869313 Pantoea sp. RIT388 tRNA-Met
CGCGGGATGGAGCAGCCTGGTAGCTCGTCGGGCTCATAACCCGAAGGTCGTCGGTTCAAA
TCCGGCTCCCGCAACCA
>URS0000060C7D_1891675 Pantoea alhagi tRNA-Met
CGCGGGATGGAGCAGCCTGGTAGCTCGTCGGGCTCATAACCCGAAGGTCGTCGGTTCAAA
TCCGGCTCCCGCAACCA
>URS0000060C7D_1928656 Erwinia sp. OLMDLW33 tRNA-Met
CGCGGGATGGAGCAGCCTGGTAGCTCGTCGGGCTCATAACCCGAAGGTCGTCGGTTCAAA
TCCGGCTCCCGCAACCA
>URS0000060C7D_1964541 Pantoea latae tRNA-Met
CGCGGGATGGAGCAGCCTGGTAGCTCGTCGGGCTCATAACCCGAAGGTCGTCGGTTCAAA
TCCGGCTCCCGCAACCA
>URS0000060C7D_1975707 Pantoea sp. FDAARGOS_194 tRNA-Met
CGCGGGATGGAGCAGCCTGGTAGCTCGTCGGGCTCATAACCCGAAGGTCGTCGGTTCAAA
TCCGGCTCCCGCAACCA
>URS0000060C7D_2022746 Erwinia sp. 198 tRNA-Met
CGCGGGATGGAGCAGCCTGGTAGCTCGTCGGGCTCATAACCCGAAGGTCGTCGGTTCAAA
TCCGGCTCCCGCAACCA
>URS0000060C7D_2080494 Pantoea sp. PSNIH6 tRNA-Met
CGCGGGATGGAGCAGCCTGGTAGCTCGTCGGGCTCATAACCCGAAGGTCGTCGGTTCAAA
TCCGGCTCCCGCAACCA
>URS0000060C7D_215689 Erwinia sp. Ejp617 tRNA-fMet (CAT) (tRNA-fMet-CAT-2 1 to 3)
CGCGGGATGGAGCAGCCTGGTAGCTCGTCGGGCTCATAACCCGAAGGTCGTCGGTTCAAA
TCCGGCTCCCGCAACCA
>URS0000060C7D_2364647 Erwiniaceae bacterium IIIF1SW-P2 tRNA-Met
CGCGGGATGGAGCAGCCTGGTAGCTCGTCGGGCTCATAACCCGAAGGTCGTCGGTTCAAA
TCCGGCTCCCGCAACCA
>URS0000060C7D_2497684 Pantoea sp. YU22 tRNA-Met
CGCGGGATGGAGCAGCCTGGTAGCTCGTCGGGCTCATAACCCGAAGGTCGTCGGTTCAAA
TCCGGCTCCCGCAACCA
>URS0000060C7D_2547962 Erwinia sp. QL-Z3 tRNA-Met
CGCGGGATGGAGCAGCCTGGTAGCTCGTCGGGCTCATAACCCGAAGGTCGTCGGTTCAAA
TCCGGCTCCCGCAACCA
>URS0000060C7D_2562439 Mixta sp. BIT-26 tRNA-Met
CGCGGGATGGAGCAGCCTGGTAGCTCGTCGGGCTCATAACCCGAAGGTCGTCGGTTCAAA
TCCGGCTCCCGCAACCA
>URS0000060C7D_2587025 Pantoea sp. AlfR4 tRNA-Met
CGCGGGATGGAGCAGCCTGGTAGCTCGTCGGGCTCATAACCCGAAGGTCGTCGGTTCAAA
TCCGGCTCCCGCAACCA
>URS0000060C7D_2587026 Pantoea sp. AlfR5 tRNA-Met
CGCGGGATGGAGCAGCCTGGTAGCTCGTCGGGCTCATAACCCGAAGGTCGTCGGTTCAAA
TCCGGCTCCCGCAACCA
>URS0000060C7D_2675300 Erwinia sp. J316 tRNA-Met
CGCGGGATGGAGCAGCCTGGTAGCTCGTCGGGCTCATAACCCGAAGGTCGTCGGTTCAAA
TCCGGCTCCCGCAACCA
>URS0000060C7D_2675378 Erwinia sp. E602 tRNA-Met
CGCGGGATGGAGCAGCCTGGTAGCTCGTCGGGCTCATAACCCGAAGGTCGTCGGTTCAAA
TCCGGCTCCCGCAACCA
>URS0000060C7D_2681984 Erwinia sp. J780 tRNA-Met
CGCGGGATGGAGCAGCCTGGTAGCTCGTCGGGCTCATAACCCGAAGGTCGTCGGTTCAAA
TCCGGCTCCCGCAACCA
>URS0000060C7D_2733394 Erwinia sp. JH02 tRNA-Met
CGCGGGATGGAGCAGCCTGGTAGCTCGTCGGGCTCATAACCCGAAGGTCGTCGGTTCAAA
TCCGGCTCCCGCAACCA
>URS0000060C7D_2740817 Erwiniaceae bacterium PD-1 tRNA-Met
CGCGGGATGGAGCAGCCTGGTAGCTCGTCGGGCTCATAACCCGAAGGTCGTCGGTTCAAA
TCCGGCTCCCGCAACCA
>URS0000060C7D_2872648 Mixta sp. X22927 tRNA-Met
CGCGGGATGGAGCAGCCTGGTAGCTCGTCGGGCTCATAACCCGAAGGTCGTCGGTTCAAA
TCCGGCTCCCGCAACCA
>URS0000060C7D_2978220 Winslowiella arboricola tRNA-Met
CGCGGGATGGAGCAGCCTGGTAGCTCGTCGGGCTCATAACCCGAAGGTCGTCGGTTCAAA
TCCGGCTCCCGCAACCA
>URS0000060C7D_338565 Erwinia tasmaniensis transfer RNA-Met
CGCGGGATGGAGCAGCCTGGTAGCTCGTCGGGCTCATAACCCGAAGGTCGTCGGTTCAAA
TCCGGCTCCCGCAACCA
>URS0000060C7D_465817 Erwinia tasmaniensis Et1/99 tRNA-fMet (CAT) (tRNA-fMet-CAT-2 1 to 3)
CGCGGGATGGAGCAGCCTGGTAGCTCGTCGGGCTCATAACCCGAAGGTCGTCGGTTCAAA
TCCGGCTCCCGCAACCA
>URS0000060C7D_472695 Pantoea septica (terrestrial metagenome) tRNA-Met
CGCGGGATGGAGCAGCCTGGTAGCTCGTCGGGCTCATAACCCGAAGGTCGTCGGTTCAAA
TCCGGCTCCCGCAACCA
>URS0000060C7D_549 Pantoea agglomerans tRNA-Met
CGCGGGATGGAGCAGCCTGGTAGCTCGTCGGGCTCATAACCCGAAGGTCGTCGGTTCAAA
TCCGGCTCCCGCAACCA
>URS0000060C7D_552 Erwinia amylovora tRNA-Met
CGCGGGATGGAGCAGCCTGGTAGCTCGTCGGGCTCATAACCCGAAGGTCGTCGGTTCAAA
TCCGGCTCCCGCAACCA
>URS0000060C7D_55211 Erwinia persicina (Phytophthora infestans metagenome) tRNA-Met
CGCGGGATGGAGCAGCCTGGTAGCTCGTCGGGCTCATAACCCGAAGGTCGTCGGTTCAAA
TCCGGCTCCCGCAACCA
>URS0000060C7D_55212 Erwinia rhapontici tRNA-Met
CGCGGGATGGAGCAGCCTGGTAGCTCGTCGGGCTCATAACCCGAAGGTCGTCGGTTCAAA
TCCGGCTCCCGCAACCA
>URS0000060C7D_634499 Erwinia pyrifoliae Ep1/96 tRNA-fMet (CAT) (tRNA-fMet-CAT-2 1 to 3)
CGCGGGATGGAGCAGCCTGGTAGCTCGTCGGGCTCATAACCCGAAGGTCGTCGGTTCAAA
TCCGGCTCCCGCAACCA
>URS0000060C7D_634500 Erwinia billingiae Eb661 tRNA-fMet (CAT) (tRNA-fMet-CAT-2-1)
CGCGGGATGGAGCAGCCTGGTAGCTCGTCGGGCTCATAACCCGAAGGTCGTCGGTTCAAA
TCCGGCTCCCGCAACCA
>URS0000060C7D_644651 Erwinia pyrifoliae DSM 12163 tRNA-fMet (CAT) (tRNA-fMet-CAT-1 1 to 3)
CGCGGGATGGAGCAGCCTGGTAGCTCGTCGGGCTCATAACCCGAAGGTCGTCGGTTCAAA
TCCGGCTCCCGCAACCA
>URS0000060C7D_65700 Erwinia tracheiphila tRNA-Met
CGCGGGATGGAGCAGCCTGGTAGCTCGTCGGGCTCATAACCCGAAGGTCGTCGGTTCAAA
TCCGGCTCCCGCAACCA
>URS0000060C7D_665029 Erwinia amylovora CFBP1430 tRNA-fMet (CAT) (tRNA-fMet-CAT-2 1 to 3)
CGCGGGATGGAGCAGCCTGGTAGCTCGTCGGGCTCATAACCCGAAGGTCGTCGGTTCAAA
TCCGGCTCCCGCAACCA
>URS0000060C7D_665913 Mixta calida tRNA-Met
CGCGGGATGGAGCAGCCTGGTAGCTCGTCGGGCTCATAACCCGAAGGTCGTCGGTTCAAA
TCCGGCTCCCGCAACCA
>URS0000060C7D_665914 Mixta gaviniae tRNA-Met
CGCGGGATGGAGCAGCCTGGTAGCTCGTCGGGCTCATAACCCGAAGGTCGTCGGTTCAAA
TCCGGCTCCCGCAACCA
>URS0000060C7D_68334 Erwinia aphidicola tRNA-Met
CGCGGGATGGAGCAGCCTGGTAGCTCGTCGGGCTCATAACCCGAAGGTCGTCGGTTCAAA
TCCGGCTCCCGCAACCA
>URS0000060C7D_69222 Erwinia mallotivora tRNA-Met
CGCGGGATGGAGCAGCCTGGTAGCTCGTCGGGCTCATAACCCGAAGGTCGTCGGTTCAAA
TCCGGCTCCCGCAACCA
>URS0000060C7D_69224 Erwinia psidii tRNA-Met
CGCGGGATGGAGCAGCCTGGTAGCTCGTCGGGCTCATAACCCGAAGGTCGTCGGTTCAAA
TCCGGCTCCCGCAACCA
>URS0000060C7D_69393 Pantoea sp. (terrestrial metagenome) tRNA-Met
CGCGGGATGGAGCAGCCTGGTAGCTCGTCGGGCTCATAACCCGAAGGTCGTCGGTTCAAA
TCCGGCTCCCGCAACCA
>URS0000060C7D_716540 Erwinia amylovora ATCC 49946 tRNA-fMet (CAT) (tRNA-fMet-CAT-2 1 to 3)
CGCGGGATGGAGCAGCCTGGTAGCTCGTCGGGCTCATAACCCGAAGGTCGTCGGTTCAAA
TCCGGCTCCCGCAACCA
>URS0000060C7D_79967 Erwinia pyrifoliae transfer RNA-Met
CGCGGGATGGAGCAGCCTGGTAGCTCGTCGGGCTCATAACCCGAAGGTCGTCGGTTCAAA
TCCGGCTCCCGCAACCA
>URS0000060C7D_889211 Erwinia amylovora ATCC BAA-2158 tRNA-Met
CGCGGGATGGAGCAGCCTGGTAGCTCGTCGGGCTCATAACCCGAAGGTCGTCGGTTCAAA
TCCGGCTCCCGCAACCA
>URS0000060D9F_182337 Erwinia billingiae SSU rRNA
GAAGAGTTTGATCATGGCTCAGATTGAACGCTGGCGGCAGGCCTAACACATGCAAGTCGA
ACGGTAGCACAGAGAGCTTGCTCTCGGGTGACGAGTGGCGGACGGGTGAGTAATGTCTGG
GAAACTGCCTGATGGAGGGGGATAACTACTGGAAACGGTAGCTAATACCGCATAACGTCT
TCGGACCAAAGTGGGGGACCTTCGGGCCTCACACCATCGGATGTGCCCAGATGGGATTAG
CTAGTAGGTGGGGTAATGGCTCACCTAGGCGACGATCCCTAGCTGGTCTGAGAGGATGAC
CAGCCACACTGGAACTGAGACACGGTCCAGACTCCTACGGGAGGCAGCAGTGGGGAATAT
TGCACAATGGGCGCAAGCCTGATGCAGCCATGCCGCGTGTATGAAGAAGGCCTTCGGGTT
GTAAAGTACTTTCAGCGGGGAGGAAGGCGATAAGGTTAATAACCTTGTCGATTGACGTTA
CCCGCAGAAGAAGCACCGGCTAACTCCGTGCCAGCAGCCGCGGTAATACGGAGGGTGCAA
GCGTTAATCGGAATTACTGGGCGTAAAGCGCACGCAGGCGGTCTGTCAAGTCAGATGTGA
AATCCCCGGGCTTAACCTGGGAACTGCATTTGAAACTGGCAGGCTAGAGTCTTGTAGAGG
GGGGTGGAATTCCAGGTGTAGCGGTGAAATGCGTAGAGATCTGGAGGAATACCGGTGGCG
AAGGCGGCCCCCTGGACAAAGACTGACGCTCAGGTGCGAAAGCGTGGGGAGCAAACAGGA
TTAGATACCCTGGTAGTCCACGCCGTAAACGATGTCGACTTGGAGGTTGTGCCCTTGAGG
CGTGGCTTCCGGAGCTAACGCGTTAAGTCGACCGCCTGGGGAGTACGGCCGCAAGGTTAA
AACTCAAATGAATTGACGGGGGCCCGCACAAGCGGTGGAGCATGTGGTTTAATTCGATGC
AACGCGAAGAACCTTACCTGGCCTTGACATCCACGGAATTCGGCAGAGATGCCTTAGTGC
CTTCGGGAACCGTGAGACAGGTGCTGCATGGCTGTCGTCAGCTCGTGTTGTGAAATGTTG
GGTTAAGTCCCGCAACGAGCGCAACCCTTATCCTTTGTTGCCAGCGAGTAATGTCGGGAA
CTCAAAGGAGACTGCCGGTGACAAACCGGAGGAAGGTGGGGATGACGTCAAGTCATCATG
GCCCTTACGGCCAGGGCTACACACGTGCTACAATGGCGCATACAAAGAGAAGCGAACTCG
CGAGAGCAAGCGGACCTCACAAAGTGCGTCGTAGTCCGGATCGGAGTCTGCAACTCGACT
CCGTGAAGTCGGAATCGCTAGTAATCGTAGATCAGAATGCTACGGTGAATACGTTCCCGG
GCCTTGTACACACCGCCCGTCACACCATGGGAGTGGGTTGCAAAAGAAGTAGGTAGCTTA
ACCTTCGGGAGGGCGCTTACCACTTTGTGATTCATGACTGGGGTGAAGTCGTAACAAGGT
AACCGTAGGGGAACCTGCGGTTGGATCACCTCCTT
>URS0000060F91_644651 Erwinia pyrifoliae DSM 12163 bacterial SSU rRNA
GTTTGATCATGGCTCAGATTGAACGCTGGCGGCAGGCCTAACACATGCAAGTCGAACGGT
AGCACAGAGAGCTTGCTCTCGGGTGACGAGTGGCGGACGGGTGAGTAATGTCTGGGAAAC
TGCCCGATGGAGGGGGATAACTACTGGAAACGGTAGCTAATACCGCATAACGTCTACGGA
CCAAAGTGGGGGACCTTCGGGCCTCACACCATCGGATGTGCCCAGATGGGATTAGCTGGT
AGGTGGGGTAACGGCTCACCTAGGCGACGATCCCTAGCTGGTCTGAGAGGATGACCAGCC
ACACTGGAACTGAGACACGGTCCAGACTCCTACGGGAGGCAGCAGTGGGGAATATTGCAC
AATGGGCGCAAGCCTGATGCAGCCATGCCGCGTGTATGAAGAAGGCCTTCGGGTTGTAAA
GTACTTTCAGCGGGGAGGAAGGGGGAAAGGTTAATAACCTTTTTCATTGACGTTACCCGC
AGAAGAAGCACCGGCTAACTCCGTGCCAGCAGCCGCGGTAATACGGAGGGTGCAAGCGTT
AATCGGAATTACTGGGCGTAAAGCGCACGCAGGCGGTCTGTCAAGTCGGATGTGAAATCC
CCGGGCTTAACCTGGGAACTGCATTCGAAACTGGCAGGCTAGAGTCTCGTAGAGGGGGGT
AGAATTCCAGGTGTAGCGGTGAAATGCGTAGAGATCTGGAGGAATACCGGTGGCGAAGGC
GGCCCCCTGGACGAAGACTGACGCTCAGGTGCGAAAGCGTGGGGAGCAAACAGGATTAGA
TACCCTGGTAGTCCACGCCGTAAACGATGTCGACTTGGAGGCTGTTCCCCTGAGGAGTGG
CTTCCGGAGCTAACGCGTTAAGTCGACCGCCTGGGGAGTACGGCCGCAAGGTTAAAACTC
AAATGAATTGACGGGGGCCCGCACAAGCGGTGGAGCATGTGGTTTAATTCGATGCAACGC
GAAGAACCTTACCTGGCCTTGACATCCACGGAATTNTGCAGAGATGCGGAAGTGCCTTCG
GGAACCGTGAGACAGGTGCTGCATGGCTGTCGTCAGCTCGTGTTGTGAAATGTTGGGTTA
AGTCCCGCAACGAGCGCAACCCTTATCCTTTGTTGCCAGCGATTCGGTCGGGAACTCAAA
GGAGACTGCCGGTGATAAACCGGAGGAAGGTGGGGATGACGTCAAGTCATCATGGCCCTT
ACGGCCAGGGCTACACACGTGCTACAATGGCGCATACAAAGAGAAGCGACCTCGCGAGAG
CAAGCGGACCTCATAAAGTGCGTCGTAGTCCGGATCGGAGTCTGCAACTCGACTCCGTGA
AGTCGGAATCGCTAGTAATCGTAGATCAGAATGCTACGGTGAATACGTTCCCGGGCCTTG
TACACACCGCCCGTCACACCATGGGAGTGGGTTGCAAAAGAAGTAGGTAGCTTAACCTTC
GGGAGGGCGCTTACCACTTTGTGATTCATGACTGGGGTGAAGTCGTAACAAGGTAACCGT
AGGGGAACCTGCGGTTGGATCACCTCCT
>URS00000617A2_1241835 Buchnera aphidicola (Aphis nerii) tRNA-Asp
GGTGCGGTAGTTCAGTCGGTTAGAATACTGGCCTGTCACGCCGGGGGTCGCGGGTTCGAG
TCCCGTCCGCACCG
>URS00000617F2_9 Buchnera aphidicola bacterial SSU rRNA
AGAGTTTGATCATGGCTCAGATTGAACGCTGGCGGCAAGCCTAACACATGCAAGTCGAGC
GGCATCGAAAAAAAACTTTTGTTTTTTTGTCGGCGAGCGGCAAACGGGTGAGTAATATCT
GGGGATCTGCCCAAAAGAGGGGGATAACTACTAGAAATGGTGGCTAATACCGCATAATGT
TGTAAAACTAAAGTGGGGGACCTTATAGGCCTCATGCTTTTGGATGAACCCAGACGAGAT
TAGCTTGTTGGTAGAGTAATAGCCTACCAAGGCTGCGATCTCTAGCTGGTCTGAGAGGAT
AACCAGCCACACTGGAACTGAGACACGGTCCAGACTCCTACGGGAGGCAGCAGTGGGGAA
TATTGCACAATGGGCGAAAGCCTGATGCAGCTATGCCGCGTGTATGAAGAAGGCCTTAGG
GTTGTAAAGTACTTTCAGCAAGGAGGAAAAAAATAAAACTAATAATTTTATTTCTTGACG
TTACTTGCAGAAGAAGCACCGGCTAACTCCGTGCCAGCAGCCGCGGTAATACGGAGGGTG
CAAGCGTTAATCAGAATCACTGGGCGTAAAGAGCTCGTAGGTGGTTTTTTAAGTCAGATG
TGAAATCCCTAAGCTTAACTTAGGAACTGCATTTGAAACTGAAAAACTAGAGTCTCGGAG
AGGGAGGTAGAATTCTAGGTGTAGCGGTGAAATGCGTAGATATCTGGAGGAATACCTGTG
GCGAAAGCGGCCTCCTAAACGAATACTGACACTGAGGAGCGAAAGCGTGGGGAGCAAACA
GGATTAGGTACCCTGGTAGTCCATGCCGTAAACGATGTCGACTTGGAGGTTGTTTCCAAG
AGAAGTGACTTCCGAAGCTAACGCATTAAGTCGACCGCCTGGGGAGTACGGCCGCAAGGC
TAAAACTCAAATGAATTGACGGGGGCCGCACAAGCGGTGGAGCATGTGGTTTAATTCGAT
GCAACGCGAAAAACCTTACCTGGTCTTGACATCCACAGAATCTTTTAGAAATAAGAGAGT
GCCTTCGGGAACTGTGAGACAGGTGCTGCATGGCTGTCGTCAGCTCGTGTTGTGAAATGT
TGGGTTAAGTCCCGCAACGAGCGCAACCCTTATCCCCTGTTGCCAGCGGTTCGGCCGGGA
ACTCAGAGGAGACTGCCGGTTATAAACCGGAGGAAGGTGGGGACGACGTCAAGTCATCAT
GGCCCTTACGACCAGGGCTACACACGTGCTACAATGGTTTATACAAAGAGAAGCAAATCT
GTAAAGACAAGCAAACCTCATAAAGTAGATCGTAGTCCGGACTGGAGTCTGCAACTCGAC
TCCACGAAGTCGGAATCGCTAGTAATCGTGGATCAGAATGCCACGGTGAATACGTTCCCG
GGCCTTGTACACACTGGCGGTCACACCATGGGAGTGGGTTGCAAAAGAAGCAGGTATCCT
AACCTTGAAAAAGGAAGGCGCCTACCACTTTGTGATTCATGACTGGGGTGAAGTCGTAAC
AAGGTA
>URS000006182A_1628855 bacteria symbiont BFo1 of Frankliniella occidentalis tRNA
GCCGTGGTGGTGGAATTGGTAGACACGCTACCTTGAGGTGGTAGTGCCCGCATGGGCTTA
CGGGTTCAAGTCCCGTCCTCGGTA
>URS000006182A_1736225 Erwinia sp. Leaf53 tRNA
GCCGTGGTGGTGGAATTGGTAGACACGCTACCTTGAGGTGGTAGTGCCCGCATGGGCTTA
CGGGTTCAAGTCCCGTCCTCGGTA
>URS000006182A_182337 Erwinia billingiae tRNA
GCCGTGGTGGTGGAATTGGTAGACACGCTACCTTGAGGTGGTAGTGCCCGCATGGGCTTA
CGGGTTCAAGTCCCGTCCTCGGTA
>URS000006182A_2485126 Erwinia sp. JUb26 tRNA-Leu
GCCGTGGTGGTGGAATTGGTAGACACGCTACCTTGAGGTGGTAGTGCCCGCATGGGCTTA
CGGGTTCAAGTCCCGTCCTCGGTA
>URS000006182A_338565 Erwinia tasmaniensis tRNA
GCCGTGGTGGTGGAATTGGTAGACACGCTACCTTGAGGTGGTAGTGCCCGCATGGGCTTA
CGGGTTCAAGTCCCGTCCTCGGTA
>URS000006182A_55212 Erwinia rhapontici tRNA-Leu
GCCGTGGTGGTGGAATTGGTAGACACGCTACCTTGAGGTGGTAGTGCCCGCATGGGCTTA
CGGGTTCAAGTCCCGTCCTCGGTA
>URS000006182A_65700 Erwinia tracheiphila tRNA
GCCGTGGTGGTGGAATTGGTAGACACGCTACCTTGAGGTGGTAGTGCCCGCATGGGCTTA
CGGGTTCAAGTCCCGTCCTCGGTA
>URS000006182A_68334 Erwinia aphidicola tRNA-Leu
GCCGTGGTGGTGGAATTGGTAGACACGCTACCTTGAGGTGGTAGTGCCCGCATGGGCTTA
CGGGTTCAAGTCCCGTCCTCGGTA
>URS000006182A_69222 Erwinia mallotivora tRNA
GCCGTGGTGGTGGAATTGGTAGACACGCTACCTTGAGGTGGTAGTGCCCGCATGGGCTTA
CGGGTTCAAGTCCCGTCCTCGGTA
>URS000006182A_716540 Erwinia amylovora ATCC 49946 transfer RNA-Leu
GCCGTGGTGGTGGAATTGGTAGACACGCTACCTTGAGGTGGTAGTGCCCGCATGGGCTTA
CGGGTTCAAGTCCCGTCCTCGGTA
>URS0000061D17_218084 uncultured Pantoea sp. bacterial SSU rRNA
GTTAATCGGAATTACTGGGCGTAAAGCGCACGCAGGCGGTCTGTTAAGTCAGATGTGAAA
TCCCCGGGCTTAACCTGGGAACTGCATTTGAAACTGGCAGGCTTGAGTCTCGTAGAGGGG
GGTAGAATTCCAGGTGTAGCGGTGAAATGCGTAGAGATCTGGAGGAATACCGGTGGCGAA
GGCGGCCCCCTGGACGAAGACTGACGCTCAGGTGCGAAAGCGTGGGGAGCAAACAGGATT
AGATACCCTGGTAGTCCACGCCGTAAACGATGTCGACTTGGAGGTTGTTCCCTTGAGGAG
TGGCTTCCGGAGCTAACGCGTTAAGTCGACCGCCTGGGGAGTACGGCCGCAAGGTTAAAA
CTCAAAGGAA
>URS00000620A3_2665162 Erwinia sp. CPCC 100877 tRNA-Leu
GCGGGTGTGGCGGAATTGGCAGACGCACTAGATTTAGGATCTAGCGCCTTACGGCGTGGG
GGTTCAAGTCCCTTCACCCGCA
>URS0000062A7E_470934 Pantoea vagans 5S ribosomal RNA
TCTGGTGACTATAGCAAGGAGGTCACACCTGTTCCCATGCCGAACACAGAAGTTAAGCTC
CTTAGCGTCGATGGTAGTCGAACTTACGTTCCGCTAGAGTAGAACGTTGCCAGGC
>URS0000062BC1_670399 Pantoea sp. B1684 bacterial SSU rRNA
TAACACATAGCAACTCGGACGGTAGCACAGAGGAGCTTGCTCCTCGGGTGACGAGTGGCG
GACGGGTGAGTAATGTCTGGGGATCTGCCCGATAGAGGGGGATAACCACTGGAAACGGTG
GCTAATACCGCATAACGTCGCAAGACCAAAGAGGGGGACCTTCGGGCCTCTCACTATCGG
ATGAACCCAGATGGGATTAGCTAGTAGGCGGGGTAACGGCCCACCTAGGCGACGATCCCT
AGCTGGTCTGAGAGGATGACCAGCCACACTGGAACTGAGACACGGTCCAGACTTATACGG
GAGGCAGCAGTGGGGAATATTGCACAATGGGCGCAAGCCTGATGCAGCCATGCCGCGTGT
ATGAAGAAGGCCTTCGGGTTGTAAAGTACTTTCAGCGGGGAGGAAGGCAGTGAGGTTAAT
AACCTTACTGATTGACGTTACCCGCAGAAGAAGCACCGGCTAACTCCGTGCCAGCAGCCG
CGGTAATACGGAGGGTGCAAGCGTTAATCGGAATTACTGGGCGTAAAGCGCACGCAGGCG
GTCTGTTAAGTCAGATGTGAAATCCCCGGGCTTAACCTGGGAACTGCATTTGAAACTGGC
AGGCTTGAGTCTCGTAGAGGGGGGTAGAATTCCAGGTGTAGCGGTGAAATGCGTAGAGAT
CTGGAGGAATACCGGTGGCGAAGGCGGCCCCCTGGACGAAGACTGACGCTCAGGTGCGAA
AGCGTGGGGAGCAAACAGGATTAGATACCCTGGTAGTCCACGCCGTAAACGATGTCGACT
TGGAGGTTGTTCCCTTGAGGAGTGGCTTCCGGAGCTAACGCGTTAAGTCGACCGCCTGGG
GAGTACGGCCGCAAGGTTAAAACTCAAATGAATTGACGGGGGCCCGCACAAGCGGTGGAG
CATGTGGTTTAATTCGATGCAACGCGAAGAACCTTACCTACTCTTGACATCCACGGAATT
CGGCAGAGATGCCTTAGTGCCTTCGGGAACCGTGAGACAGGTGCTGCATGGCTGTCGTCA
GCTCGTGTTGTGAAATGTTGGGTTAAGTCCCGCAACGAGCGCAACCCTTATCCTTTGTTG
CCAGCGATTCGGTCGGGAACTCAAAGGAGACTGCCGGTGATAAACCGGAGGAAGGTGGGG
ATGACGTCAAGTCATCATGGCCCTTACGAGTAGGGCTACACACGTGCTACAATGGCGCAT
ACAAAGAGAAGCGACCTCGCGAGAGCAAGCGGACCTCATAAAGTGCGTCGTAGTCCGGAT
CGGAGTCTGCAACTCGACTCCGTGAAGTCGGAATCGCTAGTAATCGTGGATCAGAATGCC
ACGGTGAATACGTTCCCGGGCCTTGTACACACCGCCCGTCACACCATGGGAGTGGGTTGC
AAAAGAAGTAGGTAGCTTAACTCCGGGAGGGCAGCTTACC
>URS0000063068_549 Pantoea agglomerans bacterial SSU rRNA
GGGCGTAAGCGCACGCAGGCGGTCTGTCAAGTCGGATGTGAAATCCCCGGGCTCAACCTG
GGAACTGCATTCGAAACTGGCAGGCTAGAGTCTTGTAGAGGGGGGTAGAATTCCAGGTGT
AGCGGTGAAATGCGTAGAGATCTGGAGGAATACCGGTGGCGAAGGCGGCCCCCTGGACAA
AGACTGACGCTCAGGTGCGAAAGCGTGGGGAGCAAACAGGATTAGATACCCTGGTAGTCC
ACGCCGTAAACGATGTCGACTTGGAGGTTGTGCCCTTGAGGCGTGGCTTCCGGAGCTAAC
GCGTTAAGTCGACCGCCTGGGGAGTACGGCCGCAAGGTTAAAACTCAAATGAATTGACGG
GGGCCCGCACAAGCGGTGGAGCATGTGGTTTAATTCGATGCAACGCGAAGAACCTTACCT
ACTCTTGACATCCAGAGAACTTTCCAGAGATGGATTGGTGCCTTCGGGAACTCTGAGACA
GGTGCTGCATGGCTGTCGTCAGCTCGTGTTGTGAAATGTTGGGTTAAGTCCCGCAACGAG
CGCAACCCTTATCCTTTGTTGCCAGCGGTCCGGCCGGGAACTCAAAGGAGACTGCCAGTG
ATAAACTGGAGGAAGGTGGGGATGACGTCAAGTCATCATGGCCCTTACGAGTAGGGCTAC
ACACGTGCTACAATGGCGCATACAAAGAGAAGCGAACTCGCGAGAGCAAGCGGACCTCAT
AAAGTGCGTCGTAGTCCGGATTGGAGTCTGCAACTCGACTCCATGAAGTCGGAATCGCTA
GTAATCGTAGATCAGAATGCTA
>URS00000638CE_1560201 Erwinia iniecta tRNA-Thr
GTTGGTAGAGCGCACCCTTGGTAAGGGTGAGGTCCCCAGTTCGACTCTGGGTATCAGCAC
CA
>URS0000063C73_553 Pantoea ananatis 16S ribosomal RNA
AGTGAACGCTGGCGGCAGCCCTAACACATGCAAGTCGGGCGGTAGCACAGAGAGCTTCCT
CTCGGGTGACGAGTGGCGGACGGGTGAGTAATGTCTGGGGATCTGCCCGATAGAGGGGGA
TAACCACTGGAAACGGTGGCTAATACCGCATAACGTCGCAAGACCAAAGAGGGGGACCTT
CGGGCCTCTCACTATCGGATGAACCCAGATGGGATTAGCTAGTAGGCGGGGTAACGGCCC
ACCTAGGCGACGATCCCTAGCTGGTCTGAGAGGATGACCAGCCACACTGGAACTGAGACA
CGGTCCAGACTCCTACGGGAGGCAGCAGTGGGGAATATTGCACAATGGGCGCAAGCCTGA
TGCAGCCATGCCGCGTGTATGAAGAAGGCCTTCGGGTTGTAAAGTACTTTCAGCGGGGAG
GAAGGCGATRTGGTTAATAACCKYGTCGATTGACGTTACCCGCAGAAGAAGCACCGGCTA
ACTCCGTGCCAGCAGCCGCGGTAATACGGAGGGTGCAAGCGTTAATCGGAATTACTGGGC
GTAAAGCGCACGCAGGCGGTCTGTTAAGTCAGATGTGAAATCCCCGGGCTTAACCTGGGA
ACTGCATTTGAAACTGGCAGGCTTGAGTCTCGTAGAGGGGGGTAGAATTCCAGGTGTAGC
GGTGAAATGCGTAGAGATCTGGAGGAATACCGGTGGCGAAGGCGGCCCCCTGGACGAAGA
CTGACGCTCAGGTGCGAAAGCGTGGGGAGCAAACAGGATTAGATACCCTGGTAGTCCACG
CCGTAAACGATGTCGACTTGGAGGTTGTTCCCTTGAGGAGTGGCTTCCGGAGCTAACGCG
TTAAGTCGACCGCCTGGGGAGTACGGCCGCAAGGTTAAAACTCAAATGAATTGACGGGGG
CCCGCACAAGCGGTGGAGCATGTGGTTTAATTCGATGCAACGCGAAGAACCTTACCTACT
CTTGACATCCAGAGAACTTGGCAGAGATGCTTTGGTGCCTTCGGGAGCCCTGAGACAGGT
GCTGCATGGCTGTCGTCAGCTCGTGTTGTGAAATGTTGGGTTAAGTCCCGCAACGAGCGC
AACCCTTATCCTTTGTTGCCAGCGATTCGGTCGGGAACTCAAAGGAGACTGCCGGTGATA
AACCGGAGGAAGGTGGGGATGACGTCAAGTCATCATGGCCCTTACGAGTAGGGCTACACA
CGTGCTACAATGGCGCATACAAAGAGAAGCGACCTCGCGAGAGCAAGCGGACCTCATAAA
GTGCGTCGTAGTCCGGATCGGAGTCTGCAACTCGACTCCGTGAAGTCGGAATCGCTAGTA
ATCGTGGATCAGAATGCCACGGTGAATACGTTCCCGGGCCTTGTACACACCGCCCGTCAC
ACCATGGGAGTGGGTTGCAAAAGAAGTAGGTAGCTTAACCTTCGGGAGGGCGCTTACCAC
TTTGTGATTCATGACTGGGGTGAAGTCGTAACAAGGTAACCGCAGGGGAACCTGC
>URS0000063DE4_59814 Pantoea dispersa bacterial SSU rRNA
TCGAACGGCAGCACAGAAGAGCTTGCTCTTTGGGTGGCGAGTGGCGGACGGGTGAGTAAT
GTCTGGGAAACTGCCCGATGGAGGGGGATAACTACTGGAAACGGTAGCTAATACCGCATA
ACGTCGCAAGACCAAAGTGGGGGACCTTCGGGCCTCACACCATCGGATGTGCCCAGATGG
GATTAGCTAGTAGGTGGGGTAATGGCTCACCTAGGCGACGATCCCTAGCTGGTCTGAGAG
GATGACCAGCCACACTGGAACTGAGACACGGTCCAGACTCCTACGGGAGGCAGCAGTGGG
GAATATTGCACAATGGGCGCAAGCCTGATGCAGCCATGCCGCGTGTATGAAGAAGGCCTT
CGGGTTGTAAAGTACTTTCAGCGGGGAGGAAGGCGGTGAGGTTAATAACCTTGCCGATTG
ACGTTACCCGCAGAAGAAGCACCGGCTAACTCCGTGCCAGCAGCCGCGGTAATACGGAGG
GTGCAAGCGTTAATCGGAATTACTGGGCGTAAAGCGCACGCAGGCGGTCTGTTAAGTCAG
ATGTGAAATCCCCGGGCTTAACCTGGGAACTGCATTTGAAACTGGCAGGCTTGAGTCTCG
TAGAGGGGGGTAGAATTCCAGGTGTAGCGGTGAAATGCGTAGAGATCTGGAGGAATACCG
GTGGCGAAGGCGGNCCCCTGGAC
>URS0000063E8E_79967 Erwinia pyrifoliae SSU rRNA
AGAGTTTGATCATGGCTCAGATTGAACGCTGGCGGCAGGCCTAACACATGCAAGTCGAAC
GGTAGCACAGAGAGCTTGCTCTCGGGTGACGAGTGGCGGACGGGTGAGTAATGTCTGGGA
AACTGCCCGATGGAGGGGGATAACTACTGGAAACGGTAGCTAATACCGCATAACGTCTAC
GGACCAAAGTGGGGGACCTTCGGGCCTCACACCATCGGATGTGCCCAGATGGGATTAGCT
GGTAGGTGGGGTAACGGCTCACCTAGGCGACGATCCCTAGCTGGTCTGAGAGGATGACCA
GCCACACTGGAACTGAGACACGGTCCAGACTCCTACGGGAGGCAGCAGTGGGGAATATTG
CACAATGGGCGCAAGCCTGATGCAGCCATGCCGCGTGTATGAAGAAGGCCTTCGGGTTGT
AAAGTACTTTCAGCGGGGAGGAAGGGGGAAAGGTTAATAACCTTTTTCATTGACGTTACC
CGCAGAAGAAGCACCGGCTAACTCCGTGCCAGCAGCCGCGGTAATACGGAGGGTGCAAGC
[truncated: 23,958,953 more chars]
