# Supplementary material for: ASVmaker: A New Tool to Improve Taxonomic Identifications for Amplicon Sequencing Data
Source: Plants (Basel). 2023 Oct 25;12(21):3678. doi: 10.3390/plants12213678 (PMC10647208; doi:10.3390/plants12213678)
Supplement: Supplementary file 1 [file plants-12-03678-s001.zip › ASVmaker_paper_archive/16s/mergeDB.sh]

GENUS=$1


#=================================
#  1         MERGE
#=================================
python3 -m asvmaker \
    -inf database/all/${GENUS}_info_merge.txt \
    merge \
    -i database/rnaCentral/${GENUS}_rnaCentral_edit.json \
    -sa1 database/rnaCentral/${GENUS}_rnaCentral_sa_ext.txt \
    -i2 database/silva/${GENUS}_silva_edit.json \
    -sa2 database/silva/${GENUS}_silva_sa_ext.txt \
    -o database/all/${GENUS}_merge.json

#=================================
#  2         EXPORT
#=================================
python3 -m asvmaker \
    -inf database/all/${GENUS}_info_exp3.txt \
    export \
    -i database/all/${GENUS}_merge.json \
    -aop database/all/${GENUS}_asv.fasta

   
