# Supplementary material for: ASVmaker: A New Tool to Improve Taxonomic Identifications for Amplicon Sequencing Data
Source: Plants (Basel). 2023 Oct 25;12(21):3678. doi: 10.3390/plants12213678 (PMC10647208; doi:10.3390/plants12213678)
Supplement: Supplementary file 1 [file plants-12-03678-s001.zip › ASVmaker_paper_archive/16s/flatten.sh]

# Script to flatten FASTA file (from mutliple lines to single one)
awk '
/^>/ {
    if (seq) {
        print seq
        seq = ""
    }
    print
}
/^[^>]/ {
    seq = seq $0
}
END {
    if (seq) {
        print seq
    }
}' $1
