# Supplementary material for: ASVmaker: A New Tool to Improve Taxonomic Identifications for Amplicon Sequencing Data
Source: Plants (Basel). 2023 Oct 25;12(21):3678. doi: 10.3390/plants12213678 (PMC10647208; doi:10.3390/plants12213678)
Supplement: Supplementary file 1 [file plants-12-03678-s001.zip › ASVmaker_paper_archive/16s/grepGENUS.sh]

# GET DATA from repository
# https://www.arb-silva.de/fileadmin/silva_databases/release_138.1/Exports/SILVA_138.1_LSUParc_tax_silva.fasta.gz
# https://www.arb-silva.de/fileadmin/silva_databases/release_138.1/Exports/SILVA_138.1_SSUParc_tax_silva.fasta.gz

# PREPARE DATA
gunzip -c SILVA_138.1_LSUParc_tax_silva.fasta.gz | ./flatten.sh > SILVA_138.1.fasta
gunzip -c SILVA_138.1_SSUParc_tax_silva.fasta.gz | ./flatten.sh >> SILVA_138.1.fasta

# EXTRACT GENUS SEQUENCES
for GENUS in `cat genus.txt`
do
grep -A 1 "$GENUS;" SILVA_138.1.fasta | perl -p -e 's/--\n//g' > origin/${GENUS}_silva_all.fasta
done
