# Supplementary material for: ASVmaker: A New Tool to Improve Taxonomic Identifications for Amplicon Sequencing Data
Source: Plants (Basel). 2023 Oct 25;12(21):3678. doi: 10.3390/plants12213678 (PMC10647208; doi:10.3390/plants12213678)
Supplement: Supplementary file 1 [file plants-12-03678-s001.zip › ASVmaker_paper_archive/16s/database/silva/Xanthomonas_silva_sa_ext.txt]

SA1	MG262372|Xanthomonas_hortorum	Y10762|Xanthomonas_cassavae	ORZK01000243|Xanthomonas_fragariae	CP013666|Xanthomonas_oryzae	AB680134|Xanthomonas_arboricola	KX518637|Xanthomonas_nasturtii	KJ817203|Xanthomonas_cucurbitae	JQ955625|Xanthomonas_dyei	MG523314|Xanthomonas_prunicola	JSBW02000043|Xanthomonas_vasicola	KF992843|Xanthomonas_maliensis	GU129691|Xanthomonas_axonopodis	Y10763|Xanthomonas_theicola	AF208315|Xanthomonas_cynarae	KX518636|Xanthomonas_floridensis	AB550836|Xanthomonas_citri	EU814440|Xanthomonas_campestris	Y10764|Xanthomonas_bromi	KF251039|Xanthomonas_pisi	AF123088|Xanthomonas_vesicatoria	JSZE01000005|Xanthomonas_cannabis	KR005845|Xanthomonas_phaseoli	CP018728|Xanthomonas_gardneri
SA2	KX702390|Xanthomonas_citri	Y10765|Xanthomonas_codiaei
SA3	KM589047|Xanthomonas_oryzae	Y10756|Xanthomonas_melonis	AB558557|Xanthomonas_theicola	X99299|Xanthomonas_campestris	LNTA01000219|Xanthomonas_translucens	Y10754|Xanthomonas_hyacinthi	MG661782|Xanthomonas_albilineans	CP010409|Xanthomonas_sacchari	KP177372|Xanthomonas_bacterium	AB550848|Xanthomonas_citri
SA4	AY576639|Xanthomonas_phaseoli	JN036628|Xanthomonas_citri
SA5	KY288853|Xanthomonas_axonopodis	MF033096|Xanthomonas_citri	EU203151|Xanthomonas_phaseoli	AB558558|Xanthomonas_melonis	MIKD01000208|Xanthomonas_alfalfae	GU969135|Xanthomonas_campestris	KU301908|Xanthomonas_euvesicatoria	KU301893|Xanthomonas_perforans	KC902423|Xanthomonas_vasicola
SA6	HQ670695|Xanthomonas_phaseoli	MF318489|Xanthomonas_campestris
SA7	KY781183|Xanthomonas_axonopodis	KU323699|Xanthomonas_euvesicatoria
SA8	AB680439|Xanthomonas_phaseoli	GU969136|Xanthomonas_euvesicatoria
SA9	KP844454|Xanthomonas_vesicatoria	KP765608|Xanthomonas_gardneri
SA10	GU902285|Xanthomonas_translucens	JN167960|Xanthomonas_arboricola	KJ792862|Xanthomonas_bacterium	JQ659319|Xanthomonas_cynarae
