# Supplementary material for: ASVmaker: A New Tool to Improve Taxonomic Identifications for Amplicon Sequencing Data
Source: Plants (Basel). 2023 Oct 25;12(21):3678. doi: 10.3390/plants12213678 (PMC10647208; doi:10.3390/plants12213678)
Supplement: Supplementary file 1 [file plants-12-03678-s001.zip › ASVmaker_paper_archive/16s/database/silva/Streptomyces_silva_sa_ext.txt]

SA1	FJ406125|Streptomyces_sioyaensis	AB184108|Streptomyces_antibioticus	KC420524|Streptomyces_labedae	KP170482|Streptomyces_levis	AY999721|Streptomyces_cyanocolor	KM378582|Streptomyces_daghestanicus	CP029043|Streptomyces_nigra	AB184562|Streptomyces_achromogenes	EU593636|Streptomyces_finlayi	KU973985|Streptomyces_violascens	MF278648|Streptomyces_graminearus	MH383100|Streptomyces_eurythermus	MF120521|Streptomyces_rochei_complex	EU593702|Streptomyces_griseoruber	AB775556|Streptomyces_actinomycete	KU973994|Streptomyces_violaceochromogenes	EU570604|Streptomyces_coerulescens	MH894217|Streptomyces_griseoviridis	MH084716|Streptomyces_maritimus	AB249920|Streptomyces_olivaceus	JN201955|Streptomyces_flavotricini	JQ768263|Streptomyces_costaricanus	KX364004|Streptomyces_bellus	EU124566|Streptomyces_heteromorphus	AY295791|Streptomyces_chattanoogensis	JF730120|Streptomyces_avidinii	AY999717|Streptomyces_caesius	KM229360|Streptomyces_fabae	EU841658|Streptomyces_cinnamocastaneus	AB184856|Streptomyces_diastaticus_complex	KY753304|Streptomyces_muensis	HQ132780|Streptomyces_coeruleorubidus	KJ571047|Streptomyces_chromofuscus	FJ429829|Streptomyces_actinobacterium	MH453573|Streptomyces_tendae	EF654101|Streptomyces_litmocidini	EF178699|Streptomyces_alboflavus	KX284898|Streptomyces_paradoxus	LN907855|Streptomyces_aurantiacus_complex	JN128870|Streptomyces_thermocoerulescens	MH432677|Streptomyces_longispororuber	EU841624|Streptomyces_ambofaciens	KX358664|Streptomyces_exfoliatus	HQ171225|Streptomyces_saprophyticus	AB045867|Streptomyces_griseus	KM370032|Streptomyces_lienomycini	GU350510|Streptomyces_ansochromogenes	JX912955|Streptomyces_sclerogranulatus	AY999851|Streptomyces_viridosporus	JN999903|Streptomyces_flavofungini	KM593924|Streptomyces_violarus	FJ919748|Streptomyces_akiyoshiensis	KF991656|Streptomyces_mutabilis	MH496595|Streptomyces_somaliensis	KT758401|Streptomyces_coelicoflavus	KC172030|Streptomyces_rubrocyanodiastaticus	KU647253|Streptomyces_flaveolus	JX133201|Streptomyces_zinciresistens	AB184382|Streptomyces_lavenduligriseus	KY585947|Streptomyces_bangladeshensis	AB184515|Streptomyces_owasiensis	KU973991|Streptomyces_anthocyanicus_complex	KF973313|Streptomyces_pactum	MH633729|Streptomyces_thinghirensis	MG597592|Streptomyces_marokkonensis	AB249954|Streptomyces_malachitospinus	KT758409|Streptomyces_hydrogenans	MH250766|Streptomyces_aureoverticillatus	LC128340|Streptomyces_coeruleofuscus	EU570490|Streptomyces_goshikiensis	KT163798|Streptomyces_thermocarboxydus	EU570596|Streptomyces_althioticus_complex	KF554183|Streptomyces_albogriseolus_complex	EU048541|Streptomyces_vinaceus	MH250489|Streptomyces_parvulus	KT438921|Streptomyces_vellosus	AB184509|Streptomyces_brunneogriseus	JN413577|Streptomyces_bacterium	MG958704|Streptomyces_lasiicapitis	FJ486341|Streptomyces_radiopugnans	JN999911|Streptomyces_fulvissimus	KC788041|Streptomyces_krainskii	KF730773|Streptomyces_aurantiogriseus	AJ391814|Streptomyces_phaeoluteichromatogenes	EU928970|Streptomyces_albidoflavus_complex	KX394336|Streptomyces_roietensis	EU570681|Streptomyces_cinereospinus	AB184408|Streptomyces_nogalater	EU570683|Streptomyces_spinoverrucosus	AJ399491|Streptomyces_griseochromogenes	HG965214|Streptomyces_carnosus	EU048542|Streptomyces_galilaeus	EF178696|Streptomyces_minutiscleroticus	AB184626|Streptomyces_paulus	JX460857|Streptomyces_djakartensis	AB184782|Streptomyces_albus	AB184075|Streptomyces_viridochromogenes	AB184067|Streptomyces_globisporus	AB184097|Streptomyces_olivochromogenes	AB184060|Streptomyces_fradiae	LC128341|Streptomyces_xylanilyticus	KY412840|Streptomyces_misionensis	KP347993|Streptomyces_intermedius	MG597594|Streptomyces_iakyrus	KU750782|Streptomyces_nobilis	AB184474|Streptomyces_multispiralis	AF503500|Streptomyces_cyanogenus	JN999905|Streptomyces_lomondensis	AY730619|Streptomyces_griseodotifer	MG597588|Streptomyces_luteus	KF742498|Streptomyces_fungicidicus	HM100744|Streptomyces_marine	KY411691|Streptomyces_lividans	MH250482|Streptomyces_violaceorubidus	MH250707|Streptomyces_cacaoi	KJ632663|Streptomyces_malaysiense
SA2	KR085951|Streptomyces_chryseus	MF077040|Streptomyces_globisporus	KY753275|Streptomyces_roseolilacinus	AY999726|Streptomyces_katsurahamanus	AB184629|Streptomyces_armentosus	AJ781335|Streptomyces_gobitricini	KY753255|Streptomyces_peucetius	MG855960|Streptomyces_setonensis	KP216731|Streptomyces_actinobacterium	CP011340|Streptomyces_pristinaespiralis	HQ650808|Streptomyces_purpureus	LN774469|Streptomyces_xantholiticus	AB184538|Streptomyces_jumonjinensis	JX123255|Streptomyces_lavendofoliae	JN413630|Streptomyces_bacterium	JX827208|Streptomyces_rubiginosohelvolus	KF996504|Streptomyces_albidoflavus_complex	JF439613|Streptomyces_somaliensis	FJ887955|Streptomyces_hiroshimensis	JX840964|Streptomyces_kurssanovii	AB184691|Streptomyces_naraensis	KM370063|Streptomyces_pulveraceus	FJ405902|Streptomyces_halstedii	JQ638448|Streptomyces_actinomycete	KM062036|Streptomyces_hypolithicus	AB184600|Streptomyces_coeruleoaurantiacus	MF077029|Streptomyces_mauvecolor	KF887908|Streptomyces_maoxianensis	EU570584|Streptomyces_nitrosporeus	LN774430|Streptomyces_cremeus	FM998727|Streptomyces_cyaneogriseus	AB184814|Streptomyces_spiroverticillatus	MF077056|Streptomyces_sannanensis	EU593653|Streptomyces_spinoverrucosus	LNSV01000199|Streptomyces_kanasensis
SA3	JF793514|Streptomyces_fradiae	KU195411|Streptomyces_pactum	HE585554|Streptomyces_arenae	MH044518|Streptomyces_albidoflavus_complex	KP348007|Streptomyces_rochei_complex	HE585561|Streptomyces_anthocyanicus_complex	KT758375|Streptomyces_violascens	EU570644|Streptomyces_albogriseolus_complex
SA4	AY999782|Streptomyces_albus	MH250462|Streptomyces_griseus	MH287089|Streptomyces_lateritius	KC493997|Streptomyces_marokkonensis	MG855970|Streptomyces_albogriseolus_complex	JX860368|Streptomyces_piloviolofuscus	KC113154|Streptomyces_thermoluteus	MH250851|Streptomyces_althioticus_complex	EU841554|Streptomyces_lienomycini	MG855944|Streptomyces_capillispiralis	AB184516|Streptomyces_pseudogriseolus_complex	KT214535|Streptomyces_pilosus	KF697135|Streptomyces_tunisiensis	MH910176|Streptomyces_thermocarboxydus	KT214517|Streptomyces_parvulus	JN049450|Streptomyces_actinobacterium	KC737552|Streptomyces_spectabilis	KR011073|Streptomyces_exfoliatus	AB184440|Streptomyces_longispororuber	EU741218|Streptomyces_griseoflavus	JQ638442|Streptomyces_actinomycete	AY999907|Streptomyces_stramineus	AY999777|Streptomyces_vinaceus	EU684319|Streptomyces_xylophagus	KF958191|Streptomyces_atrovirens	KR827683|Streptomyces_euryhalinus	EU570647|Streptomyces_tendae	FJ481630|Streptomyces_olivoverticillatus	KX870855|Streptomyces_griseoincarnatus_complex	LC066678|Streptomyces_chartreusis	LN864582|Streptomyces_heliomycini	EU196533|Streptomyces_malachitofuscus	LN864576|Streptomyces_werraensis	KC788156|Streptomyces_griseoplanus	MG905384|Streptomyces_djakartensis	KJ543925|Streptomyces_bacterium	KP331762|Streptomyces_albidoflavus_complex	KC113126|Streptomyces_fradiae	EU294135|Streptomyces_labedae
SA5	JN652257|Streptomyces_albidoflavus_complex	AY999799|Streptomyces_flaveolus
SA6	EF371438|Streptomyces_albidoflavus_complex	KR258750|Streptomyces_krainskii
SA7	KF542658|Streptomyces_fradiae	MF476101|Streptomyces_albidoflavus_complex
SA8	MG657240|Streptomyces_luteus	MH044538|Streptomyces_albidoflavus_complex	JF512546|Streptomyces_actinomycete	KP241001|Streptomyces_rochei_complex	KM285235|Streptomyces_mutabilis
SA9	EU367983|Streptomyces_natalensis	JN831376|Streptomyces_corchorusii	AB184340|Streptomyces_antibioticus	AB045877|Streptomyces_capoamus	AB184387|Streptomyces_griseochromogenes	KF600415|Streptomyces_regensis	AY999906|Streptomyces_canarius	EU054370|Streptomyces_aurantiacus_complex	AB184288|Streptomyces_olivaceoviridis	MG855957|Streptomyces_coralus	AF346476|Streptomyces_tumescens	AB184074|Streptomyces_viridochromogenes	LN867257|Streptomyces_graminilatus	KF032543|Streptomyces_yokosukanensis	HQ267984|Streptomyces_graminifolii	AB184472|Streptomyces_globifer	KX527569|Streptomyces_rishiriensis	LC102486|Streptomyces_canadensis	AB184098|Streptomyces_rameus	AB775551|Streptomyces_actinomycete	KP718569|Streptomyces_lincolnensis	JX841090|Streptomyces_plumbiresistens	HQ850409|Streptomyces_plumbeus	AB184534|Streptomyces_spinichromogenes	AJ399464|Streptomyces_indigocolor	CP028494|Streptomyces_chartreusis	KJ573016|Streptomyces_prunicolor	KJ571105|Streptomyces_lucensis	CP013219|Streptomyces_violaceusniger_complex	FN178393|Streptomyces_kagawaensis	HQ537060|Streptomyces_lasaliensis	KY908444|Streptomyces_albidoflavus_complex	MH250470|Streptomyces_pratensis	MH482897|Streptomyces_cyaneus	LIQS01000280|Streptomyces_griseoruber	KP338792|Streptomyces_bobili	AB184154|Streptomyces_minoensis	KF876897|Streptomyces_caeruleatus	AB184400|Streptomyces_regalis	MF077008|Streptomyces_cyslabdanicus	MF536523|Streptomyces_cinnabarigriseus	EU367974|Streptomyces_griseorubiginosus	KY753345|Streptomyces_chrestomyceticus	FONR01000083|Streptomyces_mirabilis	AB184192|Streptomyces_cellostaticus	HQ607416|Streptomyces_panayensis	KY585936|Streptomyces_longwoodensis	AB184559|Streptomyces_sviceus	AB045868|Streptomyces_fimbriatus	AB184397|Streptomyces_moderatus	FJ486371|Streptomyces_bungoensis	KT827083|Streptomyces_galbus	AB808756|Streptomyces_hokutonensis	KJ531625|Streptomyces_avermitilis	HQ267995|Streptomyces_rhizosphaerihabitans	HM230829|Streptomyces_rubiginosohelvolus	JX840960|Streptomyces_novaecaesareae	KP823659|Streptomyces_roseogriseus	MH482883|Streptomyces_neopeptinius	KJ128980|Streptomyces_actinobacterium	JN413571|Streptomyces_bacterium	EF626595|Streptomyces_curacoi	MH887753|Streptomyces_sioyaensis	KC560729|Streptomyces_seymenliensis	LC026279|Streptomyces_adustus	MH497622|Streptomyces_shaanxiensis	AJ310924|Streptomyces_peruviensis	LC136922|Streptomyces_osmaniensis	MH251060|Streptomyces_olivochromogenes	AB184109|Streptomyces_achromogenes	KJ020686|Streptomyces_galilaeus	JN831378|Streptomyces_griseus	FJ007405|Streptomyces_scabiei	FJ652621|Streptomyces_cinnamonensis
SA10	MH044541|Streptomyces_albidoflavus_complex	MH044552|Streptomyces_diastaticus_complex
SA11	KX380875|Streptomyces_netropsis	KC172003|Streptomyces_erythrochromogenes	KF554239|Streptomyces_sporoverrucosus	JN999926|Streptomyces_nojiriensis	MG966005|Streptomyces_bacterium	AB184885|Streptomyces_lavendulae	KC157051|Streptomyces_manipurensis	FJ406045|Streptomyces_albidoflavus_complex	KU877576|Streptomyces_cirratus	KJ995739|Streptomyces_cinnamonensis	FJ799165|Streptomyces_verne	AB184525|Streptomyces_senoensis	MH930053|Streptomyces_avidinii	AB184177|Streptomyces_xanthophaeus	HF677169|Streptomyces_subrutilus	FJ772054|Streptomyces_flavotricini	MF686458|Streptomyces_fradiae	EU196532|Streptomyces_globosus	KP216723|Streptomyces_actinobacterium	KT619140|Streptomyces_amritsarensis	KP718558|Streptomyces_griseus	AY999740|Streptomyces_vinaceus	JN999923|Streptomyces_virginiae	EU593661|Streptomyces_aureus	KM203731|Streptomyces_katrae	JN999922|Streptomyces_toxytricini	MG856016|Streptomyces_yangpuensis	EU249598|Streptomyces_sakaiensis	KF782840|Streptomyces_rochei_complex	AB184058|Streptomyces_gangtokensis	KF620309|Streptomyces_spororaveus	GU296741|Streptomyces_nodosus	KF032544|Streptomyces_racemochromogenes	EU570466|Streptomyces_goshikiensis	JQ638435|Streptomyces_actinomycete	GU084180|Streptomyces_aurantiacus_complex	AB184752|Streptomyces_roseochromogenus	KP324826|Streptomyces_polychromogenes
SA12	AB184117|Streptomyces_albidoflavus_complex	AB184689|Streptomyces_violaceorubidus	AB184380|Streptomyces_coriofaciens
SA13	EU841629|Streptomyces_albidoflavus_complex	EU570591|Streptomyces_cinereospinus
SA14	KC119170|Streptomyces_collinus	KJ573027|Streptomyces_coelicoflavus	AB045859|Streptomyces_panayensis	KF600580|Streptomyces_atrovirens	JQ638390|Streptomyces_actinomycete	LC310929|Streptomyces_spinoverrucosus	EU593643|Streptomyces_aureus	MG334130|Streptomyces_tritolerans	KF595303|Streptomyces_anandii	LC026160|Streptomyces_lividans	AB231805|Streptomyces_nogalater	MH432678|Streptomyces_aurantiacus_complex	KF061093|Streptomyces_phaeochromogenes_complex	KX129895|Streptomyces_pluripotens	AB184248|Streptomyces_fumigatiscleroticus	JF682780|Streptomyces_fradiae	KF600405|Streptomyces_globosus	KU981091|Streptomyces_hyderabadensis	KT741024|Streptomyces_jeddahensis	MH287110|Streptomyces_chilikensis	KX021818|Streptomyces_kalpinensis	AB045865|Streptomyces_heteromorphus	LC133076|Streptomyces_glaucescens	MF077021|Streptomyces_thinghirensis	EU570418|Streptomyces_niveoruber	FJ883739|Streptomyces_fulvissimus	AB184350|Streptomyces_viridiviolaceus	EU593676|Streptomyces_goshikiensis	FJ547124|Streptomyces_pactum	JN993717|Streptomyces_mexicanus	MH542334|Streptomyces_tunisiensis	KM062038|Streptomyces_diastaticus_complex	AJ399463|Streptomyces_fumanus	FJ406114|Streptomyces_coerulescens	AB999938|Streptomyces_chromofuscus	AB184452|Streptomyces_castaneoglobisporus	FJ486312|Streptomyces_parvulus	AY396146|Streptomyces_danangensis	EU570376|Streptomyces_fragilis	HQ834291|Streptomyces_tendae	AJ399473|Streptomyces_coeruleofuscus	AY999765|Streptomyces_cinereospinus	AB184426|Streptomyces_thermodiastaticus	MK072996|Streptomyces_bacterium	KM280383|Streptomyces_rosa	AB184247|Streptomyces_minutiscleroticus	HQ132795|Streptomyces_variegatus	AF306658|Streptomyces_thermosacchari	EU741219|Streptomyces_spiralis	FJ547106|Streptomyces_litmocidini	AF306660|Streptomyces_sacchari	JN012607|Streptomyces_albus	LC310926|Streptomyces_cellulosae	MH255594|Streptomyces_leeuwenhoekii	MH251115|Streptomyces_misionensis	KM370043|Streptomyces_violaceusniger_complex	KU141346|Streptomyces_thermospinosisporus	MH250541|Streptomyces_griseoviridis	JX840945|Streptomyces_calvus_complex	KF562813|Streptomyces_coeruleorubidus	AY999793|Streptomyces_aurantiogriseus	AB184429|Streptomyces_thermovulgaris	KJ019010|Streptomyces_actinobacterium	KU180325|Streptomyces_bellus	AB249981|Streptomyces_brasiliensis	EU570504|Streptomyces_anthocyanicus_complex	AB184224|Streptomyces_naganishii	JQ511979|Streptomyces_flavofungini	KX951878|Streptomyces_albidoflavus_complex	DI495276|Streptomyces_synthetic	MK114623|Streptomyces_scopiformis
SA15	HF584940|Streptomyces_phaeochromogenes_complex	KF317966|Streptomyces_nitrosporeus	FJ532408|Streptomyces_globisporus	JX129917|Streptomyces_flavidovirens	AY999884|Streptomyces_albidochromogenes	AB184392|Streptomyces_ostreogriseus	KJ531622|Streptomyces_polyantibioticus	KJ784514|Streptomyces_scopuliridis	KJ573064|Streptomyces_aurantiacus_complex	AB184451|Streptomyces_aurantiacogriseus	KU195301|Streptomyces_indoligenes	EU841570|Streptomyces_setonensis	FJ486374|Streptomyces_pulveraceus	AB856296|Streptomyces_scopiformis	KX502956|Streptomyces_luridus	AB184073|Streptomyces_olivochromogenes	AB184447|Streptomyces_agglomeratus	KJ572996|Streptomyces_spiroverticillatus	AB184457|Streptomyces_lilaceus	MG856097|Streptomyces_venezuelae	AY561610|Streptomyces_actinobacterium	AY999857|Streptomyces_olivoreticuli	EF063457|Streptomyces_cyaneogriseus	AB249930|Streptomyces_rochei_complex	AB184853|Streptomyces_abikoensis	LWBU01000148|Streptomyces_albulus	KY744943|Streptomyces_tritici	JC365967|Streptomyces_spiramyceticus	AB184325|Streptomyces_kurssanovii	AB184349|Streptomyces_xantholiticus	EF178676|Streptomyces_albidoflavus_complex	GU296745|Streptomyces_nodosus	LC055414|Streptomyces_ahygroscopicus	AY999879|Streptomyces_roseolilacinus	FJ486416|Streptomyces_gelaticus	LK021143|Streptomyces_gobitricini	MH250814|Streptomyces_peucetius	JX133195|Streptomyces_mauvecolor	EU570550|Streptomyces_lavendulocolor
SA16	Y15507|Streptomyces_lydicus	FJ406046|Streptomyces_albidoflavus_complex	FJ406124|Streptomyces_decoyicus	KR063215|Streptomyces_cinereus	AB184407|Streptomyces_chrestomyceticus	HQ268544|Streptomyces_violaceusniger_complex	AJ007399|Streptomyces_somaliensis	AB184883|Streptomyces_griseocarneus	KY585984|Streptomyces_sioyaensis	JN566027|Streptomyces_rimosus	HQ244463|Streptomyces_libani	JN413578|Streptomyces_bacterium	MG009029|Streptomyces_tubercidicus	AJ781361|Streptomyces_hiroshimensis	AB184459|Streptomyces_microsporus	EU170118|Streptomyces_ossamyceticus	JN566019|Streptomyces_chattanoogensis	KC152947|Streptomyces_auratus	KP718573|Streptomyces_monomycini	JN566020|Streptomyces_ramulosus	EU570686|Streptomyces_caniferus	JQ638489|Streptomyces_actinomycete	HG794417|Streptomyces_ruanii	AB184309|Streptomyces_verne	EU841696|Streptomyces_platensis	AJ621613|Streptomyces_catenulae	AB184450|Streptomyces_atrolaccus	AB184128|Streptomyces_fasiculatus	KX358627|Streptomyces_angustmyceticus	EU170120|Streptomyces_glebosus	AB184513|Streptomyces_roseocinereus
SA17	MH432690|Streptomyces_aurantiacus_complex	KT758349|Streptomyces_albidoflavus_complex
SA18	KP096301|Streptomyces_albidoflavus_complex	KP096284|Streptomyces_aurantiacus_complex
SA19	KF973255|Streptomyces_somaliensis	KU291361|Streptomyces_albidoflavus_complex	MF353940|Streptomyces_rochei_complex
SA20	AB706352|Streptomyces_griseorubiginosus	MH021967|Streptomyces_cinnabarigriseus	JN993721|Streptomyces_lincolnensis	AB184475|Streptomyces_purpureofuscus	KJ571026|Streptomyces_alanosinicus	AB184762|Streptomyces_sakaiensis	HQ166113|Streptomyces_roseochromogenus	AB500703|Streptomyces_coacervatus	EU593563|Streptomyces_bungoensis	KF620295|Streptomyces_galilaeus	JX840947|Streptomyces_aurantiacus_complex	KM014536|Streptomyces_bacterium	JQ638418|Streptomyces_actinomycete	KP292589|Streptomyces_actinobacterium
SA21	HM216912|Streptomyces_mauvecolor	EU781491|Streptomyces_sporovirgulis	KF701214|Streptomyces_violaceorubidus	AB184828|Streptomyces_scabiei	AB184708|Streptomyces_globosus	KJ909029|Streptomyces_xanthochromogenes	FJ486408|Streptomyces_badius	EU593678|Streptomyces_flavolimosus	KT996111|Streptomyces_pratens	EF178695|Streptomyces_halstedii	EU149197|Streptomyces_bacterium	KU973989|Streptomyces_yanii	FR877680|Streptomyces_griseolus	X79326|Streptomyces_ornatus	KY630731|Streptomyces_cyaneofuscatus	AB184082|Streptomyces_aurantiacus_complex	AB184246|Streptomyces_violascens	KY213676|Streptomyces_parvus	AB184287|Streptomyces_noboritoensis	KX358665|Streptomyces_flavovirens	KX431237|Streptomyces_griseus	AB184120|Streptomyces_anulatus	AJ399460|Streptomyces_cyaneus	JQ924413|Streptomyces_nitrosporeus	KM513543|Streptomyces_bacillaris	AB184736|Streptomyces_olivaceus	KU158259|Streptomyces_bikiniensis	FJ792544|Streptomyces_anthocyanicus_complex	KP718560|Streptomyces_hundungensis	KJ862795|Streptomyces_lunaelactis	JX122575|Streptomyces_rubiginosohelvolus	AB184478|Streptomyces_tsusimaensis	FB735890|Streptomyces_polyantibioticus	HQ439405|Streptomyces_lavendulae	FJ939583|Streptomyces_roseogilvus	JQ638397|Streptomyces_actinomycete	KJ573006|Streptomyces_griseorubiginosus	KC511802|Streptomyces_roseoviolaceus	AB184741|Streptomyces_albus	FR837631|Streptomyces_pluricolorescens	EU841608|Streptomyces_olivochromogenes	KX641027|Streptomyces_puniceus	KC191697|Streptomyces_tanashiensis	AB184088|Streptomyces_viridochromogenes	KF304797|Streptomyces_cavourensis	FJ792567|Streptomyces_globisporus	AJ969177|Streptomyces_paresii	KM067119|Streptomyces_crystallinus	DI378675|Streptomyces_synthetic	AB184777|Streptomyces_roseochromogenus	HQ238361|Streptomyces_sindenensis	AB184406|Streptomyces_acidoresistans	MG755810|Streptomyces_griseoplanus	JNYP01000040|Streptomyces_vinaceus	JQ422128|Streptomyces_microflavus	EU647483|Streptomyces_exfoliatus	FJ486378|Streptomyces_phaeochromogenes_complex	AB184362|Streptomyces_chromogenus	CP005080|Streptomyces_fulvissimus	AB184727|Streptomyces_verne	AJ781331|Streptomyces_fulvorobeus	AB184500|Streptomyces_adephospholyticus	AB184570|Streptomyces_albidus	KP718522|Streptomyces_celluloflavus	KR233777|Streptomyces_michiganensis	KF479190|Streptomyces_streptomyces	KP207569|Streptomyces_actinobacterium	MH482900|Streptomyces_pratensis	LC102485|Streptomyces_wistariopsis
SA22	KF554206|Streptomyces_griseorubiginosus	EU841681|Streptomyces_microflavus
SA23	KT758365|Streptomyces_hainanensis	EU274371|Streptomyces_griseorubiginosus
SA24	MG856147|Streptomyces_torulosus	KT922046|Streptomyces_europaeiscabiei	MG856121|Streptomyces_neyagawaensis	AB026203|Streptomyces_scabiei	LG144378|Streptomyces_heilongjiangensis	KF562779|Streptomyces_violaceusniger_complex	MG856073|Streptomyces_actinomycete	JN999908|Streptomyces_ossamyceticus	AB184747|Streptomyces_diastatochromogenes	MH251101|Streptomyces_deccanensis	DQ861640|Streptomyces_stelliscabiei	MF077018|Streptomyces_polymachus	MF077104|Streptomyces_ipomoeae	MK072994|Streptomyces_bacterium	KP216743|Streptomyces_actinobacterium	LN908788|Streptomyces_bottropensis	AB184505|Streptomyces_ogaensis
SA25	MG855939|Streptomyces_torulosus	JQ638403|Streptomyces_actinomycete	HQ336730|Streptomyces_bacterium	JN201951|Streptomyces_lavendulae	KP216747|Streptomyces_actinobacterium	EF654099|Streptomyces_caniferus	MH182607|Streptomyces_lacrimifluminis	AB184449|Streptomyces_atrocyaneus	KF317991|Streptomyces_longisporus	KP860512|Streptomyces_bungoensis	HG941927|Streptomyces_cellostaticus	JF827352|Streptomyces_cacaoi	KP718590|Streptomyces_phaeochromogenes_complex	AB184517|Streptomyces_ryensis	MF077014|Streptomyces_mirabilis	HQ441813|Streptomyces_turgidiscabies	KF318000|Streptomyces_ossamyceticus	LIQQ01000213|Streptomyces_graminilatus	MG855954|Streptomyces_spinicoumarensis	MG856125|Streptomyces_deccanensis	KC429608|Streptomyces_rishiriensis	FJ532443|Streptomyces_aurantiacus_complex	FJ919753|Streptomyces_olivochromogenes	AB184880|Streptomyces_platensis	KF317970|Streptomyces_glomeroaurantiacus	KU324453|Streptomyces_achromogenes	AB184338|Streptomyces_humidus
SA26	JN566028|Streptomyces_torulosus	RJKY01000001|Streptomyces_ossamyceticus
SA27	KX777629|Streptomyces_capitiformicae	MG855943|Streptomyces_ossamyceticus
SA28	KC152946|Streptomyces_varsoviensis	AB184864|Streptomyces_ardus	FJ486390|Streptomyces_abikoensis	FJ799187|Streptomyces_blastmyceticus	AB184824|Streptomyces_kitasatoensis	AB184320|Streptomyces_caespitosus	MG966025|Streptomyces_bacterium	MF347995|Streptomyces_cinnamonensis	HQ244443|Streptomyces_cinnamoneus_complex
SA29	AB184467|Streptomyces_kitasatoensis	CP021744|Streptomyces_eurocidicus	KJ995743|Streptomyces_hiroshimensis	AB184720|Streptomyces_stramineus	KJ506712|Streptomyces_actinobacterium	AB748973|Streptomyces_cinnamoneus_complex	JN999913|Streptomyces_netropsis	AB184348|Streptomyces_olivoverticillatus
SA30	KR422360|Streptomyces_scabiei	KR422361|Streptomyces_europaeiscabiei
SA31	KJ128979|Streptomyces_actinobacterium	EU841718|Streptomyces_scabiei
SA32	MF511767|Streptomyces_atroolivaceus	AB184597|Streptomyces_kunmingensis	FJ481639|Streptomyces_avermitilis	KF582602|Streptomyces_actinobacterium	JN413521|Streptomyces_bacterium	JQ422179|Streptomyces_durmitorensis	KX449257|Streptomyces_capoamus	KX149095|Streptomyces_moderatus	KJ591014|Streptomyces_aurantiacus_complex	MG965902|Streptomyces_similanensis	JN167528|Streptomyces_longisporoflavus	CP022685|Streptomyces_formicae	KY753210|Streptomyces_laurentii	JX485873|Streptomyces_kanamyceticus	EU570479|Streptomyces_phaeochromogenes_complex	KJ531630|Streptomyces_spiroverticillatus	KP718506|Streptomyces_aureus	EU570664|Streptomyces_olivochromogenes	EU593568|Streptomyces_rectiviolaceus	EU196523|Streptomyces_viridocyaneus
SA33	MF077078|Streptomyces_lanatus	KF772672|Streptomyces_prasinopilosus	JQ247514|Streptomyces_atriruber	FJ207394|Streptomyces_actinobacterium	MH482869|Streptomyces_filipinensis	AB184667|Streptomyces_graminearus	KF772675|Streptomyces_phaeogriseichromatogenes	AB249939|Streptomyces_costaricanus	AF455813|Streptomyces_padanus	MTKC01000003|Streptomyces_griseofuscus	AB184622|Streptomyces_murinus	JN413536|Streptomyces_bacterium
SA34	LC002812|Streptomyces_rufochromogenes	KF479188|Streptomyces_streptomyces	AB184257|Streptomyces_albus
SA35	JQ638402|Streptomyces_actinomycete	HQ244444|Streptomyces_ochraceiscleroticus	KP170481|Streptomyces_violaceusniger_complex	AJ621603|Streptomyces_griseus	MH251076|Streptomyces_hiroshimensis	HG794338|Streptomyces_kasugaensis	MH628441|Streptomyces_sioyaensis	KP331749|Streptomyces_thermolilacinus	KT827106|Streptomyces_rimosus	AB163439|Streptomyces_platensis	AJ007403|Streptomyces_somaliensis	AB184528|Streptomyces_argenteolus	AB184071|Streptomyces_sclerotialus	EU420014|Streptomyces_cellulosae	JX081430|Streptomyces_lilacinofulvus	AJ781350|Streptomyces_olivaceiscleroticus	KT892738|Streptomyces_lydicus	AB184522|Streptomyces_albus	KT377025|Streptomyces_verticillus	AY999912|Streptomyces_roseoverticillatus	AB184430|Streptomyces_mobaraensis	AB184456|Streptomyces_lavendularectus	AB184476|Streptomyces_celluloflavus	FJ532430|Streptomyces_ruanii	MG965935|Streptomyces_bacterium	AB184863|Streptomyces_griseocarneus	KF712390|Streptomyces_angustmyceticus	AB184543|Streptomyces_niger	AB184122|Streptomyces_coerulescens	JN585735|Streptomyces_omiyaensis	AB184250|Streptomyces_purpurogeneiscleroticus	AB184524|Streptomyces_propurpuratus	KJ571098|Streptomyces_chattanoogensis	AB249906|Streptomyces_lilacinus	AB045880|Streptomyces_albofaciens	KJ575069|Streptomyces_fradiae	KX190775|Streptomyces_luteosporeus	AB184791|Streptomyces_abikoensis	AB184356|Streptomyces_natalensis	KX762323|Streptomyces_caniferus	MH021965|Streptomyces_chrestomyceticus	AB184531|Streptomyces_kasugaspinus	HQ853022|Streptomyces_thioluteus	KM229361|Streptomyces_bambusae	FJ196597|Streptomyces_gilvosporeus	EU521699|Streptomyces_albospinus	EF418611|Streptomyces_viridogenes
SA36	AY999806|Streptomyces_pathocidini	MK056266|Streptomyces_albus
SA37	JF439593|Streptomyces_caelestis	AJ399492|Streptomyces_pallidus	MF353983|Streptomyces_griseostramineus	X99942|Streptomyces_vellosus	AB231806|Streptomyces_purpurascens	AY999902|Streptomyces_calvus_complex	AB184657|Streptomyces_djakartensis	KY753222|Streptomyces_africanus	JJOH01000017|Streptomyces_olindensis	AJ399470|Streptomyces_cyaneus	KJ020684|Streptomyces_griseoloalbus	AY999928|Streptomyces_stramineus	AY999877|Streptomyces_griseomycini	JX020504|Streptomyces_levis	AB184553|Streptomyces_indiaensis	AB184514|Streptomyces_viridochromogenes	LC073310|Streptomyces_venetus	JN585730|Streptomyces_heteromorphus	AB184358|Streptomyces_thermophilus	AJ781333|Streptomyces_graminearus	KP718515|Streptomyces_calvus	JQ819729|Streptomyces_tendae	AB184504|Streptomyces_kagoshimanus	LT986224|Streptomyces_tuirus	KF144610|Streptomyces_lomondensis	AF114034|Streptomyces_nodosus	AJ399482|Streptomyces_thermotolerans	HE591384|Streptomyces_bullii	AB045889|Streptomyces_steffisburgensis	U94489|Streptomyces_thermocarboxydovorans	LT962942|Streptomyces_chartreusis	KM978827|Streptomyces_pseudogriseolus_complex	AB184837|Streptomyces_azureus	JQ638474|Streptomyces_actinomycete
SA38	AB184275|Streptomyces_griseoloalbus	EU294138|Streptomyces_malachitofuscus	FJ406123|Streptomyces_angustmyceticus	EU570496|Streptomyces_fumanus	FJ486460|Streptomyces_anthocyanicus_complex	MF353987|Streptomyces_albogriseolus_complex	MH244332|Streptomyces_pilosus	JQ660007|Streptomyces_althioticus_complex	KY549695|Streptomyces_shandongensis	FJ486440|Streptomyces_griseus	KY549701|Streptomyces_caelestis	AB184424|Streptomyces_lusitanus	LM644096|Streptomyces_thermodiastaticus	CP023407|Streptomyces_fungicidicus	KY549726|Streptomyces_nodosus	AB184151|Streptomyces_macrosporeus	MG856126|Streptomyces_tendae	AY232254|Streptomyces_cyaneus	MG856035|Streptomyces_atrovirens	FJ405903|Streptomyces_pluricolorescens	AY999757|Streptomyces_albaduncus	EU841559|Streptomyces_flavoviridis	MF353950|Streptomyces_prasinosporus	LM644083|Streptomyces_naganishii	HE577172|Streptomyces_deserti	LT621753|Streptomyces_asenjonii	KF977549|Streptomyces_aureus	KY549717|Streptomyces_viridis	FJ429822|Streptomyces_actinobacterium	AJ781343|Streptomyces_heliomycini	AB184540|Streptomyces_malachiticus	AB184569|Streptomyces_vinaceus	KU886009|Streptomyces_thermocarboxydus	KM215720|Streptomyces_pseudogriseolus_complex	KR996766|Streptomyces_bacterium	JQ638487|Streptomyces_actinomycete	MH250477|Streptomyces_griseoincarnatus_complex	AB184422|Streptomyces_pulcher	MH250698|Streptomyces_heilongjiangensis	KF414971|Streptomyces_cellulosae	KY609178|Streptomyces_peruviensis	KM589856|Streptomyces_griseoflavus	MF353944|Streptomyces_fimbriatus	FJ406108|Streptomyces_noursei	JX860377|Streptomyces_flavomacrosporus	KT021807|Streptomyces_werraensis	KP109809|Streptomyces_humidus	AF452714|Streptomyces_speibonae
SA39	KT191167|Streptomyces_parvus	KT191165|Streptomyces_badius	KT191164|Streptomyces_griseus
SA40	JN049467|Streptomyces_actinobacterium	KC959223|Streptomyces_iconiensis	JN392409|Streptomyces_chrestomyceticus	MG009024|Streptomyces_tateyamensis	AB738400|Streptomyces_chumphonensis	JF512500|Streptomyces_actinomycete	KC493988|Streptomyces_xinghaiensis	KT214511|Streptomyces_daliensis	JQ283106|Streptomyces_griseus
SA41	EF687741|Streptomyces_griseus	MH482909|Streptomyces_badius	KC814715|Streptomyces_anulatus	KU158264|Streptomyces_prasinopilosus	MG905382|Streptomyces_pratensis
SA42	KJ855141|Streptomyces_aurantiacus_complex	KP128058|Streptomyces_griseus	KP128061|Streptomyces_cellostaticus
SA43	GU195047|Streptomyces_griseus	KP860525|Streptomyces_angustmyceticus	FJ799191|Streptomyces_cellulosae
SA44	AB184678|Streptomyces_noursei	AB184384|Streptomyces_albulus	EU521701|Streptomyces_mycarofaciens	AB184627|Streptomyces_griseus
SA45	EU502867|Streptomyces_platensis	KF146898|Streptomyces_griseus	MF077006|Streptomyces_chumphonensis
SA46	EU593672|Streptomyces_mutabilis	EU570508|Streptomyces_ramulosus	JF917242|Streptomyces_zagrosensis	FN421338|Streptomyces_youssoufiensis	HI589611|Streptomyces_synthetic	JN123355|Streptomyces_diastatochromogenes	EF063483|Streptomyces_mycarofaciens	KC292488|Streptomyces_chattanoogensis	EF371430|Streptomyces_griseolus	KM214822|Streptomyces_albulus	AF513222|Streptomyces_albogriseus	EU593751|Streptomyces_abikoensis	AF346818|Streptomyces_yunnanensis	JN180221|Streptomyces_lunalinharesii	EU285475|Streptomyces_ahygroscopicus
SA47	LIRL01000085|Streptomyces_niveiscabiei	AY207588|Streptomyces_acidiscabies
SA48	KJ572986|Streptomyces_phaeochromogenes_complex	LN867259|Streptomyces_plumbiresistens	KX449271|Streptomyces_kunmingensis	KP718562|Streptomyces_kanamyceticus	KP718583|Streptomyces_olivochromogenes	KR857376|Streptomyces_aureus
SA49	FJ481065|Streptomyces_zaomyceticus	LIPQ01000299|Streptomyces_aureus	KF484683|Streptomyces_viridobrunneus	AB045861|Streptomyces_microflavus	KY305477|Streptomyces_hirsutus	JN180211|Streptomyces_bungoensis	EF178672|Streptomyces_termitum	FJ486459|Streptomyces_wedmorensis	AB184453|Streptomyces_castaneus	MH250545|Streptomyces_lateritius	FN598542|Streptomyces_gulbargensis	FJ481063|Streptomyces_nashvillensis	EU367982|Streptomyces_fradiae	MH921845|Streptomyces_flavovirens	AB184587|Streptomyces_roseoviolascens	MH250534|Streptomyces_showdoensis	GQ222458|Streptomyces_actinobacterium	EU570697|Streptomyces_violaceorectus	JQ638455|Streptomyces_actinomycete	FJ486375|Streptomyces_exfoliatus	AB184726|Streptomyces_phaeochromogenes_complex	LN867138|Streptomyces_gardneri	KX358654|Streptomyces_rubiginosohelvolus	KJ947853|Streptomyces_bikiniensis	KF562783|Streptomyces_polychromogenes	AB184239|Streptomyces_roseoviridis	KF011476|Streptomyces_bacterium	KF996508|Streptomyces_cinereoruber	GU263841|Streptomyces_roseus	HQ238356|Streptomyces_globisporus	JNZO01000080|Streptomyces_flavochromogenes	LN774577|Streptomyces_spiroverticillatus	EF654093|Streptomyces_olivoreticuli	AB184130|Streptomyces_filamentosus	KY411692|Streptomyces_narbonensis	EU741141|Streptomyces_omiyaensis	FJ481625|Streptomyces_tanashiensis	AY634625|Streptomyces_noordhoekensis	KM203733|Streptomyces_roseofulvus	AB184149|Streptomyces_litmocidini	FJ972687|Streptomyces_laurentii	CP010407|Streptomyces_vietnamensis	MH250336|Streptomyces_roseolus	JX976311|Streptomyces_venezuelae
SA50	KF317967|Streptomyces_humidus	AY999758|Streptomyces_cinereoruber	KF620296|Streptomyces_cacaoi	AB184360|Streptomyces_phaeofaciens	KF317972|Streptomyces_rishiriensis	LIQZ01000249|Streptomyces_phaeochromogenes_complex	HQ244462|Streptomyces_mashuensis	GU166431|Streptomyces_achromogenes	MF077053|Streptomyces_aurantiacus_complex	MF077046|Streptomyces_torulosus
SA51	FJ486346|Streptomyces_paradoxus	KF307661|Streptomyces_violaceochromogenes	MH209254|Streptomyces_sparsus	KJ571074|Streptomyces_misionensis	KF395224|Streptomyces_purpurascens	AY999734|Streptomyces_violochromogenes	KF562818|Streptomyces_anthocyanicus_complex	AB184849|Streptomyces_bellus	EU570676|Streptomyces_griseoloalbus	EU124774|Streptomyces_caelestis	KX455501|Streptomyces_rochei_complex	AJ399478|Streptomyces_janthinus	GU227347|Streptomyces_hawaiiensis	LM644077|Streptomyces_azureus	AY222323|Streptomyces_plemorphus	KX055838|Streptomyces_tuirus	KP890929|Streptomyces_levis	AB184123|Streptomyces_collinus	AY208912|Streptomyces_africanus	HQ850404|Streptomyces_akiyoshiensis	MF443117|Streptomyces_tendae	JF439596|Streptomyces_ambofaciens	JN862830|Streptomyces_djakartensis	AB184523|Streptomyces_phaeoverticillatus	KT588651|Streptomyces_cyaneus	KY753282|Streptomyces_coeruleofuscus	AB184316|Streptomyces_violarus	AJ781327|Streptomyces_aurantiacus_complex	AB184464|Streptomyces_violorubens	AJ781755|Streptomyces_violaceus	KJ506717|Streptomyces_actinobacterium	EU124570|Streptomyces_viridosporus	AB184064|Streptomyces_griseoruber	JQ659739|Streptomyces_parvulus	JF439615|Streptomyces_griseoincarnatus_complex	HG941805|Streptomyces_afghaniensis	JQ638415|Streptomyces_actinomycete	MF077027|Streptomyces_marokkonensis	JF439591|Streptomyces_griseoflavus	AJ399462|Streptomyces_coerulescens	JF439600|Streptomyces_massasporeus	EU593607|Streptomyces_atratus	JN201952|Streptomyces_lavendulae	KC429614|Streptomyces_arenae	KY753309|Streptomyces_albogriseolus_complex	MF353957|Streptomyces_iakyrus	GU220476|Streptomyces_swartbergensis	EU594471|Streptomyces_phaeochromogenes_complex	AY999885|Streptomyces_roseoviolaceus	MG547740|Streptomyces_luteogriseus	LC055413|Streptomyces_agglomeratus	AF547047|Streptomyces_bacterium	JF728873|Streptomyces_roseorubens	AY999719|Streptomyces_coeruleorubidus	AM180560|Streptomyces_tumenensis
SA52	EU593735|Streptomyces_microflavus	AB184844|Streptomyces_hirsutus	FJ797595|Streptomyces_prasinus	KF555352|Streptomyces_bacterium	KP292595|Streptomyces_actinobacterium
SA53	KX845578|Streptomyces_griseoincarnatus_complex	KP348002|Streptomyces_diastaticus_complex	KJ995819|Streptomyces_coelicoflavus	KJ777676|Streptomyces_fradiae	EU570605|Streptomyces_niveoruber
SA54	JF439616|Streptomyces_plumbiresistens	MF077055|Streptomyces_aurantiacus_complex
SA55	KT992135|Streptomyces_spiralis	JX123257|Streptomyces_griseostramineus	JQ638488|Streptomyces_actinomycete	AB184574|Streptomyces_carpinensis	AB894411|Streptomyces_thermospinosisporus	JN413649|Streptomyces_bacterium	AB999970|Streptomyces_hyderabadensis	AB184489|Streptomyces_tosaensis	EU570507|Streptomyces_griseoincarnatus_complex	AB894409|Streptomyces_aurantiacus_complex	EU570506|Streptomyces_mexicanus	EU551711|Streptomyces_leeuwenhoekii	MH021964|Streptomyces_tendae	FJ486461|Streptomyces_speibonae	CP010849|Streptomyces_cyaneogriseus	EU593715|Streptomyces_piloviolofuscus
SA56	AB184201|Streptomyces_galbus	HQ439401|Streptomyces_aurantiacus_complex
SA57	MH257694|Streptomyces_aurantiacus_complex	MH156581|Streptomyces_cyslabdanicus	MF407320|Streptomyces_hawaiiensis
SA58	HE585535|Streptomyces_aurantiacus_complex	KT827094|Streptomyces_bungoensis
SA59	MF077036|Streptomyces_aurantiacus_complex	KR063213|Streptomyces_clavuligerus	EF626593|Streptomyces_albosporeus	AB184539|Streptomyces_lividoclavatus	HE656024|Streptomyces_tsukubensis
SA60	EU593654|Streptomyces_aurantiacus_complex	GU350490|Streptomyces_tanashiensis	EU570455|Streptomyces_zaomyceticus
SA61	AB184260|Streptomyces_aurantiacus_complex	JN413458|Streptomyces_bacterium	MH250947|Streptomyces_caeruleatus	AB184410|Streptomyces_regensis	EF178692|Streptomyces_glomeroaurantiacus
SA62	AB184072|Streptomyces_cinereus	AB184065|Streptomyces_aurantiacus_complex	AB738790|Streptomyces_panaciterrae
SA63	FJ486389|Streptomyces_bobili	KT827087|Streptomyces_bungoensis	KX358655|Streptomyces_aurantiacus_complex
SA64	JNNY01000180|Streptomyces_qinglanensis	JQ806225|Streptomyces_griseoplanus	JX007991|Streptomyces_sclerotialus	JN413448|Streptomyces_bacterium
SA65	KX119420|Streptomyces_capparidis	JN862829|Streptomyces_griseoplanus
SA66	MG063751|Streptomyces_abikoensis	KX266958|Streptomyces_pactum
SA67	MH041248|Streptomyces_olivaceus	MF095739|Streptomyces_ambofaciens	KU973981|Streptomyces_violascens	EU273544|Streptomyces_krainskii	EU570505|Streptomyces_pactum
SA68	EF654095|Streptomyces_pactum	FJ486481|Streptomyces_catenulae	JX442507|Streptomyces_ramulosus	AB184375|Streptomyces_abikoensis
SA69	MF101017|Streptomyces_griseoruber	FJ883752|Streptomyces_panayensis	MH250537|Streptomyces_osmaniensis
SA70	JQ638422|Streptomyces_actinomycete	EF154280|Streptomyces_mutomycini	KP216746|Streptomyces_actinobacterium	AB184227|Streptomyces_atroolivaceus	KU973963|Streptomyces_pratensis	FJ486411|Streptomyces_aureus	EU593741|Streptomyces_finlayi	FJ546738|Streptomyces_bottropensis	FJ486348|Streptomyces_clavifer
SA71	KF410672|Streptomyces_albogriseolus_complex	KC736485|Streptomyces_althioticus_complex
SA72	KF562767|Streptomyces_albogriseolus_complex	KF562796|Streptomyces_althioticus_complex
SA73	MH250552|Streptomyces_althioticus_complex	KY549706|Streptomyces_massasporeus
SA74	MH595998|Streptomyces_phaeofaciens	MH595999|Streptomyces_europaeiscabiei
SA75	AB184104|Streptomyces_violens	AB184061|Streptomyces_fradiae	FJ207393|Streptomyces_actinobacterium	GQ925780|Streptomyces_actinomycete	KJ947856|Streptomyces_rubrolavendulae	AB184480|Streptomyces_lividus
SA76	KR080524|Streptomyces_alfalfae	JQ638486|Streptomyces_actinomycete	KJ531600|Streptomyces_silaceus	KF876885|Streptomyces_ziwulingensis	AF290616|Streptomyces_fradiae
SA77	AB473555|Streptomyces_tateyamensis	AB184555|Streptomyces_mucoflavus	AY382292|Streptomyces_chungwhensis	AB441719|Streptomyces_baliensis	JF512514|Streptomyces_actinomycete	EF577247|Streptomyces_xinghaiensis	KY818662|Streptomyces_cacaoi	LN650599|Streptomyces_sparsus	MCNU01000290|Streptomyces_fradiae	AY876943|Streptomyces_paucisporeus	HG794337|Streptomyces_ferralitis
SA78	EU570579|Streptomyces_goshikiensis	FR848409|Streptomyces_avidinii	FJ481068|Streptomyces_virginiae
SA79	KX601187|Streptomyces_fulvissimus	EU570424|Streptomyces_mutabilis
SA80	GU350485|Streptomyces_flavofungini	KJ608190|Streptomyces_exfoliatus	KP698745|Streptomyces_krainskii	GU350482|Streptomyces_fulvissimus	EU570595|Streptomyces_mutabilis	DI378677|Streptomyces_synthetic	KF682184|Streptomyces_malaysiense	GU370903|Streptomyces_rochei_complex	KJ506719|Streptomyces_actinobacterium	JX203386|Streptomyces_malachitospinus	EU570426|Streptomyces_microflavus	KP698743|Streptomyces_lividans
SA81	KJ584882|Streptomyces_mutabilis	KR061881|Streptomyces_lividans
SA82	EU741236|Streptomyces_mutabilis	KJ676475|Streptomyces_albogriseolus_complex
SA83	KU674949|Streptomyces_rochei_complex	X80826|Streptomyces_espinosus	KM593923|Streptomyces_diastaticus_complex	KM593922|Streptomyces_viridosporus
SA84	JX284398|Streptomyces_globisporus	JX860354|Streptomyces_viridosporus
SA85	JN885187|Streptomyces_viridosporus	JQ283104|Streptomyces_roseorubens
SA86	MH910215|Streptomyces_panaciradicis	AB184573|Streptomyces_fulvoviolaceus	LC128347|Streptomyces_cerasinus	AB184533|Streptomyces_misawanensis	MH250305|Streptomyces_gilvifuscus	KJ632664|Streptomyces_mangrovisoli	KF973308|Streptomyces_murinus	KP185320|Streptomyces_actinobacterium	AB184126|Streptomyces_echinatus	HQ267989|Streptomyces_rhizophilus	HM748598|Streptomyces_gramineus	AY999913|Streptomyces_filipinensis	KC771428|Streptomyces_fuscichromogenes	JQ638437|Streptomyces_actinomycete	KY569410|Streptomyces_miharaensis	KP718517|Streptomyces_capoamus	AY015428|Streptomyces_kathirae	CP006259|Streptomyces_collinus	AB245392|Streptomyces_ginsengisoli	HQ267975|Streptomyces_graminisoli	LC310921|Streptomyces_durhamensis	KF772673|Streptomyces_novaecaesareae	EU841610|Streptomyces_seoulensis	AB184512|Streptomyces_roseochromogenus	MCGQ01000067|Streptomyces_diastatochromogenes	FJ547130|Streptomyces_lucensis	AY999926|Streptomyces_spectabilis	KY585991|Streptomyces_sasae	EU216596|Streptomyces_recifensis	MH251052|Streptomyces_yaanensis	LIRI01000361|Streptomyces_puniciscabiei	EU635725|Streptomyces_triostinicus	LC033613|Streptomyces_atroolivaceus	JN413540|Streptomyces_bacterium	LC069046|Streptomyces_actinomycinicus	KM229359|Streptomyces_olivicoloratus	AY654298|Streptomyces_griseovariabilis	AB184484|Streptomyces_myxogenes	KT884831|Streptomyces_shenzhenensis	KF938657|Streptomyces_jiujiangensis	JX997145|Streptomyces_longwoodensis
SA87	JN180218|Streptomyces_sparsogenes	AJ391818|Streptomyces_griseiniger	AB184866|Streptomyces_orinoci	KX777593|Streptomyces_amphotericinicus	JN413551|Streptomyces_bacterium	MG855976|Streptomyces_sclerotialus	AB184091|Streptomyces_cuspidosporus	AB249941|Streptomyces_violaceusniger_complex
SA88	JF714876|Streptomyces_actinobacterium	KJ632665|Streptomyces_antioxidans	EF408737|Streptomyces_nigrescens	KM062040|Streptomyces_samsunensis	AB217603|Streptomyces_violaceusniger_complex	CP019458|Streptomyces_autolyticus	KC329480|Streptomyces_cameroonensis
SA89	HQ244452|Streptomyces_violaceusniger_complex	HQ827803|Streptomyces_sporoclivatus	HQ244448|Streptomyces_antimycoticus
SA90	KF317999|Streptomyces_flavovariabilis	AB723804|Streptomyces_violaceusniger_complex	FN178390|Streptomyces_niveoruber	KX358641|Streptomyces_chrestomyceticus	AJ399475|Streptomyces_longisporus	AB184270|Streptomyces_flavidovirens
SA91	FJ799177|Streptomyces_diastaticus_complex	DI353607|Streptomyces_violaceusniger_complex	HQ244465|Streptomyces_castelarensis
SA92	MH916572|Streptomyces_violaceusniger_complex	JQ638425|Streptomyces_actinomycete	LC413945|Streptomyces_palmae	AB184487|Streptomyces_ribosidificus
SA93	EU170122|Streptomyces_huangiae	EU170121|Streptomyces_ascomycinicus	HQ844452|Streptomyces_violaceusniger_complex	AB184301|Streptomyces_sparsogenes
SA94	KY753364|Streptomyces_violaceusniger_complex	KJ671454|Streptomyces_niger
SA95	KP985255|Streptomyces_violaceusniger_complex	FJ883744|Streptomyces_fimbriatus
SA96	AJ391824|Streptomyces_geldanus	JF738137|Streptomyces_geldanamycininus	CP018627|Streptomyces_violaceusniger_complex
SA97	AB184266|Streptomyces_cinnabarinus	HE971709|Streptomyces_davaonensis
SA98	JX007989|Streptomyces_xiamenensis	KF954543|Streptomyces_tempisquensis	JN049488|Streptomyces_actinobacterium
SA99	JN049464|Streptomyces_actinobacterium	KP313615|Streptomyces_xiamenensis	KF562789|Streptomyces_cheonanensis	AB775550|Streptomyces_actinomycete	FJ406109|Streptomyces_niger	KT368093|Streptomyces_carpaticus	MH532455|Streptomyces_harbinensis
SA100	HQ132774|Streptomyces_bacillaris	FJ486429|Streptomyces_globisporus
SA101	KP657976|Streptomyces_microflavus	KJ506706|Streptomyces_actinobacterium	MF958507|Streptomyces_pluricolorescens	EU593652|Streptomyces_globisporus	JQ218934|Streptomyces_puniceus	KX056045|Streptomyces_anulatus	KU973954|Streptomyces_pratensis
SA102	MH595926|Streptomyces_parvus	MH595927|Streptomyces_puniceus	MH635264|Streptomyces_globisporus
SA103	EU841565|Streptomyces_globisporus	FJ429814|Streptomyces_actinobacterium
SA104	KU936048|Streptomyces_zhihengii	KX380889|Streptomyces_eurocidicus	HQ439420|Streptomyces_nitrosporeus	MH021185|Streptomyces_werraensis	FJ261968|Streptomyces_sanyensis
SA105	KC354472|Streptomyces_cirratus	HQ426713|Streptomyces_lavendulae
SA106	MF927508|Streptomyces_glaucescens	AB968639|Streptomyces_cinerochromogenes	KF996507|Streptomyces_antibioticus	LN997842|Streptomyces_reticuli	AY999761|Streptomyces_anthocyanicus_complex	KF006407|Streptomyces_bangladeshensis	KT454968|Streptomyces_rameus	MG856177|Streptomyces_aurantiogriseus
SA107	EU570440|Streptomyces_cyaneofuscatus	KT597554|Streptomyces_flavovirens	KU324433|Streptomyces_globosus	KP207568|Streptomyces_actinobacterium	KC462526|Streptomyces_anulatus	HQ831417|Streptomyces_atroolivaceus	MH635266|Streptomyces_pratensis	HQ831416|Streptomyces_finlayi
SA108	KU377720|Streptomyces_parvulus	MH027613|Streptomyces_violaceorubidus
SA109	HQ267223|Streptomyces_parvulus	KY081959|Streptomyces_flavofungini
SA110	KT214516|Streptomyces_parvulus	KT214531|Streptomyces_pilosus
SA111	KU885910|Streptomyces_collinus	KY038196|Streptomyces_parvulus	FJ792568|Streptomyces_violaceus
SA112	KT758400|Streptomyces_diastaticus_complex	KJ584879|Streptomyces_actinomycete	KT619142|Streptomyces_olivaceus	HQ170507|Streptomyces_fungicidicus	KU158256|Streptomyces_violascens	EU273543|Streptomyces_krainskii	KM588147|Streptomyces_intermedius
SA113	MH050372|Streptomyces_bacterium	MH027609|Streptomyces_olivaceus
SA114	FJ486365|Streptomyces_microflavus	MG597539|Streptomyces_cavourensis
SA115	AB249944|Streptomyces_niveus	KP784807|Streptomyces_camponoticapitis
SA116	KF554236|Streptomyces_niveus	KF554215|Streptomyces_stramineus	KF554211|Streptomyces_hypolithicus	JN413576|Streptomyces_bacterium
SA117	MG930930|Streptomyces_paradoxus	AJ965470|Streptomyces_marokkonensis	EU593560|Streptomyces_anthocyanicus_complex	EU593608|Streptomyces_lienomycini
SA118	KF908011|Streptomyces_anthocyanicus_complex	KU550188|Streptomyces_cacaoi
SA119	JN177509|Streptomyces_uncialis	KP718595|Streptomyces_anthocyanicus_complex
SA120	AJ781379|Streptomyces_rameus	AJ781380|Streptomyces_anthocyanicus_complex
SA121	KM215736|Streptomyces_anthocyanicus_complex	KT214522|Streptomyces_malachitofuscus
SA122	KJ947851|Streptomyces_xinghaiensis	KC570325|Streptomyces_chungwhensis
SA123	BGZL01000061|Streptomyces_spongiicola	EU918719|Streptomyces_griseoincarnatus_complex	KT214484|Streptomyces_wuyuanensis
SA124	AJ621605|Streptomyces_violens	AB184651|Streptomyces_coeruleoprunus	KM081617|Streptomyces_rubrolavendulae
SA125	CP026652|Streptomyces_dengpaensis	EU595010|Streptomyces_seoulensis	KC771427|Streptomyces_albiflavescens	LC008304|Streptomyces_krungchingensis
SA126	HQ827802|Streptomyces_sclerotialus	X79322|Streptomyces_glaucescens	KF745860|Streptomyces_pseudogriseolus_complex	AB184103|Streptomyces_poonensis	JN049468|Streptomyces_actinobacterium	JQ638428|Streptomyces_actinomycete	AB184251|Streptomyces_roseiscleroticus	AB184604|Streptomyces_ruber	KP331765|Streptomyces_rameus
SA127	KP207572|Streptomyces_actinobacterium	MH156584|Streptomyces_showdoensis	MG965936|Streptomyces_bacterium	KF554181|Streptomyces_avidinii	MG009002|Streptomyces_sanglieri	KF620335|Streptomyces_brevispora	FR692106|Streptomyces_laculatispora	FN178386|Streptomyces_beijiangensis	FJ486342|Streptomyces_microflavus	KF317985|Streptomyces_drozdowiczii	MF077025|Streptomyces_atratus	KF317969|Streptomyces_rochei_complex	HG941878|Streptomyces_yanii
SA128	KP207567|Streptomyces_actinobacterium	FN646668|Streptomyces_atratus	JN413452|Streptomyces_bacterium	AF385681|Streptomyces_beijiangensis	KR085954|Streptomyces_drozdowiczii
SA129	KR258749|Streptomyces_anulatus	MH044520|Streptomyces_microflavus	KF432192|Streptomyces_bacillaris	KR857299|Streptomyces_cyaneofuscatus	KX358683|Streptomyces_flavovirens
SA130	KC494001|Streptomyces_albogriseolus_complex	FOSG01000050|Streptomyces_pini	KJ947850|Streptomyces_nanhaiensis	JX067937|Streptomyces_mangrovi	JQ862602|Streptomyces_barkulensis	JX486778|Streptomyces_radiopugnans	FJ481628|Streptomyces_macrosporus	KP221800|Streptomyces_mangrovicola	GU356598|Streptomyces_fenghuangensis	JQ862603|Streptomyces_chitinivorans	HE577171|Streptomyces_atacamensis	JN049471|Streptomyces_actinobacterium
SA131	JQ780466|Streptomyces_actinobacterium	JQ422145|Streptomyces_candidus	JX013967|Streptomyces_spiroverticillatus
SA132	KF432190|Streptomyces_violascens	KC607828|Streptomyces_actinobacterium
SA133	GQ222468|Streptomyces_actinobacterium	KP313617|Streptomyces_sodiiphilus	KF682221|Streptomyces_bohaiensis	FJ919811|Streptomyces_lonarensis
SA134	JF827351|Streptomyces_niveoruber	KP185317|Streptomyces_actinobacterium
SA135	FJ486370|Streptomyces_seoulensis	KF582569|Streptomyces_actinobacterium	JN413469|Streptomyces_bacterium	AB773850|Streptomyces_similanensis
SA136	AB184445|Streptomyces_inusitatus	AY999781|Streptomyces_amakusaensis	FJ944649|Streptomyces_drozdowiczii	EU741142|Streptomyces_tsukubensis	KM014533|Streptomyces_bacterium
SA137	KX358661|Streptomyces_bullii	FJ486388|Streptomyces_seoulensis
SA138	KR856452|Streptomyces_sanglieri	KR857294|Streptomyces_flavovirens	HQ844460|Streptomyces_yanii	EU240417|Streptomyces_pulveraceus
SA139	KT758355|Streptomyces_albogriseolus_complex	KT214521|Streptomyces_malachitofuscus	MH917245|Streptomyces_griseoflavus
SA140	JX860356|Streptomyces_thermocarboxydovorans	JX284407|Streptomyces_griseoflavus	JX860350|Streptomyces_espinosus	JX860379|Streptomyces_heliomycini
SA141	FJ486413|Streptomyces_griseoincarnatus_complex	HM068912|Streptomyces_microflavus	JN999919|Streptomyces_luteosporeus	MH250929|Streptomyces_wuyuanensis	KX008072|Streptomyces_bacterium
SA142	MF353975|Streptomyces_griseoincarnatus_complex	MF353952|Streptomyces_werraensis
SA143	KJ947849|Streptomyces_griseoincarnatus_complex	KT619148|Streptomyces_atrovirens	KF158225|Streptomyces_labedae
SA144	AB922841|Streptomyces_somaliensis	KT758395|Streptomyces_diastaticus_complex
SA145	MH261223|Streptomyces_bryophytorum	JN413597|Streptomyces_bacterium	KT952302|Streptomyces_ferralitis	KY558739|Streptomyces_cocklensis	AY882019|Streptomyces_yanglinensis
SA146	JN699188|Streptomyces_bacterium	MH517409|Streptomyces_qinglanensis	KP170480|Streptomyces_albiaxialis	JF512498|Streptomyces_actinomycete
SA147	MH482906|Streptomyces_lannensis	JN699189|Streptomyces_bacterium	FJ486284|Streptomyces_chromofuscus
SA148	JN413605|Streptomyces_bacterium	FONG01000050|Streptomyces_alni
SA149	KT007977|Streptomyces_rochei_complex	AY907554|Streptomyces_bacterium
SA150	MG855989|Streptomyces_sannanensis	MK072789|Streptomyces_bacterium
SA151	KM875468|Streptomyces_fumigatiscleroticus	AB184592|Streptomyces_sclerogranulatus	MH050442|Streptomyces_carpinensis	KF951414|Streptomyces_anandii	AB184511|Streptomyces_luteocolor	KY616638|Streptomyces_sahachiroi	AB184455|Streptomyces_flavorectus	AB249917|Streptomyces_glomeratus	EU812170|Streptomyces_silaceus	LC310914|Streptomyces_andamanensis	GU998807|Streptomyces_rochei_complex
SA152	KJ573065|Streptomyces_scopuliridis	KJ573063|Streptomyces_pulveraceus
SA153	JX827201|Streptomyces_anulatus	EU570585|Streptomyces_nitrosporeus	MG597549|Streptomyces_xantholiticus
SA154	AY999924|Streptomyces_sannanensis	LIQY01000291|Streptomyces_pathocidini
SA155	AB208713|Streptomyces_bikiniensis	AB184286|Streptomyces_nashvillensis
SA156	KY980677|Streptomyces_globosus	EU593664|Streptomyces_toxytricini	JQ638421|Streptomyces_actinomycete
SA157	KX358624|Streptomyces_flavovirens	FJ486475|Streptomyces_puniceus
SA158	LN867256|Streptomyces_catenulae	EU676184|Streptomyces_platensis	KX215756|Streptomyces_antimycoticus	LN867260|Streptomyces_ramulosus
SA159	AB300433|Streptomyces_thermoviolaceus	MH305346|Streptomyces_thermogriseus	GU980958|Streptomyces_thermovulgaris	AB249909|Streptomyces_thermoalcalitolerans
SA160	HQ650809|Streptomyces_luteireticuli	GQ184344|Streptomyces_lacticiproducens	KU170080|Streptomyces_abikoensis	AB184878|Streptomyces_morookaense	AJ781360|Streptomyces_thioluteus
SA161	EU570461|Streptomyces_decoyicus	GU350479|Streptomyces_chattanoogensis
SA162	HF935088|Streptomyces_tanashiensis	KJ870032|Streptomyces_exfoliatus	EU570615|Streptomyces_zaomyceticus
SA163	MF353948|Streptomyces_djakartensis	MF353966|Streptomyces_griseostramineus
SA164	LY338275|Streptomyces_thermoviolaceus	AB184583|Streptomyces_thermocyaneomaculatus	LT631778|Streptomyces_thermodiastaticus	AJ002092|Streptomyces_thermoflavus	AB184582|Streptomyces_thermocyaneoviolaceus
SA165	KX129890|Streptomyces_thermoviolaceus	MH432673|Streptomyces_djakartensis	MF353941|Streptomyces_glaucus
SA166	KT591637|Streptomyces_caelestis	KT591653|Streptomyces_werraensis
SA167	KX926569|Streptomyces_werraensis	KX926568|Streptomyces_cellulosae
SA168	AB184419|Streptomyces_griseosporeus	KF924734|Streptomyces_actuosus	JX192604|Streptomyces_prasinosporus	GU360973|Streptomyces_spectabilis
SA169	MF353973|Streptomyces_prasinosporus	MF353980|Streptomyces_pseudogriseolus_complex	KU180346|Streptomyces_cellulosae
SA170	EF540897|Streptomyces_sudanensis	AB184521|Streptomyces_piomogenus	AJ007401|Streptomyces_somaliensis
SA171	KC570323|Streptomyces_radiopugnans	KT214518|Streptomyces_nanhaiensis
SA172	KC137301|Streptomyces_rubrisoli	AY262826|Streptomyces_ferralitis
SA173	AJ781334|Streptomyces_flavovariabilis	FR692091|Streptomyces_herbaceus	FR692095|Streptomyces_incanus	JYJH01000110|Streptomyces_variegatus
SA174	KY432703|Streptomyces_beijiangensis	JX869980|Streptomyces_flavovariabilis	KY432711|Streptomyces_fildesensis
SA175	HQ607421|Streptomyces_flavovariabilis	KY454538|Streptomyces_mirabilis	KY352802|Streptomyces_galbus	MK067264|Streptomyces_olivochromogenes
SA176	KP128060|Streptomyces_bellus	KP128063|Streptomyces_viridochromogenes	KP128062|Streptomyces_coeruleorubidus
SA177	MH027581|Streptomyces_intermedius	AB819392|Streptomyces_misionensis
SA178	KT214470|Streptomyces_smyrnaeus	KF537577|Streptomyces_cacaoi	MF682454|Streptomyces_qinglanensis
SA179	KF414974|Streptomyces_lomondensis	KF562816|Streptomyces_mirabilis
SA180	KT591700|Streptomyces_prunicolor	GU143806|Streptomyces_rameus
SA181	MH910299|Streptomyces_seoulensis	MH482877|Streptomyces_griseoluteus	KP985242|Streptomyces_cinnamocastaneus	MH482888|Streptomyces_recifensis	MH482886|Streptomyces_gramineus
SA182	FJ883751|Streptomyces_humidus	FJ486431|Streptomyces_cellulosae
SA183	JX442508|Streptomyces_chromofuscus	KJ671458|Streptomyces_coeruleofuscus
SA184	KP209395|Streptomyces_artemisiae	AB018093|Streptomyces_armeniacus
SA185	AB184273|Streptomyces_fumanus	AB184634|Streptomyces_minutiscleroticus
SA186	KM370098|Streptomyces_guanduensis	EU373528|Streptomyces_yeochonensis
SA187	AB184446|Streptomyces_inaequalis	AY222320|Streptomyces_nanningensis
SA188	LC069043|Streptomyces_verrucosisporus	KX607080|Streptomyces_fenghuangensis
SA189	AB249905|Streptomyces_sclerotialus	AB184436|Streptomyces_olivaceiscleroticus
SA190	EF017710|Streptomyces_roseus	MG856018|Streptomyces_polychromogenes
SA191	FJ406117|Streptomyces_macrosporus	KU535899|Streptomyces_megasporus
SA192	FJ857947|Streptomyces_fractus	GU367160|Streptomyces_endophyticus
SA193	EU621880|Streptomyces_odonnellii	MF077013|Streptomyces_lushanensis
SA194	AY376166|Streptomyces_halotolerans	KM999546|Streptomyces_sparsus
SA195	MG461194|Streptomyces_seranimatus	AB705486|Streptomyces_catbensis
SA196	AY277529|Streptomyces_hebeiensis	MH542343|Streptomyces_palmae
SA197	LT899929|Streptomyces_sulphureus	EF577241|Streptomyces_xiaopingdaonensis
SA198	KF306358|Streptomyces_sedi	KC304791|Streptomyces_zhaozhouensis
SA199	MH250890|Streptomyces_indicus	LC065358|Streptomyces_caldifontis
SA200	MH241029|Streptomyces_alni	MH070262|Streptomyces_luridus
SA201	KT952304|Streptomyces_erringtonii	MG856070|Streptomyces_glauciniger
SA202	MH482905|Streptomyces_recifensis	KF317954|Streptomyces_glauciniger
SA203	EU200683|Streptomyces_mayteni	AM398645|Streptomyces_hainanensis
SA204	HQ585121|Streptomyces_abyssalis	AB473554|Streptomyces_marinus
SA205	AB184713|Streptomyces_virens	EF654094|Streptomyces_aureorectus
SA206	AB184460|Streptomyces_nigrogriseolus	AB915215|Streptomyces_lactacystinicus
