# Supplementary material for: ASVmaker: A New Tool to Improve Taxonomic Identifications for Amplicon Sequencing Data
Source: Plants (Basel). 2023 Oct 25;12(21):3678. doi: 10.3390/plants12213678 (PMC10647208; doi:10.3390/plants12213678)
Supplement: Supplementary file 1 [file plants-12-03678-s001.zip › ASVmaker_paper_archive/16s/database/silva/Streptomyces_silva_info_filter.txt]

USERNAME : clement
DATE  : 24/05/2023
TIME  : 18:09
SYSTEM  : Linux
PLATEFORM  : Linux-5.19.0-41-generic-x86_64-with-glibc2.35
PYTHON VERSION : 3.10.6 (main, Mar 10 2023, 10:55:28) [GCC 11.3.0]


=============================================================================================
=========                               Init Data                                   =========
=============================================================================================
Fasta file name : /home/clement/projects/asvmaker/test/16s/origin/Streptomyces_silva_all
Original database of the fasta file : silva
Forward primer : ['>forward_515FB:', 'GTGYCAGCMGCCGCGGTAA']
Reverse primer : ['>reverse_926R:', 'CCGYCAATTYMTTTRAGTTT']
Forward mismatch tolerance : 5
Reverse mismatch tolerance : 7
Trimmed primer : True

****************************************
===> INIT DATA
File name : /home/clement/projects/asvmaker/test/16s/origin/Streptomyces_silva_all

--------------SEQUENCES---------------------
S Number of sequences : 45237
S Maximum sequences length : 3601
S Minimum sequences length : 300
S Mean sequences length : 1092.9635033269226

---------------TAXONS-----------------------
T Number of different taxons : 1033
T Maximum number of sequences per taxon : 22021
T Minimum number of sequences per taxon : 1
T Mean number of sequences per taxon : 43.7918683446273
T Number of SAs taxons : 1

---------------COMPLEXS---------------------
C Number of differents complex : 16
C Maximum number of taxons per complex : 16
C Minimum number of taxons per complex : 1
C Mean number of taxons per complex : 4.0
C Maximum number of sequences per complex : 394
C Minimum number of sequences per complex : 1
C Mean number of sequences per complex : 153.375

--------------AMPLICONS---------------------
A Number of amplicons : 27603
A Maximum amplicons length : 591
A Minimum amplicons length : 113
A Mean amplicons length : 375.06973879650764
A Number of redundant amplicons : 884
****************************************


=============================================================================================
=========                            Filter Informations                            =========
=============================================================================================
* TAXONS have been 'GROUPED by COMPLEX'.

****************************************
===> AFTER GROUPING BY COMPLEX 

File name : /home/clement/projects/asvmaker/test/16s/origin/Streptomyces_silva_all

--------------SEQUENCES---------------------
S Number of sequences : 45237
S Maximum sequences length : 3601
S Minimum sequences length : 300
S Mean sequences length : 1092.9635033269226

---------------TAXONS-----------------------
T Number of different taxons : 986
T Maximum number of sequences per taxon : 22021
T Minimum number of sequences per taxon : 1
T Mean number of sequences per taxon : 45.87931034482759
T Number of SAs taxons : 1

---------------COMPLEXS---------------------
C Number of differents complex : 16
C Maximum number of taxons per complex : 16
C Minimum number of taxons per complex : 1
C Mean number of taxons per complex : 3.9375
C Maximum number of sequences per complex : 394
C Minimum number of sequences per complex : 1
C Mean number of sequences per complex : 153.375

--------------AMPLICONS---------------------
A Number of amplicons : 27603
A Maximum amplicons length : 591
A Minimum amplicons length : 113
A Mean amplicons length : 375.06973879650764
A Number of redundant amplicons : 884
****************************************

=============================================================================================
* DATASET has been 'CLEANED'.
Streptomyces is in your dataset.
* 'UNVERIFIED' and 'UNCULTURED' genus have been 'REMOVED'.

****************************************
===> AFTER CLEANING WITH : STREPTOMYCES -- NONE -- UNVERIFIED=FALSE
File name : /home/clement/projects/asvmaker/test/16s/origin/Streptomyces_silva_all

--------------SEQUENCES---------------------
S Number of sequences : 14815
S Maximum sequences length : 3246
S Minimum sequences length : 300
S Mean sequences length : 1236.5622004724942

---------------TAXONS-----------------------
T Number of different taxons : 824
T Maximum number of sequences per taxon : 434
T Minimum number of sequences per taxon : 1
T Mean number of sequences per taxon : 17.979368932038835
T Number of SAs taxons : 0

---------------COMPLEXS---------------------
C Number of differents complex : 13
C Maximum number of taxons per complex : 16
C Minimum number of taxons per complex : 1
C Mean number of taxons per complex : 4.538461538461538
C Maximum number of sequences per complex : 394
C Minimum number of sequences per complex : 4
C Mean number of sequences per complex : 188.3846153846154

--------------AMPLICONS---------------------
A Number of amplicons : 10593
A Maximum amplicons length : 428
A Minimum amplicons length : 305
A Mean amplicons length : 375.071367884452
A Number of redundant amplicons : 357
****************************************


=============================================================================================
* 'SEQUENCES VARIANTS' have been removed if 'NO AMPLICONS'.

****************************************
===> AFTER DELETING SEQUENCES VARIANTS WITHOUT AMPLICONS
File name : /home/clement/projects/asvmaker/test/16s/origin/Streptomyces_silva_all

--------------SEQUENCES---------------------
S Number of sequences : 10593
S Maximum sequences length : 1758
S Minimum sequences length : 488
S Mean sequences length : 1337.216463702445

---------------TAXONS-----------------------
T Number of different taxons : 800
T Maximum number of sequences per taxon : 268
T Minimum number of sequences per taxon : 1
T Mean number of sequences per taxon : 13.24125
T Number of SAs taxons : 0

---------------COMPLEXS---------------------
C Number of differents complex : 13
C Maximum number of taxons per complex : 16
C Minimum number of taxons per complex : 1
C Mean number of taxons per complex : 4.538461538461538
C Maximum number of sequences per complex : 268
C Minimum number of sequences per complex : 3
C Mean number of sequences per complex : 138.84615384615384

--------------AMPLICONS---------------------
A Number of amplicons : 10593
A Maximum amplicons length : 428
A Minimum amplicons length : 305
A Mean amplicons length : 375.071367884452
A Number of redundant amplicons : 356
****************************************


=============================================================================================
* SEQUENCES VARIANTS have been removed by TAXON.

****************************************
===> AFTER DELETING REDUNDANT SEQUENCE VARIANT
File name : /home/clement/projects/asvmaker/test/16s/origin/Streptomyces_silva_all

--------------SEQUENCES---------------------
S Number of sequences : 9781
S Maximum sequences length : 1758
S Minimum sequences length : 488
S Mean sequences length : 1338.6325529087005

---------------TAXONS-----------------------
T Number of different taxons : 800
T Maximum number of sequences per taxon : 256
T Minimum number of sequences per taxon : 1
T Mean number of sequences per taxon : 12.22625
T Number of SAs taxons : 0

---------------COMPLEXS---------------------
C Number of differents complex : 13
C Maximum number of taxons per complex : 16
C Minimum number of taxons per complex : 1
C Mean number of taxons per complex : 4.538461538461538
C Maximum number of sequences per complex : 250
C Minimum number of sequences per complex : 3
C Mean number of sequences per complex : 128.3846153846154

--------------AMPLICONS---------------------
A Number of amplicons : 9781
A Maximum amplicons length : 428
A Minimum amplicons length : 305
A Mean amplicons length : 375.0848583989367
A Number of redundant amplicons : 326
****************************************


=============================================================================================
* 'REDUNDANT AMPLICONS' have been removed by 'TAXON'.

****************************************
===> AFTER DELETING REDUNDANT AMPLICONS
File name : /home/clement/projects/asvmaker/test/16s/origin/Streptomyces_silva_all

--------------SEQUENCES---------------------
S Number of sequences : 3287
S Maximum sequences length : 1607
S Minimum sequences length : 488
S Mean sequences length : 1337.5086705202311

---------------TAXONS-----------------------
T Number of different taxons : 800
T Maximum number of sequences per taxon : 92
T Minimum number of sequences per taxon : 1
T Mean number of sequences per taxon : 4.10875
T Number of SAs taxons : 0

---------------COMPLEXS---------------------
C Number of differents complex : 13
C Maximum number of taxons per complex : 14
C Minimum number of taxons per complex : 1
C Mean number of taxons per complex : 4.384615384615385
C Maximum number of sequences per complex : 65
C Minimum number of sequences per complex : 3
C Mean number of sequences per complex : 34.0

--------------AMPLICONS---------------------
A Number of amplicons : 3287
A Maximum amplicons length : 428
A Minimum amplicons length : 305
A Mean amplicons length : 375.24368725281414
A Number of redundant amplicons : 206
****************************************


=============================================================================================
=========                            Export Informations                            =========
=============================================================================================
* DATABASE JSON file exported as 'database/silva/Streptomyces_silva_filter.json'.
* INFOS TXT file exported as 'database/silva/Streptomyces_silva_info_filter.txt'.
