# Supplementary material for: ASVmaker: A New Tool to Improve Taxonomic Identifications for Amplicon Sequencing Data
Source: Plants (Basel). 2023 Oct 25;12(21):3678. doi: 10.3390/plants12213678 (PMC10647208; doi:10.3390/plants12213678)
Supplement: Supplementary file 1 [file plants-12-03678-s001.zip › ASVmaker_paper_archive/16s/database/silva/Pseudomonas_silva_info_exp1.txt]

USERNAME : clement
DATE  : 24/05/2023
TIME  : 18:00
SYSTEM  : Linux
PLATEFORM  : Linux-5.19.0-41-generic-x86_64-with-glibc2.35
PYTHON VERSION : 3.10.6 (main, Mar 10 2023, 10:55:28) [GCC 11.3.0]


=============================================================================================
=========                               Init Data                                   =========
=============================================================================================
Fasta file name : /home/clement/projects/asvmaker/test/16s/origin/Pseudomonas_silva_all
Original database of the fasta file : silva
Forward primer : ['>forward_515FB:', 'GTGYCAGCMGCCGCGGTAA']
Reverse primer : ['>reverse_926R:', 'CCGYCAATTYMTTTRAGTTT']
Forward mismatch tolerance : 5
Reverse mismatch tolerance : 7
Trimmed primer : True

****************************************
===> INIT DATA
File name : /home/clement/projects/asvmaker/test/16s/origin/Pseudomonas_silva_all

--------------SEQUENCES---------------------
S Number of sequences : 4590
S Maximum sequences length : 2396
S Minimum sequences length : 408
S Mean sequences length : 1292.264705882353

---------------TAXONS-----------------------
T Number of different taxons : 242
T Maximum number of sequences per taxon : 714
T Minimum number of sequences per taxon : 1
T Mean number of sequences per taxon : 18.96694214876033
T Number of SAs taxons : 0

---------------COMPLEXS---------------------
C Number of differents complex : 1
C Maximum number of taxons per complex : 1
C Minimum number of taxons per complex : 1
C Mean number of taxons per complex : 1.0
C Maximum number of sequences per complex : 95
C Minimum number of sequences per complex : 95
C Mean number of sequences per complex : 95.0

--------------AMPLICONS---------------------
A Number of amplicons : 4590
A Maximum amplicons length : 826
A Minimum amplicons length : 167
A Mean amplicons length : 374.36753812636164
A Number of redundant amplicons : 235
****************************************


=============================================================================================
=========                            Export Informations                            =========
=============================================================================================
* SHARED AMPLICONS file exported as 'database/silva/Pseudomonas_silva_sa.txt'.
* INFOS TXT file exported as 'database/silva/Pseudomonas_silva_info_exp1.txt'.
