# Supplementary material for: ASVmaker: A New Tool to Improve Taxonomic Identifications for Amplicon Sequencing Data
Source: Plants (Basel). 2023 Oct 25;12(21):3678. doi: 10.3390/plants12213678 (PMC10647208; doi:10.3390/plants12213678)
Supplement: Supplementary file 1 [file plants-12-03678-s001.zip › ASVmaker_paper_archive/16s/database/silva/Erwinia_silva_info_filter.txt]

USERNAME : clement
DATE  : 24/05/2023
TIME  : 17:50
SYSTEM  : Linux
PLATEFORM  : Linux-5.19.0-41-generic-x86_64-with-glibc2.35
PYTHON VERSION : 3.10.6 (main, Mar 10 2023, 10:55:28) [GCC 11.3.0]


=============================================================================================
=========                               Init Data                                   =========
=============================================================================================
Fasta file name : /home/clement/projects/asvmaker/test/16s/origin/Erwinia_silva_all
Original database of the fasta file : silva
Forward primer : ['>forward_515FB:', 'GTGYCAGCMGCCGCGGTAA']
Reverse primer : ['>reverse_926R:', 'CCGYCAATTYMTTTRAGTTT']
Forward mismatch tolerance : 5
Reverse mismatch tolerance : 7
Trimmed primer : True

****************************************
===> INIT DATA
File name : /home/clement/projects/asvmaker/test/16s/origin/Erwinia_silva_all

--------------SEQUENCES---------------------
S Number of sequences : 2419
S Maximum sequences length : 3041
S Minimum sequences length : 306
S Mean sequences length : 986.7312939231088

---------------TAXONS-----------------------
T Number of different taxons : 78
T Maximum number of sequences per taxon : 923
T Minimum number of sequences per taxon : 1
T Mean number of sequences per taxon : 31.012820512820515
T Number of SAs taxons : 0

---------------COMPLEXS---------------------
C Number of differents complex : 2
C Maximum number of taxons per complex : 2
C Minimum number of taxons per complex : 1
C Mean number of taxons per complex : 1.5
C Maximum number of sequences per complex : 14
C Minimum number of sequences per complex : 2
C Mean number of sequences per complex : 8.0

--------------AMPLICONS---------------------
A Number of amplicons : 1036
A Maximum amplicons length : 573
A Minimum amplicons length : 365
A Mean amplicons length : 373.2181467181467
A Number of redundant amplicons : 59
****************************************


=============================================================================================
=========                            Filter Informations                            =========
=============================================================================================
* TAXONS have been 'GROUPED by COMPLEX'.

****************************************
===> AFTER GROUPING BY COMPLEX 

File name : /home/clement/projects/asvmaker/test/16s/origin/Erwinia_silva_all

--------------SEQUENCES---------------------
S Number of sequences : 2419
S Maximum sequences length : 3041
S Minimum sequences length : 306
S Mean sequences length : 986.7312939231088

---------------TAXONS-----------------------
T Number of different taxons : 77
T Maximum number of sequences per taxon : 923
T Minimum number of sequences per taxon : 1
T Mean number of sequences per taxon : 31.415584415584416
T Number of SAs taxons : 0

---------------COMPLEXS---------------------
C Number of differents complex : 2
C Maximum number of taxons per complex : 2
C Minimum number of taxons per complex : 1
C Mean number of taxons per complex : 1.5
C Maximum number of sequences per complex : 14
C Minimum number of sequences per complex : 2
C Mean number of sequences per complex : 8.0

--------------AMPLICONS---------------------
A Number of amplicons : 1036
A Maximum amplicons length : 573
A Minimum amplicons length : 365
A Mean amplicons length : 373.2181467181467
A Number of redundant amplicons : 59
****************************************

=============================================================================================
* DATASET has been 'CLEANED'.
Erwinia is in your dataset.
* 'UNVERIFIED' and 'UNCULTURED' genus have been 'REMOVED'.

****************************************
===> AFTER CLEANING WITH : ERWINIA -- NONE -- UNVERIFIED=FALSE
File name : /home/clement/projects/asvmaker/test/16s/origin/Erwinia_silva_all

--------------SEQUENCES---------------------
S Number of sequences : 885
S Maximum sequences length : 2939
S Minimum sequences length : 307
S Mean sequences length : 1112.902824858757

---------------TAXONS-----------------------
T Number of different taxons : 26
T Maximum number of sequences per taxon : 289
T Minimum number of sequences per taxon : 1
T Mean number of sequences per taxon : 34.03846153846154
T Number of SAs taxons : 0

---------------COMPLEXS---------------------
C Number of differents complex : 0
C Maximum number of taxons per complex : 0
C Minimum number of taxons per complex : 0
C Mean number of taxons per complex : 0
C Maximum number of sequences per complex : 0
C Minimum number of sequences per complex : 100000
C Mean number of sequences per complex : 0

--------------AMPLICONS---------------------
A Number of amplicons : 450
A Maximum amplicons length : 573
A Minimum amplicons length : 366
A Mean amplicons length : 373.4888888888889
A Number of redundant amplicons : 32
****************************************


=============================================================================================
* 'SEQUENCES VARIANTS' have been removed if 'NO AMPLICONS'.

****************************************
===> AFTER DELETING SEQUENCES VARIANTS WITHOUT AMPLICONS
File name : /home/clement/projects/asvmaker/test/16s/origin/Erwinia_silva_all

--------------SEQUENCES---------------------
S Number of sequences : 450
S Maximum sequences length : 2255
S Minimum sequences length : 538
S Mean sequences length : 1349.4533333333334

---------------TAXONS-----------------------
T Number of different taxons : 24
T Maximum number of sequences per taxon : 126
T Minimum number of sequences per taxon : 1
T Mean number of sequences per taxon : 18.75
T Number of SAs taxons : 0

---------------COMPLEXS---------------------
C Number of differents complex : 0
C Maximum number of taxons per complex : 0
C Minimum number of taxons per complex : 0
C Mean number of taxons per complex : 0
C Maximum number of sequences per complex : 0
C Minimum number of sequences per complex : 100000
C Mean number of sequences per complex : 0

--------------AMPLICONS---------------------
A Number of amplicons : 450
A Maximum amplicons length : 573
A Minimum amplicons length : 366
A Mean amplicons length : 373.4888888888889
A Number of redundant amplicons : 31
****************************************


=============================================================================================
* SEQUENCES VARIANTS have been removed by TAXON.

****************************************
===> AFTER DELETING REDUNDANT SEQUENCE VARIANT
File name : /home/clement/projects/asvmaker/test/16s/origin/Erwinia_silva_all

--------------SEQUENCES---------------------
S Number of sequences : 416
S Maximum sequences length : 2255
S Minimum sequences length : 538
S Mean sequences length : 1349.125

---------------TAXONS-----------------------
T Number of different taxons : 24
T Maximum number of sequences per taxon : 107
T Minimum number of sequences per taxon : 1
T Mean number of sequences per taxon : 17.333333333333332
T Number of SAs taxons : 0

---------------COMPLEXS---------------------
C Number of differents complex : 0
C Maximum number of taxons per complex : 0
C Minimum number of taxons per complex : 0
C Mean number of taxons per complex : 0
C Maximum number of sequences per complex : 0
C Minimum number of sequences per complex : 100000
C Mean number of sequences per complex : 0

--------------AMPLICONS---------------------
A Number of amplicons : 416
A Maximum amplicons length : 573
A Minimum amplicons length : 366
A Mean amplicons length : 373.5360576923077
A Number of redundant amplicons : 28
****************************************


=============================================================================================
* 'REDUNDANT AMPLICONS' have been removed by 'TAXON'.

****************************************
===> AFTER DELETING REDUNDANT AMPLICONS
File name : /home/clement/projects/asvmaker/test/16s/origin/Erwinia_silva_all

--------------SEQUENCES---------------------
S Number of sequences : 151
S Maximum sequences length : 2255
S Minimum sequences length : 620
S Mean sequences length : 1356.6158940397352

---------------TAXONS-----------------------
T Number of different taxons : 24
T Maximum number of sequences per taxon : 34
T Minimum number of sequences per taxon : 1
T Mean number of sequences per taxon : 6.291666666666667
T Number of SAs taxons : 0

---------------COMPLEXS---------------------
C Number of differents complex : 0
C Maximum number of taxons per complex : 0
C Minimum number of taxons per complex : 0
C Mean number of taxons per complex : 0
C Maximum number of sequences per complex : 0
C Minimum number of sequences per complex : 100000
C Mean number of sequences per complex : 0

--------------AMPLICONS---------------------
A Number of amplicons : 151
A Maximum amplicons length : 573
A Minimum amplicons length : 366
A Mean amplicons length : 374.49006622516555
A Number of redundant amplicons : 10
****************************************


=============================================================================================
=========                            Export Informations                            =========
=============================================================================================
* DATABASE JSON file exported as 'database/silva/Erwinia_silva_filter.json'.
* INFOS TXT file exported as 'database/silva/Erwinia_silva_info_filter.txt'.
