# Supplementary material for: ASVmaker: A New Tool to Improve Taxonomic Identifications for Amplicon Sequencing Data
Source: Plants (Basel). 2023 Oct 25;12(21):3678. doi: 10.3390/plants12213678 (PMC10647208; doi:10.3390/plants12213678)
Supplement: Supplementary file 1 [file plants-12-03678-s001.zip › ASVmaker_paper_archive/16s/database/silva/Pseudomonas_silva_sa_ext.txt]

SA1	EU147007|Pseudomonas_putida	AB074733|Pseudomonas_gamma	JN624847|Pseudomonas_marine	JF901369|Pseudomonas_endophytic	MK007297|Pseudomonas_sihuiensis	HQ853017|Pseudomonas_otitidis	AB088116|Pseudomonas_tropicalis	AF094713|Pseudomonas_aeruginosa	KX807194|Pseudomonas_hussainii	KF964380|Pseudomonas_bacterium	MH040813|Pseudomonas_guezennei	OKKB01000572|Pseudomonas_human	KM232680|Pseudomonas_fluorescens
SA2	JF737930|Pseudomonas_bacterium	JF901346|Pseudomonas_endophytic	MH910301|Pseudomonas_knackmussii	HM246143|Pseudomonas_nitritireducens	MF144440|Pseudomonas_aeruginosa	KC934815|Pseudomonas_nitroreducens
SA3	KM603661|Pseudomonas_alcaliphila	KP241929|Pseudomonas_fuscovaginae	KP757666|Pseudomonas_endophytic	KM585605|Pseudomonas_mendocina	HM137027|Pseudomonas_aeruginosa	HM137032|Pseudomonas_stutzeri	GQ246629|Pseudomonas_marine	MF086658|Pseudomonas_taeanensis	AB276372|Pseudomonas_oleovorans/pseudoalcaligenes_complex	EU935226|Pseudomonas_bacterium	LC125152|Pseudomonas_putida	MF928323|Pseudomonas_indoloxydans	JN679857|Pseudomonas_fluorescens
SA4	KF241554|Pseudomonas_aeruginosa	JF901354|Pseudomonas_endophytic	KT759055|Pseudomonas_bacterium
SA5	KT759071|Pseudomonas_bacterium	MK038970|Pseudomonas_aeruginosa
SA6	DQ983422|Pseudomonas_gamma	KF817640|Pseudomonas_indoloxydans	KP684064|Pseudomonas_chengduensis	KF364948|Pseudomonas_alcaligenes	KC840859|Pseudomonas_toyotomiensis	JX987715|Pseudomonas_nitroreducens	JQ361157|Pseudomonas_alcaliphila	KF908035|Pseudomonas_trautweinii	AB607139|Pseudomonas_marine	KC887920|Pseudomonas_proteobacterium	HE575911|Pseudomonas_oleovorans/pseudoalcaligenes_complex	MK033356|Pseudomonas_songnenensis	KP684302|Pseudomonas_bacterium	KP684084|Pseudomonas_asplenii	EU311211|Pseudomonas_mendocina	JF683673|Pseudomonas_jessenii	FN429930|Pseudomonas_composti	KR185840|Pseudomonas_aeruginosa
SA7	KM280011|Pseudomonas_citronellolis	AJ876736|Pseudomonas_guezennei	MH091454|Pseudomonas_bacterium	HE612874|Pseudomonas_otitidis	DQ855290|Pseudomonas_alcaligenes	LT599807|Pseudomonas_aeruginosa	LT599737|Pseudomonas_stutzeri
SA8	KU885894|Pseudomonas_aeruginosa	KT759048|Pseudomonas_bacterium
SA9	MF943158|Pseudomonas_resinovorans	KY496244|Pseudomonas_oleovorans/pseudoalcaligenes_complex	EF208965|Pseudomonas_mendocina	KT895840|Pseudomonas_aeruginosa
SA10	KY496260|Pseudomonas_aeruginosa	AY651925|Pseudomonas_alcaligenes
SA11	KT253979|Pseudomonas_knackmussii	HQ674985|Pseudomonas_bacterium	KT026099|Pseudomonas_denitrificans	GU969239|Pseudomonas_panipatensis	MF351819|Pseudomonas_nitritireducens	JQ659788|Pseudomonas_nitroreducens	JF911365|Pseudomonas_citronellolis	KF668477|Pseudomonas_delhiensis	KT329290|Pseudomonas_aeruginosa
SA12	HM140794|Pseudomonas_gamma	KP684071|Pseudomonas_stutzeri	AF148967|Pseudomonas_aquatic	JQ007722|Pseudomonas_mosselii	KP684062|Pseudomonas_benzenivorans	JF683679|Pseudomonas_taiwanensis	KT943976|Pseudomonas_aeruginosa	MH645850|Pseudomonas_bacterium	KU601313|Pseudomonas_entomophila	KP684069|Pseudomonas_kuykendallii	HQ236548|Pseudomonas_fluorescens	KT216615|Pseudomonas_monteilii	HF674459|Pseudomonas_guariconensis	KP684078|Pseudomonas_japonica	KY229868|Pseudomonas_fulva	KP684079|Pseudomonas_helmanticensis	KX380911|Pseudomonas_soli	KP241924|Pseudomonas_fuscovaginae	HQ236531|Pseudomonas_putida	AB680090|Pseudomonas_reptilivorous	JF911371|Pseudomonas_plecoglossicida	KP684074|Pseudomonas_segetis
SA13	MF769264|Pseudomonas_monteilii	GQ232464|Pseudomonas_bacterium	KY324910|Pseudomonas_veronii	MH211322|Pseudomonas_reinekei	KY985486|Pseudomonas_paralactis	CP029608|Pseudomonas_kribbensis	KJ806422|Pseudomonas_fluorescens	DQ988940|Pseudomonas_gamma	KT767659|Pseudomonas_putida	KJ936972|Pseudomonas_endophytic	AM419154|Pseudomonas_teessidea	MH769236|Pseudomonas_baetica	FJ652609|Pseudomonas_chlororaphis	KM411501|Pseudomonas_fulva	KF054778|Pseudomonas_aeruginosa	MF767530|Pseudomonas_otitidis	JF496407|Pseudomonas_cannabina	MG269614|Pseudomonas_granadensis	KX709874|Pseudomonas_moraviensis	KY344893|Pseudomonas_koreensis
SA14	EU849665|Pseudomonas_putida	JQ680917|Pseudomonas_bacterium	AB607133|Pseudomonas_marine	EF055289|Pseudomonas_chlortetracycline-resistant	KY119262|Pseudomonas_chengduensis	KP099588|Pseudomonas_stutzeri	KC887924|Pseudomonas_proteobacterium	GU594672|Pseudomonas_gamma	KC753545|Pseudomonas_xanthomarina	KY651215|Pseudomonas_aeruginosa	MH753601|Pseudomonas_songnenensis	AY654828|Pseudomonas_mucus
SA15	KY040017|Pseudomonas_aeruginosa	HQ907732|Pseudomonas_fluorescens
SA16	MG818750|Pseudomonas_knackmussii	EU147006|Pseudomonas_aeruginosa	KC293829|Pseudomonas_fulva	GQ289146|Pseudomonas_bacterium	KJ819585|Pseudomonas_monteilii	MG685754|Pseudomonas_plecoglossicida	MF319841|Pseudomonas_entomophila	KP757670|Pseudomonas_endophytic	KX774624|Pseudomonas_guariconensis	KC293859|Pseudomonas_flavescens	KM401860|Pseudomonas_taiwanensis	MH414507|Pseudomonas_viridilivida	MF767531|Pseudomonas_otitidis	KC293860|Pseudomonas_mosselii	AB607147|Pseudomonas_marine	KP190118|Pseudomonas_parafulva	AY952323|Pseudomonas_putida
SA17	KU977116|Pseudomonas_aeruginosa	KM272279|Pseudomonas_alcaligenes
SA18	AY771716|Pseudomonas_aeruginosa	AM491811|Pseudomonas_guineae	AY771754|Pseudomonas_anguilliseptica
SA19	CP027657|Pseudomonas_mendocina	EU931560|Pseudomonas_aeruginosa	MH091530|Pseudomonas_bacterium	JN679850|Pseudomonas_fluorescens
SA20	MG571638|Pseudomonas_aeruginosa	KT759002|Pseudomonas_bacterium
SA21	HQ018744|Pseudomonas_aeruginosa	HQ703947|Pseudomonas_putida
SA22	LK391522|Pseudomonas_koreensis	KY614188|Pseudomonas_baetica	JN167958|Pseudomonas_umsongensis	GU188917|Pseudomonas_jessenii	MG675588|Pseudomonas_chlororaphis	EU159479|Pseudomonas_fluorescens	MH202941|Pseudomonas_granadensis	KY457748|Pseudomonas_helmanticensis	LT628100|Pseudomonas_aeruginosa	LN852373|Pseudomonas_moorei	LT628105|Pseudomonas_brassicacearum	RCCF01000001|Pseudomonas_asplenii
SA23	KX781137|Pseudomonas_putida	FJ950593|Pseudomonas_resinovorans	HG974513|Pseudomonas_linyingensis	KF152939|Pseudomonas_aeruginosa	HM142383|Pseudomonas_gamma
SA24	MH769547|Pseudomonas_oryzihabitans	LQ684664|Pseudomonas_oleovorans/pseudoalcaligenes_complex	KY882047|Pseudomonas_psychrotolerans	MF144457|Pseudomonas_aeruginosa	LS453345|Pseudomonas_endophytic	AF479376|Pseudomonas_glacial	KF318795|Pseudomonas_mendocina	GQ288841|Pseudomonas_bacterium
SA25	AY972868|Pseudomonas_gamma	KY496254|Pseudomonas_aeruginosa	EU481652|Pseudomonas_bacterium
SA26	JF513152|Pseudomonas_aeruginosa	KC699537|Pseudomonas_otitidis
SA27	JF901379|Pseudomonas_endophytic	HQ455016|Pseudomonas_aeruginosa
SA28	MF838682|Pseudomonas_aeruginosa	MF838693|Pseudomonas_putida
SA29	KP214628|Pseudomonas_libanensis	AF479375|Pseudomonas_glacial	MF682028|Pseudomonas_azotoformans	JX127246|Pseudomonas_fluorescens	MK070150|Pseudomonas_paralactis	KT767822|Pseudomonas_marginalis	KY092171|Pseudomonas_proteolytica	KJ543857|Pseudomonas_bacterium	JQ282836|Pseudomonas_grimontii	EF204250|Pseudomonas_synxantha	MH396734|Pseudomonas_gessardii	JQ855724|Pseudomonas_gamma	HF545843|Pseudomonas_putida	EU169159|Pseudomonas_mandelii	KJ936970|Pseudomonas_endophytic	LC333862|Pseudomonas_lactis	MG819465|Pseudomonas_lurida	MK000632|Pseudomonas_canadensis	LN868443|Pseudomonas_trivialis	AB607148|Pseudomonas_marine	AJ252664|Pseudomonas_agricultural	AJ936933|Pseudomonas_simiae	LT628107|Pseudomonas_brenneri	JX113239|Pseudomonas_cedrina	AB680413|Pseudomonas_auricularis	JX192652|Pseudomonas_syncyanea	FJ972537|Pseudomonas_reactans	AB440177|Pseudomonas_costantinii	KC329818|Pseudomonas_extremorientalis	KP185131|Pseudomonas_tolaasii	JX840381|Pseudomonas_salomonii	MH778054|Pseudomonas_poae
SA30	KC790323|Pseudomonas_extremaustralis	JX827235|Pseudomonas_meridiana	CP011117|Pseudomonas_synxantha	MK070157|Pseudomonas_antarctica	KY783400|Pseudomonas_simiae	HG424436|Pseudomonas_salomonii	AF068010|Pseudomonas_fluorescens	KX354897|Pseudomonas_cerasi	HM165455|Pseudomonas_bacterium	JF706536|Pseudomonas_veronii	KC887932|Pseudomonas_proteobacterium
SA31	KU726446|Pseudomonas_bacterium	KF840730|Pseudomonas_kilonensis	KP860520|Pseudomonas_gessardii	JF901350|Pseudomonas_endophytic	HF584852|Pseudomonas_fluorescens	KF922487|Pseudomonas_fragi	KC355309|Pseudomonas_lini	LC333824|Pseudomonas_mediterranea	EU221392|Pseudomonas_thivervalensis	KT695844|Pseudomonas_brassicacearum	HF545841|Pseudomonas_putida
SA32	KT767962|Pseudomonas_fluorescens	KJ819597|Pseudomonas_mandelii
SA33	KC139424|Pseudomonas_salomonii	MK100475|Pseudomonas_granadensis	EU586045|Pseudomonas_thivervalensis	AJ295357|Pseudomonas_rape	JQ727562|Pseudomonas_bacterium	JX401468|Pseudomonas_mandelii	KY357301|Pseudomonas_moraviensis	MG571673|Pseudomonas_rhodesiae	QEKL01000001|Pseudomonas_kilonensis	HQ824860|Pseudomonas_brenneri	LT628156|Pseudomonas_reinekei	HQ588845|Pseudomonas_fluorescens	JQ317808|Pseudomonas_veronii	AB681347|Pseudomonas_gessardii	LC007968|Pseudomonas_denitrificans	KF424299|Pseudomonas_ficuserectae	KU977139|Pseudomonas_syringae	MG675602|Pseudomonas_arsenicoxydans	MH355961|Pseudomonas_corrugata	JX501688|Pseudomonas_koreensis	KT211491|Pseudomonas_mediterranea	MG571659|Pseudomonas_frederiksbergensis	KP860580|Pseudomonas_brassicacearum	AY531218|Pseudomonas_gamma	MH620719|Pseudomonas_migulae	EU169177|Pseudomonas_grimontii	KC790260|Pseudomonas_baetica	JX401448|Pseudomonas_chlororaphis	HF545844|Pseudomonas_putida	HQ242757|Pseudomonas_lini	AB167247|Pseudomonas_borealis	AF348507|Pseudomonas_tolaasii	LN868447|Pseudomonas_helmanticensis
SA34	KF147020|Pseudomonas_rhodesiae	KX570956|Pseudomonas_veronii	KT363045|Pseudomonas_fulva	KJ843152|Pseudomonas_poae	MH304251|Pseudomonas_salomonii	KX528119|Pseudomonas_palleroniana	KF731833|Pseudomonas_fluorescens	MF085527|Pseudomonas_extremaustralis	HQ824913|Pseudomonas_trivialis	KX186963|Pseudomonas_mucidolens	JQ727596|Pseudomonas_bacterium	MF077145|Pseudomonas_gessardii	EU434380|Pseudomonas_libanensis	LC217439|Pseudomonas_gamma	MF979099|Pseudomonas_panacis	KX417162|Pseudomonas_grimontii	HQ911366|Pseudomonas_marginalis	MF118154|Pseudomonas_lurida	KC834327|Pseudomonas_synxantha	KF822674|Pseudomonas_putida
SA35	RCID01000001|Pseudomonas_parafulva	AB680222|Pseudomonas_pavonaceae	CP014947|Pseudomonas_koreensis	MH211298|Pseudomonas_reinekei	MH612852|Pseudomonas_sesami	MH571661|Pseudomonas_bacterium	FJ976589|Pseudomonas_putida	JQ317792|Pseudomonas_jessenii	HF566281|Pseudomonas_congelans	MTSB01000007|Pseudomonas_graminis	HQ840766|Pseudomonas_syringae	KF147059|Pseudomonas_clemancea	AB074715|Pseudomonas_gamma	MF318491|Pseudomonas_savastanoi	AYMZ01000007|Pseudomonas_moraviensis	MH071318|Pseudomonas_granadensis	HE647699|Pseudomonas_tremae	KC860045|Pseudomonas_amygdali	GU059580|Pseudomonas_fluorescens	KP682486|Pseudomonas_baetica	HG805774|Pseudomonas_caspiana
SA36	AB685585|Pseudomonas_fragi	KY940317|Pseudomonas_fluorescens	KC904093|Pseudomonas_psychrophila	KC734263|Pseudomonas_bacterium	LCYS01000007|Pseudomonas_lundensis
SA37	EU912472|Pseudomonas_sesami	JQ781544|Pseudomonas_fluorescens	JQ361150|Pseudomonas_tremae	LM652348|Pseudomonas_bacterium	KJ475030|Pseudomonas_stutzeri	KT215479|Pseudomonas_putida	JN644593|Pseudomonas_ficuserectae	JF327448|Pseudomonas_syringae	KM658326|Pseudomonas_corrugata	MF121986|Pseudomonas_chlororaphis	JN033556|Pseudomonas_saponiphila	HG764634|Pseudomonas_moraviensis	OFRI01001302|Pseudomonas_wastewater	KU605698|Pseudomonas_protegens	AY539821|Pseudomonas_gamma
SA38	MH910132|Pseudomonas_moorei	AY050495|Pseudomonas_corrugata	KF840372|Pseudomonas_fluorescens	KC920993|Pseudomonas_azotoformans	AF403729|Pseudomonas_gamma
SA39	KY646010|Pseudomonas_chlororaphis	MH817851|Pseudomonas_extremaustralis	KU877638|Pseudomonas_palleroniana	KX959970|Pseudomonas_antarctica	HF558429|Pseudomonas_rhodesiae	AF364098|Pseudomonas_marginalis	MF062633|Pseudomonas_brenneri	EF462372|Pseudomonas_bacterium	HQ824960|Pseudomonas_veronii	JX861584|Pseudomonas_proteolytica	MF436692|Pseudomonas_libanensis	GU198103|Pseudomonas_fluorescens	KF641662|Pseudomonas_gamma	AB681333|Pseudomonas_putida	EU978842|Pseudomonas_glacier	KJ726570|Pseudomonas_gessardii	FM213379|Pseudomonas_meridiana	KX187317|Pseudomonas_panacis	LC007966|Pseudomonas_denitrificans	EU753139|Pseudomonas_marine
SA40	LN774342|Pseudomonas_kuykendallii	JQ860299|Pseudomonas_fluorescens	MG516119|Pseudomonas_hunanensis	KP996607|Pseudomonas_bacterium	AF094740|Pseudomonas_putida	KC355313|Pseudomonas_oryzihabitans
SA41	KJ589457|Pseudomonas_gessardii	KJ936968|Pseudomonas_endophytic	AM421016|Pseudomonas_collierea	KP762273|Pseudomonas_veronii	KT387354|Pseudomonas_baetica	JX122159|Pseudomonas_lini	KT239467|Pseudomonas_fluorescens	HQ386570|Pseudomonas_gamma	KR085909|Pseudomonas_avellanae	KU877656|Pseudomonas_chlororaphis	EU346528|Pseudomonas_marine	AM086247|Pseudomonas_mandelii	KT302328|Pseudomonas_brassicacearum	KU977123|Pseudomonas_syringae	MH211246|Pseudomonas_migulae	KR233789|Pseudomonas_arsenicoxydans	HM165458|Pseudomonas_bacterium	KU921578|Pseudomonas_thivervalensis	KM658496|Pseudomonas_tolaasii	KY670741|Pseudomonas_putida	KT382242|Pseudomonas_libanensis	KF501476|Pseudomonas_panacis	KT382239|Pseudomonas_proteolytica	KF424294|Pseudomonas_ficuserectae	MG561817|Pseudomonas_frederiksbergensis	EU557337|Pseudomonas_yamanorum	HQ825003|Pseudomonas_brenneri	AJ012712|Pseudomonas_borealis
SA42	MG576052|Pseudomonas_vancouverensis	AM419155|Pseudomonas_clemancea	AM933519|Pseudomonas_jessenii	JX861580|Pseudomonas_mohnii	KP123631|Pseudomonas_gregormendelii	KR085824|Pseudomonas_reinekei	KM434253|Pseudomonas_graminis	KP717923|Pseudomonas_lini	JX827231|Pseudomonas_kilonensis	KP236595|Pseudomonas_frederiksbergensis	KJ580531|Pseudomonas_arsenicoxydans	KF475867|Pseudomonas_monteilii	KX809749|Pseudomonas_avellanae	KT302361|Pseudomonas_syringae	FM955889|Pseudomonas_moorei	AY512609|Pseudomonas_putida	MH304252|Pseudomonas_yamanorum	KT695814|Pseudomonas_fluorescens	KR085860|Pseudomonas_baetica	AM933502|Pseudomonas_migulae	MK078268|Pseudomonas_helmanticensis	HM600858|Pseudomonas_bacterium	KR085913|Pseudomonas_ficuserectae	KX276592|Pseudomonas_silesiensis	CP007410|Pseudomonas_brassicacearum	JN814372|Pseudomonas_prosekii	MH580210|Pseudomonas_umsongensis	JX840372|Pseudomonas_salomonii	MG561808|Pseudomonas_mandelii
SA43	KP218045|Pseudomonas_costantinii	LC040936|Pseudomonas_azotoformans	KU999996|Pseudomonas_savastanoi	MH782123|Pseudomonas_fluorescens	KF478209|Pseudomonas_gessardii	MF360248|Pseudomonas_palleroniana	MH620725|Pseudomonas_poae
SA44	EU977221|Pseudomonas_gamma	AB681924|Pseudomonas_flavescens	AB681090|Pseudomonas_cremoricolorata	MF467822|Pseudomonas_hunanensis	KY496248|Pseudomonas_benzenivorans	KP203812|Pseudomonas_segetis	JN983823|Pseudomonas_bacterium	CP009747|Pseudomonas_parafulva	MF767534|Pseudomonas_otitidis	KM280661|Pseudomonas_straminea	JF837514|Pseudomonas_fluorescens	KU570339|Pseudomonas_alkylphenolica	HQ220023|Pseudomonas_fulva	EU346522|Pseudomonas_marine	KJ806383|Pseudomonas_oryzihabitans	KP757658|Pseudomonas_endophytic	KR708898|Pseudomonas_punonensis	JX861581|Pseudomonas_monteilii	KP057609|Pseudomonas_putida	LN995713|Pseudomonas_soli	KU681043|Pseudomonas_plecoglossicida	AF143452|Pseudomonas_aquatic	KC663617|Pseudomonas_fuscovaginae	JX646650|Pseudomonas_mosselii	KT189157|Pseudomonas_taiwanensis	AY691189|Pseudomonas_argentinensis
SA45	HE648142|Pseudomonas_congelans	KU750786|Pseudomonas_ficuserectae	HE588020|Pseudomonas_viridiflava	HQ178984|Pseudomonas_bacterium	KR708870|Pseudomonas_tremae	KJ756715|Pseudomonas_amygdali	KP211410|Pseudomonas_syringae	MF693348|Pseudomonas_coronafaciens	KT997435|Pseudomonas_koreensis	HF566287|Pseudomonas_graminis	LT628119|Pseudomonas_fluorescens	LN713318|Pseudomonas_cerasi	U49384|Pseudomonas_avellanae	HF545840|Pseudomonas_putida	HF566297|Pseudomonas_rhizosphaerae	MH769574|Pseudomonas_savastanoi	HE588032|Pseudomonas_cannabina	KT695809|Pseudomonas_chlororaphis	KU297753|Pseudomonas_arsenicoxydans
SA46	KP757623|Pseudomonas_endophytic	AY512613|Pseudomonas_putida	KP813831|Pseudomonas_vancouverensis	MF079350|Pseudomonas_koreensis	MK120107|Pseudomonas_synxantha	MF716696|Pseudomonas_umsongensis	CP014262|Pseudomonas_corrugata	CQ924692|Pseudomonas_jessenii	MG897134|Pseudomonas_mohnii	MG571651|Pseudomonas_prosekii	MG193713|Pseudomonas_bacterium	KJ937673|Pseudomonas_migulae	KR083018|Pseudomonas_brassicacearum	KJ831622|Pseudomonas_chlororaphis	KC756421|Pseudomonas_fluorescens	MG897151|Pseudomonas_moorei	GU183943|Pseudomonas_gamma	MG516121|Pseudomonas_rhodesiae	MH179098|Pseudomonas_lutea	MK000636|Pseudomonas_baetica	KU726259|Pseudomonas_kilonensis
SA47	HQ178952|Pseudomonas_bacterium	HQ848085|Pseudomonas_peli	KX008391|Pseudomonas_anguilliseptica	HQ874650|Pseudomonas_fluorescens
SA48	MH796355|Pseudomonas_libanensis	MH371341|Pseudomonas_fluorescens
SA49	KT361821|Pseudomonas_fluorescens	KX233723|Pseudomonas_putida
SA50	MH810270|Pseudomonas_fluorescens	KY810667|Pseudomonas_azotoformans
SA51	MH001547|Pseudomonas_cedrina	KR233772|Pseudomonas_arsenicoxydans	KC834354|Pseudomonas_orientalis	HQ425946|Pseudomonas_bacterium	EF111117|Pseudomonas_tolaasii	MK123855|Pseudomonas_marginalis	KX417194|Pseudomonas_extremaustralis	MSDE01000035|Pseudomonas_fluorescens	KT363044|Pseudomonas_fulva
SA52	JX501695|Pseudomonas_orientalis	HQ658766|Pseudomonas_fluorescens
SA53	KC790261|Pseudomonas_reinekei	MF112202|Pseudomonas_bacterium	KT369923|Pseudomonas_mandelii	KT881299|Pseudomonas_fluorescens	MH620724|Pseudomonas_migulae
SA54	AJ576247|Pseudomonas_syringae	KF712919|Pseudomonas_deceptionensis	AJ252576|Pseudomonas_agricultural	KT767707|Pseudomonas_fluorescens	KU173827|Pseudomonas_psychrophila	JYLF01000016|Pseudomonas_weihenstephanensis	LN624760|Pseudomonas_endophytica	KM070814|Pseudomonas_taiwanensis	KR088591|Pseudomonas_fragi	KP738716|Pseudomonas_helleri	HM443441|Pseudomonas_gamma	KF020670|Pseudomonas_bacterium	KT767890|Pseudomonas_putida
SA55	HE978351|Pseudomonas_reactans	KJ748006|Pseudomonas_lurida	KF792209|Pseudomonas_costantinii	HAIB01013832|Pseudomonas_mixed	LN849842|Pseudomonas_corrugata	KP410741|Pseudomonas_tolaasii	LN849845|Pseudomonas_savastanoi	EF111124|Pseudomonas_gamma	KT695816|Pseudomonas_poae	MH671831|Pseudomonas_palleroniana	LN849841|Pseudomonas_agarici	KM527837|Pseudomonas_fluorescens
SA56	GU198102|Pseudomonas_fluorescens	GQ398343|Pseudomonas_bacterium	KT695808|Pseudomonas_protegens
SA57	KF600748|Pseudomonas_fluorescens	KF574079|Pseudomonas_otitidis
SA58	KR922146|Pseudomonas_fluorescens	KU672380|Pseudomonas_graminis
SA59	LN995693|Pseudomonas_jessenii	KP099962|Pseudomonas_mohnii	MK100477|Pseudomonas_moorei	KX150830|Pseudomonas_mandelii	KF704099|Pseudomonas_lini	MG461466|Pseudomonas_reinekei	HF584793|Pseudomonas_fluorescens	KU726468|Pseudomonas_bacterium
SA60	MH482309|Pseudomonas_mandelii	EU862565|Pseudomonas_fluorescens
SA61	MH620732|Pseudomonas_fluorescens	KX128949|Pseudomonas_reinekei	JF460748|Pseudomonas_umsongensis	HF584787|Pseudomonas_migulae	JX122174|Pseudomonas_mandelii	KX128928|Pseudomonas_frederiksbergensis	KP717935|Pseudomonas_lini
SA62	JN631036|Pseudomonas_fluorescens	KP407097|Pseudomonas_kilonensis	KF387659|Pseudomonas_vancouverensis
SA63	MH482280|Pseudomonas_extremaustralis	KU173831|Pseudomonas_fluorescens
SA64	JQ801441|Pseudomonas_fluorescens	JQ638704|Pseudomonas_otitidis
SA65	KR187015|Pseudomonas_fluorescens	JQ727462|Pseudomonas_bacterium
SA66	MF574397|Pseudomonas_fluorescens	KF030899|Pseudomonas_putida
SA67	KT714143|Pseudomonas_putida	KC991305|Pseudomonas_fluorescens
SA68	AB302401|Pseudomonas_cinnamophila	KY393066|Pseudomonas_japonica	KM272801|Pseudomonas_cremoricolorata	FJ433882|Pseudomonas_putida	EU977183|Pseudomonas_gamma	JTBY01000051|Pseudomonas_fuscovaginae	KJ511900|Pseudomonas_fulva	KJ511902|Pseudomonas_fluorescens
SA69	HM600857|Pseudomonas_bacterium	GQ334368|Pseudomonas_fluorescens	LT629802|Pseudomonas_mucidolens	KU646833|Pseudomonas_gessardii	KX417148|Pseudomonas_antarctica
SA70	MK026819|Pseudomonas_extremaustralis	MK026820|Pseudomonas_grimontii	KP890312|Pseudomonas_fluorescens
SA71	HQ407237|Pseudomonas_corrugata	EU048319|Pseudomonas_fluorescens	AB680667|Pseudomonas_putida
SA72	MF769262|Pseudomonas_monteilii	MF767548|Pseudomonas_putida
SA73	MH769564|Pseudomonas_reidholzensis	KJ401059|Pseudomonas_oryzihabitans	KF848498|Pseudomonas_plecoglossicida	KX268356|Pseudomonas_putida	JQ727513|Pseudomonas_bacterium
SA74	JQ781584|Pseudomonas_putida	KP115732|Pseudomonas_fuscovaginae	KJ174594|Pseudomonas_oleovorans/pseudoalcaligenes_complex	AY259924|Pseudomonas_filiscindens	LS453320|Pseudomonas_endophytic	EU249591|Pseudomonas_alcaligenes	AB302402|Pseudomonas_multiaromavorans	AY324319|Pseudomonas_alkylphenolica	KT695810|Pseudomonas_vranovensis	MF170832|Pseudomonas_donghuensis	MF079268|Pseudomonas_entomophila	KJ719046|Pseudomonas_bacterium	EU482906|Pseudomonas_massiliensis	LT009706|Pseudomonas_wadenswilerensis	KT027724|Pseudomonas_rhizosphaerae	JF742598|Pseudomonas_lundensis	KJ726557|Pseudomonas_plecoglossicida	KJ623255|Pseudomonas_cichorii	KU921539|Pseudomonas_japonica	KY393087|Pseudomonas_monteilii	MK011860|Pseudomonas_flavescens
SA75	JX993426|Pseudomonas_putida	KX239014|Pseudomonas_plecoglossicida
SA76	KF816557|Pseudomonas_marine	KF261578|Pseudomonas_putida	KR812396|Pseudomonas_parafulva	LK021183|Pseudomonas_flavescens
SA77	GQ289135|Pseudomonas_bacterium	FJ529916|Pseudomonas_plecoglossicida	AY741156|Pseudomonas_putida	CP013997|Pseudomonas_monteilii	KC178912|Pseudomonas_taiwanensis
SA78	MF716701|Pseudomonas_alkylphenolica	KY024183|Pseudomonas_bacterium	AY622320|Pseudomonas_putida
SA79	KC461226|Pseudomonas_putida	HM582882|Pseudomonas_fulva
SA80	KT008003|Pseudomonas_koreensis	KM241859|Pseudomonas_clemancea	EF204241|Pseudomonas_putida
SA81	HM583865|Pseudomonas_bacterium	DQ864462|Pseudomonas_putida
SA82	MG516131|Pseudomonas_moorei	KU143976|Pseudomonas_putida	MG571662|Pseudomonas_koreensis
SA83	KU862319|Pseudomonas_monteilii	KF424278|Pseudomonas_oryzihabitans	KF282767|Pseudomonas_putida
SA84	KF030906|Pseudomonas_putida	MF495794|Pseudomonas_koreensis
SA85	KP196817|Pseudomonas_azotoformans	HF584785|Pseudomonas_putida	GQ398373|Pseudomonas_bacterium
SA86	KC431805|Pseudomonas_plecoglossicida	HF584894|Pseudomonas_monteilii	JQ669957|Pseudomonas_putida
SA87	MH038180|Pseudomonas_rhizosphaerae	MH368654|Pseudomonas_putida
SA88	KX186935|Pseudomonas_abietaniphila	MH337917|Pseudomonas_putida	AB109886|Pseudomonas_graminis	LT891931|Pseudomonas_donghuensis	KY938127|Pseudomonas_vranovensis
SA89	JX144948|Pseudomonas_taiwanensis	MG571661|Pseudomonas_hunanensis	EU008575|Pseudomonas_putida
SA90	MF769271|Pseudomonas_monteilii	MF767535|Pseudomonas_otitidis	MF767546|Pseudomonas_putida
SA91	KJ719372|Pseudomonas_putida	KT731133|Pseudomonas_plecoglossicida
SA92	KF695403|Pseudomonas_japonica	EF552367|Pseudomonas_putida	KT152815|Pseudomonas_bacterium
SA93	HQ588846|Pseudomonas_frederiksbergensis	KF030894|Pseudomonas_putida	KT369942|Pseudomonas_mandelii	KF020680|Pseudomonas_bacterium
SA94	MG193703|Pseudomonas_bacterium	HM192789|Pseudomonas_putida
SA95	MH174342|Pseudomonas_guariconensis	KC634231|Pseudomonas_plecoglossicida	KC195910|Pseudomonas_putida
SA96	EU438851|Pseudomonas_putida	EU438852|Pseudomonas_syringae
SA97	KM064626|Pseudomonas_monteilii	MH889111|Pseudomonas_putida
SA98	MF767543|Pseudomonas_putida	MF769268|Pseudomonas_monteilii
SA99	KX774608|Pseudomonas_plecoglossicida	MK045810|Pseudomonas_putida
SA100	KF719177|Pseudomonas_monteilii	JX514402|Pseudomonas_putida
SA101	JF727660|Pseudomonas_xanthomarina	HM007154|Pseudomonas_knackmussii	KF964347|Pseudomonas_bacterium	KF453954|Pseudomonas_stutzeri	MF928125|Pseudomonas_zhaodongensis	KF151362|Pseudomonas_gamma	AOFQ01000049|Pseudomonas_chloritidismutans	MH559589|Pseudomonas_kunmingensis	AF359550|Pseudomonas_marine	EU928730|Pseudomonas_putida	KC887927|Pseudomonas_proteobacterium
SA102	KU644697|Pseudomonas_putida	JQ975847|Pseudomonas_bacterium
SA103	MF767550|Pseudomonas_putida	MF769273|Pseudomonas_monteilii
SA104	MF769267|Pseudomonas_monteilii	MF767542|Pseudomonas_putida	KC293896|Pseudomonas_plecoglossicida
SA105	KJ875812|Pseudomonas_mendocina	KP684085|Pseudomonas_knackmussii	KX585259|Pseudomonas_guguanensis	MK072778|Pseudomonas_bacterium	HQ696526|Pseudomonas_actinobacterium	AB681730|Pseudomonas_nitroreducens	EU443754|Pseudomonas_anguilliseptica	AB999854|Pseudomonas_taiwanensis	MF767536|Pseudomonas_otitidis	GQ387664|Pseudomonas_oleovorans/pseudoalcaligenes_complex	KY012261|Pseudomonas_composti	MF769272|Pseudomonas_monteilii	LT629797|Pseudomonas_sihuiensis	KP684076|Pseudomonas_fuscovaginae	MF767547|Pseudomonas_putida
SA106	KX507141|Pseudomonas_putida	KF381347|Pseudomonas_plecoglossicida
SA107	MF767529|Pseudomonas_otitidis	MF767538|Pseudomonas_putida
SA108	KJ590507|Pseudomonas_putida	KY511075|Pseudomonas_monteilii
SA109	KY038250|Pseudomonas_putida	KJ676708|Pseudomonas_monteilii
SA110	JF303029|Pseudomonas_stutzeri	MF769275|Pseudomonas_monteilii	MF767552|Pseudomonas_putida	JX971551|Pseudomonas_xanthomarina	MH645845|Pseudomonas_bacterium	MK045742|Pseudomonas_songnenensis
SA111	KC431801|Pseudomonas_plecoglossicida	JN108875|Pseudomonas_bacterium	KJ917225|Pseudomonas_monteilii	KX570930|Pseudomonas_putida	KP842826|Pseudomonas_guariconensis
SA112	KM251449|Pseudomonas_putida	MK045617|Pseudomonas_mosselii	MH180753|Pseudomonas_guariconensis	KR812411|Pseudomonas_entomophila
SA113	MF767541|Pseudomonas_putida	MF769266|Pseudomonas_monteilii
SA114	MK027129|Pseudomonas_oleovorans/pseudoalcaligenes_complex	KU312812|Pseudomonas_mendocina
SA115	GU947886|Pseudomonas_mendocina	GU947885|Pseudomonas_alcaliphila
SA116	MG719548|Pseudomonas_indoloxydans	MF170624|Pseudomonas_mendocina	GU593619|Pseudomonas_oleovorans/pseudoalcaligenes_complex
SA117	CP023641|Pseudomonas_mendocina	KU302611|Pseudomonas_guguanensis
SA118	KY980683|Pseudomonas_mendocina	UGUW01000004|Pseudomonas_oleovorans/pseudoalcaligenes_complex
SA119	KM878216|Pseudomonas_psychrophila	LT627097|Pseudomonas_fragi
SA120	KR338996|Pseudomonas_deceptionensis	KF193898|Pseudomonas_psychrophila	CP012676|Pseudomonas_versuta	AM086220|Pseudomonas_syringae	GQ232478|Pseudomonas_bacterium	KP762285|Pseudomonas_fragi
SA121	HQ332152|Pseudomonas_bacterium	AY651923|Pseudomonas_alcaligenes	FJ269058|Pseudomonas_iron-reducing
SA122	JQ659530|Pseudomonas_alcaligenes	KJ586277|Pseudomonas_oleovorans/pseudoalcaligenes_complex	EU019983|Pseudomonas_resinovorans
SA123	HM209315|Pseudomonas_actinobacterium	MF682034|Pseudomonas_alcaligenes
SA124	KP283664|Pseudomonas_bacterium	KM280651|Pseudomonas_resinovorans	MG905248|Pseudomonas_alcaligenes
SA125	KJ715901|Pseudomonas_bacterium	MF079365|Pseudomonas_alcaligenes	KM488460|Pseudomonas_guangdongensis
SA126	LM994784|Pseudomonas_rhizosphaerae	MH769577|Pseudomonas_coleopterorum	HF566282|Pseudomonas_congelans	HQ224627|Pseudomonas_alcaligenes	JQ727442|Pseudomonas_bacterium	MH379748|Pseudomonas_abietaniphila
SA127	KF835816|Pseudomonas_oleovorans/pseudoalcaligenes_complex	KT204487|Pseudomonas_composti	KU131278|Pseudomonas_alcaliphila	KJ806259|Pseudomonas_stutzeri
SA128	KX016595|Pseudomonas_oleovorans/pseudoalcaligenes_complex	KU550251|Pseudomonas_bacterium	KT380602|Pseudomonas_resinovorans
SA129	KP763816|Pseudomonas_oleovorans/pseudoalcaligenes_complex	KF478203|Pseudomonas_alcaliphila
SA130	EU195912|Pseudomonas_bacterium	MK078535|Pseudomonas_oleovorans/pseudoalcaligenes_complex
SA131	MG733495|Pseudomonas_guguanensis	EU780000|Pseudomonas_oleovorans/pseudoalcaligenes_complex	KC734320|Pseudomonas_bacterium	KU248754|Pseudomonas_fluvialis
SA132	KC753546|Pseudomonas_alcaliphila	KC844783|Pseudomonas_oleovorans/pseudoalcaligenes_complex	KC844761|Pseudomonas_stutzeri
SA133	LC191550|Pseudomonas_oryzihabitans	KT363046|Pseudomonas_fulva	JC280915|Pseudomonas_oleovorans/pseudoalcaligenes_complex	GU190687|Pseudomonas_bacterium	JX094949|Pseudomonas_psychrotolerans
SA134	KC416205|Pseudomonas_gamma	JQ595304|Pseudomonas_oleovorans/pseudoalcaligenes_complex
SA135	MF992192|Pseudomonas_oleovorans/pseudoalcaligenes_complex	MH091467|Pseudomonas_bacterium	HM103328|Pseudomonas_anguilliseptica
SA136	Z76660|Pseudomonas_coronafaciens	Z76657|Pseudomonas_chlororaphis
SA137	GQ232450|Pseudomonas_bacterium	MG516129|Pseudomonas_chlororaphis	MH174428|Pseudomonas_fuscovaginae
SA138	MG675587|Pseudomonas_chlororaphis	HF584804|Pseudomonas_moraviensis
SA139	HF566316|Pseudomonas_syringae	HE648141|Pseudomonas_congelans
SA140	MF077144|Pseudomonas_cichorii	JQ727464|Pseudomonas_bacterium	JX077099|Pseudomonas_viridiflava	KY614192|Pseudomonas_floridensis	HF566292|Pseudomonas_rhizosphaerae	KR054994|Pseudomonas_vranovensis	KP407091|Pseudomonas_graminis	KT216567|Pseudomonas_syringae
SA141	AVEL02000008|Pseudomonas_syringae	MF591569|Pseudomonas_coronafaciens
SA142	KY569217|Pseudomonas_syringae	MH769224|Pseudomonas_savastanoi
SA143	GQ232466|Pseudomonas_bacterium	KR632495|Pseudomonas_syringae
SA144	HE815467|Pseudomonas_asturiensis	AVEK02000101|Pseudomonas_syringae	JX470199|Pseudomonas_bacterium
SA145	KJ127243|Pseudomonas_graminis	JQ727494|Pseudomonas_bacterium	MH298412|Pseudomonas_lutea	HF566317|Pseudomonas_syringae	LS453322|Pseudomonas_endophytic
SA146	MH482282|Pseudomonas_avellanae	KF528726|Pseudomonas_cannabina	JF906174|Pseudomonas_syringae
SA147	KY622678|Pseudomonas_kunmingensis	KT020954|Pseudomonas_indoloxydans	KT581492|Pseudomonas_balearica	AB607150|Pseudomonas_marine	KY508318|Pseudomonas_zhaodongensis	MH725477|Pseudomonas_songnenensis	HG008728|Pseudomonas_xanthomarina	KU601238|Pseudomonas_stutzeri
SA148	HM036359|Pseudomonas_alcaliphila	GQ402828|Pseudomonas_stutzeri
SA149	KX495190|Pseudomonas_balearica	KC109736|Pseudomonas_stutzeri	MG551792|Pseudomonas_bacterium
SA150	MG594828|Pseudomonas_stutzeri	LT629751|Pseudomonas_oryzae	KP985697|Pseudomonas_bacterium
SA151	KC853618|Pseudomonas_bacterium	KY616235|Pseudomonas_stutzeri
SA152	MG551800|Pseudomonas_bacterium	KC534233|Pseudomonas_stutzeri
SA153	AJ312168|Pseudomonas_stutzeri	LS453331|Pseudomonas_endophytic
SA154	KF742672|Pseudomonas_iranica	HF571100|Pseudomonas_stutzeri	KC843396|Pseudomonas_xanthomarina
SA155	U26417|Pseudomonas_balearica	KU158223|Pseudomonas_stutzeri
SA156	KY234257|Pseudomonas_pachastrellae	KJ524463|Pseudomonas_stutzeri	FN995250|Pseudomonas_gallaeciensis	AY345463|Pseudomonas_bacterium
SA157	KY616573|Pseudomonas_stutzeri	MG551789|Pseudomonas_bacterium
SA158	MH253335|Pseudomonas_balearica	MH253337|Pseudomonas_stutzeri
SA159	HG004394|Pseudomonas_aestusnigri	JF411492|Pseudomonas_bacterium	KT449732|Pseudomonas_oceani	GU596971|Pseudomonas_pachastrellae
SA160	Z76655|Pseudomonas_asplenii	KF054910|Pseudomonas_fuscovaginae
SA161	KP407107|Pseudomonas_fuscovaginae	AF320991|Pseudomonas_gingeri
SA162	JQ958874|Pseudomonas_oryzihabitans	KT945030|Pseudomonas_psychrotolerans
SA163	KJ130485|Pseudomonas_azotoformans	FJ605386|Pseudomonas_poae	MH304246|Pseudomonas_gessardii
SA164	MG859524|Pseudomonas_tolaasii	KJ848593|Pseudomonas_poae
SA165	MH079451|Pseudomonas_poae	KJ748601|Pseudomonas_extremorientalis
SA166	KR010972|Pseudomonas_trivialis	JF460762|Pseudomonas_cedrina
SA167	KT767775|Pseudomonas_marginalis	EF455752|Pseudomonas_tolaasii	KM280077|Pseudomonas_trivialis
SA168	KP214629|Pseudomonas_hunanensis	LN774266|Pseudomonas_oryzihabitans
SA169	EU977740|Pseudomonas_oryzihabitans	EU977718|Pseudomonas_plecoglossicida
SA170	EU977742|Pseudomonas_oryzihabitans	CP009455|Pseudomonas_cremoricolorata	EU977739|Pseudomonas_plecoglossicida
SA171	MG011592|Pseudomonas_corrugata	KU672375|Pseudomonas_lini	EU221400|Pseudomonas_thivervalensis
SA172	MH165372|Pseudomonas_baetica	MH165354|Pseudomonas_kilonensis
SA173	JN990374|Pseudomonas_jessenii	KF387658|Pseudomonas_baetica
SA174	GQ232480|Pseudomonas_bacterium	KM655759|Pseudomonas_baetica	KF528828|Pseudomonas_moraviensis
SA175	MH769231|Pseudomonas_baetica	EF462376|Pseudomonas_bacterium
SA176	KJ875601|Pseudomonas_argentinensis	KJ875701|Pseudomonas_flavescens	LC011944|Pseudomonas_glareae	MF157595|Pseudomonas_punonensis	KF749323|Pseudomonas_cuatrocienegasensis
SA177	KP407101|Pseudomonas_punonensis	JX841073|Pseudomonas_argentinensis
SA178	KC853646|Pseudomonas_bacterium	KC140306|Pseudomonas_gamma	KF749387|Pseudomonas_xanthomarina
SA179	KM658495|Pseudomonas_veronii	AY561599|Pseudomonas_gamma
SA180	MH725611|Pseudomonas_veronii	KU510067|Pseudomonas_brenneri
SA181	KX185700|Pseudomonas_gessardii	EF204220|Pseudomonas_brenneri	KP762242|Pseudomonas_veronii
SA182	KM232508|Pseudomonas_synxantha	KX588588|Pseudomonas_azotoformans
SA183	MH635300|Pseudomonas_composti	LK021121|Pseudomonas_saudiphocaensis
SA184	KF816458|Pseudomonas_marine	KR812389|Pseudomonas_parafulva	KP267666|Pseudomonas_plecoglossicida
SA185	KX298859|Pseudomonas_parafulva	KT998858|Pseudomonas_plecoglossicida
SA186	AY866408|Pseudomonas_rhizosphaerae	MH769556|Pseudomonas_parafulva	MG571752|Pseudomonas_abietaniphila	KC510011|Pseudomonas_lutea
SA187	KX418499|Pseudomonas_pachastrellae	KF857353|Pseudomonas_bacterium
SA188	HQ179034|Pseudomonas_bacterium	OFRM01002106|Pseudomonas_wastewater
SA189	MG576046|Pseudomonas_linyingensis	KC853451|Pseudomonas_bacterium	FOXM01000044|Pseudomonas_sagittaria
SA190	HF566274|Pseudomonas_cannabina	HF566268|Pseudomonas_congelans
SA191	EU545156|Pseudomonas_congelans	JN228313|Pseudomonas_migulae	HQ825056|Pseudomonas_frederiksbergensis
SA192	KY426034|Pseudomonas_monteilii	KY515266|Pseudomonas_mosselii
SA193	MF186619|Pseudomonas_mosselii	MG254831|Pseudomonas_guariconensis
SA194	MH259806|Pseudomonas_kilonensis	HF584977|Pseudomonas_jessenii
SA195	KC855485|Pseudomonas_argentinensis	KP306892|Pseudomonas_turukhanskensis	JQ236817|Pseudomonas_bacterium
SA196	KP267701|Pseudomonas_antarctica	KX851803|Pseudomonas_rhodesiae
SA197	KR812322|Pseudomonas_citronellolis	LC339930|Pseudomonas_nitroreducens
SA198	KC609749|Pseudomonas_populi	KC840831|Pseudomonas_sabulinigri	KC967074|Pseudomonas_xinjiangensis	KJ210654|Pseudomonas_pelagia
SA199	KC840836|Pseudomonas_sabulinigri	JQ353834|Pseudomonas_xinjiangensis
SA200	KF049116|Pseudomonas_xinjiangensis	KF819802|Pseudomonas_pelagia
SA201	HF572846|Pseudomonas_brassicacearum	FM210032|Pseudomonas_lini
SA202	KX981292|Pseudomonas_ficuserectae	KT302334|Pseudomonas_lini
SA203	KY988340|Pseudomonas_profundi	FN908487|Pseudomonas_litoralis	JF742790|Pseudomonas_bacterium	KC565539|Pseudomonas_pelagia	KC565576|Pseudomonas_sabulinigri
SA204	MH478347|Pseudomonas_sabulinigri	MF977474|Pseudomonas_bacterium
SA205	KF800752|Pseudomonas_pelagia	JX262400|Pseudomonas_sabulinigri
SA206	KY810752|Pseudomonas_plecoglossicida	HE610897|Pseudomonas_monteilii
SA207	KX186964|Pseudomonas_orientalis	MK123852|Pseudomonas_marginalis
SA208	KF424295|Pseudomonas_frederiksbergensis	MG859600|Pseudomonas_reinekei
SA209	KX150829|Pseudomonas_moraviensis	KU714598|Pseudomonas_koreensis
SA210	KY938087|Pseudomonas_fulva	JQ779036|Pseudomonas_bacterium
SA211	KT369934|Pseudomonas_ficuserectae	KT369960|Pseudomonas_mandelii
SA212	MG774428|Pseudomonas_mandelii	MG774426|Pseudomonas_frederiksbergensis
SA213	MG011582|Pseudomonas_resinovorans	KR996774|Pseudomonas_bacterium
SA214	HG805793|Pseudomonas_caspiana	HM367598|Pseudomonas_koreensis
SA215	AM086254|Pseudomonas_brenneri	MF767512|Pseudomonas_tremae
SA216	KF830707|Pseudomonas_salegens	X92133|Pseudomonas_bacterium
SA217	KF478234|Pseudomonas_alcaliphila	KF817657|Pseudomonas_indoloxydans
SA218	JX077089|Pseudomonas_rhizosphaerae	HF952541|Pseudomonas_abietaniphila	MG778768|Pseudomonas_coleopterorum
SA219	JN167957|Pseudomonas_agarici	KJ396166|Pseudomonas_bacterium	KR922167|Pseudomonas_rhizosphaerae
SA220	EF111113|Pseudomonas_costantinii	EU169190|Pseudomonas_tolaasii
SA221	FM992784|Pseudomonas_gamma	MF977466|Pseudomonas_bacterium	KC565596|Pseudomonas_pelagia
SA222	JQ795780|Pseudomonas_anguilliseptica	KJ875634|Pseudomonas_peli	KC887929|Pseudomonas_proteobacterium	HQ341691|Pseudomonas_gamma	HQ179067|Pseudomonas_bacterium	JN644068|Pseudomonas_panipatensis
SA223	MTBK01140723|Pseudomonas_anaerobic	KX354318|Pseudomonas_caeni	KP283940|Pseudomonas_bacterium
SA224	JX500273|Pseudomonas_indica	KT036649|Pseudomonas_bacterium
SA225	AY605698|Pseudomonas_migulae	KF593850|Pseudomonas_bacterium
SA226	KX354321|Pseudomonas_caeni	KP283936|Pseudomonas_bacterium
SA227	JQ246444|Pseudomonas_kunmingensis	KC905048|Pseudomonas_bacterium
SA228	KY940353|Pseudomonas_jessenii	KX981324|Pseudomonas_migulae
SA229	MH281751|Pseudomonas_luteola	FOEV01000044|Pseudomonas_lutea	FQYS01000033|Pseudomonas_zeshuii
SA230	KM878234|Pseudomonas_peli	JX177683|Pseudomonas_anguilliseptica
SA231	LN774645|Pseudomonas_jessenii	LK985396|Pseudomonas_massiliensis
SA232	KJ767317|Pseudomonas_mohnii	KJ767346|Pseudomonas_moorei
SA233	EU196770|Pseudomonas_gingeri	MG571655|Pseudomonas_batumici
SA234	AJ871471|Pseudomonas_asuensis	JQ353770|Pseudomonas_luteola
SA235	FR775439|Pseudomonas_marincola	AY770691|Pseudomonas_segetis
