# Supplementary material for: ASVmaker: A New Tool to Improve Taxonomic Identifications for Amplicon Sequencing Data
Source: Plants (Basel). 2023 Oct 25;12(21):3678. doi: 10.3390/plants12213678 (PMC10647208; doi:10.3390/plants12213678)
Supplement: Supplementary file 1 [file plants-12-03678-s001.zip › ASVmaker_paper_archive/16s/database/silva/Streptomyces_silva_info_edit.txt]

USERNAME : clement
DATE  : 24/05/2023
TIME  : 18:09
SYSTEM  : Linux
PLATEFORM  : Linux-5.19.0-41-generic-x86_64-with-glibc2.35
PYTHON VERSION : 3.10.6 (main, Mar 10 2023, 10:55:28) [GCC 11.3.0]


=============================================================================================
=========                               Init Data                                   =========
=============================================================================================
Fasta file name : /home/clement/projects/asvmaker/test/16s/origin/Streptomyces_silva_all
Original database of the fasta file : silva
Forward primer : ['>forward_515FB:', 'GTGYCAGCMGCCGCGGTAA']
Reverse primer : ['>reverse_926R:', 'CCGYCAATTYMTTTRAGTTT']
Forward mismatch tolerance : 5
Reverse mismatch tolerance : 7
Trimmed primer : True

****************************************
===> INIT DATA
File name : /home/clement/projects/asvmaker/test/16s/origin/Streptomyces_silva_all

--------------SEQUENCES---------------------
S Number of sequences : 3287
S Maximum sequences length : 1607
S Minimum sequences length : 488
S Mean sequences length : 1337.5086705202311

---------------TAXONS-----------------------
T Number of different taxons : 800
T Maximum number of sequences per taxon : 92
T Minimum number of sequences per taxon : 1
T Mean number of sequences per taxon : 4.10875
T Number of SAs taxons : 0

---------------COMPLEXS---------------------
C Number of differents complex : 13
C Maximum number of taxons per complex : 14
C Minimum number of taxons per complex : 1
C Mean number of taxons per complex : 4.384615384615385
C Maximum number of sequences per complex : 65
C Minimum number of sequences per complex : 3
C Mean number of sequences per complex : 34.0

--------------AMPLICONS---------------------
A Number of amplicons : 3287
A Maximum amplicons length : 428
A Minimum amplicons length : 305
A Mean amplicons length : 375.24368725281414
A Number of redundant amplicons : 206
****************************************


=============================================================================================
=========                            Edit Informations                              =========
=============================================================================================
* Sequences inside 'database/silva/Streptomyces_silva_sa_ext.txt' have been grouped within DATABASE.

****************************************
===> GROUPED SEQUENCES FROM DATABASE/SILVA/STREPTOMYCES_SILVA_SA_EXT.TXT
File name : /home/clement/projects/asvmaker/test/16s/origin/Streptomyces_silva_all

--------------SEQUENCES---------------------
S Number of sequences : 1953
S Maximum sequences length : 1607
S Minimum sequences length : 524
S Mean sequences length : 1334.4925755248337

---------------TAXONS-----------------------
T Number of different taxons : 706
T Maximum number of sequences per taxon : 56
T Minimum number of sequences per taxon : 1
T Mean number of sequences per taxon : 2.76628895184136
T Number of SAs taxons : 206

---------------COMPLEXS---------------------
C Number of differents complex : 13
C Maximum number of taxons per complex : 14
C Minimum number of taxons per complex : 1
C Mean number of taxons per complex : 4.153846153846154
C Maximum number of sequences per complex : 53
C Minimum number of sequences per complex : 1
C Mean number of sequences per complex : 23.76923076923077

--------------AMPLICONS---------------------
A Number of amplicons : 1953
A Maximum amplicons length : 428
A Minimum amplicons length : 305
A Mean amplicons length : 375.36507936507934
A Number of redundant amplicons : 0
****************************************


=============================================================================================
=========                            Export Informations                            =========
=============================================================================================
* DATABASE JSON file exported as 'database/silva/Streptomyces_silva_edit.json'.
* INFOS TXT file exported as 'database/silva/Streptomyces_silva_info_edit.txt'.
