# Supplementary material for: ASVmaker: A New Tool to Improve Taxonomic Identifications for Amplicon Sequencing Data
Source: Plants (Basel). 2023 Oct 25;12(21):3678. doi: 10.3390/plants12213678 (PMC10647208; doi:10.3390/plants12213678)
Supplement: Supplementary file 1 [file plants-12-03678-s001.zip › ASVmaker_paper_archive/16s/database/silva/Erwinia_silva_sa_ext.txt]

SA1	JMSO01000246|Erwinia_bacteria	JX867759|Erwinia_piriflorinigrans	KJ543981|Erwinia_bacterium	KJ130483|Erwinia_persicina	KY312508|Erwinia_rhapontici	KR265413|Erwinia_aphidicola
SA2	KF578026|Erwinia_billingiae	MK123838|Erwinia_amylovora	KP322607|Erwinia_typographi	EU476019|Erwinia_bacterium	MK123829|Erwinia_pyrifoliae	JN167937|Erwinia_persicina	JQ353771|Erwinia_toletana
SA3	NQJK01000004|Erwinia_amylovora	AB242907|Erwinia_pyrifoliae
SA4	AB242903|Erwinia_amylovora	AM931292|Erwinia_pyrifoliae
SA5	AB242879|Erwinia_amylovora	AM292081|Erwinia_tasmaniensis	AM055715|Erwinia_pyrifoliae
SA6	HQ219948|Erwinia_persicina	MH571612|Erwinia_bacterium
SA7	KP715898|Erwinia_persicina	MH571607|Erwinia_bacterium	MF101009|Erwinia_tasmaniensis
SA8	HM008946|Erwinia_rhapontici	EF565898|Erwinia_bacterium
SA9	KF058043|Erwinia_mallotivora	MF682394|Erwinia_papayae
SA10	KM870783|Erwinia_iniecta	MG257479|Erwinia_endosymbiont	JX134630|Erwinia_toletana
