# Supplementary material for: ASVmaker: A New Tool to Improve Taxonomic Identifications for Amplicon Sequencing Data
Source: Plants (Basel). 2023 Oct 25;12(21):3678. doi: 10.3390/plants12213678 (PMC10647208; doi:10.3390/plants12213678)
Supplement: Supplementary file 1 [file plants-12-03678-s001.zip › ASVmaker_paper_archive/16s/database/silva/Pseudomonas_silva_info_filter.txt]

USERNAME : clement
DATE  : 24/05/2023
TIME  : 18:00
SYSTEM  : Linux
PLATEFORM  : Linux-5.19.0-41-generic-x86_64-with-glibc2.35
PYTHON VERSION : 3.10.6 (main, Mar 10 2023, 10:55:28) [GCC 11.3.0]


=============================================================================================
=========                               Init Data                                   =========
=============================================================================================
Fasta file name : /home/clement/projects/asvmaker/test/16s/origin/Pseudomonas_silva_all
Original database of the fasta file : silva
Forward primer : ['>forward_515FB:', 'GTGYCAGCMGCCGCGGTAA']
Reverse primer : ['>reverse_926R:', 'CCGYCAATTYMTTTRAGTTT']
Forward mismatch tolerance : 5
Reverse mismatch tolerance : 7
Trimmed primer : True

****************************************
===> INIT DATA
File name : /home/clement/projects/asvmaker/test/16s/origin/Pseudomonas_silva_all

--------------SEQUENCES---------------------
S Number of sequences : 133504
S Maximum sequences length : 3486
S Minimum sequences length : 300
S Mean sequences length : 973.9433649928092

---------------TAXONS-----------------------
T Number of different taxons : 743
T Maximum number of sequences per taxon : 70545
T Minimum number of sequences per taxon : 1
T Mean number of sequences per taxon : 179.68236877523555
T Number of SAs taxons : 0

---------------COMPLEXS---------------------
C Number of differents complex : 11
C Maximum number of taxons per complex : 7
C Minimum number of taxons per complex : 1
C Mean number of taxons per complex : 2.090909090909091
C Maximum number of sequences per complex : 384
C Minimum number of sequences per complex : 1
C Mean number of sequences per complex : 43.0

--------------AMPLICONS---------------------
A Number of amplicons : 55499
A Maximum amplicons length : 826
A Minimum amplicons length : 0
A Mean amplicons length : 373.1874808555109
A Number of redundant amplicons : 2174
****************************************


=============================================================================================
=========                            Filter Informations                            =========
=============================================================================================
* TAXONS have been 'GROUPED by COMPLEX'.

****************************************
===> AFTER GROUPING BY COMPLEX 

File name : /home/clement/projects/asvmaker/test/16s/origin/Pseudomonas_silva_all

--------------SEQUENCES---------------------
S Number of sequences : 133504
S Maximum sequences length : 3486
S Minimum sequences length : 300
S Mean sequences length : 973.9433649928092

---------------TAXONS-----------------------
T Number of different taxons : 731
T Maximum number of sequences per taxon : 70545
T Minimum number of sequences per taxon : 1
T Mean number of sequences per taxon : 182.63201094391246
T Number of SAs taxons : 0

---------------COMPLEXS---------------------
C Number of differents complex : 11
C Maximum number of taxons per complex : 7
C Minimum number of taxons per complex : 1
C Mean number of taxons per complex : 2.090909090909091
C Maximum number of sequences per complex : 384
C Minimum number of sequences per complex : 1
C Mean number of sequences per complex : 43.0

--------------AMPLICONS---------------------
A Number of amplicons : 55499
A Maximum amplicons length : 826
A Minimum amplicons length : 0
A Mean amplicons length : 373.1874808555109
A Number of redundant amplicons : 2174
****************************************

=============================================================================================
* DATASET has been 'CLEANED'.
Pseudomonas is in your dataset.
* 'UNVERIFIED' and 'UNCULTURED' genus have been 'REMOVED'.

****************************************
===> AFTER CLEANING WITH : PSEUDOMONAS -- NONE -- UNVERIFIED=FALSE
File name : /home/clement/projects/asvmaker/test/16s/origin/Pseudomonas_silva_all

--------------SEQUENCES---------------------
S Number of sequences : 33202
S Maximum sequences length : 3486
S Minimum sequences length : 300
S Mean sequences length : 1295.0963797361605

---------------TAXONS-----------------------
T Number of different taxons : 276
T Maximum number of sequences per taxon : 8626
T Minimum number of sequences per taxon : 1
T Mean number of sequences per taxon : 120.29710144927536
T Number of SAs taxons : 0

---------------COMPLEXS---------------------
C Number of differents complex : 1
C Maximum number of taxons per complex : 3
C Minimum number of taxons per complex : 3
C Mean number of taxons per complex : 3.0
C Maximum number of sequences per complex : 384
C Minimum number of sequences per complex : 384
C Mean number of sequences per complex : 384.0

--------------AMPLICONS---------------------
A Number of amplicons : 18698
A Maximum amplicons length : 826
A Minimum amplicons length : 0
A Mean amplicons length : 373.33516953684887
A Number of redundant amplicons : 598
****************************************


=============================================================================================
* 'SEQUENCES VARIANTS' have been removed if 'NO AMPLICONS'.

****************************************
===> AFTER DELETING SEQUENCES VARIANTS WITHOUT AMPLICONS
File name : /home/clement/projects/asvmaker/test/16s/origin/Pseudomonas_silva_all

--------------SEQUENCES---------------------
S Number of sequences : 18697
S Maximum sequences length : 2939
S Minimum sequences length : 408
S Mean sequences length : 1322.8069743809167

---------------TAXONS-----------------------
T Number of different taxons : 242
T Maximum number of sequences per taxon : 4122
T Minimum number of sequences per taxon : 1
T Mean number of sequences per taxon : 77.2603305785124
T Number of SAs taxons : 0

---------------COMPLEXS---------------------
C Number of differents complex : 1
C Maximum number of taxons per complex : 3
C Minimum number of taxons per complex : 3
C Mean number of taxons per complex : 3.0
C Maximum number of sequences per complex : 256
C Minimum number of sequences per complex : 256
C Mean number of sequences per complex : 256.0

--------------AMPLICONS---------------------
A Number of amplicons : 18697
A Maximum amplicons length : 826
A Minimum amplicons length : 167
A Mean amplicons length : 373.3551371877841
A Number of redundant amplicons : 597
****************************************


=============================================================================================
* SEQUENCES VARIANTS have been removed by TAXON.

****************************************
===> AFTER DELETING REDUNDANT SEQUENCE VARIANT
File name : /home/clement/projects/asvmaker/test/16s/origin/Pseudomonas_silva_all

--------------SEQUENCES---------------------
S Number of sequences : 15867
S Maximum sequences length : 2939
S Minimum sequences length : 408
S Mean sequences length : 1306.934203062961

---------------TAXONS-----------------------
T Number of different taxons : 242
T Maximum number of sequences per taxon : 2945
T Minimum number of sequences per taxon : 1
T Mean number of sequences per taxon : 65.56611570247934
T Number of SAs taxons : 0

---------------COMPLEXS---------------------
C Number of differents complex : 1
C Maximum number of taxons per complex : 3
C Minimum number of taxons per complex : 3
C Mean number of taxons per complex : 3.0
C Maximum number of sequences per complex : 232
C Minimum number of sequences per complex : 232
C Mean number of sequences per complex : 232.0

--------------AMPLICONS---------------------
A Number of amplicons : 15867
A Maximum amplicons length : 826
A Minimum amplicons length : 167
A Mean amplicons length : 373.40543265897776
A Number of redundant amplicons : 506
****************************************


=============================================================================================
* 'REDUNDANT AMPLICONS' have been removed by 'TAXON'.

****************************************
===> AFTER DELETING REDUNDANT AMPLICONS
File name : /home/clement/projects/asvmaker/test/16s/origin/Pseudomonas_silva_all

--------------SEQUENCES---------------------
S Number of sequences : 4590
S Maximum sequences length : 2396
S Minimum sequences length : 408
S Mean sequences length : 1292.264705882353

---------------TAXONS-----------------------
T Number of different taxons : 242
T Maximum number of sequences per taxon : 714
T Minimum number of sequences per taxon : 1
T Mean number of sequences per taxon : 18.96694214876033
T Number of SAs taxons : 0

---------------COMPLEXS---------------------
C Number of differents complex : 1
C Maximum number of taxons per complex : 1
C Minimum number of taxons per complex : 1
C Mean number of taxons per complex : 1.0
C Maximum number of sequences per complex : 95
C Minimum number of sequences per complex : 95
C Mean number of sequences per complex : 95.0

--------------AMPLICONS---------------------
A Number of amplicons : 4590
A Maximum amplicons length : 826
A Minimum amplicons length : 167
A Mean amplicons length : 374.36753812636164
A Number of redundant amplicons : 235
****************************************


=============================================================================================
=========                            Export Informations                            =========
=============================================================================================
* DATABASE JSON file exported as 'database/silva/Pseudomonas_silva_filter.json'.
* INFOS TXT file exported as 'database/silva/Pseudomonas_silva_info_filter.txt'.
