# Supplementary material for: ASVmaker: A New Tool to Improve Taxonomic Identifications for Amplicon Sequencing Data
Source: Plants (Basel). 2023 Oct 25;12(21):3678. doi: 10.3390/plants12213678 (PMC10647208; doi:10.3390/plants12213678)
Supplement: Supplementary file 1 [file plants-12-03678-s001.zip › ASVmaker_paper_archive/16s/database/all/Erwinia_mergeSA_ext.txt]

SA1	Erwinia_mallotivora	Erwinia_papayae
SA2	Erwinia_mallotivora	Erwinia_papayae
SA3	Erwinia_amylovora	Erwinia_mallotivora	Erwinia_papayae	Erwinia_pyrifoliae
SA4	Erwinia_pyrifoliae	Erwinia_billingiae	Erwinia_typographi	Erwinia_amylovora	Erwinia_bacterium	Erwinia_papayae	Erwinia_persicina	Erwinia_toletana
SA5	Erwinia_tasmaniensis	Erwinia_billingiae
SA6	Erwinia_billingiae	Erwinia_aphidicola	Erwinia_rhapontici	Erwinia_bacteria	Erwinia_bacterium	Erwinia_piriflorinigrans	Erwinia_persicina
SA7	Erwinia_bacterial	Erwinia_billingiae	Erwinia_papayae
SA8	Erwinia_tasmaniensis	Erwinia_papayae	Erwinia_persicina	Erwinia_bacterium
SA9	Erwinia_amylovora	Erwinia_papayae	Erwinia_pyrifoliae
SA10	Erwinia_amylovora	Erwinia_endophytica
SA11	Erwinia_amylovora	Erwinia_tasmaniensis	Erwinia_pyrifoliae
SA12	Erwinia_endosymbiont	Erwinia_iniecta	Erwinia_toletana	Erwinia_endosymbiont_of_Hyalopterus_pruni
SA13	Erwinia_pyrifoliae	Erwinia_tasmaniensis	Erwinia_soli
SA14	Erwinia_papayae	Erwinia_psidii
SA15	Erwinia_pyrifoliae	Erwinia_amylovora
SA16	Erwinia_bacterium	Erwinia_persicina
SA17	Erwinia_bacterium	Erwinia_rhapontici
