# Supplementary material for: ASVmaker: A New Tool to Improve Taxonomic Identifications for Amplicon Sequencing Data
Source: Plants (Basel). 2023 Oct 25;12(21):3678. doi: 10.3390/plants12213678 (PMC10647208; doi:10.3390/plants12213678)
Supplement: Supplementary file 1 [file plants-12-03678-s001.zip › ASVmaker_paper_archive/16s/database/all/Pseudomonas_mergeSA_ext.txt]

SA1	Pseudomonas_fragi	Pseudomonas_endophytic	Pseudomonas_aeruginosa	Pseudomonas_bacterium	Pseudomonas_denitrificans	Pseudomonas_sihuiensis	Pseudomonas_mendocina	Pseudomonas_gamma	Pseudomonas_otitidis	Pseudomonas_sagittaria	Pseudomonas_putida	Pseudomonas_marine	Pseudomonas_tropicalis	Pseudomonas_oleovorans/pseudoalcaligenes_complex	Pseudomonas_fluorescens	Pseudomonas_straminea	Pseudomonas_knackmussii	Pseudomonas_alcaligenes	Pseudomonas_guezennei	Pseudomonas_hussainii	Pseudomonas_kermanshahensis	Pseudomonas_human	Pseudomonas_protegens
SA2	Pseudomonas_citronellolis	Pseudomonas_otitidis	Pseudomonas_aeruginosa	Pseudomonas_bacterium	Pseudomonas_alcaligenes	Pseudomonas_guezennei	Pseudomonas_stutzeri
SA3	Pseudomonas_hamedanensis	Pseudomonas_asplenii	Pseudomonas_umsongensis	Pseudomonas_baetica	Pseudomonas_granadensis	Pseudomonas_brassicacearum	Pseudomonas_aeruginosa	Pseudomonas_gingeri	Pseudomonas_jessenii	Pseudomonas_moorei	Pseudomonas_synxantha	Pseudomonas_viridiflava	Pseudomonas_fluorescens	Pseudomonas_koreensis	Pseudomonas_chlororaphis	Pseudomonas_neuropathica	Pseudomonas_helmanticensis
SA4	Pseudomonas_alcaligenes	Pseudomonas_aeruginosa
SA5	Pseudomonas_aeruginosa	Pseudomonas_azotoformans	Pseudomonas_fluorescens
SA6	Pseudomonas_aeruginosa	Pseudomonas_oleovorans/pseudoalcaligenes_complex	Pseudomonas_bacterium	Pseudomonas_indoloxydans	Pseudomonas_fluorescens	Pseudomonas_mendocina
SA7	Pseudomonas_glacial	Pseudomonas_bacterial	Pseudomonas_endophytic	Pseudomonas_aeruginosa	Pseudomonas_oleovorans/pseudoalcaligenes_complex	Pseudomonas_bacterium	Pseudomonas_psychrotolerans	Pseudomonas_oryzihabitans	Pseudomonas_viridiflava	Pseudomonas_mendocina
SA8	Pseudomonas_otitidis	Pseudomonas_aeruginosa
SA9	Pseudomonas_aeruginosa	Pseudomonas_fluorescens
SA10	Pseudomonas_putida	Pseudomonas_lalkuanensis	Pseudomonas_boanensis	Pseudomonas_aeruginosa	Pseudomonas_oleovorans/pseudoalcaligenes_complex	Pseudomonas_resinovorans	Pseudomonas_mendocina
SA11	Pseudomonas_nitritireducens	Pseudomonas_multiresinivorans	Pseudomonas_endophytic	Pseudomonas_nitroreducens	Pseudomonas_knackmussii	Pseudomonas_aeruginosa	Pseudomonas_bacterium
SA12	Pseudomonas_mandelii	Pseudomonas_putida	Pseudomonas_aeruginosa	Pseudomonas_stutzeri
SA13	Pseudomonas_aeruginosa	Pseudomonas_fluorescens
SA14	Pseudomonas_aeruginosa	Pseudomonas_fluorescens
SA15	Pseudomonas_resinovorans	Pseudomonas_aeruginosa	Pseudomonas_lalkuanensis
SA16	Pseudomonas_nitroreducens	Pseudomonas_aeruginosa	Pseudomonas_bacterium	Pseudomonas_composti	Pseudomonas_songnenensis	Pseudomonas_sihuiensis	Pseudomonas_mendocina	Pseudomonas_proteobacterium	Pseudomonas_asplenii	Pseudomonas_sediminis	Pseudomonas_gamma	Pseudomonas_chengduensis	Pseudomonas_jessenii	Pseudomonas_alcaliphila	Pseudomonas_marine	Pseudomonas_trautweinii	Pseudomonas_oleovorans/pseudoalcaligenes_complex	Pseudomonas_alcaligenes	Pseudomonas_indoloxydans	Pseudomonas_toyotomiensis
SA17	Pseudomonas_aeruginosa	Pseudomonas_guineae	Pseudomonas_anguilliseptica
SA18	Pseudomonas_nitritireducens	Pseudomonas_citronellolis	Pseudomonas_guguanensis	Pseudomonas_multiresinivorans	Pseudomonas_schmalbachii	Pseudomonas_knackmussii	Pseudomonas_nitroreducens	Pseudomonas_aeruginosa	Pseudomonas_humi	Pseudomonas_delhiensis	Pseudomonas_bacterium	Pseudomonas_nicosulfuronedens	Pseudomonas_denitrificans	Pseudomonas_panipatensis
SA19	Pseudomonas_khazarica	Pseudomonas_putida	Pseudomonas_marine	Pseudomonas_taeanensis	Pseudomonas_endophytic	Pseudomonas_fuscovaginae	Pseudomonas_aeruginosa	Pseudomonas_oleovorans/pseudoalcaligenes_complex	Pseudomonas_bacterium	Pseudomonas_composti	Pseudomonas_indoloxydans	Pseudomonas_alcaliphila	Pseudomonas_fluorescens	Pseudomonas_stutzeri	Pseudomonas_sihuiensis	Pseudomonas_mendocina
SA20	Pseudomonas_granadensis	Pseudomonas_monteilii	Pseudomonas_endophytic	Pseudomonas_aeruginosa	Pseudomonas_bacterium	Pseudomonas_veronii	Pseudomonas_gamma	Pseudomonas_teessidea	Pseudomonas_otitidis	Pseudomonas_syringae	Pseudomonas_kribbensis	Pseudomonas_atagonensis	Pseudomonas_chlororaphis	Pseudomonas_paralactis	Pseudomonas_baetica	Pseudomonas_putida	Pseudomonas_ekonensis	Pseudomonas_moraviensis	Pseudomonas_helmanticensis	Pseudomonas_monsensis	Pseudomonas_reinekei	Pseudomonas_fluorescens	Pseudomonas_vancouverensis	Pseudomonas_glycinae	Pseudomonas_cannabina	Pseudomonas_alcaligenes	Pseudomonas_migulae	Pseudomonas_koreensis	Pseudomonas_fulva
SA21	Pseudomonas_aeruginosa	Pseudomonas_fluorescens
SA22	Pseudomonas_taiwanensis	Pseudomonas_monteilii	Pseudomonas_alkylphenolica	Pseudomonas_cremoricolorata	Pseudomonas_aeruginosa	Pseudomonas_lalucatii	Pseudomonas_bacterium	Pseudomonas_endophytic	Pseudomonas_promysalinigenes	Pseudomonas_oryzihabitans	Pseudomonas_punonensis	Pseudomonas_viridiflava	Pseudomonas_parafulva	Pseudomonas_gamma	Pseudomonas_otitidis	Pseudomonas_fuscovaginae	Pseudomonas_plecoglossicida	Pseudomonas_aquatic	Pseudomonas_jessenii	Pseudomonas_entomophila	Pseudomonas_alloputida	Pseudomonas_baetica	Pseudomonas_reidholzensis	Pseudomonas_putida	Pseudomonas_bacterial	Pseudomonas_kurunegalensis	Pseudomonas_marine	Pseudomonas_oleovorans/pseudoalcaligenes_complex	Pseudomonas_faucium	Pseudomonas_juntendi	Pseudomonas_flavescens	Pseudomonas_fluorescens	Pseudomonas_benzenivorans	Pseudomonas_urmiensis	Pseudomonas_hunanensis	Pseudomonas_straminea	Pseudomonas_segetis	Pseudomonas_mosselii	Pseudomonas_argentinensis	Pseudomonas_soli	Pseudomonas_laurentiana	Pseudomonas_kermanshahensis	Pseudomonas_protegens	Pseudomonas_fulva
SA23	Pseudomonas_oryzae	Pseudomonas_aeruginosa	Pseudomonas_gamma	Pseudomonas_bacterium
SA24	Pseudomonas_putida	Pseudomonas_aeruginosa
SA25	Pseudomonas_aeruginosa	Pseudomonas_fluorescens
SA26	Pseudomonas_alcaligenes	Pseudomonas_aeruginosa	Pseudomonas_resinovorans
SA27	Pseudomonas_khazarica	Pseudomonas_actinobacterium	Pseudomonas_taiwanensis	Pseudomonas_monteilii	Pseudomonas_nitroreducens	Pseudomonas_aeruginosa	Pseudomonas_bacterium	Pseudomonas_composti	Pseudomonas_hydrolytica	Pseudomonas_sihuiensis	Pseudomonas_mendocina	Pseudomonas_sediminis	Pseudomonas_otitidis	Pseudomonas_fuscovaginae	Pseudomonas_alcaliphila	Pseudomonas_putida	Pseudomonas_bacterial	Pseudomonas_guguanensis	Pseudomonas_oleovorans/pseudoalcaligenes_complex	Pseudomonas_xionganensis	Pseudomonas_stutzeri	Pseudomonas_anguilliseptica	Pseudomonas_knackmussii	Pseudomonas_tianjinensis
SA28	Pseudomonas_aestus	Pseudomonas_putida	Pseudomonas_sessilinigenes	Pseudomonas_aeruginosa	Pseudomonas_piscis
SA29	Pseudomonas_taiwanensis	Pseudomonas_kuykendallii	Pseudomonas_monteilii	Pseudomonas_aeruginosa	Pseudomonas_bacterium	Pseudomonas_reptilivorous	Pseudomonas_gamma	Pseudomonas_fuscovaginae	Pseudomonas_plecoglossicida	Pseudomonas_maumuensis	Pseudomonas_xantholysinigenes	Pseudomonas_aquatic	Pseudomonas_wayambapalatensis	Pseudomonas_muyukensis	Pseudomonas_guariconensis	Pseudomonas_entomophila	Pseudomonas_putida	Pseudomonas_helmanticensis	Pseudomonas_sichuanensis	Pseudomonas_fluorescens	Pseudomonas_stutzeri	Pseudomonas_benzenivorans	Pseudomonas_hunanensis	Pseudomonas_segetis	Pseudomonas_mosselii	Pseudomonas_soli	Pseudomonas_fakonensis	Pseudomonas_asiatica	Pseudomonas_peradeniyensis	Pseudomonas_japonica	Pseudomonas_fulva
SA30	Pseudomonas_indoloxydans	Pseudomonas_aeruginosa	Pseudomonas_oleovorans/pseudoalcaligenes_complex	Pseudomonas_mendocina
SA31	Pseudomonas_aeruginosa	Pseudomonas_putida
SA32	Pseudomonas_taiwanensis	Pseudomonas_monteilii	Pseudomonas_endophytic	Pseudomonas_aeruginosa	Pseudomonas_bacterium	Pseudomonas_oryzicola	Pseudomonas_pudica	Pseudomonas_viridiflava	Pseudomonas_parafulva	Pseudomonas_ceruminis	Pseudomonas_viridilivida	Pseudomonas_otitidis	Pseudomonas_plecoglossicida	Pseudomonas_guariconensis	Pseudomonas_entomophila	Pseudomonas_putida	Pseudomonas_marine	Pseudomonas_juntendi	Pseudomonas_flavescens	Pseudomonas_fluorescens	Pseudomonas_hunanensis	Pseudomonas_knackmussii	Pseudomonas_mosselii	Pseudomonas_asiatica	Pseudomonas_anuradhapurensis	Pseudomonas_fulva
SA33	Pseudomonas_proteobacterium	Pseudomonas_putida	Pseudomonas_gamma	Pseudomonas_chengduensis	Pseudomonas_marine	Pseudomonas_xanthomarina	Pseudomonas_aeruginosa	Pseudomonas_bacterium	Pseudomonas_chlortetracycline-resistant	Pseudomonas_mucus	Pseudomonas_phenolilytica	Pseudomonas_stutzeri	Pseudomonas_songnenensis	Pseudomonas_mendocina	Pseudomonas_zhaodongensis
SA34	Pseudomonas_alcaligenes	Pseudomonas_aeruginosa
SA35	Pseudomonas_putida	Pseudomonas_alkylphenolica	Pseudomonas_aeruginosa	Pseudomonas_bacterium	Pseudomonas_japonica
SA36	Pseudomonas_linyingensis	Pseudomonas_gamma	Pseudomonas_putida	Pseudomonas_aeruginosa	Pseudomonas_resinovorans
SA37	Pseudomonas_fragi	Pseudomonas_endophytic	Pseudomonas_bacterium	Pseudomonas_viridiflava	Pseudomonas_brassicacearum	Pseudomonas_lini	Pseudomonas_piscicola	Pseudomonas_zanjanensis	Pseudomonas_mucidolens	Pseudomonas_gessardii	Pseudomonas_thivervalensis	Pseudomonas_chlororaphis	Pseudomonas_putida	Pseudomonas_frederiksbergensis	Pseudomonas_bijieensis	Pseudomonas_fluorescens	Pseudomonas_kilonensis	Pseudomonas_mediterranea	Pseudomonas_prosekii	Pseudomonas_libanensis	Pseudomonas_synxantha	Pseudomonas_mucoides	Pseudomonas_corrugata
SA38	Pseudomonas_tritici	Pseudomonas_lurida	Pseudomonas_endophytic	Pseudomonas_marginalis	Pseudomonas_bacterium	Pseudomonas_azotoformans	Pseudomonas_viridiflava	Pseudomonas_brenneri	Pseudomonas_gamma	Pseudomonas_tolaasii	Pseudomonas_canadensis	Pseudomonas_cremoris	Pseudomonas_proteolytica	Pseudomonas_piscicola	Pseudomonas_syringae	Pseudomonas_trivialis	Pseudomonas_gessardii	Pseudomonas_grimontii	Pseudomonas_salmasensis	Pseudomonas_paralactis	Pseudomonas_chlororaphis	Pseudomonas_allii	Pseudomonas_glacial	Pseudomonas_carnis	Pseudomonas_syncyanea	Pseudomonas_simiae	Pseudomonas_putida	Pseudomonas_marine	Pseudomonas_cedrina	Pseudomonas_kairouanensis	Pseudomonas_costantinii	Pseudomonas_fluorescens	Pseudomonas_lactis	Pseudomonas_reactans	Pseudomonas_paracarnis	Pseudomonas_extremaustralis	Pseudomonas_agricultural	Pseudomonas_poae	Pseudomonas_salomonii	Pseudomonas_extremorientalis	Pseudomonas_mandelii	Pseudomonas_edaphica	Pseudomonas_auricularis	Pseudomonas_libanensis	Pseudomonas_synxantha	Pseudomonas_koreensis	Pseudomonas_pisciculturae
SA39	Pseudomonas_aylmerensis	Pseudomonas_lurida	Pseudomonas_marginalis	Pseudomonas_bacterium	Pseudomonas_azotoformans	Pseudomonas_asgharzadehiana	Pseudomonas_arenae	Pseudomonas_sivasensis	Pseudomonas_veronii	Pseudomonas_viridiflava	Pseudomonas_gamma	Pseudomonas_kribbensis	Pseudomonas_mucidolens	Pseudomonas_trivialis	Pseudomonas_gessardii	Pseudomonas_haemolytica	Pseudomonas_grimontii	Pseudomonas_panacis	Pseudomonas_putida	Pseudomonas_rhodesiae	Pseudomonas_petroselini	Pseudomonas_fluorescens	Pseudomonas_extremaustralis	Pseudomonas_poae	Pseudomonas_salomonii	Pseudomonas_palleroniana	Pseudomonas_libanensis	Pseudomonas_synxantha	Pseudomonas_cyclaminis	Pseudomonas_fulva
SA40	Pseudomonas_monteilii	Pseudomonas_marginalis	Pseudomonas_tensinigenes	Pseudomonas_bacterium	Pseudomonas_mohnii	Pseudomonas_graminis	Pseudomonas_asplenii	Pseudomonas_brassicacearum	Pseudomonas_clemancea	Pseudomonas_arsenicoxydans	Pseudomonas_lini	Pseudomonas_syringae	Pseudomonas_caricapapayae	Pseudomonas_jessenii	Pseudomonas_crudilactis	Pseudomonas_caspiana	Pseudomonas_putida	Pseudomonas_baetica	Pseudomonas_coronafaciens	Pseudomonas_frederiksbergensis	Pseudomonas_avellanae	Pseudomonas_reinekei	Pseudomonas_kielensis	Pseudomonas_moorei	Pseudomonas_yamanorum	Pseudomonas_kilonensis	Pseudomonas_fluorescens	Pseudomonas_vancouverensis	Pseudomonas_gregormendelii	Pseudomonas_kitaguniensis	Pseudomonas_salomonii	Pseudomonas_umsongensis	Pseudomonas_mandelii	Pseudomonas_ficuserectae	Pseudomonas_silesiensis	Pseudomonas_migulae	Pseudomonas_prosekii	Pseudomonas_koreensis	Pseudomonas_helmanticensis
SA41	Pseudomonas_granadensis	Pseudomonas_bacterium	Pseudomonas_azotoformans	Pseudomonas_denitrificans	Pseudomonas_germanica	Pseudomonas_veronii	Pseudomonas_viridiflava	Pseudomonas_brenneri	Pseudomonas_gamma	Pseudomonas_brassicacearum	Pseudomonas_rustica	Pseudomonas_arsenicoxydans	Pseudomonas_tolaasii	Pseudomonas_piscicola	Pseudomonas_syringae	Pseudomonas_lini	Pseudomonas_atagonensis	Pseudomonas_marvdashtae	Pseudomonas_gessardii	Pseudomonas_grimontii	Pseudomonas_jessenii	Pseudomonas_zeae	Pseudomonas_caspiana	Pseudomonas_chlororaphis	Pseudomonas_borealis	Pseudomonas_viciae	Pseudomonas_soyae	Pseudomonas_thivervalensis	Pseudomonas_agronomica	Pseudomonas_simiae	Pseudomonas_baetica	Pseudomonas_putida	Pseudomonas_rhodesiae	Pseudomonas_moraviensis	Pseudomonas_frederiksbergensis	Pseudomonas_canavaninivorans	Pseudomonas_tremae	Pseudomonas_reinekei	Pseudomonas_yamanorum	Pseudomonas_fluorescens	Pseudomonas_kilonensis	Pseudomonas_alvandae	Pseudomonas_gregormendelii	Pseudomonas_kitaguniensis	Pseudomonas_salomonii	Pseudomonas_umsongensis	Pseudomonas_mandelii	Pseudomonas_mediterranea	Pseudomonas_rape	Pseudomonas_ficuserectae	Pseudomonas_migulae	Pseudomonas_koreensis	Pseudomonas_corrugata	Pseudomonas_rhizophila	Pseudomonas_neuropathica	Pseudomonas_helmanticensis
SA42	Pseudomonas_marginalis	Pseudomonas_bacterium	Pseudomonas_denitrificans	Pseudomonas_veronii	Pseudomonas_brenneri	Pseudomonas_gamma	Pseudomonas_meridiana	Pseudomonas_proteolytica	Pseudomonas_gessardii	Pseudomonas_panacis	Pseudomonas_chlororaphis	Pseudomonas_shahriarae	Pseudomonas_glacier	Pseudomonas_antarctica	Pseudomonas_putida	Pseudomonas_marine	Pseudomonas_rhodesiae	Pseudomonas_cedrina	Pseudomonas_kairouanensis	Pseudomonas_fildesensis	Pseudomonas_fluorescens	Pseudomonas_extremaustralis	Pseudomonas_palleroniana	Pseudomonas_libanensis
SA43	Pseudomonas_taiwanensis	Pseudomonas_putida	Pseudomonas_monteilii	Pseudomonas_plecoglossicida	Pseudomonas_urethralis	Pseudomonas_bacterium	Pseudomonas_vlassakiae	Pseudomonas_fluorescens	Pseudomonas_fulva
SA44	Pseudomonas_salomonii	Pseudomonas_simiae	Pseudomonas_proteobacterium	Pseudomonas_antarctica	Pseudomonas_meridiana	Pseudomonas_mandelii	Pseudomonas_canadensis	Pseudomonas_marginalis	Pseudomonas_kitaguniensis	Pseudomonas_bacterium	Pseudomonas_cerasi	Pseudomonas_libanensis	Pseudomonas_synxantha	Pseudomonas_fluorescens	Pseudomonas_veronii	Pseudomonas_viridiflava	Pseudomonas_extremaustralis	Pseudomonas_khavaziana
SA45	Pseudomonas_psychrophila	Pseudomonas_weihenstephanensis	Pseudomonas_endophytica	Pseudomonas_fragi	Pseudomonas_putida	Pseudomonas_paraversuta	Pseudomonas_saxonica	Pseudomonas_taiwanensis	Pseudomonas_syringae	Pseudomonas_gamma	Pseudomonas_bubulae	Pseudomonas_bacterium	Pseudomonas_fluorescens	Pseudomonas_deceptionensis	Pseudomonas_helleri	Pseudomonas_viridiflava	Pseudomonas_agricultural
SA46	Pseudomonas_granadensis	Pseudomonas_laurylsulfativorans	Pseudomonas_meliae	Pseudomonas_savastanoi	Pseudomonas_bacterium	Pseudomonas_cerasi	Pseudomonas_iranensis	Pseudomonas_glycinis	Pseudomonas_azotoformans	Pseudomonas_triticicola	Pseudomonas_atacamensis	Pseudomonas_pavonaceae	Pseudomonas_viridiflava	Pseudomonas_graminis	Pseudomonas_parafulva	Pseudomonas_mercuritolerans	Pseudomonas_gamma	Pseudomonas_clemancea	Pseudomonas_amygdali	Pseudomonas_sesami	Pseudomonas_syringae	Pseudomonas_caricapapayae	Pseudomonas_jessenii	Pseudomonas_caspiana	Pseudomonas_chlororaphis	Pseudomonas_putida	Pseudomonas_baetica	Pseudomonas_congelans	Pseudomonas_siliginis	Pseudomonas_moraviensis	Pseudomonas_tremae	Pseudomonas_reinekei	Pseudomonas_fluorescens	Pseudomonas_koreensis	Pseudomonas_helmanticensis
SA47	Pseudomonas_putida	Pseudomonas_gamma	Pseudomonas_moorei	Pseudomonas_azotoformans	Pseudomonas_fluorescens	Pseudomonas_corrugata
SA48	Pseudomonas_saponiphila	Pseudomonas_putida	Pseudomonas_bacterial	Pseudomonas_aestus	Pseudomonas_gamma	Pseudomonas_syringae	Pseudomonas_moraviensis	Pseudomonas_sesami	Pseudomonas_bacterium	Pseudomonas_ficuserectae	Pseudomonas_tremae	Pseudomonas_wastewater	Pseudomonas_fluorescens	Pseudomonas_chlororaphis	Pseudomonas_stutzeri	Pseudomonas_protegens	Pseudomonas_corrugata
SA49	Pseudomonas_laurylsulfativorans	Pseudomonas_endophytic	Pseudomonas_bacterium	Pseudomonas_donghuensis	Pseudomonas_mohnii	Pseudomonas_zeiradicis	Pseudomonas_viridiflava	Pseudomonas_gamma	Pseudomonas_laurylsulfatiphila	Pseudomonas_brassicacearum	Pseudomonas_izuensis	Pseudomonas_jessenii	Pseudomonas_chlororaphis	Pseudomonas_azerbaijanoriens	Pseudomonas_baetica	Pseudomonas_putida	Pseudomonas_zarinae	Pseudomonas_rhodesiae	Pseudomonas_moorei	Pseudomonas_lutea	Pseudomonas_kilonensis	Pseudomonas_vancouverensis	Pseudomonas_stutzeri	Pseudomonas_fluorescens	Pseudomonas_umsongensis	Pseudomonas_ogarae	Pseudomonas_migulae	Pseudomonas_prosekii	Pseudomonas_synxantha	Pseudomonas_koreensis	Pseudomonas_corrugata	Pseudomonas_helmanticensis
SA50	Pseudomonas_putida	Pseudomonas_hunanensis	Pseudomonas_kuykendallii	Pseudomonas_capeferrum	Pseudomonas_bacterium	Pseudomonas_fluorescens	Pseudomonas_oryzihabitans	Pseudomonas_fulva
SA51	Pseudomonas_azerbaijanoccidens	Pseudomonas_mandelii	Pseudomonas_laurylsulfatiphila	Pseudomonas_lini	Pseudomonas_bacterium	Pseudomonas_jessenii	Pseudomonas_moorei	Pseudomonas_reinekei	Pseudomonas_mohnii	Pseudomonas_fluorescens	Pseudomonas_vancouverensis	Pseudomonas_synxantha
SA52	Pseudomonas_extremaustralis	Pseudomonas_fluorescens
SA53	Pseudomonas_endophytic	Pseudomonas_marginalis	Pseudomonas_bacterium	Pseudomonas_veronii	Pseudomonas_brenneri	Pseudomonas_gamma	Pseudomonas_spelaei	Pseudomonas_brassicacearum	Pseudomonas_tolaasii	Pseudomonas_arsenicoxydans	Pseudomonas_lini	Pseudomonas_syringae	Pseudomonas_proteolytica	Pseudomonas_gessardii	Pseudomonas_panacis	Pseudomonas_thivervalensis	Pseudomonas_borealis	Pseudomonas_chlororaphis	Pseudomonas_baetica	Pseudomonas_putida	Pseudomonas_marine	Pseudomonas_frederiksbergensis	Pseudomonas_avellanae	Pseudomonas_moorei	Pseudomonas_kielensis	Pseudomonas_yamanorum	Pseudomonas_fluorescens	Pseudomonas_umsongensis	Pseudomonas_mandelii	Pseudomonas_farris	Pseudomonas_mediterranea	Pseudomonas_collierea	Pseudomonas_ficuserectae	Pseudomonas_silesiensis	Pseudomonas_migulae	Pseudomonas_prosekii	Pseudomonas_synxantha	Pseudomonas_libanensis	Pseudomonas_mucoides
SA54	Pseudomonas_lactucae	Pseudomonas_tolaasii	Pseudomonas_arsenicoxydans	Pseudomonas_edaphica	Pseudomonas_marginalis	Pseudomonas_cedrina	Pseudomonas_bacterium	Pseudomonas_azadiae	Pseudomonas_asgharzadehiana	Pseudomonas_fluorescens	Pseudomonas_orientalis	Pseudomonas_extremaustralis	Pseudomonas_viridiflava	Pseudomonas_brenneri	Pseudomonas_fulva
SA55	Pseudomonas_fluorescens	Pseudomonas_fildesensis
SA56	Pseudomonas_fluorescens	Pseudomonas_plecoglossicida
SA57	Pseudomonas_orientalis	Pseudomonas_fluorescens
SA58	Pseudomonas_putida	Pseudomonas_fluorescens
SA59	Pseudomonas_putida	Pseudomonas_syringae	Pseudomonas_marginalis	Pseudomonas_cichorii	Pseudomonas_bacterium	Pseudomonas_wadenswilerensis	Pseudomonas_vranovensis	Pseudomonas_donghuensis	Pseudomonas_floridensis	Pseudomonas_koreensis	Pseudomonas_chlororaphis	Pseudomonas_alliivorans	Pseudomonas_fluorescens	Pseudomonas_rhizosphaerae	Pseudomonas_viridiflava	Pseudomonas_graminis
SA60	Pseudomonas_antarctica	Pseudomonas_fluorescens
SA61	Pseudomonas_asplenii	Pseudomonas_putida	Pseudomonas_gamma	Pseudomonas_cremoricolorata	Pseudomonas_fuscovaginae	Pseudomonas_cinnamophila	Pseudomonas_soli	Pseudomonas_vanderleydeniana	Pseudomonas_fluorescens	Pseudomonas_japonica	Pseudomonas_fulva
SA62	Pseudomonas_lundensis	Pseudomonas_fragi	Pseudomonas_bacterium	Pseudomonas_fluorescens	Pseudomonas_psychrophila
SA63	Pseudomonas_savastanoi	Pseudomonas_bacterium	Pseudomonas_cerasi	Pseudomonas_veronii	Pseudomonas_viridiflava	Pseudomonas_graminis	Pseudomonas_amygdali	Pseudomonas_arsenicoxydans	Pseudomonas_syringae	Pseudomonas_caricapapayae	Pseudomonas_morbosilactucae	Pseudomonas_rhizosphaerae	Pseudomonas_caspiana	Pseudomonas_chlororaphis	Pseudomonas_simiae	Pseudomonas_putida	Pseudomonas_congelans	Pseudomonas_coronafaciens	Pseudomonas_gingeri	Pseudomonas_tremae	Pseudomonas_avellanae	Pseudomonas_fluorescens	Pseudomonas_cannabina	Pseudomonas_ficuserectae	Pseudomonas_khorasanensis	Pseudomonas_phytophila	Pseudomonas_koreensis	Pseudomonas_neuropathica
SA64	Pseudomonas_putida	Pseudomonas_reidholzensis	Pseudomonas_shirazensis	Pseudomonas_plecoglossicida	Pseudomonas_bacterium	Pseudomonas_fluorescens	Pseudomonas_oryzihabitans
SA65	Pseudomonas_peli	Pseudomonas_bacterium	Pseudomonas_fluorescens	Pseudomonas_anguilliseptica
SA66	Pseudomonas_poae	Pseudomonas_agarici	Pseudomonas_gamma	Pseudomonas_lurida	Pseudomonas_canadensis	Pseudomonas_palleroniana	Pseudomonas_savastanoi	Pseudomonas_tolaasii	Pseudomonas_mixed	Pseudomonas_azotoformans	Pseudomonas_costantinii	Pseudomonas_fluorescens	Pseudomonas_reactans	Pseudomonas_corrugata
SA67	Pseudomonas_fluorescens	Pseudomonas_lurida
SA68	Pseudomonas_poae	Pseudomonas_palleroniana	Pseudomonas_savastanoi	Pseudomonas_gessardii	Pseudomonas_azotoformans	Pseudomonas_costantinii	Pseudomonas_fluorescens	Pseudomonas_brenneri
SA69	Pseudomonas_parafulva	Pseudomonas_lutea	Pseudomonas_rhizosphaerae	Pseudomonas_fluorescens	Pseudomonas_abietaniphila
SA70	Pseudomonas_azotoformans	Pseudomonas_putida	Pseudomonas_bacterium	Pseudomonas_fluorescens
SA71	Pseudomonas_antarctica	Pseudomonas_mucidolens	Pseudomonas_bacterium	Pseudomonas_gessardii	Pseudomonas_fluorescens
SA72	Pseudomonas_corrugata	Pseudomonas_putida	Pseudomonas_fluorescens
SA73	Pseudomonas_mandelii	Pseudomonas_fluorescens
SA74	Pseudomonas_fluorescens	Pseudomonas_lactis
SA75	Pseudomonas_fluorescens	Pseudomonas_kilonensis	Pseudomonas_vancouverensis
SA76	Pseudomonas_azotoformans	Pseudomonas_fluorescens	Pseudomonas_trivialis
SA77	Pseudomonas_taiwanensis	Pseudomonas_fluorescens
SA78	Pseudomonas_fluorescens	Pseudomonas_reinekei
SA79	Pseudomonas_protegens	Pseudomonas_bacterium	Pseudomonas_fluorescens
SA80	Pseudomonas_otitidis	Pseudomonas_fluorescens
SA81	Pseudomonas_syringae	Pseudomonas_fluorescens
SA82	Pseudomonas_otitidis	Pseudomonas_fluorescens
SA83	Pseudomonas_fragi	Pseudomonas_syringae	Pseudomonas_versuta	Pseudomonas_bacterium	Pseudomonas_fluorescens	Pseudomonas_deceptionensis	Pseudomonas_psychrophila
SA84	Pseudomonas_mandelii	Pseudomonas_fluorescens
SA85	Pseudomonas_fluorescens	Pseudomonas_koreensis	Pseudomonas_baetica	Pseudomonas_graminis
SA86	Pseudomonas_umsongensis	Pseudomonas_mandelii	Pseudomonas_lini	Pseudomonas_frederiksbergensis	Pseudomonas_silesiensis	Pseudomonas_migulae	Pseudomonas_reinekei	Pseudomonas_fluorescens	Pseudomonas_helmanticensis
SA87	Pseudomonas_putida	Pseudomonas_fluorescens
SA88	Pseudomonas_chlororaphis	Pseudomonas_koreensis	Pseudomonas_fluorescens
SA89	Pseudomonas_azotoformans	Pseudomonas_fluorescens
SA90	Pseudomonas_putida	Pseudomonas_fluorescens
SA91	Pseudomonas_migulae	Pseudomonas_fluorescens
SA92	Pseudomonas_kitaguniensis	Pseudomonas_fluorescens
SA93	Pseudomonas_eucalypticola	Pseudomonas_syringae	Pseudomonas_bacterium	Pseudomonas_fluorescens
SA94	Pseudomonas_mandelii	Pseudomonas_bacterium	Pseudomonas_migulae	Pseudomonas_reinekei	Pseudomonas_fluorescens
SA95	Pseudomonas_umsongensis	Pseudomonas_baetica	Pseudomonas_moraviensis	Pseudomonas_bacterium	Pseudomonas_batumici	Pseudomonas_fluorescens
SA96	Pseudomonas_grimontii	Pseudomonas_marginalis	Pseudomonas_fluorescens
SA97	Pseudomonas_azotoformans	Pseudomonas_fluorescens
SA98	Pseudomonas_grimontii	Pseudomonas_extremaustralis	Pseudomonas_fluorescens
SA99	Pseudomonas_nitroreducens	Pseudomonas_nitritireducens
SA100	Pseudomonas_nitroreducens	Pseudomonas_nitritireducens
SA101	Pseudomonas_alcaligenes	Pseudomonas_tohonis	Pseudomonas_resinovorans	Pseudomonas_oleovorans/pseudoalcaligenes_complex
SA102	Pseudomonas_alcaligenes	Pseudomonas_guryensis	Pseudomonas_campi
SA103	Pseudomonas_congelans	Pseudomonas_coleopterorum	Pseudomonas_bacterium	Pseudomonas_alcaligenes	Pseudomonas_baltica	Pseudomonas_rhizosphaerae	Pseudomonas_viridiflava	Pseudomonas_abietaniphila	Pseudomonas_graminis
SA104	Pseudomonas_alcaligenes	Pseudomonas_bacterium	Pseudomonas_tohonis	Pseudomonas_resinovorans
SA105	Pseudomonas_monteilii	Pseudomonas_alkylphenolica	Pseudomonas_endophytic	Pseudomonas_bacterium	Pseudomonas_wadenswilerensis	Pseudomonas_donghuensis	Pseudomonas_filiscindens	Pseudomonas_alkylphenolia	Pseudomonas_lundensis	Pseudomonas_huaxiensis	Pseudomonas_brassicae	Pseudomonas_fuscovaginae	Pseudomonas_plecoglossicida	Pseudomonas_palmensis	Pseudomonas_rhizosphaerae	Pseudomonas_massiliensis	Pseudomonas_entomophila	Pseudomonas_arcuscaelestis	Pseudomonas_putida	Pseudomonas_aegrilactucae	Pseudomonas_oleovorans/pseudoalcaligenes_complex	Pseudomonas_defluvii	Pseudomonas_flavescens	Pseudomonas_qingdaonensis	Pseudomonas_cichorii	Pseudomonas_vranovensis	Pseudomonas_alcaligenes	Pseudomonas_laurentiana	Pseudomonas_multiaromavorans	Pseudomonas_akapageensis	Pseudomonas_japonica
SA106	Pseudomonas_alcaligenes	Pseudomonas_bacterium	Pseudomonas_guangdongensis
SA107	Pseudomonas_alcaligenes	Pseudomonas_actinobacterium	Pseudomonas_ullengensis
SA108	Pseudomonas_putida	Pseudomonas_congelans	Pseudomonas_mandelii	Pseudomonas_frederiksbergensis	Pseudomonas_bacterium	Pseudomonas_yamanorum	Pseudomonas_brenneri
SA109	Pseudomonas_putida	Pseudomonas_seleniipraecipitans
SA110	Pseudomonas_moorei	Pseudomonas_putida	Pseudomonas_mohnii	Pseudomonas_koreensis
SA111	Pseudomonas_monteilii	Pseudomonas_putida
SA112	Pseudomonas_kribbensis	Pseudomonas_putida	Pseudomonas_koreensis	Pseudomonas_chlororaphis
SA113	Pseudomonas_parafulva	Pseudomonas_flavescens	Pseudomonas_putida	Pseudomonas_marine
SA114	Pseudomonas_plecoglossicida	Pseudomonas_putida
SA115	Pseudomonas_farsensis	Pseudomonas_putida	Pseudomonas_hunanensis
SA116	Pseudomonas_japonica	Pseudomonas_bharatica	Pseudomonas_putida	Pseudomonas_bacterium
SA117	Pseudomonas_monteilii	Pseudomonas_putida
SA118	Pseudomonas_guariconensis	Pseudomonas_putida
SA119	Pseudomonas_putida	Pseudomonas_monteilii	Pseudomonas_plecoglossicida	Pseudomonas_oryzihabitans	Pseudomonas_fulva
SA120	Pseudomonas_putida	Pseudomonas_rhizosphaerae
SA121	Pseudomonas_putida	Pseudomonas_xanthomarina	Pseudomonas_monteilii	Pseudomonas_bacterium	Pseudomonas_nitrititolerans	Pseudomonas_stutzeri	Pseudomonas_songnenensis
SA122	Pseudomonas_guariconensis	Pseudomonas_entomophila	Pseudomonas_putida	Pseudomonas_mosselii
SA123	Pseudomonas_putida	Pseudomonas_mosselii
SA124	Pseudomonas_putida	Pseudomonas_harudinis	Pseudomonas_alkylphenolica	Pseudomonas_hutmensis	Pseudomonas_cichorii	Pseudomonas_vranovensis	Pseudomonas_donghuensis	Pseudomonas_chlororaphis	Pseudomonas_pratensis	Pseudomonas_abietaniphila	Pseudomonas_graminis
SA125	Pseudomonas_monteilii	Pseudomonas_putida
SA126	Pseudomonas_putida	Pseudomonas_capeferrum
SA127	Pseudomonas_putida	Pseudomonas_koreensis
SA128	Pseudomonas_plecoglossicida	Pseudomonas_putida
SA129	Pseudomonas_monteilii	Pseudomonas_plecoglossicida	Pseudomonas_putida
SA130	Pseudomonas_proteobacterium	Pseudomonas_kunmingensis	Pseudomonas_putida	Pseudomonas_gamma	Pseudomonas_marine	Pseudomonas_xanthomarina	Pseudomonas_knackmussii	Pseudomonas_bacterium	Pseudomonas_chloritidismutans	Pseudomonas_stutzeri	Pseudomonas_songnenensis	Pseudomonas_zhaodongensis
SA131	Pseudomonas_kermanshahensis	Pseudomonas_putida	Pseudomonas_parafulva	Pseudomonas_monteilii
SA132	Pseudomonas_guariconensis	Pseudomonas_plecoglossicida	Pseudomonas_putida
SA133	Pseudomonas_monteilii	Pseudomonas_plecoglossicida	Pseudomonas_putida
SA134	Pseudomonas_cremoricolorata	Pseudomonas_oryzihabitans	Pseudomonas_plecoglossicida	Pseudomonas_putida
SA135	Pseudomonas_monteilii	Pseudomonas_putida
SA136	Pseudomonas_japonica	Pseudomonas_putida
SA137	Pseudomonas_syringae	Pseudomonas_putida
SA138	Pseudomonas_monteilii	Pseudomonas_putida
SA139	Pseudomonas_aestus	Pseudomonas_putida	Pseudomonas_monteilii	Pseudomonas_plecoglossicida	Pseudomonas_bacterium	Pseudomonas_guariconensis
SA140	Pseudomonas_plecoglossicida	Pseudomonas_putida
SA141	Pseudomonas_otitidis	Pseudomonas_putida
SA142	Pseudomonas_plecoglossicida	Pseudomonas_putida
SA143	Pseudomonas_plecoglossicida	Pseudomonas_putida
SA144	Pseudomonas_putida	Pseudomonas_fulva
SA145	Pseudomonas_plecoglossicida	Pseudomonas_putida
SA146	Pseudomonas_putida	Pseudomonas_fulva
SA147	Pseudomonas_monteilii	Pseudomonas_plecoglossicida	Pseudomonas_putida	Pseudomonas_mosselii
SA148	Pseudomonas_taiwanensis	Pseudomonas_putida	Pseudomonas_hunanensis
SA149	Pseudomonas_plecoglossicida	Pseudomonas_putida
SA150	Pseudomonas_plecoglossicida	Pseudomonas_putida
SA151	Pseudomonas_monteilii	Pseudomonas_putida
SA152	Pseudomonas_putida	Pseudomonas_rhizosphaerae
SA153	Pseudomonas_monteilii	Pseudomonas_putida
SA154	Pseudomonas_monteilii	Pseudomonas_putida
SA155	Pseudomonas_monteilii	Pseudomonas_putida
SA156	Pseudomonas_monteilii	Pseudomonas_putida
SA157	Pseudomonas_plecoglossicida	Pseudomonas_putida
SA158	Pseudomonas_fuscovaginae	Pseudomonas_batumici	Pseudomonas_bacterium	Pseudomonas_chlororaphis
SA159	Pseudomonas_granadensis	Pseudomonas_baetica	Pseudomonas_chlororaphis
SA160	Pseudomonas_moraviensis	Pseudomonas_chlororaphis
SA161	Pseudomonas_helmanticensis	Pseudomonas_lini
SA162	Pseudomonas_lini	Pseudomonas_vancouverensis
SA163	Pseudomonas_lini	Pseudomonas_uvaldensis	Pseudomonas_corrugata	Pseudomonas_thivervalensis
SA164	Pseudomonas_lini	Pseudomonas_ficuserectae
SA165	Pseudomonas_putida	Pseudomonas_koreensis	Pseudomonas_clemancea
SA166	Pseudomonas_moraviensis	Pseudomonas_koreensis
SA167	Pseudomonas_caspiana	Pseudomonas_koreensis
SA168	Pseudomonas_monteilii	Pseudomonas_plecoglossicida
SA169	Pseudomonas_monteilii	Pseudomonas_promysalinigenes
SA170	Pseudomonas_monteilii	Pseudomonas_plecoglossicida
SA171	Pseudomonas_oleovorans/pseudoalcaligenes_complex	Pseudomonas_composti	Pseudomonas_alcaliphila	Pseudomonas_stutzeri	Pseudomonas_yangonensis
SA172	Pseudomonas_resinovorans	Pseudomonas_bacterium	Pseudomonas_oleovorans/pseudoalcaligenes_complex
SA173	Pseudomonas_oleovorans/pseudoalcaligenes_complex	Pseudomonas_mendocina
SA174	Pseudomonas_oleovorans/pseudoalcaligenes_complex	Pseudomonas_mendocina
SA175	Pseudomonas_stutzeri	Pseudomonas_alcaliphila	Pseudomonas_lopnurensis	Pseudomonas_oleovorans/pseudoalcaligenes_complex
SA176	Pseudomonas_mendocina	Pseudomonas_oleovorans/pseudoalcaligenes_complex	Pseudomonas_guguanensis
SA177	Pseudomonas_oleovorans/pseudoalcaligenes_complex	Pseudomonas_chengduensis
SA178	Pseudomonas_resinovorans	Pseudomonas_bacterium	Pseudomonas_oleovorans/pseudoalcaligenes_complex
SA179	Pseudomonas_guguanensis	Pseudomonas_fluvialis	Pseudomonas_bacterium	Pseudomonas_oleovorans/pseudoalcaligenes_complex	Pseudomonas_pharmacofabricae
SA180	Pseudomonas_gossypii	Pseudomonas_oleovorans/pseudoalcaligenes_complex	Pseudomonas_bacterium	Pseudomonas_psychrotolerans	Pseudomonas_oryzihabitans	Pseudomonas_fulva
SA181	Pseudomonas_peli	Pseudomonas_bacterium	Pseudomonas_oleovorans/pseudoalcaligenes_complex	Pseudomonas_anguilliseptica
SA182	Pseudomonas_alcaliphila	Pseudomonas_oleovorans/pseudoalcaligenes_complex
SA183	Pseudomonas_stutzeri	Pseudomonas_hydrolytica	Pseudomonas_oleovorans/pseudoalcaligenes_complex	Pseudomonas_bacterium
SA184	Pseudomonas_psychrotolerans	Pseudomonas_oryzihabitans	Pseudomonas_oleovorans/pseudoalcaligenes_complex
SA185	Pseudomonas_endophytic	Pseudomonas_syringae	Pseudomonas_bacterium	Pseudomonas_lutea	Pseudomonas_viridiflava	Pseudomonas_graminis
SA186	Pseudomonas_zeshuii	Pseudomonas_luteola	Pseudomonas_lutea
SA187	Pseudomonas_peli	Pseudomonas_anguilliseptica
SA188	Pseudomonas_peli	Pseudomonas_leptonychotis	Pseudomonas_guineae	Pseudomonas_anguilliseptica
SA189	Pseudomonas_proteobacterium	Pseudomonas_gamma	Pseudomonas_anguilliseptica	Pseudomonas_fluvialis	Pseudomonas_bacterium	Pseudomonas_peli	Pseudomonas_panipatensis
SA190	Pseudomonas_parafulva	Pseudomonas_plecoglossicida
SA191	Pseudomonas_argentinensis	Pseudomonas_plecoglossicida
SA192	Pseudomonas_parafulva	Pseudomonas_plecoglossicida	Pseudomonas_marine
SA193	Pseudomonas_plecoglossicida	Pseudomonas_taiwanensis
SA194	Pseudomonas_protegens	Pseudomonas_asplenii
SA195	Pseudomonas_baetica	Pseudomonas_mandelii
SA196	Pseudomonas_frederiksbergensis	Pseudomonas_mandelii
SA197	Pseudomonas_avellanae	Pseudomonas_mandelii
SA198	Pseudomonas_ficuserectae	Pseudomonas_mandelii
SA199	Pseudomonas_frederiksbergensis	Pseudomonas_mandelii
SA200	Pseudomonas_marginalis	Pseudomonas_trivialis	Pseudomonas_tolaasii
SA201	Pseudomonas_kitaguniensis	Pseudomonas_trivialis
SA202	Pseudomonas_cedrina	Pseudomonas_trivialis
SA203	Pseudomonas_syringae	Pseudomonas_guariconensis
SA204	Pseudomonas_cannabina	Pseudomonas_syringae	Pseudomonas_avellanae
SA205	Pseudomonas_syringae	Pseudomonas_savastanoi
SA206	Pseudomonas_syringae	Pseudomonas_ovata	Pseudomonas_viridiflava	Pseudomonas_bacterium
SA207	Pseudomonas_syringae	Pseudomonas_tremae	Pseudomonas_coronafaciens
SA208	Pseudomonas_syringae	Pseudomonas_savastanoi
SA209	Pseudomonas_amygdali	Pseudomonas_syringae
SA210	Pseudomonas_syringae	Pseudomonas_moorei	Pseudomonas_massiliensis	Pseudomonas_jessenii
SA211	Pseudomonas_syringae	Pseudomonas_congelans
SA212	Pseudomonas_syringae	Pseudomonas_savastanoi
SA213	Pseudomonas_savastanoi	Pseudomonas_syringae
SA214	Pseudomonas_syringae	Pseudomonas_viridiflava	Pseudomonas_asturiensis	Pseudomonas_bacterium
SA215	Pseudomonas_alcaliphila	Pseudomonas_mendocina
SA216	Pseudomonas_mendocina	Pseudomonas_guguanensis
SA217	Pseudomonas_alcaliphila	Pseudomonas_mendocina
SA218	Pseudomonas_sihuiensis	Pseudomonas_mendocina
SA219	Pseudomonas_cuatrocienegasensis	Pseudomonas_mendocina
SA220	Pseudomonas_indoloxydans	Pseudomonas_mendocina
SA221	Pseudomonas_poae	Pseudomonas_azotoformans	Pseudomonas_gessardii
SA222	Pseudomonas_veronii	Pseudomonas_brenneri	Pseudomonas_gessardii
SA223	Pseudomonas_gessardii	Pseudomonas_lactis
SA224	Pseudomonas_azotoformans	Pseudomonas_gessardii
SA225	Pseudomonas_thivervalensis	Pseudomonas_gessardii
SA226	Pseudomonas_poae	Pseudomonas_lactis	Pseudomonas_gessardii
SA227	Pseudomonas_rhodesiae	Pseudomonas_grimontii
SA228	Pseudomonas_rhodesiae	Pseudomonas_antarctica
SA229	Pseudomonas_lurida	Pseudomonas_synxantha
SA230	Pseudomonas_azotoformans	Pseudomonas_synxantha	Pseudomonas_tolaasii	Pseudomonas_lurida
SA231	Pseudomonas_reinekei	Pseudomonas_frederiksbergensis
SA232	Pseudomonas_cremoricolorata	Pseudomonas_oryzihabitans	Pseudomonas_hunanensis
SA233	Pseudomonas_peli	Pseudomonas_oryzihabitans
SA234	Pseudomonas_brenneri	Pseudomonas_oryzihabitans
SA235	Pseudomonas_brenneri	Pseudomonas_tremae
SA236	Pseudomonas_poae	Pseudomonas_extremorientalis
SA237	Pseudomonas_psychrotolerans	Pseudomonas_rhizoryzae
SA238	Pseudomonas_proteolytica	Pseudomonas_veronii
SA239	Pseudomonas_abietaniphila	Pseudomonas_rhizosphaerae	Pseudomonas_coleopterorum
SA240	Pseudomonas_agarici	Pseudomonas_rhizosphaerae	Pseudomonas_bacterium
SA241	Pseudomonas_cichorii	Pseudomonas_capsici
SA242	Pseudomonas_benzenivorans	Pseudomonas_lalucatii	Pseudomonas_glareae	Pseudomonas_argentinensis	Pseudomonas_seleniipraecipitans	Pseudomonas_flavescens	Pseudomonas_daroniae	Pseudomonas_punonensis	Pseudomonas_cuatrocienegasensis
SA243	Pseudomonas_bacterium	Pseudomonas_turukhanskensis	Pseudomonas_argentinensis
SA244	Pseudomonas_punonensis	Pseudomonas_viridiflava	Pseudomonas_argentinensis
SA245	Pseudomonas_helleri	Pseudomonas_psychrophila
SA246	Pseudomonas_fragi	Pseudomonas_psychrophila
SA247	Pseudomonas_fragi	Pseudomonas_psychrophila
SA248	Pseudomonas_kunmingensis	Pseudomonas_balearica	Pseudomonas_marine	Pseudomonas_xanthomarina	Pseudomonas_knackmussii	Pseudomonas_chloritidismutans	Pseudomonas_indoloxydans	Pseudomonas_songnenensis	Pseudomonas_stutzeri	Pseudomonas_zhaodongensis
SA249	Pseudomonas_stutzeri	Pseudomonas_balearica	Pseudomonas_oligotrophica	Pseudomonas_bacterium
SA250	Pseudomonas_stutzeri	Pseudomonas_xanthomarina	Pseudomonas_iranica
SA251	Pseudomonas_stutzeri	Pseudomonas_balearica
SA252	Pseudomonas_stutzeri	Pseudomonas_alcaliphila
SA253	Pseudomonas_chloritidismutans	Pseudomonas_stutzeri	Pseudomonas_knackmussii
SA254	Pseudomonas_stutzeri	Pseudomonas_nitrititolerans
SA255	Pseudomonas_parafulva	Pseudomonas_knackmussii
SA256	Pseudomonas_kuykendallii	Pseudomonas_bacterium	Pseudomonas_fulva
SA257	Pseudomonas_simiae	Pseudomonas_synxantha
SA258	Pseudomonas_peli	Pseudomonas_guineae
SA259	Pseudomonas_migulae	Pseudomonas_frederiksbergensis	Pseudomonas_congelans
SA260	Pseudomonas_migulae	Pseudomonas_jessenii
SA261	Pseudomonas_indoloxydans	Pseudomonas_alcaliphila
SA262	Pseudomonas_frederiksbergensis	Pseudomonas_laurylsulfatiphila
SA263	Pseudomonas_baetica	Pseudomonas_kilonensis
SA264	Pseudomonas_jessenii	Pseudomonas_baetica	Pseudomonas_kilonensis
SA265	Pseudomonas_costantinii	Pseudomonas_tolaasii
SA266	Pseudomonas_gingeri	Pseudomonas_batumici
SA267	Pseudomonas_fuscovaginae	Pseudomonas_gingeri
SA268	Pseudomonas_jessenii	Pseudomonas_baetica
SA269	Pseudomonas_jessenii	Pseudomonas_prosekii
SA270	Pseudomonas_moraviensis	Pseudomonas_baetica	Pseudomonas_bacterium
SA271	Pseudomonas_baetica	Pseudomonas_moraviensis
SA272	Pseudomonas_kitaguniensis	Pseudomonas_extremaustralis
SA273	Pseudomonas_luteola	Pseudomonas_asuensis
SA274	Pseudomonas_luteola	Pseudomonas_zeshuii
SA275	Pseudomonas_flexibilis	Pseudomonas_tuomuerensis
SA276	Pseudomonas_leptonychotis	Pseudomonas_guineae
SA277	Pseudomonas_arsenicoxydans	Pseudomonas_corrugata
SA278	Pseudomonas_fuscovaginae	Pseudomonas_asplenii
SA279	Pseudomonas_japonica	Pseudomonas_alkylphenolica
SA280	Pseudomonas_daroniae	Pseudomonas_entomophila	Pseudomonas_fulva
SA281	Pseudomonas_marincola	Pseudomonas_segetis
SA282	Pseudomonas_saudiphocaensis	Pseudomonas_composti
SA283	Pseudomonas_linyingensis	Pseudomonas_sagittaria	Pseudomonas_bacterium
SA284	Pseudomonas_sabulinigri	Pseudomonas_neustonica
SA285	Pseudomonas_populi	Pseudomonas_pelagia	Pseudomonas_sabulinigri	Pseudomonas_xinjiangensis
SA286	Pseudomonas_pelagia	Pseudomonas_sabulinigri
SA287	Pseudomonas_benzenivorans	Pseudomonas_matsuisoli
SA288	Pseudomonas_qingdaonensis	Pseudomonas_wastewater	Pseudomonas_capeferrum	Pseudomonas_bacterium
SA289	Pseudomonas_saliphila	Pseudomonas_profundi	Pseudomonas_bacterium	Pseudomonas_litoralis	Pseudomonas_sabulinigri	Pseudomonas_pelagia
SA290	Pseudomonas_bacterium	Pseudomonas_gallaeciensis	Pseudomonas_pachastrellae	Pseudomonas_abyssi	Pseudomonas_stutzeri
SA291	Pseudomonas_phragmitis	Pseudomonas_salegens	Pseudomonas_jilinensis
SA292	Pseudomonas_pachastrellae	Pseudomonas_bacterium	Pseudomonas_aestusnigri	Pseudomonas_oceani
SA293	Pseudomonas_endophytic	Pseudomonas_aeruginosa	Pseudomonas_bacterium
SA294	Pseudomonas_aeruginosa	Pseudomonas_bacterium
SA295	Pseudomonas_aeruginosa	Pseudomonas_bacterium
SA296	Pseudomonas_fluorescens	Pseudomonas_extremaustralis
SA297	Pseudomonas_bacterium	Pseudomonas_fluorescens
SA298	Pseudomonas_reinekei	Pseudomonas_putida
SA299	Pseudomonas_putida	Pseudomonas_fluorescens
SA300	Pseudomonas_putida	Pseudomonas_bacterium
SA301	Pseudomonas_stutzeri	Pseudomonas_chloritidismutans
SA302	Pseudomonas_stutzeri	Pseudomonas_oryzae	Pseudomonas_bacterium
SA303	Pseudomonas_stutzeri	Pseudomonas_zhaodongensis	Pseudomonas_endophytic
SA304	Pseudomonas_oryzihabitans	Pseudomonas_plecoglossicida
SA305	Pseudomonas_psychrotolerans	Pseudomonas_oryzihabitans
SA306	Pseudomonas_veronii	Pseudomonas_gamma
SA307	Pseudomonas_veronii	Pseudomonas_brenneri
SA308	Pseudomonas_pachastrellae	Pseudomonas_bacterium
SA309	Pseudomonas_coronafaciens	Pseudomonas_chlororaphis
SA310	Pseudomonas_guariconensis	Pseudomonas_mosselii
SA311	Pseudomonas_nitroreducens	Pseudomonas_multiresinivorans
SA312	Pseudomonas_libanensis	Pseudomonas_fluorescens
SA313	Pseudomonas_nanhaiensis	Pseudomonas_xinjiangensis
SA314	Pseudomonas_xinjiangensis	Pseudomonas_pelagia
SA315	Pseudomonas_sabulinigri	Pseudomonas_xinjiangensis
SA316	Pseudomonas_sabulinigri	Pseudomonas_bacterium
SA317	Pseudomonas_monteilii	Pseudomonas_putida
SA318	Pseudomonas_monteilii	Pseudomonas_otitidis	Pseudomonas_putida
SA319	Pseudomonas_lini	Pseudomonas_brassicacearum
SA320	Pseudomonas_orientalis	Pseudomonas_marginalis
SA321	Pseudomonas_moraviensis	Pseudomonas_koreensis
SA322	Pseudomonas_salegens	Pseudomonas_bacterium
SA323	Pseudomonas_nitroreducens	Pseudomonas_citronellolis
SA324	Pseudomonas_balearica	Pseudomonas_stutzeri
SA325	Pseudomonas_balearica	Pseudomonas_stutzeri
SA326	Pseudomonas_poae	Pseudomonas_tolaasii
SA327	Pseudomonas_gamma	Pseudomonas_bacterium	Pseudomonas_pelagia
SA328	Pseudomonas_gamma	Pseudomonas_oleovorans/pseudoalcaligenes_complex
SA329	Pseudomonas_bacterium	Pseudomonas_oleovorans/pseudoalcaligenes_complex
SA330	Pseudomonas_bacterium	Pseudomonas_kermanshahensis
SA331	Pseudomonas_bacterium	Pseudomonas_brenneri
SA332	Pseudomonas_stutzeri	Pseudomonas_bacterium
SA333	Pseudomonas_bacterium	Pseudomonas_mendocina
SA334	Pseudomonas_alcaligenes	Pseudomonas_bacterium	Pseudomonas_iron-reducing
SA335	Pseudomonas_stutzeri	Pseudomonas_bacterium
SA336	Pseudomonas_bacterium	Pseudomonas_gamma	Pseudomonas_xanthomarina
SA337	Pseudomonas_aeruginosa	Pseudomonas_bacterium
SA338	Pseudomonas_aeruginosa	Pseudomonas_bacterium
SA339	Pseudomonas_stutzeri	Pseudomonas_bacterium
SA340	Pseudomonas_putida	Pseudomonas_bacterium
SA341	Pseudomonas_putida	Pseudomonas_bacterium
SA342	Pseudomonas_aeruginosa	Pseudomonas_bacterium
SA343	Pseudomonas_bacterium	Pseudomonas_quercus
SA344	Pseudomonas_kunmingensis	Pseudomonas_bacterium
SA345	Pseudomonas_migulae	Pseudomonas_bacterium
SA346	Pseudomonas_cannabina	Pseudomonas_congelans
SA347	Pseudomonas_indica	Pseudomonas_bacterium
SA348	Pseudomonas_moorei	Pseudomonas_mohnii
SA349	Pseudomonas_caeni	Pseudomonas_bacterium
SA350	Pseudomonas_endophytic	Pseudomonas_aeruginosa
SA351	Pseudomonas_anaerobic	Pseudomonas_caeni	Pseudomonas_bacterium
