# Supplementary material for: ASVmaker: A New Tool to Improve Taxonomic Identifications for Amplicon Sequencing Data
Source: Plants (Basel). 2023 Oct 25;12(21):3678. doi: 10.3390/plants12213678 (PMC10647208; doi:10.3390/plants12213678)
Supplement: Supplementary file 1 [file plants-12-03678-s001.zip › ASVmaker_paper_archive/16s/database/all/Streptomyces_mergeSA_ext.txt]

SA1	Streptomyces_thermogriseus	Streptomyces_thermovulgaris	Streptomyces_thermoviolaceus	Streptomyces_thermoalcalitolerans
SA2	Streptomyces_phaeoluteichromatogenes	Streptomyces_globosus	Streptomyces_coeruleofuscus	Streptomyces_typhae	Streptomyces_ureilyticus	Streptomyces_albidoflavus_complex	Streptomyces_zinciresistens	Streptomyces_tritolerans	Streptomyces_cellulosae	Streptomyces_ardesiacus	Streptomyces_anthocyanicus_complex	Streptomyces_diastaticus_complex	Streptomyces_heliomycini	Streptomyces_scopiformis	Streptomyces_gossypiisoli	Streptomyces_synthetic	Streptomyces_griseus	Streptomyces_venetus	Streptomyces_nogalater	Streptomyces_thermosacchari	Streptomyces_albus	Streptomyces_collinus	Streptomyces_castaneoglobisporus	Streptomyces_ambofaciens	Streptomyces_thinghirensis	Streptomyces_griseoviridis	Streptomyces_litmocidini	Streptomyces_parvulus	Streptomyces_fulvissimus	Streptomyces_fumigatiscleroticus	Streptomyces_actinobacterium	Streptomyces_minutiscleroticus	Streptomyces_leeuwenhoekii	Streptomyces_puniciscabiei	Streptomyces_bacterium	Streptomyces_spiralis	Streptomyces_thermodiastaticus	Streptomyces_violaceusniger_complex	Streptomyces_cinereospinus	Streptomyces_viridiviolaceus	Streptomyces_xylanilyticus	Streptomyces_pseudogriseolus_complex	Streptomyces_pactum	Streptomyces_phaeochromogenes_complex	Streptomyces_brasiliensis	Streptomyces_aurantiogriseus	Streptomyces_pluripotens	Streptomyces_tendae	Streptomyces_naganishii	Streptomyces_lusitanus	Streptomyces_thermovulgaris	Streptomyces_daghestanicus	Streptomyces_danangensis	Streptomyces_tunisiensis	Streptomyces_rosa	Streptomyces_sacchari	Streptomyces_harenosi	Streptomyces_spinoverrucosus	Streptomyces_lividans	Streptomyces_coelicoflavus	Streptomyces_hyderabadensis	Streptomyces_alboflavus	Streptomyces_fumanus	Streptomyces_rochei_complex	Streptomyces_calvus	Streptomyces_chilikensis	Streptomyces_fragilis	Streptomyces_misionensis	Streptomyces_thermospinosisporus	Streptomyces_ferrugineus	Streptomyces_violarus	Streptomyces_heteromorphus	Streptomyces_actinomycete	Streptomyces_viridochromogenes	Streptomyces_glaucescens	Streptomyces_variegatus	Streptomyces_fradiae	Streptomyces_goshikiensis	Streptomyces_chromofuscus	Streptomyces_achromogenes	Streptomyces_coerulescens	Streptomyces_aurantiacus_complex	Streptomyces_coeruleorubidus	Streptomyces_aureus	Streptomyces_panayensis	Streptomyces_flavofungini	Streptomyces_longispororuber	Streptomyces_indiaensis	Streptomyces_calvus_complex	Streptomyces_bellus	Streptomyces_physcomitrii	Streptomyces_kalpinensis	Streptomyces_triticagri	Streptomyces_mexicanus	Streptomyces_atrovirens	Streptomyces_niveoruber	Streptomyces_anandii	Streptomyces_jeddahensis
SA3	Streptomyces_aureus	Streptomyces_olivochromogenes	Streptomyces_arcticus	Streptomyces_kanamyceticus	Streptomyces_plumbiresistens	Streptomyces_phaeochromogenes_complex	Streptomyces_kunmingensis
SA4	Streptomyces_laurentii	Streptomyces_capoamus	Streptomyces_durmitorensis	Streptomyces_huasconensis	Streptomyces_bikiniensis	Streptomyces_rectiviolaceus	Streptomyces_viridocyaneus	Streptomyces_avermitilis	Streptomyces_actinobacterium	Streptomyces_venezuelae	Streptomyces_atroolivaceus	Streptomyces_rosealbus	Streptomyces_bacterium	Streptomyces_rhizosphaerihabitans	Streptomyces_aurantiacus_complex	Streptomyces_moderatus	Streptomyces_aureus	Streptomyces_fagopyri	Streptomyces_formicae	Streptomyces_coacervatus	Streptomyces_spiroverticillatus	Streptomyces_bobili	Streptomyces_longisporoflavus	Streptomyces_similanensis	Streptomyces_phaeochromogenes_complex	Streptomyces_kunmingensis	Streptomyces_olivochromogenes	Streptomyces_chungwhensis	Streptomyces_kanamyceticus
SA5	Streptomyces_bungoensis	Streptomyces_rishiriensis	Streptomyces_rubiginosohelvolus	Streptomyces_corchorusii	Streptomyces_natalensis	Streptomyces_olivaceoviridis	Streptomyces_albidoflavus_complex	Streptomyces_canu	Streptomyces_cellulosae	Streptomyces_hawaiiensis	Streptomyces_anthocyanicus_complex	Streptomyces_moderatus	Streptomyces_lasalocidi	Streptomyces_cyanogenus	Streptomyces_indigocolor	Streptomyces_griseus	Streptomyces_lincolnensis	Streptomyces_griseochromogenes	Streptomyces_regensis	Streptomyces_triticiradicis	Streptomyces_griseoruber	Streptomyces_cinnabarigriseus	Streptomyces_seymenliensis	Streptomyces_yokosukanensis	Streptomyces_diastatochromogenes	Streptomyces_rameus	Streptomyces_monashensis	Streptomyces_coralus	Streptomyces_curacoi	Streptomyces_thermoalkaliphilus	Streptomyces_avermitilis	Streptomyces_actinobacterium	Streptomyces_peruviensis	Streptomyces_phaeopurpureus	Streptomyces_canarius	Streptomyces_regalis	Streptomyces_bacterium	Streptomyces_rhizosphaerihabitans	Streptomyces_lucensis	Streptomyces_violaceusniger_complex	Streptomyces_lasaliensis	Streptomyces_canadensis	Streptomyces_fagopyri	Streptomyces_bobili	Streptomyces_dysideae	Streptomyces_mirabilis	Streptomyces_cyslabdanicus	Streptomyces_sviceus	Streptomyces_chartreusis	Streptomyces_pratensis	Streptomyces_globifer	Streptomyces_adustus	Streptomyces_populi	Streptomyces_kebangsaanensis	Streptomyces_hokutonensis	Streptomyces_griseorubiginosus	Streptomyces_lutosisoli	Streptomyces_justiciae	Streptomyces_prunicolor	Streptomyces_cyaneochromogenes	Streptomyces_scabiei	Streptomyces_tumescens	Streptomyces_graminifolii	Streptomyces_argillaceus	Streptomyces_caeruleatus	Streptomyces_cellostaticus	Streptomyces_aquilus	Streptomyces_cyaneus	Streptomyces_longwoodensis	Streptomyces_cinnamonensis	Streptomyces_neopeptinius	Streptomyces_chrestomyceticus	Streptomyces_plumbeus	Streptomyces_xylophagus	Streptomyces_galilaeus	Streptomyces_olivochromogenes	Streptomyces_sioyaensis	Streptomyces_fulvoviolaceus	Streptomyces_actinomycete	Streptomyces_viridochromogenes	Streptomyces_galbus	Streptomyces_capoamus	Streptomyces_bacterial	Streptomyces_antibioticus	Streptomyces_fimicarius	Streptomyces_roseofulvus	Streptomyces_virginiae	Streptomyces_roseogriseus	Streptomyces_achromogenes	Streptomyces_graminilatus	Streptomyces_fimbriatus	Streptomyces_ciscaucasicus	Streptomyces_aurantiacus_complex	Streptomyces_coeruleorubidus	Streptomyces_aureus	Streptomyces_dangxiongensis	Streptomyces_panayensis	Streptomyces_minoensis	Streptomyces_kagawaensis	Streptomyces_osmaniensis	Streptomyces_shaanxiensis	Streptomyces_plumbiresistens	Streptomyces_spinichromogenes	Streptomyces_novaecaesareae
SA6	Streptomyces_laurentii	Streptomyces_bungoensis	Streptomyces_castaneus	Streptomyces_litmocidini	Streptomyces_bikiniensis	Streptomyces_rubiginosohelvolus	Streptomyces_roseolus	Streptomyces_griseoluteus	Streptomyces_flavogriseus	Streptomyces_hydrogenans	Streptomyces_gobitricini	Streptomyces_roseofulvus	Streptomyces_fradiae	Streptomyces_omiyaensis	Streptomyces_gulbargensis	Streptomyces_olivoreticuli	Streptomyces_gardneri	Streptomyces_nymphaeiformis	Streptomyces_actinobacterium	Streptomyces_venezuelae	Streptomyces_globisporus	Streptomyces_roseoviridis	Streptomyces_wedmorensis	Streptomyces_violaceorectus	Streptomyces_canarius	Streptomyces_flavovirens	Streptomyces_vietnamensis	Streptomyces_bacterium	Streptomyces_roseoviolascens	Streptomyces_lateritius	Streptomyces_aurantiacus_complex	Streptomyces_aureus	Streptomyces_narbonensis	Streptomyces_spiroverticillatus	Streptomyces_termitum	Streptomyces_viridobrunneus	Streptomyces_cinereoruber	Streptomyces_roseus	Streptomyces_showdoensis	Streptomyces_exfoliatus	Streptomyces_zaomyceticus	Streptomyces_hirsutus	Streptomyces_griseus	Streptomyces_phaeochromogenes_complex	Streptomyces_aegyptia	Streptomyces_filamentosus	Streptomyces_polychromogenes	Streptomyces_kanasensis	Streptomyces_microflavus	Streptomyces_tanashiensis	Streptomyces_xinjiangensis	Streptomyces_noordhoekensis	Streptomyces_diastatochromogenes	Streptomyces_actinomycete	Streptomyces_flavochromogenes	Streptomyces_nashvillensis	Streptomyces_viridochromogenes
SA7	Streptomyces_mutomycini	Streptomyces_olivoviridis	Streptomyces_atroolivaceus	Streptomyces_finlayi	Streptomyces_bottropensis	Streptomyces_pratensis	Streptomyces_actinomycete	Streptomyces_olivaceus	Streptomyces_actinobacterium	Streptomyces_clavifer	Streptomyces_aureus
SA8	Streptomyces_nodosus	Streptomyces_viridis	Streptomyces_griseoviridis	Streptomyces_althioticus_complex	Streptomyces_speibonae	Streptomyces_griseoincarnatus_complex	Streptomyces_werraensis	Streptomyces_heilongjiangensis	Streptomyces_albogriseolus_complex	Streptomyces_asenjonii	Streptomyces_flavomacrosporus	Streptomyces_antibioticalis	Streptomyces_caelestis	Streptomyces_fradiae	Streptomyces_angustmyceticus	Streptomyces_actinobacterium	Streptomyces_griseoflavus	Streptomyces_malachiticus	Streptomyces_peruviensis	Streptomyces_malachitofuscus	Streptomyces_pulcher	Streptomyces_pluricolorescens	Streptomyces_shandongensis	Streptomyces_deserti	Streptomyces_griseoloalbus	Streptomyces_cellulosae	Streptomyces_fumanus	Streptomyces_vinaceus	Streptomyces_fimbriatus	Streptomyces_bacterium	Streptomyces_ardesiacus	Streptomyces_anthocyanicus_complex	Streptomyces_noursei	Streptomyces_thermodiastaticus	Streptomyces_aureus	Streptomyces_fungicidicus	Streptomyces_heliomycini	Streptomyces_pseudogriseolus_complex	Streptomyces_cyaneus	Streptomyces_griseus	Streptomyces_thermocarboxydus	Streptomyces_acrimycini	Streptomyces_prasinosporus	Streptomyces_cinnabarinus	Streptomyces_flavoviridis	Streptomyces_pilosus	Streptomyces_tendae	Streptomyces_humidus	Streptomyces_atrovirens	Streptomyces_macrosporeus	Streptomyces_albaduncus	Streptomyces_actinomycete	Streptomyces_naganishii	Streptomyces_lusitanus
SA9	Streptomyces_nodosus	Streptomyces_xanthophaeus	Streptomyces_flavotricini	Streptomyces_globosus	Streptomyces_sporoverrucosus	Streptomyces_sakaiensis	Streptomyces_fradiae	Streptomyces_omiyaensis	Streptomyces_virginiae	Streptomyces_actinobacterium	Streptomyces_albidoflavus_complex	Streptomyces_roseochromogenus	Streptomyces_goshikiensis	Streptomyces_venezuelae	Streptomyces_nojiriensis	Streptomyces_senoensis	Streptomyces_toxytricini	Streptomyces_verne	Streptomyces_vinaceus	Streptomyces_subrutilus	Streptomyces_rochei_complex	Streptomyces_bacterium	Streptomyces_cirratus	Streptomyces_aurantiacus_complex	Streptomyces_aureus	Streptomyces_lysosuperificus	Streptomyces_roseus	Streptomyces_yangpuensis	Streptomyces_colombiensis	Streptomyces_griseus	Streptomyces_katrae	Streptomyces_spororaveus	Streptomyces_cinnamonensis	Streptomyces_netropsis	Streptomyces_avidinii	Streptomyces_polychromogenes	Streptomyces_lavendulae	Streptomyces_gangtokensis	Streptomyces_racemochromogenes	Streptomyces_amritsarensis	Streptomyces_actinomycete	Streptomyces_erythrochromogenes	Streptomyces_manipurensis
SA10	Streptomyces_purpeochromogenes	Streptomyces_halstedii	Streptomyces_griseolus	Streptomyces_rubiginosohelvolus	Streptomyces_globosus	Streptomyces_griseinus	Streptomyces_roseochromogenus	Streptomyces_nanshensis	Streptomyces_verne	Streptomyces_polyantibioticus	Streptomyces_anthocyanicus_complex	Streptomyces_baarnensis	Streptomyces_californicus	Streptomyces_lunaelactis	Streptomyces_wistariopsis	Streptomyces_fulvorobeus	Streptomyces_synthetic	Streptomyces_griseus	Streptomyces_avidinii	Streptomyces_violascens	Streptomyces_sundarbansensis	Streptomyces_alboviridis	Streptomyces_olivaceus	Streptomyces_albus	Streptomyces_bacillaris	Streptomyces_roseoviolaceus	Streptomyces_flavofuscus	Streptomyces_rhizosphaericola	Streptomyces_fulvissimus	Streptomyces_actinobacterium	Streptomyces_griseoplanus	Streptomyces_pluricolorescens	Streptomyces_flavovirens	Streptomyces_vinaceus	Streptomyces_bacterium	Streptomyces_spiroverticillatus	Streptomyces_ornatus	Streptomyces_pratensis	Streptomyces_sporovirgulis	Streptomyces_phaeochromogenes_complex	Streptomyces_silvae	Streptomyces_noboritoensis	Streptomyces_cyaneofuscatus	Streptomyces_brasiliensis	Streptomyces_griseorubiginosus	Streptomyces_tanashiensis	Streptomyces_microflavus	Streptomyces_puniceus	Streptomyces_xanthochromogenes	Streptomyces_scabiei	Streptomyces_bikiniensis	Streptomyces_flavogriseus	Streptomyces_albolongus	Streptomyces_argenteolus	Streptomyces_celluloflavus	Streptomyces_globisporus	Streptomyces_cavourensis	Streptomyces_anulatus	Streptomyces_phaeofaciens	Streptomyces_caviscabies	Streptomyces_paresii	Streptomyces_sindenensis	Streptomyces_pratens	Streptomyces_cyaneus	Streptomyces_roseogilvus	Streptomyces_adephospholyticus	Streptomyces_crystallinus	Streptomyces_lohii	Streptomyces_chromogenus	Streptomyces_olivochromogenes	Streptomyces_erumpens	Streptomyces_hundungensis	Streptomyces_violaceorubidus	Streptomyces_actinomycete	Streptomyces_luridiscabiei	Streptomyces_melanogenes	Streptomyces_viridochromogenes	Streptomyces_flavolimosus	Streptomyces_fimicarius	Streptomyces_albidus	Streptomyces_tsusimaensis	Streptomyces_mauvecolor	Streptomyces_acidoresistans	Streptomyces_floridae	Streptomyces_parvus	Streptomyces_griseobrunneus	Streptomyces_praecox	Streptomyces_fulvoviridis	Streptomyces_aurantiacus_complex	Streptomyces_albovinaceus	Streptomyces_badius	Streptomyces_longispororuber	Streptomyces_exfoliatus	Streptomyces_europaeiscabiei	Streptomyces_streptomyces	Streptomyces_acrimycini	Streptomyces_araujoniae	Streptomyces_lavendulae	Streptomyces_mediolani	Streptomyces_nitrosporeus	Streptomyces_yanii	Streptomyces_michiganensis
SA11	Streptomyces_cyaneofuscatus	Streptomyces_atroolivaceus	Streptomyces_finlayi	Streptomyces_flavogriseus	Streptomyces_flavovirens	Streptomyces_fulvissimus	Streptomyces_globosus	Streptomyces_pratensis	Streptomyces_anulatus	Streptomyces_actinobacterium
SA12	Streptomyces_caviscabies	Streptomyces_prasinopilosus	Streptomyces_mediolani	Streptomyces_pratensis	Streptomyces_griseus	Streptomyces_anulatus	Streptomyces_badius
SA13	Streptomyces_anulatus	Streptomyces_xantholiticus	Streptomyces_nitrosporeus	Streptomyces_maoxianensis
SA14	Streptomyces_californicus	Streptomyces_pluricolorescens	Streptomyces_microflavus	Streptomyces_globisporus	Streptomyces_mediolani	Streptomyces_pratensis	Streptomyces_puniceus	Streptomyces_anulatus	Streptomyces_actinobacterium
SA15	Streptomyces_phaeoluteichromatogenes	Streptomyces_viridis	Streptomyces_silaceus	Streptomyces_flavotricini	Streptomyces_spinosus	Streptomyces_albogriseolus_complex	Streptomyces_hydrogenans	Streptomyces_coeruleofuscus	Streptomyces_radiopugnans	Streptomyces_intermedius	Streptomyces_purpurascens	Streptomyces_chattanoogensis	Streptomyces_albidoflavus_complex	Streptomyces_zinciresistens	Streptomyces_lomondensis	Streptomyces_rubrocyanodiastaticus	Streptomyces_malachitospinus	Streptomyces_labedae	Streptomyces_anthocyanicus_complex	Streptomyces_kaempferi	Streptomyces_sclerogranulatus	Streptomyces_ansochromogenes	Streptomyces_ghanaensis	Streptomyces_caesius	Streptomyces_cyanogenus	Streptomyces_diastaticus_complex	Streptomyces_fungicidicus	Streptomyces_malaysiense	Streptomyces_nobilis	Streptomyces_griseus	Streptomyces_venetus	Streptomyces_thermocarboxydus	Streptomyces_griseochromogenes	Streptomyces_nogalater	Streptomyces_levis	Streptomyces_avidinii	Streptomyces_griseoruber	Streptomyces_krainskii	Streptomyces_glomeratus	Streptomyces_violascens	Streptomyces_costaricanus	Streptomyces_thermocoerulescens	Streptomyces_olivaceus	Streptomyces_albus	Streptomyces_castaneoglobisporus	Streptomyces_ambofaciens	Streptomyces_thinghirensis	Streptomyces_griseoviridis	Streptomyces_althioticus_complex	Streptomyces_litmocidini	Streptomyces_muensis	Streptomyces_parvulus	Streptomyces_asenjonii	Streptomyces_cacaoi	Streptomyces_fulvissimus	Streptomyces_actinobacterium	Streptomyces_minutiscleroticus	Streptomyces_bicolor	Streptomyces_nigra	Streptomyces_murinus	Streptomyces_brunneogriseus	Streptomyces_vinaceus	Streptomyces_bacterium	Streptomyces_ruber	Streptomyces_spiralis	Streptomyces_cinereospinus	Streptomyces_luteus	Streptomyces_paradoxus	Streptomyces_abyssomicinicus	Streptomyces_xylanilyticus	Streptomyces_eurythermus	Streptomyces_chartreusis	Streptomyces_multispiralis	Streptomyces_pactum	Streptomyces_phaeochromogenes_complex	Streptomyces_solaniscabiei	Streptomyces_fabae	Streptomyces_microflavus	Streptomyces_roietensis	Streptomyces_aurantiogriseus	Streptomyces_cinnamocastaneus	Streptomyces_tendae	Streptomyces_naganishii	Streptomyces_luteogriseus	Streptomyces_daghestanicus	Streptomyces_djakartensis	Streptomyces_somaliensis	Streptomyces_vellosus	Streptomyces_tunisiensis	Streptomyces_owasiensis	Streptomyces_spinoverrucosus	Streptomyces_marine	Streptomyces_akiyoshiensis	Streptomyces_argenteolus	Streptomyces_lividans	Streptomyces_coelicoflavus	Streptomyces_flaveolus	Streptomyces_alboflavus	Streptomyces_globisporus	Streptomyces_finlayi	Streptomyces_fumanus	Streptomyces_rochei_complex	Streptomyces_maritimus	Streptomyces_lasiicapitis	Streptomyces_erringtonii	Streptomyces_misionensis	Streptomyces_rubradiris	Streptomyces_violaceochromogenes	Streptomyces_bangladeshensis	Streptomyces_violarus	Streptomyces_graminearus	Streptomyces_paulus	Streptomyces_galilaeus	Streptomyces_olivochromogenes	Streptomyces_sioyaensis	Streptomyces_heteromorphus	Streptomyces_violaceorubidus	Streptomyces_actinomycete	Streptomyces_viridochromogenes	Streptomyces_antibioticus	Streptomyces_marokkonensis	Streptomyces_fradiae	Streptomyces_iakyrus	Streptomyces_goshikiensis	Streptomyces_cyanocolor	Streptomyces_griseodotifer	Streptomyces_achromogenes	Streptomyces_chromofuscus	Streptomyces_lienomycini	Streptomyces_coerulescens	Streptomyces_mutabilis	Streptomyces_viridosporus	Streptomyces_aurantiacus_complex	Streptomyces_coeruleorubidus	Streptomyces_jietaisiensis	Streptomyces_flavofungini	Streptomyces_longispororuber	Streptomyces_indiaensis	Streptomyces_exfoliatus	Streptomyces_bellus	Streptomyces_saprophyticus	Streptomyces_carnosus	Streptomyces_olivoverticillatus	Streptomyces_aureoverticillatus	Streptomyces_lavenduligriseus
SA16	Streptomyces_olivaceus	Streptomyces_parvulus
SA17	Streptomyces_pilosus	Streptomyces_parvulus
SA18	Streptomyces_panayensis	Streptomyces_parvulus	Streptomyces_violaceorubidus
SA19	Streptomyces_violaceus	Streptomyces_collinus	Streptomyces_parvulus
SA20	Streptomyces_olivaceus	Streptomyces_actinobacterium	Streptomyces_parvulus
SA21	Streptomyces_nodosus	Streptomyces_djakartensis	Streptomyces_ambofaciens	Streptomyces_tibetensis	Streptomyces_roseoviolaceus	Streptomyces_griseoincarnatus_complex	Streptomyces_parvulus	Streptomyces_albogriseolus_complex	Streptomyces_violochromogenes	Streptomyces_phaeoverticillatus	Streptomyces_coeruleofuscus	Streptomyces_violorubens	Streptomyces_atratus	Streptomyces_akiyoshiensis	Streptomyces_marokkonensis	Streptomyces_caelestis	Streptomyces_purpurascens	Streptomyces_avermitilis	Streptomyces_griseoflavus	Streptomyces_iakyrus	Streptomyces_actinobacterium	Streptomyces_agglomeratus	Streptomyces_tumenensis	Streptomyces_lomondensis	Streptomyces_azureus	Streptomyces_coerulescens	Streptomyces_griseoloalbus	Streptomyces_rochei_complex	Streptomyces_bacterium	Streptomyces_hawaiiensis	Streptomyces_anthocyanicus_complex	Streptomyces_roseorubens	Streptomyces_aurantiacus_complex	Streptomyces_ghanaensis	Streptomyces_coeruleorubidus	Streptomyces_viridosporus	Streptomyces_swartbergensis	Streptomyces_tuirus	Streptomyces_fragilis	Streptomyces_paradoxus	Streptomyces_misionensis	Streptomyces_massasporeus	Streptomyces_violaceus	Streptomyces_steffisburgensis	Streptomyces_sparsus	Streptomyces_cyaneus	Streptomyces_bellus	Streptomyces_violaceochromogenes	Streptomyces_africanus	Streptomyces_phaeochromogenes_complex	Streptomyces_afghaniensis	Streptomyces_violarus	Streptomyces_plemorphus	Streptomyces_levis	Streptomyces_griseoruber	Streptomyces_arenae	Streptomyces_lavendulae	Streptomyces_janthinus	Streptomyces_tendae	Streptomyces_actinomycete	Streptomyces_collinus	Streptomyces_luteogriseus	Streptomyces_daghestanicus
SA22	Streptomyces_euryhalinus	Streptomyces_djakartensis	Streptomyces_tunisiensis	Streptomyces_althioticus_complex	Streptomyces_griseoincarnatus_complex	Streptomyces_spectabilis	Streptomyces_werraensis	Streptomyces_parvulus	Streptomyces_albogriseolus_complex	Streptomyces_marokkonensis	Streptomyces_fradiae	Streptomyces_stramineus	Streptomyces_actinobacterium	Streptomyces_griseoflavus	Streptomyces_albidoflavus_complex	Streptomyces_griseoplanus	Streptomyces_malachitofuscus	Streptomyces_lienomycini	Streptomyces_alfalfae	Streptomyces_azureus	Streptomyces_vinaceus	Streptomyces_bacterium	Streptomyces_labedae	Streptomyces_anthocyanicus_complex	Streptomyces_capillispiralis	Streptomyces_lateritius	Streptomyces_heliomycini	Streptomyces_pseudogriseolus_complex	Streptomyces_scopiformis	Streptomyces_chartreusis	Streptomyces_longispororuber	Streptomyces_exfoliatus	Streptomyces_griseus	Streptomyces_toyocaensis	Streptomyces_thermocarboxydus	Streptomyces_olivoverticillatus	Streptomyces_acrimycini	Streptomyces_xylophagus	Streptomyces_pilosus	Streptomyces_tendae	Streptomyces_atrovirens	Streptomyces_actinomycete	Streptomyces_piloviolofuscus	Streptomyces_thermoluteus	Streptomyces_albus
SA23	Streptomyces_nodosus	Streptomyces_djakartensis	Streptomyces_vellosus	Streptomyces_speibonae	Streptomyces_kagoshimanus	Streptomyces_parvulus	Streptomyces_aureorectus	Streptomyces_caelestis	Streptomyces_stramineus	Streptomyces_purpurascens	Streptomyces_leeuwenhoekii	Streptomyces_lomondensis	Streptomyces_azureus	Streptomyces_griseoloalbus	Streptomyces_asterosporus	Streptomyces_griseostramineus	Streptomyces_olindensis	Streptomyces_calvus	Streptomyces_tuirus	Streptomyces_thermotolerans	Streptomyces_fragilis	Streptomyces_thermophilus	Streptomyces_massasporeus	Streptomyces_pseudogriseolus_complex	Streptomyces_chartreusis	Streptomyces_indiaensis	Streptomyces_bullii	Streptomyces_steffisburgensis	Streptomyces_cyaneus	Streptomyces_thermocarboxydovorans	Streptomyces_venetus	Streptomyces_calvus_complex	Streptomyces_africanus	Streptomyces_pallidus	Streptomyces_olivoverticillatus	Streptomyces_levis	Streptomyces_graminearus	Streptomyces_griseomycini	Streptomyces_heteromorphus	Streptomyces_tendae	Streptomyces_actinomycete	Streptomyces_viridochromogenes
SA24	Streptomyces_actinobacterium	Streptomyces_flavofuscus	Streptomyces_daliensis	Streptomyces_tateyamensis	Streptomyces_chungwhensis	Streptomyces_chumphonensis	Streptomyces_actinomycete	Streptomyces_iconiensis	Streptomyces_xinghaiensis	Streptomyces_rimosus	Streptomyces_durbertensis	Streptomyces_sparsus	Streptomyces_griseus	Streptomyces_chrestomyceticus	Streptomyces_albus	Streptomyces_tardus
SA25	Streptomyces_alkaliterrae	Streptomyces_platensis	Streptomyces_flavofuscus	Streptomyces_chumphonensis	Streptomyces_durbertensis	Streptomyces_griseus
SA26	Streptomyces_lydicamycinicus	Streptomyces_albospinus	Streptomyces_thermolilacinus	Streptomyces_luteoverticillatus	Streptomyces_somaliensis	Streptomyces_platensis	Streptomyces_niger	Streptomyces_kasugaspinus	Streptomyces_bambusae	Streptomyces_lusitanus	Streptomyces_sclerotialus	Streptomyces_roseoverticillatus	Streptomyces_natalensis	Streptomyces_ehimensis	Streptomyces_peucetius	Streptomyces_argenteolus	Streptomyces_fradiae	Streptomyces_omiyaensis	Streptomyces_capuensis	Streptomyces_angustmyceticus	Streptomyces_griseoflavus	Streptomyces_chattanoogensis	Streptomyces_viridogenes	Streptomyces_lilacinofulvus	Streptomyces_celluloflavus	Streptomyces_hiroshimensis	Streptomyces_ochraceiscleroticus	Streptomyces_thioluteus	Streptomyces_parvisporogenes	Streptomyces_abikoensis	Streptomyces_huiliensis	Streptomyces_cellulosae	Streptomyces_coerulescens	Streptomyces_bacterium	Streptomyces_lavendularectus	Streptomyces_lydicus	Streptomyces_violaceusniger_complex	Streptomyces_albofaciens	Streptomyces_salmonis	Streptomyces_roseocinereus	Streptomyces_lilacinus	Streptomyces_luteosporeus	Streptomyces_propurpuratus	Streptomyces_rubrolavendulae	Streptomyces_pactum	Streptomyces_nigrescens	Streptomyces_rimosus	Streptomyces_griseus	Streptomyces_chrestomyceticus	Streptomyces_purpurogeneiscleroticus	Streptomyces_roseifaciens	Streptomyces_olivaceiscleroticus	Streptomyces_griseocarneus	Streptomyces_caniferus	Streptomyces_verticillus	Streptomyces_lavendulae	Streptomyces_kronopolitis	Streptomyces_sioyaensis	Streptomyces_erumpens	Streptomyces_ruanii	Streptomyces_mobaraensis	Streptomyces_actinomycete	Streptomyces_gilvosporeus	Streptomyces_albus	Streptomyces_kasugaensis
SA27	Streptomyces_humidus	Streptomyces_cellulosae
SA28	Streptomyces_griseus	Streptomyces_angustmyceticus	Streptomyces_cellulosae	Streptomyces_argenteolus
SA29	Streptomyces_atrovirens	Streptomyces_prasinosporus	Streptomyces_cellulosae	Streptomyces_pseudogriseolus_complex
SA30	Streptomyces_werraensis	Streptomyces_cellulosae
SA31	Streptomyces_microflavus	Streptomyces_mutabilis	Streptomyces_fulvissimus
SA32	Streptomyces_microflavus	Streptomyces_krainskii	Streptomyces_flavofungini	Streptomyces_malaysiense	Streptomyces_mutabilis	Streptomyces_rochei_complex	Streptomyces_fulvissimus	Streptomyces_exfoliatus	Streptomyces_malachitospinus	Streptomyces_synthetic	Streptomyces_lividans	Streptomyces_actinobacterium
SA33	Streptomyces_mutabilis	Streptomyces_albogriseolus_complex
SA34	Streptomyces_luteus	Streptomyces_mutabilis	Streptomyces_rochei_complex	Streptomyces_actinomycete	Streptomyces_albidoflavus_complex
SA35	Streptomyces_ahygroscopicus	Streptomyces_luteoverticillatus	Streptomyces_griseolus	Streptomyces_albogriseus	Streptomyces_ramulosus	Streptomyces_chattanoogensis	Streptomyces_buecherae	Streptomyces_lunalinharesii	Streptomyces_yunnanensis	Streptomyces_abikoensis	Streptomyces_mutabilis	Streptomyces_youssoufiensis	Streptomyces_albulus	Streptomyces_noursei	Streptomyces_mycarofaciens	Streptomyces_pulveraceus	Streptomyces_synthetic	Streptomyces_diastatochromogenes	Streptomyces_zagrosensis
SA36	Streptomyces_mutabilis	Streptomyces_lividans
SA37	Streptomyces_mutabilis	Streptomyces_ambofaciens	Streptomyces_rochei_complex	Streptomyces_albidoflavus_complex
SA38	Streptomyces_ambofaciens	Streptomyces_diastaticus_complex	Streptomyces_griseoviridis	Streptomyces_alboflavus	Streptomyces_arenae	Streptomyces_anthocyanicus_complex	Streptomyces_albogriseolus_complex	Streptomyces_violascens	Streptomyces_rochei_complex	Streptomyces_pactum	Streptomyces_fradiae	Streptomyces_albidoflavus_complex
SA39	Streptomyces_tendae	Streptomyces_griseoviridis
SA40	Streptomyces_fructofermentans	Streptomyces_californicus	Streptomyces_rishiriensis	Streptomyces_achromogenes	Streptomyces_cacaoi	Streptomyces_cinereoruber	Streptomyces_ederensis	Streptomyces_humidus	Streptomyces_torulosus	Streptomyces_kishiwadensis	Streptomyces_phaeochromogenes_complex	Streptomyces_mashuensis	Streptomyces_asoensis	Streptomyces_aurantiacus_complex	Streptomyces_phaeofaciens	Streptomyces_galbus
SA41	Streptomyces_reticuliscabiei	Streptomyces_scabiei	Streptomyces_bungoensis	Streptomyces_platensis	Streptomyces_liliiviolaceus	Streptomyces_rishiriensis	Streptomyces_atrocyaneus	Streptomyces_cacaoi	Streptomyces_bacterial	Streptomyces_geranii	Streptomyces_torulosus	Streptomyces_cellostaticus	Streptomyces_actinobacterium	Streptomyces_achromogenes	Streptomyces_ossamyceticus	Streptomyces_turgidiscabies	Streptomyces_deccanensis	Streptomyces_graminilatus	Streptomyces_liliifuscus	Streptomyces_bacterium	Streptomyces_aurantiacus_complex	Streptomyces_fagopyri	Streptomyces_mirabilis	Streptomyces_lacrimifluminis	Streptomyces_glomeroaurantiacus	Streptomyces_ryensis	Streptomyces_phaeochromogenes_complex	Streptomyces_neopeptinius	Streptomyces_asoensis	Streptomyces_cuticulae	Streptomyces_spinicoumarensis	Streptomyces_caniferus	Streptomyces_lavendulae	Streptomyces_olivochromogenes	Streptomyces_longisporus	Streptomyces_humidus	Streptomyces_actinomycete
SA42	Streptomyces_nodosus	Streptomyces_ahygroscopicus	Streptomyces_scopuliridis	Streptomyces_xantholiticus	Streptomyces_tritici	Streptomyces_albidochromogenes	Streptomyces_gobitricini	Streptomyces_indoligenes	Streptomyces_mauvecolor	Streptomyces_peucetius	Streptomyces_flavidovirens	Streptomyces_olivoreticuli	Streptomyces_virginiae	Streptomyces_actinobacterium	Streptomyces_albidoflavus_complex	Streptomyces_agglomeratus	Streptomyces_venezuelae	Streptomyces_roseolilacinus	Streptomyces_abikoensis	Streptomyces_globisporus	Streptomyces_violaceorectus	Streptomyces_polyantibioticus	Streptomyces_rochei_complex	Streptomyces_albulus	Streptomyces_aurantiacus_complex	Streptomyces_lilaceus	Streptomyces_tuirus	Streptomyces_luridus	Streptomyces_albovinaceus	Streptomyces_formicae	Streptomyces_spiroverticillatus	Streptomyces_aurantiacogriseus	Streptomyces_sudanensis	Streptomyces_pulveraceus	Streptomyces_lavendulocolor	Streptomyces_scopiformis	Streptomyces_zaomyceticus	Streptomyces_gelaticus	Streptomyces_phaeochromogenes_complex	Streptomyces_cinnamonensis	Streptomyces_cyaneogriseus	Streptomyces_purpureus	Streptomyces_olivochromogenes	Streptomyces_spiramyceticus	Streptomyces_nitrosporeus	Streptomyces_ostreogriseus	Streptomyces_kurssanovii	Streptomyces_setonensis
SA43	Streptomyces_lividus	Streptomyces_rubrolavendulae	Streptomyces_violens	Streptomyces_actinomycete	Streptomyces_fradiae	Streptomyces_actinobacterium
SA44	Streptomyces_silaceus	Streptomyces_huasconensis	Streptomyces_alfalfae	Streptomyces_ziwulingensis	Streptomyces_actinomycete	Streptomyces_fradiae
SA45	Streptomyces_fradiae	Streptomyces_albidoflavus_complex
SA46	Streptomyces_diastaticus_complex	Streptomyces_griseoincarnatus_complex	Streptomyces_ardesiacus	Streptomyces_niveoruber	Streptomyces_fradiae	Streptomyces_coelicoflavus
SA47	Streptomyces_gobiensis	Streptomyces_tateyamensis	Streptomyces_chungwhensis	Streptomyces_baliensis	Streptomyces_reniochalinae	Streptomyces_cacaoi	Streptomyces_actinomycete	Streptomyces_paucisporeus	Streptomyces_xinghaiensis	Streptomyces_ferralitis	Streptomyces_sparsus	Streptomyces_mucoflavus	Streptomyces_fradiae	Streptomyces_chrestomyceticus
SA48	Streptomyces_albus	Streptomyces_fradiae
SA49	Streptomyces_somaliensis	Streptomyces_xantholiticus	Streptomyces_cremeus	Streptomyces_halstedii	Streptomyces_werraensis	Streptomyces_roseoverticillatus	Streptomyces_spinoverrucosus	Streptomyces_gobitricini	Streptomyces_rubiginosohelvolus	Streptomyces_indoligenes	Streptomyces_mauvecolor	Streptomyces_atratus	Streptomyces_peucetius	Streptomyces_ficellus	Streptomyces_fradiae	Streptomyces_actinobacterium	Streptomyces_albidoflavus_complex	Streptomyces_agglomeratus	Streptomyces_hiroshimensis	Streptomyces_roseolilacinus	Streptomyces_globisporus	Streptomyces_graminofaciens	Streptomyces_katsurahamanus	Streptomyces_bacterium	Streptomyces_pristinaespiralis	Streptomyces_maoxianensis	Streptomyces_luozhongensis	Streptomyces_albovinaceus	Streptomyces_formicae	Streptomyces_spiroverticillatus	Streptomyces_lunaelactis	Streptomyces_pulveraceus	Streptomyces_coeruleoaurantiacus	Streptomyces_pratensis	Streptomyces_sannanensis	Streptomyces_cyaneogriseus	Streptomyces_purpureus	Streptomyces_kanasensis	Streptomyces_hypolithicus	Streptomyces_inhibens	Streptomyces_armentosus	Streptomyces_nitrosporeus	Streptomyces_jumonjinensis	Streptomyces_naraensis	Streptomyces_actinomycete	Streptomyces_lavendofoliae	Streptomyces_chryseus	Streptomyces_kurssanovii	Streptomyces_setonensis
SA50	Streptomyces_fradiae	Streptomyces_somaliensis
SA51	Streptomyces_lanatus	Streptomyces_fodineus	Streptomyces_misawanensis	Streptomyces_olivoviridis	Streptomyces_capoamus	Streptomyces_cerasinus	Streptomyces_spectabilis	Streptomyces_recifensis	Streptomyces_filipinensis	Streptomyces_myxogenes	Streptomyces_gulbargensis	Streptomyces_actinobacterium	Streptomyces_roseochromogenus	Streptomyces_murinus	Streptomyces_barringtoniae	Streptomyces_atroolivaceus	Streptomyces_graminisoli	Streptomyces_jiujiangensis	Streptomyces_gilvifuscus	Streptomyces_olivicoloratus	Streptomyces_actinomycete	Streptomyces_puniciscabiei	Streptomyces_gramineus	Streptomyces_sasae	Streptomyces_griseovariabilis	Streptomyces_lucensis	Streptomyces_bacterium	Streptomyces_musisoli	Streptomyces_seoulensis	Streptomyces_panaciradicis	Streptomyces_durhamensis	Streptomyces_hyaluromycini	Streptomyces_triostinicus	Streptomyces_actinomycinicus	Streptomyces_longwoodensis	Streptomyces_shenzhenensis	Streptomyces_fuscichromogenes	Streptomyces_miharaensis	Streptomyces_mangrovisoli	Streptomyces_tanashiensis	Streptomyces_rhizophilus	Streptomyces_ginsengisoli	Streptomyces_diastatochromogenes	Streptomyces_fulvoviolaceus	Streptomyces_kathirae	Streptomyces_echinatus	Streptomyces_collinus	Streptomyces_yaanensis	Streptomyces_novaecaesareae
SA52	Streptomyces_samsunensis	Streptomyces_antimycoticus	Streptomyces_actinobacterium	Streptomyces_endus	Streptomyces_demainii	Streptomyces_antioxidans	Streptomyces_nigrescens	Streptomyces_cameroonensis	Streptomyces_autolyticus	Streptomyces_sporocinereus	Streptomyces_violaceusniger_complex
SA53	Streptomyces_geldanamycininus	Streptomyces_violaceusniger_complex	Streptomyces_geldanus
SA54	Streptomyces_antimycoticus	Streptomyces_sporoclivatus	Streptomyces_violaceusniger_complex
SA55	Streptomyces_aldersoniae	Streptomyces_amphotericinicus	Streptomyces_endus	Streptomyces_griseiniger	Streptomyces_cuspidosporus	Streptomyces_sclerotialus	Streptomyces_sparsogenes	Streptomyces_endocoffeicus	Streptomyces_orinoci	Streptomyces_bacterium	Streptomyces_septatus	Streptomyces_violaceusniger_complex
SA56	Streptomyces_auratus	Streptomyces_somaliensis	Streptomyces_luteoverticillatus	Streptomyces_rectiverticillatus	Streptomyces_platensis	Streptomyces_monomycini	Streptomyces_tubercidicus	Streptomyces_glebosus	Streptomyces_roseoverticillatus	Streptomyces_atrolaccus	Streptomyces_pinistramenti	Streptomyces_ramulosus	Streptomyces_decoyicus	Streptomyces_angustmyceticus	Streptomyces_albidoflavus_complex	Streptomyces_chattanoogensis	Streptomyces_microsporus	Streptomyces_hiroshimensis	Streptomyces_ossamyceticus	Streptomyces_verne	Streptomyces_bacterium	Streptomyces_alboverticillatus	Streptomyces_cinereus	Streptomyces_lydicus	Streptomyces_violaceusniger_complex	Streptomyces_thermotolerans	Streptomyces_salmonis	Streptomyces_roseocinereus	Streptomyces_pulveraceus	Streptomyces_paromomycinus	Streptomyces_fasiculatus	Streptomyces_nigrescens	Streptomyces_rimosus	Streptomyces_septatus	Streptomyces_chrestomyceticus	Streptomyces_libani	Streptomyces_roseifaciens	Streptomyces_triculaminicus	Streptomyces_aureoversilis	Streptomyces_griseocarneus	Streptomyces_caniferus	Streptomyces_sioyaensis	Streptomyces_ruanii	Streptomyces_actinomycete	Streptomyces_catenulae
SA57	Streptomyces_fimbriatus	Streptomyces_violaceusniger_complex
SA58	Streptomyces_coffeae	Streptomyces_palmae	Streptomyces_actinomycete	Streptomyces_ribosidificus	Streptomyces_catenulae	Streptomyces_violaceusniger_complex
SA59	Streptomyces_antimycoticus	Streptomyces_violaceusniger_complex	Streptomyces_niger
SA60	Streptomyces_cavernae	Streptomyces_longisporus	Streptomyces_longispororuber	Streptomyces_flavidovirens	Streptomyces_niveoruber	Streptomyces_chrestomyceticus	Streptomyces_flavovariabilis	Streptomyces_violaceusniger_complex	Streptomyces_griseochromogenes
SA61	Streptomyces_antimycoticus	Streptomyces_diastaticus_complex	Streptomyces_castelarensis	Streptomyces_violaceusniger_complex
SA62	Streptomyces_aldersoniae	Streptomyces_bingchenggensis	Streptomyces_huangiae	Streptomyces_sparsogenes	Streptomyces_ascomycinicus	Streptomyces_violaceusniger_complex
SA63	Streptomyces_neyagawaensis	Streptomyces_scabiei	Streptomyces_adelaidensis	Streptomyces_heilongjiangensis	Streptomyces_cacaoi	Streptomyces_torulosus	Streptomyces_ipomoeae	Streptomyces_actinobacterium	Streptomyces_ossamyceticus	Streptomyces_deccanensis	Streptomyces_bacterium	Streptomyces_violaceusniger_complex	Streptomyces_stelliscabiei	Streptomyces_bottropensis	Streptomyces_caniscabiei	Streptomyces_polymachus	Streptomyces_europaeiscabiei	Streptomyces_phaeolivaceus	Streptomyces_ogaensis	Streptomyces_galilaeus	Streptomyces_kanasensis	Streptomyces_arboris	Streptomyces_diastatochromogenes	Streptomyces_actinomycete	Streptomyces_galbus
SA64	Streptomyces_mordarskii	Streptomyces_violaceusniger_complex
SA65	Streptomyces_globisporus	Streptomyces_parvus	Streptomyces_californicus	Streptomyces_puniceus
SA66	Streptomyces_aureoversilis	Streptomyces_globisporus
SA67	Streptomyces_leeuwenhoekii	Streptomyces_flavorectus	Streptomyces_boluensis	Streptomyces_silaceus	Streptomyces_carpinensis	Streptomyces_glomeratus	Streptomyces_andamanensis	Streptomyces_luteocolor	Streptomyces_sennicomposti	Streptomyces_sahachiroi	Streptomyces_rochei_complex	Streptomyces_fumigatiscleroticus	Streptomyces_decoyicus	Streptomyces_anandii	Streptomyces_sclerogranulatus
SA68	Streptomyces_griseus	Streptomyces_aurantiacus_complex	Streptomyces_avermitilis	Streptomyces_microflavus
SA69	Streptomyces_mycarofaciens	Streptomyces_albulus	Streptomyces_griseus	Streptomyces_noursei	Streptomyces_albus
SA70	Streptomyces_parvus	Streptomyces_badius	Streptomyces_griseus
SA71	Streptomyces_goshikiensis	Streptomyces_virginiae	Streptomyces_avidinii
SA72	Streptomyces_avidinii	Streptomyces_microflavus	Streptomyces_laculatispora	Streptomyces_poriferorum	Streptomyces_sanglieri	Streptomyces_rochei_complex	Streptomyces_showdoensis	Streptomyces_atratus	Streptomyces_pratensis	Streptomyces_brevispora	Streptomyces_bacterium	Streptomyces_yanii	Streptomyces_beijiangensis	Streptomyces_actinobacterium	Streptomyces_drozdowiczii
SA73	Streptomyces_xanthophaeus	Streptomyces_spororaveus	Streptomyces_cirratus	Streptomyces_avidinii	Streptomyces_nojiriensis
SA74	Streptomyces_avidinii	Streptomyces_verne	Streptomyces_sporoverrucosus	Streptomyces_spororaveus	Streptomyces_cirratus
SA75	Streptomyces_avermitilis	Streptomyces_corchorusii
SA76	Streptomyces_werraensis	Streptomyces_caelestis
SA77	Streptomyces_pulveraceus	Streptomyces_flavogriseus	Streptomyces_sanglieri	Streptomyces_flavovirens	Streptomyces_gelaticus	Streptomyces_yanii
SA78	Streptomyces_somaliensis	Streptomyces_sudanensis	Streptomyces_lushanensis	Streptomyces_piomogenus	Streptomyces_gelaticus
SA79	Streptomyces_tsukubaensis	Streptomyces_inusitatus	Streptomyces_laculatispora	Streptomyces_amakusaensis	Streptomyces_tsukubensis	Streptomyces_bacterium	Streptomyces_gelaticus	Streptomyces_drozdowiczii
SA80	Streptomyces_filamentosus	Streptomyces_eurocidicus	Streptomyces_xantholiticus	Streptomyces_tritici	Streptomyces_lavendulocolor	Streptomyces_olivochromogenes	Streptomyces_werraensis	Streptomyces_nitrosporeus	Streptomyces_genisteinicus	Streptomyces_orinoci	Streptomyces_nashvillensis	Streptomyces_zhihengii	Streptomyces_melanogenes	Streptomyces_sanyensis
SA81	Streptomyces_bungoensis	Streptomyces_sakaiensis	Streptomyces_flavidovirens	Streptomyces_actinobacterium	Streptomyces_roseochromogenus	Streptomyces_roseogriseus	Streptomyces_phaeopurpureus	Streptomyces_bacterium	Streptomyces_aurantiacus_complex	Streptomyces_purpureofuscus	Streptomyces_coacervatus	Streptomyces_shaanxiensis	Streptomyces_lincolnensis	Streptomyces_alanosinicus	Streptomyces_griseorubiginosus	Streptomyces_cinnabarigriseus	Streptomyces_galilaeus	Streptomyces_longisporus	Streptomyces_actinomycete
SA82	Streptomyces_galilaeus	Streptomyces_olivochromogenes
SA83	Streptomyces_flavovirens	Streptomyces_puniceus	Streptomyces_californicus	Streptomyces_flavogriseus
SA84	Streptomyces_spiroverticillatus	Streptomyces_californicus	Streptomyces_corynorhini	Streptomyces_candidus	Streptomyces_actinobacterium
SA85	Streptomyces_spiroverticillatus	Streptomyces_californicus	Streptomyces_puniceus
SA86	Streptomyces_cyaneofuscatus	Streptomyces_californicus	Streptomyces_anulatus	Streptomyces_microflavus	Streptomyces_flavogriseus	Streptomyces_praecox	Streptomyces_fulvissimus	Streptomyces_flavovirens	Streptomyces_pratensis	Streptomyces_luridiscabiei	Streptomyces_bacillaris
SA87	Streptomyces_malachitofuscus	Streptomyces_griseoflavus	Streptomyces_albogriseolus_complex
SA88	Streptomyces_tendae	Streptomyces_albogriseolus_complex
SA89	Streptomyces_actinobacterium	Streptomyces_fenghuangensis	Streptomyces_macrosporus	Streptomyces_mangrovi	Streptomyces_mangrovicola	Streptomyces_chitinivorans	Streptomyces_albogriseolus_complex	Streptomyces_barkulensis	Streptomyces_atacamensis	Streptomyces_nanhaiensis	Streptomyces_radiopugnans	Streptomyces_pini	Streptomyces_verrucosisporus
SA90	Streptomyces_althioticus_complex	Streptomyces_albogriseolus_complex
SA91	Streptomyces_althioticus_complex	Streptomyces_albogriseolus_complex
SA92	Streptomyces_xanthophaeus	Streptomyces_amritsarensis	Streptomyces_goshikiensis	Streptomyces_cirratus	Streptomyces_cinnamonensis	Streptomyces_lavendulae
SA93	Streptomyces_lavendulae	Streptomyces_cirratus
SA94	Streptomyces_scabiei	Streptomyces_europaeiscabiei
SA95	Streptomyces_scabiei	Streptomyces_europaeiscabiei
SA96	Streptomyces_ossamyceticus	Streptomyces_scabiei	Streptomyces_actinobacterium
SA97	Streptomyces_scabiei	Streptomyces_diastatochromogenes
SA98	Streptomyces_bangladeshensis	Streptomyces_rameus	Streptomyces_cyanogenus	Streptomyces_anthocyanicus_complex	Streptomyces_glaucescens	Streptomyces_aurantiogriseus	Streptomyces_antibioticus	Streptomyces_cinerochromogenes	Streptomyces_reticuli	Streptomyces_pharetrae
SA99	Streptomyces_speibonae	Streptomyces_griseoincarnatus_complex	Streptomyces_harenosi	Streptomyces_asenjonii	Streptomyces_carpinensis	Streptomyces_leeuwenhoekii	Streptomyces_malachitofuscus	Streptomyces_hyderabadensis	Streptomyces_deserti	Streptomyces_bacterium	Streptomyces_spiralis	Streptomyces_griseostramineus	Streptomyces_aurantiacus_complex	Streptomyces_tosaensis	Streptomyces_thermospinosisporus	Streptomyces_monticola	Streptomyces_cyaneogriseus	Streptomyces_roietensis	Streptomyces_aurantiogriseus	Streptomyces_mexicanus	Streptomyces_tendae	Streptomyces_actinomycete	Streptomyces_piloviolofuscus	Streptomyces_colonosanans
SA100	Streptomyces_mirabilis	Streptomyces_kunmingensis
SA101	Streptomyces_griseostramineus	Streptomyces_djakartensis
SA102	Streptomyces_xanthophaeus	Streptomyces_lavendulae	Streptomyces_toxytricini	Streptomyces_globosus	Streptomyces_actinomycete	Streptomyces_spororaveus
SA103	Streptomyces_capoamus	Streptomyces_olivochromogenes	Streptomyces_mirabilis	Streptomyces_chartreusis	Streptomyces_adustus	Streptomyces_neopeptinius	Streptomyces_flavovariabilis	Streptomyces_galbus
SA104	Streptomyces_coeruleoprunus	Streptomyces_violens	Streptomyces_rubrolavendulae
SA105	Streptomyces_graminis	Streptomyces_streptomyces	Streptomyces_albus	Streptomyces_rufochromogenes
SA106	Streptomyces_rochei_complex	Streptomyces_albus
SA107	Streptomyces_smyrnaeus	Streptomyces_qinglanensis	Streptomyces_albus	Streptomyces_cacaoi
SA108	Streptomyces_parvisporogenes	Streptomyces_abikoensis	Streptomyces_sparsogenes	Streptomyces_pactum	Streptomyces_ramulosus	Streptomyces_catenulae	Streptomyces_albus
SA109	Streptomyces_catenulae	Streptomyces_antimycoticus	Streptomyces_platensis	Streptomyces_ramulosus
SA110	Streptomyces_flavogriseus	Streptomyces_pratensis
SA111	Streptomyces_phaeofaciens	Streptomyces_europaeiscabiei
SA112	Streptomyces_mirabilis	Streptomyces_lomondensis
SA113	Streptomyces_bungoensis	Streptomyces_galbus
SA114	Streptomyces_aurantiacus_complex	Streptomyces_bungoensis	Streptomyces_bobili	Streptomyces_yokosukanensis
SA115	Streptomyces_microflavus	Streptomyces_griseorubiginosus
SA116	Streptomyces_microflavus	Streptomyces_parvus	Streptomyces_cavourensis
SA117	Streptomyces_griseoincarnatus_complex	Streptomyces_microflavus	Streptomyces_marianii	Streptomyces_luteosporeus	Streptomyces_wuyuanensis	Streptomyces_bacterium
SA118	Streptomyces_cyanoalbus	Streptomyces_microflavus	Streptomyces_bambergiensis	Streptomyces_prasinus	Streptomyces_bacterium	Streptomyces_hirsutus	Streptomyces_actinobacterium
SA119	Streptomyces_heliomycini	Streptomyces_espinosus	Streptomyces_griseoflavus	Streptomyces_thermocarboxydovorans
SA120	Streptomyces_tsukiyonensis	Streptomyces_griseoflavus
SA121	Streptomyces_rochei_complex	Streptomyces_albidoflavus_complex
SA122	Streptomyces_aurantiacus_complex	Streptomyces_albidoflavus_complex
SA123	Streptomyces_krainskii	Streptomyces_albidoflavus_complex
SA124	Streptomyces_violaceorubidus	Streptomyces_coriofaciens	Streptomyces_albidoflavus_complex
SA125	Streptomyces_flaveolus	Streptomyces_albidoflavus_complex
SA126	Streptomyces_rochei_complex	Streptomyces_albidoflavus_complex
SA127	Streptomyces_tendae	Streptomyces_albidoflavus_complex
SA128	Streptomyces_misionensis	Streptomyces_albidoflavus_complex
SA129	Streptomyces_rochei_complex	Streptomyces_somaliensis	Streptomyces_albidoflavus_complex
SA130	Streptomyces_rochei_complex	Streptomyces_albidoflavus_complex
SA131	Streptomyces_diastaticus_complex	Streptomyces_albidoflavus_complex
SA132	Streptomyces_aurantiacus_complex	Streptomyces_albidoflavus_complex
SA133	Streptomyces_hirsutus	Streptomyces_cyanoalbus
SA134	Streptomyces_endophyticus	Streptomyces_fractus
SA135	Streptomyces_diastaticus_complex	Streptomyces_fungicidicus	Streptomyces_krainskii	Streptomyces_violascens	Streptomyces_actinomycete	Streptomyces_intermedius	Streptomyces_olivaceus
SA136	Streptomyces_ambofaciens	Streptomyces_krainskii	Streptomyces_violascens	Streptomyces_pactum	Streptomyces_olivaceus
SA137	Streptomyces_aurantiacus_complex	Streptomyces_plumbiresistens
SA138	Streptomyces_qinglanensis	Streptomyces_nanshensis	Streptomyces_bacterium	Streptomyces_albiaxialis	Streptomyces_ramulosus	Streptomyces_actinomycete
SA139	Streptomyces_bauhiniae	Streptomyces_seoulensis
SA140	Streptomyces_actinobacterium	Streptomyces_bacterium	Streptomyces_similanensis	Streptomyces_seoulensis
SA141	Streptomyces_griseoluteus	Streptomyces_recifensis	Streptomyces_cinnamocastaneus	Streptomyces_gramineus	Streptomyces_bauhiniae	Streptomyces_seoulensis
SA142	Streptomyces_krungchingensis	Streptomyces_seoulensis	Streptomyces_albiflavescens	Streptomyces_dengpaensis
SA143	Streptomyces_bullii	Streptomyces_seoulensis
SA144	Streptomyces_pilosus	Streptomyces_flavoviridis
SA145	Streptomyces_fragilis	Streptomyces_collinus	Streptomyces_hawaiiensis
SA146	Streptomyces_cyslabdanicus	Streptomyces_aurantiacus_complex	Streptomyces_hawaiiensis	Streptomyces_fungicidicus
SA147	Streptomyces_lanatus	Streptomyces_prasinopilosus	Streptomyces_atriruber	Streptomyces_filipinensis	Streptomyces_padanus	Streptomyces_actinobacterium	Streptomyces_venezuelae	Streptomyces_murinus	Streptomyces_rochei_complex	Streptomyces_bacterium	Streptomyces_broussonetiae	Streptomyces_lucensis	Streptomyces_xanthii	Streptomyces_griseofuscus	Streptomyces_bullii	Streptomyces_phaeogriseichromatogenes	Streptomyces_xiangtanensis	Streptomyces_graminearus	Streptomyces_costaricanus	Streptomyces_niveoruber
SA148	Streptomyces_bacterium	Streptomyces_spororaveus	Streptomyces_rochei_complex	Streptomyces_altiplanensis
SA149	Streptomyces_maritimus	Streptomyces_rochei_complex
SA150	Streptomyces_espinosus	Streptomyces_diastaticus_complex	Streptomyces_viridosporus	Streptomyces_rochei_complex
SA151	Streptomyces_goshikiensis	Streptomyces_rochei_complex
SA152	Streptomyces_rochei_complex	Streptomyces_exfoliatus
SA153	Streptomyces_rochei_complex	Streptomyces_ovatisporus
SA154	Streptomyces_diastaticus_complex	Streptomyces_somaliensis
SA155	Streptomyces_aurantiacus_complex	Streptomyces_zaomyceticus	Streptomyces_tanashiensis
SA156	Streptomyces_tanashiensis	Streptomyces_exfoliatus	Streptomyces_zaomyceticus	Streptomyces_gardneri	Streptomyces_lateritius
SA157	Streptomyces_venezuelae	Streptomyces_zaomyceticus
SA158	Streptomyces_spongiicola	Streptomyces_marianii	Streptomyces_griseoincarnatus_complex	Streptomyces_wuyuanensis	Streptomyces_tirandamycinicus
SA159	Streptomyces_atrovirens	Streptomyces_griseoincarnatus_complex	Streptomyces_labedae
SA160	Streptomyces_malachitofuscus	Streptomyces_griseoincarnatus_complex	Streptomyces_labedae
SA161	Streptomyces_werraensis	Streptomyces_griseoincarnatus_complex
SA162	Streptomyces_malachitofuscus	Streptomyces_althioticus_complex	Streptomyces_griseoincarnatus_complex	Streptomyces_labedae	Streptomyces_anthocyanicus_complex
SA163	Streptomyces_bangladeshensis	Streptomyces_rameus	Streptomyces_thermocoprophilus	Streptomyces_sclerotialus	Streptomyces_glaucescens	Streptomyces_roseiscleroticus	Streptomyces_glomeratus	Streptomyces_pseudogriseolus_complex	Streptomyces_rubradiris	Streptomyces_ruber	Streptomyces_actinomycete	Streptomyces_poonensis	Streptomyces_actinobacterium
SA164	Streptomyces_bellus	Streptomyces_coeruleorubidus	Streptomyces_viridochromogenes
SA165	Streptomyces_pluripotens	Streptomyces_coeruleofuscus	Streptomyces_chromofuscus	Streptomyces_cinereospinus
SA166	Streptomyces_sayamaensis	Streptomyces_nigrogriseolus	Streptomyces_viridifaciens	Streptomyces_aureofaciens	Streptomyces_lactacystinicus	Streptomyces_purpureus	Streptomyces_indigoferus	Streptomyces_tsukiyonensis	Streptomyces_varius	Streptomyces_avellaneus	Streptomyces_rimosus	Streptomyces_pyridomyceticus	Streptomyces_chrysomallus_subsp._fumigatus	Streptomyces_kaniharaensis	Streptomyces_psammoticus	Streptomyces_novaecaesareae
SA167	Streptomyces_roseirectus	Streptomyces_niveiscabiei	Streptomyces_acidiscabies
SA168	Streptomyces_lucensis	Streptomyces_flavidovirens
SA169	Streptomyces_virens	Streptomyces_aureorectus	Streptomyces_calvus
SA170	Streptomyces_coelicoflavus	Streptomyces_fragilis
SA171	Streptomyces_bacterium	Streptomyces_atratus	Streptomyces_beijiangensis	Streptomyces_actinobacterium	Streptomyces_drozdowiczii
SA172	Streptomyces_niveus	Streptomyces_camponoticapitis	Streptomyces_drozdowiczii
SA173	Streptomyces_luteoverticillatus	Streptomyces_cinnamoneus_complex	Streptomyces_blastmyceticus	Streptomyces_abikoensis	Streptomyces_kitasatoensis	Streptomyces_ardus	Streptomyces_bacterium	Streptomyces_cinnamonensis	Streptomyces_olivoreticuli	Streptomyces_varsoviensis	Streptomyces_virginiae	Streptomyces_caespitosus
SA174	Streptomyces_actinobacterium	Streptomyces_olivoverticillatus	Streptomyces_hiroshimensis	Streptomyces_cinnamoneus_complex	Streptomyces_kitasatoensis	Streptomyces_roseoverticillatus	Streptomyces_viridiflavus	Streptomyces_stramineus	Streptomyces_eurocidicus	Streptomyces_albireticuli	Streptomyces_netropsis
SA175	Streptomyces_fimicarius	Streptomyces_aurantiacus_complex	Streptomyces_cellostaticus	Streptomyces_griseus
SA176	Streptomyces_olivoverticillatus	Streptomyces_viridosporus
SA177	Streptomyces_olivoverticillatus	Streptomyces_scopuliridis	Streptomyces_pulveraceus
SA178	Streptomyces_xinghaiensis	Streptomyces_phaeoluteichromatogenes
SA179	Streptomyces_decoyicus	Streptomyces_chattanoogensis
SA180	Streptomyces_massasporeus	Streptomyces_althioticus_complex
SA181	Streptomyces_cuspidosporus	Streptomyces_althioticus_complex	Streptomyces_harbinensis	Streptomyces_hydrogenans	Streptomyces_violascens
SA182	Streptomyces_spiralis	Streptomyces_andamanensis
SA183	Streptomyces_prunicolor	Streptomyces_rameus
SA184	Streptomyces_panaciterrae	Streptomyces_cinereus	Streptomyces_lutosisoli	Streptomyces_aurantiacus_complex
SA185	Streptomyces_cheonanensis	Streptomyces_carpaticus	Streptomyces_xiamenensis	Streptomyces_ginkgonis	Streptomyces_niger	Streptomyces_harbinensis	Streptomyces_actinomycete	Streptomyces_actinobacterium
SA186	Streptomyces_ciscaucasicus	Streptomyces_aurantiacus_complex
SA187	Streptomyces_flaveolus	Streptomyces_regensis	Streptomyces_glomeroaurantiacus	Streptomyces_antibioticus	Streptomyces_bacterium	Streptomyces_caeruleatus	Streptomyces_aurantiacus_complex	Streptomyces_luteolifulvus
SA188	Streptomyces_aurantiacus_complex	Streptomyces_lacrimifluminis
SA189	Streptomyces_acidicola	Streptomyces_phyllanthi	Streptomyces_aurantiacus_complex
SA190	Streptomyces_aurantiacus_complex	Streptomyces_galbus
SA191	Streptomyces_acidiscabies	Streptomyces_alanosinicus	Streptomyces_aurantiacus_complex	Streptomyces_aquilus	Streptomyces_griseocarneus
SA192	Streptomyces_narbonensis	Streptomyces_qinzhouensis	Streptomyces_albosporeus	Streptomyces_lividoclavatus	Streptomyces_tsukubensis	Streptomyces_clavuligerus	Streptomyces_aurantiacus_complex
SA193	Streptomyces_aurantiacus_complex	Streptomyces_flavovariabilis
SA194	Streptomyces_globisporus	Streptomyces_mediolani	Streptomyces_bacillaris
SA195	Streptomyces_lannensis	Streptomyces_bacterium	Streptomyces_chromofuscus
SA196	Streptomyces_daqingensis	Streptomyces_albidus	Streptomyces_ovatisporus
SA197	Streptomyces_anthocyanicus_complex	Streptomyces_cacaoi
SA198	Streptomyces_anthocyanicus_complex	Streptomyces_lienomycini	Streptomyces_paradoxus	Streptomyces_marokkonensis
SA199	Streptomyces_anthocyanicus_complex	Streptomyces_uncialis
SA200	Streptomyces_yanglinensis	Streptomyces_bryophytorum	Streptomyces_cocklensis	Streptomyces_bacterium	Streptomyces_ferralitis	Streptomyces_parmotrematis	Streptomyces_rubidus
SA201	Streptomyces_ferralitis	Streptomyces_rubrisoli
SA202	Streptomyces_pactum	Streptomyces_abikoensis	Streptomyces_parvisporogenes
SA203	Streptomyces_cinnamonensis	Streptomyces_virginiae
SA204	Streptomyces_triangulatus	Streptomyces_virginiae
SA205	Streptomyces_mycarofaciens	Streptomyces_diastatochromogenes
SA206	Streptomyces_panayensis	Streptomyces_cyaneus	Streptomyces_osmaniensis	Streptomyces_griseoruber
SA207	Streptomyces_cyaneus	Streptomyces_caeruleatus
SA208	Streptomyces_roseus	Streptomyces_racemochromogenes	Streptomyces_polychromogenes
SA209	Streptomyces_liangshanensis	Streptomyces_hypolithicus	Streptomyces_graminilatus	Streptomyces_niveus	Streptomyces_bacterium	Streptomyces_stramineus
SA210	Streptomyces_prasinopilosus	Streptomyces_atrovirens	Streptomyces_prasinosporus	Streptomyces_deserti
SA211	Streptomyces_parvus	Streptomyces_flavovirens
SA212	Streptomyces_intermedius	Streptomyces_misionensis
SA213	Streptomyces_ossamyceticus	Streptomyces_capitiformicae
SA214	Streptomyces_ossamyceticus	Streptomyces_torulosus
SA215	Streptomyces_prasinopilosus	Streptomyces_murinus
SA216	Streptomyces_phaeogriseichromatogenes	Streptomyces_murinus
SA217	Streptomyces_lacticiproducens	Streptomyces_griseocarneus
SA218	Streptomyces_djakartensis	Streptomyces_glaucus	Streptomyces_caeni	Streptomyces_thermoviolaceus
SA219	Streptomyces_thermoflavus	Streptomyces_thermocyaneomaculatus	Streptomyces_thermocyaneoviolaceus	Streptomyces_thermodiastaticus	Streptomyces_thermoviolaceus
SA220	Streptomyces_chiangmaiensis	Streptomyces_thermoviolaceus	Streptomyces_mexicanus
SA221	Streptomyces_glomeratus	Streptomyces_thermoviolaceus
SA222	Streptomyces_radiopugnans	Streptomyces_fenghuangensis
SA223	Streptomyces_nanhaiensis	Streptomyces_radiopugnans
SA224	Streptomyces_radiopugnans	Streptomyces_atacamensis
SA225	Streptomyces_urticae	Streptomyces_omiyaensis
SA226	Streptomyces_actinobacterium	Streptomyces_tempisquensis	Streptomyces_xiamenensis
SA227	Streptomyces_puniciscabiei	Streptomyces_mangrovisoli	Streptomyces_panaciradicis	Streptomyces_filipinensis
SA228	Streptomyces_pharetrae	Streptomyces_diastaticus_complex
SA229	Streptomyces_griseosporeus	Streptomyces_actuosus	Streptomyces_prasinosporus	Streptomyces_spectabilis
SA230	Streptomyces_marinus	Streptomyces_haliclonae	Streptomyces_abyssalis
SA231	Streptomyces_nanshensis	Streptomyces_abyssalis
SA232	Streptomyces_turgidiscabies	Streptomyces_cacaoi
SA233	Streptomyces_paradoxus	Streptomyces_iakyrus
SA234	Streptomyces_rubrolavendulae	Streptomyces_chilikensis	Streptomyces_thermolilacinus	Streptomyces_speibonae
SA235	Streptomyces_ardesiacus	Streptomyces_diastaticus_complex
SA236	Streptomyces_diastaticus_complex	Streptomyces_ardesiacus
SA237	Streptomyces_levis	Streptomyces_pseudogriseolus_complex
SA238	Streptomyces_indiaensis	Streptomyces_exfoliatus
SA239	Streptomyces_microflavus	Streptomyces_roseoviridis	Streptomyces_wedmorensis	Streptomyces_exfoliatus
SA240	Streptomyces_tsukubensis	Streptomyces_tsukubaensis	Streptomyces_tacrolimicus
SA241	Streptomyces_griseoplanus	Streptomyces_diacarni	Streptomyces_qinglanensis	Streptomyces_sclerotialus	Streptomyces_reniochalinae	Streptomyces_cacaoi	Streptomyces_iconiensis	Streptomyces_bacterium
SA242	Streptomyces_lavendulocolor	Streptomyces_kanasensis
SA243	Streptomyces_beijiangensis	Streptomyces_flavovariabilis	Streptomyces_fildesensis
SA244	Streptomyces_herbaceus	Streptomyces_incanus	Streptomyces_flavovariabilis	Streptomyces_variegatus
SA245	Streptomyces_cahuitamycinicus	Streptomyces_flavovariabilis
SA246	Streptomyces_camponoticapitis	Streptomyces_niveus
SA247	Streptomyces_scopiformis	Streptomyces_prasinosporus
SA248	Streptomyces_silaceus	Streptomyces_fumigatiscleroticus
SA249	Streptomyces_flavofungini	Streptomyces_achromogenes
SA250	Streptomyces_spirodelae	Streptomyces_smyrnaeus
SA251	Streptomyces_halotolerans	Streptomyces_sparsus
SA252	Streptomyces_gulbargensis	Streptomyces_lateritius	Streptomyces_actinobacterium
SA253	Streptomyces_phaeopurpureus	Streptomyces_hainanensis	Streptomyces_griseorubiginosus
SA254	Streptomyces_phaeopurpureus	Streptomyces_griseorubiginosus
SA255	Streptomyces_montanus	Streptomyces_vastus	Streptomyces_sporangiiformans
SA256	Streptomyces_caeruleatus	Streptomyces_lincolnensis
SA257	Streptomyces_sclerotialus	Streptomyces_olivaceiscleroticus
SA258	Streptomyces_gobitricini	Streptomyces_xantholiticus
SA259	Streptomyces_crystallinus	Streptomyces_sanyensis
SA260	Streptomyces_triculaminicus	Streptomyces_glebosus
SA261	Streptomyces_actinobacterium	Streptomyces_daliensis	Streptomyces_bohaiensis	Streptomyces_sodiiphilus	Streptomyces_otsuchiensis	Streptomyces_lonarensis
SA262	Streptomyces_moderatus	Streptomyces_longisporoflavus
SA263	Streptomyces_prasinopilosus	Streptomyces_emeiensis
SA264	Streptomyces_graminisoli	Streptomyces_actinobacterium	Streptomyces_niveoruber
SA265	Streptomyces_paludis	Streptomyces_alni	Streptomyces_luridus
SA266	Streptomyces_hebeiensis	Streptomyces_palmae	Streptomyces_lichenis
SA267	Streptomyces_bingchenggensis	Streptomyces_milbemycinicus
SA268	Streptomyces_erringtonii	Streptomyces_glauciniger
SA269	Streptomyces_sodiiphilus	Streptomyces_sannurensis
SA270	Streptomyces_morookaense	Streptomyces_luteoverticillatus	Streptomyces_thioluteus	Streptomyces_abikoensis	Streptomyces_luteireticuli	Streptomyces_lacticiproducens	Streptomyces_lavenduligriseus
SA271	Streptomyces_davawensis	Streptomyces_cinnabarinus	Streptomyces_davaonensis
SA272	Streptomyces_roseorubens	Streptomyces_viridosporus	Streptomyces_ghanaensis
SA273	Streptomyces_glauciniger	Streptomyces_recifensis
SA274	Streptomyces_pathocidini	Streptomyces_sannanensis
SA275	Streptomyces_kathirae	Streptomyces_puniciscabiei
SA276	Streptomyces_mayteni	Streptomyces_marincola	Streptomyces_hainanensis
SA277	Streptomyces_chungwhensis	Streptomyces_xinghaiensis
SA278	Streptomyces_zhaozhouensis	Streptomyces_sedi
SA279	Streptomyces_muensis	Streptomyces_canchipurensis
SA280	Streptomyces_megasporus	Streptomyces_macrosporus
SA281	Streptomyces_xiaopingdaonensis	Streptomyces_sulphureus
SA282	Streptomyces_harbinensis	Streptomyces_ginkgonis
SA283	Streptomyces_antimycoticus	Streptomyces_castelarensis
SA284	Streptomyces_polyasparticus	Streptomyces_mesophilus	Streptomyces_caldifontis	Streptomyces_indicus
SA285	Streptomyces_rubellomurinus	Streptomyces_citricolor	Streptomyces_tateyamensis
SA286	Streptomyces_odonnellii	Streptomyces_lushanensis
SA287	Streptomyces_fenghuangensis	Streptomyces_verrucosisporus	Streptomyces_mangrovi
SA288	Streptomyces_nanshensis	Streptomyces_bathyalis
SA289	Streptomyces_coryli	Streptomyces_boninensis
SA290	Streptomyces_lactacystinicus	Streptomyces_avellaneus
SA291	Streptomyces_alkaliphilus	Streptomyces_calidiresistens
SA292	Streptomyces_polygonati	Streptomyces_septentrionalis	Streptomyces_polaris
SA293	Streptomyces_scabrisporus	Streptomyces_hyalinus
SA294	Streptomyces_desertarenae	Streptomyces_carminius
SA295	Streptomyces_triticirhizae	Streptomyces_mimosae
SA296	Streptomyces_montanisoli	Streptomyces_bomunensis
SA297	Streptomyces_cinereospinus	Streptomyces_albidoflavus_complex
SA298	Streptomyces_baarnensis	Streptomyces_griseus
SA299	Streptomyces_acrimycini	Streptomyces_griseus
SA300	Streptomyces_acrimycini	Streptomyces_griseus
SA301	Streptomyces_acrimycini	Streptomyces_griseus
SA302	Streptomyces_caviscabies	Streptomyces_griseus
SA303	Streptomyces_caviscabies	Streptomyces_griseus
SA304	Streptomyces_griseus	Streptomyces_flavofuscus
SA305	Streptomyces_acrimycini	Streptomyces_griseus
SA306	Streptomyces_griseus	Streptomyces_argenteolus
SA307	Streptomyces_griseus	Streptomyces_argenteolus
SA308	Streptomyces_acrimycini	Streptomyces_griseus
SA309	Streptomyces_fimicarius	Streptomyces_griseus
SA310	Streptomyces_griseus	Streptomyces_erumpens
SA311	Streptomyces_griseus	Streptomyces_argenteolus
SA312	Streptomyces_aurantiacus_complex	Streptomyces_bungoensis
SA313	Streptomyces_globisporus	Streptomyces_mediolani
SA314	Streptomyces_globisporus	Streptomyces_albovinaceus
SA315	Streptomyces_globisporus	Streptomyces_mediolani
SA316	Streptomyces_globisporus	Streptomyces_viridosporus
SA317	Streptomyces_globisporus	Streptomyces_mediolani
SA318	Streptomyces_globisporus	Streptomyces_mediolani
SA319	Streptomyces_griseinus	Streptomyces_globisporus
SA320	Streptomyces_globisporus	Streptomyces_mediolani	Streptomyces_actinobacterium
SA321	Streptomyces_eurocidicus	Streptomyces_albireticuli
SA322	Streptomyces_flavofungini	Streptomyces_parvulus
SA323	Streptomyces_microflavus	Streptomyces_fulvissimus
SA324	Streptomyces_microflavus	Streptomyces_fulvissimus
SA325	Streptomyces_microflavus	Streptomyces_fulvissimus
SA326	Streptomyces_microflavus	Streptomyces_fulvissimus
SA327	Streptomyces_griseobrunneus	Streptomyces_bacillaris
SA328	Streptomyces_chartreusis	Streptomyces_actinobacterium
SA329	Streptomyces_finlayi	Streptomyces_actinobacterium
SA330	Streptomyces_microflavus	Streptomyces_luridiscabiei
SA331	Streptomyces_microflavus	Streptomyces_luridiscabiei
SA332	Streptomyces_diastaticus_complex	Streptomyces_ardesiacus
SA333	Streptomyces_diastaticus_complex	Streptomyces_ardesiacus
SA334	Streptomyces_diastaticus_complex	Streptomyces_ardesiacus
SA335	Streptomyces_bacterium	Streptomyces_olivaceus
SA336	Streptomyces_bacterium	Streptomyces_alni
SA337	Streptomyces_bacterium	Streptomyces_sannanensis
SA338	Streptomyces_praecox	Streptomyces_anulatus
SA339	Streptomyces_praecox	Streptomyces_anulatus
SA340	Streptomyces_actinobacterium	Streptomyces_violascens
SA341	Streptomyces_flavovirens	Streptomyces_flavogriseus
SA342	Streptomyces_flavovirens	Streptomyces_flavogriseus
SA343	Streptomyces_flavovirens	Streptomyces_flavogriseus
SA344	Streptomyces_flavovirens	Streptomyces_flavogriseus
SA345	Streptomyces_flavovirens	Streptomyces_flavogriseus
SA346	Streptomyces_flavovirens	Streptomyces_flavogriseus
SA347	Streptomyces_flavovirens	Streptomyces_flavogriseus
SA348	Streptomyces_flavovirens	Streptomyces_flavogriseus
SA349	Streptomyces_flavovirens	Streptomyces_flavogriseus
SA350	Streptomyces_rubradiris	Streptomyces_achromogenes
SA351	Streptomyces_roseoverticillatus	Streptomyces_hiroshimensis
SA352	Streptomyces_roseoverticillatus	Streptomyces_hiroshimensis
SA353	Streptomyces_abikoensis	Streptomyces_parvisporogenes
SA354	Streptomyces_cinnamonensis	Streptomyces_virginiae
SA355	Streptomyces_colombiensis	Streptomyces_netropsis
SA356	Streptomyces_colombiensis	Streptomyces_netropsis
SA357	Streptomyces_colombiensis	Streptomyces_netropsis
SA358	Streptomyces_colombiensis	Streptomyces_netropsis
SA359	Streptomyces_colombiensis	Streptomyces_netropsis
SA360	Streptomyces_californicus	Streptomyces_puniceus
SA361	Streptomyces_californicus	Streptomyces_puniceus
SA362	Streptomyces_californicus	Streptomyces_puniceus
SA363	Streptomyces_californicus	Streptomyces_puniceus
SA364	Streptomyces_californicus	Streptomyces_puniceus
SA365	Streptomyces_californicus	Streptomyces_puniceus
SA366	Streptomyces_olivoviridis	Streptomyces_atroolivaceus
SA367	Streptomyces_olivoviridis	Streptomyces_atroolivaceus
SA368	Streptomyces_olivoviridis	Streptomyces_atroolivaceus
SA369	Streptomyces_olivoviridis	Streptomyces_atroolivaceus
SA370	Streptomyces_olivoviridis	Streptomyces_atroolivaceus
SA371	Streptomyces_pilosus	Streptomyces_flavoviridis
SA372	Streptomyces_pilosus	Streptomyces_flavoviridis
SA373	Streptomyces_pilosus	Streptomyces_flavoviridis
SA374	Streptomyces_pilosus	Streptomyces_flavoviridis
SA375	Streptomyces_pilosus	Streptomyces_flavoviridis
SA376	Streptomyces_fumanus	Streptomyces_minutiscleroticus
SA377	Streptomyces_rameus	Streptomyces_anthocyanicus_complex
SA378	Streptomyces_bikiniensis	Streptomyces_nashvillensis
SA379	Streptomyces_fructofermentans	Streptomyces_cinereoruber
SA380	Streptomyces_halstedii	Streptomyces_graminofaciens
SA381	Streptomyces_halstedii	Streptomyces_graminofaciens
SA382	Streptomyces_glomeroaurantiacus	Streptomyces_aurantiacus_complex
SA383	Streptomyces_seranimatus	Streptomyces_catbensis
SA384	Streptomyces_botrytidirepellens	Streptomyces_actinomycete
SA385	Streptomyces_yeochonensis	Streptomyces_guanduensis
SA386	Streptomyces_artemisiae	Streptomyces_armeniacus
SA387	Streptomyces_inaequalis	Streptomyces_nanningensis
SA388	Streptomyces_pathocidini	Streptomyces_albus
SA389	Streptomyces_calvus_complex	Streptomyces_calvus
SA390	Streptomyces_aureorectus	Streptomyces_calvus
SA391	Streptomyces_griseoplanus	Streptomyces_capparidis
