# Supplementary material for: ASVmaker: A New Tool to Improve Taxonomic Identifications for Amplicon Sequencing Data
Source: Plants (Basel). 2023 Oct 25;12(21):3678. doi: 10.3390/plants12213678 (PMC10647208; doi:10.3390/plants12213678)
Supplement: Supplementary file 1 [file plants-12-03678-s001.zip › ASVmaker_paper_archive/16s/database/all/Xanthomonas_mergeSA_ext.txt]

SA1	Xanthomonas_phaseoli	Xanthomonas_pisi	Xanthomonas_arboricola	Xanthomonas_campestris	Xanthomonas_maliensis	Xanthomonas_oryzae	Xanthomonas_dyei	Xanthomonas_cissicola	Xanthomonas_cassavae	Xanthomonas_cannabis	Xanthomonas_floridensis	Xanthomonas_axonopodis	Xanthomonas_vesicatoria	Xanthomonas_fragariae	Xanthomonas_populi	Xanthomonas_nasturtii	Xanthomonas_euroxanthea	Xanthomonas_vasicola	Xanthomonas_cucurbitae	Xanthomonas_bromi	Xanthomonas_gardneri	Xanthomonas_cynarae	Xanthomonas_citri	Xanthomonas_hortorum	Xanthomonas_hydrangeae	Xanthomonas_prunicola	Xanthomonas_theicola
SA2	Xanthomonas_gardneri	Xanthomonas_hortorum	Xanthomonas_vesicatoria
SA3	Xanthomonas_albilineans	Xanthomonas_sontii	Xanthomonas_melonis	Xanthomonas_phaseoli	Xanthomonas_axonopodis	Xanthomonas_oryzae	Xanthomonas_hyacinthi	Xanthomonas_translucens	Xanthomonas_sacchari	Xanthomonas_arboricola	Xanthomonas_campestris	Xanthomonas_citri	Xanthomonas_bacterium	Xanthomonas_theicola	Xanthomonas_bacterial
SA4	Xanthomonas_translucens	Xanthomonas_arboricola	Xanthomonas_cynarae	Xanthomonas_hortorum	Xanthomonas_maliensis	Xanthomonas_bacterium
SA5	Xanthomonas_translucens	Xanthomonas_sacchari
SA6	Xanthomonas_citri	Xanthomonas_campestris
SA7	Xanthomonas_perforans	Xanthomonas_vasicola	Xanthomonas_melonis	Xanthomonas_axonopodis	Xanthomonas_phaseoli	Xanthomonas_campestris	Xanthomonas_euvesicatoria	Xanthomonas_citri	Xanthomonas_alfalfae
SA8	Xanthomonas_codiaei	Xanthomonas_citri	Xanthomonas_campestris
SA9	Xanthomonas_citri	Xanthomonas_axonopodis	Xanthomonas_phaseoli
SA10	Xanthomonas_retroflexus	Xanthomonas_oryzae	Xanthomonas_citri
SA11	Xanthomonas_citri	Xanthomonas_campestris
SA12	Xanthomonas_citri	Xanthomonas_campestris
SA13	Xanthomonas_fuscans	Xanthomonas_citri
SA14	Xanthomonas_citri	Xanthomonas_campestris
SA15	Xanthomonas_retroflexus	Xanthomonas_fragariae
SA16	Xanthomonas_campestris	Xanthomonas_axonopodis	Xanthomonas_phaseoli
SA17	Xanthomonas_axonopodis	Xanthomonas_phaseoli
SA18	Xanthomonas_axonopodis	Xanthomonas_phaseoli
SA19	Xanthomonas_euvesicatoria	Xanthomonas_axonopodis
SA20	Xanthomonas_axonopodis	Xanthomonas_phaseoli
SA21	Xanthomonas_axonopodis	Xanthomonas_phaseoli	Xanthomonas_campestris	Xanthomonas_euvesicatoria	Xanthomonas_alfalfae
SA22	Xanthomonas_axonopodis	Xanthomonas_phaseoli
SA23	Xanthomonas_axonopodis	Xanthomonas_phaseoli
SA24	Xanthomonas_group_bacterium_LA37	Xanthomonas_group
SA25	Xanthomonas_gardneri	Xanthomonas_hortorum
