# Supplementary material for: ASVmaker: A New Tool to Improve Taxonomic Identifications for Amplicon Sequencing Data
Source: Plants (Basel). 2023 Oct 25;12(21):3678. doi: 10.3390/plants12213678 (PMC10647208; doi:10.3390/plants12213678)
Supplement: Supplementary file 1 [file plants-12-03678-s001.zip › ASVmaker_paper_archive/16s/database/all/Streptomyces_info_exp3.txt]

USERNAME : clement
DATE  : 25/06/2023
TIME  : 19:43
SYSTEM  : Linux
PLATEFORM  : Linux-5.19.0-45-generic-x86_64-with-glibc2.35
PYTHON VERSION : 3.10.6 (main, May 29 2023, 11:10:38) [GCC 11.3.0]


=============================================================================================
=========                               Init Data                                   =========
=============================================================================================
Fasta file name : /home/clement/projects/asvmaker/test/16s/origin/Streptomyces_RNAcentral
Original database of the fasta file : rnaCentral
Forward primer : ['>forward_515FB:', 'GTGYCAGCMGCCGCGGTAA']
Reverse primer : ['>reverse_926R:', 'CCGYCAATTYMTTTRAGTTT']
Forward mismatch tolerance : 5
Reverse mismatch tolerance : 7
Trimmed primer : True

****************************************
===> INIT DATA
File name : /home/clement/projects/asvmaker/test/16s/origin/Streptomyces_RNAcentral

--------------SEQUENCES---------------------
S Number of sequences : 2671
S Maximum sequences length : 1798
S Minimum sequences length : 407
S Mean sequences length : 1325.7566454511418

---------------TAXONS-----------------------
T Number of different taxons : 1003
T Maximum number of sequences per taxon : 71
T Minimum number of sequences per taxon : 1
T Mean number of sequences per taxon : 2.663010967098704
T Number of SAs taxons : 391

---------------COMPLEXS---------------------
C Number of differents complex : 12
C Maximum number of taxons per complex : 17
C Minimum number of taxons per complex : 2
C Mean number of taxons per complex : 6.25
C Maximum number of sequences per complex : 71
C Minimum number of sequences per complex : 12
C Mean number of sequences per complex : 31.5

--------------AMPLICONS---------------------
A Number of amplicons : 2671
A Maximum amplicons length : 630
A Minimum amplicons length : 305
A Mean amplicons length : 375.60688880569074
A Number of redundant amplicons : 0
****************************************


=============================================================================================
=========                            Export Informations                            =========
=============================================================================================
* AMPLICONS exported to PHYLO FASTA format as database/all/Streptomyces_asv.fasta.
* INFOS TXT file exported as 'database/all/Streptomyces_info_exp3.txt'.
