# Supplementary material for: ASVmaker: A New Tool to Improve Taxonomic Identifications for Amplicon Sequencing Data
Source: Plants (Basel). 2023 Oct 25;12(21):3678. doi: 10.3390/plants12213678 (PMC10647208; doi:10.3390/plants12213678)
Supplement: Supplementary file 1 [file plants-12-03678-s001.zip › ASVmaker_paper_archive/16s/database/rnaCentral/Streptomyces_rnaCentral_sa_ext.txt]

SA1	URS000021030E_65605|Streptomyces_thermoalcalitolerans	URS00000DC2E3_1934|Streptomyces_thermovulgaris	URS0000507620_75292|Streptomyces_thermogriseus	URS00008703DF_1952|Streptomyces_thermoviolaceus
SA2	URS00019D07CA_2748864|Streptomyces_gossypiisoli	URS0000E17A39_2293568|Streptomyces_triticagri	URS00001F8A19_66376|Streptomyces_spiralis	URS000075FD04_285562|Streptomyces_coelicoflavus	URS0000315BBE_67302|Streptomyces_fumanus	URS000022433E_285447|Streptomyces_naganishii	URS00019DA93A_284043|Streptomyces_spinoverrucosus	URS00022AA138_45398|Streptomyces_griseoviridis	URS0000EC4961_178566|Streptomyces_mexicanus	URS000264F21B_68230|Streptomyces_longispororuber	URS0002587C53_1907|Streptomyces_glaucescens	URS0000337D77_116188|Streptomyces_coeruleorubidus	URS00002955D5_79261|Streptomyces_castaneoglobisporus	URS0000175BB4_68249|Streptomyces_pactum	URS00008062B4_1912|Streptomyces_violaceusniger_complex	URS0000AF8D27_1902|Streptomyces_albidoflavus_complex	URS0002643276_598549|Streptomyces_hyderabadensis	URS0000EC6C62_2724184|Streptomyces_physcomitrii	URS00008F4DF0_146923|Streptomyces_parvulus	URS0000292E51_248040|Streptomyces_danangensis	URS00003BF032_68238|Streptomyces_minutiscleroticus	URS00008D66D2_1923|Streptomyces_phaeochromogenes_complex	URS00019CB785_285564|Streptomyces_diastaticus_complex	URS00021D6039_68282|Streptomyces_viridiviolaceus	URS000004748D_285556|Streptomyces_atrovirens	URS000000B0F3_66870|Streptomyces_aurantiogriseus	URS0000E41B52_67380|Streptomyces_violarus	URS0000245179_132470|Streptomyces_panayensis	URS00007CABC9_1906|Streptomyces_fradiae	URS0001C5F0CF_1807871|Streptomyces_xylanilyticus	URS0000184A6D_68200|Streptomyces_flavofungini	URS0000DCE265_948699|Streptomyces_tunisiensis	URS0000584F78_67257|Streptomyces_albus	URS00002CE895_284040|Streptomyces_variegatus	URS00001139AF_700597|Streptomyces_zinciresistens	URS0000A0B8CA_1775131|Streptomyces_ureilyticus	URS00008887C4_67301|Streptomyces_fragilis	URS00001F353F_67318|Streptomyces_litmocidini	URS000087EC9B_68243|Streptomyces_niveoruber	URS00002E205F_285561|Streptomyces_cinereospinus	URS00019CB403_42881|Streptomyces_chromofuscus	URS00019C28B2_66885|Streptomyces_daghestanicus	URS0001EC5231_284033|Streptomyces_indiaensis	URS00022A35D0_67267|Streptomyces_alboflavus	URS0000880474_285454|Streptomyces_anandii	URS00000AB8EA_66371|Streptomyces_fumigatiscleroticus	URS00015E445D_164348|Streptomyces_puniciscabiei	URS0000A0C438_68209|Streptomyces_globosus	URS0000D047BB_551547|Streptomyces_thinghirensis	URS00025B89FE_1701086|Streptomyces_venetus	URS000254D174_285564|Streptomyces_ardesiacus	URS00004A7F3C_193461|Streptomyces_aureus	URS00022ABD0A_1889|Streptomyces_ambofaciens	URS00008EA4EF_38314|Streptomyces_nogalater	URS0002651F6B_2697029|Streptomyces_harenosi	URS0000532186_1934|Streptomyces_thermovulgaris	URS0000262F1D_44061|Streptomyces_thermodiastaticus	URS000060C215_1954|Streptomyces_brasiliensis	URS0000DED1CF_1194079|Streptomyces_chilikensis	URS0000A14653_1437453|Streptomyces_leeuwenhoekii	URS00008D51CA_1716141|Streptomyces_jeddahensis	URS00008A67D7_42684|Streptomyces_collinus	URS0002661B7C_1413221|Streptomyces_ferrugineus	URS00016BF11D_161482|Streptomyces_thermospinosisporus	URS000227325C_68207|Streptomyces_rochei_complex	URS00009EBEB6_66873|Streptomyces_bellus	URS0000038B89_285570|Streptomyces_calvus	URS0000E0A18F_104206|Streptomyces_scopiformis	URS00008AD9C4_149538|Streptomyces_thermosacchari	URS00004F682B_66879|Streptomyces_coeruleofuscus	URS0000B4C807_1968|Streptomyces_cellulosae	URS0000E3DF60_68232|Streptomyces_lusitanus	URS0002277299_1355015|Streptomyces_pluripotens	URS000264BDCB_284032|Streptomyces_heliomycini	URS00019FC591_2681492|Streptomyces_typhae	URS000052C44B_132471|Streptomyces_heteromorphus	URS00019FA806_1932|Streptomyces_tendae	URS0002261EFC_367827|Streptomyces_tritolerans	URS00008AD37D_194673|Streptomyces_anthocyanicus_complex	URS000267A976_36817|Streptomyces_pseudogriseolus_complex	URS00003EDBEE_68213|Streptomyces_aurantiacus_complex	URS0000377BB6_1236311|Streptomyces_kalpinensis	URS0002078731_68265|Streptomyces_rosa	URS000226C259_114685|Streptomyces_phaeoluteichromatogenes	URS0002229552_285531|Streptomyces_achromogenes	URS00019BC488_29304|Streptomyces_coerulescens	URS000263A8D0_67331|Streptomyces_misionensis	URS0002261ADA_1911|Streptomyces_griseus	URS0002261BB0_1938|Streptomyces_viridochromogenes
SA3	URS00008DB4DA_511811|Streptomyces_plumbiresistens	URS00008E4F04_1963|Streptomyces_olivochromogenes	URS0000769159_67370|Streptomyces_phaeochromogenes_complex	URS00022F35BD_1705607|Streptomyces_arcticus	URS0000AFAB51_68225|Streptomyces_kunmingensis	URS00008F12A4_193461|Streptomyces_aureus
SA4	URS0000027182_33903|Streptomyces_avermitilis	URS000073B538_319947|Streptomyces_durmitorensis	URS000077593F_132473|Streptomyces_aurantiacus_complex	URS0001C3F358_647381|Streptomyces_coacervatus	URS0000D48189_66869|Streptomyces_atroolivaceus	URS0000B61964_68240|Streptomyces_moderatus	URS0000CB3E47_1616117|Streptomyces_formicae	URS000016FD40_1963|Streptomyces_olivochromogenes	URS00026699D3_1266770|Streptomyces_rhizosphaerihabitans	URS00004B0361_193461|Streptomyces_aureus	URS00019B0074_54571|Streptomyces_venezuelae	URS0002617A47_2662397|Streptomyces_fagopyri	URS000265E5FC_1854574|Streptomyces_huasconensis	URS00008A5ED5_1923|Streptomyces_phaeochromogenes_complex	URS0000ADCBC4_68183|Streptomyces_capoamus	URS0000B40F82_39478|Streptomyces_laurentii	URS0002305718_28044|Streptomyces_longisporoflavus	URS0000D1E08D_1274988|Streptomyces_similanensis	URS00022F9D21_225049|Streptomyces_rosealbus	URS0000EE7267_248131|Streptomyces_chungwhensis	URS00005070C0_332591|Streptomyces_rectiviolaceus	URS0000EDD526_68225|Streptomyces_kunmingensis	URS00003D3273_1967|Streptomyces_kanamyceticus	URS00019EBB0F_1896|Streptomyces_bikiniensis	URS000073FB01_67366|Streptomyces_spiroverticillatus	URS0000A01A5B_196386|Streptomyces_viridocyaneus	URS00021E1695_67280|Streptomyces_bobili
SA5	URS000016DDB3_67340|Streptomyces_phaeopurpureus	URS00019F6566_33902|Streptomyces_roseofulvus	URS0000E30998_67364|Streptomyces_sioyaensis	URS0000DF13E3_653357|Streptomyces_shaanxiensis	URS000227DCA2_486956|Streptomyces_neopeptinius	URS0000B3DE36_593134|Streptomyces_osmaniensis	URS000220FB31_864058|Streptomyces_kebangsaanensis	URS0000022B3E_116188|Streptomyces_coeruleorubidus	URS000088D42C_68214|Streptomyces_griseochromogenes	URS0000497961_67329|Streptomyces_minoensis	URS00005C021C_1890|Streptomyces_antibioticus	URS0000D08043_319633|Streptomyces_cinnabarigriseus	URS00005303FC_1943|Streptomyces_griseoruber	URS000089BF7B_67386|Streptomyces_yokosukanensis	URS00008B1BDE_68242|Streptomyces_natalensis	URS0000B739CA_511811|Streptomyces_plumbiresistens	URS00008DA432_1464070|Streptomyces_graminilatus	URS00008CF9EE_68253|Streptomyces_peruviensis	URS00012A1E0A_67285|Streptomyces_cellostaticus	URS0002234547_285475|Streptomyces_plumbeus	URS00002FAD6C_68263|Streptomyces_regensis	URS0001CEAEF3_285521|Streptomyces_viridochromogenes	URS00019FC6D2_1609272|Streptomyces_adustus	URS0000374214_285491|Streptomyces_kagawaensis	URS000205F0CA_156423|Streptomyces_tumescens	URS00008CFE63_285514|Streptomyces_xylophagus	URS00003943BF_68231|Streptomyces_longwoodensis	URS000225A68F_80860|Streptomyces_cyanogenus	URS000104672D_68240|Streptomyces_moderatus	URS00022853F4_2662397|Streptomyces_fagopyri	URS00001C8AEF_463191|Streptomyces_sviceus	URS0000C7C0D5_68262|Streptomyces_regalis	URS0000B059CC_68244|Streptomyces_novaecaesareae	URS00008A9AAF_66877|Streptomyces_ciscaucasicus	URS0000807E81_1969|Streptomyces_chartreusis	URS00008C7FD8_1935|Streptomyces_anthocyanicus_complex	URS00008C62A3_1968|Streptomyces_cellulosae	URS0000A2BD51_285471|Streptomyces_roseogriseus	URS0001F4F135_33899|Streptomyces_galilaeus	URS00019E8FAE_41951|Streptomyces_argillaceus	URS00008C7E01_193461|Streptomyces_aureus	URS0001BBDC58_1883|Streptomyces_bacterial	URS0000E1371E_1470456|Streptomyces_cyslabdanicus	URS0000ABFA71_67350|Streptomyces_aurantiacus_complex	URS00008CA463_67263|Streptomyces_griseus	URS0000E09F23_1169025|Streptomyces_pratensis	URS0002644564_67305|Streptomyces_hawaiiensis	URS00006061AB_1902|Streptomyces_albidoflavus_complex	URS0000E2C9FF_2496836|Streptomyces_cyaneochromogenes	URS000011B915_68220|Streptomyces_indigocolor	URS0001A03ACB_2058924|Streptomyces_populi	URS000035AA55_68261|Streptomyces_rameus	URS0000BA2CED_68185|Streptomyces_chrestomyceticus	URS0000853F39_1678012|Streptomyces_monashensis	URS000022D519_285476|Streptomyces_globifer	URS00008C9BE3_285535|Streptomyces_fulvoviolaceus	URS000229CE11_1266771|Streptomyces_graminifolii	URS0000DEA814_1903|Streptomyces_corchorusii	URS0000166DBE_68197|Streptomyces_fimbriatus	URS000060B047_1921|Streptomyces_olivaceoviridis	URS0000A24303_1768092|Streptomyces_canadensis	URS00001A4742_1302728|Streptomyces_seymenliensis	URS00000A44DE_1900|Streptomyces_virginiae	URS0000163B11_132470|Streptomyces_panayensis	URS0000E3B394_1266770|Streptomyces_rhizosphaerihabitans	URS00019FABCA_2651189|Streptomyces_triticiradicis	URS00000288F7_1306176|Streptomyces_lucensis	URS000006F792_324833|Streptomyces_lasalocidi	URS0000E3E012_1912|Streptomyces_violaceusniger_complex	URS0000E5967C_1442032|Streptomyces_dangxiongensis	URS00004546B2_1234761|Streptomyces_canu	URS0002220809_2548456|Streptomyces_aquilus	URS000220F7E8_1306990|Streptomyces_hokutonensis	URS000265693B_67280|Streptomyces_bobili	URS0000A49118_909626|Streptomyces_dysideae	URS00002EF0EC_146536|Streptomyces_curacoi	URS00002DE7E9_67255|Streptomyces_achromogenes	URS00007BF832_1544742|Streptomyces_lutosisoli	URS0002675CE7_2780140|Streptomyces_justiciae	URS000086FCA9_67295|Streptomyces_fimicarius	URS0000202F5A_1915|Streptomyces_lincolnensis	URS00007C60C5_33898|Streptomyces_galbus	URS0000EC65AE_33903|Streptomyces_avermitilis	URS0000E2D000_1963|Streptomyces_olivochromogenes	URS00009D3568_68264|Streptomyces_rishiriensis	URS0001E38DC6_661399|Streptomyces_caeruleatus	URS000082AEA2_68239|Streptomyces_mirabilis	URS0000E4E803_66880|Streptomyces_coralus	URS00009DEFC6_1930|Streptomyces_scabiei	URS000007E75A_285453|Streptomyces_canarius	URS0001A407D6_42236|Streptomyces_diastatochromogenes	URS00025899E0_67304|Streptomyces_griseorubiginosus	URS0000DC4534_1904|Streptomyces_cyaneus	URS0000209B93_67362|Streptomyces_rubiginosohelvolus	URS00005851D9_985760|Streptomyces_thermoalkaliphilus	URS0000569FFC_285519|Streptomyces_spinichromogenes	URS000005AA81_68183|Streptomyces_capoamus	URS0000E1B058_67348|Streptomyces_prunicolor	URS00022308B8_285568|Streptomyces_bungoensis
SA6	URS00008C726C_66858|Streptomyces_globisporus	URS00022917B0_364901|Streptomyces_gulbargensis	URS000229F4FD_67350|Streptomyces_aurantiacus_complex	URS0000B4ADF5_68268|Streptomyces_showdoensis	URS0002654A82_1905|Streptomyces_exfoliatus	URS00008ACCC8_66430|Streptomyces_roseus	URS00021D85D8_264733|Streptomyces_xinjiangensis	URS00008AF0A8_1896|Streptomyces_bikiniensis	URS00008DCE1F_68286|Streptomyces_zaomyceticus	URS000047533C_67342|Streptomyces_polychromogenes	URS0000043D48_285568|Streptomyces_bungoensis	URS00005F95B9_67361|Streptomyces_roseoviridis	URS00002C4D1B_67294|Streptomyces_filamentosus	URS00008CFCD8_68199|Streptomyces_flavochromogenes	URS000089DF83_67313|Streptomyces_lateritius	URS0000197E79_285542|Streptomyces_roseoviolascens	URS00008D6A43_1938|Streptomyces_viridochromogenes	URS0000EE382A_67260|Streptomyces_cinereoruber	URS000255D08E_1873719|Streptomyces_hydrogenans	URS0000E209FB_67299|Streptomyces_flavogriseus	URS000086D52E_129871|Streptomyces_olivoreticuli	URS0000E1E3B4_67368|Streptomyces_termitum	URS00002C3204_35620|Streptomyces_hirsutus	URS0000CE110D_67362|Streptomyces_rubiginosohelvolus	URS0000E3BE6B_67318|Streptomyces_litmocidini	URS00008D0C43_29306|Streptomyces_griseoluteus	URS0001A89BEB_193461|Streptomyces_aureus	URS000264DC45_42236|Streptomyces_diastatochromogenes	URS000086A278_285463|Streptomyces_castaneus	URS000041FEC1_43759|Streptomyces_wedmorensis	URS0000238EFD_67379|Streptomyces_violaceorectus	URS000047FA84_67333|Streptomyces_narbonensis	URS0001A0D17E_54571|Streptomyces_venezuelae	URS0000033997_33902|Streptomyces_roseofulvus	URS0000D93AEB_362257|Streptomyces_vietnamensis	URS00004F6DFE_67358|Streptomyces_roseolus	URS00026177E4_2663842|Streptomyces_nymphaeiformis	URS000220F8B0_1906|Streptomyces_fradiae	URS00013BB764_1923|Streptomyces_phaeochromogenes_complex	URS0002581025_936756|Streptomyces_kanasensis	URS00008E32AA_66892|Streptomyces_gardneri	URS00008CD307_67263|Streptomyces_griseus	URS0002582BB8_68211|Streptomyces_gobitricini	URS000026C36C_67334|Streptomyces_nashvillensis	URS0000E361FE_285453|Streptomyces_canarius	URS00008101AD_67366|Streptomyces_spiroverticillatus	URS0000587215_1919|Streptomyces_microflavus	URS000085E6E2_68247|Streptomyces_omiyaensis	URS0002027D7E_945056|Streptomyces_aegyptia	URS00019E6F43_67367|Streptomyces_tanashiensis	URS00008A6C77_39478|Streptomyces_laurentii	URS000040AEC6_281713|Streptomyces_noordhoekensis	URS0002648311_284041|Streptomyces_viridobrunneus
SA7	URS000036022C_67296|Streptomyces_finlayi	URS0000AF6184_1169025|Streptomyces_pratensis	URS00008B065B_42235|Streptomyces_bottropensis	URS000086FED6_284036|Streptomyces_mutomycini	URS00026390C4_66869|Streptomyces_atroolivaceus	URS0000889EEE_67338|Streptomyces_olivoviridis	URS0000E2A090_68188|Streptomyces_clavifer	URS0002210E0D_47716|Streptomyces_olivaceus	URS00000578E3_193461|Streptomyces_aureus
SA8	URS000043E37B_193461|Streptomyces_aureus	URS0000803015_35619|Streptomyces_griseoflavus	URS0000E1FF12_68203|Streptomyces_fungicidicus	URS000059B255_68204|Streptomyces_pseudogriseolus_complex	URS00000633CB_68236|Streptomyces_macrosporeus	URS0000EDB980_945052|Streptomyces_heilongjiangensis	URS0000E2E364_1932|Streptomyces_tendae	URS0002293031_285564|Streptomyces_ardesiacus	URS0000E51CB3_68253|Streptomyces_peruviensis	URS000042201D_429003|Streptomyces_antibioticalis	URS00008925FF_66889|Streptomyces_flavoviridis	URS0000886C2E_67302|Streptomyces_fumanus	URS00001917D9_37480|Streptomyces_pluricolorescens	URS00003EC9A3_285523|Streptomyces_malachiticus	URS000044CFAB_285499|Streptomyces_humidus	URS000079DB7C_285447|Streptomyces_naganishii	URS000058B694_67322|Streptomyces_malachitofuscus	URS0000ED71E6_66897|Streptomyces_althioticus_complex	URS000037B08F_285578|Streptomyces_angustmyceticus	URS000035BF61_68256|Streptomyces_prasinosporus	URS00022A7937_285556|Streptomyces_atrovirens	URS0000B15884_887475|Streptomyces_viridis	URS00019BE8AF_285464|Streptomyces_flavomacrosporus	URS0000ADC135_40318|Streptomyces_nodosus	URS0000B12BC9_68172|Streptomyces_albaduncus	URS0000AEAC94_195801|Streptomyces_speibonae	URS000079D5BC_44061|Streptomyces_thermodiastaticus	URS00022A6E00_59299|Streptomyces_thermocarboxydus	URS0000E0CF4A_1906|Streptomyces_fradiae	URS000001AD71_67303|Streptomyces_griseoloalbus	URS0000309D1C_1884|Streptomyces_acrimycini	URS0000B6A6AE_1887|Streptomyces_albogriseolus_complex	URS00007D590B_36816|Streptomyces_caelestis	URS00005E1890_1960|Streptomyces_vinaceus	URS000085E0C3_28893|Streptomyces_pilosus	URS00022AA336_1905151|Streptomyces_asenjonii	URS0000334955_194673|Streptomyces_anthocyanicus_complex	URS0000B5BB31_68284|Streptomyces_werraensis	URS0000314DDE_1904|Streptomyces_cyaneus	URS00003A6ED4_67287|Streptomyces_cinnabarinus	URS0000B20B70_531967|Streptomyces_deserti	URS0000B1AB5C_310041|Streptomyces_shandongensis	URS00001B142A_68232|Streptomyces_lusitanus	URS00002528CD_68197|Streptomyces_fimbriatus	URS000023A77B_68257|Streptomyces_pulcher	URS000037B08F_1971|Streptomyces_noursei	URS000266462D_67372|Streptomyces_griseoincarnatus_complex	URS0002672585_45398|Streptomyces_griseoviridis	URS00020EE077_284032|Streptomyces_heliomycini	URS0000D3F4B2_1968|Streptomyces_cellulosae
SA9	URS0000DED155_1648182|Streptomyces_yangpuensis	URS000023E046_66432|Streptomyces_verne	URS00001E0D69_67369|Streptomyces_toxytricini	URS00019A85BC_681158|Streptomyces_amritsarensis	URS00008C99BF_1079984|Streptomyces_lysosuperificus	URS000089F91F_285450|Streptomyces_roseochromogenus	URS00008B0897_285567|Streptomyces_sporoverrucosus	URS00019FB7C0_68187|Streptomyces_cirratus	URS00008EDDC1_1911|Streptomyces_griseus	URS0000293836_284039|Streptomyces_spororaveus	URS00008A4CE2_67342|Streptomyces_polychromogenes	URS0000838782_36818|Streptomyces_subrutilus	URS00008A3F7C_193461|Streptomyces_aureus	URS000050286D_67353|Streptomyces_racemochromogenes	URS00008901B6_40318|Streptomyces_nodosus	URS000080CD08_67376|Streptomyces_rochei_complex	URS000041EEF6_285513|Streptomyces_senoensis	URS00003702B8_285449|Streptomyces_fradiae	URS00005A8A8E_285576|Streptomyces_sakaiensis	URS0000D4699A_1077945|Streptomyces_manipurensis	URS000088BD63_1886|Streptomyces_albidoflavus_complex	URS0000B460A6_66374|Streptomyces_nojiriensis	URS000055AFE3_68223|Streptomyces_katrae	URS00021FBA55_1961|Streptomyces_virginiae	URS000025A866_66888|Streptomyces_flavotricini	URS000088434C_67385|Streptomyces_xanthophaeus	URS00008C5D8D_58340|Streptomyces_lavendulae	URS00001A0207_1942|Streptomyces_goshikiensis	URS0000863AC7_66430|Streptomyces_roseus	URS00008A72B5_285443|Streptomyces_gangtokensis	URS00008AA098_68190|Streptomyces_colombiensis	URS0001A12FDD_54571|Streptomyces_venezuelae	URS000003CC6C_285574|Streptomyces_erythrochromogenes	URS000220BE3F_68247|Streptomyces_omiyaensis	URS00001D5F64_1895|Streptomyces_avidinii	URS00022F3E36_1900|Streptomyces_cinnamonensis	URS0000326052_1960|Streptomyces_vinaceus	URS000225B9C3_66370|Streptomyces_aurantiacus_complex	URS000030ED2D_68209|Streptomyces_globosus
SA10	URS00002E88B6_1963|Streptomyces_olivochromogenes	URS0000614B77_66858|Streptomyces_globisporus	URS00005B33AE_328313|Streptomyces_paresii	URS0000AC06CD_518642|Streptomyces_nanshensis	URS00008F1BB3_67304|Streptomyces_griseorubiginosus	URS000083F236_146819|Streptomyces_europaeiscabiei	URS0001AD82C9_284042|Streptomyces_violaceorubidus	URS000086FA77_66370|Streptomyces_aurantiacus_complex	URS0000605472_67384|Streptomyces_xanthochromogenes	URS00001C867B_1144882|Streptomyces_polyantibioticus	URS000089B3A6_67274|Streptomyces_argenteolus	URS000258E30A_67381|Streptomyces_violascens	URS00008A24CE_68237|Streptomyces_mediolani	URS000207F403_1911|Streptomyces_griseus	URS00008D08E3_1464077|Streptomyces_purpeochromogenes	URS00005ED1E5_67367|Streptomyces_tanashiensis	URS0000443102_543535|Streptomyces_sporovirgulis	URS0000876095_67326|Streptomyces_melanogenes	URS00022CBFF9_1535768|Streptomyces_lunaelactis	URS0000036762_67266|Streptomyces_albidus	URS000019FA56_544311|Streptomyces_araujoniae	URS00008C5B2D_1960|Streptomyces_vinaceus	URS00004B2807_66893|Streptomyces_griseinus	URS0000475F35_68277|Streptomyces_anthocyanicus_complex	URS0000148A4A_285482|Streptomyces_tsusimaensis	URS00021FDF96_67328|Streptomyces_michiganensis	URS00021E6567_1909|Streptomyces_griseolus	URS00008CC0AC_67351|Streptomyces_californicus	URS0000DEA7ED_1895|Streptomyces_avidinii	URS000223FA6B_265730|Streptomyces_sundarbansensis	URS0000450846_66432|Streptomyces_verne	URS0002599D8C_67366|Streptomyces_spiroverticillatus	URS00005059A4_390239|Streptomyces_lohii	URS0000A7237C_1896|Streptomyces_bikiniensis	URS000032BE70_33901|Streptomyces_ornatus	URS0000596F31_1077946|Streptomyces_hundungensis	URS0001F4D888_58345|Streptomyces_mauvecolor	URS00008CBD2A_67257|Streptomyces_albus	URS0000196127_285456|Streptomyces_acidoresistans	URS000033AAFA_1938|Streptomyces_viridochromogenes	URS00009DE781_887456|Streptomyces_pratens	URS0000312C44_52258|Streptomyces_flavovirens	URS000210D982_1169025|Streptomyces_pratensis	URS000087AC2F_68201|Streptomyces_floridae	URS0000007C7B_28894|Streptomyces_nitrosporeus	URS0000102B69_67269|Streptomyces_alboviridis	URS0000CA1CA1_1919|Streptomyces_microflavus	URS0001D44024_67362|Streptomyces_rubiginosohelvolus	URS00008492A8_47716|Streptomyces_olivaceus	URS00008D0E62_1954|Streptomyces_brasiliensis	URS0000AE42D7_78510|Streptomyces_yanii	URS000086FDF7_1904|Streptomyces_cyaneus	URS00003705C3_1884|Streptomyces_acrimycini	URS000059069B_285450|Streptomyces_roseochromogenus	URS0000D1231A_1941|Streptomyces_badius	URS0000896374_1923|Streptomyces_phaeochromogenes_complex	URS0000789A1E_68202|Streptomyces_fulvissimus	URS00000C9183_66872|Streptomyces_baarnensis	URS000037A227_68179|Streptomyces_bacillaris	URS00021CD122_67258|Streptomyces_cavourensis	URS000086DC77_332582|Streptomyces_flavofuscus	URS000017B23B_1905|Streptomyces_exfoliatus	URS000016A981_66867|Streptomyces_albovinaceus	URS00008D3F67_66883|Streptomyces_cyaneofuscatus	URS0000370861_453818|Streptomyces_flavolimosus	URS00001BADD3_67360|Streptomyces_roseoviolaceus	URS00005ED366_645168|Streptomyces_roseogilvus	URS00004CA117_1944|Streptomyces_halstedii	URS000053AB04_1892|Streptomyces_anulatus	URS0000462E40_1930|Streptomyces_scabiei	URS0000D86AB0_68173|Streptomyces_albolongus	URS00008C78CA_58340|Streptomyces_lavendulae	URS0000468CE9_68209|Streptomyces_globosus	URS000008564F_90079|Streptomyces_caviscabies	URS0000531C5E_58344|Streptomyces_celluloflavus	URS0001EF021D_164114|Streptomyces_luridiscabiei	URS000210E917_37480|Streptomyces_pluricolorescens	URS000012BED7_67343|Streptomyces_praecox	URS000088A02E_68230|Streptomyces_longispororuber	URS00022684DD_2803812|Streptomyces_silvae	URS000086FBD1_68254|Streptomyces_phaeofaciens	URS000052169E_66428|Streptomyces_parvus	URS00001DA549_67363|Streptomyces_sindenensis	URS0000B36BEC_2564098|Streptomyces_rhizosphaericola	URS000004DBE1_68196|Streptomyces_erumpens	URS00008C744F_66891|Streptomyces_fulvoviridis	URS000263134C_67295|Streptomyces_fimicarius	URS000028EA46_68191|Streptomyces_crystallinus	URS00021B2F4B_284028|Streptomyces_fulvorobeus	URS0000894D50_66896|Streptomyces_griseoplanus	URS0000730C57_67299|Streptomyces_flavogriseus	URS000267630D_285493|Streptomyces_adephospholyticus	URS0000358213_66894|Streptomyces_griseobrunneus	URS00005E6B0D_285452|Streptomyces_chromogenus
SA11	URS000031CBC1_67296|Streptomyces_finlayi	URS0000DC5178_1169025|Streptomyces_pratensis	URS0000576538_66883|Streptomyces_cyaneofuscatus	URS000221A890_68202|Streptomyces_fulvissimus	URS0000A1FFAE_67299|Streptomyces_flavogriseus	URS0000218E7A_66869|Streptomyces_atroolivaceus	URS0000A1811A_68209|Streptomyces_globosus	URS000007A9E0_1892|Streptomyces_anulatus
SA12	URS0000D4404E_1169025|Streptomyces_pratensis	URS0000A0DF8D_67344|Streptomyces_prasinopilosus	URS00000AD56B_1892|Streptomyces_anulatus	URS00021A5601_68237|Streptomyces_mediolani	URS0000A322AF_90079|Streptomyces_caviscabies	URS0000527531_1911|Streptomyces_griseus	URS0000DF1383_1941|Streptomyces_badius
SA13	URS00004B70D4_1892|Streptomyces_anulatus	URS0000ECF1A7_1459942|Streptomyces_maoxianensis	URS00008A5E9D_28894|Streptomyces_nitrosporeus	URS0000D0940D_68285|Streptomyces_xantholiticus
SA14	URS000027812B_68237|Streptomyces_mediolani	URS0000115B57_1908|Streptomyces_globisporus	URS00008A8A93_1919|Streptomyces_microflavus	URS0000ACF976_1892|Streptomyces_anulatus	URS000045EB07_67281|Streptomyces_californicus	URS0000D40022_37480|Streptomyces_pluricolorescens	URS0000B07BFE_1169025|Streptomyces_pratensis
SA15	URS000089BBF7_1943|Streptomyces_griseoruber	URS0000E3D914_45398|Streptomyces_griseoviridis	URS00005FC47F_66858|Streptomyces_globisporus	URS00009FD2B5_1807871|Streptomyces_xylanilyticus	URS000027B19F_1077944|Streptomyces_muensis	URS0000007D47_33899|Streptomyces_galilaeus	URS000088B7FC_67364|Streptomyces_sioyaensis	URS000019847C_1960|Streptomyces_vinaceus	URS00009F8033_51202|Streptomyces_vellosus	URS000050C381_132471|Streptomyces_heteromorphus	URS00001B4618_68181|Streptomyces_caesius	URS000035925B_80860|Streptomyces_cyanogenus	URS00022FD213_2872623|Streptomyces_spinosus	URS000032A349_285544|Streptomyces_sclerogranulatus	URS00008A7E46_333728|Streptomyces_erringtonii	URS000027577D_285531|Streptomyces_rubradiris	URS0002228CD2_67318|Streptomyces_litmocidini	URS00001A5169_116188|Streptomyces_coeruleorubidus	URS00019DC3EA_1923|Streptomyces_phaeochromogenes_complex	URS0000B18543_66871|Streptomyces_aureoverticillatus	URS0001A162AE_574929|Streptomyces_abyssomicinicus	URS0002639F4B_284452|Streptomyces_glomeratus	URS00008C54A7_66874|Streptomyces_bicolor	URS000064DB6E_42237|Streptomyces_eurythermus	URS0000836C51_59299|Streptomyces_thermocarboxydus	URS000087D9E7_67315|Streptomyces_lavenduligriseus	URS0000405F21_1890|Streptomyces_antibioticus	URS000046B79A_66870|Streptomyces_aurantiogriseus	URS00003E7CC2_146923|Streptomyces_parvulus	URS00005446D5_67274|Streptomyces_argenteolus	URS00022A1810_115828|Streptomyces_maritimus	URS000044EA52_371722|Streptomyces_malachitospinus	URS0000412EC5_53451|Streptomyces_diastaticus_complex	URS000054D9C7_285569|Streptomyces_labedae	URS00008B114D_68202|Streptomyces_fulvissimus	URS0000A15F88_67381|Streptomyces_violascens	URS0000F49F53_887475|Streptomyces_viridis	URS00022724A9_68200|Streptomyces_flavofungini	URS0000D1E374_47716|Streptomyces_olivaceus	URS00008CE692_1079985|Streptomyces_chartreusis	URS000037E242_285543|Streptomyces_cinnamocastaneus	URS000228A46B_67302|Streptomyces_fumanus	URS000003F7D8_66876|Streptomyces_chattanoogensis	URS0000513A13_67581|Streptomyces_viridosporus	URS0000E0C4CB_284042|Streptomyces_violaceorubidus	URS0000E56F70_66897|Streptomyces_althioticus_complex	URS00004520A4_1905|Streptomyces_exfoliatus	URS00000F4642_284030|Streptomyces_graminearus	URS000083223E_1428626|Streptomyces_malaysiense	URS0000AC0CAE_2044847|Streptomyces_roietensis	URS000087F283_114685|Streptomyces_phaeoluteichromatogenes	URS000005565F_285498|Streptomyces_brunneogriseus	URS0001D61424_285459|Streptomyces_ansochromogenes	URS00022651E2_332589|Streptomyces_rochei_complex	URS0000EDDEA7_545123|Streptomyces_silaceus	URS0000E5EB09_67377|Streptomyces_violaceochromogenes	URS000087BA81_293372|Streptomyces_griseodotifer	URS00008927B1_67255|Streptomyces_achromogenes	URS0000866B76_67332|Streptomyces_mutabilis	URS00003170AC_68249|Streptomyces_pactum	URS000012FE94_285478|Streptomyces_multispiralis	URS0000CF1A23_68219|Streptomyces_iakyrus	URS00007D3422_1550620|Streptomyces_fabae	URS00008968D9_1887|Streptomyces_albogriseolus_complex	URS00021B67FD_68174|Streptomyces_anthocyanicus_complex	URS000088DED4_333725|Streptomyces_kaempferi	URS00003F2D2F_1919|Streptomyces_microflavus	URS0000DBEAA2_1888|Streptomyces_albus	URS00000670FC_68193|Streptomyces_djakartensis	URS0000745F01_78355|Streptomyces_somaliensis	URS0000B4B335_188770|Streptomyces_aurantiacus_complex	URS000264C8D5_79261|Streptomyces_castaneoglobisporus	URS0000B9AFD1_67267|Streptomyces_alboflavus	URS00025802DB_285504|Streptomyces_owasiensis	URS0000278525_1963|Streptomyces_olivochromogenes	URS000119C5D5_42881|Streptomyces_chromofuscus	URS00004E2FBF_29304|Streptomyces_coerulescens	URS0000535D0E_66885|Streptomyces_daghestanicus	URS00009C8EDC_66375|Streptomyces_paradoxus	URS000083F564_68203|Streptomyces_fungicidicus	URS000002AB38_66427|Streptomyces_olivoverticillatus	URS000043FF79_1942|Streptomyces_goshikiensis	URS0000E20F25_1932|Streptomyces_tendae	URS0000579662_67331|Streptomyces_misionensis	URS0002540D01_1701086|Streptomyces_venetus	URS000253B101_948699|Streptomyces_tunisiensis	URS0000340AEC_285455|Streptomyces_saprophyticus	URS0000879B5F_329525|Streptomyces_costaricanus	URS0000134187_40842|Streptomyces_akiyoshiensis	URS000074DB4D_1938|Streptomyces_viridochromogenes	URS0002200249_68214|Streptomyces_griseochromogenes	URS0000D04516_551547|Streptomyces_thinghirensis	URS0000ADD4AC_66873|Streptomyces_bellus	URS0000AFFDC3_1916|Streptomyces_lividans	URS00021B99E4_285562|Streptomyces_coelicoflavus	URS00005E22D8_68229|Streptomyces_lomondensis	URS00007D599D_67380|Streptomyces_violarus	URS0002260BF4_1905151|Streptomyces_asenjonii	URS0000EDCBD5_66376|Streptomyces_spiralis	URS0002673A94_285447|Streptomyces_naganishii	URS00019E0FB0_1827580|Streptomyces_nigra	URS0000CE96DB_324855|Streptomyces_marokkonensis	URS0002648418_284033|Streptomyces_indiaensis	URS0000248271_67297|Streptomyces_flaveolus	URS0000614B63_1895|Streptomyces_avidinii	URS0000E5CC30_53449|Streptomyces_intermedius	URS000078E896_66857|Streptomyces_cacaoi	URS0000A44515_66901|Streptomyces_nobilis	URS00021A36D7_1889|Streptomyces_ambofaciens	URS0000CF16B6_1886|Streptomyces_albidoflavus_complex	URS00009ED22E_403935|Streptomyces_radiopugnans	URS0002261CAC_1924|Streptomyces_purpurascens	URS00008256A8_285566|Streptomyces_levis	URS0000E4F746_66879|Streptomyces_coeruleofuscus	URS00004E6C98_67311|Streptomyces_krainskii	URS00000EEE33_33900|Streptomyces_murinus	URS0000513A13_35758|Streptomyces_ghanaensis	URS00005C3079_67296|Streptomyces_finlayi	URS0000DCBAE3_68230|Streptomyces_longispororuber	URS00001D4100_66888|Streptomyces_flavotricini	URS0002519E2E_68233|Streptomyces_luteogriseus	URS00008823ED_285549|Streptomyces_rubrocyanodiastaticus	URS0000AC42F5_235987|Streptomyces_jietaisiensis	URS0000098A6D_67291|Streptomyces_cyanocolor	URS000013BABB_1073330|Streptomyces_zinciresistens	URS00004AED03_1906|Streptomyces_fradiae	URS0000764409_67284|Streptomyces_carnosus	URS000208B924_38314|Streptomyces_nogalater	URS0000734C82_68238|Streptomyces_minutiscleroticus	URS00008CB4B7_67263|Streptomyces_griseus	URS0002617879_2683255|Streptomyces_solaniscabiei	URS0000B1FF8C_295352|Streptomyces_bangladeshensis	URS00000A28C2_284035|Streptomyces_lienomycini	URS0000CDB455_1923961|Streptomyces_lasiicapitis	URS00008DD259_1873719|Streptomyces_hydrogenans	URS000051E9CC_285551|Streptomyces_paulus	URS00008CF2B4_83378|Streptomyces_ruber	URS000054A472_285561|Streptomyces_cinereospinus	URS000000A4E6_284043|Streptomyces_spinoverrucosus
SA16	URS0000E275CC_47716|Streptomyces_olivaceus	URS0000D24FA2_146923|Streptomyces_parvulus
SA17	URS0000862A1D_28893|Streptomyces_pilosus	URS000084F9E9_146923|Streptomyces_parvulus
SA18	URS00019C0C54_132470|Streptomyces_panayensis	URS0000D295D2_284042|Streptomyces_violaceorubidus	URS0000298A4B_146923|Streptomyces_parvulus
SA19	URS00021E7A50_42684|Streptomyces_collinus	URS00006148DD_1936|Streptomyces_violaceus	URS0000B128D4_146923|Streptomyces_parvulus
SA20	URS0002224984_146923|Streptomyces_parvulus	URS000263C67B_47716|Streptomyces_olivaceus
SA21	URS000222801E_29301|Streptomyces_arenae	URS000085998B_68233|Streptomyces_luteogriseus	URS000020A38B_225050|Streptomyces_plemorphus	URS00014AA62E_33903|Streptomyces_avermitilis	URS00021BA391_67380|Streptomyces_violarus	URS0000DD37D4_297584|Streptomyces_sparsus	URS0000882C47_35619|Streptomyces_griseoflavus	URS00001B8D74_67308|Streptomyces_janthinus	URS000229D1B9_29304|Streptomyces_coerulescens	URS000088ED42_285472|Streptomyces_roseorubens	URS00005F1587_363752|Streptomyces_tumenensis	URS0000A6887E_67377|Streptomyces_violaceochromogenes	URS0000557D0B_1889|Streptomyces_ambofaciens	URS00008ACA46_68193|Streptomyces_djakartensis	URS00005F4086_1893|Streptomyces_atratus	URS0000CD44E3_324855|Streptomyces_marokkonensis	URS00008994FD_35758|Streptomyces_ghanaensis	URS00010F472F_66879|Streptomyces_coeruleofuscus	URS00004CA49D_284027|Streptomyces_griseoincarnatus_complex	URS0001B4D86A_66885|Streptomyces_daghestanicus	URS00019EF590_67301|Streptomyces_fragilis	URS000089813E_66375|Streptomyces_paradoxus	URS0000256FB6_487165|Streptomyces_swartbergensis	URS00007B5AA5_146537|Streptomyces_azureus	URS0000E4E914_2382123|Streptomyces_tibetensis	URS00003C9178_146923|Streptomyces_parvulus	URS00008DBA16_1904|Streptomyces_cyaneus	URS0002674EA8_68229|Streptomyces_lomondensis	URS00005129D0_1932|Streptomyces_tendae	URS0000747823_116188|Streptomyces_coeruleorubidus	URS0001C47D74_1924|Streptomyces_purpurascens	URS00002C4F4E_1943|Streptomyces_griseoruber	URS0000896D0A_68219|Streptomyces_iakyrus	URS000224DD2C_40318|Streptomyces_nodosus	URS000222FF41_68207|Streptomyces_rochei_complex	URS00022729DA_285511|Streptomyces_phaeoverticillatus	URS0001F99049_66873|Streptomyces_bellus	URS0000890A4D_231024|Streptomyces_africanus	URS000263FFD2_67331|Streptomyces_misionensis	URS0001FDF8C5_68271|Streptomyces_steffisburgensis	URS00002CB12B_47760|Streptomyces_aurantiacus_complex	URS0001615C82_1914|Streptomyces_lavendulae	URS000085CAD6_285458|Streptomyces_agglomeratus	URS000019BEED_67324|Streptomyces_massasporeus	URS00022A4E82_67305|Streptomyces_hawaiiensis	URS0000A61D2A_36816|Streptomyces_caelestis	URS0002216542_1936|Streptomyces_violaceus	URS00008AC448_1935|Streptomyces_anthocyanicus_complex	URS00001EE501_67581|Streptomyces_viridosporus	URS0001A09532_285566|Streptomyces_levis	URS00005E964B_67303|Streptomyces_griseoloalbus	URS00001D36A7_285474|Streptomyces_violorubens	URS0000EE8589_42684|Streptomyces_collinus	URS0000535A48_1923|Streptomyces_phaeochromogenes_complex	URS0000B6EB60_1887|Streptomyces_albogriseolus_complex	URS000009B134_67360|Streptomyces_roseoviolaceus	URS00007464C3_66865|Streptomyces_afghaniensis	URS0000E4AF9E_68278|Streptomyces_tuirus	URS000222A912_40842|Streptomyces_akiyoshiensis
SA22	URS000041AD54_285534|Streptomyces_piloviolofuscus	URS0000845B14_207915|Streptomyces_euryhalinus	URS00022716F6_67322|Streptomyces_malachitofuscus	URS00002288AD_67313|Streptomyces_lateritius	URS0000E0C5A0_284035|Streptomyces_lienomycini	URS0001B3C910_1960|Streptomyces_vinaceus	URS0000E2CCCC_1642299|Streptomyces_alfalfae	URS0000E44601_68182|Streptomyces_capillispiralis	URS000008DAC3_68270|Streptomyces_spectabilis	URS0000862CCB_146923|Streptomyces_parvulus	URS00009E0EE8_29305|Streptomyces_griseoincarnatus_complex	URS0001E0D2D1_28893|Streptomyces_pilosus	URS000048595F_1884|Streptomyces_acrimycini	URS0001E9F3D5_104206|Streptomyces_scopiformis	URS0000392478_285514|Streptomyces_xylophagus	URS0000102A7B_1906|Streptomyces_fradiae	URS000224E5E3_68204|Streptomyces_pseudogriseolus_complex	URS00019F75DE_194673|Streptomyces_anthocyanicus_complex	URS0000E22BB5_285556|Streptomyces_atrovirens	URS00019A85AE_146537|Streptomyces_azureus	URS0000187D4F_35619|Streptomyces_griseoflavus	URS00002E389D_1932|Streptomyces_tendae	URS0000C45248_55952|Streptomyces_toyocaensis	URS0002204B4D_324855|Streptomyces_marokkonensis	URS00014267A1_66897|Streptomyces_althioticus_complex	URS00008D8CDB_1905|Streptomyces_exfoliatus	URS00008D39CA_284032|Streptomyces_heliomycini	URS00005C70A6_1902|Streptomyces_albidoflavus_complex	URS0000840891_68284|Streptomyces_werraensis	URS00007D91F8_1887|Streptomyces_albogriseolus_complex	URS0001E59277_285569|Streptomyces_labedae	URS000052F6B9_948699|Streptomyces_tunisiensis	URS0000D051F4_68193|Streptomyces_djakartensis	URS0000043B70_173861|Streptomyces_stramineus	URS00008E2026_1969|Streptomyces_chartreusis	URS0000E548A0_68230|Streptomyces_longispororuber	URS0000429F0E_66427|Streptomyces_olivoverticillatus	URS00004C32BB_285537|Streptomyces_thermoluteus	URS0000219CC9_59299|Streptomyces_thermocarboxydus
SA23	URS0000158008_284030|Streptomyces_graminearus	URS00002828A0_59298|Streptomyces_thermocarboxydovorans	URS00008ADAB7_285570|Streptomyces_asterosporus	URS0000E10473_66427|Streptomyces_olivoverticillatus	URS00003BF0FF_66898|Streptomyces_griseostramineus	URS00008E3318_36817|Streptomyces_pseudogriseolus_complex	URS000055ACF4_1932|Streptomyces_tendae	URS0002294FAD_146923|Streptomyces_parvulus	URS0001F2F4DB_195801|Streptomyces_speibonae	URS0000891485_132471|Streptomyces_heteromorphus	URS00001FD49F_68250|Streptomyces_pallidus	URS0000882FE4_36816|Streptomyces_caelestis	URS0000122237_173861|Streptomyces_stramineus	URS00019B7788_1437453|Streptomyces_leeuwenhoekii	URS00001CD78F_284033|Streptomyces_indiaensis	URS0000777D5A_358823|Streptomyces_olindensis	URS000087F3B5_68193|Streptomyces_djakartensis	URS00001018AA_68271|Streptomyces_steffisburgensis	URS00000FB0BB_1924|Streptomyces_purpurascens	URS00003C8EBE_66895|Streptomyces_griseomycini	URS000218EB51_285571|Streptomyces_aureorectus	URS0001A62AA7_146537|Streptomyces_azureus	URS0000B9E559_231024|Streptomyces_africanus	URS000051A88A_1904|Streptomyces_cyaneus	URS00004C8DC0_51202|Streptomyces_vellosus	URS000008A408_285503|Streptomyces_viridochromogenes	URS00005787C6_66905|Streptomyces_thermophilus	URS0002250A1C_67282|Streptomyces_calvus	URS00003B41CC_285495|Streptomyces_kagoshimanus	URS0000732D96_67303|Streptomyces_griseoloalbus	URS0000D13C9A_68278|Streptomyces_tuirus	URS000085466E_1701086|Streptomyces_venetus	URS0001EFCBE8_67301|Streptomyces_fragilis	URS0002296CA4_67324|Streptomyces_massasporeus	URS000038633A_68229|Streptomyces_lomondensis	URS00008C8355_1079985|Streptomyces_chartreusis	URS000019D009_285566|Streptomyces_levis	URS00003C8196_40318|Streptomyces_nodosus	URS000029D4C2_349910|Streptomyces_bullii
SA24	URS0000CBBFD9_565073|Streptomyces_tateyamensis	URS00019B82A2_1927|Streptomyces_rimosus	URS00008CCA7B_67257|Streptomyces_albus	URS000009A344_1384038|Streptomyces_iconiensis	URS000087FA43_248131|Streptomyces_chungwhensis	URS00022026E9_2780544|Streptomyces_tardus	URS000225B418_1038928|Streptomyces_xinghaiensis	URS00000565EE_68185|Streptomyces_chrestomyceticus	URS0000B7D796_1214925|Streptomyces_chumphonensis	URS00022DE376_2448886|Streptomyces_durbertensis	URS000222C384_297584|Streptomyces_sparsus	URS00002966F8_332582|Streptomyces_flavofuscus	URS0000837CD5_299421|Streptomyces_daliensis
SA25	URS0000872CBE_332582|Streptomyces_flavofuscus	URS0001CA6F3B_2448886|Streptomyces_durbertensis	URS000018364E_58346|Streptomyces_platensis	URS0000CD2CF0_1214925|Streptomyces_chumphonensis	URS00026179C4_2213162|Streptomyces_alkaliterrae
SA26	URS0000D9B88D_1240678|Streptomyces_natalensis	URS000250DD3D_68196|Streptomyces_erumpens	URS00004C8096_285509|Streptomyces_albus	URS00001CC3DB_58346|Streptomyces_platensis	URS00005D4505_68283|Streptomyces_viridogenes	URS0000FF6D9D_68252|Streptomyces_parvisporogenes	URS00022609B5_285578|Streptomyces_angustmyceticus	URS000022B99E_66431|Streptomyces_thioluteus	URS000013890D_66866|Streptomyces_albofaciens	URS00004CFCBB_285540|Streptomyces_thermolilacinus	URS00003249AB_553510|Streptomyces_gilvosporeus	URS0000DE6DC6_47763|Streptomyces_lydicus	URS0000134555_29309|Streptomyces_verticillus	URS000229A2F2_2876027|Streptomyces_huiliensis	URS00009CEC45_173856|Streptomyces_luteosporeus	URS00008CD4A7_58340|Streptomyces_lavendulae	URS0000199A36_285517|Streptomyces_kasugaspinus	URS0001D6CC31_68249|Streptomyces_pactum	URS00005B96E5_1957|Streptomyces_sclerotialus	URS000031F5CB_285468|Streptomyces_lilacinofulvus	URS00008C6C21_132474|Streptomyces_rimosus	URS00008DC2CC_1546107|Streptomyces_lydicamycinicus	URS0000139A0A_66373|Streptomyces_niger	URS0000081A9E_97398|Streptomyces_abikoensis	URS000221DEDE_1906|Streptomyces_fradiae	URS00008AD8B5_66425|Streptomyces_luteoverticillatus	URS000020DE0A_68259|Streptomyces_purpurogeneiscleroticus	URS000048F443_78355|Streptomyces_somaliensis	URS00001B2F1A_285512|Streptomyces_propurpuratus	URS0000E27008_285473|Streptomyces_rubrolavendulae	URS00008CD4A7_1464056|Streptomyces_capuensis	URS0002581A21_1488406|Streptomyces_roseifaciens	URS0001B14031_68228|Streptomyces_lilacinus	URS0000DC7CE7_68185|Streptomyces_chrestomyceticus	URS00008CE515_1946|Streptomyces_kasugaensis	URS0002636AED_1920|Streptomyces_nigrescens	URS000082E249_1968|Streptomyces_cellulosae	URS00001B8A93_68042|Streptomyces_violaceusniger_complex	URS0000E2B03D_97400|Streptomyces_salmonis	URS00007BF591_1550616|Streptomyces_bambusae	URS0000078C26_66424|Streptomyces_hiroshimensis	URS00003BD3C3_35621|Streptomyces_mobaraensis	URS0000B3FD9F_285557|Streptomyces_caniferus	URS00000F9EFE_285515|Streptomyces_albospinus	URS00008D3E6E_66876|Streptomyces_chattanoogensis	URS00019C9659_1911|Streptomyces_griseus	URS0000392EA1_66429|Streptomyces_roseoverticillatus	URS00019D5B4B_58344|Streptomyces_celluloflavus	URS00008C9121_1950|Streptomyces_peucetius	URS00002C5B63_285516|Streptomyces_argenteolus	URS00000EEB05_68195|Streptomyces_ehimensis	URS0000036722_47761|Streptomyces_ochraceiscleroticus	URS0000E4D8E5_67364|Streptomyces_sioyaensis	URS0001E1DFD4_285502|Streptomyces_roseocinereus	URS000031F5CB_285466|Streptomyces_lavendularectus	URS00021CF479_1612435|Streptomyces_kronopolitis	URS00008E1DC1_35619|Streptomyces_griseoflavus	URS000088C77F_68247|Streptomyces_omiyaensis	URS000005C87C_68232|Streptomyces_lusitanus	URS000032A9B2_68245|Streptomyces_olivaceiscleroticus
SA27	URS00003A259F_1968|Streptomyces_cellulosae	URS00001DA2CC_52259|Streptomyces_humidus
SA28	URS00008A6857_67274|Streptomyces_argenteolus	URS00008995AC_1968|Streptomyces_cellulosae	URS000081E43D_285578|Streptomyces_angustmyceticus
SA29	URS0000BB4DCD_1929|Streptomyces_pseudogriseolus_complex	URS0000B620CC_68256|Streptomyces_prasinosporus	URS0002287176_285556|Streptomyces_atrovirens	URS0000A65877_1968|Streptomyces_cellulosae
SA30	URS0000AC2EA2_1968|Streptomyces_cellulosae	URS0000AF241E_68284|Streptomyces_werraensis
SA31	URS00008867F2_67332|Streptomyces_mutabilis	URS0000AD4709_68202|Streptomyces_microflavus
SA32	URS0000834DDD_1916|Streptomyces_lividans	URS00007627A8_1905|Streptomyces_exfoliatus	URS000088BF25_68200|Streptomyces_flavofungini	URS000037DFCC_1928|Streptomyces_rochei_complex	URS00002A44BB_68202|Streptomyces_microflavus	URS000083536E_67311|Streptomyces_krainskii	URS000036A692_1428626|Streptomyces_malaysiense	URS00008AE942_371722|Streptomyces_malachitospinus	URS000043DB54_67332|Streptomyces_mutabilis	URS0000879946_68202|Streptomyces_fulvissimus
SA33	URS00001E2D30_67332|Streptomyces_mutabilis	URS0000788EDB_67382|Streptomyces_albogriseolus_complex
SA34	URS000221ADE4_1928|Streptomyces_rochei_complex	URS0000ED5296_67332|Streptomyces_mutabilis	URS0000D0BF1E_1886|Streptomyces_albidoflavus_complex
SA35	URS000005FDE0_1042984|Streptomyces_zagrosensis	URS00019F7C1A_68258|Streptomyces_pulveraceus	URS0000B0BD84_285494|Streptomyces_diastatochromogenes	URS00022A18CF_68570|Streptomyces_albulus	URS00002D7631_1909|Streptomyces_griseolus	URS00004A0706_66425|Streptomyces_luteoverticillatus	URS0000A516B2_654447|Streptomyces_youssoufiensis	URS0000E5BAE6_156453|Streptomyces_yunnanensis	URS0000048D84_47762|Streptomyces_ramulosus	URS0000606A9B_196385|Streptomyces_albogriseus	URS00022A53FC_2763006|Streptomyces_buecherae	URS000088960F_333384|Streptomyces_lunalinharesii	URS000222368B_1971|Streptomyces_noursei	URS000028E935_1949|Streptomyces_mycarofaciens	URS0000042C71_67332|Streptomyces_mutabilis	URS00005C41EC_66876|Streptomyces_chattanoogensis	URS000036BC54_387850|Streptomyces_ahygroscopicus
SA36	URS0000786D45_67332|Streptomyces_mutabilis	URS00008D5A5F_1916|Streptomyces_lividans
SA37	URS000035C392_1886|Streptomyces_albidoflavus_complex	URS00021BAC66_1889|Streptomyces_ambofaciens	URS000222CD73_67332|Streptomyces_mutabilis	URS000227754A_332589|Streptomyces_rochei_complex
SA38	URS000218CF14_45398|Streptomyces_griseoviridis	URS00021E2021_1889|Streptomyces_ambofaciens	URS000049A73B_1906|Streptomyces_fradiae	URS0002266ECC_1928|Streptomyces_rochei_complex	URS000253535D_1956|Streptomyces_diastaticus_complex	URS00002CD2E5_1887|Streptomyces_albogriseolus_complex	URS00008D83F3_67381|Streptomyces_violascens	URS0000A74DF8_68249|Streptomyces_pactum	URS000219B032_67267|Streptomyces_alboflavus	URS0000D2123A_1902|Streptomyces_albidoflavus_complex
SA39	URS0000ECB862_1932|Streptomyces_tendae	URS000265449A_45398|Streptomyces_griseoviridis
SA40	URS00021A90A5_2109333|Streptomyces_aurantiacus_complex	URS0000B4977A_1923|Streptomyces_phaeochromogenes_complex	URS000180A337_33898|Streptomyces_galbus	URS00001F9E56_152141|Streptomyces_fructofermentans	URS000039B549_249586|Streptomyces_asoensis	URS0000874B4E_68264|Streptomyces_rishiriensis	URS0001F7535D_249586|Streptomyces_cacaoi	URS0000892F9E_83383|Streptomyces_ederensis	URS0000E56848_68254|Streptomyces_phaeofaciens	URS00000BF902_67310|Streptomyces_kishiwadensis	URS0000E099F7_68276|Streptomyces_torulosus	URS000006A937_52259|Streptomyces_humidus	URS0000A14CF8_67255|Streptomyces_achromogenes	URS0000293645_67351|Streptomyces_californicus
SA41	URS000226DECF_2823109|Streptomyces_liliiviolaceus	URS000032EF6F_249581|Streptomyces_ossamyceticus	URS0000E1FD72_285520|Streptomyces_spinicoumarensis	URS000003BFD2_285581|Streptomyces_platensis	URS00025DA6B1_2058923|Streptomyces_geranii	URS00007449DF_67285|Streptomyces_cellostaticus	URS00008826E6_68210|Streptomyces_glomeroaurantiacus	URS0000D0D3C9_285506|Streptomyces_ryensis	URS000227C5EA_2662397|Streptomyces_fagopyri	URS0000E0C072_68276|Streptomyces_torulosus	URS000253CBA7_1930|Streptomyces_scabiei	URS000223268C_67370|Streptomyces_phaeochromogenes_complex	URS000089C16F_424188|Streptomyces_deccanensis	URS00001A4B53_68210|Streptomyces_aurantiacus_complex	URS000221385C_2797636|Streptomyces_liliifuscus	URS00004CB4B3_285557|Streptomyces_caniferus	URS0001A2A777_1883|Streptomyces_bacterial	URS000133D99E_1464070|Streptomyces_graminilatus	URS0000468FD3_68264|Streptomyces_rishiriensis	URS0000E50B80_285460|Streptomyces_atrocyaneus	URS0000ED22BA_285568|Streptomyces_bungoensis	URS0000012148_52259|Streptomyces_humidus	URS00003CC908_1948|Streptomyces_longisporus	URS0000CF9E1A_1500077|Streptomyces_lacrimifluminis	URS0000ACEC66_2715922|Streptomyces_cuticulae	URS0001B2012F_146821|Streptomyces_reticuliscabiei	URS00021AD387_1898|Streptomyces_cacaoi	URS0002226D4E_285497|Streptomyces_achromogenes	URS000017D5DF_58340|Streptomyces_lavendulae	URS00001A868B_85558|Streptomyces_turgidiscabies	URS00002C703E_249586|Streptomyces_asoensis	URS0000879912_1963|Streptomyces_olivochromogenes	URS00022ABAFE_486956|Streptomyces_neopeptinius	URS0000D25CEA_68239|Streptomyces_mirabilis
SA42	URS00021BEF72_452529|Streptomyces_scopuliridis	URS000228D43A_67379|Streptomyces_violaceorectus	URS000045AC91_68274|Streptomyces_aurantiacus_complex	URS0000749EBA_340148|Streptomyces_polyantibioticus	URS00001C0CE0_285467|Streptomyces_lilaceus	URS000034B2B8_68248|Streptomyces_ostreogriseus	URS0001CDC7FB_67298|Streptomyces_flavidovirens	URS00019E5F8A_68278|Streptomyces_tuirus	URS00008383F6_387846|Streptomyces_ahygroscopicus	URS000089E4F3_67316|Streptomyces_lavendulocolor	URS000027F1C0_67320|Streptomyces_luridus	URS000264BD70_67312|Streptomyces_kurssanovii	URS0000A6A760_68570|Streptomyces_albulus	URS000031675A_1886|Streptomyces_albidoflavus_complex	URS00002FF3D6_67370|Streptomyces_phaeochromogenes_complex	URS0000CD83EE_68285|Streptomyces_xantholiticus	URS00005A53BE_58345|Streptomyces_mauvecolor	URS000004331B_68246|Streptomyces_olivoreticuli	URS0000029242_285462|Streptomyces_aurantiacogriseus	URS00001713E9_332589|Streptomyces_rochei_complex	URS00008876AD_371721|Streptomyces_globisporus	URS000264F472_1951|Streptomyces_purpureus	URS00001889BA_28894|Streptomyces_nitrosporeus	URS00005FA1EB_1900|Streptomyces_virginiae	URS00008964B3_66867|Streptomyces_albovinaceus	URS0000257BFC_68258|Streptomyces_pulveraceus	URS0000C13D65_285458|Streptomyces_agglomeratus	URS0000235C82_222892|Streptomyces_nodosus	URS0002298403_285446|Streptomyces_gelaticus	URS0002201850_1900|Streptomyces_cinnamonensis	URS0000222AE1_1963|Streptomyces_olivochromogenes	URS0000CF9C9F_104206|Streptomyces_scopiformis	URS0000D30F01_2054410|Streptomyces_tritici	URS0000EE02C2_329524|Streptomyces_albidochromogenes	URS0000D364A4_1950|Streptomyces_peucetius	URS000075117C_67366|Streptomyces_spiroverticillatus	URS000227E068_436397|Streptomyces_sudanensis	URS00019AE69E_68286|Streptomyces_zaomyceticus	URS00002A41F9_66904|Streptomyces_roseolilacinus	URS000254FA8D_1616117|Streptomyces_formicae	URS0000573F73_285486|Streptomyces_setonensis	URS000053DE0D_68192|Streptomyces_cyaneogriseus	URS0000E5ABBD_54571|Streptomyces_venezuelae	URS0002650217_1764539|Streptomyces_indoligenes	URS00008710A3_299717|Streptomyces_spiramyceticus
SA43	URS0000DEE654_1906|Streptomyces_fradiae	URS00003CC86F_285473|Streptomyces_rubrolavendulae	URS00000DF100_66377|Streptomyces_violens	URS0000266C26_282216|Streptomyces_lividus
SA44	URS000073369D_545123|Streptomyces_silaceus	URS000267E907_1045501|Streptomyces_ziwulingensis	URS00022AC1EC_1854574|Streptomyces_huasconensis	URS00001E35AD_1906|Streptomyces_fradiae	URS0002275045_1642299|Streptomyces_alfalfae
SA45	URS0000D4D1D3_1902|Streptomyces_albidoflavus_complex	URS0000138030_1906|Streptomyces_fradiae
SA46	URS00007E9B1E_285562|Streptomyces_coelicoflavus	URS000089F88B_68243|Streptomyces_niveoruber	URS0000855F2A_285564|Streptomyces_ardesiacus	URS0000AD4CB5_67372|Streptomyces_griseoincarnatus_complex	URS0000760863_1906|Streptomyces_fradiae
SA47	URS00022D552A_2250578|Streptomyces_reniochalinae	URS00022A04AB_2875706|Streptomyces_gobiensis	URS0000DD0BED_236510|Streptomyces_ferralitis	URS00026411BB_68185|Streptomyces_chrestomyceticus	URS00001AA768_1038929|Streptomyces_xinghaiensis	URS0000807F55_297584|Streptomyces_sparsus	URS0000AC9904_310782|Streptomyces_paucisporeus	URS00006144ED_285528|Streptomyces_mucoflavus	URS000089EF83_248131|Streptomyces_chungwhensis	URS000077C6FC_1906|Streptomyces_fradiae	URS00005BBAA3_565073|Streptomyces_tateyamensis	URS0000BA3E98_1898|Streptomyces_cacaoi
SA48	URS0000E2B714_1888|Streptomyces_albus	URS0000EDDEC3_1906|Streptomyces_fradiae
SA49	URS0001C27EF5_67366|Streptomyces_spiroverticillatus	URS0000D2BC06_68285|Streptomyces_xantholiticus	URS000263256F_68211|Streptomyces_gobitricini	URS00000E49DA_1951|Streptomyces_purpureus	URS000021ACB8_68241|Streptomyces_naraensis	URS000025D972_67314|Streptomyces_lavendofoliae	URS00004F85CC_329527|Streptomyces_katsurahamanus	URS000052C362_936756|Streptomyces_kanasensis	URS0000810533_67312|Streptomyces_kurssanovii	URS0002529758_1616117|Streptomyces_formicae	URS00008DA281_285547|Streptomyces_coeruleoaurantiacus	URS000003298F_1945|Streptomyces_jumonjinensis	URS000037F221_285553|Streptomyces_armentosus	URS000045E689_1459942|Streptomyces_maoxianensis	URS00009EDA22_479410|Streptomyces_hypolithicus	URS000014F6C0_68186|Streptomyces_chryseus	URS0000E40D10_285486|Streptomyces_setonensis	URS0001522DE2_1535768|Streptomyces_lunaelactis	URS000080FAA2_66881|Streptomyces_cremeus	URS000263F396_66904|Streptomyces_roseolilacinus	URS0000A61A9B_68258|Streptomyces_pulveraceus	URS00003C4991_284043|Streptomyces_spinoverrucosus	URS0001325C7A_68284|Streptomyces_werraensis	URS0000D168F7_58345|Streptomyces_mauvecolor	URS0000D42D48_1908|Streptomyces_globisporus	URS00022808FD_1764539|Streptomyces_indoligenes	URS0000595075_68212|Streptomyces_graminofaciens	URS0001980F62_1775900|Streptomyces_luozhongensis	URS000030BD60_66429|Streptomyces_roseoverticillatus	URS00008A44EA_78355|Streptomyces_somaliensis	URS0000080DCE_67362|Streptomyces_rubiginosohelvolus	URS00008DA9CE_38300|Streptomyces_pristinaespiralis	URS000007FFFB_1944|Streptomyces_halstedii	URS000228E7FB_1906|Streptomyces_fradiae	URS0000576C16_66424|Streptomyces_hiroshimensis	URS0000744E20_53450|Streptomyces_albidoflavus_complex	URS000266DB17_1893|Streptomyces_atratus	URS0000B662F5_1950|Streptomyces_peucetius	URS0000B0A710_285458|Streptomyces_agglomeratus	URS00019C53E8_1977088|Streptomyces_ficellus	URS0000DCA364_2293571|Streptomyces_inhibens	URS00008A34AA_28894|Streptomyces_nitrosporeus	URS0002286B90_1169025|Streptomyces_pratensis	URS0000832E40_66867|Streptomyces_albovinaceus	URS000047D57A_68192|Streptomyces_cyaneogriseus	URS0000E11E99_285536|Streptomyces_sannanensis
SA50	URS00022BE1A7_78355|Streptomyces_somaliensis	URS0000A04608_1906|Streptomyces_fradiae
SA51	URS00005140E0_68194|Streptomyces_durhamensis	URS0002636C4D_42236|Streptomyces_diastatochromogenes	URS0000850A65_1695166|Streptomyces_actinomycinicus	URS0000BF3587_1352936|Streptomyces_roseochromogenus	URS00008ABB0F_363866|Streptomyces_ginsengisoli	URS0001E5132C_1904616|Streptomyces_fodineus	URS0001B1C63E_1377993|Streptomyces_hyaluromycini	URS00025B86AD_73044|Streptomyces_seoulensis	URS00002D939F_1367504|Streptomyces_graminisoli	URS0000ED8868_1324013|Streptomyces_fuscichromogenes	URS00008E6AAF_68183|Streptomyces_capoamus	URS0000DE8C6F_1367506|Streptomyces_rhizophilus	URS0000268818_910542|Streptomyces_gramineus	URS0000607AB9_151424|Streptomyces_kathirae	URS000006EC90_66887|Streptomyces_filipinensis	URS000082A683_1428628|Streptomyces_mangrovisoli	URS0002661A03_1470261|Streptomyces_panaciradicis	URS0000AD2AE4_1142239|Streptomyces_yaanensis	URS0000DDBB23_67355|Streptomyces_recifensis	URS000263A21A_45399|Streptomyces_triostinicus	URS000076B94B_1266772|Streptomyces_sasae	URS0000282C89_68231|Streptomyces_longwoodensis	URS0000E26D23_1550617|Streptomyces_gilvifuscus	URS0001C49E78_1550618|Streptomyces_olivicoloratus	URS00021D6CCB_364901|Streptomyces_gulbargensis	URS000223B7FE_2802280|Streptomyces_musisoli	URS0001675A71_164348|Streptomyces_puniciscabiei	URS00001FD473_284637|Streptomyces_griseovariabilis	URS000029BE3C_285483|Streptomyces_miharaensis	URS00007898DD_1214242|Streptomyces_collinus	URS00007EACFD_943815|Streptomyces_shenzhenensis	URS00009D7A84_67319|Streptomyces_lucensis	URS00021D12AB_67293|Streptomyces_echinatus	URS00022A8860_2892029|Streptomyces_barringtoniae	URS000267CFEA_1434256|Streptomyces_jiujiangensis	URS0000744387_33900|Streptomyces_murinus	URS00004BFD4A_68270|Streptomyces_spectabilis	URS00002F51CF_66900|Streptomyces_lanatus	URS0000B5D51D_68244|Streptomyces_novaecaesareae	URS000048E4C2_285518|Streptomyces_misawanensis	URS000082C079_67338|Streptomyces_olivoviridis	URS0000ECC9B8_67367|Streptomyces_tanashiensis	URS0000A1BEE8_1807875|Streptomyces_cerasinus	URS000015ECD8_285535|Streptomyces_fulvoviolaceus
SA52	URS0000605210_1287524|Streptomyces_cameroonensis	URS0000EDC370_68175|Streptomyces_antimycoticus	URS000089E95A_285533|Streptomyces_endus	URS000008A55C_284037|Streptomyces_sporocinereus	URS00021DC506_459658|Streptomyces_samsunensis	URS0000AE8CC2_75293|Streptomyces_autolyticus	URS0000232CBE_588122|Streptomyces_demainii	URS00001A4C23_1912|Streptomyces_violaceusniger_complex	URS000082F4D9_1507734|Streptomyces_antioxidans
SA53	URS000045BCDB_114689|Streptomyces_geldanus	URS0000B7E4D8_1912|Streptomyces_violaceusniger_complex	URS0002263A4C_285548|Streptomyces_geldanamycininus
SA54	URS000086CB5E_68175|Streptomyces_antimycoticus	URS00004FD1CD_67327|Streptomyces_violaceusniger_complex	URS00008806A0_284038|Streptomyces_sporoclivatus
SA55	URS0002655138_476550|Streptomyces_aldersoniae	URS00005540DE_67339|Streptomyces_orinoci	URS0000888AC7_285533|Streptomyces_endus	URS0002086A0B_1957|Streptomyces_sclerotialus	URS0000B0BE10_2023875|Streptomyces_amphotericinicus	URS00005DDD0F_1912|Streptomyces_violaceusniger_complex	URS000088A9A0_114688|Streptomyces_griseiniger	URS000020FD89_67365|Streptomyces_sparsogenes	URS0000458B96_66882|Streptomyces_cuspidosporus	URS0000E121C0_156648|Streptomyces_septatus	URS000127D5D6_2898945|Streptomyces_endocoffeicus
SA56	URS000048C787_285461|Streptomyces_atrolaccus	URS00003A16AC_78355|Streptomyces_somaliensis	URS00001D4333_66876|Streptomyces_chattanoogensis	URS00008A4C7B_47759|Streptomyces_tubercidicus	URS0001A0B3C8_285557|Streptomyces_caniferus	URS00008CDA66_80858|Streptomyces_thermotolerans	URS0000B09189_67364|Streptomyces_sioyaensis	URS000106F967_249580|Streptomyces_glebosus	URS000088F933_66875|Streptomyces_catenulae	URS000086E967_1902|Streptomyces_albidoflavus_complex	URS0000332353_114687|Streptomyces_auratus	URS00002C2EB3_66432|Streptomyces_verne	URS000081F9C1_1955|Streptomyces_cinereus	URS0001D279A5_47762|Streptomyces_ramulosus	URS00003EF9EF_67277|Streptomyces_aureoversilis	URS00000BBAA8_66886|Streptomyces_fasiculatus	URS0001E5D907_66425|Streptomyces_luteoverticillatus	URS00000CC582_92743|Streptomyces_paromomycinus	URS00019E39A7_68258|Streptomyces_pulveraceus	URS00008F195A_285578|Streptomyces_angustmyceticus	URS0000A25F41_68185|Streptomyces_chrestomyceticus	URS0000BE67E4_47763|Streptomyces_lydicus	URS0001AF12CF_1488406|Streptomyces_roseifaciens	URS00000D426D_285469|Streptomyces_microsporus	URS000089A247_66429|Streptomyces_roseoverticillatus	URS0002617865_2884812|Streptomyces_pinistramenti	URS00003781FD_58346|Streptomyces_platensis	URS00008C4B72_249567|Streptomyces_decoyicus	URS000223B90E_2816232|Streptomyces_triculaminicus	URS0002253D6C_1920|Streptomyces_nigrescens	URS00004C0E78_97400|Streptomyces_salmonis	URS00017769AC_156648|Streptomyces_septatus	URS0000346BA9_66424|Streptomyces_hiroshimensis	URS000059F182_68044|Streptomyces_libani	URS00008AB2D3_173860|Streptomyces_rectiverticillatus	URS0000236956_1912|Streptomyces_violaceusniger_complex	URS00000F820D_371720|Streptomyces_monomycini	URS000006317E_51201|Streptomyces_griseocarneus	URS0000476E11_285502|Streptomyces_roseocinereus	URS00001F3C7D_249581|Streptomyces_ossamyceticus	URS0000E36AD9_1927|Streptomyces_rimosus	URS0001B1BC2E_173770|Streptomyces_alboverticillatus
SA57	URS00008DE17B_1912|Streptomyces_violaceusniger_complex	URS00001EECE3_68197|Streptomyces_fimbriatus
SA58	URS000204697A_114696|Streptomyces_violaceusniger_complex	URS000264747C_621382|Streptomyces_coffeae	URS0000DE1936_1701085|Streptomyces_palmae	URS0000008D27_80859|Streptomyces_ribosidificus	URS000227A19B_66875|Streptomyces_catenulae
SA59	URS0000788C10_66373|Streptomyces_niger	URS0000EE9536_68175|Streptomyces_antimycoticus	URS0000ADFA5A_67327|Streptomyces_violaceusniger_complex
SA60	URS00004BC86A_284031|Streptomyces_flavovariabilis	URS0000DD06C8_2259034|Streptomyces_cavernae	URS0002304A8F_68214|Streptomyces_griseochromogenes	URS000019EB48_1948|Streptomyces_longisporus	URS000263C526_68243|Streptomyces_niveoruber	URS0000CDCCDA_68185|Streptomyces_chrestomyceticus	URS0000E1E91F_67298|Streptomyces_flavidovirens	URS000257AEDB_68230|Streptomyces_longispororuber	URS0000090B1B_68042|Streptomyces_violaceusniger_complex
SA61	URS00003D8A11_285529|Streptomyces_violaceusniger_complex	URS0000343D0D_68175|Streptomyces_antimycoticus	URS00008791E7_53451|Streptomyces_diastaticus_complex	URS00008897E8_260811|Streptomyces_castelarensis
SA62	URS00008AC9B1_114683|Streptomyces_violaceusniger_complex	URS0000B064F0_1331668|Streptomyces_sparsogenes	URS00001FC24D_476551|Streptomyces_ascomycinicus	URS00022DE47A_476550|Streptomyces_aldersoniae	URS00022C7240_379067|Streptomyces_bingchenggensis	URS00004E569A_476554|Streptomyces_huangiae
SA63	URS0000616712_945052|Streptomyces_heilongjiangensis	URS00008C8BD9_1789652|Streptomyces_caniscabiei	URS0000294276_42235|Streptomyces_bottropensis	URS00008CF091_33898|Streptomyces_galbus	URS0001F45678_33899|Streptomyces_galilaeus	URS00000FED95_146819|Streptomyces_europaeiscabiei	URS0000897F78_1930|Streptomyces_scabiei	URS0001CDFE99_146820|Streptomyces_stelliscabiei	URS00008706A5_68276|Streptomyces_torulosus	URS0000CF8774_103232|Streptomyces_ipomoeae	URS00003FF3EE_1912|Streptomyces_violaceusniger_complex	URS00022373B5_2600619|Streptomyces_arboris	URS0001A072E6_2653200|Streptomyces_phaeolivaceus	URS000003F78B_285496|Streptomyces_ogaensis	URS00025D2219_936756|Streptomyces_kanasensis	URS000220E932_1550619|Streptomyces_polymachus	URS0000E08430_42238|Streptomyces_neyagawaensis	URS00025A0636_1898|Streptomyces_cacaoi	URS00019B14C6_42236|Streptomyces_diastatochromogenes	URS0000E3EF3B_424188|Streptomyces_deccanensis	URS0000AC98EA_2796465|Streptomyces_adelaidensis	URS0000CFE04D_249581|Streptomyces_ossamyceticus
SA64	URS0000602E19_1912|Streptomyces_violaceusniger_complex	URS0000602E19_1226758|Streptomyces_mordarskii
SA65	URS0000DBE3E6_1908|Streptomyces_globisporus	URS0000DE9484_67351|Streptomyces_californicus	URS0000DE2523_66428|Streptomyces_parvus
SA66	URS00019E5537_67277|Streptomyces_aureoversilis	URS00019D9058_1908|Streptomyces_globisporus
SA67	URS000146A46D_249567|Streptomyces_decoyicus	URS000073981F_285454|Streptomyces_anandii	URS00004CB491_285500|Streptomyces_luteocolor	URS000267493A_1437453|Streptomyces_leeuwenhoekii	URS000080BA84_1565035|Streptomyces_andamanensis	URS00004BDA8D_284452|Streptomyces_glomeratus	URS00021CC790_66371|Streptomyces_fumigatiscleroticus	URS000053182F_285465|Streptomyces_flavorectus	URS00026179E2_2873384|Streptomyces_sennicomposti	URS0000AE2BCD_285525|Streptomyces_sahachiroi	URS00001AA52E_285544|Streptomyces_sclerogranulatus	URS0000D31F05_66369|Streptomyces_carpinensis	URS0000D0439C_68207|Streptomyces_rochei_complex	URS00009F9DA8_1775135|Streptomyces_boluensis	URS0001A5BD6B_545123|Streptomyces_silaceus
SA68	URS00009FB146_1911|Streptomyces_griseus	URS0000D05B35_67350|Streptomyces_aurantiacus_complex	URS0000A6F5A0_33903|Streptomyces_avermitilis	URS0000B4CC1C_1919|Streptomyces_microflavus
SA69	URS00005F5646_1971|Streptomyces_noursei	URS00002ABA04_1949|Streptomyces_mycarofaciens	URS000049CE15_285552|Streptomyces_griseus	URS00008AF3E3_68570|Streptomyces_albulus	URS0002650167_1888|Streptomyces_albus
SA70	URS000083D1F0_1911|Streptomyces_griseus	URS000083D1F0_66428|Streptomyces_parvus	URS000083D1F0_1941|Streptomyces_badius
SA71	URS0000506A34_1895|Streptomyces_avidinii	URS0000268A54_1942|Streptomyces_goshikiensis	URS000028536C_1961|Streptomyces_virginiae
SA72	URS0000753462_78510|Streptomyces_yanii	URS0000237632_67376|Streptomyces_rochei_complex	URS000057716F_887464|Streptomyces_laculatispora	URS00009E7064_887462|Streptomyces_brevispora	URS0000103703_193460|Streptomyces_sanglieri	URS000043120E_202862|Streptomyces_drozdowiczii	URS00022ADC45_2798799|Streptomyces_poriferorum	URS0000610BE7_1919|Streptomyces_microflavus	URS000021A44D_1895|Streptomyces_avidinii	URS000088EED4_1893|Streptomyces_atratus	URS000218E2C2_163361|Streptomyces_beijiangensis	URS00022872A8_1169025|Streptomyces_pratensis	URS0002216E24_68268|Streptomyces_showdoensis
SA73	URS000222CFDE_67385|Streptomyces_xanthophaeus	URS0002215168_284039|Streptomyces_spororaveus	URS000223488D_68187|Streptomyces_cirratus	URS00021FCA9B_1895|Streptomyces_avidinii	URS000225071F_66374|Streptomyces_nojiriensis
SA74	URS00021D2514_66432|Streptomyces_verne	URS00016E39DE_284039|Streptomyces_spororaveus	URS0001EF1AE2_68187|Streptomyces_cirratus	URS000031BA65_1895|Streptomyces_avidinii	URS00020FC472_285567|Streptomyces_sporoverrucosus
SA75	URS0000B0815A_1903|Streptomyces_corchorusii	URS0000ED3FB1_33903|Streptomyces_avermitilis
SA76	URS0000A73A6B_36816|Streptomyces_caelestis	URS0000A0060F_68284|Streptomyces_werraensis
SA77	URS00019B0520_285446|Streptomyces_gelaticus	URS00008A62F9_78510|Streptomyces_yanii	URS00009F5696_193460|Streptomyces_sanglieri	URS0001FADAAF_67299|Streptomyces_flavogriseus	URS0000443831_68258|Streptomyces_pulveraceus
SA78	URS00000E82DF_436397|Streptomyces_sudanensis	URS00000E82DF_78355|Streptomyces_somaliensis	URS000265A171_1434255|Streptomyces_lushanensis	URS00004ED764_285508|Streptomyces_piomogenus	URS0001EE7250_285446|Streptomyces_gelaticus
SA79	URS0002190013_68221|Streptomyces_inusitatus	URS000257C96A_887464|Streptomyces_laculatispora	URS0000875B3D_83656|Streptomyces_tsukubaensis	URS000087C26B_202862|Streptomyces_drozdowiczii	URS0000131D8A_83656|Streptomyces_tsukubensis	URS00021A1E0F_285446|Streptomyces_gelaticus	URS00005DD04C_67271|Streptomyces_amakusaensis
SA80	URS00021FDCE6_67294|Streptomyces_filamentosus	URS0001C366F2_67316|Streptomyces_lavendulocolor	URS000220630E_67326|Streptomyces_melanogenes	URS0002233B03_67334|Streptomyces_nashvillensis	URS000226E625_67339|Streptomyces_orinoci	URS00026177EE_2768068|Streptomyces_genisteinicus	URS0002260690_1963|Streptomyces_olivochromogenes	URS00019BC312_568869|Streptomyces_sanyensis	URS000224566A_1818004|Streptomyces_zhihengii	URS000222E7B0_2054410|Streptomyces_tritici	URS000221AE55_68285|Streptomyces_xantholiticus	URS0000B5C0EB_66423|Streptomyces_eurocidicus	URS000046819B_28894|Streptomyces_nitrosporeus	URS00008A4559_68284|Streptomyces_werraensis
SA81	URS00001EDF80_285450|Streptomyces_roseochromogenus	URS000263FC67_653357|Streptomyces_shaanxiensis	URS00005F29EF_285480|Streptomyces_purpureofuscus	URS000006D37A_647381|Streptomyces_coacervatus	URS0000554124_67304|Streptomyces_griseorubiginosus	URS0000DE10D6_319633|Streptomyces_cinnabarigriseus	URS0000554124_67340|Streptomyces_phaeopurpureus	URS0000543010_58343|Streptomyces_aurantiacus_complex	URS00004367B4_33899|Streptomyces_galilaeus	URS00002498C1_285471|Streptomyces_roseogriseus	URS000088704B_1915|Streptomyces_lincolnensis	URS00004FBB9A_285576|Streptomyces_sakaiensis	URS00007494EF_68171|Streptomyces_alanosinicus	URS0002257A89_1948|Streptomyces_longisporus	URS0001017AE2_67298|Streptomyces_flavidovirens	URS00001BFF47_285568|Streptomyces_bungoensis
SA82	URS000000E9EC_1963|Streptomyces_olivochromogenes	URS0000EC27F3_33899|Streptomyces_galilaeus
SA83	URS000088C024_67281|Streptomyces_californicus	URS0000D2C300_67299|Streptomyces_flavogriseus
SA84	URS0000ADA3D2_2282652|Streptomyces_corynorhini	URS00004EA332_67366|Streptomyces_spiroverticillatus	URS00002DD124_67283|Streptomyces_candidus	URS00026754C4_67351|Streptomyces_californicus
SA85	URS000256F0FA_67366|Streptomyces_spiroverticillatus	URS00004BEB64_67351|Streptomyces_californicus
SA86	URS0000D47702_164114|Streptomyces_luridiscabiei	URS000222C794_67351|Streptomyces_californicus	URS0000CE8E3D_67299|Streptomyces_flavogriseus	URS000220CC54_68202|Streptomyces_fulvissimus	URS000008BC64_68179|Streptomyces_bacillaris	URS00008DD4C8_67343|Streptomyces_praecox	URS00008638A7_66883|Streptomyces_cyaneofuscatus	URS00022359B1_1169025|Streptomyces_pratensis
SA87	URS000085F412_67322|Streptomyces_malachitofuscus	URS0000E4CC2B_35619|Streptomyces_griseoflavus	URS00008D98BD_1887|Streptomyces_albogriseolus_complex
SA88	URS0001D40891_67382|Streptomyces_albogriseolus_complex	URS00008917FC_1932|Streptomyces_tendae
SA89	URS0000C8F1EC_713595|Streptomyces_fenghuangensis	URS00021F9BFF_1206892|Streptomyces_mangrovi	URS0000B144F5_1520580|Streptomyces_pini	URS00003FB1B6_44032|Streptomyces_macrosporus	URS0002661EB6_1695161|Streptomyces_verrucosisporus	URS00003D2F3F_403935|Streptomyces_radiopugnans	URS0000CB4CAF_1257026|Streptomyces_barkulensis	URS000224A5FC_531966|Streptomyces_atacamensis	URS00020532E0_1578834|Streptomyces_mangrovicola	URS00008F662E_1737908|Streptomyces_nanhaiensis	URS00002D6849_1257027|Streptomyces_chitinivorans	URS00000B9A4C_1887|Streptomyces_albogriseolus_complex
SA90	URS000013B4C4_1887|Streptomyces_albogriseolus_complex	URS000033CCEA_66897|Streptomyces_althioticus_complex
SA91	URS000003BADE_66897|Streptomyces_althioticus_complex	URS000003BADE_1887|Streptomyces_albogriseolus_complex
SA92	URS000224553A_67385|Streptomyces_xanthophaeus	URS0002637AAE_681158|Streptomyces_amritsarensis	URS00021C98CF_1942|Streptomyces_goshikiensis	URS000220CA9A_68187|Streptomyces_cirratus	URS0002199C74_1900|Streptomyces_cinnamonensis	URS0002262B9A_1914|Streptomyces_lavendulae
SA93	URS00006D5D99_1914|Streptomyces_lavendulae	URS00002F61DE_68187|Streptomyces_cirratus
SA94	URS0000E55382_146819|Streptomyces_europaeiscabiei	URS000265C614_1930|Streptomyces_scabiei
SA95	URS0000D139FE_1930|Streptomyces_scabiei	URS0000D0971E_146819|Streptomyces_europaeiscabiei
SA96	URS00008A1D3C_1930|Streptomyces_scabiei	URS00019E2619_249581|Streptomyces_ossamyceticus
SA97	URS00000BA168_42236|Streptomyces_diastatochromogenes	URS00006DEC6D_680198|Streptomyces_scabiei
SA98	URS0000B8D2A7_1144883|Streptomyces_pharetrae	URS0000169B47_295352|Streptomyces_bangladeshensis	URS000073EAAF_1890|Streptomyces_antibioticus	URS0000A0C0D2_1926|Streptomyces_reticuli	URS000026A9A6_68189|Streptomyces_anthocyanicus_complex	URS000220419A_80860|Streptomyces_cyanogenus	URS0000E2C52C_66870|Streptomyces_aurantiogriseus	URS00003D9C02_1907|Streptomyces_glaucescens	URS00002D047E_66422|Streptomyces_cinerochromogenes	URS000255BD14_68261|Streptomyces_rameus
SA99	URS0000DBFC79_1932|Streptomyces_tendae	URS00025913E2_2044847|Streptomyces_roietensis	URS000267F1E6_1905151|Streptomyces_asenjonii	URS0000165919_195801|Streptomyces_speibonae	URS000000CDE5_66898|Streptomyces_griseostramineus	URS00008705B7_67372|Streptomyces_griseoincarnatus_complex	URS000088CCE5_178566|Streptomyces_mexicanus	URS0000ACC7C4_1428652|Streptomyces_colonosanans	URS000083D000_1437453|Streptomyces_leeuwenhoekii	URS00008108BD_477245|Streptomyces_cyaneogriseus	URS000045FAE4_285534|Streptomyces_piloviolofuscus	URS00004DEB56_285487|Streptomyces_tosaensis	URS000220266B_66870|Streptomyces_aurantiogriseus	URS00009F8EB4_161482|Streptomyces_thermospinosisporus	URS000226A4E2_66376|Streptomyces_spiralis	URS0000E23FC4_2697029|Streptomyces_harenosi	URS000228EC92_531967|Streptomyces_deserti	URS0000DBF931_2666263|Streptomyces_monticola	URS0000A3B616_188770|Streptomyces_aurantiacus_complex	URS00007F5499_598549|Streptomyces_hyderabadensis	URS00022EAB94_66369|Streptomyces_carpinensis	URS00019F3F79_67322|Streptomyces_malachitofuscus
SA100	URS0002210AB4_68239|Streptomyces_mirabilis	URS000033E761_68225|Streptomyces_kunmingensis
SA101	URS0000B42E35_68193|Streptomyces_djakartensis	URS0000B91872_66898|Streptomyces_griseostramineus
SA102	URS0001A0C955_67385|Streptomyces_xanthophaeus	URS000266362E_68209|Streptomyces_globosus	URS00019E563F_1914|Streptomyces_lavendulae	URS0000DF35EF_67369|Streptomyces_toxytricini	URS00019D590F_284039|Streptomyces_spororaveus
SA103	URS0002276C8C_1609272|Streptomyces_adustus	URS0000B0E48F_33898|Streptomyces_galbus	URS0000E09EB7_1963|Streptomyces_olivochromogenes	URS00018048EF_486956|Streptomyces_neopeptinius	URS00025B9673_68183|Streptomyces_capoamus	URS0000AEEEA0_68239|Streptomyces_mirabilis	URS00019CC9CD_1969|Streptomyces_chartreusis	URS00000B8BEB_284031|Streptomyces_flavovariabilis
SA104	URS00002C66B2_66377|Streptomyces_violens	URS00007C1188_285473|Streptomyces_rubrolavendulae	URS00001E654A_285563|Streptomyces_coeruleoprunus
SA105	URS00007EC0CD_1888|Streptomyces_albus	URS00008CCF33_1464081|Streptomyces_graminis
SA106	URS00008C5673_1888|Streptomyces_albus	URS0001638257_1928|Streptomyces_rochei_complex
SA107	URS00022D0488_1387713|Streptomyces_smyrnaeus	URS0000CAA331_943816|Streptomyces_qinglanensis	URS000010BE74_1898|Streptomyces_cacaoi	URS00019EB47A_1888|Streptomyces_albus
SA108	URS00003F20D2_47762|Streptomyces_ramulosus	URS00008848AB_68252|Streptomyces_parvisporogenes	URS00022E2B81_67365|Streptomyces_sparsogenes	URS0001A6EF79_67257|Streptomyces_albus	URS0002591CB2_68249|Streptomyces_pactum	URS0000877AFE_66875|Streptomyces_catenulae
SA109	URS0000A50EF0_68175|Streptomyces_antimycoticus	URS0000876316_58346|Streptomyces_platensis	URS00008D7D80_66875|Streptomyces_catenulae	URS00008E1207_47762|Streptomyces_ramulosus
SA110	URS00006348A9_591167|Streptomyces_flavogriseus	URS0000162B01_591167|Streptomyces_pratensis
SA111	URS0000DE5714_146819|Streptomyces_europaeiscabiei	URS0000DE5714_68254|Streptomyces_phaeofaciens
SA112	URS00005AF13B_68239|Streptomyces_mirabilis	URS00005AF13B_68229|Streptomyces_lomondensis
SA113	URS00025DDB44_285568|Streptomyces_bungoensis	URS0002535FAB_33898|Streptomyces_galbus
SA114	URS0002295B38_67386|Streptomyces_yokosukanensis	URS00008AC201_67280|Streptomyces_bobili	URS0000A155F9_285568|Streptomyces_bungoensis	URS0000CFBEA6_67356|Streptomyces_aurantiacus_complex
SA115	URS0000453F0E_67304|Streptomyces_griseorubiginosus	URS00001CCA8D_1919|Streptomyces_microflavus
SA116	URS000022D504_66428|Streptomyces_parvus	URS00008A880B_1919|Streptomyces_microflavus	URS0000D1B3A1_67258|Streptomyces_cavourensis
SA117	URS000222227D_1817406|Streptomyces_marianii	URS00002AA14E_1919|Streptomyces_microflavus	URS000227A274_1196353|Streptomyces_wuyuanensis	URS0000E229F6_67372|Streptomyces_griseoincarnatus_complex	URS000001CFEE_173856|Streptomyces_luteosporeus
SA118	URS0001D1AE91_67345|Streptomyces_prasinus	URS00005E37BC_66884|Streptomyces_cyanoalbus	URS0000500EE3_1919|Streptomyces_microflavus	URS00005E37BC_35620|Streptomyces_hirsutus	URS00008871AD_33009|Streptomyces_bambergiensis
SA119	URS000055EB84_35619|Streptomyces_griseoflavus	URS0000464956_1965|Streptomyces_espinosus	URS000055EB84_59298|Streptomyces_thermocarboxydovorans
SA120	URS000224C373_285546|Streptomyces_tsukiyonensis	URS00008ED8BF_35619|Streptomyces_griseoflavus
SA121	URS0000D2196A_1902|Streptomyces_albidoflavus_complex	URS0001A0C704_1928|Streptomyces_rochei_complex
SA122	URS00008E216A_1886|Streptomyces_albidoflavus_complex	URS0000DCC2F4_68213|Streptomyces_aurantiacus_complex
SA123	URS00008E2B8F_67311|Streptomyces_krainskii	URS0000511284_1902|Streptomyces_albidoflavus_complex
SA124	URS00001F5FF5_53445|Streptomyces_albidoflavus_complex	URS00001F5FF5_28043|Streptomyces_coriofaciens
SA125	URS00002B6222_67297|Streptomyces_flaveolus	URS00008A6833_68184|Streptomyces_albidoflavus_complex
SA126	URS0001C53DD7_1886|Streptomyces_albidoflavus_complex	URS00009F0DAC_67376|Streptomyces_rochei_complex
SA127	URS00019B54DA_1932|Streptomyces_tendae	URS00005E3B3A_1902|Streptomyces_albidoflavus_complex
SA128	URS0000D02FDC_1886|Streptomyces_albidoflavus_complex	URS00019B715B_67331|Streptomyces_misionensis
SA129	URS0000CEDBCF_68184|Streptomyces_albidoflavus_complex	URS0000735DD6_78355|Streptomyces_somaliensis	URS0000B9C2A2_332589|Streptomyces_rochei_complex
SA130	URS0001AA5C01_42239|Streptomyces_albidoflavus_complex	URS0000513715_67376|Streptomyces_rochei_complex
SA131	URS0000CFA5F2_1886|Streptomyces_albidoflavus_complex	URS0000D23626_1956|Streptomyces_diastaticus_complex
SA132	URS0000811275_188770|Streptomyces_aurantiacus_complex	URS000080F45B_1902|Streptomyces_albidoflavus_complex
SA133	URS0000015CCC_66884|Streptomyces_cyanoalbus	URS0000015CCC_35620|Streptomyces_hirsutus
SA134	URS000045F1E8_641806|Streptomyces_fractus	URS0000885327_714166|Streptomyces_endophyticus
SA135	URS0000478D80_67311|Streptomyces_krainskii	URS00008E7728_53449|Streptomyces_intermedius	URS000049CA5E_68203|Streptomyces_fungicidicus	URS0000A40771_67381|Streptomyces_violascens	URS0000EC68D3_47716|Streptomyces_olivaceus	URS00008DD1FA_53448|Streptomyces_diastaticus_complex
SA136	URS0000CA3ECF_1889|Streptomyces_ambofaciens	URS0000B0ED12_67381|Streptomyces_violascens	URS000055045E_67311|Streptomyces_krainskii	URS0000CFDCD4_47716|Streptomyces_olivaceus	URS00008888CA_68249|Streptomyces_pactum
SA137	URS0000D25D2D_114686|Streptomyces_aurantiacus_complex	URS000001A6EE_511811|Streptomyces_plumbiresistens
SA138	URS000082F6DB_329523|Streptomyces_albiaxialis	URS0000AC4BAB_518642|Streptomyces_nanshensis	URS000186C63E_47762|Streptomyces_ramulosus	URS0000DCDAA3_943816|Streptomyces_qinglanensis
SA139	URS0000ED0A39_73044|Streptomyces_seoulensis	URS00019B9D85_2340725|Streptomyces_bauhiniae
SA140	URS0000398F63_73044|Streptomyces_seoulensis	URS0000212D9B_1274988|Streptomyces_similanensis
SA141	URS0000DC88E4_67355|Streptomyces_recifensis	URS0000DC7831_910542|Streptomyces_gramineus	URS0000E5826A_2340725|Streptomyces_bauhiniae	URS000080EF43_285543|Streptomyces_cinnamocastaneus	URS0000DC85D1_29306|Streptomyces_griseoluteus	URS0000CDD8A8_73044|Streptomyces_seoulensis
SA142	URS00022997EE_1623582|Streptomyces_albiflavescens	URS0000D269BA_2049881|Streptomyces_dengpaensis	URS00007FF913_1565034|Streptomyces_krungchingensis	URS000027D0C4_73044|Streptomyces_seoulensis
SA143	URS0000D1926E_349910|Streptomyces_bullii	URS000001AD46_73044|Streptomyces_seoulensis
SA144	URS00002F2A47_28893|Streptomyces_pilosus	URS00008A78D7_66889|Streptomyces_flavoviridis
SA145	URS0002297B48_67305|Streptomyces_hawaiiensis	URS000089C249_42684|Streptomyces_collinus	URS0001E59756_67301|Streptomyces_fragilis
SA146	URS0000B89D53_67305|Streptomyces_hawaiiensis	URS0000E0FDFE_68203|Streptomyces_fungicidicus	URS0000A118EE_1783515|Streptomyces_aurantiacus_complex	URS0000CEB78E_1470456|Streptomyces_cyslabdanicus
SA147	URS0001B7CD20_33900|Streptomyces_murinus	URS0000CD95B3_66900|Streptomyces_lanatus	URS00022D937B_2686304|Streptomyces_broussonetiae	URS0000892E12_349910|Streptomyces_bullii	URS000088D85A_329525|Streptomyces_costaricanus	URS00019ABE7B_1928|Streptomyces_rochei_complex	URS00008D2996_67344|Streptomyces_prasinopilosus	URS0000A50D8B_2656783|Streptomyces_xiangtanensis	URS000003AD9C_183408|Streptomyces_padanus	URS0000D9EED1_114684|Streptomyces_phaeogriseichromatogenes	URS00000614E0_284030|Streptomyces_graminearus	URS0000B9E07F_146922|Streptomyces_griseofuscus	URS0000B165F4_66887|Streptomyces_filipinensis	URS00022F082F_67319|Streptomyces_lucensis	URS00026179C5_2768069|Streptomyces_xanthii	URS00019C6BDF_54571|Streptomyces_venezuelae	URS000225AD7F_545121|Streptomyces_atriruber	URS00019CF671_68243|Streptomyces_niveoruber
SA148	URS00019E9B02_284039|Streptomyces_spororaveus	URS0000A02BA0_1854571|Streptomyces_altiplanensis	URS0000A762B2_332589|Streptomyces_rochei_complex
SA149	URS00022917DC_115828|Streptomyces_maritimus	URS00022A20CB_1928|Streptomyces_rochei_complex
SA150	URS00007373CB_1965|Streptomyces_espinosus	URS0000B9EE8E_67581|Streptomyces_viridosporus	URS00022711CC_1956|Streptomyces_diastaticus_complex	URS00009EDBB7_1922|Streptomyces_rochei_complex
SA151	URS00022AC790_1942|Streptomyces_goshikiensis	URS00022863EF_332589|Streptomyces_rochei_complex
SA152	URS0000CFC563_1905|Streptomyces_exfoliatus	URS0002198888_1928|Streptomyces_rochei_complex
SA153	URS00021E5D1A_1928|Streptomyces_rochei_complex	URS00021E5D1A_1128682|Streptomyces_ovatisporus
SA154	URS0000736FBF_78355|Streptomyces_somaliensis	URS00008D58E5_68040|Streptomyces_diastaticus_complex
SA155	URS00000A4804_68286|Streptomyces_zaomyceticus	URS0000888EBC_47760|Streptomyces_aurantiacus_complex	URS00008A5C46_67367|Streptomyces_tanashiensis
SA156	URS00007C5A5B_1905|Streptomyces_exfoliatus	URS0000EE2F06_66892|Streptomyces_gardneri	URS00001B6F1C_67367|Streptomyces_tanashiensis	URS0002086871_67313|Streptomyces_lateritius	URS000087688D_68286|Streptomyces_zaomyceticus
SA157	URS00021C36E7_68286|Streptomyces_zaomyceticus	URS0001EB6F9D_54571|Streptomyces_venezuelae
SA158	URS000058E828_67372|Streptomyces_griseoincarnatus_complex	URS0002673A06_1196353|Streptomyces_wuyuanensis	URS0000A0E455_1817406|Streptomyces_marianii	URS0000D34165_2174846|Streptomyces_tirandamycinicus	URS0000EC7EF3_1690221|Streptomyces_spongiicola
SA159	URS00003AE593_285569|Streptomyces_labedae	URS00008D836E_285556|Streptomyces_atrovirens	URS00007BE4E5_67372|Streptomyces_griseoincarnatus_complex
SA160	URS00022AC813_67322|Streptomyces_malachitofuscus	URS00022A5543_67372|Streptomyces_griseoincarnatus_complex	URS00022816C0_285569|Streptomyces_labedae
SA161	URS0000B3AA97_67372|Streptomyces_griseoincarnatus_complex	URS0000B3E74C_68284|Streptomyces_werraensis
SA162	URS00007D8699_194673|Streptomyces_anthocyanicus_complex	URS00008677FD_67322|Streptomyces_malachitofuscus	URS000226AD86_284027|Streptomyces_griseoincarnatus_complex	URS00022489E8_83380|Streptomyces_althioticus_complex	URS0002231AE7_285569|Streptomyces_labedae
SA163	URS0002633726_284452|Streptomyces_glomeratus	URS00002D17A2_1972|Streptomyces_roseiscleroticus	URS00003FBF3E_36817|Streptomyces_pseudogriseolus_complex	URS000265D662_295352|Streptomyces_bangladeshensis	URS0001EC8D06_78356|Streptomyces_thermocoprophilus	URS00008A31A7_1957|Streptomyces_sclerotialus	URS000263F58B_285531|Streptomyces_rubradiris	URS000265FD86_68261|Streptomyces_rameus	URS0000886345_68255|Streptomyces_poonensis	URS0000C0F43B_1907|Streptomyces_glaucescens	URS00021CFE9A_83378|Streptomyces_ruber
SA164	URS0000789DBA_1938|Streptomyces_viridochromogenes	URS0000789DBA_66873|Streptomyces_bellus	URS0000789DBA_116188|Streptomyces_coeruleorubidus
SA165	URS00007640AB_66879|Streptomyces_coeruleofuscus	URS00000B7A9F_42881|Streptomyces_chromofuscus	URS0000E3DCB1_1355015|Streptomyces_pluripotens	URS00021AB52E_285561|Streptomyces_cinereospinus
SA166	URS0000E221FC_212423|Streptomyces_kaniharaensis	URS00021BA809_68244|Streptomyces_novaecaesareae	URS0000895170_67349|Streptomyces_psammoticus	URS0000D2C797_285470|Streptomyces_nigrogriseolus	URS00008D16E5_68260|Streptomyces_pyridomyceticus	URS000027AF5B_285577|Streptomyces_sayamaensis	URS00002AA20F_1927|Streptomyces_rimosus	URS0000749CFB_1470455|Streptomyces_lactacystinicus	URS00019A87B1_48665|Streptomyces_viridifaciens	URS0000421674_285546|Streptomyces_tsukiyonensis	URS0000428688_1951|Streptomyces_purpureus	URS00005EF7FA_285559|Streptomyces_chrysomallus_subsp._fumigatus	URS000086F3CB_1894|Streptomyces_aureofaciens	URS0001CA479B_67307|Streptomyces_indigoferus	URS00003999AC_285489|Streptomyces_varius	URS0000896AD1_68178|Streptomyces_avellaneus
SA167	URS000261798D_2768066|Streptomyces_roseirectus	URS00005C35E3_42234|Streptomyces_acidiscabies	URS0001A677B3_164115|Streptomyces_niveiscabiei
SA168	URS0002657AEF_67319|Streptomyces_lucensis	URS000264AFCD_67298|Streptomyces_flavidovirens
SA169	URS0000472655_285572|Streptomyces_virens	URS0000029872_285571|Streptomyces_calvus	URS00021BC63D_285571|Streptomyces_aureorectus
SA170	URS000222F2BB_285562|Streptomyces_coelicoflavus	URS0002226E75_67301|Streptomyces_fragilis
SA171	URS0000300451_163361|Streptomyces_beijiangensis	URS00001EAA8B_1893|Streptomyces_atratus	URS00008A498D_202862|Streptomyces_drozdowiczii
SA172	URS000219F274_202862|Streptomyces_drozdowiczii	URS0002524E9B_193462|Streptomyces_niveus	URS0000ED03ED_1616125|Streptomyces_camponoticapitis
SA173	URS0000D441EA_68180|Streptomyces_blastmyceticus	URS00005CCC78_67273|Streptomyces_ardus	URS00002ECD5F_66425|Streptomyces_luteoverticillatus	URS0000072C5A_173779|Streptomyces_cinnamoneus_complex	URS0000047F34_97405|Streptomyces_kitasatoensis	URS0000505C66_53502|Streptomyces_caespitosus	URS0001A62B5A_284034|Streptomyces_olivoreticuli	URS000078417D_67373|Streptomyces_varsoviensis	URS0000B3BD04_1900|Streptomyces_virginiae
SA174	URS00008357E3_173861|Streptomyces_stramineus	URS000017E9DD_66899|Streptomyces_cinnamoneus_complex	URS0000DB088A_1940|Streptomyces_albireticuli	URS000006A543_173862|Streptomyces_viridiflavus	URS00000B603E_66423|Streptomyces_eurocidicus	URS0000E3EAC0_55404|Streptomyces_netropsis	URS00021C827F_66427|Streptomyces_olivoverticillatus	URS0000075802_97405|Streptomyces_kitasatoensis	URS00007C609B_66429|Streptomyces_roseoverticillatus
SA175	URS00007B63F7_67295|Streptomyces_fimicarius	URS00007B63F7_58343|Streptomyces_aurantiacus_complex	URS00007B63F7_67285|Streptomyces_cellostaticus
SA176	URS000218B5DB_67581|Streptomyces_viridosporus	URS00005C5ADD_66427|Streptomyces_olivoverticillatus
SA177	URS0000E5172F_66427|Streptomyces_olivoverticillatus	URS0000784968_452529|Streptomyces_scopuliridis	URS0000784968_68258|Streptomyces_pulveraceus
SA178	URS000221F355_1038928|Streptomyces_xinghaiensis	URS0002260C0D_114685|Streptomyces_phaeoluteichromatogenes
SA179	URS000089B37E_249567|Streptomyces_decoyicus	URS00008699E8_66876|Streptomyces_chattanoogensis
SA180	URS0000E2B69A_66897|Streptomyces_althioticus_complex	URS0000ACF923_67324|Streptomyces_massasporeus
SA181	URS000193C877_66882|Streptomyces_cuspidosporus	URS00012F46BB_66897|Streptomyces_althioticus_complex	URS0001054BC8_1176198|Streptomyces_harbinensis	URS0001474746_1873719|Streptomyces_hydrogenans	URS00016EDCAA_67381|Streptomyces_violascens
SA182	URS0001FA0202_1565035|Streptomyces_andamanensis	URS000002F5EA_66376|Streptomyces_spiralis
SA183	URS000003076F_68261|Streptomyces_rameus	URS00008DF995_67348|Streptomyces_prunicolor
SA184	URS0000417E79_66370|Streptomyces_aurantiacus_complex	URS0000069BB7_1955|Streptomyces_cinereus	URS0000030DA6_363864|Streptomyces_panaciterrae	URS0002242149_2665721|Streptomyces_lutosisoli
SA185	URS0001A04A6E_1812259|Streptomyces_ginkgonis	URS000055B52D_66373|Streptomyces_niger	URS0001EB374E_1176198|Streptomyces_harbinensis	URS000041E85B_312720|Streptomyces_cheonanensis	URS00008165B3_408015|Streptomyces_xiamenensis	URS0001C815CD_285558|Streptomyces_carpaticus
SA186	URS0000421FBD_58343|Streptomyces_aurantiacus_complex	URS00008944F6_66877|Streptomyces_ciscaucasicus
SA187	URS0000E409A7_661399|Streptomyces_caeruleatus	URS00003B9622_68263|Streptomyces_regensis	URS00007CA0E0_67275|Streptomyces_aurantiacus_complex	URS000087E738_68210|Streptomyces_glomeroaurantiacus	URS00008C9A24_67297|Streptomyces_flaveolus	URS00008DD912_1890|Streptomyces_antibioticus	URS0000ED763B_2615112|Streptomyces_luteolifulvus
SA188	URS00008790CB_47760|Streptomyces_aurantiacus_complex	URS0002226AD7_1500077|Streptomyces_lacrimifluminis
SA189	URS00021FC3FE_67350|Streptomyces_aurantiacus_complex	URS0000A2F7BE_1803180|Streptomyces_phyllanthi	URS0002617941_2596892|Streptomyces_acidicola
SA190	URS00005A2112_33898|Streptomyces_galbus	URS000039973B_67350|Streptomyces_aurantiacus_complex
SA191	URS0002581319_42234|Streptomyces_acidiscabies	URS0002667861_68171|Streptomyces_alanosinicus	URS0002638373_67350|Streptomyces_aurantiacus_complex	URS000263C777_2548456|Streptomyces_aquilus	URS000266630E_51201|Streptomyces_griseocarneus
SA192	URS0000236997_1901|Streptomyces_clavuligerus	URS00015E5442_2599401|Streptomyces_qinzhouensis	URS000059D45E_47760|Streptomyces_aurantiacus_complex	URS0002659235_67333|Streptomyces_narbonensis	URS0000193FC9_83656|Streptomyces_tsukubensis	URS000036B13E_285522|Streptomyces_lividoclavatus	URS0000D41C8D_58341|Streptomyces_albosporeus
SA193	URS00021E47B2_284031|Streptomyces_flavovariabilis	URS00009F792D_67350|Streptomyces_aurantiacus_complex
SA194	URS000089AAE4_68237|Streptomyces_mediolani	URS000047E9AE_68179|Streptomyces_bacillaris
SA195	URS0000ED8A19_766498|Streptomyces_lannensis	URS00008A88B7_42881|Streptomyces_chromofuscus
SA196	URS00009E88AE_1128682|Streptomyces_ovatisporus	URS00019BE306_1472640|Streptomyces_daqingensis	URS0001C2436B_722709|Streptomyces_albidus
SA197	URS0000A21129_1935|Streptomyces_anthocyanicus_complex	URS000031A336_66857|Streptomyces_cacaoi
SA198	URS00009F3603_66375|Streptomyces_paradoxus	URS00020329D5_324855|Streptomyces_marokkonensis	URS000086F643_284035|Streptomyces_lienomycini	URS000042CEC7_194673|Streptomyces_anthocyanicus_complex
SA199	URS00008F10AA_194673|Streptomyces_anthocyanicus_complex	URS0000332F5C_1048205|Streptomyces_uncialis
SA200	URS0000D35627_1436133|Streptomyces_bryophytorum	URS0000B7507B_887465|Streptomyces_cocklensis	URS00008A1655_310779|Streptomyces_yanglinensis	URS0002203C2F_310780|Streptomyces_rubidus	URS00022D41C6_2873249|Streptomyces_parmotrematis	URS00009CE9A4_236510|Streptomyces_ferralitis
SA201	URS00004BD0BE_236510|Streptomyces_ferralitis	URS000077B0AE_1387313|Streptomyces_rubrisoli
SA202	URS0000CB305E_68252|Streptomyces_parvisporogenes	URS00009D05E7_68249|Streptomyces_pactum
SA203	URS00008A8D1E_1900|Streptomyces_cinnamonensis	URS00000B0A9C_1900|Streptomyces_virginiae
SA204	URS00025A7DCA_1961|Streptomyces_virginiae	URS000034525F_285488|Streptomyces_triangulatus
SA205	URS000264F697_42236|Streptomyces_diastatochromogenes	URS000047157C_1949|Streptomyces_mycarofaciens
SA206	URS0000E1CD09_593134|Streptomyces_osmaniensis	URS00005B38EF_132470|Streptomyces_panayensis	URS0001D62390_1904|Streptomyces_cyaneus	URS0000BAAE29_1943|Streptomyces_griseoruber
SA207	URS0002671700_1904|Streptomyces_cyaneus	URS000225EF31_661399|Streptomyces_caeruleatus
SA208	URS0002639B73_67342|Streptomyces_polychromogenes	URS0000881BCD_66430|Streptomyces_roseus	URS00019D25BC_67353|Streptomyces_racemochromogenes
SA209	URS00019DE236_2717324|Streptomyces_liangshanensis	URS00000C4BA1_479410|Streptomyces_hypolithicus	URS00005352EE_173861|Streptomyces_stramineus	URS000263770A_1464070|Streptomyces_graminilatus	URS000015669F_193462|Streptomyces_niveus
SA210	URS000265DB6C_67344|Streptomyces_prasinopilosus	URS00025C48FB_285556|Streptomyces_atrovirens	URS0001937E38_68256|Streptomyces_prasinosporus	URS000180F957_531967|Streptomyces_deserti
SA211	URS000264BA0A_52258|Streptomyces_flavovirens	URS0000801626_66428|Streptomyces_parvus
SA212	URS000031B34C_67331|Streptomyces_misionensis	URS0000CFBB0A_53449|Streptomyces_intermedius
SA213	URS0000E0E1E4_249581|Streptomyces_ossamyceticus	URS0000B14FE1_2014920|Streptomyces_capitiformicae
SA214	URS00004D5206_68276|Streptomyces_torulosus	URS0000E2E9E6_249581|Streptomyces_ossamyceticus
SA215	URS0000E29F5E_67344|Streptomyces_prasinopilosus	URS0002254CA6_33900|Streptomyces_murinus
SA216	URS000019A0F1_114684|Streptomyces_murinus	URS000089480C_114684|Streptomyces_phaeogriseichromatogenes
SA217	URS000088F4AB_652943|Streptomyces_lacticiproducens	URS0000E0A75E_51201|Streptomyces_griseocarneus
SA218	URS0000DC8841_68193|Streptomyces_djakartensis	URS0000B9B2C3_284029|Streptomyces_glaucus	URS0000AEE9FE_2307231|Streptomyces_caeni	URS0000CD1311_66860|Streptomyces_thermoviolaceus
SA219	URS00003614AB_285538|Streptomyces_thermocyaneomaculatus	URS000006D4F3_67589|Streptomyces_thermoflavus	URS00003614AB_106355|Streptomyces_thermocyaneoviolaceus	URS00021972CD_44061|Streptomyces_thermodiastaticus	URS0000E23328_66860|Streptomyces_thermoviolaceus
SA220	URS00025B150A_766497|Streptomyces_chiangmaiensis	URS000257093F_66859|Streptomyces_thermoviolaceus	URS0002583215_178566|Streptomyces_mexicanus
SA221	URS00022695F6_284452|Streptomyces_glomeratus	URS00009E4FFF_1952|Streptomyces_thermoviolaceus
SA222	URS000264DE38_403935|Streptomyces_radiopugnans	URS000264D6D9_713595|Streptomyces_fenghuangensis
SA223	URS00004197D9_403935|Streptomyces_radiopugnans	URS000085F83F_679319|Streptomyces_nanhaiensis
SA224	URS00009DD47F_403935|Streptomyces_radiopugnans	URS0000EE6FCA_531966|Streptomyces_atacamensis
SA225	URS0000B9C874_2665498|Streptomyces_urticae	URS0000B3FED8_68247|Streptomyces_omiyaensis
SA226	URS0002265058_408015|Streptomyces_xiamenensis	URS00002F97F8_1447783|Streptomyces_tempisquensis
SA227	URS00019B8917_1470261|Streptomyces_panaciradicis	URS00026365F6_164348|Streptomyces_puniciscabiei	URS000267F44C_66887|Streptomyces_filipinensis	URS00004278BA_1428628|Streptomyces_mangrovisoli
SA228	URS00019AAE39_291370|Streptomyces_pharetrae	URS00007458D1_1956|Streptomyces_diastaticus_complex
SA229	URS000008C5C9_1910|Streptomyces_griseosporeus	URS00003E668E_68256|Streptomyces_prasinosporus	URS0000361254_1885|Streptomyces_actuosus	URS000020F4E3_68270|Streptomyces_spectabilis
SA230	URS0000470734_582854|Streptomyces_marinus	URS000007D967_933944|Streptomyces_abyssalis	URS0002198BDD_582855|Streptomyces_haliclonae
SA231	URS0000B183FC_933944|Streptomyces_abyssalis	URS000058B865_518642|Streptomyces_nanshensis
SA232	URS00019E4416_249586|Streptomyces_cacaoi	URS00003585C5_85558|Streptomyces_turgidiscabies
SA233	URS0001F07295_66375|Streptomyces_paradoxus	URS0001ED5AC5_68219|Streptomyces_iakyrus
SA234	URS00022599E8_285473|Streptomyces_rubrolavendulae	URS0000E5C76E_1194079|Streptomyces_chilikensis	URS0002250816_285540|Streptomyces_thermolilacinus	URS0002211FFD_195801|Streptomyces_speibonae
SA235	URS00003D86EE_285564|Streptomyces_ardesiacus	URS0000EC514E_285564|Streptomyces_diastaticus_complex
SA236	URS0000DD65ED_285564|Streptomyces_ardesiacus	URS0002027BC0_1956|Streptomyces_diastaticus_complex
SA237	URS00021D39C0_285566|Streptomyces_levis	URS0000A08C1F_36817|Streptomyces_pseudogriseolus_complex
SA238	URS00000DA28F_284033|Streptomyces_indiaensis	URS0000D49716_1905|Streptomyces_exfoliatus
SA239	URS000266AEEF_1905|Streptomyces_exfoliatus	URS000264BC2B_67361|Streptomyces_roseoviridis	URS00004C30F8_43759|Streptomyces_wedmorensis
SA240	URS00019F80E7_83656|Streptomyces_tsukubensis	URS00008AA3EF_330919|Streptomyces_tacrolimicus	URS0000D840F8_83656|Streptomyces_tsukubaensis
SA241	URS0000DE2034_2250578|Streptomyces_reniochalinae	URS0000B9B8E9_2800381|Streptomyces_diacarni	URS000049DED3_1957|Streptomyces_sclerotialus	URS0002259890_1898|Streptomyces_cacaoi	URS0000ECBC11_1384038|Streptomyces_iconiensis	URS0000AC667B_943816|Streptomyces_qinglanensis	URS000088FB76_66896|Streptomyces_griseoplanus
SA242	URS0002666454_936756|Streptomyces_kanasensis	URS000009B8D8_67316|Streptomyces_lavendulocolor
SA243	URS0000AE863F_375757|Streptomyces_fildesensis	URS0000AE7454_163361|Streptomyces_beijiangensis	URS000009E04F_284031|Streptomyces_flavovariabilis
SA244	URS00002C4694_284031|Streptomyces_flavovariabilis	URS000024AA6F_887449|Streptomyces_herbaceus	URS0000DAD009_284040|Streptomyces_variegatus	URS00005180AE_887453|Streptomyces_incanus
SA245	URS0000CDAE58_2070367|Streptomyces_cahuitamycinicus	URS0001E749CE_284031|Streptomyces_flavovariabilis
SA246	URS0000B6EE61_193462|Streptomyces_niveus	URS0002658DFF_1616125|Streptomyces_camponoticapitis
SA247	URS000052DEBE_104206|Streptomyces_scopiformis	URS00022BE0AA_68256|Streptomyces_prasinosporus
SA248	URS0002655733_545123|Streptomyces_silaceus	URS0000DCDECB_66371|Streptomyces_fumigatiscleroticus
SA249	URS0002240669_68200|Streptomyces_flavofungini	URS0002240669_67255|Streptomyces_achromogenes
SA250	URS000225A0C1_2812904|Streptomyces_spirodelae	URS00026615F1_1387713|Streptomyces_smyrnaeus
SA251	URS0000CE916F_297584|Streptomyces_sparsus	URS000020D3BA_246615|Streptomyces_halotolerans
SA252	URS0000E10F3E_67313|Streptomyces_lateritius	URS00019F9E98_364901|Streptomyces_gulbargensis
SA253	URS0000899CD2_67340|Streptomyces_phaeopurpureus	URS0002641126_402648|Streptomyces_hainanensis	URS0000E35F47_67304|Streptomyces_griseorubiginosus
SA254	URS000088158B_67340|Streptomyces_phaeopurpureus	URS00003551A5_67304|Streptomyces_griseorubiginosus
SA255	URS0000E4869F_285451|Streptomyces_vastus	URS0000E3018B_2315329|Streptomyces_sporangiiformans	URS00019D94FD_2580423|Streptomyces_montanus
SA256	URS00003613DD_1915|Streptomyces_lincolnensis	URS0002268CB7_661399|Streptomyces_caeruleatus
SA257	URS00000E3E42_1957|Streptomyces_sclerotialus	URS00004CB686_68245|Streptomyces_olivaceiscleroticus
SA258	URS000226160F_68211|Streptomyces_gobitricini	URS00022410F0_68285|Streptomyces_xantholiticus
SA259	URS000171CC41_68191|Streptomyces_crystallinus	URS0002266920_568869|Streptomyces_sanyensis
SA260	URS000222D2BB_2816232|Streptomyces_triculaminicus	URS0001C607DB_249580|Streptomyces_glebosus
SA261	URS000263257A_700599|Streptomyces_lonarensis	URS00022164D6_299421|Streptomyces_daliensis	URS0001CA642F_1431344|Streptomyces_bohaiensis	URS000082F5CE_226217|Streptomyces_sodiiphilus	URS0000E0BA71_2681388|Streptomyces_otsuchiensis
SA262	URS0000E5C971_68240|Streptomyces_moderatus	URS000251E373_28044|Streptomyces_longisporoflavus
SA263	URS000047475C_382503|Streptomyces_emeiensis	URS0001A65938_67344|Streptomyces_prasinopilosus
SA264	URS000011C652_68243|Streptomyces_niveoruber	URS00021FA305_1367504|Streptomyces_graminisoli
SA265	URS00025C5A3F_2282738|Streptomyces_paludis	URS0000CE00D4_67320|Streptomyces_luridus	URS0000CE05AD_380248|Streptomyces_alni
SA266	URS00002D4E53_229486|Streptomyces_hebeiensis	URS0000DF4FB4_2306967|Streptomyces_lichenis	URS0000DCE89A_1701085|Streptomyces_palmae
SA267	URS0001A3A434_476552|Streptomyces_milbemycinicus	URS000012759F_749414|Streptomyces_bingchenggensis
SA268	URS0000A70ED2_235986|Streptomyces_glauciniger	URS0000A75B4A_333728|Streptomyces_erringtonii
SA269	URS000087F5D1_238877|Streptomyces_sannurensis	URS0002266DEA_226217|Streptomyces_sodiiphilus
SA270	URS00009E165F_66425|Streptomyces_luteoverticillatus	URS000032DB29_173858|Streptomyces_luteireticuli	URS0001D9E9B6_66431|Streptomyces_thioluteus	URS00004FCD55_67315|Streptomyces_lavenduligriseus	URS0001D502E3_1970|Streptomyces_morookaense	URS00002AA152_652943|Streptomyces_lacticiproducens
SA271	URS000087DCE8_1214101|Streptomyces_davawensis	URS00001462DF_67287|Streptomyces_cinnabarinus	URS00008CA62A_1214101|Streptomyces_davaonensis
SA272	URS000088AC8D_35758|Streptomyces_ghanaensis	URS0000330435_67581|Streptomyces_viridosporus	URS000088AC8D_285472|Streptomyces_roseorubens
SA273	URS0000DBCCAE_67355|Streptomyces_recifensis	URS00001BBA99_235986|Streptomyces_glauciniger
SA274	URS0001A35D84_1650571|Streptomyces_pathocidini	URS000054C1E4_285536|Streptomyces_sannanensis
SA275	URS00016B64DF_164348|Streptomyces_puniciscabiei	URS0001AF61EA_151424|Streptomyces_kathirae
SA276	URS00022D8D97_2878388|Streptomyces_marincola	URS00001A9DE4_481003|Streptomyces_mayteni	URS0000ED7A95_402648|Streptomyces_hainanensis
SA277	URS00002137BE_248131|Streptomyces_chungwhensis	URS00007D3965_1038928|Streptomyces_xinghaiensis
SA278	URS00001DD232_555059|Streptomyces_sedi	URS000031357B_1300267|Streptomyces_zhaozhouensis
SA279	URS00005DFEDC_1077944|Streptomyces_muensis	URS000088E183_1077943|Streptomyces_canchipurensis
SA280	URS0000A51711_44060|Streptomyces_megasporus	URS00002AA881_44032|Streptomyces_macrosporus
SA281	URS00007BC7DA_1565415|Streptomyces_xiaopingdaonensis	URS0000C93804_47758|Streptomyces_sulphureus
SA282	URS00019A90EA_1812259|Streptomyces_ginkgonis	URS00008679BD_1176198|Streptomyces_harbinensis
SA283	URS00003BCE5E_260811|Streptomyces_antimycoticus	URS00008A0030_260811|Streptomyces_castelarensis
SA284	URS000084FA2C_1682723|Streptomyces_caldifontis	URS0001DC1EFC_2767826|Streptomyces_polyasparticus	URS00009F0051_1775132|Streptomyces_mesophilus	URS0000E4F511_417292|Streptomyces_indicus
SA285	URS0000C0E494_359131|Streptomyces_rubellomurinus	URS00003A7976_212427|Streptomyces_citricolor	URS0000DCC95F_565073|Streptomyces_tateyamensis
SA286	URS000042D2BC_1417980|Streptomyces_odonnellii	URS0000CDF75F_1434255|Streptomyces_lushanensis
SA287	URS0002663DDF_1206892|Streptomyces_mangrovi	URS00008622D7_1695161|Streptomyces_verrucosisporus	URS0000B5A8C2_713595|Streptomyces_fenghuangensis
SA288	URS000223A37B_518642|Streptomyces_nanshensis	URS00021970D8_2710756|Streptomyces_bathyalis
SA289	URS000058CB72_1128680|Streptomyces_coryli	URS0000CA442C_2039455|Streptomyces_boninensis
SA290	URS0000A6A989_1470455|Streptomyces_lactacystinicus	URS0000898C1D_68178|Streptomyces_avellaneus
SA291	URS0000A2E7B1_1472722|Streptomyces_alkaliphilus	URS00019A90D7_1485586|Streptomyces_calidiresistens
SA292	URS0000CDE4C4_2666250|Streptomyces_septentrionalis	URS0001A00C6B_2666248|Streptomyces_polaris	URS00008207F5_1617087|Streptomyces_polygonati
SA293	URS0000886554_159449|Streptomyces_scabrisporus	URS0000E2CA52_516124|Streptomyces_hyalinus
SA294	URS0002646C61_2666184|Streptomyces_desertarenae	URS0000CD3349_2053043|Streptomyces_carminius
SA295	URS0000E1A0A2_2483353|Streptomyces_triticirhizae	URS0000E4FE32_2586635|Streptomyces_mimosae
SA296	URS000220F09E_2798581|Streptomyces_montanisoli	URS00022168D4_2798581|Streptomyces_bomunensis
