# Supplementary material for: ASVmaker: A New Tool to Improve Taxonomic Identifications for Amplicon Sequencing Data
Source: Plants (Basel). 2023 Oct 25;12(21):3678. doi: 10.3390/plants12213678 (PMC10647208; doi:10.3390/plants12213678)
Supplement: Supplementary file 1 [file plants-12-03678-s001.zip › ASVmaker_paper_archive/16s/database/rnaCentral/Xanthomonas_rnaCentral_info_exp2.txt]

USERNAME : clement
DATE  : 25/04/2023
TIME  : 19:24
SYSTEM  : Linux
PLATEFORM  : Linux-5.19.0-40-generic-x86_64-with-glibc2.35
PYTHON VERSION : 3.10.6 (main, Mar 10 2023, 10:55:28) [GCC 11.3.0]


=============================================================================================
=========                               Init Data                                   =========
=============================================================================================
Fasta file name : origin/Xanthomonas_RNAcentral
Original database of the fasta file : rnaCentral
Forward primer : ['>forward_515FB:', 'GTGYCAGCMGCCGCGGTAA']
Reverse primer : ['>reverse_926R:', 'CCGYCAATTYMTTTRAGTTT']
Forward mismatch tolerance : 5
Reverse mismatch tolerance : 5
Trimmed primer : True

****************************************
===> INIT DATA
File name : origin/Xanthomonas_RNAcentral

--------------SEQUENCES---------------------
S Number of sequences : 205
S Maximum sequences length : 2165
S Minimum sequences length : 447
S Mean sequences length : 1383.648780487805

---------------TAXONS-----------------------
T Number of different taxons : 44
T Maximum number of sequences per taxon : 42
T Minimum number of sequences per taxon : 1
T Mean number of sequences per taxon : 4.659090909090909
T Number of SAs taxons : 24

---------------COMPLEXS---------------------
C Number of differents complex : 0
C Maximum number of taxons per complex : 0
C Minimum number of taxons per complex : 0
C Mean number of taxons per complex : 0
C Maximum number of sequences per complex : 0
C Minimum number of sequences per complex : 100000
C Mean number of sequences per complex : 0

--------------AMPLICONS---------------------
A Number of amplicons : 205
A Maximum amplicons length : 626
A Minimum amplicons length : 328
A Mean amplicons length : 380.5219512195122
A Number of redundant amplicons : 0
****************************************


=============================================================================================
=========                            Export Informations                            =========
=============================================================================================
* AMPLICONS exported to PHYLO FASTA format as database/rnaCentral/Xanthomonas_rnaCentral_asv.fasta.
* INFOS TXT file exported as 'database/rnaCentral/Xanthomonas_rnaCentral_info_exp2.txt'.
