# Supplementary material for: ASVmaker: A New Tool to Improve Taxonomic Identifications for Amplicon Sequencing Data
Source: Plants (Basel). 2023 Oct 25;12(21):3678. doi: 10.3390/plants12213678 (PMC10647208; doi:10.3390/plants12213678)
Supplement: Supplementary file 1 [file plants-12-03678-s001.zip › ASVmaker_paper_archive/16s/database/rnaCentral/Streptomyces_rnaCentral_info_exp2.txt]

USERNAME : clement
DATE  : 24/05/2023
TIME  : 18:14
SYSTEM  : Linux
PLATEFORM  : Linux-5.19.0-41-generic-x86_64-with-glibc2.35
PYTHON VERSION : 3.10.6 (main, Mar 10 2023, 10:55:28) [GCC 11.3.0]


=============================================================================================
=========                               Init Data                                   =========
=============================================================================================
Fasta file name : /home/clement/projects/asvmaker/test/16s/origin/Streptomyces_RNAcentral
Original database of the fasta file : rnaCentral
Forward primer : ['>forward_515FB:', 'GTGYCAGCMGCCGCGGTAA']
Reverse primer : ['>reverse_926R:', 'CCGYCAATTYMTTTRAGTTT']
Forward mismatch tolerance : 5
Reverse mismatch tolerance : 7
Trimmed primer : True

****************************************
===> INIT DATA
File name : /home/clement/projects/asvmaker/test/16s/origin/Streptomyces_RNAcentral

--------------SEQUENCES---------------------
S Number of sequences : 2302
S Maximum sequences length : 1798
S Minimum sequences length : 407
S Mean sequences length : 1325.9669852302345

---------------TAXONS-----------------------
T Number of different taxons : 887
T Maximum number of sequences per taxon : 66
T Minimum number of sequences per taxon : 1
T Mean number of sequences per taxon : 2.5952649379932358
T Number of SAs taxons : 296

---------------COMPLEXS---------------------
C Number of differents complex : 12
C Maximum number of taxons per complex : 11
C Minimum number of taxons per complex : 2
C Mean number of taxons per complex : 4.416666666666667
C Maximum number of sequences per complex : 66
C Minimum number of sequences per complex : 12
C Mean number of sequences per complex : 28.25

--------------AMPLICONS---------------------
A Number of amplicons : 2302
A Maximum amplicons length : 630
A Minimum amplicons length : 305
A Mean amplicons length : 375.6251086012163
A Number of redundant amplicons : 0
****************************************


=============================================================================================
=========                            Export Informations                            =========
=============================================================================================
* AMPLICONS exported to PHYLO FASTA format as database/rnaCentral/Streptomyces_rnaCentral_asv.fasta.
* INFOS TXT file exported as 'database/rnaCentral/Streptomyces_rnaCentral_info_exp2.txt'.
