# Supplementary material for: ASVmaker: A New Tool to Improve Taxonomic Identifications for Amplicon Sequencing Data
Source: Plants (Basel). 2023 Oct 25;12(21):3678. doi: 10.3390/plants12213678 (PMC10647208; doi:10.3390/plants12213678)
Supplement: Supplementary file 1 [file plants-12-03678-s001.zip › ASVmaker_paper_archive/16s/database/rnaCentral/Pseudomonas_rnaCentral_sa.txt]

SA1
SA2
SA3
SA4
SA5
SA6
SA7
SA8
SA9
SA10
SA11
SA12
SA13
SA14
SA15
SA16
SA17
SA18
SA19
SA20
SA21
SA22
SA23
SA24
SA25
SA26
SA27
SA28
SA29
SA30
SA31
SA32
SA33
SA34
SA35
SA36
SA37
SA38
SA39
SA40
SA41
SA42
SA43
SA44
SA45
SA46
SA47
SA48
SA49
SA50
SA51
SA52
SA53
SA54
SA55
SA56
SA57
SA58
SA59
SA60
SA61
SA62
SA63
SA64
SA65
SA66
SA67
SA68
SA69
SA70
SA71
SA72
SA73
SA74
SA75
SA76
SA77
SA78
SA79
SA80
SA81
SA82
SA83
SA84
SA85
SA86
SA87
SA88
SA89
SA90
SA91
SA92
SA93
SA94
SA95
SA96
SA97
SA98
SA99
SA100
SA101
SA102
SA103
SA104
SA105
SA106
SA107
SA108
SA109
SA110
SA111
SA112
SA113
SA114
SA115
SA116
SA117
SA118
SA119
SA120
SA121
SA122
SA123
SA124
SA125
SA126
SA127
SA128
SA129
SA130
SA131
SA132
SA133
SA134
SA135
SA136
SA137
SA138
SA139
SA140
SA141
SA142
SA143
SA144
SA145
SA146
SA147
SA148
SA149
SA150
SA151
SA152
SA153
SA154
SA155
SA156
SA157
SA158
SA159
SA160
SA161
SA162
SA163
SA164
SA165
SA166
SA167
SA168
SA169
SA170
SA171
SA172
SA173
SA174
SA175
SA176
SA177
SA178
SA179
SA180
SA181
SA182
SA183
SA184
SA185
SA186
SA187
SA188
SA189
SA190
SA191
SA192
SA193
SA194
SA195
SA196
SA197
SA198
SA199
SA200
SA201
SA202
SA203
SA204
SA205
SA206
SA207
SA208
SA209
SA210
SA211
SA212
SA213
SA214
SA215
SA216
SA217
SA218
SA219
SA220
SA221
SA222
SA223
SA224
SA225
SA226
SA227
SA228
SA229
SA230
SA231
SA232
SA233
SA234
SA235
SA236
SA237
SA238
SA239
SA240
SA241
SA242
SA243
SA244
SA245
SA246
SA247
SA248
SA249
SA250
SA251
SA252
SA253
SA254
SA255
SA256
SA257
SA258
SA259
SA260
SA261
SA262
SA263
SA264
SA265
SA266
SA267
SA268
SA269
SA270
SA271
SA272
SA273
SA274
SA275
SA276
SA277
SA278
SA279
SA280
SA281
SA282
SA283
SA284
SA285
SA286
SA287
SA288
SA289
SA290
SA291
SA292
