# Supplementary material for: ASVmaker: A New Tool to Improve Taxonomic Identifications for Amplicon Sequencing Data
Source: Plants (Basel). 2023 Oct 25;12(21):3678. doi: 10.3390/plants12213678 (PMC10647208; doi:10.3390/plants12213678)
Supplement: Supplementary file 1 [file plants-12-03678-s001.zip › ASVmaker_paper_archive/16s/database/rnaCentral/Erwinia_rnaCentral_info_filter.txt]

USERNAME : clement
DATE  : 25/04/2023
TIME  : 17:42
SYSTEM  : Linux
PLATEFORM  : Linux-5.19.0-40-generic-x86_64-with-glibc2.35
PYTHON VERSION : 3.10.6 (main, Mar 10 2023, 10:55:28) [GCC 11.3.0]


=============================================================================================
=========                               Init Data                                   =========
=============================================================================================
Fasta file name : origin/Erwinia_RNAcentral
Original database of the fasta file : rnaCentral
Forward primer : ['>forward_515FB:', 'GTGYCAGCMGCCGCGGTAA']
Reverse primer : ['>reverse_926R:', 'CCGYCAATTYMTTTRAGTTT']
Forward mismatch tolerance : 5
Reverse mismatch tolerance : 5
Trimmed primer : True

****************************************
===> INIT DATA
File name : origin/Erwinia_RNAcentral

--------------SEQUENCES---------------------
S Number of sequences : 37564
S Maximum sequences length : 5381
S Minimum sequences length : 15
S Mean sequences length : 508.7371951868811

---------------TAXONS-----------------------
T Number of different taxons : 121
T Maximum number of sequences per taxon : 11886
T Minimum number of sequences per taxon : 1
T Mean number of sequences per taxon : 310.44628099173553
T Number of SAs taxons : 0

---------------COMPLEXS---------------------
C Number of differents complex : 1
C Maximum number of taxons per complex : 1
C Minimum number of taxons per complex : 1
C Mean number of taxons per complex : 1.0
C Maximum number of sequences per complex : 2863
C Minimum number of sequences per complex : 2863
C Mean number of sequences per complex : 2863.0

--------------AMPLICONS---------------------
A Number of amplicons : 7568
A Maximum amplicons length : 807
A Minimum amplicons length : 303
A Mean amplicons length : 373.27444503171245
A Number of redundant amplicons : 479
****************************************


=============================================================================================
=========                            Filter Informations                            =========
=============================================================================================
* TAXONS have been 'GROUPED by COMPLEX'.

****************************************
===> AFTER GROUPING BY COMPLEX 

File name : origin/Erwinia_RNAcentral

--------------SEQUENCES---------------------
S Number of sequences : 37564
S Maximum sequences length : 5381
S Minimum sequences length : 15
S Mean sequences length : 508.7371951868811

---------------TAXONS-----------------------
T Number of different taxons : 121
T Maximum number of sequences per taxon : 11886
T Minimum number of sequences per taxon : 1
T Mean number of sequences per taxon : 310.44628099173553
T Number of SAs taxons : 0

---------------COMPLEXS---------------------
C Number of differents complex : 1
C Maximum number of taxons per complex : 2
C Minimum number of taxons per complex : 2
C Mean number of taxons per complex : 2.0
C Maximum number of sequences per complex : 2863
C Minimum number of sequences per complex : 2863
C Mean number of sequences per complex : 2863.0

--------------AMPLICONS---------------------
A Number of amplicons : 7568
A Maximum amplicons length : 807
A Minimum amplicons length : 303
A Mean amplicons length : 373.27444503171245
A Number of redundant amplicons : 479
****************************************

=============================================================================================
* DATASET has been 'CLEANED'.
Erwinia is in your dataset.
* 'UNVERIFIED' and 'UNCULTURED' genus have been 'REMOVED'.

****************************************
===> AFTER CLEANING WITH : ERWINIA -- NONE -- UNVERIFIED=FALSE
File name : origin/Erwinia_RNAcentral

--------------SEQUENCES---------------------
S Number of sequences : 4825
S Maximum sequences length : 4181
S Minimum sequences length : 24
S Mean sequences length : 475.77305699481866

---------------TAXONS-----------------------
T Number of different taxons : 25
T Maximum number of sequences per taxon : 1230
T Minimum number of sequences per taxon : 1
T Mean number of sequences per taxon : 193.0
T Number of SAs taxons : 0

---------------COMPLEXS---------------------
C Number of differents complex : 0
C Maximum number of taxons per complex : 0
C Minimum number of taxons per complex : 0
C Mean number of taxons per complex : 0
C Maximum number of sequences per complex : 0
C Minimum number of sequences per complex : 100000
C Mean number of sequences per complex : 0

--------------AMPLICONS---------------------
A Number of amplicons : 726
A Maximum amplicons length : 573
A Minimum amplicons length : 366
A Mean amplicons length : 373.29338842975204
A Number of redundant amplicons : 49
****************************************


=============================================================================================
* 'SEQUENCES VARIANTS' have been removed if 'NO AMPLICONS'.

****************************************
===> AFTER DELETING SEQUENCES VARIANTS WITHOUT AMPLICONS
File name : origin/Erwinia_RNAcentral

--------------SEQUENCES---------------------
S Number of sequences : 726
S Maximum sequences length : 2255
S Minimum sequences length : 538
S Mean sequences length : 1400.1460055096418

---------------TAXONS-----------------------
T Number of different taxons : 23
T Maximum number of sequences per taxon : 192
T Minimum number of sequences per taxon : 1
T Mean number of sequences per taxon : 31.565217391304348
T Number of SAs taxons : 0

---------------COMPLEXS---------------------
C Number of differents complex : 0
C Maximum number of taxons per complex : 0
C Minimum number of taxons per complex : 0
C Mean number of taxons per complex : 0
C Maximum number of sequences per complex : 0
C Minimum number of sequences per complex : 100000
C Mean number of sequences per complex : 0

--------------AMPLICONS---------------------
A Number of amplicons : 726
A Maximum amplicons length : 573
A Minimum amplicons length : 366
A Mean amplicons length : 373.29338842975204
A Number of redundant amplicons : 48
****************************************


=============================================================================================
* SEQUENCES VARIANTS have been removed by TAXON.

****************************************
===> AFTER DELETING REDUNDANT SEQUENCE VARIANT
File name : origin/Erwinia_RNAcentral

--------------SEQUENCES---------------------
S Number of sequences : 693
S Maximum sequences length : 2255
S Minimum sequences length : 538
S Mean sequences length : 1393.963924963925

---------------TAXONS-----------------------
T Number of different taxons : 23
T Maximum number of sequences per taxon : 173
T Minimum number of sequences per taxon : 1
T Mean number of sequences per taxon : 30.130434782608695
T Number of SAs taxons : 0

---------------COMPLEXS---------------------
C Number of differents complex : 0
C Maximum number of taxons per complex : 0
C Minimum number of taxons per complex : 0
C Mean number of taxons per complex : 0
C Maximum number of sequences per complex : 0
C Minimum number of sequences per complex : 100000
C Mean number of sequences per complex : 0

--------------AMPLICONS---------------------
A Number of amplicons : 693
A Maximum amplicons length : 573
A Minimum amplicons length : 366
A Mean amplicons length : 373.3073593073593
A Number of redundant amplicons : 47
****************************************


=============================================================================================
* 'REDUNDANT AMPLICONS' have been removed by 'TAXON'.

****************************************
===> AFTER DELETING REDUNDANT AMPLICONS
File name : origin/Erwinia_RNAcentral

--------------SEQUENCES---------------------
S Number of sequences : 179
S Maximum sequences length : 2255
S Minimum sequences length : 751
S Mean sequences length : 1363.5810055865923

---------------TAXONS-----------------------
T Number of different taxons : 23
T Maximum number of sequences per taxon : 37
T Minimum number of sequences per taxon : 1
T Mean number of sequences per taxon : 7.782608695652174
T Number of SAs taxons : 0

---------------COMPLEXS---------------------
C Number of differents complex : 0
C Maximum number of taxons per complex : 0
C Minimum number of taxons per complex : 0
C Mean number of taxons per complex : 0
C Maximum number of sequences per complex : 0
C Minimum number of sequences per complex : 100000
C Mean number of sequences per complex : 0

--------------AMPLICONS---------------------
A Number of amplicons : 179
A Maximum amplicons length : 573
A Minimum amplicons length : 366
A Mean amplicons length : 374.27932960893855
A Number of redundant amplicons : 14
****************************************


=============================================================================================
=========                            Export Informations                            =========
=============================================================================================
* DATABASE JSON file exported as 'database/rnaCentral/Erwinia_rnaCentral_filter.json'.
* INFOS TXT file exported as 'database/rnaCentral/Erwinia_rnaCentral_info_filter.txt'.
