# Supplementary material for: ASVmaker: A New Tool to Improve Taxonomic Identifications for Amplicon Sequencing Data
Source: Plants (Basel). 2023 Oct 25;12(21):3678. doi: 10.3390/plants12213678 (PMC10647208; doi:10.3390/plants12213678)
Supplement: Supplementary file 1 [file plants-12-03678-s001.zip › ASVmaker_paper_archive/16s/database/rnaCentral/Streptomyces_rnaCentral_info_filter.txt]

USERNAME : clement
DATE  : 24/05/2023
TIME  : 18:13
SYSTEM  : Linux
PLATEFORM  : Linux-5.19.0-41-generic-x86_64-with-glibc2.35
PYTHON VERSION : 3.10.6 (main, Mar 10 2023, 10:55:28) [GCC 11.3.0]


=============================================================================================
=========                               Init Data                                   =========
=============================================================================================
Fasta file name : /home/clement/projects/asvmaker/test/16s/origin/Streptomyces_RNAcentral
Original database of the fasta file : rnaCentral
Forward primer : ['>forward_515FB:', 'GTGYCAGCMGCCGCGGTAA']
Reverse primer : ['>reverse_926R:', 'CCGYCAATTYMTTTRAGTTT']
Forward mismatch tolerance : 5
Reverse mismatch tolerance : 7
Trimmed primer : True

****************************************
===> INIT DATA
File name : /home/clement/projects/asvmaker/test/16s/origin/Streptomyces_RNAcentral

--------------SEQUENCES---------------------
S Number of sequences : 184389
S Maximum sequences length : 5686
S Minimum sequences length : 10
S Mean sequences length : 480.06553536273856

---------------TAXONS-----------------------
T Number of different taxons : 1156
T Maximum number of sequences per taxon : 105833
T Minimum number of sequences per taxon : 1
T Mean number of sequences per taxon : 159.5060553633218
T Number of SAs taxons : 0

---------------COMPLEXS---------------------
C Number of differents complex : 12
C Maximum number of taxons per complex : 17
C Minimum number of taxons per complex : 2
C Mean number of taxons per complex : 5.666666666666667
C Maximum number of sequences per complex : 2435
C Minimum number of sequences per complex : 247
C Mean number of sequences per complex : 837.1666666666666

--------------AMPLICONS---------------------
A Number of amplicons : 39298
A Maximum amplicons length : 892
A Minimum amplicons length : 113
A Mean amplicons length : 375.1018881368009
A Number of redundant amplicons : 1687
****************************************


=============================================================================================
=========                            Filter Informations                            =========
=============================================================================================
* TAXONS have been 'GROUPED by COMPLEX'.

****************************************
===> AFTER GROUPING BY COMPLEX 

File name : /home/clement/projects/asvmaker/test/16s/origin/Streptomyces_RNAcentral

--------------SEQUENCES---------------------
S Number of sequences : 184389
S Maximum sequences length : 5686
S Minimum sequences length : 10
S Mean sequences length : 480.06553536273856

---------------TAXONS-----------------------
T Number of different taxons : 1100
T Maximum number of sequences per taxon : 105833
T Minimum number of sequences per taxon : 1
T Mean number of sequences per taxon : 167.62636363636364
T Number of SAs taxons : 0

---------------COMPLEXS---------------------
C Number of differents complex : 12
C Maximum number of taxons per complex : 17
C Minimum number of taxons per complex : 2
C Mean number of taxons per complex : 5.666666666666667
C Maximum number of sequences per complex : 2435
C Minimum number of sequences per complex : 247
C Mean number of sequences per complex : 837.1666666666666

--------------AMPLICONS---------------------
A Number of amplicons : 39298
A Maximum amplicons length : 892
A Minimum amplicons length : 113
A Mean amplicons length : 375.1018881368009
A Number of redundant amplicons : 1687
****************************************

=============================================================================================
* DATASET has been 'CLEANED'.
Streptomyces is in your dataset.
* 'UNVERIFIED' and 'UNCULTURED' genus have been 'REMOVED'.

****************************************
===> AFTER CLEANING WITH : STREPTOMYCES -- NONE -- UNVERIFIED=FALSE
File name : /home/clement/projects/asvmaker/test/16s/origin/Streptomyces_RNAcentral

--------------SEQUENCES---------------------
S Number of sequences : 76580
S Maximum sequences length : 5686
S Minimum sequences length : 10
S Mean sequences length : 486.0149386262732

---------------TAXONS-----------------------
T Number of different taxons : 1036
T Maximum number of sequences per taxon : 3187
T Minimum number of sequences per taxon : 1
T Mean number of sequences per taxon : 73.91891891891892
T Number of SAs taxons : 0

---------------COMPLEXS---------------------
C Number of differents complex : 12
C Maximum number of taxons per complex : 17
C Minimum number of taxons per complex : 2
C Mean number of taxons per complex : 5.666666666666667
C Maximum number of sequences per complex : 2435
C Minimum number of sequences per complex : 247
C Mean number of sequences per complex : 837.1666666666666

--------------AMPLICONS---------------------
A Number of amplicons : 15890
A Maximum amplicons length : 630
A Minimum amplicons length : 305
A Mean amplicons length : 375.11969792322213
A Number of redundant amplicons : 768
****************************************


=============================================================================================
* 'SEQUENCES VARIANTS' have been removed if 'NO AMPLICONS'.

****************************************
===> AFTER DELETING SEQUENCES VARIANTS WITHOUT AMPLICONS
File name : /home/clement/projects/asvmaker/test/16s/origin/Streptomyces_RNAcentral

--------------SEQUENCES---------------------
S Number of sequences : 15890
S Maximum sequences length : 5686
S Minimum sequences length : 407
S Mean sequences length : 1348.0927627438641

---------------TAXONS-----------------------
T Number of different taxons : 975
T Maximum number of sequences per taxon : 443
T Minimum number of sequences per taxon : 1
T Mean number of sequences per taxon : 16.297435897435896
T Number of SAs taxons : 0

---------------COMPLEXS---------------------
C Number of differents complex : 12
C Maximum number of taxons per complex : 16
C Minimum number of taxons per complex : 2
C Mean number of taxons per complex : 5.583333333333333
C Maximum number of sequences per complex : 443
C Minimum number of sequences per complex : 53
C Mean number of sequences per complex : 223.25

--------------AMPLICONS---------------------
A Number of amplicons : 15890
A Maximum amplicons length : 630
A Minimum amplicons length : 305
A Mean amplicons length : 375.11969792322213
A Number of redundant amplicons : 767
****************************************


=============================================================================================
* SEQUENCES VARIANTS have been removed by TAXON.

****************************************
===> AFTER DELETING REDUNDANT SEQUENCE VARIANT
File name : /home/clement/projects/asvmaker/test/16s/origin/Streptomyces_RNAcentral

--------------SEQUENCES---------------------
S Number of sequences : 15591
S Maximum sequences length : 5686
S Minimum sequences length : 407
S Mean sequences length : 1347.0482970944777

---------------TAXONS-----------------------
T Number of different taxons : 975
T Maximum number of sequences per taxon : 437
T Minimum number of sequences per taxon : 1
T Mean number of sequences per taxon : 15.990769230769232
T Number of SAs taxons : 0

---------------COMPLEXS---------------------
C Number of differents complex : 12
C Maximum number of taxons per complex : 16
C Minimum number of taxons per complex : 2
C Mean number of taxons per complex : 5.583333333333333
C Maximum number of sequences per complex : 437
C Minimum number of sequences per complex : 51
C Mean number of sequences per complex : 216.58333333333334

--------------AMPLICONS---------------------
A Number of amplicons : 15591
A Maximum amplicons length : 630
A Minimum amplicons length : 305
A Mean amplicons length : 375.1203899685716
A Number of redundant amplicons : 745
****************************************


=============================================================================================
* 'REDUNDANT AMPLICONS' have been removed by 'TAXON'.

****************************************
===> AFTER DELETING REDUNDANT AMPLICONS
File name : /home/clement/projects/asvmaker/test/16s/origin/Streptomyces_RNAcentral

--------------SEQUENCES---------------------
S Number of sequences : 4061
S Maximum sequences length : 1832
S Minimum sequences length : 407
S Mean sequences length : 1334.2519083969466

---------------TAXONS-----------------------
T Number of different taxons : 975
T Maximum number of sequences per taxon : 89
T Minimum number of sequences per taxon : 1
T Mean number of sequences per taxon : 4.165128205128205
T Number of SAs taxons : 0

---------------COMPLEXS---------------------
C Number of differents complex : 12
C Maximum number of taxons per complex : 13
C Minimum number of taxons per complex : 2
C Mean number of taxons per complex : 5.0
C Maximum number of sequences per complex : 89
C Minimum number of sequences per complex : 14
C Mean number of sequences per complex : 42.0

--------------AMPLICONS---------------------
A Number of amplicons : 4061
A Maximum amplicons length : 630
A Minimum amplicons length : 305
A Mean amplicons length : 375.3853730608225
A Number of redundant amplicons : 296
****************************************


=============================================================================================
=========                            Export Informations                            =========
=============================================================================================
* DATABASE JSON file exported as 'database/rnaCentral/Streptomyces_rnaCentral_filter.json'.
* INFOS TXT file exported as 'database/rnaCentral/Streptomyces_rnaCentral_info_filter.txt'.
