# Supplementary material for: ASVmaker: A New Tool to Improve Taxonomic Identifications for Amplicon Sequencing Data
Source: Plants (Basel). 2023 Oct 25;12(21):3678. doi: 10.3390/plants12213678 (PMC10647208; doi:10.3390/plants12213678)
Supplement: Supplementary file 1 [file plants-12-03678-s001.zip › ASVmaker_paper_archive/16s/database/rnaCentral/Pseudomonas_rnaCentral_info_filter.txt]

USERNAME : clement
DATE  : 25/04/2023
TIME  : 18:09
SYSTEM  : Linux
PLATEFORM  : Linux-5.19.0-40-generic-x86_64-with-glibc2.35
PYTHON VERSION : 3.10.6 (main, Mar 10 2023, 10:55:28) [GCC 11.3.0]


=============================================================================================
=========                               Init Data                                   =========
=============================================================================================
Fasta file name : origin/Pseudomonas_RNAcentral
Original database of the fasta file : rnaCentral
Forward primer : ['>forward_515FB:', 'GTGYCAGCMGCCGCGGTAA']
Reverse primer : ['>reverse_926R:', 'CCGYCAATTYMTTTRAGTTT']
Forward mismatch tolerance : 5
Reverse mismatch tolerance : 5
Trimmed primer : True

****************************************
===> INIT DATA
File name : origin/Pseudomonas_RNAcentral

--------------SEQUENCES---------------------
S Number of sequences : 257585
S Maximum sequences length : 61126
S Minimum sequences length : 11
S Mean sequences length : 518.3961954306345

---------------TAXONS-----------------------
T Number of different taxons : 890
T Maximum number of sequences per taxon : 110638
T Minimum number of sequences per taxon : 1
T Mean number of sequences per taxon : 289.42134831460675
T Number of SAs taxons : 0

---------------COMPLEXS---------------------
C Number of differents complex : 8
C Maximum number of taxons per complex : 5
C Minimum number of taxons per complex : 1
C Mean number of taxons per complex : 2.375
C Maximum number of sequences per complex : 1565
C Minimum number of sequences per complex : 1
C Mean number of sequences per complex : 220.5

--------------AMPLICONS---------------------
A Number of amplicons : 49207
A Maximum amplicons length : 826
A Minimum amplicons length : 0
A Mean amplicons length : 373.18178307964314
A Number of redundant amplicons : 2172
****************************************


=============================================================================================
=========                            Filter Informations                            =========
=============================================================================================
* TAXONS have been 'GROUPED by COMPLEX'.

****************************************
===> AFTER GROUPING BY COMPLEX 

File name : origin/Pseudomonas_RNAcentral

--------------SEQUENCES---------------------
S Number of sequences : 257585
S Maximum sequences length : 61126
S Minimum sequences length : 11
S Mean sequences length : 518.3961954306345

---------------TAXONS-----------------------
T Number of different taxons : 879
T Maximum number of sequences per taxon : 110638
T Minimum number of sequences per taxon : 1
T Mean number of sequences per taxon : 293.04323094425484
T Number of SAs taxons : 0

---------------COMPLEXS---------------------
C Number of differents complex : 8
C Maximum number of taxons per complex : 5
C Minimum number of taxons per complex : 1
C Mean number of taxons per complex : 2.25
C Maximum number of sequences per complex : 1565
C Minimum number of sequences per complex : 1
C Mean number of sequences per complex : 220.5

--------------AMPLICONS---------------------
A Number of amplicons : 49207
A Maximum amplicons length : 826
A Minimum amplicons length : 0
A Mean amplicons length : 373.18178307964314
A Number of redundant amplicons : 2172
****************************************

=============================================================================================
* DATASET has been 'CLEANED'.
Pseudomonas is in your dataset.
* 'UNVERIFIED' and 'UNCULTURED' genus have been 'REMOVED'.

****************************************
===> AFTER CLEANING WITH : PSEUDOMONAS -- NONE -- UNVERIFIED=FALSE
File name : origin/Pseudomonas_RNAcentral

--------------SEQUENCES---------------------
S Number of sequences : 104307
S Maximum sequences length : 61126
S Minimum sequences length : 11
S Mean sequences length : 597.655516887649

---------------TAXONS-----------------------
T Number of different taxons : 397
T Maximum number of sequences per taxon : 24937
T Minimum number of sequences per taxon : 1
T Mean number of sequences per taxon : 262.73803526448364
T Number of SAs taxons : 0

---------------COMPLEXS---------------------
C Number of differents complex : 1
C Maximum number of taxons per complex : 3
C Minimum number of taxons per complex : 3
C Mean number of taxons per complex : 3.0
C Maximum number of sequences per complex : 1565
C Minimum number of sequences per complex : 1565
C Mean number of sequences per complex : 1565.0

--------------AMPLICONS---------------------
A Number of amplicons : 24179
A Maximum amplicons length : 826
A Minimum amplicons length : 0
A Mean amplicons length : 373.2821870217958
A Number of redundant amplicons : 1058
****************************************


=============================================================================================
* 'SEQUENCES VARIANTS' have been removed if 'NO AMPLICONS'.

****************************************
===> AFTER DELETING SEQUENCES VARIANTS WITHOUT AMPLICONS
File name : origin/Pseudomonas_RNAcentral

--------------SEQUENCES---------------------
S Number of sequences : 24177
S Maximum sequences length : 2396
S Minimum sequences length : 412
S Mean sequences length : 1346.971005501096

---------------TAXONS-----------------------
T Number of different taxons : 380
T Maximum number of sequences per taxon : 5332
T Minimum number of sequences per taxon : 1
T Mean number of sequences per taxon : 63.623684210526314
T Number of SAs taxons : 0

---------------COMPLEXS---------------------
C Number of differents complex : 1
C Maximum number of taxons per complex : 3
C Minimum number of taxons per complex : 3
C Mean number of taxons per complex : 3.0
C Maximum number of sequences per complex : 502
C Minimum number of sequences per complex : 502
C Mean number of sequences per complex : 502.0

--------------AMPLICONS---------------------
A Number of amplicons : 24177
A Maximum amplicons length : 826
A Minimum amplicons length : 151
A Mean amplicons length : 373.31306613723785
A Number of redundant amplicons : 1056
****************************************


=============================================================================================
* SEQUENCES VARIANTS have been removed by TAXON.

****************************************
===> AFTER DELETING REDUNDANT SEQUENCE VARIANT
File name : origin/Pseudomonas_RNAcentral

--------------SEQUENCES---------------------
S Number of sequences : 23338
S Maximum sequences length : 2396
S Minimum sequences length : 412
S Mean sequences length : 1342.6533121947039

---------------TAXONS-----------------------
T Number of different taxons : 380
T Maximum number of sequences per taxon : 4985
T Minimum number of sequences per taxon : 1
T Mean number of sequences per taxon : 61.415789473684214
T Number of SAs taxons : 0

---------------COMPLEXS---------------------
C Number of differents complex : 1
C Maximum number of taxons per complex : 3
C Minimum number of taxons per complex : 3
C Mean number of taxons per complex : 3.0
C Maximum number of sequences per complex : 340
C Minimum number of sequences per complex : 340
C Mean number of sequences per complex : 340.0

--------------AMPLICONS---------------------
A Number of amplicons : 23338
A Maximum amplicons length : 826
A Minimum amplicons length : 151
A Mean amplicons length : 373.322306967178
A Number of redundant amplicons : 1012
****************************************


=============================================================================================
* 'REDUNDANT AMPLICONS' have been removed by 'TAXON'.

****************************************
===> AFTER DELETING REDUNDANT AMPLICONS
File name : origin/Pseudomonas_RNAcentral

--------------SEQUENCES---------------------
S Number of sequences : 5153
S Maximum sequences length : 2048
S Minimum sequences length : 412
S Mean sequences length : 1315.6945468659032

---------------TAXONS-----------------------
T Number of different taxons : 380
T Maximum number of sequences per taxon : 994
T Minimum number of sequences per taxon : 1
T Mean number of sequences per taxon : 13.560526315789474
T Number of SAs taxons : 0

---------------COMPLEXS---------------------
C Number of differents complex : 1
C Maximum number of taxons per complex : 3
C Minimum number of taxons per complex : 3
C Mean number of taxons per complex : 3.0
C Maximum number of sequences per complex : 109
C Minimum number of sequences per complex : 109
C Mean number of sequences per complex : 109.0

--------------AMPLICONS---------------------
A Number of amplicons : 5153
A Maximum amplicons length : 826
A Minimum amplicons length : 151
A Mean amplicons length : 374.3170968367941
A Number of redundant amplicons : 292
****************************************


=============================================================================================
=========                            Export Informations                            =========
=============================================================================================
* DATABASE JSON file exported as 'database/rnaCentral/Pseudomonas_rnaCentral_filter.json'.
* INFOS TXT file exported as 'database/rnaCentral/Pseudomonas_rnaCentral_info_filter.txt'.
