# Supplementary material for: ASVmaker: A New Tool to Improve Taxonomic Identifications for Amplicon Sequencing Data
Source: Plants (Basel). 2023 Oct 25;12(21):3678. doi: 10.3390/plants12213678 (PMC10647208; doi:10.3390/plants12213678)
Supplement: Supplementary file 1 [file plants-12-03678-s001.zip › ASVmaker_paper_archive/16s/database/rnaCentral/Xanthomonas_rnaCentral_info_filter.txt]

USERNAME : clement
DATE  : 25/04/2023
TIME  : 19:23
SYSTEM  : Linux
PLATEFORM  : Linux-5.19.0-40-generic-x86_64-with-glibc2.35
PYTHON VERSION : 3.10.6 (main, Mar 10 2023, 10:55:28) [GCC 11.3.0]


=============================================================================================
=========                               Init Data                                   =========
=============================================================================================
Fasta file name : origin/Xanthomonas_RNAcentral
Original database of the fasta file : rnaCentral
Forward primer : ['>forward_515FB:', 'GTGYCAGCMGCCGCGGTAA']
Reverse primer : ['>reverse_926R:', 'CCGYCAATTYMTTTRAGTTT']
Forward mismatch tolerance : 5
Reverse mismatch tolerance : 5
Trimmed primer : True

****************************************
===> INIT DATA
File name : origin/Xanthomonas_RNAcentral

--------------SEQUENCES---------------------
S Number of sequences : 28318
S Maximum sequences length : 3971
S Minimum sequences length : 14
S Mean sequences length : 287.27809167314075

---------------TAXONS-----------------------
T Number of different taxons : 86
T Maximum number of sequences per taxon : 5022
T Minimum number of sequences per taxon : 1
T Mean number of sequences per taxon : 329.27906976744185
T Number of SAs taxons : 0

---------------COMPLEXS---------------------
C Number of differents complex : 1
C Maximum number of taxons per complex : 1
C Minimum number of taxons per complex : 1
C Mean number of taxons per complex : 1.0
C Maximum number of sequences per complex : 1
C Minimum number of sequences per complex : 1
C Mean number of sequences per complex : 1.0

--------------AMPLICONS---------------------
A Number of amplicons : 2085
A Maximum amplicons length : 626
A Minimum amplicons length : 328
A Mean amplicons length : 374.7410071942446
A Number of redundant amplicons : 112
****************************************


=============================================================================================
=========                            Filter Informations                            =========
=============================================================================================
* TAXONS have been 'GROUPED by COMPLEX'.

****************************************
===> AFTER GROUPING BY COMPLEX 

File name : origin/Xanthomonas_RNAcentral

--------------SEQUENCES---------------------
S Number of sequences : 28318
S Maximum sequences length : 3971
S Minimum sequences length : 14
S Mean sequences length : 287.27809167314075

---------------TAXONS-----------------------
T Number of different taxons : 86
T Maximum number of sequences per taxon : 5022
T Minimum number of sequences per taxon : 1
T Mean number of sequences per taxon : 329.27906976744185
T Number of SAs taxons : 0

---------------COMPLEXS---------------------
C Number of differents complex : 1
C Maximum number of taxons per complex : 1
C Minimum number of taxons per complex : 1
C Mean number of taxons per complex : 1.0
C Maximum number of sequences per complex : 1
C Minimum number of sequences per complex : 1
C Mean number of sequences per complex : 1.0

--------------AMPLICONS---------------------
A Number of amplicons : 2085
A Maximum amplicons length : 626
A Minimum amplicons length : 328
A Mean amplicons length : 374.7410071942446
A Number of redundant amplicons : 112
****************************************

=============================================================================================
* DATASET has been 'CLEANED'.
Xanthomonas is in your dataset.
* 'UNVERIFIED' and 'UNCULTURED' genus have been 'REMOVED'.

****************************************
===> AFTER CLEANING WITH : XANTHOMONAS -- NONE -- UNVERIFIED=FALSE
File name : origin/Xanthomonas_RNAcentral

--------------SEQUENCES---------------------
S Number of sequences : 24838
S Maximum sequences length : 3971
S Minimum sequences length : 14
S Mean sequences length : 274.2638296159111

---------------TAXONS-----------------------
T Number of different taxons : 47
T Maximum number of sequences per taxon : 5022
T Minimum number of sequences per taxon : 1
T Mean number of sequences per taxon : 528.468085106383
T Number of SAs taxons : 0

---------------COMPLEXS---------------------
C Number of differents complex : 1
C Maximum number of taxons per complex : 1
C Minimum number of taxons per complex : 1
C Mean number of taxons per complex : 1.0
C Maximum number of sequences per complex : 1
C Minimum number of sequences per complex : 1
C Mean number of sequences per complex : 1.0

--------------AMPLICONS---------------------
A Number of amplicons : 1562
A Maximum amplicons length : 626
A Minimum amplicons length : 328
A Mean amplicons length : 374.96350832266324
A Number of redundant amplicons : 70
****************************************


=============================================================================================
* 'SEQUENCES VARIANTS' have been removed if 'NO AMPLICONS'.

****************************************
===> AFTER DELETING SEQUENCES VARIANTS WITHOUT AMPLICONS
File name : origin/Xanthomonas_RNAcentral

--------------SEQUENCES---------------------
S Number of sequences : 1562
S Maximum sequences length : 2189
S Minimum sequences length : 447
S Mean sequences length : 1427.0928297055057

---------------TAXONS-----------------------
T Number of different taxons : 43
T Maximum number of sequences per taxon : 259
T Minimum number of sequences per taxon : 1
T Mean number of sequences per taxon : 36.325581395348834
T Number of SAs taxons : 0

---------------COMPLEXS---------------------
C Number of differents complex : 1
C Maximum number of taxons per complex : 1
C Minimum number of taxons per complex : 1
C Mean number of taxons per complex : 1.0
C Maximum number of sequences per complex : 1
C Minimum number of sequences per complex : 1
C Mean number of sequences per complex : 1.0

--------------AMPLICONS---------------------
A Number of amplicons : 1562
A Maximum amplicons length : 626
A Minimum amplicons length : 328
A Mean amplicons length : 374.96350832266324
A Number of redundant amplicons : 69
****************************************


=============================================================================================
* SEQUENCES VARIANTS have been removed by TAXON.

****************************************
===> AFTER DELETING REDUNDANT SEQUENCE VARIANT
File name : origin/Xanthomonas_RNAcentral

--------------SEQUENCES---------------------
S Number of sequences : 1332
S Maximum sequences length : 2189
S Minimum sequences length : 447
S Mean sequences length : 1411.650900900901

---------------TAXONS-----------------------
T Number of different taxons : 43
T Maximum number of sequences per taxon : 211
T Minimum number of sequences per taxon : 1
T Mean number of sequences per taxon : 30.976744186046513
T Number of SAs taxons : 0

---------------COMPLEXS---------------------
C Number of differents complex : 1
C Maximum number of taxons per complex : 1
C Minimum number of taxons per complex : 1
C Mean number of taxons per complex : 1.0
C Maximum number of sequences per complex : 1
C Minimum number of sequences per complex : 1
C Mean number of sequences per complex : 1.0

--------------AMPLICONS---------------------
A Number of amplicons : 1332
A Maximum amplicons length : 626
A Minimum amplicons length : 328
A Mean amplicons length : 375.12987987987987
A Number of redundant amplicons : 69
****************************************


=============================================================================================
* 'REDUNDANT AMPLICONS' have been removed by 'TAXON'.

****************************************
===> AFTER DELETING REDUNDANT AMPLICONS
File name : origin/Xanthomonas_RNAcentral

--------------SEQUENCES---------------------
S Number of sequences : 282
S Maximum sequences length : 2165
S Minimum sequences length : 447
S Mean sequences length : 1406.741134751773

---------------TAXONS-----------------------
T Number of different taxons : 43
T Maximum number of sequences per taxon : 45
T Minimum number of sequences per taxon : 1
T Mean number of sequences per taxon : 6.558139534883721
T Number of SAs taxons : 0

---------------COMPLEXS---------------------
C Number of differents complex : 1
C Maximum number of taxons per complex : 1
C Minimum number of taxons per complex : 1
C Mean number of taxons per complex : 1.0
C Maximum number of sequences per complex : 1
C Minimum number of sequences per complex : 1
C Mean number of sequences per complex : 1.0

--------------AMPLICONS---------------------
A Number of amplicons : 282
A Maximum amplicons length : 626
A Minimum amplicons length : 328
A Mean amplicons length : 378.7411347517731
A Number of redundant amplicons : 24
****************************************


=============================================================================================
=========                            Export Informations                            =========
=============================================================================================
* DATABASE JSON file exported as 'database/rnaCentral/Xanthomonas_rnaCentral_filter.json'.
* INFOS TXT file exported as 'database/rnaCentral/Xanthomonas_rnaCentral_info_filter.txt'.
