# Supplementary material for: ASVmaker: A New Tool to Improve Taxonomic Identifications for Amplicon Sequencing Data
Source: Plants (Basel). 2023 Oct 25;12(21):3678. doi: 10.3390/plants12213678 (PMC10647208; doi:10.3390/plants12213678)
Supplement: Supplementary file 1 [file plants-12-03678-s001.zip › ASVmaker_paper_archive/16s/database/rnaCentral/Xanthomonas_rnaCentral_sa_ext.txt]

SA1	URS0000705A51_1843581|Xanthomonas_nasturtii	URS0000B0DBF4_346|Xanthomonas_citri	URS00003B127B_92828|Xanthomonas_phaseoli	URS00001BC8B7_2259622|Xanthomonas_euroxanthea	URS00006AD0BD_56449|Xanthomonas_bromi	URS00008D207F_1185702|Xanthomonas_axonopodis	URS00008D207F_1219375|Xanthomonas_cassavae	URS0000A5A475_56448|Xanthomonas_arboricola	URS0000803FC1_56460|Xanthomonas_vesicatoria	URS000055DF1A_743699|Xanthomonas_dyei	URS0000399E89_1131451|Xanthomonas_fragariae	URS00001BC8B7_56454|Xanthomonas_hortorum	URS00001BC8B7_314565|Xanthomonas_campestris	URS0000A1A6FA_1843580|Xanthomonas_floridensis	URS00001BC8B7_1885674|Xanthomonas_cannabis	URS0002253582_2775159|Xanthomonas_hydrangeae	URS0000464F6A_925777|Xanthomonas_gardneri	URS0000D224C3_2053928|Xanthomonas_prunicola	URS00007A9828_56453|Xanthomonas_cucurbitae	URS000074E023_1321368|Xanthomonas_maliensis	URS0001F0FBC0_56457|Xanthomonas_pisi	URS00008A1ADF_109214|Xanthomonas_cynarae	URS0000695916_56459|Xanthomonas_vasicola	URS00008DA1D0_347|Xanthomonas_oryzae	URS0000DE9EBD_53414|Xanthomonas_populi	URS000034161F_86186|Xanthomonas_cissicola
SA2	URS000081C57C_56460|Xanthomonas_vesicatoria	URS0000822878_90270|Xanthomonas_hortorum
SA3	URS0000821D28_56456|Xanthomonas_melonis	URS00007F9CCC_317013|Xanthomonas_phaseoli	URS0000DC0E81_56464|Xanthomonas_theicola	URS000266D5BC_56455|Xanthomonas_hyacinthi	URS0001AA4BA6_338|Xanthomonas_bacterial	URS0000DE7094_56458|Xanthomonas_sacchari	URS00019EBC15_56448|Xanthomonas_arboricola	URS0002675356_53413|Xanthomonas_axonopodis	URS000267E1EC_64187|Xanthomonas_oryzae	URS0000DC229F_29447|Xanthomonas_albilineans	URS00001ACDFE_134874|Xanthomonas_translucens	URS00001D5E01_454594|Xanthomonas_citri	URS00007F9CCC_2650745|Xanthomonas_sontii	URS000033241B_339|Xanthomonas_campestris
SA4	URS0000477AEA_56448|Xanthomonas_arboricola	URS0000222832_343|Xanthomonas_translucens	URS000031E99D_109214|Xanthomonas_hortorum	URS0002190D06_1321368|Xanthomonas_maliensis	URS000089E273_109214|Xanthomonas_cynarae
SA5	URS000223FB09_343|Xanthomonas_translucens	URS00019F04EE_56458|Xanthomonas_sacchari
SA6	URS0000B7209D_487858|Xanthomonas_campestris	URS0001B53C09_454594|Xanthomonas_citri
SA7	URS00006AC386_189396|Xanthomonas_alfalfae	URS00021A5F8B_456327|Xanthomonas_euvesicatoria	URS00002E3563_325776|Xanthomonas_vasicola	URS0000DE03C8_56456|Xanthomonas_melonis	URS00001FAF70_442694|Xanthomonas_perforans	URS00002A735A_454594|Xanthomonas_citri	URS000036A429_291260|Xanthomonas_campestris	URS00006D329E_189395|Xanthomonas_axonopodis	URS00003E79D3_92828|Xanthomonas_phaseoli
SA8	URS0000DE0468_56463|Xanthomonas_codiaei	URS0001C0D636_149696|Xanthomonas_campestris	URS0000AC67E4_487838|Xanthomonas_citri
SA9	URS00001F0E8C_487838|Xanthomonas_citri	URS0000892CB4_92828|Xanthomonas_axonopodis	URS0000265A62_92828|Xanthomonas_phaseoli
SA10	URS00003B2763_305959|Xanthomonas_retroflexus	URS00004F4A3E_347|Xanthomonas_oryzae	URS0000181B88_346|Xanthomonas_citri
SA11	URS00001D0D34_487899|Xanthomonas_citri	URS00008A8985_487899|Xanthomonas_campestris
SA12	URS00021FA7E1_346|Xanthomonas_citri	URS00001FBAC5_339|Xanthomonas_campestris
SA13	URS0000331651_366649|Xanthomonas_citri	URS0000878C04_366649|Xanthomonas_fuscans
SA14	URS0000A077F1_487899|Xanthomonas_citri	URS000264F0F9_340|Xanthomonas_campestris
SA15	URS0000A68B74_305959|Xanthomonas_retroflexus	URS0000B6D504_48664|Xanthomonas_fragariae
SA16	URS00008812B1_317013|Xanthomonas_axonopodis	URS0000A00AC2_317013|Xanthomonas_phaseoli	URS0000D1FE13_339|Xanthomonas_campestris
SA17	URS000088F079_92828|Xanthomonas_axonopodis	URS00000B1F1E_92828|Xanthomonas_phaseoli
SA18	URS000018FE36_270916|Xanthomonas_phaseoli	URS000086D748_270916|Xanthomonas_axonopodis
SA19	URS0000B50EC0_375353|Xanthomonas_axonopodis	URS0000A3C1D6_456327|Xanthomonas_euvesicatoria
SA20	URS000089855D_92828|Xanthomonas_axonopodis	URS00000DB267_92828|Xanthomonas_phaseoli
SA21	URS00001032F2_366650|Xanthomonas_alfalfae	URS000035F79F_317013|Xanthomonas_phaseoli	URS0001B2C14D_359387|Xanthomonas_euvesicatoria	URS00001C0811_92831|Xanthomonas_axonopodis	URS000035F79F_29445|Xanthomonas_campestris
SA22	URS00003D17E4_270916|Xanthomonas_phaseoli	URS000089DD80_270916|Xanthomonas_axonopodis
SA23	URS0000890903_92828|Xanthomonas_axonopodis	URS000007A1ED_92828|Xanthomonas_phaseoli
SA24	URS00004050D0_197475|Xanthomonas_group_bacterium_LA37	URS00008A6B83_197475|Xanthomonas_group
