# Supplementary material for: ASVmaker: A New Tool to Improve Taxonomic Identifications for Amplicon Sequencing Data
Source: Plants (Basel). 2023 Oct 25;12(21):3678. doi: 10.3390/plants12213678 (PMC10647208; doi:10.3390/plants12213678)
Supplement: Supplementary file 1 [file plants-12-03678-s001.zip › ASVmaker_paper_archive/16s/database/rnaCentral/Erwinia_rnaCentral_sa_ext.txt]

SA1	URS0000541395_206499|Erwinia_papayae	URS0000541395_69222|Erwinia_mallotivora
SA2	URS0001DF722C_206499|Erwinia_papayae	URS00000474B6_69222|Erwinia_mallotivora
SA3	URS00021A8D92_552|Erwinia_amylovora	URS0001EA9C08_206499|Erwinia_papayae	URS00004F59E1_69222|Erwinia_mallotivora	URS00026441CC_79967|Erwinia_pyrifoliae
SA4	URS0000BB16B7_182337|Erwinia_billingiae	URS0000E15F40_79967|Erwinia_pyrifoliae	URS00002A1745_55211|Erwinia_persicina	URS000010BE26_92490|Erwinia_toletana	URS0000E4AB06_552|Erwinia_amylovora	URS0000801785_371042|Erwinia_typographi	URS00003731A3_206499|Erwinia_papayae
SA5	URS00014A7F11_182337|Erwinia_billingiae	URS00008D9B7B_338565|Erwinia_tasmaniensis
SA6	URS00003DCDE1_182337|Erwinia_billingiae	URS00007EC1E6_55211|Erwinia_persicina	URS0000A40604_68334|Erwinia_aphidicola	URS000086FF84_665097|Erwinia_piriflorinigrans	URS0000A71885_55212|Erwinia_rhapontici
SA7	URS0001AD2292_551|Erwinia_bacterial	URS0000AD88F5_182337|Erwinia_billingiae	URS00005271C8_206499|Erwinia_papayae
SA8	URS00012FC195_338565|Erwinia_tasmaniensis	URS0001C56E8C_206499|Erwinia_papayae	URS0000CA3FE9_55211|Erwinia_persicina
SA9	URS00021B715F_552|Erwinia_amylovora	URS0001CFA3D4_206499|Erwinia_papayae	URS0002678730_79967|Erwinia_pyrifoliae
SA10	URS0002646C59_1563158|Erwinia_endophytica	URS0001D8C99A_552|Erwinia_amylovora
SA11	URS00002E44BB_552|Erwinia_amylovora	URS000266FD47_79967|Erwinia_pyrifoliae	URS000038A6BF_465817|Erwinia_tasmaniensis
SA12	URS0000D0E330_2048984|Erwinia_endosymbiont_of_Hyalopterus_pruni	URS00007EABD7_1560201|Erwinia_iniecta	URS000088CC48_92490|Erwinia_toletana
SA13	URS000007BE67_634499|Erwinia_pyrifoliae	URS0000E34552_338565|Erwinia_tasmaniensis	URS000208AD8F_441667|Erwinia_soli
SA14	URS00005F9B63_69224|Erwinia_psidii	URS00005F9B63_206499|Erwinia_papayae
