# Supplementary material for: ASVmaker: A New Tool to Improve Taxonomic Identifications for Amplicon Sequencing Data
Source: Plants (Basel). 2023 Oct 25;12(21):3678. doi: 10.3390/plants12213678 (PMC10647208; doi:10.3390/plants12213678)
Supplement: Supplementary file 1 [file plants-12-03678-s001.zip › ASVmaker_paper_archive/16s/database/rnaCentral/Pseudomonas_rnaCentral_sa_ext.txt]

SA1	URS0000D11D7C_310348|Pseudomonas_guezennei	URS0002680186_47882|Pseudomonas_straminea	URS00019D1CA4_65741|Pseudomonas_knackmussii	URS000264870B_294|Pseudomonas_fluorescens	URS0000334793_1274359|Pseudomonas_sihuiensis	URS000267102C_2745482|Pseudomonas_kermanshahensis	URS00008C5959_380021|Pseudomonas_protegens	URS00008C5959_300|Pseudomonas_mendocina	URS0002679C15_1135990|Pseudomonas_sagittaria	URS0002219731_287|Pseudomonas_aeruginosa	URS00000219F7_319939|Pseudomonas_otitidis	URS0000018F22_201179|Pseudomonas_tropicalis	URS0001E91615_1149133|Pseudomonas_oleovorans/pseudoalcaligenes_complex	URS0001AD4A64_43306|Pseudomonas_denitrificans	URS000265A16C_296|Pseudomonas_fragi	URS00000E68BB_303|Pseudomonas_putida	URS0001D4BD81_43263|Pseudomonas_alcaligenes
SA2	URS00005FEA21_310348|Pseudomonas_guezennei	URS0002205B18_316|Pseudomonas_stutzeri	URS000037E0CD_43263|Pseudomonas_alcaligenes	URS00007EB20A_53408|Pseudomonas_citronellolis	URS00001E0E80_319939|Pseudomonas_otitidis	URS0000AE2C45_287|Pseudomonas_aeruginosa
SA3	URS00007D7A57_198620|Pseudomonas_koreensis	URS0000E5294A_294|Pseudomonas_fluorescens	URS0002179D07_1705700|Pseudomonas_viridiflava	URS00004A55AA_587753|Pseudomonas_chlororaphis	URS00026693AB_2730425|Pseudomonas_neuropathica	URS0001E7CC0B_117681|Pseudomonas_gingeri	URS000254E534_2745504|Pseudomonas_hamedanensis	URS0000E0BF32_53407|Pseudomonas_asplenii	URS000089BA98_77298|Pseudomonas_jessenii	URS000047C073_198618|Pseudomonas_umsongensis	URS0000E443F8_287|Pseudomonas_aeruginosa	URS00008D8A24_1471381|Pseudomonas_helmanticensis	URS0000EE050A_674054|Pseudomonas_baetica	URS0000E498EE_930166|Pseudomonas_brassicacearum	URS00021B8128_1421430|Pseudomonas_granadensis	URS000227B4A1_47883|Pseudomonas_synxantha
SA4	URS00007373BD_43263|Pseudomonas_alcaligenes	URS000044398D_287|Pseudomonas_aeruginosa
SA5	URS00003A77E4_287|Pseudomonas_aeruginosa	URS0000E435AC_47878|Pseudomonas_azotoformans	URS0000D43CA3_294|Pseudomonas_fluorescens
SA6	URS0001E1A823_301|Pseudomonas_oleovorans/pseudoalcaligenes_complex	URS00003FD916_294|Pseudomonas_fluorescens	URS0000333DA3_300|Pseudomonas_mendocina	URS0001FF2742_404407|Pseudomonas_indoloxydans	URS000088B0E2_287|Pseudomonas_aeruginosa
SA7	URS0001C4446E_33069|Pseudomonas_viridiflava	URS000037F755_301|Pseudomonas_oleovorans/pseudoalcaligenes_complex	URS0000B3C78E_237610|Pseudomonas_psychrotolerans	URS0002559ECF_47885|Pseudomonas_oryzihabitans	URS00005E3CCF_300|Pseudomonas_mendocina	URS0001B94233_286|Pseudomonas_bacterial	URS0001A07916_287|Pseudomonas_aeruginosa
SA8	URS00008737D8_287|Pseudomonas_aeruginosa	URS00001FB293_319939|Pseudomonas_otitidis
SA9	URS0000ED717C_287|Pseudomonas_aeruginosa	URS000263C8BB_294|Pseudomonas_fluorescens
SA10	URS00003D83BA_300|Pseudomonas_mendocina	URS00008ED63B_287|Pseudomonas_aeruginosa	URS0001D9400C_303|Pseudomonas_putida	URS0000AF3486_301|Pseudomonas_oleovorans/pseudoalcaligenes_complex	URS00026673EE_53412|Pseudomonas_resinovorans	URS000261786A_2604832|Pseudomonas_lalkuanensis	URS000228B726_2822138|Pseudomonas_boanensis
SA11	URS0000B3B0C9_287|Pseudomonas_aeruginosa	URS00019C06BF_915472|Pseudomonas_nitritireducens	URS0000E26F6E_65741|Pseudomonas_knackmussii	URS0000869E10_46680|Pseudomonas_nitroreducens	URS000259514F_95301|Pseudomonas_multiresinivorans
SA12	URS000013299B_75612|Pseudomonas_mandelii	URS00009D27C9_303|Pseudomonas_putida	URS000022D471_287|Pseudomonas_aeruginosa	URS00022921DC_316|Pseudomonas_stutzeri
SA13	URS0000848960_287|Pseudomonas_aeruginosa	URS00019CFA20_294|Pseudomonas_fluorescens
SA14	URS00008ACF42_294|Pseudomonas_fluorescens	URS0000B54DB3_287|Pseudomonas_aeruginosa
SA15	URS000078982E_1245471|Pseudomonas_resinovorans	URS0000ED3BCB_287|Pseudomonas_aeruginosa	URS00022CE741_2604832|Pseudomonas_lalkuanensis
SA16	URS0000E57D6A_1176259|Pseudomonas_songnenensis	URS00003156BE_404407|Pseudomonas_indoloxydans	URS00004432C3_101564|Pseudomonas_alcaliphila	URS0000352EE9_43263|Pseudomonas_alcaligenes	URS000089AC9A_46680|Pseudomonas_nitroreducens	URS000047ED35_77298|Pseudomonas_jessenii	URS00007B3685_1461376|Pseudomonas_trautweinii	URS000085FE4A_287|Pseudomonas_aeruginosa	URS0000132C99_554344|Pseudomonas_toyotomiensis	URS0000AD9BA9_1691904|Pseudomonas_sediminis	URS000002045B_398198|Pseudomonas_oleovorans/pseudoalcaligenes_complex	URS0000C91CE7_658457|Pseudomonas_composti	URS00021A2A85_1274359|Pseudomonas_sihuiensis	URS0000249F45_300|Pseudomonas_mendocina	URS00008D89FB_53407|Pseudomonas_asplenii	URS00019C922F_489632|Pseudomonas_chengduensis
SA17	URS00008A229F_287|Pseudomonas_aeruginosa	URS0000B09292_425504|Pseudomonas_guineae	URS0000441EB0_53406|Pseudomonas_anguilliseptica
SA18	URS0002254E19_2816993|Pseudomonas_schmalbachii	URS000039EBFE_366289|Pseudomonas_delhiensis	URS0001155416_1198456|Pseudomonas_guguanensis	URS000185084E_53408|Pseudomonas_citronellolis	URS00019D9C90_43306|Pseudomonas_denitrificans	URS0000AE09DA_65741|Pseudomonas_knackmussii	URS00020EDC6C_95301|Pseudomonas_multiresinivorans	URS00008B169D_428992|Pseudomonas_panipatensis	URS0001553F58_2571105|Pseudomonas_nicosulfuronedens	URS0000E0DACD_915472|Pseudomonas_nitritireducens	URS0000136B97_46680|Pseudomonas_nitroreducens	URS0001A376D1_1826671|Pseudomonas_humi	URS0000A13D70_287|Pseudomonas_aeruginosa
SA19	URS00005EF2CE_294|Pseudomonas_fluorescens	URS0001A12F7C_316|Pseudomonas_stutzeri	URS0002198FE1_658457|Pseudomonas_composti	URS00019FA750_301|Pseudomonas_oleovorans/pseudoalcaligenes_complex	URS0000820C61_50340|Pseudomonas_fuscovaginae	URS0000DC4BBB_300|Pseudomonas_mendocina	URS000106CFA8_574962|Pseudomonas_taeanensis	URS00009D94A5_303|Pseudomonas_putida	URS00021BA0AA_1274359|Pseudomonas_sihuiensis	URS000226B51B_101564|Pseudomonas_alcaliphila	URS0001A09AA7_2502979|Pseudomonas_khazarica	URS000002BD9F_287|Pseudomonas_aeruginosa	URS0000A14947_404407|Pseudomonas_indoloxydans
SA20	URS0000CAF640_76759|Pseudomonas_monteilii	URS0000FD5785_1421430|Pseudomonas_granadensis	URS0001D29FCC_1471381|Pseudomonas_helmanticensis	URS00003D963B_416339|Pseudomonas_teessidea	URS0000CEED76_294|Pseudomonas_fluorescens	URS0000CEB8F3_1615673|Pseudomonas_paralactis	URS0000E17862_317|Pseudomonas_syringae	URS00007DCFC3_47880|Pseudomonas_fulva	URS00019C2FA8_674054|Pseudomonas_baetica	URS0000CEFCCF_395598|Pseudomonas_reinekei	URS000046AEA9_303|Pseudomonas_putida	URS0000A28F75_287|Pseudomonas_aeruginosa	URS0000AE3476_198620|Pseudomonas_koreensis	URS0000CAF640_319939|Pseudomonas_otitidis	URS0000AD0CCD_76761|Pseudomonas_veronii	URS0002285525_1785145|Pseudomonas_glycinae	URS0000A5D7C8_587753|Pseudomonas_chlororaphis	URS00022E1960_2842353|Pseudomonas_ekonensis	URS000058E97D_321662|Pseudomonas_moraviensis	URS0002245A3D_95300|Pseudomonas_vancouverensis	URS000218D837_78543|Pseudomonas_migulae	URS000087AA3B_86840|Pseudomonas_cannabina	URS0000D1CF20_1628086|Pseudomonas_kribbensis	URS0000E55BCA_43263|Pseudomonas_alcaligenes	URS0002571EAE_2745509|Pseudomonas_monsensis	URS0002672E3A_2609964|Pseudomonas_atagonensis
SA21	URS0000D03323_287|Pseudomonas_aeruginosa	URS000048FA87_294|Pseudomonas_fluorescens
SA22	URS000027A388_29435|Pseudomonas_flavescens	URS00001E59C8_70775|Pseudomonas_plecoglossicida	URS0000C981D9_319939|Pseudomonas_otitidis	URS000266D2D2_77298|Pseudomonas_jessenii	URS0001C6AD35_33069|Pseudomonas_viridiflava	URS0002203DB0_312306|Pseudomonas_entomophila	URS00026377A9_485898|Pseudomonas_promysalinigenes	URS0001822EA9_1247546|Pseudomonas_hunanensis	URS00005E1F07_47880|Pseudomonas_fulva	URS0001EF97F6_47882|Pseudomonas_straminea	URS00019BAB28_76759|Pseudomonas_monteilii	URS000149AD88_1785162|Pseudomonas_reidholzensis	URS00001C2B75_289370|Pseudomonas_argentinensis	URS0000A188B2_237609|Pseudomonas_alkylphenolica	URS0000A523DD_556533|Pseudomonas_benzenivorans	URS00021BE143_470150|Pseudomonas_taiwanensis	URS00000A23D2_47885|Pseudomonas_oryzihabitans	URS0000E28D01_1220495|Pseudomonas_punonensis	URS000087DB56_294|Pseudomonas_fluorescens	URS000264AE40_2364649|Pseudomonas_laurentiana	URS000266903D_1306993|Pseudomonas_soli	URS000220E672_157783|Pseudomonas_cremoricolorata	URS00022AC476_1940621|Pseudomonas_alloputida	URS0000EE3DB7_674054|Pseudomonas_baetica	URS0001DCFF32_380021|Pseudomonas_protegens	URS0002527DF8_2745482|Pseudomonas_kermanshahensis	URS000224FA82_2666183|Pseudomonas_juntendi	URS0000DC5521_287|Pseudomonas_aeruginosa	URS000252061D_2745493|Pseudomonas_urmiensis	URS00002EA140_303|Pseudomonas_putida	URS0001A6BC64_286|Pseudomonas_bacterial	URS0002617A2A_2740518|Pseudomonas_faucium	URS0002241AAB_78327|Pseudomonas_mosselii	URS0000B3DE53_157782|Pseudomonas_parafulva	URS000221C54F_1424203|Pseudomonas_lalucatii	URS000081B0A7_298908|Pseudomonas_segetis	URS000054C0CC_485880|Pseudomonas_kurunegalensis	URS000037EF3B_50340|Pseudomonas_fuscovaginae	URS000219AAF0_1218129|Pseudomonas_oleovorans/pseudoalcaligenes_complex
SA23	URS00022C8DB9_1392877|Pseudomonas_oryzae	URS0000AE2248_287|Pseudomonas_aeruginosa
SA24	URS000229F474_303|Pseudomonas_putida	URS000227F05C_287|Pseudomonas_aeruginosa
SA25	URS0000733F2B_287|Pseudomonas_aeruginosa	URS0000E24B64_294|Pseudomonas_fluorescens
SA26	URS0000ACEB6D_287|Pseudomonas_aeruginosa	URS00008D337B_43263|Pseudomonas_alcaligenes	URS0001A14A67_53412|Pseudomonas_resinovorans
SA27	URS00019CDB56_2654845|Pseudomonas_xionganensis	URS0000CA5BE5_303|Pseudomonas_putida	URS0000CA5BE5_76759|Pseudomonas_monteilii	URS0001FAF723_101564|Pseudomonas_alcaliphila	URS00002744D0_46680|Pseudomonas_nitroreducens	URS00008A5187_330|Pseudomonas_oleovorans/pseudoalcaligenes_complex	URS00007EB3EE_470150|Pseudomonas_taiwanensis	URS0000CA5BE5_319939|Pseudomonas_otitidis	URS0001A3C3B3_286|Pseudomonas_bacterial	URS0000D348B8_2282554|Pseudomonas_tianjinensis	URS000221E59D_316|Pseudomonas_stutzeri	URS000047750F_300|Pseudomonas_mendocina	URS0002666C97_2502979|Pseudomonas_khazarica	URS000205A5FA_287|Pseudomonas_aeruginosa	URS000039DDBE_53406|Pseudomonas_anguilliseptica	URS0000D320EC_1274359|Pseudomonas_sihuiensis	URS0000B12E3B_658457|Pseudomonas_composti	URS00008D6D4C_50340|Pseudomonas_fuscovaginae	URS00025BD317_2493633|Pseudomonas_hydrolytica	URS0001E47527_1198456|Pseudomonas_guguanensis	URS000263E882_1691904|Pseudomonas_sediminis	URS00008D31C7_65741|Pseudomonas_knackmussii
SA28	URS0000CAE9D5_287|Pseudomonas_aeruginosa	URS000229BB9A_303|Pseudomonas_putida	URS0000003068_658629|Pseudomonas_sessilinigenes	URS000010F71B_2614538|Pseudomonas_piscis	URS0000501FE7_1387231|Pseudomonas_aestus
SA29	URS0000CAB710_303|Pseudomonas_putida	URS000027C7B8_470150|Pseudomonas_taiwanensis	URS000265B163_2219225|Pseudomonas_asiatica	URS000026A87E_78327|Pseudomonas_mosselii	URS00008D807C_1471381|Pseudomonas_helmanticensis	URS0002647AA7_2842354|Pseudomonas_maumuensis	URS00007D5062_287|Pseudomonas_aeruginosa	URS00008D9E6F_556533|Pseudomonas_benzenivorans	URS000266E720_2213015|Pseudomonas_sichuanensis	URS0000AC0E86_1288410|Pseudomonas_guariconensis	URS00025C00FC_2842357|Pseudomonas_muyukensis	URS000220BAB0_316|Pseudomonas_stutzeri	URS00007A140B_70775|Pseudomonas_plecoglossicida	URS00008D2E09_256466|Pseudomonas_japonica	URS00008D312C_47880|Pseudomonas_fulva	URS000088D214_294|Pseudomonas_fluorescens	URS00008D85C1_1007099|Pseudomonas_kuykendallii	URS00019045AC_1247546|Pseudomonas_hunanensis	URS0000CF30C2_1306993|Pseudomonas_soli	URS00025CD9EC_2745490|Pseudomonas_xantholysinigenes	URS00025CD9EC_2842355|Pseudomonas_fakonensis	URS0000070219_1114204|Pseudomonas_reptilivorous	URS000036066F_485895|Pseudomonas_wayambapalatensis	URS0000E14120_312306|Pseudomonas_entomophila	URS0002221CED_2745488|Pseudomonas_peradeniyensis	URS0000830A17_50340|Pseudomonas_fuscovaginae	URS0000B8CDA6_76759|Pseudomonas_monteilii	URS00008DD2C8_298908|Pseudomonas_segetis
SA30	URS0001F2FC0F_287|Pseudomonas_aeruginosa	URS0000DD2CF8_404407|Pseudomonas_indoloxydans	URS00000670D4_301|Pseudomonas_oleovorans/pseudoalcaligenes_complex	URS0000CB7769_300|Pseudomonas_mendocina
SA31	URS000048E9D3_287|Pseudomonas_aeruginosa	URS00001A27D3_303|Pseudomonas_putida
SA32	URS0000AD1651_312306|Pseudomonas_entomophila	URS0000ECD6F7_2666183|Pseudomonas_juntendi	URS000089C9D6_70775|Pseudomonas_plecoglossicida	URS00026178E8_2740516|Pseudomonas_ceruminis	URS00021A20AE_2219225|Pseudomonas_asiatica	URS00004E07A5_78327|Pseudomonas_mosselii	URS00021E3806_272772|Pseudomonas_pudica	URS000021D8B8_287|Pseudomonas_aeruginosa	URS000035481A_29435|Pseudomonas_flavescens	URS00002473CB_485876|Pseudomonas_oryzicola	URS00001B3A96_294|Pseudomonas_fluorescens	URS0002234E0D_1288410|Pseudomonas_guariconensis	URS0000D33BEA_303|Pseudomonas_putida	URS00002D42FF_470150|Pseudomonas_taiwanensis	URS0000DD50FF_2212428|Pseudomonas_viridilivida	URS0000609E0D_47880|Pseudomonas_fulva	URS00019A838E_1247546|Pseudomonas_hunanensis	URS0000CA97F0_319939|Pseudomonas_otitidis	URS0000271C82_485870|Pseudomonas_anuradhapurensis	URS0000831CEF_157782|Pseudomonas_parafulva	URS0000AC63DC_1301098|Pseudomonas_knackmussii	URS00019AC190_76759|Pseudomonas_monteilii	URS0001DE056B_33069|Pseudomonas_viridiflava
SA33	URS0000D47693_287|Pseudomonas_aeruginosa	URS0002663B8B_1176259|Pseudomonas_songnenensis	URS0002263F8E_2746321|Pseudomonas_phenolilytica	URS00008CE4A9_300|Pseudomonas_mendocina	URS0000ED2D6A_316|Pseudomonas_stutzeri	URS0000B0AB0E_489632|Pseudomonas_chengduensis	URS000035E420_303|Pseudomonas_putida	URS000080E3A2_1176257|Pseudomonas_zhaodongensis
SA34	URS00004559E4_43263|Pseudomonas_alcaligenes	URS000267D7D3_287|Pseudomonas_aeruginosa
SA35	URS00000CC732_303|Pseudomonas_putida	URS0000EDB897_287|Pseudomonas_aeruginosa	URS0000C978C3_237609|Pseudomonas_alkylphenolica	URS0001A0CF87_256466|Pseudomonas_japonica
SA36	URS000073B0F3_915471|Pseudomonas_linyingensis	URS00002A415F_53412|Pseudomonas_resinovorans	URS00005BFA38_287|Pseudomonas_aeruginosa	URS00009D4880_303|Pseudomonas_putida
SA37	URS0000EDB313_104087|Pseudomonas_frederiksbergensis	URS000039F9A1_86265|Pseudomonas_thivervalensis	URS0000EE6D01_78544|Pseudomonas_gessardii	URS0002665E5B_1148509|Pseudomonas_prosekii	URS0002662F55_2730424|Pseudomonas_mucoides	URS00025D026F_2681983|Pseudomonas_bijieensis	URS0002145FEB_1705700|Pseudomonas_viridiflava	URS0001C60B76_930166|Pseudomonas_brassicacearum	URS000226EDBA_75588|Pseudomonas_libanensis	URS00021E7DC9_47883|Pseudomonas_synxantha	URS0000DC1D58_183795|Pseudomonas_mediterranea	URS0002662119_547007|Pseudomonas_piscicola	URS000224B21A_587753|Pseudomonas_chlororaphis	URS000254A7D4_2745496|Pseudomonas_zanjanensis	URS00022A6AA3_46679|Pseudomonas_mucidolens	URS0001D166A6_47879|Pseudomonas_corrugata	URS00019E8A50_163011|Pseudomonas_lini	URS00005F02DE_294|Pseudomonas_fluorescens	URS00002FE183_132476|Pseudomonas_kilonensis	URS000040D446_296|Pseudomonas_fragi
SA38	URS0001A77DE4_198620|Pseudomonas_koreensis	URS00007A8B20_294|Pseudomonas_fluorescens	URS0000A6A4DE_1615673|Pseudomonas_paralactis	URS00022981A4_47878|Pseudomonas_azotoformans	URS00008984E3_281467|Pseudomonas_syncyanea	URS00019E3566_244566|Pseudomonas_lurida	URS0000B8E57E_1123912|Pseudomonas_auricularis	URS00000970D6_129847|Pseudomonas_grimontii	URS0001A928EF_219574|Pseudomonas_proteolytica	URS0002650380_75588|Pseudomonas_libanensis	URS000227AE29_587753|Pseudomonas_chlororaphis	URS00008357A7_200450|Pseudomonas_trivialis	URS0001A3BDC8_191391|Pseudomonas_salomonii	URS000080EE37_321846|Pseudomonas_simiae	URS00005B6184_47883|Pseudomonas_synxantha	URS00021CAB99_29442|Pseudomonas_tolaasii	URS00002CFD06_75612|Pseudomonas_mandelii	URS0000487FE5_547007|Pseudomonas_piscicola	URS000058A13E_200451|Pseudomonas_poae	URS0000D4890B_78544|Pseudomonas_gessardii	URS0000B9BFF6_298|Pseudomonas_marginalis	URS00022CE88C_359110|Pseudomonas_extremaustralis	URS000265FE3D_2740531|Pseudomonas_allii	URS0001D4D35C_169669|Pseudomonas_extremorientalis	URS00002A62D0_129817|Pseudomonas_brenneri	URS000257909D_317|Pseudomonas_syringae	URS00019B3C27_168469|Pseudomonas_costantinii	URS000256110C_651740|Pseudomonas_cedrina	URS00021BC758_2745514|Pseudomonas_salmasensis	URS00025B0339_2745518|Pseudomonas_tritici	URS000265ECB9_2487355|Pseudomonas_carnis	URS0001A44315_1705700|Pseudomonas_viridiflava	URS00020D0538_2006980|Pseudomonas_edaphica	URS00019CC4AD_2293832|Pseudomonas_kairouanensis	URS00022878DB_1615674|Pseudomonas_lactis	URS0000FDBFC7_303|Pseudomonas_putida	URS00004FF842_117680|Pseudomonas_reactans	URS0002550052_2724178|Pseudomonas_cremoris	URS0002667C53_2750625|Pseudomonas_paracarnis	URS00022171BB_915099|Pseudomonas_canadensis	URS00021B2733_2730413|Pseudomonas_pisciculturae
SA39	URS0000E5D3A5_359110|Pseudomonas_extremaustralis	URS0002255C00_2781239|Pseudomonas_cyclaminis	URS0001A6B7C8_47883|Pseudomonas_synxantha	URS0000DC5124_46679|Pseudomonas_mucidolens	URS00021BCF96_1628086|Pseudomonas_kribbensis	URS00017F0F1C_307251|Pseudomonas_panacis	URS0000EDFB65_294|Pseudomonas_fluorescens	URS0000CF10E5_78544|Pseudomonas_gessardii	URS00026682BE_1880678|Pseudomonas_sivasensis	URS0000CBBE8F_200451|Pseudomonas_poae	URS0002257B73_298|Pseudomonas_marginalis	URS00019D3CAD_2600065|Pseudomonas_haemolytica	URS0000CED0FA_2137766|Pseudomonas_aylmerensis	URS000144D40B_47878|Pseudomonas_azotoformans	URS0001A589F9_1705700|Pseudomonas_viridiflava	URS00009C9943_76761|Pseudomonas_veronii	URS0000BB437D_76760|Pseudomonas_rhodesiae	URS00022EA6CE_2899822|Pseudomonas_petroselini	URS0000CFC3F5_244566|Pseudomonas_lurida	URS0000AE8070_129847|Pseudomonas_grimontii	URS0000A6F579_47880|Pseudomonas_fulva	URS0002617951_2833594|Pseudomonas_arenae	URS00002ED100_200450|Pseudomonas_trivialis	URS0001FEF810_75588|Pseudomonas_libanensis	URS0002575FE0_2842349|Pseudomonas_asgharzadehiana	URS0000CF13A5_191391|Pseudomonas_salomonii	URS0000139611_303|Pseudomonas_putida
SA40	URS0000EC2F71_104087|Pseudomonas_frederiksbergensis	URS0000D097D4_53407|Pseudomonas_asplenii	URS000016071D_76759|Pseudomonas_monteilii	URS0000AD902F_46257|Pseudomonas_avellanae	URS00019B832F_78543|Pseudomonas_migulae	URS0000D25631_1148509|Pseudomonas_prosekii	URS0000DC3F96_158627|Pseudomonas_graminis	URS0001E2D7F8_1451454|Pseudomonas_caspiana	URS0000838E75_317|Pseudomonas_syringae	URS000266F0F8_298|Pseudomonas_marginalis	URS000075F730_395598|Pseudomonas_reinekei	URS0001F5569B_132476|Pseudomonas_kilonensis	URS0002291EB3_1853130|Pseudomonas_silesiensis	URS000255E676_2745511|Pseudomonas_tensinigenes	URS00001EB76D_303|Pseudomonas_putida	URS0000AFC1EA_198618|Pseudomonas_umsongensis	URS0000DC665B_1471381|Pseudomonas_helmanticensis	URS000261787B_2762577|Pseudomonas_kielensis	URS00004D9A27_395600|Pseudomonas_mohnii	URS0001C21F1C_395599|Pseudomonas_moorei	URS0000E0E954_163011|Pseudomonas_lini	URS0000D47247_515393|Pseudomonas_yamanorum	URS00022465D8_2607908|Pseudomonas_kitaguniensis	URS0000EC6E07_198620|Pseudomonas_koreensis	URS0000078DE1_86264|Pseudomonas_brassicacearum	URS00008E2BD6_294|Pseudomonas_fluorescens	URS000077679E_75612|Pseudomonas_mandelii	URS0000CFBEDE_95300|Pseudomonas_vancouverensis	URS000222CD46_46678|Pseudomonas_caricapapayae	URS0000B21252_702115|Pseudomonas_arsenicoxydans	URS000009F3AB_191391|Pseudomonas_salomonii	URS000054C335_416340|Pseudomonas_clemancea	URS0000CA49DC_674054|Pseudomonas_baetica	URS00019BCEA5_2697028|Pseudomonas_crudilactis	URS0002206FC2_53409|Pseudomonas_coronafaciens	URS000081F242_1628277|Pseudomonas_gregormendelii	URS0000850CF8_53410|Pseudomonas_ficuserectae	URS00007C8D5B_77298|Pseudomonas_jessenii
SA41	URS0000EC8DDB_321662|Pseudomonas_moraviensis	URS0000B39FC8_198620|Pseudomonas_koreensis	URS0001D6349F_47878|Pseudomonas_azotoformans	URS000218AB54_2730425|Pseudomonas_neuropathica	URS0002210E67_2607908|Pseudomonas_kitaguniensis	URS00007E9917_587753|Pseudomonas_chlororaphis	URS000229FC7F_198618|Pseudomonas_umsongensis	URS00022275E3_702115|Pseudomonas_arsenicoxydans	URS00002D5961_200454|Pseudomonas_tremae	URS0000E5457D_395598|Pseudomonas_reinekei	URS00002B31B9_294|Pseudomonas_fluorescens	URS0002653297_2745510|Pseudomonas_zeae	URS00026496A6_547007|Pseudomonas_piscicola	URS00008A79F4_494916|Pseudomonas_brassicacearum	URS00002ABCC9_674054|Pseudomonas_baetica	URS000253EA1D_317|Pseudomonas_syringae	URS00001D1889_53410|Pseudomonas_ficuserectae	URS0002217FAD_2827099|Pseudomonas_rustica	URS00004FA359_191391|Pseudomonas_salomonii	URS0000DE8AA5_78543|Pseudomonas_migulae	URS0000CF3149_76760|Pseudomonas_rhodesiae	URS00008AC0D1_84586|Pseudomonas_borealis	URS00025B6EE6_29442|Pseudomonas_tolaasii	URS000034C8CD_129817|Pseudomonas_brenneri	URS0002125D31_1705700|Pseudomonas_viridiflava	URS000222523A_47879|Pseudomonas_corrugata	URS00008D5A0E_75612|Pseudomonas_mandelii	URS000264946D_2505979|Pseudomonas_viciae	URS0000E17009_132476|Pseudomonas_kilonensis	URS000088EFA7_163011|Pseudomonas_lini	URS00025ABE2A_515393|Pseudomonas_yamanorum	URS00026399A7_77298|Pseudomonas_jessenii	URS00010FFA18_1451454|Pseudomonas_caspiana	URS000011B42B_183795|Pseudomonas_mediterranea	URS0001F277B4_2609964|Pseudomonas_atagonensis	URS0000369AA8_76761|Pseudomonas_veronii	URS00025A544C_2842348|Pseudomonas_alvandae	URS00007E9B94_43306|Pseudomonas_denitrificans	URS000261780F_2890313|Pseudomonas_soyae	URS0000D1CC36_2045200|Pseudomonas_rhizophila	URS000089563C_129847|Pseudomonas_grimontii	URS000250E24E_2745500|Pseudomonas_marvdashtae	URS000228A05E_2815720|Pseudomonas_germanica	URS0000CFB761_1421430|Pseudomonas_granadensis	URS0000E5835C_86265|Pseudomonas_thivervalensis	URS0002216E5F_321846|Pseudomonas_simiae	URS000053741C_78544|Pseudomonas_gessardii	URS000210F7CB_104087|Pseudomonas_frederiksbergensis	URS000229BAA8_2859001|Pseudomonas_canavaninivorans	URS000267BEA5_2979328|Pseudomonas_agronomica	URS00023044ED_1628277|Pseudomonas_gregormendelii	URS00008E37AC_1471381|Pseudomonas_helmanticensis
SA42	URS0000ECB546_651740|Pseudomonas_cedrina	URS0000213210_219573|Pseudomonas_meridiana	URS00022A8495_1674920|Pseudomonas_fildesensis	URS000222917E_2745512|Pseudomonas_shahriarae	URS000088620F_219572|Pseudomonas_antarctica	URS0000D33939_294|Pseudomonas_fluorescens	URS00007E9020_43306|Pseudomonas_denitrificans	URS00019DC8DA_307251|Pseudomonas_panacis	URS00004B4669_76761|Pseudomonas_veronii	URS0002212815_2293832|Pseudomonas_kairouanensis	URS000228DC1B_219574|Pseudomonas_proteolytica	URS00019A507C_359110|Pseudomonas_extremaustralis	URS0000ADA2EC_191390|Pseudomonas_palleroniana	URS00008DA896_129817|Pseudomonas_brenneri	URS0000CD3C24_75588|Pseudomonas_libanensis	URS00005C5ABA_76760|Pseudomonas_rhodesiae	URS0000B75FE9_587753|Pseudomonas_chlororaphis	URS0000881F86_78544|Pseudomonas_gessardii	URS0000DF5C5C_303|Pseudomonas_putida	URS0000ABFCF5_298|Pseudomonas_marginalis
SA43	URS0002253899_47880|Pseudomonas_fulva	URS00007DF77F_70775|Pseudomonas_plecoglossicida	URS0000547FA9_470150|Pseudomonas_taiwanensis	URS0000217616_485888|Pseudomonas_vlassakiae	URS0000A2723A_76759|Pseudomonas_monteilii	URS0000D3009F_303|Pseudomonas_putida	URS0002617885_2740517|Pseudomonas_urethralis	URS0000D35A95_294|Pseudomonas_fluorescens
SA44	URS0000AECC25_47883|Pseudomonas_synxantha	URS0001F3A3A7_915099|Pseudomonas_canadensis	URS000040D148_76761|Pseudomonas_veronii	URS000263C1A3_359110|Pseudomonas_extremaustralis	URS000215B476_1705700|Pseudomonas_viridiflava	URS0000A69061_1583341|Pseudomonas_cerasi	URS00002D04CF_75588|Pseudomonas_libanensis	URS0001CEB06B_219572|Pseudomonas_antarctica	URS00009CA124_321846|Pseudomonas_simiae	URS0002245455_2607908|Pseudomonas_kitaguniensis	URS0002566487_2842351|Pseudomonas_khavaziana	URS0001B4C0A4_97473|Pseudomonas_marginalis	URS000001356A_294|Pseudomonas_fluorescens	URS000030A0B0_191391|Pseudomonas_salomonii	URS00002F7397_219573|Pseudomonas_meridiana	URS0000C921A0_75612|Pseudomonas_mandelii
SA45	URS00019F9AAE_1608994|Pseudomonas_weihenstephanensis	URS0000CE2795_1563157|Pseudomonas_endophytica	URS0001440C6B_2600598|Pseudomonas_saxonica	URS0002650137_2316085|Pseudomonas_bubulae	URS0002152751_1705700|Pseudomonas_viridiflava	URS0002307BFC_1608996|Pseudomonas_helleri	URS0000EE7AF7_317|Pseudomonas_syringae	URS00008DF049_294|Pseudomonas_fluorescens	URS00008D5372_296|Pseudomonas_fragi	URS0000E5ED0E_303|Pseudomonas_putida	URS0000B3D2DB_2750624|Pseudomonas_paraversuta	URS0001D37938_122355|Pseudomonas_psychrophila	URS0000861BF4_882211|Pseudomonas_deceptionensis
SA46	URS000089B5EA_303|Pseudomonas_putida	URS00022AD800_1421430|Pseudomonas_granadensis	URS00005C06E6_360920|Pseudomonas_savastanoi	URS000223E92A_2951809|Pseudomonas_mercuritolerans	URS000221C19E_47878|Pseudomonas_azotoformans	URS00000AC622_86176|Pseudomonas_meliae	URS0000A67A5A_1451454|Pseudomonas_caspiana	URS00009EDA45_674054|Pseudomonas_baetica	URS000250A3B7_2842346|Pseudomonas_siliginis	URS0000A21A36_251722|Pseudomonas_amygdali	URS00019C6092_1583341|Pseudomonas_cerasi	URS00004C32A3_77298|Pseudomonas_jessenii	URS0000E1F251_157782|Pseudomonas_parafulva	URS000264C632_2565368|Pseudomonas_atacamensis	URS000225C56F_1943631|Pseudomonas_laurylsulfativorans	URS000225781D_2745503|Pseudomonas_iranensis	URS0000CF2923_395598|Pseudomonas_reinekei	URS0002130933_1705700|Pseudomonas_viridiflava	URS0000101DF1_46678|Pseudomonas_caricapapayae	URS00026178A8_2833595|Pseudomonas_glycinis	URS0000ACBE72_294|Pseudomonas_fluorescens	URS00004BCEA0_200452|Pseudomonas_congelans	URS000223E92A_2842345|Pseudomonas_triticicola	URS0000DCBD04_582700|Pseudomonas_sesami	URS000225781D_321662|Pseudomonas_moraviensis	URS000031927F_416340|Pseudomonas_clemancea	URS000222292B_86192|Pseudomonas_chlororaphis	URS00025CC820_1471381|Pseudomonas_helmanticensis	URS0000BBE68A_200454|Pseudomonas_tremae	URS0000E2C6E4_198620|Pseudomonas_koreensis	URS0000B9950B_158627|Pseudomonas_graminis	URS00009DD291_317|Pseudomonas_syringae
SA47	URS0000DE12C2_303|Pseudomonas_putida	URS00022D7DA6_294|Pseudomonas_fluorescens	URS000061762C_47879|Pseudomonas_corrugata	URS0000E2C3FF_395599|Pseudomonas_moorei	URS00001DAB9F_47878|Pseudomonas_azotoformans
SA48	URS00001CCDF1_317|Pseudomonas_syringae	URS0000B0BCC9_556534|Pseudomonas_saponiphila	URS00000FD832_200454|Pseudomonas_tremae	URS000000FA38_380021|Pseudomonas_protegens	URS0000AC6701_303|Pseudomonas_putida	URS00008D216F_286|Pseudomonas_bacterial	URS00002B6F90_321662|Pseudomonas_moraviensis	URS000267E4C9_1387231|Pseudomonas_aestus	URS00003AAED6_294|Pseudomonas_fluorescens	URS00004636E3_582700|Pseudomonas_sesami	URS0000CAF041_587753|Pseudomonas_chlororaphis	URS00007E9A57_47879|Pseudomonas_corrugata
SA49	URS000221E344_1471381|Pseudomonas_helmanticensis	URS00026178BC_2890312|Pseudomonas_zeiradicis	URS00022F5DA1_132476|Pseudomonas_kilonensis	URS0000DCCEFC_316|Pseudomonas_stutzeri	URS0000E428D0_674054|Pseudomonas_baetica	URS00005007EB_303|Pseudomonas_putida	URS00025D5FE3_2745498|Pseudomonas_zarinae	URS0000789668_2842350|Pseudomonas_azerbaijanoriens	URS00000C8633_95300|Pseudomonas_vancouverensis	URS000060D528_294|Pseudomonas_fluorescens	URS000227542A_78543|Pseudomonas_migulae	URS0000EE595A_395599|Pseudomonas_moorei	URS000224852E_2011015|Pseudomonas_laurylsulfatiphila	URS0000CF38FA_243924|Pseudomonas_lutea	URS000228F44B_1163398|Pseudomonas_donghuensis	URS00008D2B4C_1705700|Pseudomonas_viridiflava	URS0000D41793_76760|Pseudomonas_rhodesiae	URS0000BACCED_1960920|Pseudomonas_ogarae	URS000229E483_2684212|Pseudomonas_izuensis	URS0000ADA9E0_198618|Pseudomonas_umsongensis	URS00003EA9E4_77298|Pseudomonas_jessenii	URS0000DCF83F_198620|Pseudomonas_koreensis	URS0000E32DC5_47883|Pseudomonas_synxantha	URS0001A12D90_1943631|Pseudomonas_laurylsulfativorans	URS000083A314_930166|Pseudomonas_brassicacearum	URS0000D2D34D_395600|Pseudomonas_mohnii	URS00002CC08D_47879|Pseudomonas_corrugata	URS0001FAAA66_587753|Pseudomonas_chlororaphis
SA50	URS0000D33329_47880|Pseudomonas_fulva	URS00019A9898_1247546|Pseudomonas_hunanensis	URS0000785C38_1495066|Pseudomonas_capeferrum	URS00004FF5A5_303|Pseudomonas_putida	URS00004E545D_47885|Pseudomonas_oryzihabitans	URS00005AD3D7_294|Pseudomonas_fluorescens	URS0000B1EE9F_1007099|Pseudomonas_kuykendallii
SA51	URS00019B2B4C_294|Pseudomonas_fluorescens	URS0000A3595A_75612|Pseudomonas_mandelii	URS0000ECFCC4_163011|Pseudomonas_lini	URS0000A59CC0_77298|Pseudomonas_jessenii	URS0002655DEB_2011015|Pseudomonas_laurylsulfatiphila	URS000265ED73_95300|Pseudomonas_vancouverensis	URS0000E17D0C_395599|Pseudomonas_moorei	URS0002658613_395598|Pseudomonas_reinekei	URS00025D7407_2842347|Pseudomonas_azerbaijanoccidens	URS0000822D9F_395600|Pseudomonas_mohnii	URS0000B15CF5_47883|Pseudomonas_synxantha
SA52	URS00009FB823_294|Pseudomonas_fluorescens	URS0000DCA458_359110|Pseudomonas_extremaustralis
SA53	URS0000247610_86265|Pseudomonas_thivervalensis	URS0002295D50_587753|Pseudomonas_chlororaphis	URS000036A3AB_129817|Pseudomonas_brenneri	URS0000427007_674054|Pseudomonas_baetica	URS00006013C1_303|Pseudomonas_putida	URS000263B121_47883|Pseudomonas_synxantha	URS0000E24497_930166|Pseudomonas_brassicacearum	URS0001C84AE0_395599|Pseudomonas_moorei	URS000265AB9E_75612|Pseudomonas_mandelii	URS0000418D75_104087|Pseudomonas_frederiksbergensis	URS000222F172_1148509|Pseudomonas_prosekii	URS00026384E2_1853130|Pseudomonas_silesiensis	URS000077B24C_78544|Pseudomonas_gessardii	URS0000193962_84586|Pseudomonas_borealis	URS00001A9D1C_307251|Pseudomonas_marginalis	URS00021BAF28_2730424|Pseudomonas_mucoides	URS00003B6D40_317|Pseudomonas_syringae	URS000112C385_198618|Pseudomonas_umsongensis	URS00025D19E8_2841207|Pseudomonas_farris	URS0001DA5DE3_515393|Pseudomonas_yamanorum	URS000229DFD7_2762577|Pseudomonas_kielensis	URS0002226CC0_219574|Pseudomonas_proteolytica	URS0000817186_76761|Pseudomonas_veronii	URS0000E3CF22_53410|Pseudomonas_ficuserectae	URS00008D5562_78543|Pseudomonas_migulae	URS00005F47C5_417620|Pseudomonas_collierea	URS0001A02C48_163011|Pseudomonas_lini	URS000085B67A_46257|Pseudomonas_avellanae	URS000085B99A_702115|Pseudomonas_arsenicoxydans	URS000220056F_183795|Pseudomonas_mediterranea	URS00019F0E4E_1055469|Pseudomonas_spelaei	URS00007F3F7D_29442|Pseudomonas_tolaasii	URS00008DF6E6_294|Pseudomonas_fluorescens
SA54	URS0002590D19_2842349|Pseudomonas_asgharzadehiana	URS0000E50300_651740|Pseudomonas_cedrina	URS000083E50E_702115|Pseudomonas_arsenicoxydans	URS000259CFC8_2843612|Pseudomonas_azadiae	URS00008EF315_76758|Pseudomonas_orientalis	URS00003F0895_29442|Pseudomonas_tolaasii	URS0001FD40DB_2006980|Pseudomonas_edaphica	URS000219E2DC_294|Pseudomonas_fluorescens	URS0001D3CF6F_129817|Pseudomonas_brenneri	URS0000E30E3E_97473|Pseudomonas_marginalis	URS00022448BE_2813360|Pseudomonas_lactucae	URS0000A6AC19_359110|Pseudomonas_extremaustralis	URS0000A54DA1_47880|Pseudomonas_fulva	URS000212BB8B_1705700|Pseudomonas_viridiflava
SA55	URS000255C75A_294|Pseudomonas_fluorescens	URS000227F47F_1674920|Pseudomonas_fildesensis
SA56	URS00019BF682_294|Pseudomonas_fluorescens	URS0002671C15_70775|Pseudomonas_plecoglossicida
SA57	URS00008A8EDD_294|Pseudomonas_fluorescens	URS00004D0BDC_76758|Pseudomonas_orientalis
SA58	URS000085247F_294|Pseudomonas_fluorescens	URS000085247F_303|Pseudomonas_putida
SA59	URS0000A5EF43_317|Pseudomonas_syringae	URS0000ED2E70_1163398|Pseudomonas_donghuensis	URS000265293B_2810613|Pseudomonas_alliivorans	URS000266D8E0_587753|Pseudomonas_chlororaphis	URS0001B6BA86_303|Pseudomonas_putida	URS0000EC2D13_1785161|Pseudomonas_wadenswilerensis	URS000263AE17_198620|Pseudomonas_koreensis	URS000088B225_33069|Pseudomonas_viridiflava	URS00019F8D75_294|Pseudomonas_fluorescens	URS0000A296A5_1198318|Pseudomonas_marginalis	URS000083D4AD_321661|Pseudomonas_vranovensis	URS0000B79EE0_1958950|Pseudomonas_floridensis	URS0002288C9C_36746|Pseudomonas_cichorii	URS00008633AD_158627|Pseudomonas_graminis
SA60	URS0001FABF5A_294|Pseudomonas_fluorescens	URS0000A09DE2_219572|Pseudomonas_antarctica
SA61	URS00000E2F87_441133|Pseudomonas_cinnamophila	URS00001D2DB1_303|Pseudomonas_putida	URS00007F0BB7_294|Pseudomonas_fluorescens	URS00007FD505_47880|Pseudomonas_fulva	URS00008DC7E4_50340|Pseudomonas_fuscovaginae	URS0000AF5119_256466|Pseudomonas_japonica	URS00007BC999_157783|Pseudomonas_cremoricolorata	URS000251EE86_2745495|Pseudomonas_vanderleydeniana	URS00022A6609_53407|Pseudomonas_asplenii	URS00007BF8AC_1306993|Pseudomonas_soli
SA62	URS0000BB353D_122355|Pseudomonas_psychrophila	URS00008D759C_296|Pseudomonas_fragi	URS000264427F_86185|Pseudomonas_lundensis	URS0000B83BFF_294|Pseudomonas_fluorescens
SA63	URS0000E4AAE4_76761|Pseudomonas_veronii	URS00008D1A91_673189|Pseudomonas_syringae	URS0000E37582_200454|Pseudomonas_tremae	URS000250BEA8_2745508|Pseudomonas_khorasanensis	URS00008C84D8_1705700|Pseudomonas_viridiflava	URS0002657181_2730425|Pseudomonas_neuropathica	URS00021E33B7_200452|Pseudomonas_congelans	URS0001AF412C_46678|Pseudomonas_caricapapayae	URS0001B3E233_86840|Pseudomonas_cannabina	URS0002668B96_2867264|Pseudomonas_phytophila	URS0000738D6A_319|Pseudomonas_savastanoi	URS0002239830_1451454|Pseudomonas_caspiana	URS00008C6810_1349821|Pseudomonas_avellanae	URS0001B1966E_235275|Pseudomonas_coronafaciens	URS0000A6F7ED_198620|Pseudomonas_koreensis	URS0000E0C646_587753|Pseudomonas_chlororaphis	URS00020854C1_117681|Pseudomonas_gingeri	URS00009EEEFC_53707|Pseudomonas_amygdali	URS0001A08830_321846|Pseudomonas_simiae	URS000080A945_1583341|Pseudomonas_cerasi	URS0000E18A37_294|Pseudomonas_fluorescens	URS0002670779_2938197|Pseudomonas_morbosilactucae	URS000017D770_303|Pseudomonas_putida	URS000044A05C_53410|Pseudomonas_ficuserectae
SA64	URS00019F5E8C_294|Pseudomonas_fluorescens	URS0002294301_70775|Pseudomonas_plecoglossicida	URS0000ED0E39_1785162|Pseudomonas_reidholzensis	URS0002297B45_2745494|Pseudomonas_shirazensis	URS00008EBC28_47885|Pseudomonas_oryzihabitans	URS000027EE6F_303|Pseudomonas_putida
SA65	URS00001835A5_294|Pseudomonas_fluorescens	URS000030B93A_53406|Pseudomonas_anguilliseptica	URS00022ADCF7_592361|Pseudomonas_peli
SA66	URS000085CE9F_294|Pseudomonas_fluorescens	URS0002248C28_915099|Pseudomonas_canadensis	URS0000E2C3D0_47878|Pseudomonas_azotoformans	URS0000852FC8_47879|Pseudomonas_corrugata	URS000028C0B9_168469|Pseudomonas_costantinii	URS0000AFDAFC_191390|Pseudomonas_palleroniana	URS00002675B7_117680|Pseudomonas_reactans	URS000083FB43_360920|Pseudomonas_savastanoi	URS0000866F21_46677|Pseudomonas_agarici	URS0000AE26F8_200451|Pseudomonas_poae	URS0002238658_244566|Pseudomonas_lurida	URS0002258018_29442|Pseudomonas_tolaasii
SA67	URS00003C93C4_294|Pseudomonas_fluorescens	URS0002664421_244566|Pseudomonas_lurida
SA68	URS00018064DB_200451|Pseudomonas_poae	URS0000D0AA95_191390|Pseudomonas_palleroniana	URS0002235442_129817|Pseudomonas_brenneri	URS000034C9AE_78544|Pseudomonas_gessardii	URS0000ED56F9_168469|Pseudomonas_costantinii	URS0000E200D3_294|Pseudomonas_fluorescens	URS0000B14AC6_319|Pseudomonas_savastanoi	URS0000D18083_47878|Pseudomonas_azotoformans
SA69	URS00008A13EE_216142|Pseudomonas_rhizosphaerae	URS0000CDB948_89065|Pseudomonas_abietaniphila	URS0002070262_243924|Pseudomonas_lutea	URS00010FA6B9_157782|Pseudomonas_parafulva	URS00019B45B9_294|Pseudomonas_fluorescens
SA70	URS0000199FFD_303|Pseudomonas_putida	URS0000823F2D_47878|Pseudomonas_azotoformans	URS000229BC06_294|Pseudomonas_fluorescens
SA71	URS0000AED49C_46679|Pseudomonas_mucidolens	URS00009D82F8_78544|Pseudomonas_gessardii	URS0000219874_294|Pseudomonas_fluorescens	URS0000A1039E_219572|Pseudomonas_antarctica
SA72	URS000052C096_294|Pseudomonas_fluorescens	URS0001501360_303|Pseudomonas_putida	URS000089D1B1_47879|Pseudomonas_corrugata
SA73	URS00008D764D_294|Pseudomonas_fluorescens	URS000079F5D9_75612|Pseudomonas_mandelii
SA74	URS00003689DA_1038924|Pseudomonas_fluorescens	URS00003689DA_1615674|Pseudomonas_lactis
SA75	URS0000279664_95300|Pseudomonas_vancouverensis	URS0000031D6C_294|Pseudomonas_fluorescens	URS000083913B_132476|Pseudomonas_kilonensis
SA76	URS0002259DBD_47878|Pseudomonas_azotoformans	URS000220EAF5_294|Pseudomonas_fluorescens	URS000220269B_200450|Pseudomonas_trivialis
SA77	URS0000CEABC4_294|Pseudomonas_fluorescens	URS000227A813_470150|Pseudomonas_taiwanensis
SA78	URS00019AB4E8_294|Pseudomonas_fluorescens	URS0002273531_395598|Pseudomonas_reinekei
SA79	URS0000B1F42C_380021|Pseudomonas_protegens	URS00005B58F3_294|Pseudomonas_fluorescens
SA80	URS0000735B42_294|Pseudomonas_fluorescens	URS000002BD8B_319939|Pseudomonas_otitidis
SA81	URS0000AF9EE8_317|Pseudomonas_syringae	URS0000324B3C_294|Pseudomonas_fluorescens
SA82	URS0000571F47_294|Pseudomonas_fluorescens	URS0000232F68_319939|Pseudomonas_otitidis
SA83	URS0002231BAD_1788301|Pseudomonas_versuta	URS000220D599_294|Pseudomonas_fluorescens	URS000002C312_296|Pseudomonas_fragi	URS00008AD2E8_317|Pseudomonas_syringae	URS0000028F54_122355|Pseudomonas_psychrophila
SA84	URS0000869BBD_294|Pseudomonas_fluorescens	URS0000DDE95A_75612|Pseudomonas_mandelii
SA85	URS0000ADCDD4_158627|Pseudomonas_graminis	URS00021B5E26_674054|Pseudomonas_baetica	URS00019D0E69_198620|Pseudomonas_koreensis	URS00008E6758_294|Pseudomonas_fluorescens
SA86	URS00009C9503_104087|Pseudomonas_frederiksbergensis	URS0000ED387B_75612|Pseudomonas_mandelii	URS0001F68C21_1471381|Pseudomonas_helmanticensis	URS00025CBC4F_1853130|Pseudomonas_silesiensis	URS0000DC344F_294|Pseudomonas_fluorescens	URS00009C63EB_395598|Pseudomonas_reinekei	URS0000835ED1_163011|Pseudomonas_lini	URS00008AD1F7_198618|Pseudomonas_umsongensis	URS000009933A_78543|Pseudomonas_migulae
SA87	URS000061C406_303|Pseudomonas_putida	URS0000BAFCC5_294|Pseudomonas_fluorescens
SA88	URS00019FFF57_587753|Pseudomonas_chlororaphis	URS0000ED77D1_198620|Pseudomonas_koreensis	URS00022737A2_294|Pseudomonas_fluorescens
SA89	URS000225B19E_47878|Pseudomonas_azotoformans	URS0000D1F85F_294|Pseudomonas_fluorescens
SA90	URS00002DA253_303|Pseudomonas_putida	URS00002DA253_294|Pseudomonas_fluorescens
SA91	URS000254ADE4_78543|Pseudomonas_migulae	URS00007AF356_294|Pseudomonas_fluorescens
SA92	URS0002675BAF_2607908|Pseudomonas_kitaguniensis	URS000218F8FF_294|Pseudomonas_fluorescens
SA93	URS00008E2254_317|Pseudomonas_syringae	URS00019A32EE_294|Pseudomonas_fluorescens	URS000166E71E_2599595|Pseudomonas_eucalypticola
SA94	URS000058DF26_395598|Pseudomonas_reinekei	URS0000DEC97B_78543|Pseudomonas_migulae	URS0000B1A4BA_294|Pseudomonas_fluorescens	URS00008E21F8_75612|Pseudomonas_mandelii
SA95	URS00026633F3_198618|Pseudomonas_umsongensis	URS0001B150D6_294|Pseudomonas_fluorescens	URS000046938F_321662|Pseudomonas_moraviensis	URS000046938F_674054|Pseudomonas_baetica	URS0002664974_226910|Pseudomonas_batumici
SA96	URS00021C8AE7_298|Pseudomonas_marginalis	URS00008436D9_294|Pseudomonas_fluorescens	URS0002197C5F_129847|Pseudomonas_grimontii
SA97	URS0000E10A01_294|Pseudomonas_fluorescens	URS0000B90AB2_47878|Pseudomonas_azotoformans
SA98	URS0000E20D58_129847|Pseudomonas_grimontii	URS0000E0E362_359110|Pseudomonas_extremaustralis	URS00008DEB3C_294|Pseudomonas_fluorescens
SA99	URS0002649C08_46680|Pseudomonas_nitroreducens	URS0002636D0D_915472|Pseudomonas_nitritireducens
SA100	URS00019CA10D_46680|Pseudomonas_nitroreducens	URS00019D4A62_915472|Pseudomonas_nitritireducens
SA101	URS00002A5422_43263|Pseudomonas_alcaligenes	URS0000828E5B_330|Pseudomonas_oleovorans/pseudoalcaligenes_complex	URS000267E651_53412|Pseudomonas_resinovorans	URS0001CB59DC_2725477|Pseudomonas_tohonis
SA102	URS0000101F54_43263|Pseudomonas_alcaligenes	URS00019C5E66_2759165|Pseudomonas_guryensis	URS0001DA9CFB_2731681|Pseudomonas_campi
SA103	URS00005E92C5_200452|Pseudomonas_congelans	URS000059DC0D_43263|Pseudomonas_alcaligenes	URS000222AD5A_2762576|Pseudomonas_baltica	URS000263B2A4_216142|Pseudomonas_rhizosphaerae	URS0000D221AC_1605838|Pseudomonas_coleopterorum	URS00008AF75E_89065|Pseudomonas_abietaniphila	URS0002137052_1705700|Pseudomonas_viridiflava	URS0001A06317_158627|Pseudomonas_graminis
SA104	URS00019F0E94_43263|Pseudomonas_alcaligenes	URS0002583947_2725477|Pseudomonas_tohonis	URS000228DD50_53412|Pseudomonas_resinovorans
SA105	URS000013591E_321661|Pseudomonas_vranovensis	URS0001A536F1_1876757|Pseudomonas_defluvii	URS000013A5B0_43263|Pseudomonas_alcaligenes	URS0000553437_522492|Pseudomonas_massiliensis	URS00007EC6CA_70775|Pseudomonas_plecoglossicida	URS000042A24C_303|Pseudomonas_putida	URS0001F920F1_2364649|Pseudomonas_laurentiana	URS0002576D41_1163398|Pseudomonas_donghuensis	URS00019CC6C7_237609|Pseudomonas_alkylphenolica	URS0000C707E4_2815362|Pseudomonas_palmensis	URS00004FEE20_36746|Pseudomonas_cichorii	URS000226F3AE_2056231|Pseudomonas_qingdaonensis	URS0000AE0625_76759|Pseudomonas_monteilii	URS0000D78124_1785161|Pseudomonas_wadenswilerensis	URS0000CE39A7_256466|Pseudomonas_japonica	URS000019FF98_441134|Pseudomonas_multiaromavorans	URS0002201CB4_2854028|Pseudomonas_aegrilactucae	URS00005A56D6_86185|Pseudomonas_lundensis	URS00025D06A0_2708063|Pseudomonas_brassicae	URS0000A4A5E9_50340|Pseudomonas_fuscovaginae	URS0000DED099_312306|Pseudomonas_entomophila	URS0001B3531A_2213017|Pseudomonas_huaxiensis	URS0001F18584_2609961|Pseudomonas_akapageensis	URS0000BF9675_237609|Pseudomonas_alkylphenolia	URS000039E4E5_237435|Pseudomonas_filiscindens	URS0000E47DD7_29435|Pseudomonas_flavescens	URS0000DE4EA2_216142|Pseudomonas_rhizosphaerae	URS0002617979_2710591|Pseudomonas_arcuscaelestis
SA106	URS0000DEB644_43263|Pseudomonas_alcaligenes	URS00007C5273_1245526|Pseudomonas_guangdongensis
SA107	URS0000B9DE19_2759166|Pseudomonas_ullengensis	URS000223DF47_43263|Pseudomonas_alcaligenes
SA108	URS0000F5EDDD_515393|Pseudomonas_yamanorum	URS0002279E07_129817|Pseudomonas_brenneri	URS00008D714D_75612|Pseudomonas_mandelii	URS000023F807_303|Pseudomonas_putida	URS0000317151_200452|Pseudomonas_congelans	URS0000317151_104087|Pseudomonas_frederiksbergensis
SA109	URS0000079EA0_640205|Pseudomonas_seleniipraecipitans	URS0000E453E2_303|Pseudomonas_putida
SA110	URS0000D42367_198620|Pseudomonas_koreensis	URS0000CF3422_395599|Pseudomonas_moorei	URS00025B0767_303|Pseudomonas_putida	URS00020DC074_395600|Pseudomonas_mohnii
SA111	URS00007686D6_76759|Pseudomonas_monteilii	URS0000A25BCD_303|Pseudomonas_putida
SA112	URS0000107483_303|Pseudomonas_putida	URS0001D8DF97_587851|Pseudomonas_chlororaphis	URS0000750DE3_1628086|Pseudomonas_kribbensis	URS0000DD5231_198620|Pseudomonas_koreensis
SA113	URS000023CFD5_303|Pseudomonas_putida	URS0000856E70_157782|Pseudomonas_parafulva
SA114	URS0000B54CAC_303|Pseudomonas_putida	URS000016048E_70775|Pseudomonas_plecoglossicida
SA115	URS0002104F25_1247546|Pseudomonas_hunanensis	URS000074CDC4_303|Pseudomonas_putida	URS000230BC30_2745492|Pseudomonas_farsensis
SA116	URS000209FB32_1005395|Pseudomonas_bharatica	URS00003C815D_303|Pseudomonas_putida	URS00019FF8F6_256466|Pseudomonas_japonica
SA117	URS0000C93691_76759|Pseudomonas_monteilii	URS0000C93691_303|Pseudomonas_putida
SA118	URS00001A053A_303|Pseudomonas_putida	URS00021D7202_1288410|Pseudomonas_guariconensis
SA119	URS000229A97C_70775|Pseudomonas_plecoglossicida	URS0002289CF4_47880|Pseudomonas_fulva	URS0000A2E1FF_76759|Pseudomonas_monteilii	URS00002D607B_47885|Pseudomonas_oryzihabitans	URS0000483E7D_303|Pseudomonas_putida
SA120	URS00004C894C_303|Pseudomonas_putida	URS0002223F83_216142|Pseudomonas_rhizosphaerae
SA121	URS0000891A12_1123519|Pseudomonas_stutzeri	URS0000E2C96E_1176259|Pseudomonas_songnenensis	URS0000CAA285_76759|Pseudomonas_monteilii	URS0000CAA285_303|Pseudomonas_putida	URS00022A3F2F_2482751|Pseudomonas_nitrititolerans
SA122	URS0000E1DE89_78327|Pseudomonas_mosselii	URS0000D00E7E_1288410|Pseudomonas_guariconensis	URS00007BEACC_303|Pseudomonas_putida	URS0000859E70_312306|Pseudomonas_entomophila
SA123	URS0000204E58_78327|Pseudomonas_mosselii	URS000089AA31_303|Pseudomonas_putida
SA124	URS0000E37DD4_2707027|Pseudomonas_hutmensis	URS0002617922_2833596|Pseudomonas_harudinis	URS00005986A2_303|Pseudomonas_putida	URS0001BAF452_89065|Pseudomonas_abietaniphila	URS0000B3971E_1163398|Pseudomonas_donghuensis	URS0000BABDCC_321661|Pseudomonas_vranovensis	URS0001F6CDB5_2654755|Pseudomonas_pratensis	URS000264CD3A_587753|Pseudomonas_chlororaphis	URS00019E0ACE_237609|Pseudomonas_alkylphenolica	URS0000E11E16_158627|Pseudomonas_graminis	URS0001C85B46_36746|Pseudomonas_cichorii
SA125	URS00004A9CF2_76759|Pseudomonas_monteilii	URS0000FA4052_303|Pseudomonas_putida
SA126	URS00008AD4A6_303|Pseudomonas_putida	URS000267FEA3_1495066|Pseudomonas_capeferrum
SA127	URS00026641E8_303|Pseudomonas_putida	URS0000EE08EA_198620|Pseudomonas_koreensis
SA128	URS000086BA2B_70775|Pseudomonas_plecoglossicida	URS00005D7601_303|Pseudomonas_putida
SA129	URS00008D5F97_303|Pseudomonas_putida	URS000046AF6C_76759|Pseudomonas_monteilii	URS00001586F6_70775|Pseudomonas_plecoglossicida
SA130	URS0002572103_1176259|Pseudomonas_songnenensis	URS0002599FE5_203192|Pseudomonas_chloritidismutans	URS0001CCD565_1211807|Pseudomonas_kunmingensis	URS00007896E2_1196835|Pseudomonas_stutzeri	URS000034DCC3_303|Pseudomonas_putida	URS0000879A82_271420|Pseudomonas_xanthomarina	URS000228353A_1176257|Pseudomonas_zhaodongensis	URS00025C9638_65741|Pseudomonas_knackmussii
SA131	URS0002648399_2745482|Pseudomonas_kermanshahensis	URS0000C91EC8_303|Pseudomonas_putida	URS00007F9484_157782|Pseudomonas_parafulva	URS0000E4474A_76759|Pseudomonas_monteilii
SA132	URS000053D362_303|Pseudomonas_putida	URS0000072B5A_70775|Pseudomonas_plecoglossicida	URS00026810F8_1288410|Pseudomonas_guariconensis
SA133	URS0000C97D87_76759|Pseudomonas_monteilii	URS0000C97D87_303|Pseudomonas_putida	URS00002EC048_70775|Pseudomonas_plecoglossicida
SA134	URS0001C3A7AD_303|Pseudomonas_putida	URS00004E9BC6_70775|Pseudomonas_plecoglossicida	URS00002FCEA4_47885|Pseudomonas_oryzihabitans	URS00007C33A7_157783|Pseudomonas_cremoricolorata
SA135	URS000081CE17_303|Pseudomonas_putida	URS0000AF8B85_76759|Pseudomonas_monteilii
SA136	URS0000B9D8AB_256466|Pseudomonas_japonica	URS0000AC09B9_1905567|Pseudomonas_putida
SA137	URS00008A953C_317|Pseudomonas_syringae	URS00008B0113_303|Pseudomonas_putida
SA138	URS00019BD8F9_76759|Pseudomonas_monteilii	URS00001D00E5_303|Pseudomonas_putida
SA139	URS00007A2E81_303|Pseudomonas_putida	URS000218E89D_1387231|Pseudomonas_aestus	URS00008651BE_1288410|Pseudomonas_guariconensis	URS0000275565_70775|Pseudomonas_plecoglossicida	URS0000DF0C58_76759|Pseudomonas_monteilii
SA140	URS00001166EE_70775|Pseudomonas_plecoglossicida	URS00008A96B2_303|Pseudomonas_putida
SA141	URS0000C95FD8_319939|Pseudomonas_otitidis	URS0000C95FD8_303|Pseudomonas_putida
SA142	URS00008AF43B_70775|Pseudomonas_plecoglossicida	URS00002FED70_303|Pseudomonas_putida
SA143	URS0000892395_303|Pseudomonas_putida	URS0000437204_70775|Pseudomonas_plecoglossicida
SA144	URS000264AA0F_47880|Pseudomonas_fulva	URS0000AF77B5_303|Pseudomonas_putida
SA145	URS00008A7C55_303|Pseudomonas_putida	URS00001A6E49_70775|Pseudomonas_plecoglossicida
SA146	URS0000475D95_303|Pseudomonas_putida	URS000087DBDC_47880|Pseudomonas_fulva
SA147	URS00021DAE55_303|Pseudomonas_putida	URS0000B00257_76759|Pseudomonas_monteilii	URS00021AFE87_70775|Pseudomonas_plecoglossicida	URS0000B3195B_78327|Pseudomonas_mosselii
SA148	URS00001DBAFF_303|Pseudomonas_putida	URS0000D3E97D_1247546|Pseudomonas_hunanensis	URS00008AE142_470150|Pseudomonas_taiwanensis
SA149	URS00008DE54D_70775|Pseudomonas_plecoglossicida	URS00007C8FAB_303|Pseudomonas_putida
SA150	URS00003B5C21_70775|Pseudomonas_plecoglossicida	URS0000E24B3A_303|Pseudomonas_putida
SA151	URS0000E1F87F_303|Pseudomonas_putida	URS00007CA4FC_76759|Pseudomonas_monteilii
SA152	URS0000DED456_303|Pseudomonas_putida	URS0000DEBF48_216142|Pseudomonas_rhizosphaerae
SA153	URS00005BCFC9_303|Pseudomonas_putida	URS00005BCFC9_76759|Pseudomonas_monteilii
SA154	URS0000CBCEE0_303|Pseudomonas_putida	URS0000CBCEE0_76759|Pseudomonas_monteilii
SA155	URS0000C9E6F6_76759|Pseudomonas_monteilii	URS0000C9E6F6_303|Pseudomonas_putida
SA156	URS0000B5D0E6_76759|Pseudomonas_monteilii	URS0000DE406C_303|Pseudomonas_putida
SA157	URS0000A13DA3_70775|Pseudomonas_plecoglossicida	URS0000473B85_303|Pseudomonas_putida
SA158	URS0000CEE1BC_333|Pseudomonas_chlororaphis	URS0000BF0271_226910|Pseudomonas_batumici	URS0000D05568_50340|Pseudomonas_fuscovaginae
SA159	URS00009D82FC_674054|Pseudomonas_baetica	URS00018D1BBE_587753|Pseudomonas_chlororaphis	URS0002646434_1421430|Pseudomonas_granadensis
SA160	URS00001472E3_321662|Pseudomonas_moraviensis	URS0000D1DC62_587753|Pseudomonas_chlororaphis
SA161	URS00019E88D4_1471381|Pseudomonas_helmanticensis	URS0000E08ED4_163011|Pseudomonas_lini
SA162	URS000266DE38_95300|Pseudomonas_vancouverensis	URS00004F9648_163011|Pseudomonas_lini
SA163	URS0000468A13_47879|Pseudomonas_corrugata	URS00003125AC_163011|Pseudomonas_lini	URS00008AE057_86265|Pseudomonas_thivervalensis	URS00026179FE_2878385|Pseudomonas_uvaldensis
SA164	URS0000864460_163011|Pseudomonas_lini	URS0000B216D5_53410|Pseudomonas_ficuserectae
SA165	URS0000A5F477_198620|Pseudomonas_koreensis	URS00007CC06D_416340|Pseudomonas_clemancea
SA166	URS0000CAADD3_321662|Pseudomonas_moraviensis	URS0000D20FF5_198620|Pseudomonas_koreensis
SA167	URS000045D2D3_198620|Pseudomonas_koreensis	URS0000A51DF6_1451454|Pseudomonas_caspiana
SA168	URS0000241A89_76759|Pseudomonas_monteilii	URS0000241A89_70775|Pseudomonas_plecoglossicida
SA169	URS000220E9EE_76759|Pseudomonas_monteilii	URS000266C0C2_485898|Pseudomonas_promysalinigenes
SA170	URS00005E545C_70775|Pseudomonas_plecoglossicida	URS00019FD087_76759|Pseudomonas_monteilii
SA171	URS00005ACC31_330|Pseudomonas_oleovorans/pseudoalcaligenes_complex	URS0000EE24DE_2579922|Pseudomonas_yangonensis	URS0000A63533_658457|Pseudomonas_composti	URS0000A04CE5_101564|Pseudomonas_alcaliphila
SA172	URS0001E5D975_53412|Pseudomonas_resinovorans	URS0000A56890_1149133|Pseudomonas_oleovorans/pseudoalcaligenes_complex
SA173	URS0000E59AE8_330|Pseudomonas_oleovorans/pseudoalcaligenes_complex	URS0000A1C377_300|Pseudomonas_mendocina
SA174	URS0000883AC6_330|Pseudomonas_oleovorans/pseudoalcaligenes_complex	URS0000D4251C_300|Pseudomonas_mendocina
SA175	URS00003D4AF2_1477517|Pseudomonas_lopnurensis	URS00001BFA2A_398198|Pseudomonas_oleovorans/pseudoalcaligenes_complex	URS00003D4AF2_101564|Pseudomonas_alcaliphila
SA176	URS0002680391_1198456|Pseudomonas_guguanensis	URS0002678755_300|Pseudomonas_mendocina	URS000054B19B_301|Pseudomonas_oleovorans/pseudoalcaligenes_complex
SA177	URS0000E20206_489632|Pseudomonas_chengduensis	URS0000DC8011_1218129|Pseudomonas_oleovorans/pseudoalcaligenes_complex
SA178	URS0002645FE0_53412|Pseudomonas_resinovorans	URS0001C4E4BD_1149133|Pseudomonas_oleovorans/pseudoalcaligenes_complex
SA179	URS00015B1A45_301|Pseudomonas_oleovorans/pseudoalcaligenes_complex	URS0000E27725_1198456|Pseudomonas_guguanensis	URS0000CE6784_1905276|Pseudomonas_pharmacofabricae	URS0000A5CCD6_1793966|Pseudomonas_fluvialis
SA180	URS0000A646A5_47880|Pseudomonas_fulva	URS0000D04EBD_47885|Pseudomonas_oryzihabitans	URS00008C953A_301|Pseudomonas_oleovorans/pseudoalcaligenes_complex	URS000264AFAA_2982575|Pseudomonas_gossypii	URS000221AE52_237610|Pseudomonas_psychrotolerans
SA181	URS0000DC8AB1_53406|Pseudomonas_anguilliseptica	URS0000CB955E_301|Pseudomonas_oleovorans/pseudoalcaligenes_complex	URS0001CAD872_592361|Pseudomonas_peli
SA182	URS00008DE0CF_330|Pseudomonas_oleovorans/pseudoalcaligenes_complex	URS00002F2A82_101564|Pseudomonas_alcaliphila
SA183	URS000226FD96_2493633|Pseudomonas_hydrolytica	URS00019D2F89_301|Pseudomonas_oleovorans/pseudoalcaligenes_complex
SA184	URS0000ED961A_237610|Pseudomonas_psychrotolerans	URS00003B145C_301|Pseudomonas_oleovorans/pseudoalcaligenes_complex	URS0000EE8501_47885|Pseudomonas_oryzihabitans
SA185	URS0000DCB2E9_243924|Pseudomonas_lutea	URS0000326FE9_317|Pseudomonas_syringae	URS000217451A_1705700|Pseudomonas_viridiflava	URS000002495C_158627|Pseudomonas_graminis
SA186	URS0002244EF3_243924|Pseudomonas_lutea	URS00014F8C76_47886|Pseudomonas_luteola	URS000223D53C_1076620|Pseudomonas_zeshuii
SA187	URS00001D4B9C_53406|Pseudomonas_anguilliseptica	URS00006087C3_592361|Pseudomonas_peli
SA188	URS000223B00B_2448482|Pseudomonas_leptonychotis	URS0002561528_592361|Pseudomonas_peli	URS0001E27672_425504|Pseudomonas_guineae	URS0002261E48_53406|Pseudomonas_anguilliseptica
SA189	URS0000397813_428992|Pseudomonas_panipatensis	URS00021DE4DB_1793966|Pseudomonas_fluvialis	URS00005ABC01_53406|Pseudomonas_anguilliseptica	URS0000A654F8_592361|Pseudomonas_peli
SA190	URS00003C6B53_70775|Pseudomonas_plecoglossicida	URS0000A37A91_157782|Pseudomonas_parafulva
SA191	URS00026332D3_289370|Pseudomonas_argentinensis	URS00019C2CA5_70775|Pseudomonas_plecoglossicida
SA192	URS00009F2D76_70775|Pseudomonas_plecoglossicida	URS000083BD57_157782|Pseudomonas_parafulva
SA193	URS00019ADE12_70775|Pseudomonas_plecoglossicida	URS00019A4210_470150|Pseudomonas_taiwanensis
SA194	URS0001AC7485_380021|Pseudomonas_protegens	URS0001A2B8BF_53407|Pseudomonas_asplenii
SA195	URS0000883AC1_75612|Pseudomonas_mandelii	URS0002644109_674054|Pseudomonas_baetica
SA196	URS0000CFA037_104087|Pseudomonas_frederiksbergensis	URS0000D0665F_75612|Pseudomonas_mandelii
SA197	URS0000E22D1E_46257|Pseudomonas_avellanae	URS0002263456_75612|Pseudomonas_mandelii
SA198	URS00008E216F_75612|Pseudomonas_mandelii	URS00008E2EAB_53410|Pseudomonas_ficuserectae
SA199	URS00008D5F0C_75612|Pseudomonas_mandelii	URS00021ABA69_104087|Pseudomonas_frederiksbergensis
SA200	URS00007EFEB0_200450|Pseudomonas_trivialis	URS00005C023F_29442|Pseudomonas_tolaasii	URS00008DF8BC_298|Pseudomonas_marginalis
SA201	URS0000DF3E7D_200450|Pseudomonas_trivialis	URS00022796E2_2607908|Pseudomonas_kitaguniensis
SA202	URS000085E8D7_200450|Pseudomonas_trivialis	URS0000884E6B_76762|Pseudomonas_cedrina
SA203	URS00019E5B36_317|Pseudomonas_syringae	URS00019E55F9_1288410|Pseudomonas_guariconensis
SA204	URS00007A2D0F_317|Pseudomonas_syringae	URS0000179F6E_86840|Pseudomonas_cannabina	URS0000DF1D3F_46257|Pseudomonas_avellanae
SA205	URS0000B92CBF_321|Pseudomonas_syringae	URS0000E3B8B1_29438|Pseudomonas_savastanoi
SA206	URS0000D3F00E_1839709|Pseudomonas_ovata	URS0002193287_317|Pseudomonas_syringae	URS000216BC8C_1705700|Pseudomonas_viridiflava
SA207	URS00007FBCD2_53409|Pseudomonas_coronafaciens	URS00008E520C_317|Pseudomonas_syringae	URS0001A0D8E5_200454|Pseudomonas_tremae
SA208	URS0000A0545B_129136|Pseudomonas_syringae	URS0001B0D418_29438|Pseudomonas_savastanoi
SA209	URS0000DF2C86_129138|Pseudomonas_amygdali	URS0000DCB76F_251701|Pseudomonas_syringae
SA210	URS000080F314_395599|Pseudomonas_moorei	URS00008C9430_522492|Pseudomonas_massiliensis	URS000227D813_317|Pseudomonas_syringae	URS000080F314_77298|Pseudomonas_jessenii
SA211	URS000050C547_200452|Pseudomonas_congelans	URS00003BC031_317|Pseudomonas_syringae
SA212	URS0000A0EBC0_1208101|Pseudomonas_syringae	URS0000A0EBC0_29438|Pseudomonas_savastanoi
SA213	URS0001B7E936_29438|Pseudomonas_savastanoi	URS0001B7E936_264454|Pseudomonas_syringae
SA214	URS00008CF70D_1357272|Pseudomonas_syringae	URS0000A71009_1190415|Pseudomonas_asturiensis	URS00021649A6_1705700|Pseudomonas_viridiflava
SA215	URS00018E180D_101564|Pseudomonas_alcaliphila	URS000126BE04_300|Pseudomonas_mendocina
SA216	URS00022478AC_1198456|Pseudomonas_guguanensis	URS0000CB825F_300|Pseudomonas_mendocina
SA217	URS000022BA86_300|Pseudomonas_mendocina	URS000046B1A9_101564|Pseudomonas_alcaliphila
SA218	URS000076F504_300|Pseudomonas_mendocina	URS00019F7573_1274359|Pseudomonas_sihuiensis
SA219	URS00004504E2_300|Pseudomonas_mendocina	URS0000B1B328_543360|Pseudomonas_cuatrocienegasensis
SA220	URS0001F5D688_404407|Pseudomonas_indoloxydans	URS00019F3C3B_300|Pseudomonas_mendocina
SA221	URS0000E0B3E2_47878|Pseudomonas_azotoformans	URS0000CE3FD4_78544|Pseudomonas_gessardii	URS00008A317D_200451|Pseudomonas_poae
SA222	URS0000A6B283_76761|Pseudomonas_veronii	URS00004A1A1E_129817|Pseudomonas_brenneri	URS0000A71A0F_78544|Pseudomonas_gessardii
SA223	URS0001A05C70_78544|Pseudomonas_gessardii	URS0001F8367E_1615674|Pseudomonas_lactis
SA224	URS00022A62A2_47878|Pseudomonas_azotoformans	URS000227E87C_78544|Pseudomonas_gessardii
SA225	URS00021FA546_78544|Pseudomonas_gessardii	URS00003F1891_86265|Pseudomonas_thivervalensis
SA226	URS0000264B7F_200451|Pseudomonas_poae	URS00026801C2_78544|Pseudomonas_gessardii	URS000193D58C_1615674|Pseudomonas_lactis
SA227	URS0000ECF3BA_76760|Pseudomonas_rhodesiae	URS0000EC3B8C_129847|Pseudomonas_grimontii
SA228	URS0000A7249F_219572|Pseudomonas_antarctica	URS0000AC116F_76760|Pseudomonas_rhodesiae
SA229	URS0002644352_244566|Pseudomonas_lurida	URS0002647206_47883|Pseudomonas_synxantha
SA230	URS00013943D3_47878|Pseudomonas_azotoformans	URS0001ED56B8_244566|Pseudomonas_lurida	URS00021B8AB4_29442|Pseudomonas_tolaasii	URS00007D56EB_47883|Pseudomonas_synxantha
SA231	URS00004ED034_104087|Pseudomonas_frederiksbergensis	URS0002206A46_395598|Pseudomonas_reinekei
SA232	URS0001BAEE90_1247546|Pseudomonas_hunanensis	URS000080EB7B_157783|Pseudomonas_cremoricolorata	URS00003AB767_47885|Pseudomonas_oryzihabitans
SA233	URS000089F6A6_47885|Pseudomonas_oryzihabitans	URS0002298FAD_592361|Pseudomonas_peli
SA234	URS000117DD43_129817|Pseudomonas_brenneri	URS000117DD43_47885|Pseudomonas_oryzihabitans
SA235	URS0000CA4F7D_200454|Pseudomonas_tremae	URS000029DEB3_129817|Pseudomonas_brenneri
SA236	URS0000E39676_200451|Pseudomonas_poae	URS000077E520_169669|Pseudomonas_extremorientalis
SA237	URS0000EDDA5E_2571129|Pseudomonas_rhizoryzae	URS00009F08D3_237610|Pseudomonas_psychrotolerans
SA238	URS0000B8B29D_76761|Pseudomonas_veronii	URS00025C0668_219574|Pseudomonas_proteolytica
SA239	URS00021FD768_89065|Pseudomonas_abietaniphila	URS00004C6866_216142|Pseudomonas_rhizosphaerae	URS0000AD7249_1605838|Pseudomonas_coleopterorum
SA240	URS00003334EF_216142|Pseudomonas_rhizosphaerae	URS00002D79D3_46677|Pseudomonas_agarici
SA241	URS000226937C_2810614|Pseudomonas_capsici	URS0001F90363_36746|Pseudomonas_cichorii
SA242	URS0002661F9E_556533|Pseudomonas_benzenivorans	URS000087F89B_29435|Pseudomonas_flavescens	URS00021F8725_1424203|Pseudomonas_lalucatii	URS000218F9B2_289370|Pseudomonas_argentinensis	URS0000EE4C59_2487519|Pseudomonas_daroniae	URS00007EB2DF_1577705|Pseudomonas_glareae	URS000267370E_640205|Pseudomonas_seleniipraecipitans	URS00026590A3_543360|Pseudomonas_cuatrocienegasensis	URS0000AC691D_1220495|Pseudomonas_punonensis
SA243	URS000211CB26_1806536|Pseudomonas_turukhanskensis	URS00005EA007_289370|Pseudomonas_argentinensis
SA244	URS0000837231_1220495|Pseudomonas_punonensis	URS00001B4396_289370|Pseudomonas_argentinensis	URS00021304B9_1705700|Pseudomonas_viridiflava
SA245	URS00022E6723_1608996|Pseudomonas_helleri	URS0000AEB60C_122355|Pseudomonas_psychrophila
SA246	URS000086C1A1_122355|Pseudomonas_psychrophila	URS0000AFF83A_296|Pseudomonas_fragi
SA247	URS0000AD8560_296|Pseudomonas_fragi	URS00008D538B_122355|Pseudomonas_psychrophila
SA248	URS00022157A7_203192|Pseudomonas_chloritidismutans	URS000089B1D6_404407|Pseudomonas_indoloxydans	URS0002564FA0_65741|Pseudomonas_knackmussii	URS00022A60C3_1176257|Pseudomonas_zhaodongensis	URS00008A1A70_271420|Pseudomonas_xanthomarina	URS0000EE94FF_316|Pseudomonas_stutzeri	URS0000B00CA2_1176259|Pseudomonas_songnenensis
SA249	URS00019D5F5B_74829|Pseudomonas_balearica	URS000261787D_2912055|Pseudomonas_oligotrophica	URS0002677695_316|Pseudomonas_stutzeri
SA250	URS000025CE71_1443480|Pseudomonas_iranica	URS0000E0D03F_316|Pseudomonas_stutzeri	URS000086E3A9_271420|Pseudomonas_xanthomarina
SA251	URS000220F353_74829|Pseudomonas_balearica	URS00008ABBA7_316|Pseudomonas_stutzeri
SA252	URS0000599192_101564|Pseudomonas_alcaliphila	URS000182A55C_316|Pseudomonas_stutzeri
SA253	URS000251AFBC_203192|Pseudomonas_chloritidismutans	URS0000E37E5F_316|Pseudomonas_stutzeri	URS000253BE38_65741|Pseudomonas_knackmussii
SA254	URS00026579C7_2482751|Pseudomonas_nitrititolerans	URS00019ED351_316|Pseudomonas_stutzeri
SA255	URS00019D96E8_65741|Pseudomonas_knackmussii	URS00008DBFB9_157782|Pseudomonas_parafulva
SA256	URS0000BB6830_47880|Pseudomonas_fulva	URS00019AF932_1007099|Pseudomonas_kuykendallii
SA257	URS000221FC37_321846|Pseudomonas_simiae	URS0002289000_47883|Pseudomonas_synxantha
SA258	URS00020A0C70_425504|Pseudomonas_guineae	URS00005C8083_592361|Pseudomonas_peli
SA259	URS0000347CEC_104087|Pseudomonas_frederiksbergensis	URS000005F87C_200452|Pseudomonas_congelans	URS000226C58F_78543|Pseudomonas_migulae
SA260	URS0000B15BD6_78543|Pseudomonas_migulae	URS0000B3A0E4_77298|Pseudomonas_jessenii
SA261	URS00002EFBFA_404407|Pseudomonas_indoloxydans	URS00005254CA_101564|Pseudomonas_alcaliphila
SA262	URS0002296D6A_104087|Pseudomonas_frederiksbergensis	URS0001107EA0_2011015|Pseudomonas_laurylsulfatiphila
SA263	URS0000CEFB81_674054|Pseudomonas_baetica	URS0000D20C17_132476|Pseudomonas_kilonensis
SA264	URS0000CF2609_132476|Pseudomonas_kilonensis	URS000055D196_77298|Pseudomonas_jessenii	URS0000ED1383_674054|Pseudomonas_baetica
SA265	URS00002AEA51_168469|Pseudomonas_costantinii	URS0000444FD9_29442|Pseudomonas_tolaasii
SA266	URS0000D0A576_226910|Pseudomonas_batumici	URS000088ECDD_117681|Pseudomonas_gingeri
SA267	URS00005E04BF_117681|Pseudomonas_gingeri	URS0000851908_50340|Pseudomonas_fuscovaginae
SA268	URS00003EB75E_674054|Pseudomonas_baetica	URS00002C36CD_77298|Pseudomonas_jessenii
SA269	URS000220D371_1148509|Pseudomonas_prosekii	URS00001D6629_77298|Pseudomonas_jessenii
SA270	URS0000E159B9_674054|Pseudomonas_baetica	URS0001A01A18_321662|Pseudomonas_moraviensis
SA271	URS00021D48F5_674054|Pseudomonas_baetica	URS000219EC1C_321662|Pseudomonas_moraviensis
SA272	URS0002678040_2607908|Pseudomonas_kitaguniensis	URS00002EC1F1_359110|Pseudomonas_extremaustralis
SA273	URS00004EAC5D_1825787|Pseudomonas_asuensis	URS00008A1731_47886|Pseudomonas_luteola
SA274	URS000225B2A0_47886|Pseudomonas_luteola	URS0002214EAA_1076620|Pseudomonas_zeshuii
SA275	URS00004B8251_706570|Pseudomonas_flexibilis	URS0000897FB6_400095|Pseudomonas_tuomuerensis
SA276	URS00025DAA05_2448482|Pseudomonas_leptonychotis	URS0001CF9FA3_425504|Pseudomonas_guineae
SA277	URS0000A69D72_47879|Pseudomonas_corrugata	URS0000E07A8E_702115|Pseudomonas_arsenicoxydans
SA278	URS00008C7C00_1176490|Pseudomonas_fuscovaginae	URS000264F69C_53407|Pseudomonas_asplenii
SA279	URS0001A15207_256466|Pseudomonas_japonica	URS00021A9AB9_237609|Pseudomonas_alkylphenolica
SA280	URS0002672869_2487519|Pseudomonas_daroniae	URS0002670868_312306|Pseudomonas_entomophila
SA281	URS000041ABB6_298908|Pseudomonas_segetis	URS0000873877_437900|Pseudomonas_marincola
SA282	URS0000DD77C2_658457|Pseudomonas_composti	URS0000C35A5B_1499686|Pseudomonas_saudiphocaensis
SA283	URS00026702F8_915471|Pseudomonas_linyingensis	URS0000B0A1BB_1135990|Pseudomonas_sagittaria
SA284	URS000045BB5E_472181|Pseudomonas_sabulinigri	URS0000A51607_2487346|Pseudomonas_neustonica
SA285	URS00005AB36B_1500966|Pseudomonas_populi	URS0000878857_487184|Pseudomonas_xinjiangensis	URS0000896AC3_472181|Pseudomonas_sabulinigri
SA286	URS00019A7832_553151|Pseudomonas_pelagia	URS00008A7DAD_472181|Pseudomonas_sabulinigri
SA287	URS00022A2617_556533|Pseudomonas_benzenivorans	URS000228BD4D_1515666|Pseudomonas_matsuisoli
SA288	URS0001A04890_2056231|Pseudomonas_qingdaonensis	URS000265A03C_1495066|Pseudomonas_capeferrum
SA289	URS00019F2BBC_2586906|Pseudomonas_saliphila	URS0000B5B31B_1981513|Pseudomonas_profundi	URS0000E547A6_797277|Pseudomonas_litoralis	URS00008A9337_553151|Pseudomonas_pelagia
SA290	URS0001E92130_857227|Pseudomonas_gallaeciensis	URS000222E608_170540|Pseudomonas_abyssi	URS0000E38311_254161|Pseudomonas_pachastrellae
SA291	URS0000B94794_1931241|Pseudomonas_phragmitis	URS0000EDF413_1434072|Pseudomonas_salegens	URS000229EA0B_2078689|Pseudomonas_jilinensis
SA292	URS000119A4C5_857252|Pseudomonas_aestusnigri	URS00019FF99B_1708783|Pseudomonas_oceani
