# Supplementary material for: ASVmaker: A New Tool to Improve Taxonomic Identifications for Amplicon Sequencing Data
Source: Plants (Basel). 2023 Oct 25;12(21):3678. doi: 10.3390/plants12213678 (PMC10647208; doi:10.3390/plants12213678)
Supplement: Supplementary file 1 [file plants-12-03678-s001.zip › ASVmaker_paper_archive/16s/process.sh]

# Process ITS
DB=silva
for GENUS in `cat genus.txt`
do
./makeDB.sh $GENUS rnaCentral origin/${GENUS}_RNAcentral.fasta
./makeDB.sh $GENUS $DB origin/${GENUS}_${DB}.fasta
./mergeDB.sh $GENUS
done
