# Supplementary material for: ASVmaker: A New Tool to Improve Taxonomic Identifications for Amplicon Sequencing Data
Source: Plants (Basel). 2023 Oct 25;12(21):3678. doi: 10.3390/plants12213678 (PMC10647208; doi:10.3390/plants12213678)
Supplement: Supplementary file 1 [file plants-12-03678-s001.zip › ASVmaker_paper_archive/README.md]

# ASVmaker paper : data

This document describes how we create our database for the ASVmaker paper.
In order to give you a maximum of relevant informations, we removed the downloaded data, the
`.fasta` files and the `.json` temporary files generated by the tool.

By following this documentation, you should be able to regenarate the data.
We kept one Genus exemple per "origin" folder in order to understand the how 
we renamed the files.

## 1. 16S
All the data generated during this step are available in the [16s/origin](./16s/origin/) folder.


### 1.1 Retrieved FASTA files

**RNAcentral requests** :
- Erwinia : [https://rnacentral.org/search?q=Erwinia](https://rnacentral.org/search?q=Erwinia)
- Xanthomonas : [https://rnacentral.org/search?q=Xanthomonas](https://rnacentral.org/search?q=Xanthomonas)
- Pseudomonas : [https://rnacentral.org/search?q=Pseudomonas](https://rnacentral.org/search?q=Pseudomonas)
- Streptomyces : [https://rnacentral.org/search?q=Streptomyces](https://rnacentral.org/search?q=Streptomyces)

**Silva requests** :
- LSU : [https://www.arb-silva.de/fileadmin/silva_databases/release_138.1/Exports/SILVA_138.1_LSUParc_tax_silva.fasta.gz](https://www.arb-silva.de/fileadmin/silva_databases/release_138.1/Exports/SILVA_138.1_LSUParc_tax_silva.fasta.gz)
- SSU : [https://www.arb-silva.de/fileadmin/silva_databases/release_138.1/Exports/SILVA_138.1_SSUParc_tax_silva.fasta.gz](https://www.arb-silva.de/fileadmin/silva_databases/release_138.1/Exports/SILVA_138.1_SSUParc_tax_silva.fasta.gz)

Then we use the script [16s/grepGENUS.sh](./16s/grepGENUS.sh) on the downloaded data from SILVA to extract a FASTA file for each GENUS.

### 1.2. Processing

The primers used are in [16s/primers](./16s/primers/).

To create de database, the [16s/process.sh](./16s/process.sh) run for each GENUS the [16s/makeDB.sh](./16s/makeDB.sh) for each origin database,
then the [16s/mergeDB.sh](./16s/mergeDB.sh) to merge both of the output database. 

## 2. EF1a
All the data generated during this step are available in the [ef1a/origin](./ef1a/origin/) folder.
### 2.1. Retrieved FASTA files
**European Nucleotide Archive (ENA)** 
Request : 
- Fusarium : [https://www.ebi.ac.uk/ena/browser/text-search?query=fusarium%20elongation%20factor%20alpha](https://www.ebi.ac.uk/ena/browser/text-search?query=fusarium%20elongation%20factor%20alpha)

### 2.2. Processing

The primers used are in [ef1a/primers](./ef1a/primers/).

To create de database, the [ef1a/process.sh](./ef1a/process.sh) run the [ef1a/makeDB.sh](./ef1a/makeDB.sh) on the origin database.

## 3. ITS
### 3.1 Retrieved FASTA files

All the data generated during this step are available in the [ITS/origin](./ITS/origin/) folder.

**RNAcentral requests** : 
- Colletotrichum : [https://rnacentral.org/search?q=Colletotrichum](https://rnacentral.org/search?q=Colletotrichum)
- Septoria : [https://rnacentral.org/search?q=Septoria](https://rnacentral.org/search?q=Septoria)
- Ustilago : [https://rnacentral.org/search?q=Ustilago](https://rnacentral.org/search?q=Ustilago)
- Verticillium : [https://rnacentral.org/search?q=Verticillium](https://rnacentral.org/search?q=Verticillium)

**UNITE requests** :
- UNITE + INSD - 8.3 - Fungi : [https://doi.org/10.15156/BIO/1281531](https://doi.org/10.15156/BIO/1281531)

Then we used the script [./ITS/grepGENUS.sh](./ITS/grepGENUS.sh) on the downloaded data from UNITE to extract a FASTA file for each GENUS.

### 3.2. Processing

The primers used are in [ITS/primers](./ITS/primers/).

To create de database, the [ITS/process.sh](./ITS/process.sh) run for each GENUS the [ITS/makeDB.sh](./ITS/makeDB.sh) for each origin database,
then the [ITS/mergeDB.sh](./16s/mergeDB.sh) to merge both of the output database. 
