# Supplementary material for: ASVmaker: A New Tool to Improve Taxonomic Identifications for Amplicon Sequencing Data
Source: Plants (Basel). 2023 Oct 25;12(21):3678. doi: 10.3390/plants12213678 (PMC10647208; doi:10.3390/plants12213678)
Supplement: Supplementary file 1 [file plants-12-03678-s001.zip › ASVmaker_paper_archive/ef1a/origin/ena_embl_20230405-1716.fasta]

>ENA|MT708866|MT708866.1 Fusarium andiyazi translation elongation factor 1-alpha gene, partial cds.
GAGGACAAGACTCACCTTAACGTCGTCGTCATCGGCCACGTCGACTCTGGCAAGTCGACC
ACTGTAAGTACTACCCCTGACGATGAGCTTATCGGCCATCGTAAAACCGCCCAAGACCTG
GCGGGGTATTTCCCAAAAGAAAACATGCTTACATCGCTTCACAGACCGGTCACTTGATCT
ACCAGTGTGGTGGTATCGACAAGCGAACCATCGAGAAGTTCGAGAAGGTTAGTCACAATC
CCTTCGATCGCGCGTCCTTTGGCCACCGATTTATCCCTACGACTCGAAACGTGCCCGCTA
CCCCGCTCGAGTCCAAAAATTTTGCGATGTGTCCGTAATTTTTTTTGGTGGGGCATTTAC
CCCGCCACTCCAGCGGCGCGTTTCTGCCCTCTCCCACTCCACAACCTCACTGAGCGCATT
GTCACGTGTCAAGCAGTCACTAACCATTCGACAATAGGAAGCCGCTGAGCTCGGTAAGGG
TTCCTTCAAGTACGCCTGGGTTCTTGACAAGCTCAAGGCCGAGCGTGAGCGTGGTATCAC
CATCGATATCGCTCTCTGGAAGTTCGAGACTCCTCGCTACTATGTCACCGTCATTGGTAT
GTTGTGGCTCATGCTCCGTTCTACATCTCTTCTTACTAACATATCATTCAGACGCTCCCG
GTCACCGTGATTTCATCAAGAACATGATCACTGGTACTTCCA
>ENA|AJ698906|AJ698906.1 Fusarium fujikuroi partial mRNA for putative translation elongation factor, clone gsr7
TCACCATCGATATTGCTCTCTGGAAGTTCGAGACTCCTCGCTACTATGTCACCGTCATTG
ACGCTCCCGGTCACCGTGATTTCATCAAGAACATGATCACTGGTACTTCCCAGGCCGATT
GCGCCATTCTCATCATTGCCGCCGGTACTGGTGAGTTCGAGGCTGGTATCTCCAAGGATG
GCCAGACCCGTGAGCACGCTCTTCTTGCCTACACCCTTGGTGTCAAGAACCTCATCGTCG
CCATCAACAAGATGGACACCACCAAGTGGTCTGAGGCCCGTTACCAGGAGATCATCAAGG
AGACCTCCTCTTTCATCAAGAAGGTCGGCTACAACCCCAAGGCTGTCGCTTTCGTCCCCA
TCTCCGGTTTCAACGGTGACAACATGCTTACCCCCTCCACCAACTGCCCCTGGTACAAGG
GTTGGGAGCGTGAGATCAAGTCCGGCAAGCTTTCTGGCAAGACCCTCCTCGAGGCCATTG
ACTCCATCGAGCCCCCCAAGCGTCCCGTTGACAAGCCCCTCCGTCTTCCCCTCCAGGATG
TCTACAAGATCGGTGGTATTGGAACGGTTCCCGTCGGCCGTATCGAGACTGGTGTCATCA
AGCCCGGTATGGTCGTTACCTTCGCTCCTTCCAACGTCACCACTGAAGTCAAGTCCGTCG
AGATGCACCACGAGCAGCTCTCTGAGGGCCAGCCCGGTGACAACGTTGGTTTCAACGTGA
AGAACGTCTCCGTCAAGGACATCCGACGTGGTAACGTCGCTGGTGACTCCAAGAACGACC
CCCCCATGGGTGCCGCTTCTTTCACCGCCCAGGTCATCGTCCTCAACCACCCCGGTCAGG
TCGGTGCTGGTTACGCTCCCGTCCTCGATTGCCACACTGCCCACATTGCCTGCAAGTTCG
CCGAGATCCAGGAGAAGATCGACCGCCGAACCGGTAAGGCTACTGAGGCCGCCCCCAAGT
TCATCAAGTCTGGTGACTCCGCCATCGTCAAGATGGTTCCCTCCAAGCCCATGTGTGTCG
AGGCTTTCACTGACTACCCTCCTCTGGGTCGTTTCGCCGTCCGTGACATGCGACAGACTG
TCGCCGTCGGTGTCATCAAGGCCGTCGAGAAGTCCACTGGTGCTGCCGGCAAGGTCACCA
AGTCCGCTGCCAAGGCCGCCAAGAAATAAGCAACTTATTTCTGAAATGACAACCTTCAGT
GGGATCTTACGACTTCGATCTCACGCCCAAGGGCTGATGTACTCGCTTCTACGACGAAAT
GATCATGTTGGCATGAGCACTCGGCTTTTGTCTGGGGGCACATAATGAGAGGCAAAGAAA
AAAGGCCAGGATCTCGGTTGTGTGCAAATCAAAAAAAAGAATAGAGAGTCTAGAAGTGAT
TCGTGC
>ENA|AM397184|AM397184.1 Fusarium solani partial ref1 gene for elongation factor 1-alpha, exons 1-3, strain FMR 4391
ACTCTGGCAAGTCGACCACCGTAAGTCAAACCCTCATCGCGATCTGCTTATCTCGGGTCG
TGGAACCCCGCCTGGCATCTCGGGCGGGGTATTCATCATTCACTTCATGCTGACAATCAT
CTACAGACCGGTCACTTGATCTACCAGTGCGGTGGTATCGACAAGCGAACCATCGAGAAG
TTCGAGAAGGTGGTGACATCTGCCCCCGATCGCGCCTTGATATTCCACATCGAATTCCCC
GCGAATTCCCTCCATCGCGATACGCTCTGCGCCCGCTTCTCCCGAGTCCCAAAATTTTTG
CGGTCCGACCGTAATTTTTTTGGTGGGGCATTTACCCCGCCACTCGGGCGACGTTGGACA
AAGCCCTGATCCCTGCACACAAAAACACCAAACCCTCTTGGCGCGATCATCACGTGGTTC
ACGACAGACGCTAACCGGTCCAACAATAGGAAGCCGCTGAGCTCGGTAAGGGTTCCTTCA
AGTACGCCTGGGTCCTTGACAAGCTCAAGGCCGAGCGTGAGCGTGGTATCACCATCGACA
TTGCCCTCTGGAAGTTCGAGACTCCCCGCTACTATGTCACCGTCATTGGTATGTTGCTGT
CACCTCTCTCACACATGTCTCACCACTAACAATCAAC
>ENA|AM397187|AM397187.1 Fusarium solani partial ref1 gene for elongation factor 1-alpha, exons 1-3, strain FMR 8263
ACTCTGGCAAGTCGACCACCGTAAGTCAAACCCTCATCGCGATCTGCTTATCTCGGGTCG
TGGAACCCCGCCTGGCATCTCGGGCGGGGTATTCATCATTCACTTCATGCTGACAATCAT
CTACAGACCGGTCACTTGATCTACCAGTGCGGTGGTATCGACAAGCGAACCATCGAGAAG
TTCGAGAAGGTGGTGACATCTGCCCCCGATCGCGCCTTGATATTCCACATCGAATTCCCC
GCGAATTCCCTCCATCGCGATACGCTCTGCGCCCGCTTCTCCCGAGTCCCAAAATTTTTG
CGGTCCGACCGTAATTTTTTTGGTGGGGCATTTACCCCGCCACTCGGGCGACGTTGGACA
AAGCCCTGATCCCTGCACACAAAAACACCAAACCCTCTTGGCGCGATCATCACGTGGTTC
ACGACAGACGCTAACCGGTCCAACAATAGGAAGCCGCTGAGCTCGGTAAGGGTTCCTTCA
AGTACGCCTGGGTCCTTGACAAGCTCAAGGCCGAGCGTGAGCGTGGTATCACCATCGACA
TTGCCCTCTGGAAGTTCGAGACTCCCCGCTACTATGTCACCGTCATTGGTATGTTGCTGT
CACCTCTCTCACACATGTCTCACCACTAACAATCACA
>ENA|AM397194|AM397194.1 Fusarium solani partial ref1 gene for elongation factor 1-alpha, exons 1-3, strain FMR 7994
ACTCTGGCAAGTCGACCACCGTAAGTCAAACCCTCATCGCGATCTGCTTATCTCGGGTCG
TGGAACCCCGCCTGGCATCTCGGGCGGGGTATTCATCAGTCACTTCATGCTGACAATCAT
CTACAGACCGGTCACTTGATCTACCAGTGCGGTGGTATCGACAAGCGAACCATCGAGAAG
TTCGAGAAGGTTGGTGACATCTCCCCCGATCGCGCCTTGCTATTCCACAACGAATTCCCT
CCCTCGCGATACGCTCTGCGCCCGCTTCTCCCGAGTTCCAAAATTTTTGCGGTCCGACCG
TAATTTTTTTTGGTGGGGCATTTACCCCGCCACTCGGGCGACGTTGGACAAAGCCCTGAT
CCCTGCACACAAAAACACCAAACCCTCTTGGCGCGATCATCACGTGGTTCACAACAAACG
CTAACCGGTCCAACAATAGGAAGCCGCTGAGCTCGGTAAGGGTTCCTTCAAGTACGCCTG
GGTCCTTGACAAGCTCAAGGCCGAGCGTGAGCGTGGTATCACCATCGACATTGCCCTCTG
GAAGTTCGAGACTCCCCGCTACTATGTCACCGTCATTGGTATGTTGCTGTCACCTCTGTC
ACACATGTCTCACCACTAACAATCAACA
>ENA|AM397204|AM397204.1 Fusarium solani partial ref1 gene for elongation factor 1-alpha, exons 1-3, strain FMR 7998
ACTCTGGCAAGTCGACCACCGTAAGTCAAACCCTCATCGCGATCTGCTTATCTCGGGTCG
TGGAACCCCGCCTGGCATCTCGGGCGGGGTATTCATCAGTCACTTCATGCTGACAATCAT
CTACAGACCGGTCACTTGATCTACCAGTGCGGTGGTATCGACAAGCGAACCATCGAGAAG
TTCGAGAAGGTTGGTGACATCTCCCCCGATCGCGCCTTGCTATTCCACAACGAATTCCCT
CCCTCGCGATACGCTCTGCGCCCGCTTCTCCCGAGTTCCAAAATTTTTGCGGTCCGACCG
TAATTTTTTTTGGTGGGGCATTTACCCCGCCACTCGGGCGACGTTGGACAAAGCCCTGAT
CCCTGCACACAAAAACACCAAGCCCTCTTGGCGCGATCATCACGTGGTTCACAACAGACG
CTAACCGGTCCAACAATAGGAAGCCGCTGAGCTCGGTAAGGGTTCCTTCAAGTACGCCTG
GGTCCTTGACAAGCTCAAGGCCGAGCGTGAGCGTGGTATCACCATCGACATTGCCCTCTG
GAAGTTCGAGACTCCCCGCTACTATGTCACCGTCATTGGTATGTTGCTGTCACCTCTGTC
ACACACGTCTCACCACTAACAATCAACA
>ENA|AM397209|AM397209.1 Fusarium solani partial ref1 gene for elongation factor 1-alpha, exons 1-3, strain FMR 7997
ACTCTGGCAAGTCGACCACCGTAAGTCAAACCCTCATCGCGATCTGCTTATCTCGGGTCG
TGGAACCCCGCCTGGCATCTCGGGCGGGGTATTCATCAGTCACTTCATGCTGACAATCAT
CTACAGACCGGTCACTTGATCTACCAGTGCGGTGGTATCGACAAGCGAACCATCGAGAAG
TTCGAGAAGGTTGGTGACATCTCCCCCGATCGCGCCTTGCTATTCCACAACGAATTCCCT
CCCTCGCGATACGCTCTGCGCCCGCTTCTCCCGAGTTCCAAAATTTTTGCGGTCCGACCG
TAATTTTTTTGGTGGGGCATTTACCCCGCCACTCGGGCGACGTTGGACAAAGCCCTGATC
CCTGCACACAAAAACACCAAACCATCTTGGCGCGATCATCACGTGGTTCACAACAGACGC
TAACCGGTCCAACAATAGGAAGCCGCTGAGCTCGGTAAGGGTTCCTTCAAGTACGCCTGG
GTCCTTGACAAGCTCAAGGCCGAGCGTGAGCGTGGTATCACCATCGACATTGCCCTCTGG
AAGTTCGAGACTCCCCGCTACTATGTCACCGTCATTGGTATGTTGCTGTCACCTCTGTCA
CACATGTCTCACCACTAACAATCAACA
>ENA|AM397226|AM397226.1 Fusarium solani partial ref1 gene for elongation factor 1-alpha, exons 1-3, strain FMR 8016
ACTCTGGCAAGTCGACCACCGTAAGTCAAACCCTCATCGCGATCTGCTTATCTCGGGTCG
TGGAACCCCGCCTGGCATCTCGGGCGGGGTATTCATCAGTCACTTCATGCTGACAATCAT
CTACAGACCGGTCACTTGATCTACCAGTGCGGTGGTATCGACAAGCGAACCATCGAGAAG
TTCGAGAAGGTTGGTGACATCTCCCCCGATCGCGCCTTGCTATTCCACATCGAATTCCCC
CCTCGCGATACGCTCTGCGCCCGCTTCTCCCGAGTTCCAAAATTTTTGCGGTCCGACCGT
AATTTTTTTGGTGGGGCATTTACCCCGCCACTCGGGCGACGTTGGACAAAGCCCTGATCC
CTGCACACAAAAACACCAAACCCTCTTGGCGCGATCATCACGTGGTTCACAACAAACGCT
AACCGGTCCAACAATAGGAAGCCGCTGAGCTCGGTAAGGGTTCCTTCAAGTACGCCTGGG
TCCTTGACAAGCTCAAGGCCGAGCGTGAGCGTGGTATCACCATCGACATTGCCCTCTGGA
AGTTCGAGACTCCCCGCTACTATGTCACCGTCATTGGTATGTTGCTGTCACCTCTGTCAC
ACATGTCTCACCACTAACAATCAACA
>ENA|AM397185|AM397185.1 Fusarium solani partial ref1 gene for elongation factor 1-alpha, exons 1-3, strain FMR 8631
ACGCTGGCAAGTCGACCACCGTAAGTCAAACCCTCATCGCGATCTGCTTATCTCGGGTCG
TGGAACCCCGCCTGGCATCTCGGGCGGGGTATTCATCATTCACTTCATGCTGACAATCAT
CTACAGACCGGTCACTTGATCTACCAGTGCGGTGGTATCGACAAGCGAACCATCGAGAAG
TTCGAGAAGGTGGTGACATCTGCCCCCGATCGCGCCTTGATATTCCACATCGAATTCCCC
GCGAATTCCCTCCATCGCGATACGCTCTGCGCCCGCTTCTCCCGAGTCCCAAAATTTTTG
CGGTCCGACCGTAATTTTTTTGGTGGGGCATTTACCCCGCCACTCGGGCGACGTTGGACA
AAGCCCTGATCCCTGCACACAAAAACACCAAACCCTCTTGGCGCGATCATCACGTGGTTC
ACGACAGACGCTAACCGGTCCAACAATAGGAAGCCGCTGAGCTCGGTAAGGGTTCCTTCA
AGTACGCCTGGGTCCTTGACAAGCTCAAGGCCGAGCGTGAGCGTGGTATCACCATCGACA
TTGCCCTCTGGAAGTTCGAGACTCCCCGCTACTATGTCACCGTCATTGGTATGTTGCTGT
CACCTCTCTCACACATGTCTCACCACTAACAATCAACA
>ENA|AM397196|AM397196.1 Fusarium solani partial ref1 gene for elongation factor 1-alpha, exons 1-3, strain FMR 8028
ACTCTGGCAAGTCGACCACCGTAAGTCAAACCCTCATCGCGATCTGCTTATCTCGGGTCG
TGGAACCCCGCCTGGCATCTCGGGCGGGGTATTCATCAGTCACTTCATGCTGACAATCAT
CTACAGACCGGTCACTTGATCTACCAGTGCGGTGGTATCGACAAGCGAACCATCGAGAAG
TTCGAGAAGGTTGGTGACATCTCCCCCGATCGCGCCTTGCTATTCCACAACGAATTCCCT
CCCTCGCGATACGCTCTGCGCCCGCTTCTCCCGAGTTCCAAAATTTTTGCGGTCCGACCG
TAATTTTTTTGGTGGGGCATTTACCCCGCCACTCGGGCGACGTTGGACAAAGCCCTGATC
CCTGCACACAAAAACACCAAACCCTCTTGGCGCGATCATCACGTGGTTCACAACAAACGC
TAACCGGTCCAACAATAGGAAGCCGCTGAGCTCGGTAAGGGTTCCTTCAAGTACGCCTGG
GTCCTTGACAAGCTCAAGGCCGAGCGTGAGCGTGGTATCACCATCGACATTGCCCTCTGG
AAGTTCGAGACTCCCCGCTACTATGTCACCGTCATTGGTATGTTGCTGTCACCTCTGTCA
CACATGTCTCACCACTAACAATCAACA
>ENA|AM397212|AM397212.1 Fusarium solani partial ref1 gene for elongation factor 1-alpha, exons 1-3, strain FMR 7242
ACTCTGGCAAGTCGACCACCGTAAGTCAAACCCTCATCGCGATCTGCTTATCTCGGGTCG
TGGAACCCCGCCTGGCATCTCGGGCGGGGTATTCATCAGTCACTTCATGCTGACAATCAT
CTACAGACCGGTCACTTGATCTACCAGTGCGGTGGTATCGACAAGCGAACCATCGAGAAG
TTCGAGAAGGTTGGTGACATCTCCCCCGATCGCGCCTTGCTATTCCACATCGAATTCCCT
CCCTCGCGATACGCTCTGCGCCCGCTTCTCCCGAGTTCCAAAATTTTTGCGGTCCGACCG
TAATTTTTTTTGGTGGGGCATTTACCCCGCCACTCGGGCGACGTTGGACAAAGCCCTGAT
CCCTGCACACAAAAAACACCAAACCCTCTTGGCGCGATCATCACGTGGTTCACAACAGAC
GCTAACCGGTCCAACAATAGGAAGCCGCTGAGCTCGGTAAGGGTTCCTTCAAGTACGCCT
GGGTCCTTGACAAGCTCAAGGCCGAGCGTGAGCGTGGTATCACCATCGACATTGCCCTCT
GGAAGTTCGAGACTCCCCGCTACTATGTCACCGTCATTGGTATGTTGCTGTCACCTCTCT
CACACATGTCTCACCACTAACAATCAACA
>ENA|AM397214|AM397214.1 Fusarium solani partial ref1 gene for elongation factor 1-alpha, exons 1-3, strain FMR 8633
ACTCTGGCAAGTCGACCACCGTAAGTCAAACCCTCATCGCGATCTGCTTATCTCAGGTCG
TGGAACCCCGCCTGGTATCTCGGGCGGGGTATTCATCAGTCACTTCATGCTGACAATCAT
CTACAGACCGGTCACTTGATCTACCAGTGCGGTGGTATCGACAAGCGAACCATCGAGAAG
TTCGAGAAGGTTGGTGACATCTCCCTCGATCGCGCTTTGCTATTCCACATCGAATTCTCT
CCCTCGCGATACGGTCTGCGCCCGCTTCTCCCGAGTCCCAAAATTTTTGCGGTCCGACCG
TAATTTTTTTTGGTGGGGCATTTACCCCGCCACTCGGGCGACGTTGGACAAAGCCCTGAT
CCCTGCACACAAAAAACACCAAACCCTCTTGGCGCGATCATCACGTGGTTCACAACAGAC
GCTAACCGGTCCAACAATAGGAAGCCGCTGAGCTCGGTAAGGGTTCCTTCAAGTACGCCT
GGGTCCTTGACAAGCTCAAGGCCGAGCGTGAGCGTGGTATCACCATCGACATTGCCCTCT
GGAAGTTCGAGACTCCCCGCTACTATGTCACCGTCATTGGTATGTCGCTGTCACCTCTCT
CACACATGTCTCACCACTAACAATCAACA
>ENA|AM397232|AM397232.1 Fusarium solani partial ref1 gene for elongation factor 1-alpha, exons 1-3, strain FMR 8340
ACTCTGGCAAGTCGACCACCGTAAGTCAAACCCTCATCGCGATCTGCTTATCTTGGGTCG
TGGAACCCCACCTGGTATCTCGGGCGGGGTATTCATCAGTCACTTCATGCTGACAATCAT
CTACAGACCGGTCACTTGATCTACCAGTGCGGTGGTATCGACAAGCGAACCATCGAGAAG
TTCGAGAAGGTTGGTGACATATCTCCCGATCGCGCCTTGCTATTCCACATCGAATTCCCC
GCGAATTCCCTCCTCCGCGACACGCTCTGCGCCCGCTTCTCCCGAGTCCCAAAAATTTTG
CGGTTCGACCGTAATTTTTTTTGGTGGGGCATTTACCCCGCCACTCGGGCGACGTTGGAC
AAAGCCCTGATCCCTGCACACAAAAACACCAAACCCTCTTGGCGCGATCACGTGGTTCAC
AACAGACACTGACTCGTTCAACAATAGGAAGCCGCTGAGCTCGGTAAGGGTTCCTTCAAG
TACGCCTGGGTCCTTGACAAGCTCAAGGCCGAGCGTGAGCGTGGTATCACCATCGATATT
GCTCTCTGGAAGTTCGAGACTCCCCGCTACTATGTCACCGTCATTGGTATGTCGCCGTCA
TGTCTCTCACTCACGTCTCATCACTAACAATCCACA
>ENA|AM404135|AM404135.1 Fusarium globosum partial tef-1 gene for elongation factor 1-alpha, exons 1-4, isolate ITEM1590
ACGTGCTCGTCATCGGCCACGTCGACTCTGGCAAGTCGACCACTGTGAGTACTACCCTCG
ACGATGAGCTTATCTGCCATCGTGATCCTGACCAAGATCTGGCGGGGTTTATATTGGAAG
ACAATATGCTGACATCGCTTCACAGACCGGTCACTTGATCTACCAGTGCGGTGGTATCGA
CAAGCGAACCATCGAGAAGTTCGAGAAGGTTAGTCACTTTCCCTTCGATCGCGCGTCCTC
TGCCCACCGATTTCCCTTACGATTCGAAACGTGCCTGCTACCCCGCTCGAGACCAAAAAT
TTTGCGATATGACCGTAATTTTTTTTGGTGGGGCATTTACCCCGCCACTCGAGCGATGGG
CGCGTTTTTGCCCTTTCCTGTCCACAACCTCAATGAGCGCATTGTCACGTGTCATGCAGC
CACTAACCATTCGACAATAGGAAGCCGCTGAGCTCGGTAAGGGTTCCTTCAAGTACGCCT
GGGTTCTTGACAAGCTCAAGGCCGAGCGTGAGCGTGGTATCACCATCGATATTGCTCTCT
GGAAGTTCGAGACTCCTCGCTACTATGTCACCGTCATTGGTATGTTGTCGCTCATGCTTC
ATCCTACTTCCTCATACTAACATATCTTTCAGACGCTCCCGGTCACCGT
>ENA|AM404137|AM404137.1 Fusarium globosum partial tef-1 gene for elongation factor 1-alpha, exons 1-4, isolate ITEM6013
ACGTGCTCGTCATCGGCCACGTCGACTCTGGCAAGTCGACCACTGTGAGTACTACCCTCG
ACGATGAGCTTATCTGCCATCGTGATCCTGACCAAGATCTGGCGGGGTTTATCTTAGAAG
ACAATATGCTGACATCGCTTCACAGACCGGTCACTTGATCTACCAGTGCGGTGGTATCGA
CAAGCGAACCATCGAGAAGTTCGAGAAGGTTAGTCACTTGCCCTTCGATCGCGCGTCCTC
TGCCCACCGATTTCCCTTACGATTCGAAACGTGCCTGCTACCCCGCTCGAGACCAAAAAT
TTTGCGATGTGACCGTAATTTTTTTGGTGGGGCATTTACCCCGCCACTCGAGCGATGGGC
GCGTTTTTGCCCTTTCCTGTCCACAACCTCAATGAGCGCATTGTCACGTGTCAAGCAGCC
ACTAACCATTCGACAATAGGAAGCCGCTGAGCTCGGTAAGGGTTCCTTCAAGTACGCCTG
GGTTCTTGACAAGCTCAAGGCCGAGCGTGAGCGTGGTATCACCATCGATATTGCTCTCTG
GAAGTTCGAGACTCCTCGCTACTATGTCACCGTCATTGGTATGTTGTCGCTCATGCTTCA
TCCTACTTCCTCATACTAACATATCTTTCAGACGCTCCCGGTCACCGT
>ENA|AM397198|AM397198.1 Fusarium solani partial ref1 gene for elongation factor 1-alpha, exons 1-3, strain FMR 7993
ACTCTGGCAAGTCGACCACCGTAAGTCAAACCCTCATCGCGATCTGCTTATCTCGGGTCG
TGGAACCCCGCCTGGCATCTCGGGCGGGGTATTCATCAGTCACTTCATGCTGACAATCAT
CTACAGACCGGTCACTTGATCTACCAGTGCGGTGGTATCGACAAGCGAACCATCGAGAAG
TTCGAGAAGGTTGGTGACATCTCCCCCGATCGCGCCTTGCTATTCCACAACGAATTCCCT
CCCTCGCGATACGCTCTGCGCCCGCTTCTCCCGAGTTCCAAAATTTTTGCGGTCCGACCG
TAATTTTTTTGGTGGGGCATTTACCCCGCCACTCGGGCGACGTTGGACAAAGCCCTGATC
CCTGCACACAAAAACACCAAACCCTCTTGGCGCGATCATCACGTGGTTCACAACAAACGC
TAACCGGTCCAACAATAGGAAGCCGCTGAGCTCGGTAAGGGTTCCTTCAAGTACGCCTGG
GTCCTTGACAAGCTCAAGGCCGAGCGTGAGCGTGGTATCACCATCGACATTGCCCTCTGG
AAGTTCGAGACTCCCCGCTACTATGTCACCGTCATTGGTATGTTGCTGTCACCTCTGTCA
CACATGTCTCACCACTAACAATCAACA
>ENA|AM397207|AM397207.1 Fusarium solani partial ref1 gene for elongation factor 1-alpha, exons 1-3, strain FMR 8000
ACTCTGGCAAGTCGACCACCGTAAGTCAAACCCTCATCGCGATCTGCTTATCTCGGGTCG
TGGAACCCCGCCTGGCATCTCGGGCGGGGTATTCATCAGTCACTTCATGCTGACAATCAT
CTACAGACCGGTCACTTGATCTACCAGTGCGGTGGTATCGACAAGCGAACCATCGAGAAG
TTCGAGAAGGTTGGTGACATCTCCCCCGATCGCGCCTTGCTATTCCACAACGAATTCCCT
CCCTCGCGATACGCTCTGCGCCCGCTTCTCCCGAGTTCCAAAATTTTTGCGGTCCGACCG
TAATTTTTTTTTGGTGGGGCATTTACCCCGCCACTCGGGCGACGTTGGACAAAGCCCTGA
TCCCTGCACACAAAAACACCAAACCCTCTTGGCGCGATCATCACGTGGTTCACAACAGAC
GCTAACCGGTCCAACAATAGGAAGCCGCTGAGCTCGGTAAGGGTTCCTTCAAGTACGCCT
GGGTCCTTGACAAGCTCAAGGCCGAGCGTGAGCGTGGTATCACCATCGACATTGCCCTCT
GGAAGTTCGAGACTCCCCGCTACTATGTCACCGTCATTGGTATGTTGCTGTCACCTCTGT
CACACATGTCTCACCACTAACAATCAACA
>ENA|AM397216|AM397216.1 Fusarium solani partial ref1 gene for elongation factor 1-alpha, exons 1-3, strain FMR 8673
ACTCTGGCAAGTCGACCACCGTAAGTCAAACCCTCATCGCGATCTGCTTATCTCGGGTCG
TGGAACCCCGCCTGGCATCTCGGGCGGGGTATTCATCATTCACTTCATGCTGACAATCAT
CTACAGACCGGTCACTTGATCTACCAGTGCGGTGGTATCGACAAGCGAACCATCGAGAAG
TTCGAGAAGGTTGGTGACATCTCCCCCGATCGCGCCTTGCTATTCCACATCGAATTCCCC
GCGAATTCCCTCCCTCGCGATACGCTCTGCGCCCGCTTCTCCCGAGTCCCAAAATTTTTG
CGGTCCGACCGTAATTTTTTTTTGGTGGGGCATTTACCCCGCCACTCGGGCGACGTTGGA
CAAAGCCTGATCCTGCACACAAAAACACCAAACCCTCTTGGCGCGATCATCACGTGGTTC
ACGACAGACGCTAACCGGTCCAACAATACGAAGCCGCTGAGCTCGGTAAGGGTTCCTTCA
AGTACGCCTGGGTCCTTGACAAGCTCAAGGCCGAGCGTGAGCGTGGTATCACCATCGACA
TTGCCCTCTGGAAGTTCGAGACTCCCCGCTACTATGTCACCGTCATTGGTATGTTGCTGT
CACCTCTCTCACACATGTCTCACCACTAACAATCAACA
>ENA|AM397217|AM397217.1 Fusarium solani partial ref1 gene for elongation factor 1-alpha, exons 1-3, strain FMR 8688
ACTCTGGCAAGTCGACCACCGTAAGTCAAACCCTCATCGCGATCTGCTTATCTCGGGTCG
TGGAACCCCGCCTGGCATCTCGGGCGGGGTATTCATCATTCACTTCATGCTGACAATCAT
CTACAGACCGGTCACTTGATCTACCAGTGCGGTGGTATCGACAAGCGAACCATCGAGAAG
TTCGAGAAGGTGGTGACATCTGCCCCCGATCGCGCCTTGCTATTCCACATCGAATTCCCC
GCGAATTCCCTCCCTCGCGATACGCTCTGCGCCCGCTTCTCCCGAGTCCCAAAATTTTTG
CGGTCCGACCGTAATTTTTTTTTGGTGGGGCATTTACCCCGCCACTCGGGCGACGTTGGA
CAAAGCCCTGATCCCTGCACACAAAAACACCAAACCCTCTTGGCGCGATCATCACGTGGT
TCACGACAGACGCTAACCGGTCCAACAATAGGAAGCCGCTGAGCTCGGTAAGGGTTCCTT
CAAGTACGCCTGGGTCCTTGACAAGCTCAAGGCCGAGCGTGAGCGTGGTATCACCATCGA
CATTGCCCTCTGGAAGTTCGAGACTCCCCGCTACTATGTCACCGTCATTGGTATGTTGCT
GTCACCTCTCTCACACATGTCTCACCACTAACAATCAACA
>ENA|AM397188|AM397188.1 Fusarium solani partial ref1 gene for elongation factor 1-alpha, exons 1-3, strain FMR 8037
ACTCTGGCAAGTCGACCACCGTAAGTCAAACCCTCATCGCGATCTGCTTATCTCGGGTCG
TGGAACCCCGCCTGGCATCTCGGGCGGGGTATTCATCATTCACTTCATGCTGACAATCAT
CTACAGACCGGTCACTTGATCTACCAGTGCGGTGGTATCGACAAGCGAACCATCGAGAAG
TTCGAGAAGGTGGTGACATCTGCCCCCGATCGCGCCTTGATATTCCACATCGAATTCCCC
GCGAATTCCCTCCATCGCGATACGCTCTGCGCCCGCTTCTCCCGAGTCCCAAAATTTTTG
CGGTCCGACCGTAATTTTTTTGGTGGGGCATTTACCCCGCCACTCGGGCGACGTTGGACA
AAGCCCTGATCCCTGCACACAAAAACACCAAACCCTCTTGGCGCGATCATCACGTGGTTC
ACGACAGACGCTAACCGGTCCAACAATAGGAAGCCGCTGAGCTCGGTAAGGGTTCCTTCA
AGTACGCCTGGGTCCTTGACAAGCTCAAGGCCGAGCGTGAGCGTGGTATCACCATCGACA
TTGCCCTCTGGAAGTTCGAGACTCCCCGCTACTATGTCACCGTCATTGGTATGTTGCTGT
CACCTCTCTCACACATGTCTCACCACTAACAATCAACA
>ENA|AM397190|AM397190.1 Fusarium solani partial ref1 gene for elongation factor 1-alpha, exons 1-3, strain FMR 8207
ACTCTGGCAAGTCGACCACCGTAAGTCAAACCCTCATCGCGATCTGCTTATCTCGGGTCG
TGGAACCCCGCCTGGCATCTCGGGCGGGGTATTCATCATTCACTTCATGCTGACAATCAT
CTACAGACCGGTCACTTGATCTACCAGTGCGGTGGTATCGACAAGCGAACCATCGAGAAG
TTCGAGAAGGTTGGTGACATCTGCCCCCGATCGCGCCTTGATATTCCACATCGAATTCCC
CGCGAATTCCCTCCATCGCGATACGCTCTGCGCCCGCTTCTCCCGAGTCCCAAAATTTTT
GCGGTCCGACCGTAATTTTTTTGGTGGGGCATTTACCCCGCCACTCGGGCGACGTTGGAC
AAAGCCCTGATCCCTGCACACAAAAACACCAAACCCTCTTGGCGCGATCATCACGTGGTT
CACGACAGACGCTAACCGGTCCAACAATAGGAAGCCGCTGAGCTCGGTAAGGGTTCCTTC
AAGTACGCCTGGGTCCTTGACAAGCTCAAGGCCGAGCGTGAGCGTGGTATCACCATCGAC
ATTGCCCTCTGGAAGTTCGAGACTCCCCGCTACTATGTCACCGTCATTGGTATGTTGCTG
TCACCTCTCTCACACATGTCTCACCACTAACAATCAACA
>ENA|AM397206|AM397206.1 Fusarium solani partial ref1 gene for elongation factor 1-alpha, exons 1-3, strain FMR 7995
ACTCTGGCAAGTCGACCACCGTAAGTCAAACCCTCATCGCGATCTGCTTATCTCGGGTCG
TGGAACCCCGCCTGGCATCTCGGGCGGGGTATTCATCAGTCACTTCATGCTGACAATCAT
CTACAGACCGGTCACTTGATCTACCAGTGCGGTGGTATCGACAAGCGAACCATCGAGAAG
TTCGAGAAGGTTGGTGACATCTCCCCCGATCGCGCCTTGCTATTCCACAACGAATTCCCT
CCCTCGCGATACGCTCTGCGCCCGCTTCTCCCGAGTTCCAAAATTTTTGCGGTCCGACCG
TAATTTTTTTTGGTGGGGCATTTACCCCGCCACTCGGGCGACGTTGGACAAAGCCCTGAT
CCCTGCACACAAAAACACCAAACCCTCTTGGCGCGATCATCACGTGGTTCACAACAGACG
CTAACCGGTCCAACAATAGGAAGCCGCTGAGCTCGGTAAGGGTTCCTTCAAGTACGCCTG
GGTCCTTGACAAGCTCAAGGCCGAGCGTGAGCGTGGTATCACCATCGACATTGCCCTCTG
GAAGTTCGAGACTCCCCGCTACTATGTCACCGTCATTGGTATGTTGCTGTCACCTCTGTC
ACACACGTCTCACCACTAACAATCAACA
>ENA|AM397210|AM397210.1 Fusarium solani partial ref1 gene for elongation factor 1-alpha, exons 1-3, strain FMR 7240
ACTCTGGCAAGTCGACCACCGTAAGTCAAACCCTCATCGCGATCTGCTTATCTCGGGTCG
TGGAACCCCGCCTGGCATCTCGGGCGGGGTATTCATCAGTCGCTTCATGCTGACAATCAT
CTACAGACCGGTCACTTGATCTACCAGTGCGGTGGTATCGACAAGCGAACCATCGAGAAG
TTCGAGAAGGTTGGTGACATCTCCCCCGATCGCGCCTTGCTATTCCACATCGAATTCCCT
CCCTCGCGATACGCTCTGCGCCCGCTTCTCCCGAGTTCCAAAATTTTTGCGGTCCGACCG
TAATTTTTTTGGTGGGGCATTTACCCCGCCACTCGGGCGACGTTGGACAAAGCCCTGATC
CCTGCACACAAAAAACACCAAACCCTCTTGGCGCGATCATCACGTGGTTCACAACAGACG
CTAACCGGTCCAACAATAGGAAGCCGCTGAGCTCGGTAAGGGTTCCTTCAAGTACGCCTG
GGTCCTTGACAAGCTCAAGGCCGAGCGTGAGCGTGGTATCACCATCGACATTGCCCTCTG
GAAGTTCGAGACTCCCCGCTACTATGTCACCGTCATTGGTATGTTGCTGTCACCTCTCTC
ACACATGTCTCAACACTAACAATCAACA
>ENA|AM397218|AM397218.1 Fusarium solani partial ref1 gene for elongation factor 1-alpha, exons 1-3, strain FMR 7985
ACTCTGGCAGGTCGACCACCGTAAGTCAAACCCTCATCGCGATCTGCTTATCTCAGGTCG
TGGAACCCCGCCTGGTATCTCGGGCGGGGTATTCATCAGTCACTTCATGCTGACAATCAT
CTACAGACCGGTCACTTGATCTACCAGTGCGGTGGTATCGACAAGCGAACCATCGAGAAG
TTCGAGAAGGTGGTGACATCTCCCTCGATCGCGCTTTGCTATTCCACATCGAATTCTCCC
CTCGCGATACGGTCTGCGCCCGCTTCTCCCGAGTCCCAAAATTTTTGCGGTCCGACCGTA
ATTTTTTTGGTGGGGCATTTACCCCGCCACTCGGGCGACGTTGGACAAAGCCCTGATCCC
TGCACACAAAAAACACCAAACCCTCTTGGCGCGATCATCACGTGGTTCACAACAGACGCT
AACCGGTCCAACAATAGGAAGCCGCTGAGCTCGGTAAGGGTTCCTTCAAGTACGCCTGGG
TCCTTGACAAGCTCAAGGCCGAGCGTGAGCGTGGTATCACCATCGACATTGCCCTCTGGA
AGTTCGAGACTCCCCGCTACTATGTCACCGTCATTGGTATGTTGCTGTCACCTCTCTCAC
ACATGTCTCACCACTAACAATCAACA
>ENA|AM397223|AM397223.1 Fusarium solani partial ref1 gene for elongation factor 1-alpha, exons 1-3, strain FMR 8024
ACTCTGGCAAGTCGACCACCGTAAGTCAAACCCTCATCGCGATCTGCTTATCTCGGGTCG
TGGAACCCCGCCTGGTATCTCGGGCGGGGTATTCATCAGTCACTTCATGCTGACAATCAT
CTACAGACCGGTCACTTGATCTACCAGTGCGGTGGTATCGACAAGCGAACCATCGAGAAG
TTCGAGAAGGTGGTGACATCTCCCTCGATCGCGCCTTGCTATTCCACATCGAATTCTCCC
CTCGCGATACGGTCTGCGCCCGCTTCTCCCGAGTCCCAAAATTTTTGCGGTCCGACCGTA
ATTTTTTTTGGTGGGGCATTTACCCCGCCACTCGGGCGACGTTGGACAAAGCCCTGATCC
CTGCACACAAAAAACACCAAACCCTCTTGGCGCGGCATCATCACGTGGTTCACAACAGAC
GCTAACCGGTCCAACAATAGGAAGCTGCTGAGCTCGGTAAGGGTTCCTTCAAGTACGCCT
GGGTCCTTGACAAGCTCAAGGCCGAGCGTGAGCGTGGTATCACCATCGACATTGCCCTCT
GGAAGTTCGAGACTCCCCGCTACTATGTCACCGTCATTGGTATGTTGCTGTCACCTCTCT
CACACATGTCTCACCACTAACAATCAACA
>ENA|AM397195|AM397195.1 Fusarium solani partial ref1 gene for elongation factor 1-alpha, exons 1-3, strain FMR 8021
ACTCTGGCAAGTCGACCACCGTAAGTCAAACCCTCATCGCGATCTGCTTATCTCGGGTCG
TGGAACCCCGCCTGGCATCTCGGGCGGGGTATTCATCAGTCACTTCATGCTGACAATCAT
CTACAGACCGGTCACTTGATCTACCAGTGCGGTGGTATCGACAAGCGAACCATCGAGAAG
TTCGAGAAGGTTGGTGACATCTCCCCCGATCGCGCCTTGCTATTCCACAACGAATTCCCT
CCCTCGCGATACGCTCTGCGCCCGCTTCTCCCGAGTTCCAAAATTTTTGCGGTCCGACCG
TAATTTTTTTTGGTGGGGCATTTACCCCGCCACTCGGGCGACGTTGGACAAAGCCCTGAT
CCCTGCACACAAAAACACCAAACCCTCTTGGCGCGATCATCACGTGGTTCACAACAAACG
CTAACCGGTCCAACAATAGGAAGCCGCTGAGCTCGGTAAGGGTTCCTTCAAGTACGCCTG
GGTCCTTGACAAGCTCAAGGCCGAGCGTGAGCGTGGTATCACCATCGACATTGCCCTCTG
GAAGTTCGAGACTCCCCGCTACTATGTCACCGTCATTGGTATGTTGCTGTCACCTCTGTC
ACACATGTCTCACCACTAACAATCAACA
>ENA|AM397205|AM397205.1 Fusarium solani partial ref1 gene for elongation factor 1-alpha, exons 1-3, strain FMR 8014
ACTCTGGCAAGTCGACCACCGTAAGTCAAACCCTCATCGCGATCTGCTTATCTCGGGTCG
TGGAACCCCGCCTGGCATCTCGGGCGGGGTATTCATCAGTCACTTCATGCTGACAATCAT
CTACAGACCGGTCACTTGATCTACCAGTGCGGTGGTATCGACAAGCGAACCATCGAGAAG
TTCGAGAAGGTTGGTGACATCTCCCCCGATCGCGCCTTGCTATTCCACAACGAATTCCCT
CCCTCGCGATACGCTCTGCGCCCGCTTCTCCCGAGTTCCAAAATTTTTGCGGTCCGACCG
TAATTTTTTTTGGTGGGGCATTTACCCCGCCACTCGGGCGACGTTGGACAAAGCCCTGAT
CCCTGCACACAAAAACACCAAGCCCTCTTGGCGCGATCATCACGTGGTTCACAACAGACG
CTAACCGGTCCAACAATAGGAAGCCGCTGAGCTCGGTAAGGGTTCCTTCAAGTACGCCTG
GGTCCTTGACAAGCTCAAGGCCGAGCGTGAGCGTGGTATCACCATCGACATTGCCCTCTG
GAAGTTCGAGACTCCCCGCTACTATGTCACCGTCATTGGTATGTTGCTGTCACCTCTGTC
ACACACGTCTCACCACTAACAATCAACA
>ENA|AM397211|AM397211.1 Fusarium solani partial ref1 gene for elongation factor 1-alpha, exons 1-3, strain FMR 8666
ACTCTGGCAAGTCGACCACCGTAAGTCAAACCCTCATCGCGATCTGCTTATCTCGGGTCG
TGGAACCCCGCCTGGCATCTCGGGCGGGGTATTCATCAGTCACTTCATGCTGACAATCAT
CTACAGACCGGTCACTTGATCTACCAGTGCGGTGGTATCGACAAGCGAACCATCGAGAAG
TTCGAGAAGGTTGGTGACATCTTCCCCGATCGCGCCTTGCTATTCCACATCGAATTCCCT
CCCTCGCGATACGCTCTGCGCCCGCTTCTCCCGAGTTCCAAAATTTTTGCGGTCCGACCG
TAATTTTTTTTGGTGGGGCATTTACCCCGCCACTCGGGCGACGTTGGACAAAGCCCTGAT
CCCTGCACACAAAAAACACCAAACCCTCTTGGCGCGATCATCACGTGGTTCACAACAGAC
GCTAACCGGTCCAACAATAGGAAGCCGCTGAGCTCGGTAAGGGTTCCTTCAAGTACGCCT
GGGTCCTTGACAAGCTCAAGGCCGAGCGTGAGCGTGGTATCACCATCGACATTGCCCTCT
GGAAGTTCGAGACTCCCCGCTACTATGTCACCGTCATTGGTATGTTGCTGTCACCTCTCT
CACACATGTCTCACCACTAACAATCAACA
>ENA|AM397215|AM397215.1 Fusarium solani partial ref1 gene for elongation factor 1-alpha, exons 1-3, strain FMR 8281
ACTCTGGCAAGTCGACCACCGTAAGTCAAACCCTCATCGCGATCTACTTATCTCGGGTCG
TGGAACCCCGCCTGGCATCTCGGGCGGGGTATTCATCATTCACTTCATGCTGACAATCAT
CTACAGACCGGTCACTTGATCTACCAGTGCGGTGGTATCGACAAGCGAACCATCGAGAAG
TTCGAGAAGGTTGGTGACATCTCCCCCGATCGCGCCTTGCTATTCCACATCGAATTCCCT
CCCTCGCGATACGCTCTGCGCCCGCTTCTCCCGAGTCCCAAAATTTTTGCGGTCCGACCG
TAATTTTTTTGGTGGGGCATTTACCCCGCCACTCGGGCGACGTTGGACAAAGCCCTGATC
CCTGCACACAAAACACCAAACCCTCTCGGCGCGATCATCACGTGGTTCACAACAGACGCT
AACCGGTCCAACAATAGGAAGCCGCTGAGCTCGGTAAGGGTTCCTTCAAGTACGCCTGGG
TCCTTGACAAGCTCAAGGCCGAGCGTGAGCGTGGTATCACCATCGACATTGCCCTCTGGA
AGTTCGAGACTCCCCGCTACTATGTCACCGTCATTGGTATGCTGCTGTCACCTCTCTCAC
ACATGTCTCACCACTAACAATCAACA
>ENA|AM397225|AM397225.1 Fusarium solani partial ref1 gene for elongation factor 1-alpha, exons 1-3, strain FMR 7238
ACTCTGGCAAGTCGACCACCGTAAGTCAAACCCTCATCGCGATCTGCTTATCTCGGGTCG
TAGAACCCCGCCTGGCATCTCGGGCGGGGTATTCATCAGTCACTTCATGCTGACAATCAT
CTACAGACCGGTCACTTGATCTACCAGTGCGGTGGTATCGACAAGCGAACCATCGAGAAG
TTCGAGAAGGTGGTGACATCTCCCCCGATCGCGCCTTGCTATTCCACATCGAATTCCCCC
CCTCGCGATACGCTCTGCGCCCGCTTCTCCCGAGTTCCAAAATTTTTGCGGTCCGACCGT
AATTTTTTTTGGTGGGGCATTTACCCCGCCACTCGGGCGACGTTGGACAAAGCCCTGATC
CCTGCACACAAAAAACACCAAACCCTCTTGGCGCGATCATCACGTGGTTCACAACAGACG
CTAACCGGTCCAACAATAGGAAGCCGCTGAGCTCGGTAAGGGTTCCTTCAAGTACGCCTG
GGTCCTTGACAAGCTCAAGGCCGAGCGTGAGCGTGGTATCACCATCGACATTGCCCTCTG
GAAGTTCGAGACTCCCCGCTACTATGTCACCGTCATTGGTATGTTGCTGTCACCTCTCTC
ACACATGTCTCACCACTAACAATCAACA
>ENA|AM397230|AM397230.1 Fusarium solani partial ref1 gene for elongation factor 1-alpha, exons 1-3, strain FMR 8038
ACTCTGGCAAGTCGACCACCGTAAGTCAAATCCTCATCGCGATCTGCTTATCTCGGGTCG
TGGAACCCCGCCTGGTATCTCGGGCGGGGTATTCATCAGTCACTTCATGCTGACAACCAT
CTACAGACCGGTCACTTGATCTACCAGTGCGGTGGTATCGACAAGCGAACCATCGAGAAG
TTCGAGAAGGTTGGTGACATCTCCCCCGATCGCGCCCTGCTATTCCACATCGGATTCCCC
GCGAATTCCCTCCTCCGCGACACGCTCTGCGCCCGCTTCTCCCGAGTCCCAAAAATTTTG
CGGTTCGACCGTAATTTTTTTTGGTGGGGCATTTACCCCGCCACTCGGGCGACGTTGTAC
AAAGCCCTGATCCCTGCACACAAAAACACCAAACCCTCTTGGCGCGATCACGTGGTTCAC
AACAGACACTGACTGGTTCAACAATAGGAAGCCGCTGAGCTCGGTAAGGGTTCCTTCAAG
TACGCCTGGGTCCTTGACAAGCTCAAGGCCGAGCGTGAGCGTGGTATCACCATCGATATT
GCTCTCTGGAAGTTCGAGACTCCCCGCTACTATGTCACCGTCATTGGTATGTCGCCCTCA
TCTCCCTCACTCACGTCTCATCTCTAACAGTCAATA
>ENA|AM397231|AM397231.1 Fusarium solani partial ref1 gene for elongation factor 1-alpha, exons 1-3, strain FMR 8039
ACTCTGGCAAGTCGACCACCGTAAGTCAAATCCTCATCGCGATCTGCTTATCTCGGGTCG
TGGAACCCCGCCTGGTATCTCGGGCGGGGTATTCATCAGTCACTTCATGCTGACAACCAT
CTACAGACCGGTCACTTGATCTACCAGTGCGGTGGTATCGACAAGCGAACCATCGAGAAG
TTCGAGAAGGTTGGTGACATCTCCCCCGATCGCGCCCTGCTATTCCACATCGGATTCCCC
GCGAATTCCCTCCTCCGCGACACGCTCTGCGCCCGCTTCTCCCGAGTCCCAAAAATTTTG
CGGTTCGACCGTAATTTTTTTTGGTGGGGCATTTACCCCGCCACTCGGGCGACGTTGTAC
AAAGCCCTGATCCCTGCACACAAAAACACCAAACCCTCTTGGCGCGATCACGTGGTTCAC
AACAGACACTGACTGGTTCAACAATAGGAAGCCGCTGAGCTCGGTAAGGGTTCCTTCAAG
TACGCCTGGGTCCTTGACAAGCTCAAGGCCGAGCGTGAGCGTGGTATCACCATCGATATT
GCTCTCTGGAAGTTCGAGACTCCCCGCTACTATGTCACCGTCATTGGTATGTCGCCCTCA
TCTCCCTCACTCACGTCTCATCTCTAACAGTCAATA
>ENA|AM397186|AM397186.1 Fusarium solani partial ref1 gene for elongation factor 1-alpha, exons 1-3, strain FMR 7992
ACTCTGGCAAGTCGACCACCGTAAGTCAAACCCTCATCGCGATCTGCTTATCTCGGGTCG
TGGAACCCCGCCTGGCATCTCGGGCGGGGTATTCATCATTCACTTCATGCTGACAATCAT
CTACAGACCGGTCACTTGATCTACCAGTGCGGTGGTATCGACAAGCGAACCATCGAGAAG
TTCGAGAAGGTGGTGACATCTGCCCCCGATCGCGCCTTGATATTCCACATCGAATTCCCC
GCGAATTCCCTCCATCGCGATACGCTCTGCGCCCGCTTCTCCCGAGTCCCAAAATTTTTG
CGGTCCGACCGTAATTTTTTTGGTGGGGCATTTACCCCGCCACTCGGGCGACGTTGGACA
AAGCCCTGATCCCTGCACACAAAAACACCAAACCCTCTTGGCGCGATCATCACGTGGTTC
ACGACAGACGCTAACCGGTCCAACAATAGGAAGCCGCTGAGCTCGGTAAGGGTTCCTTCA
AGTACGCCTGGGTCCTTGACAAGCTCAAGGCCGAGCGTGAGCGTGGTATCACCATCGACA
TTGCCCTCTGGAAGTTCGAGACTCCCCGCTACTATGTCACCGTCATTGGTATGTTGCTGT
CACCTCTCTCACACATGTCTCACCACTAACAATCAACA
>ENA|AM397192|AM397192.1 Fusarium solani partial ref1 gene for elongation factor 1-alpha, exons 1-3, strain FMR 8036
ACTCTGGCAAGTCGACCACCGTAAGTCAAACCCTCATCGCGATCTGCTTATCTCGGGTCG
TGGAACCCCGCCTGGCATCTCGGGCGGGGTATTCATCAGTCACTTCATGCTGACAATCAT
CTACAGACCGGTCACTTGATCTACCAGTGCGGTGGTATCGACAAGCGAACCATCGAGAAG
TTCGAGAAGGTTGGTGACATCTCCCCCGATCGCGCCTTGCTATTCCACAACGAATTCCCT
CCCTCGCGATACGCTCTGCGCCCGCTTCTCCCGAGTTCCAAAATTTTTGCGGTCCGACCG
TAATTTTTTTTGGTGGGGCATTTACCCCGCCACTCGGGCGACGTTGGACAAAGCCCTGAT
CCCTGCACACAAAAACACCAAACCCTCTTGGCGCGATCATCACGTGGTTCACAACAAACG
CTAACCGGTCCAACAATAGGAAGCCGCTGAGCTCGGTAAGGGTTCCTTCAAGTACGCCTG
GGTCCTTGACAAGCTCAAGGCCGAGCGTGAGCGTGGTATCACCATCGACATTGCCCTCTG
GAAGTTCGAGACTCCCCGCTACTATGTCACCGTCATTGGTATGTTGCTGTCACCTCTGTC
ACACATGTCTCACCACTAACAATCAACA
>ENA|AM397208|AM397208.1 Fusarium solani partial ref1 gene for elongation factor 1-alpha, exons 1-3, strain FMR 8017
ACTCTGGCAAGTCGACCACCGTAAGTCAAACCCTCATCGCGATCTGCTTATCTCGGGTCG
TGGAACCCCGCCTGGCATCTCGGGCGGGGTATTCATCAGTCACTTCATGCTGACAATCAT
CTACAGACCGGTCACTTGATCTACCAGTGCGGTGGTATCGACAAGCGAACCATCGAGAAG
TTCGAGAAGGTTGGTGACATCTCCCCCGATCGCGCCTTGCTATTCCACAACGAATTCCCT
CCCTCGCGATACGCTCTGCGCCCGCTTCTCCCGAGTTCCAAAATTTTTGCGGTCCGACCG
TAATTTTTTTTTGGTGGGGCATTTACCCCGCCACTCGGGCGACGTTGGACAAAGCCCTGA
TCCCTGCACACAAAAACACCAAACCCTCTTGGCGCGATCATCACGTGGTTCACAACAGAC
GCTAACCGGTCCAACAATAGGAAGCCGCTGAGCTCGGTAAGGGTTCCTTCAAGTACGCCT
GGGTCCTTGACAAGCTCAAGGCCGAGCGTGAGCGTGGTATCACCATCGACATTGCCCTCT
GGAAGTTCGAGACTCCCCGCTACTATGTCACCGTCATTGGTATGTTGCTGTCACCTCTGT
CACACATGTCTCACCACTAACAATCAACA
>ENA|AM397220|AM397220.1 Fusarium solani partial ref1 gene for elongation factor 1-alpha, exons 1-3, strain FMR 7991
ACTCTGGCAAGTCGACCACCGTAAGTCAAACCCTCATCGCGATCTGCTTATCTCGGGTCG
TGGAACCCCGCCTGGTATCTCGGGCGGGGTATTCATCAGTCACTTCATGCTGACAATCAT
CTACAGACCGGTCACTTGATCTACCAGTGCGGTGGTATCGACAAGCGAACCATCGAGAAG
TTCGAGAAGGTGGTGACATCTCCCTCGATCGCGCCTTGCTATTCCACATCGAATTCTCCC
CTCGCGATACGGTCTGCGCCCGCTTCTCCCGAGTCCCAAAATTTTTGCGGTCCGACCGTA
ATTTTTTTTGGTGGGGCATTTACCCCGCCACTCGGGCGACGTTGGACAAAGCCCTGATCC
CTGCACACAAAAAACACCAAACCCTCTTGGCGCGGCATCATCACGTGGTTCACAACAGAC
GCTAACCGGTCCAACAATAGGAAGCTGCTGAGCTCGGTAAGGGTTCCTTCAAGTACGCCT
GGGTCCTTGACAAGCTCAAGGCCGAGCGTGAGCGTGGTATCACCATCGACATTGCCCTCT
GGAAGTTCGAGACTCCCCGCTACTATGTCACCGTCATTGGTATGTTGCTGTCACCTCTCT
CACACATGTCTCACCACTAACAATCAA
>ENA|AM397233|AM397233.1 Fusarium solani partial ref1 gene for elongation factor 1-alpha, exons 1-3, strain FMR 8634
ACTCTGGCAAGTCGACCACCGTAAGTCAAGCCCTCATCGCGATCTGCTCATCTCGGGTCG
TGGAACCCCGCCTGGTATCTCGGGCGGGGTACTCATCAGTCACTTCATGCTGACAATCAT
CTACAGACCGGTCACTTGATCTACCAGTGCGGTGGTATCGACAAGCGAACCATCGAGAAG
TTCGAGAAGGTTGGTGACATCTCCCCCGATCGCGCCTTGCTATTCCACATCGAATTCCCC
GCGAATTCCCTCTTCCGCGACACGCTCTGCGCCCGCTTCTCCCCGAGTCCCAAAAATTTT
GCGGTTCGTCCGTAATTTTTTTGGTGGGGCATTTACCCCGCCACTCGGGCGACGTTGGAC
GAGCCCTGAACCCTGCACACAAAAAACACCAAACCCTCTTGGCGCGATCACGTGGTTCAC
AACAGACACTAACAGGTTCAACAATAGGAAGCCGCTGAGCTCGGTAAGGGTTCCTTCAAG
TACGCCTGGGTCCTTGACAAGCTCAAGGCCGAGCGTGAGCGTGGTATCACCATCGATATT
GCTCTCTGGAAGTTCGAGACTCCCCGCTACTATGTCACCGTCATTGGTATGTCGCCCTCA
TCTCTCCCACTCCCGTCTCATCACTAACAATCAACA
>ENA|AM397199|AM397199.1 Fusarium solani partial ref1 gene for elongation factor 1-alpha, exons 1-3, strain FMR 7996
ACTCTGGCAAGTCGACCACCGTAAGTCAAACCCTCATCGCGATCTGCTTATCTCGGGTCG
TGGAACCCCGCCTGGCATCTCGGGCGGGGTATTCATCAGTCACTTCATGCTGACAATCAT
CTACAGACCGGTCACTTGATCTACCAGTGCGGTGGTATCGACAAGCGAACCATCGAGAAG
TTCGAGAAGGTTGGTGACATCTCCCCCGATCGCGCCTTGCTATTCCACAACGAATTCCCT
CCCTCGCGATACGCTCTGCGCCCGCTTCTCCCGAGTTCCAAAATTTTTGCGGTCCGACCG
TAATTTTTTTTGGTGGGGCATTTACCCCGCCACTCGGGCGACGTTGGACAAAGCCCTGAT
CCCTGCACACAAAAACACCAAGCCCTCTTGGCGCGATCATCACGTGGTTCACAACAGACG
CTAACCGGTCCAACAATAGGAAGCCGCTGAGCTCGGTAAGGGTTCCTTCAAGTACGCCTG
GGTCCTTGACAAGCTCAAGGCCGAGCGTGAGCGTGGTATCACCATCGACATTGCCCTCTG
GAAGTTCGAGACTCCCCGCTACTATGTCACCGTCATTGGTATGTTGCTGTCACCTCTGTC
ACACACGTCTCACCACTAACAATCAACA
>ENA|AM397203|AM397203.1 Fusarium solani partial ref1 gene for elongation factor 1-alpha, exons 1-3, strain FMR 8027
ACTCTGGCAAGTCGACCACCGTAAGTCAAACCCTCATCGCGATCTGCTTATCTCGGGTCG
TGGAACCCCGCCTGGCATCTCGGGCGGGGTATTCATCAGTCACTTCATGCTGACAATCAT
CTACAGACCGGTCACTTGATCTACCAGTGCGGTGGTATCGACAAGCGAACCATCGAGAAG
TTCGAGAAGGTTGGTGACATCTCCCCCGATCGCGCCTTGCTATTCCACAACGAATTCCCT
CCCTCGCGATACGCTCTGCGCCCGCTTCTCCCGAGTTCCAAAATTTTTGCGGTCCGACCG
TAATTTTTTTTGGTGGGGCATTTACCCCGCCACTCGGGCGACGTTGGACAAAGCCCTGAT
CCCTGCACACAAAAACACCAAGCCCTCTTGGCGCGATCATCACGTGGTTCACAACAGACG
CTAACCGGTCCAACAATAGGAAGCCGCTGAGCTCGGTAAGGGTTCCTTCAAGTACGCCTG
GGTCCTTGACAAGCTCAAGGCCGAGCGTGAGCGTGGTATCACCATCGACATTGCCCTCTG
GAAGTTCGAGACTCCCCGCTACTATGTCACCGTCATTGGTATGTTGCTGTCACCTCTGTC
ACACACGTCTCACCACTAACAATCAACA
>ENA|AM397222|AM397222.1 Fusarium solani partial ref1 gene for elongation factor 1-alpha, exons 1-3, strain FMR 8032
ACTCTGGCAAGTCGACCACCGTAAGTCAAACCCTCATCGCGATCTGCTTATCTCGGGTCG
TGGAACCCCGCCTGGTATCTCGGGCGGGGTATTCATCAGTCACTTCATGCTGACAATCAT
CTACAGACCGGTCACTTGATCTACCAGTGCGGTGGTATCGACAAGCGAACCATCGAGAAG
TTCGAGAAGGTTGGTGACATCTCCCTCGATCGCGCCTTGCTATTCCACATCGAATTCTCC
CCTCGCGATACGGTCTGCGCCCGCTTCTCCCGAGTCCCAAAATTTTTGCGGTCCGACCGT
AATTTTTTTTGGTGGGGCATTTACCCCGCCACTCGGGCGACGTTGGACAAAGCCCTGATC
CCTGCACACAAAAAACACCAAACCCTCTTGGCGCGGCATCATCACGTGGTTCACAACAGA
CGCTAACCGGTCCAACAATAGGAAGCTGCTGAGCTCGGTAAGGGTTCCTTCAAGTACGCC
TGGGTCCTTGACAAGCTCAAGGCCGAGCGTGAGCGTGGTATCACCATCGACATTGCCCTC
TGGAAGTTCGAGACTCCCCGCTACTATGTCACCGTCATTGGTATGTTGCTGTCACCTCTC
TCACACATGTCTCACCACTAACAATCAACA
>ENA|AM397228|AM397228.1 Fusarium solani partial ref1 gene for elongation factor 1-alpha, exons 1-3, strain FMR 7141
ACTCTGGCAAGTCGACCACCGTAAGTCAAACCCTCATCGCGATCTGCTTATCTCGGGTCG
TGGTACCCCGCCTGGTATCTCGGGCGGGGTATTCATCAGTCACTCCATGCTGACAATCAT
CTACAGACCGGTCACTTGATCTACCAGTGCGGTGGTATCGACAAGCGAACCATCGAGAAG
TTCGAGAAGGTTGGTGACATCTCCCCCGATCGCGCCTTGCTATTCCACATCGAATTCCCC
GCGAATTCCCTCCTCCGCGACACGCTCTGCGCCCGCTTCTCCCGAGTCCCAAAATTTTTG
TGGTTCGACCGTAATTTTTTTTTGGTGGGGCACTTACCCCGCCACTCGGGCGACGTTGGA
CAAAGCCCTGATCCCTGCACACAAAAACACCAAACCCTCTTGGCGCGATCACGTGGTTCA
CAACAGACACTGACTGGTTCAACAATAGGAAGCCGCTGAGCTCGGCAAGGGTTCCTTCAA
GTACGCCTGGGTTCTTGACAAGCTCAAGGCCGAGCGTGAGCGTGGTATCACCATCGATAT
TGCCCTCTGGAAGTTCGAGACTCCCCGCTACTATGTCACCGTCATTGGTATGTCGCCGTC
ATGTCTCTCTCACTCACGTCCCATCACTAACAATCACA
>ENA|AM397193|AM397193.1 Fusarium solani partial ref1 gene for elongation factor 1-alpha, exons 1-3, strain FMR 8040
ACTCTGGCAAGTCGACCACCGTAAGTCAAACCCTCATCGCGATCTGCTTATCTCGGGTCG
TGGAACCCCGCCTGGCATCTCGGGCGGGGTATTCATCAGTCACTTCATGCTGACAATCAT
CTACAGACCGGTCACTTGATCTACCAGTGCGGTGGTATCGACAAGCGAACCATCGAGAAG
TTCGAGAAGGTTGGTGACATCTCCCCCGATCGCGCCTTGCTATTCCACAACGAATTCCCT
CCCTCGCGATACGCTCTGCGCCCGCTTCTCCCGAGTTCCAAAATTTTTGCGGTCCGACCG
TAATTTTTTTTGGTGGGGCATTTACCCCGCCACTCGGGCGACGTTGGACAAAGCCCTGAT
CCCTGCACACAAAAACACCAAACCCTCTTGGCGCGATCATCACGTGGTTCACAACAAACG
CTAACCGGTCCAACAATAGGAAGCCGCTGAGCTCGGTAAGGGTTCCTTCAAGTACGCCTG
GGTCCTTGACAAGCTCAAGGCCGAGCGTGAGCGTGGTATCACCATCGACATTGCCCTCTG
GAAGTTCGAGACTCCCCGCTACTATGTCACCGTCATTGGTATGTTGCTGTCACCTCTGTC
ACACATGTCTCACCACTAACAATCAACA
>ENA|AM397197|AM397197.1 Fusarium solani partial ref1 gene for elongation factor 1-alpha, exons 1-3, strain FMR 8019
ACTCTGGCAAGTCGACCACCGTAAGTCAAACCCTCATCGCGATCTGCTTATCTCGGGTCG
TGGAACCCCGCCTGGCATCTCGGGCGGGGTATTCATCAGTCACTTCATGCTGACAATCAT
CTACAGACCGGTCACTTGATCTACCAGTGCGGTGGTATCGACAAGCGAACCATCGAGAAG
TTCGAGAAGGTTGGTGACATCTCCCCCGATCGCGCCTTGCTATTCCACAACGAATTCCCT
CCCTCGCGATACGCTCTGCGCCCGCTTCTCCCGAGTTCCAAAATTTTTGCGGTCCGACCG
TAATTTTTTTGGTGGGGCATTTACCCCGCCACTCGGGCGACGTTGGACAAAGCCCTGATC
CCTGCACACAAAAACACCAAACCCTCTTGGCGCGATCATCACGTGGTTCACAACAAACGC
TAACCGGTCCAACAATAGGAAGCCGCTGAGCTCGGTAAGGGTTCCTTCAAGTACGCCTGG
GTCCTTGACAAGCTCAAGGCCGAGCGTGAGCGTGGTATCACCATCGACATTGCCCTCTGG
AAGTTCGAGACTCCCCGCTACTATGTCACCGTCATTGGTATGTTGCTGTCACCTCTGTCA
CACATGTCTCACCACTAACAATCAACA
>ENA|AM397213|AM397213.1 Fusarium solani partial ref1 gene for elongation factor 1-alpha, exons 1-3, strain FMR 8031
ACTCTGGCAAGTCGACCACCGTAAGTCAAACCCTCATCGCGATCTGCTTATCTCGGGTCG
TGGAACCCCGCCTGGTATCTCGGGCGGGGTATTCATCAGTCACTTCATGCTGACAATCAT
CTACAGACCGGTCACTTGATCTACCAGTGCGGTGGTATCGACAAGCGAACCATCGAGAAG
TTCGAGAAGGTTGGTGACATCTCCCTCGATCGCGCCTTGCTATTCCACATCGAATTCTCT
CCCTCGCGATACGGTCTGCGCCCGCTTCTCCCGAGTCCCAAAATTTTTGCGGTCCGACCG
TAATTTTTTTTGGTGGGGCATTTACCCCGCCACTCGGGCGACGTTGGACAAAGCCCTGAT
CCCTGCACACAAAAAACACCAAACCCTCTTGGCGCGGCATCATCACGTGGTTCACAACAG
ACGCTAACCGGTCCAACAATAGGAAGCTGCTGAGCTCGGTAAGGGTTCCTTCAAGTACGC
CTGGGTCCTTGACAAGCTCAAGGCCGAGCGTGAGCGTGGTATCACCATCGACATTGCCCT
CTGGAAGTTCGAGACTCCCCGCTACTATGTCACCGTCATTGGTATGTTGCTGTCACCTCT
CTCACACATGTCTCACCACTAACAATCAACA
>ENA|AM397221|AM397221.1 Fusarium solani partial ref1 gene for elongation factor 1-alpha, exons 1-3, strain FMR 8483
ACTCTGGCAAGTCGACCACCGTAAGTCAAACCCTCATCGCGATCTGCTTATCTCGGGTCG
TGGAACCCCGCCTGGTATCTCGGGCGGGGTATTCATCAGTCACTTCATGCTGACAATCAT
CTACAGACCGGTCACTTGATCTACCAGTGCGGTGGTATCGACAAGCGAACCATCGAGAAG
TTCGAGAAGGTTGGTGACATCCCCCTCGATCGCGCCTTGCTATTCCACATCGAATTCTCC
CCTCGCGATACGGTCTGCGCCCGCTTCTCCCGAGTCCCAAAATTTTTGCGGTCCGACCGT
AATTTTTTTTGGTGGGGCATTTACCCCGCCACTCGGGCGACGTTGGACAAAGCCCTGATC
CCTGCACACAAAAAACACCAAACCCTCTTGGCGCGGCATCATCACGTGGTTCACAACAGA
CGCTAACCGGTCCAACAATAGGAAGCTGCTGAGCTCGGTAAGGGTTCCTTCAAGTACGCC
TGGGTCCTTGACAAGCTCAAGGCCGAGCGTGAGCGTGGTATCACCATCGACATTGCCCTC
TGGAAGTTCGAGACTCCCCGCTACTATGTCACCGTCATTGGTATGTTGCTGTCACCTCTC
TCACACATGTCTCACCACTAACAATCAGC
>ENA|AM397227|AM397227.1 Fusarium solani partial ref1 gene for elongation factor 1-alpha, exons 1-3, strain FMR 7140
ACTCTGGCAAGTCGACCACCGTAAGTCAAACCCTCATCGCGATCTGCTTATCTCGGGTCG
TGGTACCCCGCCTGGTATCTCGGGCGGGGTATTCATCAGTCACTCCATGCTGACAATCAT
CTACAGACCGGTCACTTGATCTACCAGTGCGGTGGTATCGACAAGCGAACCATCGAGAAG
TTCGAGAAGGTTGGTGACATCTCCCCCGATCGCGCCTTGCTATTCCACATCGGATTCCCC
GCGAATTCCCTCCTCCGCGACACGCTCTGCGCCCGCTTCTCCCGAGTCCCAAAATTTTTG
TGGTTCGACCGTAATTTTTTTTTGGTGGGGCACTTACCCCGCCACTCGGGCGACGTTGGA
CAAAGCCCTGATCCCTGCACACAAAAACACCAAACCCTCTTGGCGCGATCACGTGGTTCA
CAACAGACACTGACTGGTTCAACAATAGGAAGCCGCTGAGCTCGGCAAGGGTTCCTTCAA
GTACGCCTGGGTTCTTGACAAGCTCAAGGCCGAGCGTGAGCGTGGTATCACCATCGATAT
TGCCCTCTGGAAGTTCGAGACTCCCCGCTACTATGTCACCGTCATTGGTATGTCGCCGTC
ATGTCTCTCTCACTCACGTCCCATCACTAACAATCATA
>ENA|AM397224|AM397224.1 Fusarium solani partial ref1 gene for elongation factor 1-alpha, exons 1-3, strain FMR 8482
ACTCTGGCAAGTCGACCACCGTAAGTCAAACCCTCATCTCGATCTGCTTATCTCGGGTCG
TGGAACCCCGCCTGGTATCTCGGGCGGGGTATTCATCAGTCACTTCATGCTGACAATCAT
CTACAGACCGGTCACTTGATCTACCAGTGCGGTGGTATCGACAAGCGAACCATCGAGAAG
TTCGAGAAGGTGGTGACATCTCCCCCGATCGCGCCTTGCTATTCCACATCGAATTCCCCC
CTCGCGATACGGTCTGCGCCCGCTTCTCCCGAGTCCCAAAATTTTTGCGGTCCGACCGTA
ATTTTTTTTGGTGGGGCATTTACCCCGCCACTCGGGCGACGTTGGACAAAGCCCTGATCC
CTGCACACAAAAAACACCAAACCCTCTTGGCGCGATCATCACGTGGTTCACAACAGACGC
TAACCGGTCCAACAATAGGAAGCCGCTGAGCTCGGTAAGGGTTCCTTCAAGTACGCCTGG
GTCCTTGACAAGCTCAAGGCCGAGCGTGAGCGTGGTATCACCATCGACATTGCCCTCTGG
AAGTTCGAGACTCCCCGCTACTATGTCACCGTCATTGGTATGTTGCTGTCACCTCTCTCA
CACATGTCTCACCACTAACAATCAAC
>ENA|AM397189|AM397189.1 Fusarium solani partial ref1 gene for elongation factor 1-alpha, exons 1-3, strain FMR 8013
ACTCTGGCAAGTCGACCACCGTAAGTCAAACCCTCATCGCGATCTGCTTATCTCGGGTCG
TGGAACCCCGCCTGGCATCTCGGGCGGGGTATTCATCATTCACTTCATGCTGACAATCAT
CTACAGACCGGTCACTTGATCTACCAGTGCGGTGGTATCGACAAGCGAACCATCGAGAAG
TTCGAGAAGGTTGGTGACATCTGCCCCCGATCGCGCCTTGATATTCCACATCGAATTCCC
CGCGAATTCCCTCCATCGCGATACGCTCTGCGCCCGCTTCTCCCGAGTCCCAAAATTTTT
GCGGTCCGACCGTAATTTTTTTGGTGGGGCATTTACCCCGCCACTCGGGCGACGTTGGAC
AAAGCCCTGATCCCTGCACACAAAAACACCAAACCCTCTTGGCGCGATCATCACGTGGTT
CACGACAGACGCTAACCGGTCCAACAATAGGAAGCCGCTGAGCTCGGTAAGGGTTCCTTC
AAGTACGCCTGGGTCCTTGACAAGCTCAAGGCCGAGCGTGAGCGTGGTATCACCATCGAC
ATTGCCCTCTGGAAGTTCGAGACTCCCCGCTACTATGTCACCGTCATTGGTATGTTGCTG
TCACCTCTCTCACACATGTCTCACCACTAACAATCAACA
>ENA|AM397191|AM397191.1 Fusarium solani partial ref1 gene for elongation factor 1-alpha, exons 1-3, strain FMR 4389
ACTCTGGCAAGTCGACCACCGTAAGTCAAACCCTCATCGCGATCTGCTTATCTCGGGTCG
TGGAACCCCGCCTGGCATCTCGGGCGGGGTATTCATCATTCACTTCATGCTGACAATCAT
CTACAGACCGGTCACTTGATCTACCAGTGCGGTGGTATCGACAAGCGAACCATCGAGAAG
TTCGAGAAGGTTGGTGACATCTGCCCCCGATCGCGCCTTGATATTCCACATCGAATTCCC
CGCGAATTCCCTCCATCGCGATACGCTCTGCGCCCGCTTCTCCCGAGTCCCAAAATTTTT
GCGGTCCGACCGTAATTTTTTTGGTGGGGCATTTACCCCGCCACTCGGGCGACGTTGGAC
AAAGCCCTGATCCCTGCACACAAAAAACACCAAACCCTCTTGGCGCGATCATCACGTGGT
TCACGACAGACGCTAACCGGTCCAACAATAGGAAGCCGCTGAGCTCGGTAAGGGTTCCTT
CAAGTACGCCTGGGTCCTTGACAAGCTCAAGGCCGAGCGTGAGCGTGGTATCACCATCGA
CATTGCCCTCTGGAAGTTCGAGACTCCCCGCTACTATGTCACCGTCATTGGTATGTTGCT
GTCACCTCTCTCACACATGTCTCACCACTAACAATCAACA
>ENA|AM397202|AM397202.1 Fusarium solani partial ref1 gene for elongation factor 1-alpha, exons 1-3, strain FMR 7988
ACTCTGGCAAGTCGACCACCGTAAGTCAAACCCTCATCGCGATCTGCTTATCTCGGGTCG
TGGAACCCCGCCTGGCATCTCGGGCGGGGTATTCATCAGTCACTTCATGCTGACAATCAT
CTACAGACCGGTCACTTGATCTACCAGTGCGGTGGTATCGACAAGCGAACCATCGAGAAG
TTCGAGAAGGTTGGTGACATCTCCCCCGATCGCGCCTTGCTATTCCACAACGAATTCCCT
CCCTCGCGATACGCTCTGCGCCCGCTTCTCCCGAGTTCCAAAATTTTTGCGGTCCGACCG
TAATTTTTTTTGGTGGGGCATTTACCCCGCCACTCGGGCGACGTTGGACAAAGCCCTGAT
CCCTGCACACAAAAACACCAAGCCCTCTTGGCGCGATCATCACGTGGTTCACAACAGACG
CTAACCGGTCCAACAATAGGAAGCCGCTGAGCTCGGTAAGGGTTCCTTCAAGTACGCCTG
GGTCCTTGACAAGCTCAAGGCCGAGCGTGAGCGTGGTATCACCATCGACATTGCCCTCTG
GAAGTTCGAGACTCCCCGCTACTATGTCACCGTCATTGGTATGTTGCTGTCACCTCTGTC
ACACACGTCTCACCACTAACAATCAACA
>ENA|AM397219|AM397219.1 Fusarium solani partial ref1 gene for elongation factor 1-alpha, exons 1-3, strain FMR 7989
ACTCTGGCAAGTCGACCACCGTAAGTCAAACCCTCATCGCGATCTGCTTATCTCAGGTCG
TGGAACCCCGCCTGGTATCTCGGGCGGGGTATTCATCAGTCACTTCATGCTGACAATCAT
CTACAGACCGGTCACTTGATCTACCAGTGCGGTGGTATCGACAAGCGAACCATCGAGAAG
TTCGAGAAGGTGGTGACATCTCCCTCGATCGCGCTTTGCTATTCCACATCGAATTCTCCC
CTCGCGATACGGTCTGCGCCCGCTTCTCCCGAGTCCCAAAATTTTTGCGGTCCGACCGTA
ATTTTTTTGGTGGGGCATTTACCCCGCCACTCGGGCGACGTTGGACAAAGCCCTGATCCC
TGCACACAAAAAACACCAAACCCTCTTGGCGCGATCATCACGTGGTTCACAACAGACGCT
AACCGGTCCAACAATAGGAAGCCGCTGAGCTCGGTAAGGGTTCCTTCAAGTACGCCTGGG
TCCTTGACAAGCTCAAGGCCGAGCGTGAGCGTGGTATCACCATCGACATTGCCCTCTGGA
AGTTCGAGACTCCCCGCTACTATGTCACCGTCATTGGTATGTTGCTGTCACCTCTCTCAC
ACATGTCTCACCACTAACAATCAACA
>ENA|AM397200|AM397200.1 Fusarium solani partial ref1 gene for elongation factor 1-alpha, exons 1-3, strain FMR 8484
ACTCTGGCAAGTCGACCACCGTAAGTCAAACCCTCATCGCGATCTGCTTATCTCGGGTCG
TGGAACCCCGCCTGGCATCTCGGGCGGGGTATTCATCAGTCACTTCATGCTGACAATCAT
CTACAGACCGGTCATTTGATCTACCAGTGCGGTGGTATCGACAAGCGAACCATCGAGAAG
TTCGAGAAGGTTGGTGACATCTCCCCCGATCGCGCCTTGCTATTCCACAACGAATTCCCT
CCCTCGCGATACGCTCTGCGCCCGCTTCTCCCGAGTTCCAAAATTTTTGCGGTCCGACCG
TAATTTTTTTTGGTGGGGCATTTACCCCGCCACTCGGGCGACGTTGGACAAAGCCCTGAT
CCCTGCACACAAAAACACCAAGCCCTCTTGGCGCGATCATCACGTGGTTCACAACAGACG
CTAACCGGTCCAACAATAGGAAGCCGCTGAGCTCGGTAAGGGTTCCTTCAAGTACGCCTG
GGTCCTTGACAAGCTCAAGGCCGAGCGTGAGCGTGGTATCACCATCGACATTGCCCTCTG
GAAGTTCGAGACTCCCCGCTACTATGTCACCGTCATTGGTATGTTGCTGTCACCTCTGTC
ACACACGTCTCACCACTAACAATCAACA
>ENA|AM397201|AM397201.1 Fusarium solani partial ref1 gene for elongation factor 1-alpha, exons 1-3, strain FMR 8023
ACTCTGGCAAGTCGACCACCGTAAGTCAAACCCTCATCGCGATCTGCTTATCTCGGGTCG
TGGAACCCCGCCTGGCATCTCGGGCGGGGTATTCATCAGTCACTTCATGCTGACAATCAT
CTACAGACCGGTCACTTGATCTACCAGTGCGGTGGTATCGACAAGCGAACCATCGAGAAG
TTCGAGAAGGTTGGTGACATCTCCCCCGATCGCGCCTTGCTATTCCACAACGAATTCCCT
CCCTCGCGATACGCTCTGCGCCCGCTTCTCCCGAGTTCCAAAATTTTTGCGGTCCGACCG
TAATTTTTTTTGGTGGGGCATTTACCCCGCCACTCGGGCGACGTTGGACAAAGCCCTGAT
CCCTGCACACAAAAACACCAAGCCCTCTTGGCGCGATCATCACGTGGTTCACAACAGACG
CTAACCGGTCCAACAATAGGAAGCCGCTGAGCTCGGTAAGGGTTCCTTCAAGTACGCCTG
GGTCCTTGACAAGCTCAAGGCCGAGCGTGAGCGTGGTATCACCATCGACATTGCCCTCTG
GAAGTTCGAGACTCCCCGCTACTATGTCACCGTCATTGGTATGTTGCTGTCACCTCTGTC
ACACACGTCTCACCACTAACAATCAACA
>ENA|AM397229|AM397229.1 Fusarium solani partial ref1 gene for elongation factor 1-alpha, exons 1-3, strain FMR 8030
ACTCTGGCAAGTCGACCACCGTAAGTCAAATCCTCATCGCGATCTGCTTATCTCGGGTCG
TGGAACCCCGCCTGGTATCTCGGGCGGGGTATTCATCAGTCACTTCATGCTGACAACCAT
CTACAGACCGGTCACTTGATCTACCAGTGCGGTGGTATCGACAAGCGAACCATCGAGAAG
TTCGAGAAGGTTGGTGACATCTCCCCCGATCGCGCCCTGCTATTCCACATCGGATTCCCC
GCGAATTCCCTCCTCCGCGACACGCTCTGCGCCCGCTTCTCCCGAGTCCCAAAAATTTTG
CGGTTCGACCGTAATTTTTTTTGGTGGGGCATTTACCCCGCCACTCGGGCGACGTTGTAC
AAAGCCCTGATCCCTGCACACAAAAACACCAAACCCTCTTGGCGCGATCACGTGGTTCAC
AACAGACACTGACTGGTTCAACAATAGGAAGCCGCTGAGCTCGGTAAGGGTTCCTTCAAG
TACGCCTGGGTCCTTGACAAGCTCAAGGCCGAGCGTGAGCGTGGTATCACCATCGATATT
GCTCTCTGGAAGTTCGAGACTCCCCGCTACTATGTCACCGTCATTGGTATGTCGCCCTCA
TCTCCCTCACTCACGTCTCATCTCTAACAGTCAATA
>ENA|AM404136|AM404136.1 Fusarium globosum partial tef-1 gene for elongation factor 1-alpha, exons 1-4, isolate ITEM1874
ACGTGCTCGTCATCGGCCACGTCGACTCTGGCAAGTCGACCACTGTGAGTACTACCCTCG
ACGATGAGCTTATCTGCCATCGTGATCCTGACCAAGATCTGGCGGGGTTTATATTGGAAG
ACAATATGCTGACATCGCTTCACAGACCGGTCACTTGATCTACCAGTGCGGTGGTATCGA
CAAGCGAACCATCGAGAAGTTCGAGAAGGTTAGTCACTTTCCCTTCGATCGCGCGTCCTC
TGCCCACCGATTTCCCTTACGATTCGAAACGTGCCTGCTACCCCGCTCGAGACCAAAAAT
TTTGCGATATGACCGTAATTTTTTTTGGTGGGGCATTTACCCCGCCACTCGAGCGATGGG
CGCGTTTTTGCCCTTTCCTGTCCACAACCTCAATGAGCGCATTGTCACGTGTCATGCAGC
CACTAACCATTCGACAATAGGAAGCCGCTGAGCTCGGTAAGGGTTCCTTCAAGTACGCCT
GGGTTCTTGACAAGCTCAAGGCCGAGCGTGAGCGTGGTATCACCATCGATATTGCTCTCT
GGAAGTTCGAGACTCCTCGCTACTATGTCACCGTCATTGGTATGTTGTCGCTCATGCTTC
ATCCTACTTCCTCATACTAACATATCTTTCAGACGCTCCCGGTCACCGT
>ENA|AJ427274|AJ427274.2 Fusarium kyushuense partial tef1 gene for translation elongation factor 1 alpha, isolate VI 01325
TCGTCGTCATCGGCCACGTCGACTCTGGCAAGTCGACCACTGTAAGTACAACTGAACCTC
AACCCAGCCTACACTCGGCGGGATAGCCTCGAGATAAGCTTGTGCTGACATACTGGACAG
ACCGGTCACTTGATCTACCAGTGCGGTGGTATCGACAAGCGAACCATCGAGAAGTTCGAG
AAGGTTGGTCTCATTTTCTTCGATCGCGCGCCCTAAATATCGATCCGTCATCCGAATCAC
TTTTAAACGACCACCCGACGCACGCCTGTTACCCCGCTCGAGTTCAAAATTTTTACCATT
TTGTCGTAATTTTTTTTGGTGGGGCTCATACCCCACCACTCGAGCGACAGGCTCTTGCCC
TCCCCAATCCATCTGGGCGCGCATCATCACGTGTCAATCAGTCACTAACCACCTGTCAAT
AGGAAGCCGCCGAGCTCGGTAAGGGTTCTTTCAAGTACGCTTGGGTTCTTGACAAGCTCA
AGGCCGAGCGTGAGCGTGGTATCACCATCGATATCGCTCTCTGGAAGTTCGAGACTCCTC
GCTACTATGTCACCGTCATTGGTACGTTGGCTCTATCACCTTGATCACATATCTATACTA
ACTCATCTTGAAGACGCTCCCGGTCACCGT
>ENA|MK783108|MK783108.1 Fusarium oxysporum f. sp. cubense strain O-1966 translation elongation factor 1-alpha (EF1-a) gene, partial cds.
AGTACTCTCCTCGACAATGAGCTTATCTGCCATCGTCAATCCCGACCAAGACCTGGCGGG
GTACTTCTCAAAGGCAACATACTGACATCGTTTCACAGACCGGTCACTTGATCTACCAGT
GCGGTGGTATCGACAAGCGAACCATCGAGAAGTTCGAGAAGGTTAGTCACTTTCCCTTCG
ATCGCGCGTCCTTTGCCCATCGACTTCCCCTACGACTCGAAACGTGCCCGCTACCCCGCT
CGAGACCAAAAATTTTGCAATATGACCGTAATTTTTTTGGTGGGGCATTTACCCCGCCAC
TTGAGCGACGGGGCGCGTTTGCCCTCTTACCATTACAACCTCAATGAGTGCGTCGTCACG
TGTCAAGCAGTCACTAACCATTCAACAATAGGAAGCCGCTGAGCTCGGTAAGGGTTCCTT
CAAGTACGCCTGGGTTCTTGACAAGCTCAAGGCCGAGCGTGAGCGTGGTATCACCATCGA
TATTGCTCTCTGGAAGTTCGAGACTCCTCGCTACTATGTCACCGTCATTGGTATGTTGTC
GCTCATGCTTCATTCTACTTCTCTTCGTACTAATATATCACTCAGACGCTCCCGGTCACC
>ENA|MK783106|MK783106.1 Fusarium oxysporum f. sp. cubense strain O-2052 translation elongation factor 1-alpha (EF1-a) gene, partial cds.
AGTACTCTCCTCGACAATGAGCTTATCTGCCATCGTCAATCCCGACCAAGACCTGGCGGG
GTACTTCTCAAAGGCAACATACTGACATCGTTTCACAGACCGGTCACTTGATCTACCAGT
GCGGTGGTATCGACAAGCGAACCATCGAGAAGTTCGAGAAGGTTAGTCACTTTCCCTTCG
ATCGCGCGTCCTTTGCCCATCGACTTCCCCTACGACTCGAAACGTGCCCGCTACCCCGCT
CGAGACCAAAAATTTTGCAATATGACCGTAATTTTTTTGGTGGGGCATTTACCCCGCCAC
TTGAGCGACGGGGCGCGTTTGCCCTCTTACCATTACAACCTCAATGAGTGCGTCGTCACG
TGTCAAGCAGTCACTAATCATTCAACAATAGGAAGCCGCTGAGCTCGGTAAGGGTTCCTT
CAAGTACGCCTGGGTTCTTGACAAGCTCAAGGCCGAGCGTGAGCGTGGTATCACCATCGA
TATTGCTCTCTGGAAGTTCGAGACTCCTCGCTACTATGTCACCGTCATTGGTATGTTGTC
GCTCATGCTTCATTCTACTTCTCTTCGTACTAATATATCACTCAGACGCTCCCGGTCACC
>ENA|MK783107|MK783107.1 Fusarium oxysporum f. sp. cubense strain O-1968 translation elongation factor 1-alpha (EF1-a) gene, partial cds.
AGTACTCTCCTCGACAATGAGCTTATCTGCCATCGTCAATCCCGACCAAGACCTGGCAGG
GTATTTCTCAAAGTCAACATACTGACATCGTTTCACAGACCGGTCACTTGATCTACCAGT
GCGGTGGTATCGACAAGCGAACCATCGAGAAGTTCGAGAAGGTTAGTCACTTTCCCTTCA
ATCGCGCGTCCTTTGCCCATCGATTTCCCCTACGACTCGAAACGTGCCCGTTACCCCGCT
CGAGACCAAAAATTTTGCAATATGACCGTAATTTTTTTTGGTGGGGCACTTACCCCGCCA
CTTGAGCGACGGGAGCGTTTGCCCTCTTACCATTCTCACAACCTCAATGAGTGCGTCGTC
ACGTGTCAAGCAGTCACTAACCATTCAACAATAGGAAGCCGCTGAGCTCGGTAAGGGTTC
CTTCAAGTACGCCTGGGTTCTTGACAAGCTCAAGGCCGAGCGTGAGCGTGGTATCACCAT
CGATATTGCTCTCTGGAAGTTCGAGACTCCTCGCTACTATGTCACCGTCATTGGTATGTT
GTCGCTCATGCTTCATTCTACTTCTCTTCGTACTAACATATCACTCAGACGCTCCCGGTC
ACC
>ENA|AJ420830|AJ420830.1 Fusarium langsethiae partial tef1 gene for translation elongation factor 1 alpha, exons 1-4, isolate VI01277
TCGTCGTCATCGGCCACGTCGACTCTGGCAAGTCGACCACTGTGAGTACCTCTGCATCCC
AACCCCGCCCAGACTTGGCGGGGTAGTTTCAATCGTCATCTTTACTGACATGCTTTGACA
GACCGGTCACTTGATCTACCAGTGCGGTGGTATCGACAAGCGAACCATCGAGAAGTTCGA
GAAGGTTGGTCTCATTTTCCTCGATCGTGCGCCCTTCTTCCCATCGATCCATCATTCGAA
TCGCTCTCATACGACGACTCGACAAGCGCCTGTTACCCCGCTCGAGTTTAAAATTTTACG
GCCGTGTCGTAATTTTTTTTGTGGTGGGGCTCATACCCCGCCACTCGAGTGACAGGCGCT
CTTCCTTCCCACATAGCCATTTACATGGGCGCGCATCATCACGTGTCAATCAGTCACTAA
CCACCTGTCAATAGGAAGCCGCTGAGCTCGGTAAGGGTTCCTTCAAGTACGCCTGGGTTC
TTGACAAGCTCAAAGCCGAGCGTGAGCGTGGTATCACCATTGATATCGCTCTCTGGAAGT
TCGAGACTCCTCGCTACTATGTCACCGTCATTGGTATGTTATCATTATTGTCTTCATCAC
ATTATCATACTAACATGCCTGCCAGACGCTCCCGGTCACCGT
>ENA|AJ543499|AJ543499.1 Fusarium arthrosporioides partial tef-1alpha gene for translation elongation factor 1 alpha, exons 1-4, VI01049
TCGTCGTCATCGGCCACGTCGACTCTGGCAAGTCGACCACTGTAAGTACAACCATCAGCG
AGTCGCTTATCTGCACTCGGAACCCGCCAAACCTGGCGGGGTATCACCACGGCATCTTGC
TAACTCTTGACAGACCGGTCACTTGATCTACCAGTGCGGTGGTATCGACAAGCGAACCAT
CGAGAAGTTCGAGAAGGTTAGTCAATATCCCTTCGATTACGCGCGCTCCCATCGATTCCC
ACGACTCGCTCCCTCATTCGAAACGCATTCATTACCCCGCTCAAGTCCGAAAATTTTGCG
GTGCGACCGTGATTTTTTTTTGGTGGGGTATCTTACCCCGCCACTCGAGTGACGGATGTG
CTTGCCCTGTTCCCACAAAACCTTACCACACTGTCGCGCACTATGTCTTGCAGTCACTAA
CCACTGGACAATAGGAAGCCGCCGAGCTCGGAAAGGGTTCCTTCAAGTACGCCTGGGTTC
TTGACAAGCTCAAAGCCGAGCGTGAGCGTGGTATCACCATTGATATCGCTCTCTGGAAGT
TCGAGACTCCTCGCTACTATGTCACCGTCATTGGTATGTTGTCACTGTCTCACACCACCA
TGCCTTCATCATGCTAACATCCCTCTCAGATGCCCCCGGTCATCGTG
>ENA|AJ543520|AJ543520.1 Fusarium avenaceum partial tef-1alpha gene for translation elongation factor 1 alpha, exons 1-4, VI01203
TCGTCGTCATCGGCCACGTCGACTCTGGCAAGTCGACCACTGTAAGTACAACCATCAGCG
AGTCGCTTATCTGCACTCGGAACCCGCCGAACCTGGCGGGGTATCACCACGACATCTTGC
TAACTCTTGACAGACCGGTCACTTGATCTACCAGTGCGGTGGTATCGACAAGCGAACCAT
CGAGAAGTTCGAGAAGGTTAGTCAATATCCCTTCGATTACGCGCGCTCCCATCGATTCCC
ACGACTCGCTCCCTCATTCGAAACGCATTCATTACCCCGCTCAAGTCCGAAAATTTTGCG
GTGCGACCGTGATTTTTTTTGGTGGGGTATCTTACCCCGCCACTCGAGTGACGGATGCGC
TTGCCCTGTTCCCACAAAACCTCACCACACTGTCGCGCACTATGTCTTGCAGTCACTAAC
CACTGGACAATAGGAAGCCGCCGAGCTCGGAAAGGGTTCCTTCAAGTACGCCTGGGTTCT
TGACAAGCTCAAAGCCGAGCGTGAGCGTGGTATCACCATTGATATCGCTCTCTGGAAGTT
CGAGACTCCTCGCTACTATGTCACCGTCATTGGTATGTTGTCACTGTCTCACACCACCAT
GCCTTCATCATGCTAACATCCCTCTCAGATGCCCCCGGTCATCGTG
>ENA|AJ543523|AJ543523.1 Fusarium avenaceum partial tef-1alpha gene for translation elongation factor 1 alpha, exons 1-4, VI01421
TCGTCGTCATCGGCCACGTCGACTCTGGCAAGTCGACCACTGTAAGTATAACCATCAGCG
AGTCGCTTATCTGCACTCGGAACCCGCCAACCTGGCGGGGTACCACCACAACATCTTGCT
AACTCTTGACAGACCGGTCACTTGATCTACCAGTGCGGTGGTATCGACAAGCGAACCATC
GAGAAGTTCGAGAAGGTTAGTCAATATCCCTTCGATTACGCGCGCTCCCATCGATTCCCA
CGACTCGCTCCCTCATTCGAAACGCATTCATTACCCCGCTCGAGTCCGAAAATTTTGCGG
TGCGACCGTGATTTTTTTTTGGTGGGGTATCTTACCCCGCCACTCGAGTGACGGATGCGC
TTGCCCTGTTCCCACAAAACCTTACCACACTGTCGCGCACTATGTCTTGCAGTCACTAAC
CACTGGACAATAGGAAGCCGCCGAGCTCGGAAAGGGTTCCTTCAAGTACGCCTGGGTTCT
TGACAAGCTCAAAGCCGAGCGTGAGCGTGGTATCACCATTGATATCGCTCTCTGGAAGTT
CGAGACTCCTCGCTACTATGTCACCGTCATTGGTATGTTGTCACTGTCTCACACCACCAT
GCCTTCATCATGCTAACATCCCTCTAGATGCCCCCGGTCATCGTG
>ENA|AJ543551|AJ543551.1 Fusarium culmorum partial tef-1alpha gene for translation elongation factor 1 alpha, exons 1-4, VI01336
TCGTCGTCATCGGCCACGTCGACTCTGGCAAGTCGACCACTGTGAGTACCACTGCATCCC
AACCCCGCCGATACTTGGCGGGGTAGTTTCAAATTTCCAATGTGCTGACATACTTTGATA
GACCGGTCACTTGATCTACCAGTGCGGTGGTATCGACAAGCGAACCATCGAGAAGTTCGA
GAAGGTTGGTCTCATTTTCCTCGATCGCGCGCCCTTTTCCCTTTCGAAACATCATTCGAA
TCGCCCTCACACGACGACTCGATACGCGCCTGTTACCCCGCTCGAGGTCAAAAATTTTGC
GGCTTTGTCGTAATTTTTCTGGTGGGGCTCATACCCCGCCACTCGAGCGACAGGCGCTTG
CCCTCTTCCCACAAACCATTCCCTAGGCGCGCACCATCACGTGTCAATCAGTTACTAACC
ACCTGTCAATAGGAAGCCGCCGAGCTCGGTAAGGGTTCCTTCAAGTACGCCTGGGTTCTT
GACAAGCTCAAAGCCGAGCGTGAGCGTGGTATCACCATTGATATCGCTCTCTGGAAGTTC
GAGACTCCTCGCTACTATGTCACCGTCATTGGTATGTTGTCACTACTGCTGTCATCACAT
TCTCATACTAACACGACTATCAGACGCTCCCGGTCACCGTG
>ENA|AJ543571|AJ543571.1 Fusarium equiseti partial tef-1alpha gene for translation elongation factor 1 alpha, exons 1-4, VI01066
TCGTCGTCATCGGCCACGTCGACTCTGGCAAGTCGACCACTGTGAGTACTGCCATCAATG
ACCTGCTTATCAGCAGTCATCAACCCCCGCCCTACGCGGTGGGGTAAATTCAACTTATAC
ATTTGCTGACAAGATTGCATAGACCGGTCACTTGATCTACCAGTGCGGTGGTATCGACAA
GCGAACCATCGAGAAGTTCGAGAAGGTTGGTTTACATTTCCCTCGATCGCACGTCCTCTG
CCCACCGATCCATCACTCGAATCAGTCTCGACTGAACATGCGCCTGTTACCCCGCTCGAG
TACAAAAATTTGCGGTTCAATCGTAATTTTTTGGTGGGGCTTATACCCCGCTACTCGAGT
GACAGGCGCTTACCCTCTTCCCACCAAATCACTCTGCATCACGTGTCAACCAGTCACTAA
CCACCCGATAATAGGAAGCCGCCGAGCTCGGTAAGGGTTCCTTCAAGTACGCTTGGGTTC
TTGACAAGCTCAAGGCCGAGCGTGAGCGTGGTATCACCATCGATATCGCTCTCTGGAAGT
TCGAGACTCCTCGCTACTATGTCACCGTCATTGGTATGTTGTCATCATTCACGCTCAATA
ACCTTCTCATGCTAACCTGTGTTCCAGACGCTCCCGGTCACCGTG
>ENA|AJ543596|AJ543596.1 Fusarium graminearum partial tef-1alpha gene for translation elongation factor 1 alpha, exons 1-4, VI01189
TCGTCGTCATCGGCCACGTCGACTCTGGCAAGTCGACCACTGTGAGTACCACCGCATCCC
AACCCCGCCGACACTTGGCGGGGTAGTTTCAAATTTCCAATGTGCTGACATACTTTGATA
GACCGGTCACTTGATCTACCAGTGCGGTGGTATCGACAAGCGAACCATCGAGAAGTTCGA
GAAGGTTGGTCTCATTTTCCTCGATCGCGCGCCCTTTTCCCTTTCGAAATATCATTCGAA
TCGCCCTCACACGACGACTCGATACGCGCCTGTTACCCCGCTCGAGGTCAAAAATTTTGC
GGCTTTGTCGTAATTTTTTTCCCGGTGGGGCTCATACCCCGCCACTCGAGCGACAGGCGT
CTGCCCTCTTCCCACAAACCATTCCCTGGGCGCTCATCATCACGTGTCAACCAGTCACTA
ACCACCTGTCAATAGGAAGCCGCCGAGCTCGGTAAGGGTTCCTTCAAGTACGCCTGGGTT
CTTGACAAGCTCAAAGCCGAGCGTGAGCGTGGTATCACCATTGATATCGCCCTCTGGAAG
TTCGAGACTCCTCGCTACTATGTCACCGTCATTGGTATGTTGTCACCACTGCTGTCATCA
CATTCTCATACTAACATGGCTATCAGACGCTCCCGGTCACCGTG
>ENA|AJ543605|AJ543605.1 Fusarium sambucinum partial tef-1alpha gene for translation elongation factor 1 alpha, exons 1-4, VI02499
TCGTCGTCATCGGCCACGTCGACTCTGGCAAGTCGACCACTGTAAGTTGACCCAAATCTA
AGCTCGCCTACAATTGGCGGGGTAGCCTCAAGATACGCTTGTGCTGACATACATCATAGA
CCGGTCACTTGATCTACCAGTGCGGTGGTATCGACAAGCGAACCATCGAGAAGTTCGAGA
AGGTTGGTCTCATTTTCCTCGATCGCGCGCCCTACTTTCCATCGATCCATCATTCGAATC
GCTCTGATACGACTCGACACACGCCTGCTACCCCGCTCGAGTTCAAAAATTTTACGACTT
TGTCGTAATTTTTTTGGTGGGGCTCATACCCCGCCACTTGAGCGACATGCCCTTCCTCTA
AAGCCACGGGCGCGCATCATCACGTGTTGATCAGTTACTAACAACCTGTCAATAGGAAGC
CGCCGAGCTCGGTAAGGGTTCTTTCAAGTACGCTTGGGTTCTTGACAAGCTCAAAGCCGA
GCGTGAGCGTGGTATCACCATCGATATCGCTCTCTGGAAGTTCGAGACTCCTCGCTACTA
TGTCACCGTCATTGGTATGTTGTCACTACCACCTCCATCACATTCCCGCACTAACTCACC
TATCAGACGCTCCCGGTCACCGTG
>ENA|AJ543610|AJ543610.1 Fusarium torulosum partial tef-1alpha gene for translation elongation factor 1 alpha, exons 1-4, VI01190
TCGTCGTCATCGGCCACGTCGACTCTGGCAAGTCGACCACTGTAAGTACAACCATCAGCG
AGTTGCTTACCTGCACTCGGAGCCTGCCAAACCTGGCGGGGTATTGCCACAACATTTTGC
TAACTTTTGACAGACCGGTCACTTGATCTACCAGTGCGGTGGTATCGACAAGCGAACCAT
CGAGAAGTTCGAGAAGGTTAGTCAAAATCCCTTCGATTGCGCGCGCTCCCATCGATTCAT
ACGACTCGCTCCCTCACTCGAAACGCATCCATTACCCCGCTCGAGCCCGAAAATTTTGCG
GTGCGACCGTGATTTTTTTTGGTGGGGTATCTTACCCCGCCACTCGAGTGACGGATGCGC
TTGCCCTGTTCCCACAAAACCTTACTACCCTGTCGCGCACTATCATATGTCTTCCAGTCA
CTAACCACTGGACAATAGGAAGCCGCCGAGCTCGGAAAGGGTTCCTTCAAGTACGCCTGG
GTTCTTGACAAGCTCAAAGCCGAGCGTGAGCGTGGTATCACCATTGATATCGCTCTCTGG
AAGTTCGAGACCCCTCGCTACTATGTCACCGTCATTGGTATGTTGTCACTGTCTCATAAC
ACCATGCTTTCACCATGCTAACATCTCTCTCAGATGCCCCCGGTCATCGTG
>ENA|AJ543633|AJ543633.1 Fusarium venenatum partial tef-1alpha gene for translation elongation factor 1 alpha, exons 1-4, VI01207
TCGTCGTCATCGGCCACGTCGACTCTGGCAAGTCGACCACTGTAAGTACAACCGAATATC
AACCCCGCCTACACTTGGCGGGGTAGTCTCAAGATATGCTTGTGCTGACATGCTTGATAG
ACCGGTCACTTGATCTACCAGTGCGGTGGTATCGACAAGCGAACCATCGAGAAGTTCGAG
AAGGTTGGTCTCATTTTCCTCGATCGCGCGCCCTACTTCCCATCGATCCATCATTCGAAT
CGCTCTGATACGACGACTCGACACACGCCTGCTACCCCGCTCGAGTTCAAGAATTTTACG
ATTTTGTCGTAATTTTTTTGGTGGGGCTCATACCCCGCCACTCGAGCGGCAGGCTTGCCC
TCTTCCTCAAAGCCACACGGGCGCGCATCATCACGTGTTGATCAGTCACTAACCACCCGT
CAATAGGAAGCCGCCGAGCTCGGTAAGGGTTCTTTCAAGTACGCTTGGGTTCTTGACAAG
CTCAAGGCCGAGCGTGAGCGTGGTATCACCATCGATATCGCTCTCTGGAAGTTCGAGACT
CCTCGCTACTATGTCACCGTCATTGGTATGTTATCTCTGCCACCTTCATCACATTCCCGC
ACTAACCCATCTATCAGACGCTCCCGGTCACCGTG
>ENA|AJ543496|AJ543496.1 Fusarium arthrosporioides partial tef-1alpha gene for translation elongation factor 1 alpha, exons 1-4, VI01043
TCGTCGTCATCGGCCACGTCGACTCTGGCAAGTCGACCACTGTAAGTACAACCATCAGCG
AGTCGCTTATCTGCACTCGGAACCCGCCAAACCTGGCGGGGTATCACCACGGCATCTTGC
TAACTCTTGACAGACCGGTCACTTGATCTACCAGTGCGGTGGTATCGACAAGCGAACCAT
CGAGAAGTTCGAGAAGGTTAGTCAATATCCCTTCGATTACGCGCGCTCCCATCGATTCCC
ACGACTCGCTCCCTCATTCGAAACGCATTCATTACCCCGCTCAAGTCCGAAAATTTTGCG
GTGCGACCGTGATTTTTTTTTGGTGGGGTATCTTACCCCGCCACTCGAGTGACGGATGTG
CTTGCCCTGTTCCCACAAAACCTTACCACACTGTCGCGCACTATGTCTTGCAGTCACTAA
CCACTGGACAATAGGAAGCCGCCGAGCTCGGAAAGGGTTCCTTCAAGTACGCCTGGGTTC
TTGACAAGCTCAAAGCCGAGCGTGAGCGTGGTATCACCATTGATATCGCTCTCTGGAAGT
TCGAGACTCCTCGCTACTATGTCACCGTCATTGGTATGTTGTCACTGTCTCACACCACCA
TGCCTTCATCATGCTAACATCCCTCTCAGATGCCCCCGGTCATCGTG
>ENA|AJ543535|AJ543535.1 Fusarium avenaceum partial tef-1alpha gene for translation elongation factor 1 alpha, exons 1-4, VI01204
TCGTCGTCATCGGCCACGTCGACTCTGGCAAGTCGACCACTGTAAGTACAACCATCAGCG
AGTCGCTTATCTGCACTCGGAACCCGCCAAACCTGGCGGGGTATCACCACGGCATCTTGC
TAACTCTTGACAGACCGGTCACTTGATCTACCAGTGCGGTGGTATCGACAAGCGAACCAT
CGAGAAGTTCGAGAAGGTTAGTCAATATCCCTTCGATTACGCGCGCTCCCATCGATTCCC
ACGACTCGCTCCCTCATTCGAAACGCGTTCATTACCCCGCTCAAGTCCGAAAATTTTGCG
GTGCGACCGTGATTTTTTTTGGTGGGGTATCTTACCCCGCCACTCGAGTGACGGATGTGC
TTGCCCTGTTCCCACAAAACCTTACCACACTGTCGCGCACTATGTCTTGCAGTCACTAAC
CACTGGACAATAGGAAGCCGCCGAGCTCGGAAAGGGTTCCTTCAAGTACGCCTGGGTTCT
TGACAAGCTCAAAGCCGAGCGTGAGCGTGGTATCACCATTGATATCGCTCTCTGGAAGTT
CGAGACTCCTCGCTACTATGTCACCGTCATTGGTATGTTGTCACTGTCTCACACCACCAT
GCCTTCATCATGCTAACATCCCTCTCAGATGCCCCCGGTCATCGTG
>ENA|AJ543537|AJ543537.1 Fusarium cerealis partial tef-1alpha gene for translation elongation factor 1 alpha, exons 1-4, VI01153
TCGTCGTCATCGGCCACGTCGACTCTGGCAAGTCGACCACTGTGAGTACCACTGCATCCC
AACCCCGCCGATATTTGGCGGGGTAGTTTCAAATTTCCAATGTGCTGACATACTTGATAG
ACCGGTCACTTGATCTACCAGTGCGGTGGTATCGACAAGCGAACCATCGAGAAGTTCGAG
AAGGTTGGTCTCATTTTCCTCGATCGCGCGCCCTTTTCCCTTTCGAAACATCATTCGAAT
CGCCCTCACACGACGACTCGATACGCGCCTGTTACCCCGCTCGAGGTCAAAAATTTTGCG
GCTTTGTCGTAATTTTTCTGGTGGGGCTCATACCCCGCCACTCGAGCGACAGGCGCTTGC
CCTCTTCCCACAAACCATTCCCTGGGCGCGCACCATCACGTGTCAATCAGTTACTAACCA
CCTGTCAATAGGAAGCCGCCGAGCTCGGTAAGGGTTCCTTCAAGTACGCCTGGGTTCTTG
ACAAGCTCAAAGCCGAGCGTGAGCGTGGTATCACCATTGATATCGCTCTCTGGAAGTTCG
AGACTCCTCGCTACTATGTCACCGTCATTGGTATGTTGTCACTACTGCTGTCATGACCTT
CTCATACTAACACGACTATCAGACGCTCCCGGTCACCGTG
>ENA|AJ543547|AJ543547.1 Fusarium culmorum partial tef-1alpha gene for translation elongation factor 1 alpha, exons 1-4, VI01012
TCGTCGTCATCGGCCACGTCGACTCTGGCAAGTCGACCACTGTGAGTACCACTGCATCCC
AACCCCGCCGATACTTGGCGGGGTAGTTTCAAATTTCCAATGTGCTGACATACTTTGATA
GACCGGTCACTTGATCTACCAGTGCGGTGGTATCGACAAGCGAACCATCGAGAAGTTCGA
GAAGGTTGGTCTCATTTTCCTCGATCGCGCGCCCTTTTCCCTTTCGAAACATCATTCGAA
TCGCCCTCACACGACGACTCGATACGCGCCTGTTACCCCGCTCGAGGTCAAAAATTTTGC
GGCTTTGTCGTAATTTTTCTGGTGGGGCTCATACCCCGCCACTCGAGCGACAGGCGCTTG
CCCTCTTCCCACAAACCATTCCCTAGGCGCGCACCATCACGTGTCAATCAGTTACTAACC
ACCTGTCAATAGGAAGCCGCCGAGCTCGGTAAGGGTTCCTTCAAGTACGCCTGGGTTCTT
GACAAGCTCAAAGCCGAGCGTGAGCGTGGTATCACCATTGATATCGCTCTCTGGAAGTTC
GAGACTCCTCGCTACTATGTCACCGTCATTGGTATGTTGTCACTACTGCTGTCATCACAT
TCTCATACTAACACGACTATCAGACGCTCCCGGTCACCGTG
>ENA|AJ543550|AJ543550.1 Fusarium culmorum partial tef-1alpha gene for translation elongation factor 1 alpha, exons 1-4, VI01193
TCGTCGTCATCGGCCACGTCGACTCTGGCAAGTCGACCACTGTGAGTACCACTGCATCCC
AACCCCGCCGATACTTGGCGGGGTAGTTTCAAATTTCCAATGTGCTGACATACTTTGATA
GACCGGTCACTTGATCTACCAGTGCGGTGGTATCGACAAGCGAACCATCGAGAAGTTCGA
GAAGGTTGGTCTCATTTTCCTCGATCGCGCGCCCTTTTCCCTTTCGAAACATCATTCGAA
TCGCCCTCACACGACGACTCGATACGCGCCTGTTACCCCGCTCGAGGTCAAAAATTTTGC
GGCTTTGTCGTAATTTTTCTGGTGGGGCTCATACCCCGCCACTCGAGCGACAGGCGCTTG
CCCTCTTCCCACAAACCATTCCCTAGGCGCGCACCATCACGTGTCAATCAGTTACTAACC
ACCTGTCAATAGGAAGCCGCCGAGCTCGGTAAGGGTTCCTTCAAGTACGCCTGGGTTCTT
GACAAGCTCAAAGCCGAGCGTGAGCGTGGTATCACCATTGATATCGCTCTCTGGAAGTTC
GAGACTCCTCGCTACTATGTCACCGTCATTGGTATGTTGTCACTACTGCTGTCATCACAT
TCTCATACTAACACGACTATCAGACGCTCCCGGTCACCGTG
>ENA|AJ543572|AJ543572.1 Fusarium flocciferum partial tef-1alpha gene for translation elongation factor 1 alpha, exons 1-4, VI01420
TCGTCGTCATCGGCCACGTCGACTCTGGCAAGTCGACCACTGTAAGTACAACCATCAACG
AGTCGCTTATCTGCACTCAAAGCCTGCCAAACCTGGCGGGGTATCACCACAACATTTTGC
TAACTTTTGATAGACCGGTCACTTGATCTACCAGTGCGGTGGTATCGACAAGCGAACCAT
CGAGAAGTTCGAGAAGGTTAGTCAATATCCCTTCGATTGCGCGCTCCCATCGATCCCCAC
GACTCGCTCCTTCACTCGAAATGCATCCATTACCCCGCTCGAGCCCGAAAATTTTGCGGT
GCGACCGTGATTTTTTTGGTGGGGTATCTTACCCCGCCACTCGAGTGACGGATGCGCTTG
CCCCGTTCCCACAAAATCTTACTACCCTGTCGCGCACTATCAAATGTCTTGCAGTCACTA
ACCACTGGACAATAGGAAGCCGCCGAGCTCGGAAAGGGTTCCTTCAAGTACGCCTGGGTT
CTTGACAAGCTCAAAGCCGAGCGTGAGCGTGGTATCACCATTGATATCGCTCTCTGGAAG
TTCGAGACTCCTCGCTACTATGTCACCGTCATTGGTACGTTGTCACTATCTCATACCATC
ATGCTTTCATCATGCTAACATCACTCTCAGATGCCCCCGGTCATCGTG
>ENA|AJ543578|AJ543578.1 Fusarium graminearum partial tef-1alpha gene for translation elongation factor 1 alpha, exons 1-4, VI01018
TCGTCGTCATCGGCCACGTCGACTCTGGCAAGTCGACCACTGTGAGTACCACCGCATCCC
AACCCCGCCGACACTTGGCGGGGTAGTTTCAAATTTCCAATGTGCTGACATACTTTGATA
GACCGGTCACTTGATCTACCAGTGCGGTGGTATCGACAAGCGAACCATCGAGAAGTTCGA
GAAGGTTGGTCTCATTTTCCTCGATCGCGCGCCCTTTTCCCTTTCGAAATATCATTCGAA
TCGCCCTCACACGACGACTCGATACGCGCCTGTTACCCCGCTCGAGGTCAAAAATTTTGC
GGCTTTGTCGTAATTTTTTTCCCGGTGGGGCTCATACCCCGCCACTCGAGCGACAGGCGT
CTGCCCTCTTCCCACAAACCATTCCCTGGGCGCTCATCATCACGTGTCAACCAGTCACTA
ACCACCTGTCAATAGGAAGCCGCCGAGCTCGGTAAGGGTTCCTTCAAGTACGCCTGGGTT
CTTGACAAGCTCAAAGCCGAGCGTGAGCGTGGTATCACCATTGATATCGCCCTCTGGAAG
TTCGAGACTCCTCGCTACTATGTCACCGTCATTGGTATGTTGTCACCACTGCTGTCATCA
CATTCTCATACTAACATGGCTATCAGACGCTCCCGGTCACCGTG
>ENA|AJ543607|AJ543607.1 Fusarium torulosum partial tef-1alpha gene for translation elongation factor 1 alpha, exons 1-4, VI01184
TCGTCGTCATCGGCCACGTCGACTCTGGCAAGTCGACCACTGTAAGTACAACCATCAGCG
AGTTGCTTACCTGCACTCGGAGCCTGCCAAACCTGGCGGGGTATTGCCACAACATTTTGC
TAACTTTTGACAGACCGGTCACTTGATCTACCAGTGCGGTGGTATCGACAAGCGAACCAT
CGAGAAGTTCGAGAAGGTTAGTCAAAATCCCTTCGATTGCGCGCGCTCCCATCGATTCAT
ACGACTCGCTCCCTCACTCGAAACGCATCCATTACCCCGCTCGAGCCCGAAAATTTTGCG
GTGCGACCGTGATTTTTTTTGGTGGGGTATCTTACCCCGCCACTCGAGTGACGGATGCGC
TTGCCCTGTTCCCACAAAACCTTACTACCCTGTCGCGCACTATCATATGTCTTCCAGTCA
CTAACCACTGGACAATAGGAAGCCGCCGAGCTCGGAAAGGGTTCCTTCAAGTACGCCTGG
GTTCTTGACAAGCTCAAAGCCGAGCGTGAGCGTGGTATCACCATTGATATCGCTCTCTGG
AAGTTCGAGACCCCTCGCTACTATGTCACCGTCATTGGTATGTTGTCACTGTCTCATAAC
ACCATGCTTTCACCATGCTAACATCTCTCTCAGATGCCCCCGGTCATCGTG
>ENA|AJ543612|AJ543612.1 Fusarium torulosum partial tef-1alpha gene for translation elongation factor 1 alpha, exons 1-4, VI01187
TCGTCGTCATCGGCCACGTCGACTCTGGCAAGTCGACCACTGTAAGTACAACCATCAGCG
AGTTGCTTACCTGCACTCGGAGTCTGCCAAACCTGGCGGGGTATTATCACAACATTTTGC
TAACTTTTGACAGACCGGTCACTTGATCTACCAGTGCGGTGGTATCGACAAGCGAACCAT
CGAGAAGTTCGAGAAGGTTAGTCAAAATCCCTTCGATTGCGCGCGCTCCCATCGATTCCT
ACGACTCGCTCCCTCACTCGAAACGCATCCATTACCCCGCTCGAGCCCGAAAATTTTGCG
GTGCGACCGTGATTTTTTTTTGGTGGGGTATCTTACCCCGCCACTCGAGTGACGGATGCG
CTTGCCCTGTTCCCACAAAACCTTACTACCCTGTCGCGCACTATCATATGTCTTCCAGTC
ACTAACCACTGGACAATAGGAAGCCGCCGAGCTCGGAAAGGGTTCCTTCAAGTACGCCTG
GGTTCTTGACAAGCTCAAAGCCGAGCGTGAGCGTGGTATCACCATTGATATCGCTCTCTG
GAAGTTCGAGACTCCTCGCTACTATGTCACCGTCATTGGTATGTTGTCACTGTCTCATAC
CACCATGCTTTCACCATGCTAACATCTCTCTCAGATGCCCCCGGTCATCGTG
>ENA|AJ420819|AJ420819.2 Fusarium sporotrichioides partial tef1 gene for translation elongation factor 1 alpha, exons 1-4, isolate VI01319
TCGTCGTCATCGGCCACGTCGACTCTGGCAAGTCGACCACTGTGAGTACATCTGCATCAC
AACCCCGCCCAGACTTGGCGGGGTAGTTTCAATCATCATTTTTACTGACATGCTTTGACA
GACCGGTCACTTGATCTACCAGTGCGGTGGTATCGACAAGCGAACCATCGAGAAGTTCGA
GAAGGTTGGTCTCATTTTCCTCGATCGCGCGCCCTTCTTCCCATCGACCCATCATTCGAA
TCGCTCTCATACGACGACTCGACAAGCGCCTGTTACCCCGCTCGAGTTCAAAAATTTTAC
GGCTGTGTCGTGATTTTTTTGATGGTGGGGCTCATACCCCGCCGCTCGAGTGACAGGCGC
TTTTGCCCTTCCCACACATCCATTTACATGGGCGCGCATCATCACGTGTCAATCAGTCAC
TAACCACCTGTCAATAGGAAGCCGCCGAGCTCGGTAAGGGTTCCTTCAAGTACGCCTGGG
TTCTTGACAAGCTCAAAGCCGAGCGTGAGCGTGGTATCACCATTGATATCGCTCTCTGGA
AGTTCGAGACTCCTCGCTACTATGTCACCGTCATTGGTATGTTGTCACTATTGCCTTCAT
CACATTCTCATACTAACATGCCTACCAGACGCTCCTGGTCACCGT
>ENA|AJ543495|AJ543495.1 Fusarium arthrosporioides partial tef-1alpha gene for translation elongation factor 1 alpha, exons 1-4, VI01042
TCGTCGTCATCGGCCACGTCGACTCTGGCAAGTCGACCACTGTAAGTACAACCATCAGCG
AGTCGCTTATCTGCACTCGGAACCCGCCAAACCTGGCGGGGTATCACCACGGCATCTTGC
TAACTCTTGACAGACCGGTCACTTGATCTACCAGTGCGGTGGTATCGACAAGCGAACCAT
CGAGAAGTTCGAGAAGGTTAGTCAATATCCCTTCGATTACGCGCGCTCCCATCGATTCCC
ACGACTCGCTCCCTCATTCGAAACGCATTCATTACCCCGCTCAAGTCCGAAAATTTTGCG
GTGCGACCGTGATTTTTTTTTGGTGGGGTATCTTACCCCGCCACTCGAGTGACGGATGTG
CTTGCCCTGTTCCCACAAAACCTTACCACACTGTCGCGCACTATGTCTTGCAGTCACTAA
CCACTGGACAATAGGAAGCCGCCGAGCTCGGAAAGGGTTCCTTCAAGTACGCCTGGGTTC
TTGACAAGCTCAAAGCCGAGCGTGAGCGTGGTATCACCATTGATATCGCTCTCTGGAAGT
TCGAGACTCCTCGCTACTATGTCACCGTCATTGGTATGTTGTCACTGTCTCACACCACCA
TGCCTTCATCATGCTAACATCCCTCTCAGATGCCCCCGGTCATCGTG
>ENA|AJ543510|AJ543510.1 Fusarium arthrosporioides partial tef-1alpha gene for translation elongation factor 1 alpha, exons 1-4, VI01035
TCGTCGTCATCGGCCACGTCGACTCTGGCAAGTCGACCACTGTAAGTACAACCATCAGCG
AGTCGCTTATCTGCACTCGGAACCCGCCAAACCTGGCGGGGTATCACCACGGCATCTTGC
TAACTCTTGACAGACCGGTCACTTGATCTACCAGTGCGGTGGTATCGACAAGCGAACCAT
CGAGAAGTTCGAGAAGGTTAGTCAATATCCCTTCGATTACGCGCGCTCCCATCGATTCCC
ACGACTCGCTCCCTCATTCGAAACGCATTCATTACCCCGCTCAAGTCCGAAAATTTTGCG
GTGCGACCGTGATTTTTTTTGGTGGGGTATCTTACCCCGCCACTCGAGTGACGGATGTGC
TTGCCCTGTTCCCACAAAACCTTACCACACTGTCGCGCACTATGTCTTGCAGTCACTAAC
CACTGGACAATAGGAAGCCGCCGAGCTCGGAAAGGGTTCCTTCAAGTACGCCTGGGTTCT
TGACAAGCTCAAAGCCGAGCGTGAGCGTGGTATCACCATTGATATCGCTCTCTGGAAGTT
CGAGACTCCTCGCTACTATGTCACCGTCATTGGTATGTTGTCACTGTCTCACACCACCAT
GCCTTCATCATGCTAACATCCCTCTCAGATGCCCCCGGTCATCGTG
>ENA|AJ420823|AJ420823.1 Fusarium langsethiae partial tef1 gene for translation elongation factor 1 alpha, exons 1-4, isolate VI01271
TCGTCGTCATCGGCCACGTCGACTCTGGCAAGTCGACCACTGTGAGTACCTCTGCATCCC
AACCCCGCCCAGACTTGGCGGGGTAGTTTCAATCGTCATCTTTACTGACATGCTTTGACA
GACCGGTCACTTGATCTACCAGTGCGGTGGTATCGACAAGCGAACCATCGAGAAGTTCGA
GAAGGTTGGTCTCATTTTCCTCGATCGTGCGCCCTTCTTCCCATCGATCCATCATTCGAA
TCGCTCTCATACGACGACTCGACAAGCGCCTGTTACCCCGCTCGAGTTTAAAATTTTACG
GCCGTGTCGTAATTTTTTTTGTGGTGGGGCTCATACCCCGCCACTCGAGTGACAGGCGCT
CTTCCTTCCCACATAGCCATTTACATGGGCGCGCATCATCACGTGTCAATCAGTCACTAA
CCACCTGTCAATAGGAAGCCGCTGAGCTCGGTAAGGGTTCCTTCAAGTACGCCTGGGTTC
TTGACAAGCTCAAAGCCGAGCGTGAGCGTGGTATCACCATTGATATCGCTCTCTGGAAGT
TCGAGACTCCTCGCTACTATGTCACCGTCATTGGTATGTTATCATTATTGTCTTCATCAC
ATTATCATACTAACATGCCTGCCAGACGCTCCCGGTCACCGT
>ENA|AJ420835|AJ420835.1 Fusarium poae partial tef1 gene for translation elongation factor 1 alpha, exons 1-4, isolate VI01230
TCGTCGTCATCGGCCACGTCGACTCTGGCAAGTCGACCACTGTAAGTACAACCGAATCTC
AACTCCGCTTTGACATGGCGGGGTAGACTCAACATGCACTTGTGCTAACATGCTTGACAG
ACCGGTCACTTGATCTACCAGTGCGGTGGTATCGACAAGCGAACCATCGAGAAGTTCGAG
AAGGTTGGTSTCATTTTCCTCGATCGCGCGCCCTACTTTCCCTCGATCCATCACTCGAAT
CGCTCTTATACGACTCGACACACACCTGTTACCCCGCTCGAGTCCGAATTTTTACGATTT
TGTCGTAAAAATTTTCGGTGGGGCTTATACCCCGCCACTCGAGCGATTGCATTTCTTTGG
GCGCGAATCGTCACGTGTCAATCAGTTACTAACCACCTGTCAATAGGAAGCCGCCGAGCT
CGGTAAGGGTTCTTTCAAGTACGCCTGGGTTCTTGACAAGCTCAAGGCCGAGCGTGAGCG
TGGTATCACCATCGATATCGCTCTCTGGAAGTTCGAGACTCCCCGCTACTATGTCACCGT
CATTGGTATGTTGTCACTACTACCTCAGTCACTCACATTCTCATACTAACTCATCTATCA
GACGCTSCCGGTCACCGT
>ENA|AJ420822|AJ420822.1 Fusarium langsethiae partial tef1 gene for translation elongation factor 1 alpha, exons 1-4, isolate VI01268
TCGTCGTCATCGGCCACGTCGACTCTGGCAAGTCGACCACTGTGAGTACCTCTGCATCCC
AACCCCGCCCAGAATTGGCGGGGTAGTTTCAATCGTCATCTTTACTGACATGCTTTGACA
GACCGGTCACTTGATCTACCAGTGCGGTGGTATCGACAAGCGAACCATCGAGAAGTTCGA
GAAGGTTGGTCTCATTTTCCTCGATCGCGCGCCCTTCTTCCCATCGATCCATCATTCGAA
TCGCTCTCATACGACGACTCGACAAGCGCCTGTTACCCCGCTCGAGTTTAAAATTTTACG
GCCGTGTCGTAATTTTTTTTGTGGTGGGGCTCATACCCCGCCACTCGAGTGACAGGCGCT
CTTCCTTCCCACATAGCCATTTACATGGGCGCGCATCATCACGTGTCAATCAGTCACTAA
CCACCTGTCAATAGGAAGCCGCTGAGCTCGGTAAGGGTTCCTTCAAGTACGCCTGGGTTC
TTGACAAGCTCAAAGCCGAGCGTGAGCGTGGTATCACCATTGATATCGCTCTCTGGAAGT
TCGAGACTCCTCGCTACTATGTCACCGTCATTGGTATGTTATCATTATTGTCTTCATCAC
ATTATCATACTAACATGCCTGCCAGACGCTCCCGGTCACCGT
>ENA|AJ420827|AJ420827.2 Fusarium langsethiae partial tef1 gene for translation elongation factor 1 alpha, exons 1-4, isolate VI01270
TCGTCGTCATCGGCCACGTCGACTCTGGCAAGTCGACCACTGTGAGTACCTCTGCATCCC
AACCCCGCCCAGAATTGGCGGGGTAGTTTCAATCGTCATCTTTACTGACATGCTTTGACA
GACCGGTCACTTGATCTACCAGTGCGGTGGTATCGACAAGCGAACCATCGAGAAGTTCGA
GAAGGTTGGTCTCATTTTCCTCGATCGCGCGCCCTTCTTCCCATCGATCCATCATTCGAA
TCGCTCTCATACGACGACTCGACAAGCGCCTGTTACCCCGCTCGAGTTTAAAATTTTACG
GCCGTGTCGTAATTTTTTTTGTGGTGGGGCTCATACCCCGCCACTCGAGTGACAGGCGCT
CTTCCTTCCCACATAGCCATTTACATGGGCGCGCATCATCACGTGTCAATCAGTCACTAA
CCACCTGTCAATAGGAAGCCGCTGAGCTCGGTAAGGGTTCCTTCAAGTACGCCTGGGTTC
TTGACAAGCTCAAAGCCGAGCGTGAGCGTGGTATCACCATTGATATCGCTCTCTGGAAGT
TCGAGACTCCTCGCTACTATGTCACCGTCATTGGTATGTTATCATTATTGNCTTCATCAC
ATTATCATACTAACATGCCTGCCAGACGCTCCCGGTCACCGT
>ENA|AJ420836|AJ420836.1 Fusarium poae partial tef1 gene for translation elongation factor 1 alpha, exons 1-4, isolate VI01234
TCGTCGTCATCGGCCACGTCGACTCTGGCAAGTCGACCACTGTAAGTACAACCGAATCTC
AACTCCGCTTTGACATGGCGGGGTAGACTCAACATGCACTTGTGCTAACATGCTTGACAG
ACCGGTCACTTGATCTACCAGTGCGGTGGTATCGACAAGCGAACCATCGAGAAGTTCGAG
AAGGTTGGTCTCATTTTCCTCGATCGCGCGCCCTACTTTCCCTCGATCCATCACTCGAAT
CGCTCTTATACGACTCGACACACACCTGTTACCCCGCTCGAGTCCGAATTTTTACGATTT
TGTCGTAAAAATTTTCGGTGGGGCTTATACCCCGCCACTCGAGCGATTGCATTTCTTTGG
GCGCGAATCGTCACGTGTCAATCAGTTACTAACCACCTGTCAATAGGAAGCCGCCGAGCT
CGGTAAGGGTTCTTTCAAGTACGCCTGGGTTCTTGACAAGCTCAAGGCCGAGCGTGAGCG
TGGTATCACCATCGATATCGCTCTCTGGAAGTTCGAGACTCCCCGCTACTATGTCACCGT
CATTGGTATGTTGTCACTACTACCTCAGTCACTCACATTCTCATACTAACTCATCTATCA
GACGCTCCCGGTCACCGT
>ENA|AJ420820|AJ420820.1 Fusarium sporotrichioides partial tef1 gene for translation elongation factor 1 alpha, exons 1-4, isolate VI01320
TCGTCGTCATCGGCCACGTCGACTCTGGCAAGTCGACCACTGTGAGTACATCTGCATCAC
AACCCCGCCCAGACTTGGCGGGGTAGTTTCAATCATCATTTTTACTGACATGCTTTGACA
GACCGGTCACTTGATCTACCAGTGCGGTGGTATCGACAAGCGAACCATCGAGAAGTTCGA
GAAGGTTGGTCTCATTTTCCTCGATCGCGCGCCCTTCTTCCCATCGACCCATCATTCGAA
TCGCTCTCATACGACGACTCGACAAGCGCCTGTTACCCCGCTCGAGTTCAAAAATTTTAC
GGCTGTGTCGTGATTTTTTGATAGTGGGGCTCATACCCCGCCGCTCGAGTGACAGGCGCT
TTTGCCCTTCCCACACATCCATTTACATGGGCGCGCATCATCACGTGTCAATCAGTCACT
AACCACCTGTCAATAGGAAGCCGCCGAGCTCGGTAAGGGTTCCTTCAAGTACGCCTGGGT
TCTTGACAAGCTCAAAGCCGAGCGTGAGCGTGGTATCACCATTGATATCGCTCTCTGGAA
GTTCGAGACTCCTCGCTACTATGTCACCGTCATTGGTATGTTGTCACTATTGCCTTCATC
ACATTCTCATACTAACATGCCTACCAGACGCTCCCGGTCACCGT
>ENA|AJ420821|AJ420821.1 Fusarium sporotrichioides partial tef1 gene for translation elongation factor 1 alpha, exons 1-4, isolate VI01314
TCGTCGTCATCGGCCACGTCGACTCTGGCAAGTCGACCACTGTGAGTACATCTGCATCAC
AACCCCGCCCAGACTTGGCGGGGTAGTTTCAATCATCATTTTTACTGACATGCTTTGACA
GACCGGTCACTTGATCTACCAGTGCGGTGGTATCGACAAGCGAACCATCGAGAAGTTCGA
GAAGGTTGGTCTCATTTTCCTCGATCGCGCGCCCTTCTTCCCATCGACCCATCATTCGAA
TCGCTCTCATACGACGACTCGACAAGCGCCTGTTACCCCGCTCGAGTTCAAAATTTTTAC
GGCTGTGTCGTGATTTTTTTTGATAGTGGGGCTCATACCCCGCCGCTCGAGTGACAGGCG
CTTTTGCCCTTCCCACACATCCATTTACATGGGCGCGCATCATCACGTGTCAATCAGTCA
CTAACCACCTGTCAATAGGAAGCCGCCGAGCTCGGTAAGGGTTCCTTCAAGTACGCCTGG
GTTCTTGACAAGCTCAAAGCCGAGCGTGAGCGTGGTATCACCATTGATATCGCTCTCTGG
AAGTTCGAGACTCCTCGCTACTATGTCACCGTCATTGGTATGTTGTCACTATTGCCTTCA
TCACATTCTCATACTAACATGCCTACCAGACGCTCCCGGTCACCGT
>ENA|AJ420831|AJ420831.1 Fusarium langsethiae partial tef1 gene for translation elongation factor 1 alpha, exons 1-4, isolate VI01285
TCGTCGTCATCGGCCACGTCGACTCTGGCAAGTCGACCACTGTGAGTACCTCTGCATCCC
AACCCCGCCCAGACTTGGCGGGGTAGTTTCAATCGTCATCTTTACTGACATGCTTTGACA
GACCGGTCACTTGATCTACCAGTGCGGTGGTATCGACAAGCGAACCATCGAGAAGTTCGA
GAAGGTTGGTCTCATTTTCCTCGATCGTGCGCCCTTCTTCCCATCGATCCATCATTCGAA
TCGCTCTCATACGACGACTCGACAAGCGCCTGTTACCCCGCTCGAGTTTAAAATTTTACG
GCCGTGTCGTAATTTTTTTTGTGGTGGGGCTCATACCCCGCCACTCGAGTGACAGGCGCT
CTTCCTTCCCACATAGCCATTTACATGGGCGCGCATCATCACGTGTCAATCAGTCACTAA
CCACCTGTCAATAGGAAGCCGCTGAGCTCGGTAAGGGTTCCTTCAAGTACGCCTGGGTTC
TTGACAAGCTCAAAGCCGAGCGTGAGCGTGGTATCACCATTGATATCGCTCTCTGGAAGT
TCGAGACTCCTCGCTACTATGTCACCGTCATTGGTATGTTATCATTATTGTCTTCATCAC
ATTATCATACTAACATGCCTGCCAGACGCTCCCGGTCACCGT
>ENA|AJ420842|AJ420842.1 Fusarium sporotrichioides partial tef1 gene for translation elongation factor 1 alpha, exons 1-4, isolate VI01303
TCGTCGTCATCGGCCACGTCGACTCTGGCAAGTCGACCACTGTGAGTACATCTGCATCAC
AACCCCGCCCAGACTTGGCGGGGTAGTTTCAATCATCATTTTTACTGACATGCTTTGACA
GACCGGTCACTTGATCTACCAGTGCGGTGGTATCGACAAGCGAACCATCGAGAAGTTCGA
GAAGGTTGGTCTCATTTTCCTCGATCGCGCGCCCTTCTTCCCATCGACCCATCATTCGAA
TCGCTCTCATACGACGACTCGACAAGCGCCTGTTACCCCGCTCGAGTTCAAAATTTTTAC
GGCTGTGTCGTGATTTTTTTTGATAGTGGGGCTCATACCCCGCCGCTCGAGTGACAGGCG
CTTTTGCCCTTCCCACACATCCATTTACATGGGCGCGCATCATCACGTGTCAATCAGTCA
CTAACCACCTGTCAATAGGAAGCCGCCGAGCTCGGTAAGGGTTCCTTCAAGTACGCCTGG
GTTCTTGACAAGCTCAAAGCCGAGCGTGAGCGTGGTATCACCATTGATATCGCTCTCTGG
AAGTTCGAGACTCCTCGCTACTATGTCACCGTCATTGGTATGTTGTCACTATTGCCTTCA
TCACATTCTCATACTAACATGCCTACCAGACGCTCCCGGTCACCGT
>ENA|AJ543552|AJ543552.1 Fusarium culmorum partial tef-1alpha gene for translation elongation factor 1 alpha, exons 1-4, VI01338
TCGTCGTCATCGGCCACGTCGACTCTGGCAAGTCGACCACTGTGAGTACCACTGCATCCC
AACCCCGCCGATACTTGGCGGGGTAGTTTCAAATTTCCAATGTGCTGACATACTTTGATA
GACCGGTCACTTGATCTACCAGTGCGGTGGTATCGACAAGCGAACCATCGAGAAGTTCGA
GAAGGTTGGTCTCATTTTCCTCGATCGCGCGCCCTTTTCCCTTTCGAAACATCATTCGAA
TCGCCCTCACACGACGACTCGATACGCGCCTGTTACCCCGCTCGAGGTCAAAAATTTTGC
GGCTTTGTCGTAATTTTTCTGGTGGGGCTCATACCCCGCCACTCGAGCGACAGGCGCTTG
CCCTCTTCCCACAAACCATTCCCTAGGCGCGCACCATCACGTGTCAATCAGTTACTAACC
ACCTGTCAATAGGAAGCCGCCGAGCTCGGTAAGGGTTCCTTCAAGTACGCCTGGGTTCTT
GACAAGCTCAAAGCCGAGCGTGAGCGTGGTATCACCATTGATATCGCTCTCTGGAAGTTC
GAGACTCCTCGCTACTATGTCACCGTCATTGGTATGTTGTCACTACTGCTGTCATCACAT
TCTCATACTAACACGACTATCAGACGCTCCCGGTCACCGTG
>ENA|AJ543557|AJ543557.1 Fusarium equiseti partial tef-1alpha gene for translation elongation factor 1 alpha, exons 1-4, VI01068
TCGTCGTCATCGGCCACGTCGACTCTGGCAAGTCGACCACTGTGAGTACTACCCTCAATG
ACCTGCTTATCAGCAGTCATCAACCCCGCCATACGTGGTGGGGTAATATCAACTTACACA
TTTGCTGACAAAATTGCATAGACCGGTCACTTGATCTACCAGTGCGGTGGTATCGACAAG
CGAACCATCGAGAAGTTCGAGAAGGTTGGTTTACATTTTCCTCGATCGCACGCCCTCTGC
ACACCGATCCATCACTCGAATCAGCCTCGATGACTGAATATGCGCCTGTCACCCCGCTCG
AATACAAAATTTTGCGGTTCAACCGCAATTTTTTGGTGGGGCTCATACCCCGCTGCTCGA
GTGACAGGCGCTTGCCCTCTTCCCACAAAATCACCTCTTGCGCGTCACGTGTCAATCAGT
CACTAACCACCCGACAATAGGAAGCCGCCGAGCTCGGTAAGGGTTCCTTCAAGTACGCTT
GGGTTCTTGACAAGCTCAAGGCCGAGCGTGAGCGTGGTATCACCATCGATATCGCTCTCT
GGAAGTTCGAGACTCCTCGCTACTATGTCACCGTCATTGGTATGATTGTCATCACTTACA
CTCATGACCTTCTCATGCTAACATGTTTTCCAAACGCTCCCGGTCACCGTG
>ENA|AJ543576|AJ543576.1 Fusarium graminearum partial tef-1alpha gene for translation elongation factor 1 alpha, exons 1-4, VI01016
TCGTCGTCATCGGCCACGTCGACTCTGGCAAGTCGACCACTGTGAGTACCACCGCATCCC
AACCCCGCCGACACTTGGCGGGGTAGTTTCAAATTTCCAATGTGCTGACATACTTTGATA
GACCGGTCACTTGATCTACCAGTGCGGTGGTATCGACAAGCGAACCATCGAGAAGTTCGA
GAAGGTTGGTCTCATTTTCCTCGATCGCGCGCCCTTTTCCCTTTCGAAATATCATTCGAA
TCGCCCTCACACGACGACTCGATACGCGCCTGTTACCCCGCTCGAGGTCAAAAATTTTGC
GGCTTTGTCGTAATTTTTTTCCCGGTGGGGCTCATACCCCGCCACTCGAGCGACAGGCGT
CTGCCCTCTTCCCACAAACCATTCCCTGGGCGCTCATCATCACGTGTCAACCAGTCACTA
ACCACCTGTCAATAGGAAGCCGCCGAGCTCGGTAAGGGTTCCTTCAAGTACGCCTGGGTT
CTTGACAAGCTCAAAGCCGAGCGTGAGCGTGGTATCACCATTGATATCGCCCTCTGGAAG
TTCGAGACTCCTCGCTACTATGTCACCGTCATTGGTATGTTGTCACCACTGCTGTCATCA
CATTCTCATACTAACATGGCTATCAGACGCTCCCGGTCACCGTG
>ENA|AJ543585|AJ543585.1 Fusarium graminearum partial tef-1alpha gene for translation elongation factor 1 alpha, exons 1-4, VI01026
TCGTCGTCATCGGCCACGTCGACTCTGGCAAGTCGACCACTGTGAGTACCACCGCATCCC
AACCCCGCCGACACTTGGCGGGGTAGTTTCAAATTTCCAATGTGCTGACATACTTTGATA
GACCGGTCACTTGATCTACCAGTGCGGTGGTATCGACAAGCGAACCATCGAGAAGTTCGA
GAAGGTTGGTCTCATTTTCCTCGATCGCGCGCCCTTTTCCCTTTCGAAATATCATTCGAA
TCGCCCTCACACGACGACTCGATACGCGCCTGTTACCCCGCTCGAGGTCAAAAATTTTGC
GGCTTTGTCGTAATTTTTTTCCCGGTGGGGCTCATACCCCGCCACTCGAGCGACAGGCGT
CTGCCCTCTTCCCACAAACCATTCCCTGGGCGCTCATCATCACGTGTCAACCAGTCACTA
ACCACCTGTCAATAGGAAGCCGCCGAGCTCGGTAAGGGTTCCTTCAAGTACGCCTGGGTT
CTTGACAAGCTCAAAGCCGAGCGTGAGCGTGGTATCACCATTGATATCGCCCTCTGGAAG
TTCGAGACTCCTCGCTACTATGTCACCGTCATTGGTATGTTGTCACCACTGCTGTCATCA
CATTCTCATACTAACATGGCTATCAGACGCTCCCGGTCACCGTG
>ENA|AJ543589|AJ543589.1 Fusarium graminearum partial tef-1alpha gene for translation elongation factor 1 alpha, exons 1-4, VI01173
TCGTCGTCATCGGCCACGTCGACTCTGGCAAGTCGACCACTGTGAGTACCACCGCATCCC
AACCCCGCCGACACTTGGCGGGGTAGTTTCAAATTTCCAATGTGCTGACATACTTTGATA
GACCGGTCACTTGATCTACCAGTGCGGTGGTATCGACAAGCGAACCATCGAGAAGTTCGA
GAAGGTTGGTCTCATTTTCCTCGATCGCGCGCCCTTTTCCCTTTCGAAATATCATTCGAA
TCGCCCTCACACGACGACTCGATACGCGCCTGTTACCCCGCTCGAGGTCAAAAATTTTGC
GGCTTTGTCGTAATTTTTTTCCCGGTGGGGCTCATACCCCGCCACTCGAGCGACAGGCGT
CTGCCCTCTTCCCACAAACCATTCCCTGGGCGCTCATCATCACGTGTCAACCAGTCACTA
ACCACCTGTCAATAGGAAGCCGCCGAGCTCGGTAAGGGTTCCTTCAAGTACGCCTGGGTT
CTTGACAAGCTCAAAGCCGAGCGTGAGCGTGGTATCACCATTGATATCGCCCTCTGGAAG
TTCGAGACTCCTCGCTACTATGTCACCGTCATTGGTATGTTGTCACCACTGCTGTCATCA
CATTCTCATACTAACATGGCTATCAGACGCTCCCGGTCACCGTG
>ENA|AJ543590|AJ543590.1 Fusarium graminearum partial tef-1alpha gene for translation elongation factor 1 alpha, exons 1-4, VI01175
TCGTCGTCATCGGCCACGTCGACTCTGGCAAGTCGACCACTGTGAGTACCACCGCATCCC
AACCCCGCCGACACTTGGCGGGGTAGTTTCAAATTTCCAATGTGCTGACATACTTTGATA
GACCGGTCACTTGATCTACCAGTGCGGTGGTATCGACAAGCGAACCATCGAGAAGTTCGA
GAAGGTTGGTCTCATTTTCCTCGATCGCGCGCCCTTTTCCCTTTCGAAATATCATTCGAA
TCGCCCTCACACGACGACTCGATACGCGCCTGTTACCCCGCTCGAGGTCAAAAATTTTGC
GGCTTTGTCGTAATTTTTTTCCCGGTGGGGCTCATACCCCGCCACTCGAGCGACAGGCGT
CTGCCCTCTTCCCACAAACCATTCCCTGGGCGCTCATCATCACGTGTCAACCAGTCACTA
ACCACCTGTCAATAGGAAGCCGCCGAGCTCGGTAAGGGTTCCTTCAAGTACGCCTGGGTT
CTTGACAAGCTCAAAGCCGAGCGTGAGCGTGGTATCACCATTGATATCGCCCTCTGGAAG
TTCGAGACTCCTCGCTACTATGTCACCGTCATTGGTATGTTGTCACCACTGCTGTCATCA
CATTCTCATACTAACATGGCTATCAGACGCTCCCGGTCACCGTG
>ENA|AJ543609|AJ543609.1 Fusarium torulosum partial tef-1alpha gene for translation elongation factor 1 alpha, exons 1-4, VI01188
TCGTCGTCATCGGCCACGTCGACTCTGGCAAGTCGACCACTGTAAGTACAACCATCAGCG
AGTTGCTTACCTGCACTCGGAGCCTGCCAAACCTGGCGGGGTATTGCCACAACATTTTGC
TAACTTTTGACAGACCGGTCACTTGATCTACCAGTGCGGTGGTATCGACAAGCGAACCAT
CGAGAAGTTCGAGAAGGTTAGTCAAAATCCCTTCGATTGCGCGCGCTCCCATCGATTCAT
ACGACTCGCTCCCTCACTCGAAACGCATCCATTACCCCGCTCGAGCCCGAAAATTTTGCG
GTGCGACCGTGATTTTTTTTGGTGGGGTATCTTACCCCGCCACTCGAGTGACGGATGCGC
TTGCCCTGTTCCCACAAAACCTTACTACCCTGTCGCGCACTATCATATGTCTTCCAGTCA
CTAACCACTGGACAATAGGAAGCCGCCGAGCTCGGAAAGGGTTCCTTCAAGTACGCCTGG
GTTCTTGACAAGCTCAAAGCCGAGCGTGAGCGTGGTATCACCATTGATATCGCTCTCTGG
AAGTTCGAGACCCCTCGCTACTATGTCACCGTCATTGGTATGTTGTCACTGTCTCATAAC
ACCATGCTTTCACCATGCTAACATCTCTCTCAGATGCCCCCGGTCATCGTG
>ENA|AJ420838|AJ420838.2 Fusarium poae partial tef1 gene for translation elongation factor 1 alpha, exons 1-4, isolate VI01257
TCGTCGTCATCGGCCACGTCGACTCTGGCAAGTCGACCACTGTAAGTACAACCGAATCTC
AACTCCGCTTTGACATGGCGGGGTAGACTCAACATGCACTTGTGCTAACATGCTTGACAG
ACCGGTCACTTGATCTACCAGTGCGGTGGTATCGACAAGCGAACCATCGAGAAGTTCGAG
AAGGTTGGTCTCATTTTCCTCGATCGCGCGCCCTACTTTCCCTCGATCCATCACTCGAAT
CGCTCTTATACGACTCGACACACACCTGTTACCCCGCTCGAGTCCGAATTTTTACGATTT
TGTCGTAAAAATTTTCGGTGGGGCTTATACCCCGCCACTCGAGCGATTGCATTTCTTTGG
GCGCGAATCGTCACGTGTCAATCAGTTACTAACCACCTGTCAATAGGAAGCCGCCGAGCT
CGGTAAGGGTTCTTTCAAGTACGCCTGGGTTCTTGACAAGCTCAAGGCCGAGCGTGAGCG
TGGTATCACCATCGATATCGCTCTCTGGAAGTTCGAGACTCCCCGCTACTATGTCACCGT
CATTGGTATGTTGTCACTACTACCTCASTCACTCACATTCTCATACTAACTCATCTATCA
GACGCTCCCGGTCACCGT
>ENA|AJ420839|AJ420839.1 Fusarium poae partial tef1 gene for translation elongation factor 1 alpha, exons 1-4, isolate VI01265
TCGTCGTCATCGGCCACGTCGACTCTGGCAAGTCGACCACTGTAAGTACAACCGAATCTC
AACTCCGCTTTGACATGGCGGGGTAGACTCAACATGCACTTGTGCTAACATGCTTGACAG
ACCGGTCACTTGATCTACCAGTGCGGTGGTATCGACAAGCGAACCATCGAGAAGTTCGAG
AAGGTTGGTCTCATTTTCCTCGATCGCGCGCCCTACTTTCCCTCGATCCATCACTCGAAT
CGCTCTTATACGACTCGACACACACCTGTTACCCCGCTCGAGTCCGAATTTTTACGATTT
TGTCGTAAAAATTTTCGGTGGGGCTTATACCCCGCCACTCGAGCGATTGCATTTCTTTGG
GCGCGAATCGTCACGTGTCAATCAGTTACTAACCACCTGTCAATAGGAAGCCGCCGAGCT
CGGTAAGGGTTCTTTCAAGTACGCCTGGGTTCTTGACAAGCTCAAGGCCGAGCGTGAGCG
TGGTATCACCATCGATATCGCTCTCTGGAAGTTCGAGACTCCCCGCTACTATGTCACCGT
CATTGGTATGTTGTCACTACTACCTCAGTCACTCACATTCTCATACTAACTCATCTATCA
GACGCTCCCGGTCACCGT
>ENA|AJ420841|AJ420841.1 Fusarium sporotrichioides partial tef1 gene for translation elongation factor 1 alpha, exons 1-4, isolate VI01295
TCGTCGTCATCGGCCACGTCGACTCTGGCAAGTCGACCACTGTGAGTACATCTGCATCAC
AACCCCGCCCAGACTTGGCGGGGTAGTTTCAATCATCATTTTTACTGACATGCTTTGACA
GACCGGTCACTTGATCTACCAGTGCGGTGGTATCGACAAGCGAACCATCGAGAAGTTCGA
GAAGGTTGGTCTCATTTTCCTCGATCGCGCGCCCTTCTTCCCATCGACCCATCATTCGAA
TCGCTCTCATACGACGACTCGACAAGCGCCTGTTACCCCGCTCGAGTTCAAAATTTTTAC
GGCTGTGTCGTGATTTTTTTTGATAGTGGGGCTCATACCCCGCCGCTCGAGTGACAGGCG
CTTTTGCCCTTCCCACACATCCATTTACATGGGCGCGCATCATCACGTGTCAATCAGTCA
CTAACCACCTGTCAATAGGAAGCCGCCGAGCTCGGTAAGGGTTCCTTCAAGTACGCCTGG
GTTCTTGACAAGCTCAAAGCCGAGCGTGAGCGTGGTATCACCATTGATATCGCTCTCTGG
AAGTTCGAGACTCCTCGCTACTATGTCACCGTCATTGGTATGTTGTCACTATTGCCTTCA
TCACATTCTCATACTAACATGCCTACCAGACGCTCCCGGTCACCGT
>ENA|AJ420844|AJ420844.1 Fusarium sporotrichioides partial tef1 gene for translation elongation factor 1 alpha, exons 1-4, isolate VI01305
TCGTCGTCATCGGCCACGTCGACTCTGGCAAGTCGACCACTGTGAGTACATCTGCATCAC
AACCCCGCCCAGACTTGGCGGGGTAGTTTCAATCATCATTTTTACTGACATGCTTTGACA
GACCGGTCACTTGATCTACCAGTGCGGTGGTATCGACAAGCGAACCATCGAGAAGTTCGA
GAAGGTTGGTCTCATTTTCCTCGATCGCGCGCCCTTCTTCCCATCGACCCATCATTCGAA
TCGCTCTCATACGACGACTCGACAAGCGCCTGTTACCCCGCTCGAGTTCAAAATTTTTAC
GGCTGTGTCGTGATTTTTTTTGATAGTGGGGCTCATACCCCGCCGCTCGAGTGACAGGCG
CTTTTGCCCTTCCCACACATCCATTTACATGGGCGCGCATCATCACGTGTCAATCAGTCA
CTAACCACCTGTCAATAGGAAGCCGCCGAGCTCGGTAAGGGTTCCTTCAAGTACGCCTGG
GTTCTTGACAAGCTCAAAGCCGAGCGTGAGCGTGGTATCACCATTGATATCGCTCTCTGG
AAGTTCGAGACTCCTCGCTACTATGTCACCGTCATTGGTATGTTGNCACTATTGCCTTCA
TCACATTCTCATACTAACATGCCTACCAGACGCTCCCGGTCACCGT
>ENA|AJ543519|AJ543519.1 Fusarium avenaceum partial tef-1alpha gene for translation elongation factor 1 alpha, exons 1-4, VI01062
TCGTCGTCATCGGCCACGTCGACTCTGGCAAGTCGACCACTGTAAGTACAACCATCAGCG
AGTCGCTTATCTGCACTCGGAACCCGCCGAACCTGGCGGGGTATCACCACGACATCTTGC
TAACTCTTGACAGACCGGTCACTTGATCTACCAGTGCGGTGGTATCGACAAGCGAACCAT
CGAGAAGTTCGAGAAGGTTAGTCAATATCCCTTCGATTACGCGCGCTCCCATCGATTCCC
ACGACTCGCTCCCTCATTCGAAACGCATTCATTACCCCGCTCAAGTCCGAAAATTTTGCG
GTGCGACCGTGATTTTTTTTGGTGGGGTATCTTACCCCGCCACTCGAGTGACGGATGCGC
TTGCCCTGTTCCCACAAAACCTCACCACACTGTCGCGCACTATGTCTTGCAGTCACTAAC
CACTGGACAATAGGAAGCCGCCGAGCTCGGAAAGGGTTCCTTCAAGTACGCCTGGGTTCT
TGACAAGCTCAAAGCCGAGCGTGAGCGTGGTATCACCATTGATATCGCTCTCTGGAAGTT
CGAGACTCCTCGCTACTATGTCACCGTCATTGGTATGTTGTCACTGTCTCACACCACCAT
GCCTTCATCATGCTAACATCCCTCTCAGATGCCCCCGGTCATCGTG
>ENA|AJ543540|AJ543540.1 Fusarium culmorum partial tef-1alpha gene for translation elongation factor 1 alpha, exons 1-4, VI01001
TCGTCGTCATCGGCCACGTCGACTCTGGCAAGTCGACCACTGTGAGTACCACTGCATCCC
AACCCCGCCGATACTTGGCGGGGTAGTTTCAAATTTCCAATGTGCTGACATACTTTGATA
GACCGGTCACTTGATCTACCAGTGCGGTGGTATCGACAAGCGAACCATCGAGAAGTTCGA
GAAGGTTGGTCTCATTTTCCTCGATCGCGCGCCCTTTTCCCTTTCGAAACATCATTCGAA
TCGCCCTCACACGACGACTCGATACGCGCCTGTTACCCCGCTCGAGGTCAAAAATTTTGC
GGCTTTGTCGTAATTTTTCTGGTGGGGCTCATACCCCGCCACTCGAGCGACAGGCGCTTG
CCCTCTTCCCACAAACCATTCCCTAGGCGCGCACCATCACGTGTCAATCAGTTACTAACC
ACCTGTCAATAGGAAGCCGCCGAGCTCGGTAAGGGTTCCTTCAAGTACGCCTGGGTTCTT
GACAAGCTCAAAGCCGAGCGTGAGCGTGGTATCACCATTGATATCGCTCTCTGGAAGTTC
GAGACTCCTCGCTACTATGTCACCGTCATTGGTATGTTGTCACTACTGCTGTCATCACAT
TCTCATACTAACACGACTATCAGACGCTCCCGGTCACCGTG
>ENA|AJ543544|AJ543544.1 Fusarium culmorum partial tef-1alpha gene for translation elongation factor 1 alpha, exons 1-4, VI01009
TCGTCGTCATCGGCCACGTCGACTCTGGCAAGTCGACCACTGTGAGTACCACTGCATCCC
AACCCCGCCGATACTTGGCGGGGTAGTTTCAAATTTCCAATGTGCTGACATACTTTGATA
GACCGGTCACTTGATCTACCAGTGCGGTGGTATCGACAAGCGAACCATCGAGAAGTTCGA
GAAGGTTGGTCTCATTTTCCTCGATCGCGCGCCCTTTTCCCTTTCGAAACATCATTCGAA
TCGCCCTCACACGACGACTCGATACGCGCCTGTTACCCCGCTCGAGGTCAAAAATTTTGC
GGCTTTGTCGTAATTTTTCTGGTGGGGCTCATACCCCGCCACTCGAGCGACAGGCGCTTG
CCCTCTTCCCACAAACCATTCCCTAGGCGCGCACCATCACGTGTCAATCAGTTACTAACC
ACCTGTCAATAGGAAGCCGCCGAGCTCGGTAAGGGTTCCTTCAAGTACGCCTGGGTTCTT
GACAAGCTCAAAGCCGAGCGTGAGCGTGGTATCACCATTGATATCGCTCTCTGGAAGTTC
GAGACTCCTCGCTACTATGTCACCGTCATTGGTATGTTGTCACTACTGCTGTCATCACAT
TCTCATACTAACACGACTATCAGACGCTCCCGGTCACCGTG
>ENA|AJ543565|AJ543565.1 Fusarium equiseti partial tef-1alpha gene for translation elongation factor 1 alpha, exons 1-4, VI01084
TCGTCGTCATCGGCCACGTCGACTCTGGCAAGTCGACCACTGTGAGTACTACCCTCAATG
ACCTGCTTATCAGCAGTCATCAACCCCGCCATACGTGGTGGGGTAATATCAACTTACACA
TTTGCTGACAAAATTGCATAGACCGGTCACTTGATCTACCAGTGCGGTGGTATCGACAAG
CGAACCATCGAGAAGTTCGAGAAGGTTGGTTTACATTTTCCTCGATCGCACGCCCTCTGC
ACACCGATCCATCACTCGAATCAGCCTCGATGACTGAATATGCGCCTGTCACCCCGCTCG
AATACAAAATTTTGCGGTTCAACCGCAATTTTTTGGTGGGGCTCATACCCCGCTGCTCGA
GTGACAGGCGCTTGCCCTCTTCCCACAAAATCACCTCTTGCGCGTCACGTGTCAATCAGT
CACTAACCACCCGACAATAGGAAGCCGCCGAGCTCGGTAAGGGTTCCTTCAAGTACGCTT
GGGTTCTTGACAAGCTCAAGGCCGAGCGTGAGCGTGGTATCACCATCGATATCGCTCTCT
GGAAGTTCGAGACTCCTCGCTACTATGTCACCGTCATTGGTATGTTGTCATCACTTACAC
TCATGACCTTCTCATGCTAACATGTTTTCCAGACGCTCCCGGTCACCGTG
>ENA|AJ543573|AJ543573.1 Fusarium flocciferum partial tef-1alpha gene for translation elongation factor 1 alpha, exons 1-4, VI02441
TCGTCGTCATCGGCCACGTCGACTCTGGCAAGTCGACCACTGTAAGTACAACCATCAACG
AGTCGCTTATCTGCACTCAAAGCCTGCCAAACCTGGCGGGGTATCACCACAACATTTTGC
TAACTTTTGATAGACCGGTCACTTGATCTACCAGTGCGGTGGTATCGACAAGCGAACCAT
CGAGAAGTTCGAGAAGGTTAGTCAATATCCCTTCGATTGCGCGCTCCCATCGATCCCCAC
GACTCGCTCCTTCACTCGAAATGCATCCATTACCCCGCTCGAGCCCGAAAATTTTGCGGT
GCGACCGTGATTTTTTTGGTGGGGTATCTTACCCCGCCACTCGAGTGACGGATGCGCTTG
CCCCGTTCCCACAAAATCTTACTACCCTGTCGCGCACTATCAAATGTCTTGCAGTCACTA
ACCACTGGACAATAGGAAGCCGCCGAGCTCGGAAAGGGTTCCTTCAAGTACGCCTGGGTT
CTTGACAAGCTCAAAGCCGAGCGTGAGCGTGGTATCACCATTGATATCGCTCTCTGGAAG
TTCGAGACTCCTCGCTACTATGTCACCGTCATTGGTACGTTGTCACTATCTCATACCATC
ATGCTTTCATCATGCTAACATCACTCTCAGATGCCCCCGGTCATCGTG
>ENA|AJ543593|AJ543593.1 Fusarium graminearum partial tef-1alpha gene for translation elongation factor 1 alpha, exons 1-4, VI01180
TCGTCGTCATCGGCCACGTCGACTCTGGCAAGTCGACCACTGTGAGTACCACCGCATCCC
AACCCCGCCGACACTTGGCGGGGTAGTTTCAAATTTCCAATGTGCTGACATACTTTGATA
GACCGGTCACTTGATCTACCAGTGCGGTGGTATCGACAAGCGAACCATCGAGAAGTTCGA
GAAGGTTGGTCTCATTTTCCTCGATCGCGCGCCCTTTTCCCTTTCGAAATATCATTCGAA
TCGCCCTCACACGACGACTCGATACGCGCCTGTTACCCCGCTCGAGGTCAAAAATTTTGC
GGCTTTGTCGTAATTTTTTTCCCGGTGGGGCTCATACCCCGCCACTCGAGCGACAGGCGT
CTGCCCTCTTCCCACAAACCATTCCCTGGGCGCTCATCATCACGTGTCAACCAGTCACTA
ACCACCTGTCAATAGGAAGCCGCCGAGCTCGGTAAGGGTTCCTTCAAGTACGCCTGGGTT
CTTGACAAGCTCAAAGCCGAGCGTGAGCGTGGTATCACCATTGATATCGCCCTCTGGAAG
TTCGAGACTCCTCGCTACTATGTCACCGTCATTGGTATGTTGTCACCACTGCTGTCATCA
CATTCTCATACTAACATGGCTATCAGACGCTCCCGGTCACCGTG
>ENA|AJ543600|AJ543600.1 Fusarium graminearum partial tef-1alpha gene for translation elongation factor 1 alpha, exons 1-4, VI01031
TCGTCGTCATCGGCCACGTCGACTCTGGCAAGTCGACCACTGTGAGTACCACCGCATCCC
AACCCCGCCGACACTTGGCGGGGTAGTTTCAAATTTCCAATGTGCTGACATACTTTGATA
GACCGGTCACTTGATCTACCAGTGCGGTGGTATCGACAAGCGAACCATCGAGAAGTTCGA
GAAGGTTGGTCTCATTTTCCTCGATCGCGCGCCCTTTTCCCTTTCGAAATATCATTCGAA
TCGCCCTCACACGACGACTCGATACGCGCCTGTTACCCCGCTCGAGGTCAAAAATTTTGC
GGCTTTGTCGTAATTTTTTTCCCGGTGGGGCTCATACCCCGCCACTCGAGCGACAGGCGT
GTGCCCTCTTCCCACAAACCATTCCCTGGGCGCTCATCATCACGTGTCAACCAGTCACTA
ACCACCTGTCAATAGGAAGCCGCCGAGCTCGGTAAGGGTTCCTTCAAGTACGCCTGGGTT
CTTGACAAGCTCAAAGCCGAGCGTGAGCGTGGTATCACCATTGATATCGCCCTCTGGAAG
TTCGAGACTCCTCGCTACTATGTCACCGTCATTGGTATGTTGTCACCACTGCTGTCATCA
CATTCTCATACTAACATGGCTATCAGACGCTCCCGGTCACCGTG
>ENA|AJ543604|AJ543604.1 Fusarium sambucinum partial tef-1alpha gene for translation elongation factor 1 alpha, exons 1-4, VI02443
TCGTCGTCATCGGCCACGTCGACTCTGGCAAGTCGACCACTGTAAGTTGACCCAAATCTA
AGCTCGCCTACAATTGGCGGGGTAGCCTCAAGATACGCTTGTGCTGACATACATCATAGA
CCGGTCACTTGATCTACCAGTGCGGTGGTATCGACAAGCGAACCATCGAGAAGTTCGAGA
AGGTTGGTCTCATTTTCCTCGATCGCGCGCCCTACTTTCCATCGATCCATCATTCGAATC
GCTCTGATACGACTCGACACACGCCTGCTACCCCGCTCGAGTTCAAAAATTTTACGACTT
TGTCGTAATTTTTTTGGTGGGGCTCATACCCCGCCACTTGAGCGACATGCCCTTCCTCTA
AAGCCACGGGCGCGCATCATCACGTGTTGATCAGTTACTAACAACCTGTCAATAGGAAGC
CGCCGAGCTCGGTAAGGGTTCTTTCAAGTACGCTTGGGTTCTTGACAAGCTCAAAGCCGA
GCGTGAGCGTGGTATCACCATCGATATCGCTCTCTGGAAGTTCGAGACTCCTCGCTACTA
TGTCACCGTCATTGGTATGTTGTCACTACCACCTCCATCACATTCCCGCACTAACTCACC
TATCAGACGCTCCCGGTCACCGTG
>ENA|AJ543617|AJ543617.1 Fusarium torulosum partial tef-1alpha gene for translation elongation factor 1 alpha, exons 1-4, VI02439
TCGTCGTCATCGGCCACGTCGACTCTGGCAAGTCGACCACTGTAAGTACAACCATCAGCG
AGTTGCTTACCTGCACTCGGAGCCTGCCAAACCTGGCGGGGTATTGCCACAACATTTTGC
TAACTTTTGACAGACCGGTCACTTGATCTACCAGTGCGGTGGTATCGACAAGCGAACCAT
CGAGAAGTTCGAGAAGGTTAGTCAAAATCCCTTCGATTGCGCGCGCTCCCATCGATTCAT
ACGACTCGCTTCCTCACTCGAAACGCATCCATTACCCCGCTCGAGCCCGAAAATTTTGCG
GTGCGACCGTGATTTTTTTGGTGGGGTATCTTACCCCGCCACTCGAGTGACGGATGCGCT
TGCCCTGTTCCCACAAAACCTTACTACCCTGTCGCGCACTATCATATGTCTTCCAGTCAC
TAACCACTGGACAATAGGAAGCCGCCGAGCTCGGAAAGGGTTCCTTCAAGTACGCCTGGG
TTCTTGACAAGCTCAAAGCCGAGCGTGAGCGTGGTATCACCATTGATATCGCTCTCTGGA
AGTTCGAGACCCCTCGCTACTATGTCACCGTCATTGGTATGTTGTCACTGTCTCATAACA
CCATGCTTTCACCATGCTAACATCTCTCTAGATGCCCCCGGTCATCGTG
>ENA|AJ420813|AJ420813.1 Fusarium poae partial tef1 gene for translation elongation factor 1 alpha, exons 1-4, isolate VIO1250
TCGTCGTCATTGGCCACGTCGACTCTGGCAAGTCGACCACTGTAAGTACAACCGAATCTC
AACTCCGCTTTGACATGGCGGGGTAGACTCAACATGCACTTGTGCTAACATGCTTGACAG
ACCGGTCACTTGATCTACCAGTGCGGTGGTATCGACAAGCGAACCATCGAGAAGTTCGAG
AAGGTTGGTCTCATTTTCCTCGATCGCGCGCCCTACTTTCCCTCGATCCATCACTCGAAT
CGCTCTTATACGACTCGACACACACCTGTTACCCCGCTCGAGTCCGAATTTTTACGATTT
TGTCGTAAAATTTTTCGGTGGGGCTTATACCCCGCCACTCGAGCGATTGCATTTCTTTGG
GCGCGAATCGTCACGTGTCAATCAGTTACTAACCACCTGTCAATAGGAAGCCGCCGAGCT
CGGTAAGGGTTCTTTCAAGTACGCCTGGGTTCTTGACAAGCTCAAGGCCGAGCGTGAGCG
TGGTATCACCATCGATATCGCTCTCTGGAAGTTCGAGACTCCCCGCTACTATGTCACCGN
CATTGGTATGTTGTCACTACTACCTCAGTCACTCACATTCTCATACTAACTCATCTATCA
GACGCTCCCGGTCACCGT
>ENA|AJ420815|AJ420815.1 Fusarium poae partial tef1 gene for translation elongation factor 1 alpha, exons 1-4, isolate VI01244
TCGTCGTCATCGGCCACGTCGACTCTGGCAAGTCGACCACTGTAAGTACAACCGAATCTC
AACTCCGCTTTGACATGGCGGGGTAGACTCAACATGCACTTGTGCTAACATGCTTGACAG
ACCGGTCACTTGATCTACCAGTGCGGTGGTATCGACAAGCGAACCATCGAGAAGTTCGAG
AAGGTTGGTCTCATTTTCCTCGATCGCGCGCCCTACTTTCCCTCGATCCATCACTCGAAT
CGCTCTTATACGACTCGACACACACCTGTTACCCCGCTCGAGTCCGAATTTTTACGATTT
TGTCGTAAAAATTTTCGGTGGGGCTTATACCCCGCCACTCGAGCGATTGCATTTCTTTGG
GCGCGAATCGTCACGTGTCAATCTGTTACTAACCACCTGTCAATAGGAAGCCGCCGAGCT
CGGTAAGGGTTCTTTCAAGTACGCCTGGGTTCTTGACAAGCTCAAGGCCGAGCGTGAGCG
TGGTATCACCATCGATATCGCTCTCTGGAAGTTCGAGACTCCCCGCTACTATGTCACCGT
CATTGGTATGTTGTCACTACTACCTCAGTCACTCACATTCTCATACTAACTCATCTATCA
GACGCTCCCGGTCACCGT
>ENA|AJ420828|AJ420828.1 Fusarium langsethiae partial tef1 gene for translation elongation factor 1 alpha, exons 1-4, isolate VI01288
TCGTCGTCATCGGCCACGTCGACTCTGGCAAGTCGACCACTGTGAGTACCTCTGCATCCC
AACCCCGCCCAGAATTGGCGGGGTAGTTTCAATCGTCATCTTTACTGACATGCTTTGACA
GACCGGTCACTTGATCTACCAGTGCGGTGGTATCGACAAGCGAACCATCGAGAAGTTCGA
GAAGGTTGGTCTCATTTTCCTCGATCGCGCGCCCTTCTTCCCATCGATCCATCATTCGAA
TCGCTCTCATACGACGACTCGACAAGCGCCTGTTACCCCGCTCGAGTTTAAAATTTTACG
GCCGTGTCGTAATTTTTTTTGTGGTGGGGCTCATACCCCGCCACTCGAGTGACAGGCGCT
CTTCCTTCCCACATAGCCATTTACATGGGCGCGCATCATCACGTGTCAATCAGTCACTAA
CCACCTGTCAATAGGAAGCCGCTGAGCTCGGTAAGGGTTCCTTCAAGTACGCCTGGGTTC
TTGACAAGCTCAAAGCCGAGCGTGAGCGTGGTATCACCATTGATATCGCTCTCTGGAAGT
TCGAGACTCCTCGCTACTATGTCACCGTCATTGGTATGTTRTCATTATTGTCTTCATCAC
ATTATCATACTAACATGCCTGCCAGACGCTCCCGGTCACCGT
>ENA|AJ420829|AJ420829.1 Fusarium langsethiae partial tef1 gene for translation elongation factor 1 alpha, exons 1-4, isolate VI01287
TCGTCGTCATCGGCCACGTCGACTCTGGCAAGTCGACCACTGTGAGTACCTCTGCATCCC
AACCCCGCCCAGAATTGGCGGGGTAGTTTCAATCGTCATCTTTACTGACATGCTTTGACA
GACCGGTCACTTGATCTACCAGTGCGGTGGTATCGACAAGCGAACCATCGAGAAGTTCGA
GAAGGTTGGTCTCATTTTCCTCGATCGCGCGCCCTTCTTCCCATCGATCCATCATTCGAA
TCGCTCTCATACGACGACTCGACAAGCGCCTGTTACCCCGCTCGAGTTTAAAATTTTACG
GCCGTGTCGTAATTTTTTTTGTGGTGGGGCTCATACCCCGCCACTCGAGTGACAGGCGCT
CTTCCTTCCCACATAGCCATTTACATGGGCGCGCATCATCACGTGTCAATCAGTCACTAA
CCACCTGTCAATAGGAAGCCGCTGAGCTCGGTAAGGGTTCCTTCAAGTACGCCTGGGTTC
TTGACAAGCTCAAAGCCGAGCGTGAGCGTGGTATCACCATTGATATCGCTCTCTGGAAGT
TCGAGACTCCTCGCTACTATGTCACCGTCATTGGTATGTTATCATTATTGTCTTCATCAC
ATTATCATACTAACATGCCTGCCAGACGCTCCCGGTCACCGT
>ENA|AJ420837|AJ420837.1 Fusarium poae partial tef1 gene for translation elongation factor 1 alpha, exons 1-4, isolate VI01249
TCGTCGTCATCGGCCACGTCGACTCTGGCAAGTCGACCACTGTAAGTACAACCGAATCTC
AACTCCGCTTTGACATGGCGGGGTAGACTCAACATGCACTTGTGCTAACATGCTTGACAG
ACCGGTCACTTGATCTACCAGTGCGGTGGTATCGACAAGCGAACCATCGAGAAGTTCGAG
AAGGTTGGTCTCATTTTCCTCGATCGCGCGCCCTACTTTCCCTCGATCCATCACTCGAAT
CGCTCTTATACGACTCGACACACACCTGTTACCCCGCTCGAGTCCGAATTTTTACGATTT
TGTCGTAAAAATTTTCGGTGGGGCTTATACCCCGCCACTCGAGCGATTGCATTTCTTTGG
GCGCGAATCGTCACGTGTCAATCAGTTACTAACCACCTGTCAATAGGAAGCCGCCGAGCT
CGGTAAGGGTTCTTTCAAGTACGCCTGGGTTCTTGACAAGCTCAAGGCCGAGCGTGAGCG
TGGTATCACCATCGATATCGCTCTCTGGAAGTTCGAGACTCCCCGCTACTATGTCACCGT
CATTGGTATGTTGTCACTACTACCTCAGTCACTCACATTCTCATACTAACTCATCTATCA
GACGCTCCCGGTCACCGT
>ENA|AJ420840|AJ420840.1 Fusarium sporotrichioides partial tef1 gene for translation elongation factor 1 alpha, exons 1-4, isolate VI01321
TCGTCGTCATCGGCCACGTCGACTCTGGCAAGTCGACCACTGTGAGTACATCTGCATCAC
AACCCCGCCCAGACTTGGCGGGGTAGTTTCAATCATCATTTTTACTGACATGCTTTGACA
GACCGGTCACTTGATCTACCAGTGCGGTGGTATCGACAAGCGAACCATCGAGAAGTTCGA
GAAGGTTGGTCTCATTTTCCTCGATCGCGCGCCCTTCTTCCCATCGACCCATCATTCGAA
TCGCTCTCATACGACGACTCGACAAGCGCCTGTTACCCCGCTCGAGTTCAAAAATTTTAC
GGCTGTGTCGTGATTTTTTGATAGTGGGGCTCATACCCCGCCGCTCGAGTGACAGGCGCT
TTTGCCCTTCCCACACATCCATTTACATGGGCGCGCATCATCACGTGTCAATCAGTCACT
AACCACCTGTCAATAGGAAGCCGCCGAGCTCGGTAAGGGTTCCTTCAAGTACGCCTGGGT
TCTTGACAAGCTCAAAGCCGAGCGTGAGCGTGGTATCACCATTGATATCGCTCTCTGGAA
GTTCGAGACTCCTCGCTACTATGTCACCGTCATTGGTATGTTGTCACTATTGCCTTCATC
ACATTCTCATACTAACATGCCTACCAGACGCTCCCGGTCACCGT
>ENA|AJ420814|AJ420814.1 Fusarium poae partial tef1 gene for translation elongation factor 1 alpha, exons 1-4, isolate VI01260
TCGTCGTCATCGGCCACGTCGACTCTGGCAAGTCGACCACTGTAAGTACAACCGAATCTC
AACTCCGCTTTGACATGGCGGGGTAGACTCAACATGCACTTGTGCTAACATGCTTGACAG
ACCGGTCACTTGATCTACCAGTGCGGTGGTATCGACAAGCGAACCATCGAGAAGTTCGAG
AAGGTTGGTCTCATTTTCCTCGATCGCGCGCCCTACTTTCCCTCGATCCATCACTCGAAT
CGCTCTTATACGACTCGACACACACCTGTTACCCCGCTCGAGTCCGAATTTTTACGATTT
TGTCGTAAAATTTTTCGGTGGGGCTTATACCCCGCCACTCGAGCGATTGCATTTCTTTGG
GCGCGAATCGTCACGTGTCAATCAGTTACTAACCACCTGTCAATAGGAAGCCGCCGAGCT
CGGTAAGGGTTCTTTCAAGTACGCCTGGGTTCTTGACAAGCTCAAGGCCGAGCGTGAGCG
TGGTATCACCATCGATATCGCTCTCTGGAAGTTCGAGACTCCCCGCTACTATGTCACCGT
CATTGGTATGTTGTCACTACTACCTCAGTCACTCACATTCTCATACTAACTCATCTATCA
GACGCTCCCGGTCACCGT
>ENA|AJ420826|AJ420826.1 Fusarium langsethiae partial tef1 gene for translation elongation factor 1 alpha, exons 1-4, isolate VI01284
TCGTCGTCATCGGCCACGTCGACTCTGGCAAGTCGACCACTGTGAGTACCTCTGCATCCC
AACCCCGCCCAGACTTGGCGGGGTAGTTTCAATCGTCATCTTTACTGACATGCTTTGACA
GACCGGTCACTTGATCTACCAGTGCGGTGGTATCGACAAGCGAACCATCGAGAAGTTCGA
GAAGGTTGGTCTCATTTTCCTCGATCGCGCGCCCTTCTTCCCATCGATCCATCATTCGAA
TCGCTCTCATACGACGACTCGACAAGCGCCTGTTACCCCGCTCGAGTTTAAAATTTTACG
GCCGTGTCGTAATTTTTTTTGTGGTGGGGCTCATACCCCGCCACTCGAGTGACAGGCGCT
CTTCCTTCCCACATAGCCATTTACATGGGCGCGCATCATCACGTGTCAATCAGTCACTAA
CCACCTGTCAATAGGAAGCCGCTGAGCTCGGTAAGGGTTCCTTCAAGTACGCCTGGGTTC
TTGACAAGCTCAAAGCCGAGCGTGAGCGTGGTATCACCATTGATATCGCTCTCTGGAAGT
TCGAGACTCCTCGCTACTATGTCACCGTCATTGGTATGTTATCATTATTGKCTTCATCAC
ATTATCATACTAACATGCCTGCCAGACGCTCCCGGTCACCGT
>ENA|AJ543616|AJ543616.1 Fusarium torulosum partial tef-1alpha gene for translation elongation factor 1 alpha, exons 1-4, VI01194
TCGTCGTCATCGGCCACGTCGACTCTGGCAAGTCGACCACTGTAAGTACAACCATCAGCG
AGTTGCTTACCTGCACTCGGAGCCTGCCAAACCTGGCGGGGTATTGCCACAACATTTTGC
TAACTTTTGACAGACCGGTCACTTGATCTACCAGTGCGGTGGTATCGACAAGCGAACCAT
CGAGAAGTTCGAGAAGGTTAGTCAAAATCCCTTCGATTGCGCGCGCTCCCATCGATTCAT
ACGACTCGCTCCCTCACTCGAAACGCATCCATTACCCCGCTCGAGCCCGAAAATTTTGCG
GTGCGACCGTGATTTTTTTTGGTGGGGTATCTTACCCCGCCACTCGAGTGACGGATGCGC
TTGCCCTGTTCCCACAAAACCTTACTACCCTGTCGCGCACTATCATATGTCTTCCAGTCA
CTAACCACTGGACAATAGGAAGCCGCCGAGCTCGGAAAGGGTTCCTTCAAGTACGCCTGG
GTTCTTGACAAGCTCAAAGCCGAGCGTGAGCGTGGTATCACCATTGATATCGCTCTCTGG
AAGTTCGAGACCCCTCGCTACTATGTCACCGTCATTGGTATGTTGTCACTGTCTCATAAC
ACCATGCTTTACCATGCTAACATCTCTCTAGATGCCCCCGGTCATCGTG
>ENA|AJ543624|AJ543624.1 Fusarium tricinctum partial tef-1alpha gene for translation elongation factor 1 alpha, exons 1-4, VI01170
TCGTCGTCATCGGCCACGTCGACTCTGGCAAGTCGACCACTGTAAGTACAACCATCAGCG
GGTTGCTTATATGCACTCGGAATCCGCCAAACCTGGCGGGGTATCACCACAACATTTTGC
TAACTTTTGACAGACCGGTCACTTGATCTACCAGTGCGGTGGTATCGACAAGCGAACCAT
CGAGAAGTTCGAGAAGGTTAGTCAATATCCCTTCGATTACGCGCGCTCCCATCGATTCCC
ACGATTCGCTCCCTCACTCGAAACGCATCCATTACCCCGCTCGAGCCCGAGAATTTTGCG
GTGCGACCGTGATTTTTTTCTGGTGGGGTATCTTACCCCGCCACTCGAGTGACGGATGCG
CTTGCCCTGTTCCCACAAAACCTTACCACCCTGTCGCGCACTACATGTCTTGCAGTCACT
AACCACTGGACAATAGGAAGCCGCCGAGCTCGGAAAGGGTTCCTTCAAGTACGCCTGGGT
TCTTGACAAGCTCAAAGCCGAGCGTGAGCGTGGTATCACCATTGATATCGCTCTCTGGAA
GTTCGAGACTCCTCGCTACTATGTCACCGTCATTGGTATGTTGTCACTGTCTCACACTAT
CATGCTTGCATCATGCTAACATCTCTGTCAGATGCCCCCGGTCATCGTG
>ENA|AJ543627|AJ543627.1 Fusarium tricinctum partial tef-1alpha gene for translation elongation factor 1 alpha, exons 1-4, VI01156
TCGTCGTCATCGGCCACGTCGACTCTGGCAAGTCGACCACTGTAAGTACAACCATCAGCG
GGTTGCTTATATGCACTCGGAATCCGCCAAACCTGGCGGGGTATCACCACAACATTTTGC
TAACTTTTGACAGACCGGTCACTTGATCTACCAGTGCGGTGGTATCGACAAGCGAACCAT
CGAGAAGTTCGAGAAGGTTAGTCAATATCCCTTCGATTACGCGCGCTCCCATCGATTCCC
ACGATTCGCTCCCTCACTCGAAACGCATCCATTACCCCGCTCGAGCCCGAGAATTTTGCG
GTGCGACCGTGATTTTTTTCTGGTGGGGTATCTTACCCCGCCACTCGAGTGACGGATGCG
CTTGCCCTGTTCCCACAAAACCTTACCACCCTCGCGCACTACATGTCTTGCAGTCACTAA
CCACTGGACAATAGGAAGCCGCCGAGCTCGGAAAGGGTTCCTTCAAGTACGCCTGGGTTC
TTGACAAGCTCAAAGCCGAGCGTGAGCGTGGTATCACCATTGATATCGCTCTCTGGAAGT
TCGAGACTCCTCGCTACTATGTCACCGTCATTGGTATGTTGTCACTGTCTCACACTATCA
TGCTTGCATCATGCTAACATCTCTGTCAGATGCCCCCGGTCATCGTG
>ENA|AJ543515|AJ543515.1 Fusarium avenaceum partial tef-1alpha gene for translation elongation factor 1 alpha, exons 1-4, VI01417
TCGTCGTCATCGGCCACGTCGACTCTGGCAAGTCGACCACTGTAAGTACAACCACCAGCG
AGTCGCTTATCTGCACTCGGAACCCGCCAGCTTGGCGGGGTATCACCACAACATCGTGCT
AACTCTTGACAGACCGGTCACTTGATCTACCAGTGCGGTGGTATCGACAAGCGAACCATC
GAGAAGTTCGAGAAGGTTAGTCAATATCCCTTCGATTACGCGCGCTCCCATCGATTCCCA
CGACTCGCTCCCTCATTCGAAACGCATTCATTACCCCGCTCGAGTCCGAAAATTTTGCGG
TGCGACCGTGATTTTTTTGGTGGGGTATCTTACCCCGCCACTCGAGTGACGGATGCGCTT
GCCCTGTGCCCACAAAACCTTACCACACTGTCGCGCACTATGTCTTACAGTCACTAACCA
CTGGACAATAGGAAGCCGCCGAGCTCGGAAAGGGTTCCTTCAAGTACGCCTGGGTTCTTG
ACAAGCTCAAAGCCGAGCGTGAGCGTGGTATCACCATTGATATCGCTCTCTGGAAGTTCG
AGACTCCTCGCTACTATGTCACCGTCATTGGTATGTTGTCACTGTCTCACACCACCATGC
CTTCATCATGCTAACATCCCTCTCAGATGCCCCCGGTCATCGTG
>ENA|AJ543517|AJ543517.1 Fusarium avenaceum partial tef-1alpha gene for translation elongation factor 1 alpha, exons 1-4, VI01046
TCGTCGTCATCGGCCACGTCGACTCTGGCAAGTCGACCACTGTAAGTACAACCATCAGCG
AGTCGCTTATCTGCACTCGGAACCCGCCGAACCTGGCGGGGTATCACCACGACATCTTGC
TAACTCTTGACAGACCGGTCACTTGATCTACCAGTGCGGTGGTATCGACAAGCGAACCAT
CGAGAAGTTCGAGAAGGTTAGTCAATATCCCTTCGATTACGCGCGCTCCCATCGATTCCC
ACGACTCGCTCCCTCATTCGAAACGCATTCATTACCCCGCTCAAGTCCGAAAATTTTGCG
GTGCGACCGTGATTTTTTTTGGTGGGGTATCTTACCCCGCCACTCGAGTGACGGATGCGC
TTGCCCTGTTCCCACAAAACCTCACCACACTGTCGCGCACTATGTCTTGCAGTCACTAAC
CACTGGACAATAGGAAGCCGCCGAGCTCGGAAAGGGTTCCTTCAAGTACGCCTGGGTTCT
TGACAAGCTCAAAGCCGAGCGTGAGCGTGGTATCACCATTGATATCGCTCTCTGGAAGTT
CGAGACTCCTCGCTACTATGTCACCGTCATTGGTATGTTGTCACTGTCTCACACCACCAT
GCCTTCATCATGCTAACATCCCTCTCAGATGCCCCCGGTCATCGTG
>ENA|AJ543530|AJ543530.1 Fusarium avenaceum partial tef-1alpha gene for translation elongation factor 1 alpha, exons 1-4, VI01052
TCGTCGTCATCGGCCACGTCGACTCTGGCAAGTCGACCACTGTAAGTACAACCATCAGCG
AGTCGCTTATCTGCACTCGGAACCCGCCAAACCTGGCGGGGTATCACCACGGCATCTTGC
TAACTCTTGACAGACCGGTCACTTGATCTACCAGTGCGGTGGTATCGACAAGCGAACCAT
CGAGAAGTTCGAGAAGGTTAGTCAATATCCCTTCGATTACGCGCGCTCCCATCGATTCCC
ACGACTCGCTCCCTCATTCGAAACGCGTTCATTACCCCGCTCAAGTCCGAAAATTTTGCG
GTGCGACCGTGATTTTTTTTGGTGGGGTATCTTACCCCGCCACTCGAGTGACGGATGTGC
TTGCCCTGTTCCCACAAAACCTTACCACACTGTCGCGCACTATGTCTTGCAGTCACTAAC
CACTGGACAATAGGAAGCCGCCGAGCTCGGAAAGGGTTCCTTCAAGTACGCCTGGGTTCT
TGACAAGCTCAAAGCCGAGCGTGAGCGTGGTATCACCATTGATATCGCTCTCTGGAAGTT
CGAGACTCCTCGCTACTATGTCACCGTCATTGGTATGTTGTCACTGTCTCACACCACCAT
GCCTTCATCATGCTAACATCCCTCTCAGATGCCCCCGGTCATCGTG
>ENA|AJ543536|AJ543536.1 Fusarium cerealis partial tef-1alpha gene for translation elongation factor 1 alpha, exons 1-4, VI01152
TCGTCGTCATCGGCCACGTCGACTCTGGCAAGTCGACCACTGTGAGTACCACTGCATCCC
AACCCCGCCGATATTTGGCGGGGTAGTTTCAAATTTCCAATGTGCTGACATACTTGATAG
ACCGGTCACTTGATCTACCAGTGCGGTGGTATCGACAAGCGAACCATCGAGAAGTTCGAG
AAGGTTGGTCTCATTTTCCTCGATCGCGCGCCCTTTTCCCTTTCGAAACATCATTCGAAT
CGCCCTCACACGACGACTCGATACGCGCCTGTTACCCCGCTCGAGGTCAAAAATTTTGCG
GCTTTGTCGTAATTTTTCTGGTGGGGCTCATACCCCGCCACTCGAGCGACAGGCGCTTGC
CCTCTTCCCACAAACCATTCCCTGGGCGCGCACCATCACGTGTCAATCAGTTACTAACCA
CCTGTCAATAGGAAGCCGCCGAGCTCGGTAAGGGTTCCTTCAAGTACGCCTGGGTTCTTG
ACAAGCTCAAAGCCGAGCGTGAGCGTGGTATCACCATTGATATCGCTCTCTGGAAGTTCG
AGACTCCTCGCTACTATGTCACCGTCATTGGTATGTTGTCACTACTGCTGTCATGACCTT
CTCATACTAACACGACTATCAGACGCTCCCGGTCACCGTG
>ENA|AJ543564|AJ543564.1 Fusarium equiseti partial tef-1alpha gene for translation elongation factor 1 alpha, exons 1-4, VI01079
TCGTCGTCATCGGCCACGTCGACTCTGGCAAGTCGACCACTGTGAGTACTACCCTCAATG
ACCTGCTTATCAGCAGTCATCAACCCCGCCATACGTGGTGGGGTAATATCAACTTACACA
TTTGCTGACAAAATTGCATAGACCGGTCACTTGATCTACCAGTGCGGTGGTATCGACAAG
CGAACCATCGAGAAGTTCGAGAAGGTTGGTTTACATTTTCCTCGATCGCACGCCCTCTGC
ACACCGATCCATCACTCGAATCAGCCTCGATGACTGAATATGCGCCTGTCACCCCGCTCG
AATACAAAATTTTGCGGTTCAACCGCAATTTTTTGGTGGGGCTCATACCCCGCTGCTCGA
GTGACAGGCGCTTGCCCTCTTCCCACAAAATCACCTCTTGCGCGTCACGTGTCAATCAGT
CACTAACCACCCGACAATAGGAAGCCGCCGAGCTCGGTAAGGGTTCCTTCAAGTACGCTT
GGGTTCTTGACAAGCTCAAGGCCGAGCGTGAGCGTGGTATCACCATCGATATCGCTCTCT
GGAAGTTCGAGACTCCTCGCTACTATGTCACCGTCATTGGTATGTTGTCATCACTTACAC
TCATGACCTTCTCATGCTAACATGTTTTCCAGACGCTCCCGGTCACCGTG
>ENA|AJ543569|AJ543569.1 Fusarium equiseti partial tef-1alpha gene for translation elongation factor 1 alpha, exons 1-4, VI01105
TCGTCGTCATCGGCCACGTCGACTCTGGCAAGTCGACCACTGTGAGTACTACCCTCAATG
ACCTGCTTATCAGCAGTCATCAACCCCGCCATACGTGGTGGGGTAATATCAACTTACACA
TTTGCTGACAAAATTGCATAGACCGGTCACTTGATCTACCAGTGCGGTGGTATCGACAAG
CGAACCATCGAGAAGTTCGAGAAGGTTGGTTTACATTTTCCTCGATCGCACGCCCTCTGC
ACACCGATCCATCACTCGAATCAGCCTCGATGACTGAATATGCGCCTGTCACCCCGCTCG
AATACAAAATTTTGCGGTTCAACCGCAATTTTTTGGTGGGGCTCATACCCCGCTGCTCGA
GTGACAGGCGCTTGCCCTCTTCCCACAAAATCACCTCTTGCGCGTCACGTGTCAATCAGT
CACTAACCACCCGACAATAGGAAGCCGCCGAGCTCGGTAAGGGTTCCTTCAAGTACGCTT
GGGTTCTTGACAAGCTCAAGGCCGAGCGTGAGCGTGGTATCACCATCGATATCGCTCTCT
GGAAGTTCGAGACTCCTCGCTACTATGTCACCGTCATTGGTATGTTGTCATCACTTACAC
TCATGACCTTCTCATGCTAACATGTTTTCCAGACGCTCCCGGTCACCGTG
>ENA|AJ543579|AJ543579.1 Fusarium graminearum partial tef-1alpha gene for translation elongation factor 1 alpha, exons 1-4, VI01020
TCGTCGTCATCGGCCACGTCGACTCTGGCAAGTCGACCACTGTGAGTACCACCGCATCCC
AACCCCGCCGACACTTGGCGGGGTAGTTTCAAATTTCCAATGTGCTGACATACTTTGATA
GACCGGTCACTTGATCTACCAGTGCGGTGGTATCGACAAGCGAACCATCGAGAAGTTCGA
GAAGGTTGGTCTCATTTTCCTCGATCGCGCGCCCTTTTCCCTTTCGAAATATCATTCGAA
TCGCCCTCACACGACGACTCGATACGCGCCTGTTACCCCGCTCGAGGTCAAAAATTTTGC
GGCTTTGTCGTAATTTTTTTCCCGGTGGGGCTCATACCCCGCCACTCGAGCGACAGGCGT
CTGCCCTCTTCCCACAAACCATTCCCTGGGCGCTCATCATCACGTGTCAACCAGTCACTA
ACCACCTGTCAATAGGAAGCCGCCGAGCTCGGTAAGGGTTCCTTCAAGTACGCCTGGGTT
CTTGACAAGCTCAAAGCCGAGCGTGAGCGTGGTATCACCATTGATATCGCCCTCTGGAAG
TTCGAGACTCCTCGCTACTATGTCACCGTCATTGGTATGTTGTCACCACTGCTGTCATCA
CATTCTCATACTAACATGGCTATCAGACGCTCCCGGTCACCGTG
>ENA|AJ543583|AJ543583.1 Fusarium graminearum partial tef-1alpha gene for translation elongation factor 1 alpha, exons 1-4, VI01024
TCGTCGTCATCGGCCACGTCGACTCTGGCAAGTCGACCACTGTGAGTACCACCGCATCCC
AACCCCGCCGACACTTGGCGGGGTAGTTTCAAATTTCCAATGTGCTGACATACTTTGATA
GACCGGTCACTTGATCTACCAGTGCGGTGGTATCGACAAGCGAACCATCGAGAAGTTCGA
GAAGGTTGGTCTCATTTTCCTCGATCGCGCGCCCTTTTCCCTTTCGAAATATCATTCGAA
TCGCCCTCACACGACGACTCGATACGCGCCTGTTACCCCGCTCGAGGTCAAAAATTTTGC
GGCTTTGTCGTAATTTTTTTCCCGGTGGGGCTCATACCCCGCCACTCGAGCGACAGGCGT
CTGCCCTCTTCCCACAAACCATTCCCTGGGCGCTCATCATCACGTGTCAACCAGTCACTA
ACCACCTGTCAATAGGAAGCCGCCGAGCTCGGTAAGGGTTCCTTCAAGTACGCCTGGGTT
CTTGACAAGCTCAAAGCCGAGCGTGAGCGTGGTATCACCATTGATATCGCCCTCTGGAAG
TTCGAGACTCCTCGCTACTATGTCACCGTCATTGGTATGTTGTCACCACTGCTGTCATCA
CATTCTCATACTAACATGGCTATCAGACGCTCCCGGTCACCGTG
>ENA|AJ543584|AJ543584.1 Fusarium graminearum partial tef-1alpha gene for translation elongation factor 1 alpha, exons 1-4, VI01025
TCGTCGTCATCGGCCACGTCGACTCTGGCAAGTCGACCACTGTGAGTACCACCGCATCCC
AACCCCGCCGACACTTGGCGGGGTAGTTTCAAATTTCCAATGTGCTGACATACTTTGATA
GACCGGTCACTTGATCTACCAGTGCGGTGGTATCGACAAGCGAACCATCGAGAAGTTCGA
GAAGGTTGGTCTCATTTTCCTCGATCGCGCGCCCTTTTCCCTTTCGAAATATCATTCGAA
TCGCCCTCACACGACGACTCGATACGCGCCTGTTACCCCGCTCGAGGTCAAAAATTTTGC
GGCTTTGTCGTAATTTTTTTCCCGGTGGGGCTCATACCCCGCCACTCGAGCGACAGGCGT
CTGCCCTCTTCCCACAAACCATTCCCTGGGCGCTCATCATCACGTGTCAACCAGTCACTA
ACCACCTGTCAATAGGAAGCCGCCGAGCTCGGTAAGGGTTCCTTCAAGTACGCCTGGGTT
CTTGACAAGCTCAAAGCCGAGCGTGAGCGTGGTATCACCATTGATATCGCCCTCTGGAAG
TTCGAGACTCCTCGCTACTATGTCACCGTCATTGGTATGTTGTCACCACTGCTGTCATCA
CATTCTCATACTAACATGGCTATCAGACGCTCCCGGTCACCGTG
>ENA|AJ543586|AJ543586.1 Fusarium graminearum partial tef-1alpha gene for translation elongation factor 1 alpha, exons 1-4, VI01027
TCGTCGTCATCGGCCACGTCGACTCTGGCAAGTCGACCACTGTGAGTACCACCGCATCCC
AACCCCGCCGACACTTGGCGGGGTAGTTTCAAATTTCCAATGTGCTGACATACTTTGATA
GACCGGTCACTTGATCTACCAGTGCGGTGGTATCGACAAGCGAACCATCGAGAAGTTCGA
GAAGGTTGGTCTCATTTTCCTCGATCGCGCGCCCTTTTCCCTTTCGAAATATCATTCGAA
TCGCCCTCACACGACGACTCGATACGCGCCTGTTACCCCGCTCGAGGTCAAAAATTTTGC
GGCTTTGTCGTAATTTTTTTCCCGGTGGGGCTCATACCCCGCCACTCGAGCGACAGGCGT
CTGCCCTCTTCCCACAAACCATTCCCTGGGCGCTCATCATCACGTGTCAACCAGTCACTA
ACCACCTGTCAATAGGAAGCCGCCGAGCTCGGTAAGGGTTCCTTCAAGTACGCCTGGGTT
CTTGACAAGCTCAAAGCCGAGCGTGAGCGTGGTATCACCATTGATATCGCCCTCTGGAAG
TTCGAGACTCCTCGCTACTATGTCACCGTCATTGGTATGTTGTCACCACTGCTGTCATCA
CATTCTCATACTAACATGGCTATCAGACGCTCCCGGTCACCGTG
>ENA|AJ420817|AJ420817.2 Fusarium sporotrichioides partial tef1 gene for translation elongation factor 1 alpha, exons 2-4, isolate VI01290
TCGTCGTCATCGGCCACGTCGACTCTGGCAAGTCGACCACTGTGAGTACATCTGCATCAC
AACCCCGCCCAGACTTGGCGGGGTAGTTTCAATCATCATTTTTACTGACATGCTTTGACM
GACCGGTCACTTGATCTACCAGTGCGGTGGTATCGACAAGCGAACCATCGAGAAGTTCGA
GAAGGTTGGTCTCATTTTCCTCGATCGCGCGCCCTTCTTCCCATCGACCCATCATTCGAA
TCGCTCTCATACGACGACTCGACAAGCGCCTGTTACCCCGCTCGAGTTCAAAATTTTTAC
GGCTGTGTCGTGATTTTTTTGATAGTGGGGCTCATACCCCGCCGCTCGAGTGACAGGCGC
TTTTGCCCTTCCCACACATCCATTTACATGGGCGCGCATCATCACGTGTCAATCAGTCAC
TAACCACCTGTCAATAGGAAGCCGCCGAGCTCGGTAAGGGTTCCTTCAAGTACGCCTGGG
TTCTTGACAAGCTCAAAGCCGAGCGTGAGCGTGGKATCACCATTGATATCGCTCTCTGGA
AGTTCGAGACTCCTCGCTACTATGTCACCGTCATTGGTATGTTGTCACTATTGCCTTCRT
CACATTCTCATACTAACATGCCTACCAGACGCTCCCGGTCACCGT
>ENA|AJ420843|AJ420843.1 Fusarium sporotrichioides partial tef1 gene for translation elongation factor 1 alpha, exons 1-4, isolate VI01304
TCGTCGTCATCGGCCACGTCGACTCTGGCAAGTCGACCACTGTGAGTACATCTGCATCAC
AACCCCGCCCAGACTTGGCGGGGTAGTTTCAATCATCATTTTTACTGACATGCTTTGACA
GACCGGTCACTTGATCTACCAGTGCGGTGGTATCGACAAGCGAACCATCGAGAAGTTCGA
GAAGGTTGGTCTCATTTTCCTCGATCGCGCGCCCTTCTTCCCATCGACCCATCATTCGAA
TCGCTCTCATACGACGACTCGACAAGCGCCTGTTACCCCGCTCGAGTTCAAAATTTTTAC
GGCTGTGTCGTGATTTTTTTTGATAGTGGGGCTCATACCCCGCCGCTCGAGTGACAGGCG
CTTTTGCCCTTCCCACACATCCATTTACATGGGCGCGCATCATCACGTGTCAATCAGTCA
CTAACCACCTGTCAATAGGAAGCCGCCGAGCTCGGTAAGGGTTCCTTCAAGTACGCCTGG
GTTCTTGACAAGCTCAAAGCCGAGCGTGAGCGTGGTATCACCATTGATATCGCTCTCTGG
AAGTTCGAGACTCCTCGCTACTATGTCACCGTCATTGGTATGTTGTCACTATTGCCTTCA
TCACATTCTCATACTAACATGCCTACCAGACGCTCCCGGTCACCGT
>ENA|AJ420816|AJ420816.1 Fusarium poae partial tef1 gene for translation elongation factor 1 alpha, exons 1-4, isolate VI01223
TCGTCGTCATCGGCCACGTCGACTCTGGCAAGTCGACCACTGTAAGTACAACCGAATCTC
AACTCCGCTTTGACATGGCGGGGTAGACTCAACATGCACTTGTGCTAACATGCTTGACAG
ACCGGTCACTTGATCTACCAGTGCGGTGGTATCGACAAGCGAACCATCGAGAAGTTCGAG
AAGGTTGGTCTCATTTTCCTCGATCGCGCGCCCTACTTTCCCTCGATCCATCACTCGAAT
CGCTCTTATACGACTCGACACACACCTGTTACCCCGCTCGAGTCCGAATTTTTACGATTT
TGTCGTAAAAATTTTCGGTGGGGCTTATACCCCGCCACTCGAGCGATTGCATTTCTTTGG
GCGCGAATCGTCACGTGTCAATCAGTTACTAACCACCTGTCAATAGGAAGCCGCCGAGCT
CGGTAAGGGTTCTTTCAAGTACGCCTGGGTTCTTGACAAGCTCAAGGCCGAGCGTGAGCG
TGGTATCACCATCGATATCGCTCTCTGGAAGTTCGAGACTCCCCGCTACTATGTCACCGT
CATTGGTATGTTGTCACTACTACCTCAGTCACTCACATTCTCATACTAACTCATCTATCA
GACGCTCCCGGTCACCGT
>ENA|AJ420818|AJ420818.1 Fusarium sporotrichioides partial tef1 gene for translation elongation factor 1 alpha, exons 1-4, isolate VI01313
TCGTCGTCATCGGCCACGTCGACTCTGGCAAGTCGACCACTGTGAGTACATCTGCATCAC
AACCCCGCCCAGACTTGGCGGGGTAGTTTCAATCATCATTTTTACTGACATGCTTTGACA
GACCGGTCACTTGATCTACCAGTGCGGTGGTATCGACAAGCGAACCATCGAGAAGTTCGA
GAAGGTTGGTCTCATTTTCCTCGATCGCGCGCCCTTCTTCCCATCGACCCATCATTCGAA
TCGCTCTCATACGACGACTCGACAAGCGCCTGTTACCCCGCTCGAGTTCAAAAATTTTAC
GGCTGTGTCGTGATTTTTTTGATAGTGGGGCTCATACCCCGCCGCTCGAGTGACAGGCGC
TTTTGCCCTTCCCACACATCCATTTACATGGGCGCGCATCATCACGTGTCAATCAGTCAC
TAACCACCTGTCAATAGGAAGCCGCCGAGCTCGGTAAGGGTTCCTTCAAGTACGCCTGGG
TTCTTGACAAGCTCAAAGCCGAGCGTGAGCGTGGTATCACCATTGATATCGCTCTCTGGA
AGTTCGAGACTCCTCGCTACTATGTCACCGTCATTGGTATGTTGTCACTATTGCCTTCAT
CACATTCTCATACTAACATGCCTACCAGACGCTCCCGGTCACCGT
>ENA|AJ420824|AJ420824.1 Fusarium langsethiae partial tef1 gene for translation elongation factor 1 alpha, exons 1-4, isolate VI01276
TCGTCGTCATCGGCCACGTCGACTCTGGCAAGTCGACCACTGTGAGTACCTCTGCATCCC
AACCCCGCCCAGACTTGGCGGGGTAGTTTCAATCGTCATCTTTACTGACATGCTTTGACA
GACCGGTCACTTGATCTACCAGTGCGGTGGTATCGACAAGCGAACCATCGAGAAGTTCGA
GAAGGTTGGTCTCATTTTCCTCGATCGTGCGCCCTTCTTCCCATCGATCCATCATTCGAA
TCGCTCTCATACGACGACTCGACAAGCGCCTGTTACCCCGCTCGAGTTTAAAATTTTACG
GCCGTGTCGTAATTGTTTTTTGTGGTGGGGCTCATACCCCGCCACTCGAGTGACAGGCGC
TCTTCCTTCCCACATAGCCATTTACATGGGCGCGCATCATCACGTGTCAATCAGTCACTA
ACCACCTGTCAATAGGAAGCCGCTGAGCTCGGTAAGGGTTCCTTCAAGTACGCCTGGGTT
CTTGACAAGCTCAAAGCCGAGCGTGAGCGTGGTATCACCATTGATATCGCTCTCTGGAAG
TTCGAGACTCCTCGCTACTATGTCACCGTCATTGGTATGTTATCATTATTGTCTTCATCA
CATTATCATACTAACATGCCTGCCAGACGCTCCCGGTCACCGT
>ENA|AJ420825|AJ420825.1 Fusarium langsethiae partial tef1 gene for translation elongation factor 1 alpha, exons 1-4, isolate VI01282
TCGTCGTCATCGGCCACGTCGACTCTGGCAAGTCGACCACTGTGAGTACCTCTGCATCCC
AACCCCGCCCAGACTTGGCGGGGTAGTTTCAATCGTCATCTTTACTGACATGCTTTGACA
GACCGGTCACTTGATCTACCAGTGCGGTGGTATCGACAAGCGAACCATCGAGAAGTTCGA
GAAGGTTGGTCTCATTTTCCTCGATCGCGCGCCCTTCTTCCCATCGATCCATCATTCGAA
TCGCTCTCATACGACGACTCGACAAGCGCCTGTTACCCCGCTCGAGTTTAAAATTTTACG
GCCGTGTCGTAATTTTTTTTGTGGTGGGGCTCATACCCCGCCACTCGAGTGACAGGCGCT
CTTCCTTCCCACATAGCCATTTACATGGGCGCGCATCATCACGTGTCAATCAGTCACTAA
CCACCTGTCAATAGGAAGCCGCTGAGCTCGGTAAGGGTTCCTTCAAGTACGCCTGGGTTC
TTGACAAGCTCAAAGCCGAGCGTGAGCGTGGTATCACCATTGATATCGCTCTCTGGAAGT
TCGAGACTCCTCGCTACTATGTCACCGTCATTGGTATGTTATCATTATTGKCTTCATCAC
ATTATCATACTAACATGCCTGCCAGACGCTCCCGGTCACCGT
>ENA|AJ543489|AJ543489.1 Fusarium arthrosporioides partial tef-1alpha gene for translation elongation factor 1 alpha, exons 1-4, VI01033
TCGTCGTCATCGGCCACGTCGACTCTGGCAAGTCGACCACTGTAAGTACAACCATCAGCG
AGTCGCTTATCTGCACTCGGAACCCGCCAAACCTGGCGGGGTATCACCACGGCATCTTGC
TAACTCTTGACAGACCGGTCACTTGATCTACCAGTGCGGTGGTATCGACAAGCGAACCAT
CGAGAAGTTCGAGAAGGTTAGTCAATATCCCTTCGATTACGCGCGCTCCCATCGATTCCC
ACGACTCGCTCCCTCATTCGAAACGCATTCATTACCCCGCTCAAGTCCGAAAATTTTGCG
GTGCGACCGTGATTTTTTTTTGGTGGGGTATCTTACCCCGCCACTCGAGTGACGGATGTG
CTTGCCCTGTTCCCACAAAACCTTACCACACTGTCGCGCACTATGTCTTGCAGTCACTAA
CCACTGGACAATAGGAAGCCGCCGAGCTCGGAAAGGGTTCCTTCAAGTACGCCTGGGTTC
TTGACAAGCTCAAAGCCGAGCGTGAGCGTGGTATCACCATTGATATCGCTCTCTGGAAGT
TCGAGACTCCTCGCTACTATGTCACCGTCATTGGTATGTTGTCACTGTCTCACACCACCA
TGCCTTCATCATGCTAACATCCCTCTCAGATGCCCCCGGTCATCGTG
>ENA|AJ543491|AJ543491.1 Fusarium arthrosporioides partial tef-1alpha gene for translation elongation factor 1 alpha, exons 1-4, VI01038
TCGTCGTCATCGGCCACGTCGACTCTGGCAAGTCGACCACTGTAAGTACAACCATCAGCG
AGTCGCTTATCTGCACTCGGAACCCGCCAAACCTGGCGGGGTATCACCACGGCATCTTGC
TAACTCTTGACAGACCGGTCACTTGATCTACCAGTGCGGTGGTATCGACAAGCGAACCAT
CGAGAAGTTCGAGAAGGTTAGTCAATATCCCTTCGATTACGCGCGCTCCCATCGATTCCC
ACGACTCGCTCCCTCATTCGAAACGCATTCATTACCCCGCTCAAGTCCGAAAATTTTGCG
GTGCGACCGTGATTTTTTTTTGGTGGGGTATCTTACCCCGCCACTCGAGTGACGGATGTG
CTTGCCCTGTTCCCACAAAACCTTACCACACTGTCGCGCACTATGTCTTGCAGTCACTAA
CCACTGGACAATAGGAAGCCGCCGAGCTCGGAAAGGGTTCCTTCAAGTACGCCTGGGTTC
TTGACAAGCTCAAAGCCGAGCGTGAGCGTGGTATCACCATTGATATCGCTCTCTGGAAGT
TCGAGACTCCTCGCTACTATGTCACCGTCATTGGTATGTTGTCACTGTCTCACACCACCA
TGCCTTCATCATGCTAACATCCCTCTCAGATGCCCCCGGTCATCGTG
>ENA|AJ543504|AJ543504.1 Fusarium arthrosporioides partial tef-1alpha gene for translation elongation factor 1 alpha, exons 1-4, VI01063
TCGTCGTCATCGGCCACGTCGACTCTGGCAAGTCGACCACTGTAAGTACAACCATCAGCG
AGTCGCTTATCTGCACTCGGAACCCGCCAAACCTGGCGGGGTATCACCACGGCATCTTGC
TAACTCTTGACAGACCGGTCACTTGATCTACCAGTGCGGTGGTATCGACAAGCGAACCAT
CGAGAAGTTCGAGAAGGTTAGTCAATATCCCTTCGATTACGCGCGCTCCCATCGATTCCC
ACGACTCGCTCCCTCATTCGAAACGCATTCATTACCCCGCTCAAGTCCGAAAATTTTGCG
GTGCGACCGTGATTTTTTTTTGGTGGGGTATCTTACCCCGCCACTCGAGTGACGGATGTG
CTTGCCCTGTTCCCACAAAACCTTACCACACTGTCGCGCACTATGTCTTGCAGTCACTAA
CCACTGGACAATAGGAAGCCGCCGAGCTCGGAAAGGGTTCCTTCAAGTACGCCTGGGTTC
TTGACAAGCTCAAAGCCGAGCGTGAGCGTGGTATCACCATTGATATCGCTCTCTGGAAGT
TCGAGACTCCTCGCTACTATGTCACCGTCATTGGTATGTTGTCACTGTCTCACACCACCA
TGCCTTCATCATGCTAACATCCCTCTCAGATGCCCCCGGTCATCGTG
>ENA|AJ543525|AJ543525.1 Fusarium avenaceum partial tef-1alpha gene for translation elongation factor 1 alpha, exons 1-4, VI01202
TCGTCGTCATCGGCCACGTCGACTCTGGCAAGTCGACCACTGTAAGTACAACCATCAGCG
AGTCGCTTATCTGCACTCGGAACCCGCCAAACCTGGCGGGGTATCACCACGGCATCTTGC
TAACTCTTGACAGACCGGTCACTTGATCTACCAGTGCGGTGGTATCGACAAGCGAACCAT
CGAGAAGTTCGAGAAGGTTAGTCAATATCCCTTCGATTACGCGCGCTCCCATCGATTCCC
ACGACTCGCTCCCTCATTCGAAACGCGTTCATTACCCCGCTCAAGTCCGAAAATTTTGCG
GTGCGACCGTGATTTTTTTTTGGTGGGGTATCTTACCCCGCCACTCGAGTGACGGATGTG
CTTGCCCTGTTCCCACAAAACCTTACCACACTGTCGCGCACTATGTCTTGCAGTCACTAA
CCACTGGACAATAGGAAGCCGCCGAGCTCGGAAAGGGTTCCTTCAAGTACGCCTGGGTTC
TTGACAAGCTCAAAGCCGAGCGTGAGCGTGGTATCACCATTGATATCGCTCTCTGGAAGT
TCGAGACTCCTCGCTACTATGTCACCGTCATTGGTATGTTGTCACTGTCTCACACCACCA
TGCCTTCATCATGCTAACATCCCTCTCAGATGCCCCCGGTCATCGTG
>ENA|AJ543531|AJ543531.1 Fusarium avenaceum partial tef-1alpha gene for translation elongation factor 1 alpha, exons 1-4, VI01058
TCGTCGTCATCGGCCACGTCGACTCTGGCAAGTCGACCACTGTAAGTACAACCATCAGCG
AGTCGCTTATCTGCACTCGGAACCCGCCAAACCTGGCGGGGTATCACCACGGCATCTTGC
TAACTCTTGACAGACCGGTCACTTGATCTACCAGTGCGGTGGTATCGACAAGCGAACCAT
CGAGAAGTTCGAGAAGGTTAGTCAATATCCCTTCGATTACGCGCGCTCCCATCGATTCCC
ACGACTCGCTCCCTCATTCGAAACGCGTTCATTACCCCGCTCAAGTCCGAAAATTTTGCG
GTGCGACCGTGATTTTTTTTGGTGGGGTATCTTACCCCGCCACTCGAGTGACGGATGTGC
TTGCCCTGTTCCCACAAAACCTTACCACACTGTCGCGCACTATGTCTTGCAGTCACTAAC
CACTGGACAATAGGAAGCCGCCGAGCTCGGAAAGGGTTCCTTCAAGTACGCCTGGGTTCT
TGACAAGCTCAAAGCCGAGCGTGAGCGTGGTATCACCATTGATATCGCTCTCTGGAAGTT
CGAGACTCCTCGCTACTATGTCACCGTCATTGGTATGTTGTCACTGTCTCACACCACCAT
GCCTTCATCATGCTAACATCCCTCTCAGATGCCCCCGGTCATCGTG
>ENA|AJ543532|AJ543532.1 Fusarium avenaceum partial tef-1alpha gene for translation elongation factor 1 alpha, exons 1-4, VI01073
TCGTCGTCATCGGCCACGTCGACTCTGGCAAGTCGACCACTGTAAGTACAACCATCAGCG
AGTCGCTTATCTGCACTCGGAACCCGCCAAACCTGGCGGGGTATCACCACGGCATCTTGC
TAACTCTTGACAGACCGGTCACTTGATCTACCAGTGCGGTGGTATCGACAAGCGAACCAT
CGAGAAGTTCGAGAAGGTTAGTCAATATCCCTTCGATTACGCGCGCTCCCATCGATTCCC
ACGACTCGCTCCCTCATTCGAAACGCGTTCATTACCCCGCTCAAGTCCGAAAATTTTGCG
GTGCGACCGTGATTTTTTTTGGTGGGGTATCTTACCCCGCCACTCGAGTGACGGATGTGC
TTGCCCTGTTCCCACAAAACCTTACCACACTGTCGCGCACTATGTCTTGCAGTCACTAAC
CACTGGACAATAGGAAGCCGCCGAGCTCGGAAAGGGTTCCTTCAAGTACGCCTGGGTTCT
TGACAAGCTCAAAGCCGAGCGTGAGCGTGGTATCACCATTGATATCGCTCTCTGGAAGTT
CGAGACTCCTCGCTACTATGTCACCGTCATTGGTATGTTGTCACTGTCTCACACCACCAT
GCCTTCATCATGCTAACATCCCTCTCAGATGCCCCCGGTCATCGTG
>ENA|AJ543542|AJ543542.1 Fusarium culmorum partial tef-1alpha gene for translation elongation factor 1 alpha, exons 1-4, VI01004
TCGTCGTCATCGGCCACGTCGACTCTGGCAAGTCGACCACTGTGAGTACCACTGCATCCC
AACCCCGCCGATACTTGGCGGGGTAGTTTCAAATTTCCAATGTGCTGACATACTTTGATA
GACCGGTCACTTGATCTACCAGTGCGGTGGTATCGACAAGCGAACCATCGAGAAGTTCGA
GAAGGTTGGTCTCATTTTCCTCGATCGCGCGCCCTTTTCCCTTTCGAAACATCATTCGAA
TCGCCCTCACACGACGACTCGATACGCGCCTGTTACCCCGCTCGAGGTCAAAAATTTTGC
GGCTTTGTCGTAATTTTTCTGGTGGGGCTCATACCCCGCCACTCGAGCGACAGGCGCTTG
CCCTCTTCCCACAAACCATTCCCTAGGCGCGCACCATCACGTGTCAATCAGTTACTAACC
ACCTGTCAATAGGAAGCCGCCGAGCTCGGTAAGGGTTCCTTCAAGTACGCCTGGGTTCTT
GACAAGCTCAAAGCCGAGCGTGAGCGTGGTATCACCATTGATATCGCTCTCTGGAAGTTC
GAGACTCCTCGCTACTATGTCACCGTCATTGGTATGTTGTCACTACTGCTGTCATCACAT
TCTCATACTAACACGACTATCAGACGCTCCCGGTCACCGTG
>ENA|AJ543553|AJ543553.1 Fusarium culmorum partial tef-1alpha gene for translation elongation factor 1 alpha, exons 1-4, VI01410
TCGTCGTCATCGGCCACGTCGACTCTGGCAAGTCGACCACTGTGAGTACCACTGCATCCC
AACCCCGCCGATACTTGGCGGGGTAGTTTCAAATTTCCAATGTGCTGACATACTTTGATA
GACCGGTCACTTGATCTACCAGTGCGGTGGTATCGACAAGCGAACCATCGAGAAGTTCGA
GAAGGTTGGTCTCATTTTCCTCGATCGCGCGCCCTTTTCCCTTTCGAAACATCATTCGAA
TCGCCCTCACACGACGACTCGATACGCGCCTGTTACCCCGCTCGAGGTCAAAAATTTTGC
GGCTTTGTCGTAATTTTTCTGGTGGGGCTCATACCCCGCCACTCGAGCGACAGGCGCTTG
CCCTCTTCCCACAAACCATTCCCTAGGCGCGCACCATCACGTGTCAATCAGTTACTAACC
ACCTGTCAATAGGAAGCCGCCGAGCTCGGTAAGGGTTCCTTCAAGTACGCCTGGGTTCTT
GACAAGCTCAAAGCCGAGCGTGAGCGTGGTATCACCATTGATATCGCTCTCTGGAAGTTC
GAGACTCCTCGCTACTATGTCACCGTCATTGGTATGTTGTCACTACTGCTGTCATCACAT
TCTCATACTAACACGACTATCAGACGCTCCCGGTCACCGTG
>ENA|AJ543555|AJ543555.1 Fusarium culmorum partial tef-1alpha gene for translation elongation factor 1 alpha, exons 1-4, VI01008
TCGTCGTCATCGGCCACGTCGACTCTGGCAAGTCGACCACTGTGAGTACCACTGCATCCC
AACCCCGCCGATACTTGGCGGGGTAGTTTCAAATTTCCAATGTGCTGACATACTTTGATA
GACCGGTCACTTGATCTACCAGTGCGGTGGTATCGACAAGCGAACCATCGAGAAGTTCGA
GAAGGTTGGTCTCATTTTCCTCGATCGCGCGCCCTTTTCCCTTTCGAAACATCATTCGAA
TCGCCCTCACACGACGACTCGATACGCGCCTGTTACCCCGCTCGAGGTCAAAAATTTTGC
GGCTTTGTCGTAATTTTTCTGGTGGGGCTCATACCCCGCCACTCGAGCGACAGGCGCTTG
CCCTCTTCCCACAAACCATTCCCTAGGCGCGCACCATCACGTGTCAATCAGTTACTAACC
ACCTGTCAATAGGAAGCCGCCGAGCTCGGTAAGGGTTCCTTCAAGTACGCCTGGGTTCTT
GACAAGCTCAAAGCCGAGCGTGAGCGTGGTATCACCATTGATATCGCTCTCTGGAAGTTC
GAGACTCCTCGCTACTATGTCACCGTCATTGGTATGTTGTCACTACTGCTGTCATCACAT
TATCATACTAACACGACTATCAGACGCTCCCGGTCACCGTG
>ENA|AJ543577|AJ543577.1 Fusarium graminearum partial tef-1alpha gene for translation elongation factor 1 alpha, exons 1-4, VI01017
TCGTCGTCATCGGCCACGTCGACTCTGGCAAGTCGACCACTGTGAGTACCACCGCATCCC
AACCCCGCCGACACTTGGCGGGGTAGTTTCAAATTTCCAATGTGCTGACATACTTTGATA
GACCGGTCACTTGATCTACCAGTGCGGTGGTATCGACAAGCGAACCATCGAGAAGTTCGA
GAAGGTTGGTCTCATTTTCCTCGATCGCGCGCCCTTTTCCCTTTCGAAATATCATTCGAA
TCGCCCTCACACGACGACTCGATACGCGCCTGTTACCCCGCTCGAGGTCAAAAATTTTGC
GGCTTTGTCGTAATTTTTTTCCCGGTGGGGCTCATACCCCGCCACTCGAGCGACAGGCGT
CTGCCCTCTTCCCACAAACCATTCCCTGGGCGCTCATCATCACGTGTCAACCAGTCACTA
ACCACCTGTCAATAGGAAGCCGCCGAGCTCGGTAAGGGTTCCTTCAAGTACGCCTGGGTT
CTTGACAAGCTCAAAGCCGAGCGTGAGCGTGGTATCACCATTGATATCGCCCTCTGGAAG
TTCGAGACTCCTCGCTACTATGTCACCGTCATTGGTATGTTGTCACCACTGCTGTCATCA
CATTCTCATACTAACATGGCTATCAGACGCTCCCGGTCACCGTG
>ENA|AJ543597|AJ543597.1 Fusarium graminearum partial tef-1alpha gene for translation elongation factor 1 alpha, exons 1-4, VI01030
TCGTCGTCATCGGCCACGTCGACTCTGGCAAGTCGACCACTGTGAGTACCACCGCATCCC
AACCCCGCCGACACTTGGCGGGGTAGTTTCAAATTTCCAATGTGCTGACATACTTTGATA
GACCGGTCACTTGATCTACCAGTGCGGTGGTATCGACAAGCGAACCATCGAGAAGTTCGA
GAAGGTTGGTCTCATTTTCCTCGATCGCGCGCCCTTTTCCCTTTCGAAATATCATTCGAA
TCGCCCTCACACGACGACTCGATACGCGCCTGTTACCCCGCTTGAGGTCAAAAATTTTGC
GGCTTTGTCGTAATTTTTTTCCCGGTGGGGCTCATACCCCGCCACTCGAGCGACAGGCGT
CTGCCCTCTTCCCACAAACCATTCCCTGGGCGCTCATCATCACGTGTCAACCAGTCACTA
ACCACCTGTCAATAGGAAGCCGCCGAGCTCGGTAAGGGTTCCTTCAAGTACGCCTGGGTT
CTTGACAAGCTCAAAGCCGAGCGTGAGCGTGGTATCACCATTGATATCGCCCTCTGGAAG
TTCGAGACTCCTCGCTACTATGTCACCGTCATTGGTATGTTGTCACCACTGCTGTCATCA
CATTCTCATACTAACATGGCTATCAGACGCTCCCGGTCACCGTG
>ENA|AJ543613|AJ543613.1 Fusarium torulosum partial tef-1alpha gene for translation elongation factor 1 alpha, exons 1-4, VI01185
TCGTCGTCATCGGCCACGTCGACTCTGGCAAGTCGACCACTGTAAGTACAACCATCAGCG
AGTTGCTTACCTGCACTCGGAGTCTGCCAAACCTGGCGGGGTATTATCACAACATTTTGC
TAACTTTTGACAGACCGGTCACTTGATCTACCAGTGCGGTGGTATCGACAAGCGAACCAT
CGAGAAGTTCGAGAAGGTTAGTCAAAATCCCTTCGATTGCGCGCGCTCCCATCGATTCCT
ACGACTCGCTCCCTCACTCGAAACGCATCCATTACCCCGCTCGAGCCCGAAAATTTTGCG
GTGCGACCGTGATTTTTTTTTTGGTGGGGTATCTTACCCCGCCACTCGAGTGACGGATGC
GCTTGCCCTGTTCCCACAAAACCTTACTACCCTGTCGCGCACTATCATATGTTTTCCAGT
CACTAACCACTGGACAATAGGAAGCCGCCGAGCTCGGAAAGGGTTCCTTCAAGTACGCCT
GGGTTCTTGACAAGCTCAAAGCCGAGCGTGAGCGTGGTATCACCATTGATATCGCTCTCT
GGAAGTTCGAGACTCCTCGCTACTATGTCACCGTCATTGGTATGTTGTCACTGTCTCATA
CCACCATGCTTTCACCATGCTAACATCTCTCTCAGATGCCCCCGGTCATCGTG
>ENA|AJ543614|AJ543614.1 Fusarium torulosum partial tef-1alpha gene for translation elongation factor 1 alpha, exons 1-4, VI01411
TCGTCGTCATCGGCCACGTCGACTCTGGCAAGTCGACCACTGTAAGTACAACCATCAGCG
AGTTGCTTACCTGCACTCGGAGTCTGCCAAACCTGGCGGGGTATTATCACAACATTTTGC
TAACTTTTGACAGACCGGTCACTTGATCTACCAGTGCGGTGGTATCGACAAGCGAACCAT
CGAGAAGTTCGAGAAGGTTAGTCAAAATCCCTTCGATTGCGCGCGCTCCCATCGATTCCT
ACGACTCGCTCCCTCACTCGAAACGCATCCATTACCCCGCTCGAGCCCGAAAATTTTGCG
GTGCGACCGTGATTTTTTTTTTGGTGGGGTATCTTACCCCGCCACTCGAGTGACGGATGC
GCTTGCCCTGTTCCCACAAAACCTTACTACCCTGTCGCGCACTATCATATGTTTTCCAGT
CACTAACCACTGGACAATAGGAAGCCGCCGAGCTCGGAAAGGGTTCCTTCAAGTACGCCT
GGGTTCTTGACAAGCTCAAAGCCGAGCGTGAGCGTGGTATCACCATTGATATCGCTCTCT
GGAAGTTCGAGACTCCTCGCTACTATGTCACCGTCATTGGTATGTTGTCACTGTCTCATA
CCACCATGCTTTCACCATGCTAACATCTCTCTCAGATGCCCCCGGTCATCGTG
>ENA|AJ543620|AJ543620.1 Fusarium tricinctum partial tef-1alpha gene for translation elongation factor 1 alpha, exons 1-4, VI01165
TCGTCGTCATCGGCCACGTCGACTCTGGCAAGTCGACCACTGTAAGTACAACCATCAGCG
GGTTGCTTATATGCACTCGGAATCCGCCAAACCTGGCGGGGTATCACCACAACATTTTGC
TAACTTTTGACAGACCGGTCACTTGATCTACCAGTGCGGTGGTATCGACAAGCGAACCAT
CGAGAAGTTCGAGAAGGTTAGTCAATATCCCTTCGATTACGCGCGCTCCCATCGATTCCC
ACGATTCGCTCCCTCACTCGAAACGCATCCATTACCCCGCTCGAGCCCGAGAATTTTGCG
GTGCGACCGTGATTTTTTTCTGGTGGGGTATCTTACCCCGCCACTCGAGTGACGGATGCG
CTTGCCCTGTTCCCACAAAACCTTACCACCCTGTCGCGCACTACATGTCTTGCAGTCACT
AACCACTGGACAATAGGAAGCCGCCGAGCTCGGAAAGGGTTCCTTCAAGTACGCCTGGGT
TCTTGACAAGCTCAAAGCCGAGCGTGAGCGTGGTATCACCATTGATATCGCTCTCTGGAA
GTTCGAGACTCCTCGCTACTATGTCACCGTCATTGGTATGTTGTCACTGTCTCACACTAT
CATGCTTGCATCATGCTAACATCTCTGTCAGATGCCCCCGGTCATCGTG
>ENA|AJ543632|AJ543632.1 Fusarium venenatum partial tef-1alpha gene for translation elongation factor 1 alpha, exons 1-4, VI01174
TCGTCGTCATCGGCCACGTCGACTCTGGCAAGTCGACCACTGTAAGTACAACCGAATATC
AACCCCGCCTACACTTGGCGGGGTAGTCTCAAGATATGCTTGTGCTGACATGCTTGATAG
ACCGGTCACTTGATCTACCAGTGCGGTGGTATCGACAAGCGAACCATCGAGAAGTTCGAG
AAGGTTGGTCTCATTTTCCTCGATCGCGCGCCCTACTTCCCATCGATCCATCATTCGAAT
CGCTCTGATACGACGACTCGACACACGCCTGCTACCCCGCTCGAGTTCAAGAATTTTACG
ATTTTGTCGTAATTTTTTTGGTGGGGCTCATACCCCGCCACTCGAGCGGCAGGCTTGCCC
TCTTCCTCAAAGCCACACGGGCGCGCATCATCACGTGTTGATCAGTCACTAACCACCCGT
CAATAGGAAGCCGCCGAGCTCGGTAAGGGTTCTTTCAAGTACGCTTGGGTTCTTGACAAG
CTCAAGGCCGAGCGTGAGCGTGGTATCACCATCGATATCGCTCTCTGGAAGTTCGAGACT
CCTCGCTACTATGTCACCGTCATTGGTATGTTATCTCTGCCACCTTCATCACATTCCCGC
ACTAACCCATCTATCAGACGCTCCCGGTCACCGTG
>ENA|AJ543634|AJ543634.1 Fusarium venenatum partial tef-1alpha gene for translation elongation factor 1 alpha, exons 1-4, VI01176
TCGTCGTCATCGGCCACGTCGACTCTGGCAAGTCGACCACTGTAAGTACAACCGAATATC
AACCCCGCCTACACTTGGCGGGGTAGTCTCAAGATATGCTTGTGCTGACATGCTTGATAG
ACCGGTCACTTGATCTACCAGTGCGGTGGTATCGACAAGCGAACCATCGAGAAGTTCGAG
AAGGTTGGTCTCATTTTCCTCGATCGCGCGCCCTACTTCCCATCGATCCATCATTCGAAT
CGCTCTGATACGACGACTCGACACACGCCTGCTACCCCGCTCGAGTTCAAGAATTTTACG
ATTTTGTCGTAATTTTTTTTTCGGTGGGGCTCATACCCCGCCACTCGAGCGACAGGCTTG
CCCTCTTCCTCAAAGCCACATGGGCGCGCATCATCACGTGTTGATCAGTCACTAACCACC
CGTCAATAGGAAGCCGCCGAGCTCGGTAAGGGTTCTTTCAAGTACGCTTGGGTTCTTGAC
AAGCTCAAGGCCGAGCGTGAGCGTGGTATCACCATCGATATCGCTCTCTGGAAGTTCGAG
ACTCCTCGCTACTATGTCACCGTCATTGGTATGTTATCTCTGCCACCTTCATCACATTCC
CGCACTAACCCATCTATCAGACGCTCCCGGTCACCGTG
>ENA|AJ543599|AJ543599.1 Fusarium graminearum partial tef-1alpha gene for translation elongation factor 1 alpha, exons 1-4, VI01019
TCGTCGTCATCGGCCACGTCGACTCTGGCAAGTCGACCACTGTGAGTACCACCGCATCCC
AACCCCGCCGACACTTGGCGGGGTAGTTTCAAATTTCCAATGTGCTGACATACTTTGATA
GACCGGTCACTTGATCTACCAGTGCGGTGGTATCGACAAGCGAACCATCGAGAAGTTCGA
GAAGGTTGGTCTCATTTTCCTCGATCGCGCGCCCTTTTCCCTTTCGAAATATCATTCGAA
TCGCCCTCACACGACGACTCGATACGCGCCTGTTACCCCGCTCGAGGTCAAAAATTTTGC
GGCTTTGTCGTAATTTTTTTCCCGGTGGGGCTCATACCCCGCCACTCGAGCGACAGGCGT
GTGCCCTCTTCCCACAAACCATTCCCTGGGCGCTCATCATCACGTGTCAACCAGTCACTA
ACCACCTGTCAATAGGAAGCCGCCGAGCTCGGTAAGGGTTCCTTCAAGTACGCCTGGGTT
CTTGACAAGCTCAAAGCCGAGCGTGAGCGTGGTATCACCATTGATATCGCCCTCTGGAAG
TTCGAGACTCCTCGCTACTATGTCACCGTCATTGGTATGTTGTCACCACTGCTGTCATCA
CATTCTCATACTAACATGGCTATCAGACGCTCCCGGTCACCGTG
>ENA|AJ543509|AJ543509.1 Fusarium arthrosporioides partial tef-1alpha gene for translation elongation factor 1 alpha, exons 1-4, VI01333
TCGTCGTCATCGGCCACGTCGACTCTGGCAAGTCGACCACTGTAACTACAACCATCAGCG
AGTCGCTTATCTGCACTCGGAACCCGCCAAACCTGGCGGGGTATCACCACGGCATCTTGC
TAACTCTTGACAGACCGGTCACTTGATCTACCAGTGCGGTGGTATCGACAAGCGAACCAT
CGAGAAGTTCGAGAAGGTTAGTCAATATCCCTTCGATTACGCGCGCTCCCATCGATTCCC
ACGACTCGCTCCCTCATTCGAAACGCATTCATTACCCCGCTCAAGTCCGAAAATTTTGCG
GTGCGACCGTGATTTTTTTTGGTGGGGTATCTTACCCCGCCACTCGAGTGACGGATGTGC
TTGCCCTGTTCCCACAAAACCTTACCACACTGTCGCGCACTATGTCTTGCAGTCACTAAC
CACTGGACAATAGGAAGCCGCCGAGCTCGGAAAGGGTTCCTTCAAGTACGCCTGGGTTCT
TGACAAGCTCAAAGCCGAGCGTGAGCGTGGTATCACCATTGATATCGCTCTCTGGAAGTT
CGAGACTCCTCGCTACTATGTCACCGTCATTGGTATGTTGTCACTGTCTCACACCACCAT
GCCTTCATCATGCTAACATCCCTCTCAGATGCCCCCGGTCATCGTG
>ENA|AJ543522|AJ543522.1 Fusarium avenaceum partial tef-1alpha gene for translation elongation factor 1 alpha, exons 1-4, VI01427
TCGTCGTCATCGGCCACGTCGACTCTGGCAAGTCGACCACTGTAAGTACAACCATCAGCG
AGTCGCTTATCTGCACTCGGAACCCGCCAAACCTGGCGGGGTATCACCACGACATCTTGC
TAACTCTTGACAGACCGGTCACTTGATCTACCAGTGCGGTGGTATCGACAAGCGAACCAT
CGAGAAGTTCGAGAAGGTTAGTCAATATCCCTTCGATTACGCGCGCTCCCATCGATTCCC
ACGACTCGCTCCCTCATTCGAAACGCATTCATTACCCCGCTCAAGTCCGAAAATTTTGCG
GTGCGACCGTGATTTTTTTTGGTGGGGTATCTTACCCCGCCACTCGAGTGACGGATGCGC
TTGCCCTGTTCCCACAAAACCTTACCACACTGTCGCGCACTATGTCTTGCAGTCACTAAC
CACTGGACAATAGGAAGCCGCCGAGCTCGGAAAGGGTTCCTTCAAGTACGCCTGGGTTCT
TGACAAGCTCAAAGCCGAGCGTGAGCGTGGTATCACCATTGATATCGCTCTCTGGAAGTT
CGAGACTCCTCGCTACTATGTCACCGTCATTGGTATGTTGTCACTGTCTCACACCACCAT
GCCTTCATCATGCTAACATTCCTCTCAGATGCCCCCGGTCATCGTG
>ENA|AJ543527|AJ543527.1 Fusarium avenaceum partial tef-1alpha gene for translation elongation factor 1 alpha, exons 1-4, VI01044
TCGTCGTCATCGGCCACGTCGACTCTGGCAAGTCGACCACTGTAAGTACAACCATCAGCG
AGTCGCTTATCTGCACTCGGAACCCGCCAAACCTGGCGGGGTATCACCACGGCATCTTGC
TAACTCTTGACAGACCGGTCACTTGATCTACCAGTGCGGTGGTATCGACAAGCGAACCAT
CGAGAAGTTCGAGAAGGTTAGTCAATATCCCTTCGATTACGCGCGCTCCCATCGATTCCC
ACGACTCGCTCCCTCATTCGAAACGCGTTCATTACCCCGCTCAAGTCCGAAAATTTTGCG
GTGCGACCGTGATTTTTTTTGGTGGGGTATCTTACCCCGCCACTCGAGTGACGGATGTGC
TTGCCCTGTTCCCACAAAACCTTACCACACTGTCGCGCACTATGTCTTGCAGTCACTAAC
CACTGGACAATAGGAAGCCGCCGAGCTCGGAAAGGGTTCCTTCAAGTACGCCTGGGTTCT
TGACAAGCTCAAAGCCGAGCGTGAGCGTGGTATCACCATTGATATCGCTCTCTGGAAGTT
CGAGACTCCTCGCTACTATGTCACCGTCATTGGTATGTTGTCACTGTCTCACACCACCAT
GCCTTCATCATGCTAACATCCCTCTCAGATGCCCCCGGTCATCGTG
>ENA|AJ543528|AJ543528.1 Fusarium avenaceum partial tef-1alpha gene for translation elongation factor 1 alpha, exons 1-4, VI01045
TCGTCGTCATCGGCCACGTCGACTCTGGCAAGTCGACCACTGTAAGTACAACCATCAGCG
AGTCGCTTATCTGCACTCGGAACCCGCCAAACCTGGCGGGGTATCACCACGGCATCTTGC
TAACTCTTGACAGACCGGTCACTTGATCTACCAGTGCGGTGGTATCGACAAGCGAACCAT
CGAGAAGTTCGAGAAGGTTAGTCAATATCCCTTCGATTACGCGCGCTCCCATCGATTCCC
ACGACTCGCTCCCTCATTCGAAACGCGTTCATTACCCCGCTCAAGTCCGAAAATTTTGCG
GTGCGACCGTGATTTTTTTTGGTGGGGTATCTTACCCCGCCACTCGAGTGACGGATGTGC
TTGCCCTGTTCCCACAAAACCTTACCACACTGTCGCGCACTATGTCTTGCAGTCACTAAC
CACTGGACAATAGGAAGCCGCCGAGCTCGGAAAGGGTTCCTTCAAGTACGCCTGGGTTCT
TGACAAGCTCAAAGCCGAGCGTGAGCGTGGTATCACCATTGATATCGCTCTCTGGAAGTT
CGAGACTCCTCGCTACTATGTCACCGTCATTGGTATGTTGTCACTGTCTCACACCACCAT
GCCTTCATCATGCTAACATCCCTCTCAGATGCCCCCGGTCATCGTG
>ENA|AJ543541|AJ543541.1 Fusarium culmorum partial tef-1alpha gene for translation elongation factor 1 alpha, exons 1-4, VI01002
TCGTCGTCATCGGCCACGTCGACTCTGGCAAGTCGACCACTGTGAGTACCACTGCATCCC
AACCCCGCCGATACTTGGCGGGGTAGTTTCAAATTTCCAATGTGCTGACATACTTTGATA
GACCGGTCACTTGATCTACCAGTGCGGTGGTATCGACAAGCGAACCATCGAGAAGTTCGA
GAAGGTTGGTCTCATTTTCCTCGATCGCGCGCCCTTTTCCCTTTCGAAACATCATTCGAA
TCGCCCTCACACGACGACTCGATACGCGCCTGTTACCCCGCTCGAGGTCAAAAATTTTGC
GGCTTTGTCGTAATTTTTCTGGTGGGGCTCATACCCCGCCACTCGAGCGACAGGCGCTTG
CCCTCTTCCCACAAACCATTCCCTAGGCGCGCACCATCACGTGTCAATCAGTTACTAACC
ACCTGTCAATAGGAAGCCGCCGAGCTCGGTAAGGGTTCCTTCAAGTACGCCTGGGTTCTT
GACAAGCTCAAAGCCGAGCGTGAGCGTGGTATCACCATTGATATCGCTCTCTGGAAGTTC
GAGACTCCTCGCTACTATGTCACCGTCATTGGTATGTTGTCACTACTGCTGTCATCACAT
TCTCATACTAACACGACTATCAGACGCTCCCGGTCACCGTG
>ENA|AJ543548|AJ543548.1 Fusarium culmorum partial tef-1alpha gene for translation elongation factor 1 alpha, exons 1-4, VI01013
TCGTCGTCATCGGCCACGTCGACTCTGGCAAGTCGACCACTGTGAGTACCACTGCATCCC
AACCCCGCCGATACTTGGCGGGGTAGTTTCAAATTTCCAATGTGCTGACATACTTTGATA
GACCGGTCACTTGATCTACCAGTGCGGTGGTATCGACAAGCGAACCATCGAGAAGTTCGA
GAAGGTTGGTCTCATTTTCCTCGATCGCGCGCCCTTTTCCCTTTCGAAACATCATTCGAA
TCGCCCTCACACGACGACTCGATACGCGCCTGTTACCCCGCTCGAGGTCAAAAATTTTGC
GGCTTTGTCGTAATTTTTCTGGTGGGGCTCATACCCCGCCACTCGAGCGACAGGCGCTTG
CCCTCTTCCCACAAACCATTCCCTAGGCGCGCACCATCACGTGTCAATCAGTTACTAACC
ACCTGTCAATAGGAAGCCGCCGAGCTCGGTAAGGGTTCCTTCAAGTACGCCTGGGTTCTT
GACAAGCTCAAAGCCGAGCGTGAGCGTGGTATCACCATTGATATCGCTCTCTGGAAGTTC
GAGACTCCTCGCTACTATGTCACCGTCATTGGTATGTTGTCACTACTGCTGTCATCACAT
TCTCATACTAACACGACTATCAGACGCTCCCGGTCACCGTG
>ENA|AJ543549|AJ543549.1 Fusarium culmorum partial tef-1alpha gene for translation elongation factor 1 alpha, exons 1-4, VI01014
TCGTCGTCATCGGCCACGTCGACTCTGGCAAGTCGACCACTGTGAGTACCACTGCATCCC
AACCCCGCCGATACTTGGCGGGGTAGTTTCAAATTTCCAATGTGCTGACATACTTTGATA
GACCGGTCACTTGATCTACCAGTGCGGTGGTATCGACAAGCGAACCATCGAGAAGTTCGA
GAAGGTTGGTCTCATTTTCCTCGATCGCGCGCCCTTTTCCCTTTCGAAACATCATTCGAA
TCGCCCTCACACGACGACTCGATACGCGCCTGTTACCCCGCTCGAGGTCAAAAATTTTGC
GGCTTTGTCGTAATTTTTCTGGTGGGGCTCATACCCCGCCACTCGAGCGACAGGCGCTTG
CCCTCTTCCCACAAACCATTCCCTAGGCGCGCACCATCACGTGTCAATCAGTTACTAACC
ACCTGTCAATAGGAAGCCGCCGAGCTCGGTAAGGGTTCCTTCAAGTACGCCTGGGTTCTT
GACAAGCTCAAAGCCGAGCGTGAGCGTGGTATCACCATTGATATCGCTCTCTGGAAGTTC
GAGACTCCTCGCTACTATGTCACCGTCATTGGTATGTTGTCACTACTGCTGTCATCACAT
TCTCATACTAACACGACTATCAGACGCTCCCGGTCACCGTG
>ENA|AJ543561|AJ543561.1 Fusarium equiseti partial tef-1alpha gene for translation elongation factor 1 alpha, exons 1-4, VI01069
TCGTCGTCATCGGCCACGTCGACTCTGGCAAGTCGACCACTGTGAGTACTACCCTCAATG
ACCTGCTTATCAGCAGTCATCAACCCCGCCATACGTGGTGGGGTAATATCAACTTACACA
TTTGCTGACAAAATTGCATAGACCGGTCACTTGATCTACCAGTGCGGTGGTATCGACAAG
CGAACCATCGAGAAGTTCGAGAAGGTTGGTTTACATTTTCCTCGATCGCACGCCCTCTGC
ACACCGATCCATCACTCGAATCAGCCTCGATGACTGAATATGCGCCTGTCACCCCGCTCG
AATACAAAATTTTGCGGTTCAACCGCAATTTTTTGGTGGGGCTCATACCCCGCTGCTCGA
GTGACAGGCGCTTGCCCTCTTCCCACAAAATCACCTCTTGCGCGTCACGTGTCAATCAGT
CACTAACCACCCGACAATAGGAAGCCGCCGAGCTCGGTAAGGGTTCCTTCAAGTACGCTT
GGGTTCTTGACAAGCTCAAGGCCGAGCGTGAGCGTGGTATCACCATCGATATCGCTCTCT
GGAAGTTCGAGACTCCTCGCTACTATGTCACCGTCATTGGTATGTTGTCATCACTTACAC
TCATGACCTTCTCATGCTAACATGTTTTCCAGACGCTCCCGGTCACCGTG
>ENA|AJ543563|AJ543563.1 Fusarium equiseti partial tef-1alpha gene for translation elongation factor 1 alpha, exons 1-4, VI01071
TCGTCGTCATCGGCCACGTCGACTCTGGCAAGTCGACCACTGTGAGTACTACCCTCAATG
ACCTGCTTATCAGCAGTCATCAACCCCGCCATACGTGGTGGGGTAATATCAACTTACACA
TTTGCTGACAAAATTGCATAGACCGGTCACTTGATCTACCAGTGCGGTGGTATCGACAAG
CGAACCATCGAGAAGTTCGAGAAGGTTGGTTTACATTTTCCTCGATCGCACGCCCTCTGC
ACACCGATCCATCACTCGAATCAGCCTCGATGACTGAATATGCGCCTGTCACCCCGCTCG
AATACAAAATTTTGCGGTTCAACCGCAATTTTTTGGTGGGGCTCATACCCCGCTGCTCGA
GTGACAGGCGCTTGCCCTCTTCCCACAAAATCACCTCTTGCGCGTCACGTGTCAATCAGT
CACTAACCACCCGACAATAGGAAGCCGCCGAGCTCGGTAAGGGTTCCTTCAAGTACGCTT
GGGTTCTTGACAAGCTCAAGGCCGAGCGTGAGCGTGGTATCACCATCGATATCGCTCTCT
GGAAGTTCGAGACTCCTCGCTACTATGTCACCGTCATTGGTATGTTGTCATCACTTACAC
TCATGACCTTCTCATGCTAACATGTTTTCCAGACGCTCCCGGTCACCGTG
>ENA|AJ543591|AJ543591.1 Fusarium graminearum partial tef-1alpha gene for translation elongation factor 1 alpha, exons 1-4, VI01177
TCGTCGTCATCGGCCACGTCGACTCTGGCAAGTCGACCACTGTGAGTACCACCGCATCCC
AACCCCGCCGACACTTGGCGGGGTAGTTTCAAATTTCCAATGTGCTGACATACTTTGATA
GACCGGTCACTTGATCTACCAGTGCGGTGGTATCGACAAGCGAACCATCGAGAAGTTCGA
GAAGGTTGGTCTCATTTTCCTCGATCGCGCGCCCTTTTCCCTTTCGAAATATCATTCGAA
TCGCCCTCACACGACGACTCGATACGCGCCTGTTACCCCGCTCGAGGTCAAAAATTTTGC
GGCTTTGTCGTAATTTTTTTCCCGGTGGGGCTCATACCCCGCCACTCGAGCGACAGGCGT
CTGCCCTCTTCCCACAAACCATTCCCTGGGCGCTCATCATCACGTGTCAACCAGTCACTA
ACCACCTGTCAATAGGAAGCCGCCGAGCTCGGTAAGGGTTCCTTCAAGTACGCCTGGGTT
CTTGACAAGCTCAAAGCCGAGCGTGAGCGTGGTATCACCATTGATATCGCCCTCTGGAAG
TTCGAGACTCCTCGCTACTATGTCACCGTCATTGGTATGTTGTCACCACTGCTGTCATCA
CATTCTCATACTAACATGGCTATCAGACGCTCCCGGTCACCGTG
>ENA|AJ543615|AJ543615.1 Fusarium torulosum partial tef-1alpha gene for translation elongation factor 1 alpha, exons 1-4, VI01424
TCGTCGTCATCGGCCACGTCGACTCTGGCAAGTCGACCACTGTAAGTACAACCATCAGCG
AGTTGCTTACCTGCACTCGGAGTCTGCCAAACCTGGCGGGGTATTATCACAACATTTTGC
TAACTTTTGACAGACCGGTCACTTGATCTACCAGTGCGGTGGTATCGACAAGCGAACCAT
CGAGAAGTTCGAGAAGGTTAGTCAAAATCCCTTCGATTGCGCGCGCTCCCATCGATTCCT
ACGACTCGCTCCCTCACTCGAAACGCATCCATTACCCCGCTCGAGCCCGAAAATTTTGCG
GTGCGACCGTGATTTTTTTTTTGGTGGGGTATCTTACCCCGCCACTCGAGTGACGGATGC
GCTTGCCCTGTTCCCACAAAACCTTACTACCCTGTCGCGCACTATCATATGTTTTCCAGT
CACTAACCACTGGACAATAGGAAGCCGCCGAGCTCGGAAAGGGTTCCTTCAAGTACGCCT
GGGTTCTTGACAAGCTCAAAGCCGAGCGTGAGCGTGGTATCACCATTGATATCGCTCTCT
GGAAGTTCGAGACTCCTCGCTACTATGTCACCGTCATTGGTATGTTGTCACTGTCTCATA
CCACCATGCTTTCACCATGCTAACATCTCTCTCAGATGCCCCCGGTCATCGTG
>ENA|AJ543619|AJ543619.1 Fusarium tricinctum partial tef-1alpha gene for translation elongation factor 1 alpha, exons 1-4, VI01163
TCGTCGTCATCGGCCACGTCGACTCTGGCAAGTCGACCACTGTAAGTACAACCATCAGCG
GGTTGCTTATATGCACTCGGAATCCGCCAAACCTGGCGGGGTATCACCACAACATTTTGC
TAACTTTTGACAGACCGGTCACTTGATCTACCAGTGCGGTGGTATCGACAAGCGAACCAT
CGAGAAGTTCGAGAAGGTTAGTCAATATCCCTTCGATTACGCGCGCTCCCATCGATTCCC
ACGATTCGCTCCCTCACTCGAAACGCATCCATTACCCCGCTCGAGCCCGAGAATTTTGCG
GTGCGACCGTGATTTTTTTCTGGTGGGGTATCTTACCCCGCCACTCGAGTGACGGATGCG
CTTGCCCTGTTCCCACAAAACCTTACCACCCTGTCGCGCACTACATGTCTTGCAGTCACT
AACCACTGGACAATAGGAAGCCGCCGAGCTCGGAAAGGGTTCCTTCAAGTACGCCTGGGT
TCTTGACAAGCTCAAAGCCGAGCGTGAGCGTGGTATCACCATTGATATCGCTCTCTGGAA
GTTCGAGACTCCTCGCTACTATGTCACCGTCATTGGTATGTTGTCACTGTCTCACACTAT
CATGCTTGCATCATGCTAACATCTCTGTCAGATGCCCCCGGTCATCGTG
>ENA|AJ543621|AJ543621.1 Fusarium tricinctum partial tef-1alpha gene for translation elongation factor 1 alpha, exons 1-4, VI01166
TCGTCGTCATCGGCCACGTCGACTCTGGCAAGTCGACCACTGTAAGTACAACCATCAGCG
GGTTGCTTATATGCACTCGGAATCCGCCAAACCTGGCGGGGTATCACCACAACATTTTGC
TAACTTTTGACAGACCGGTCACTTGATCTACCAGTGCGGTGGTATCGACAAGCGAACCAT
CGAGAAGTTCGAGAAGGTTAGTCAATATCCCTTCGATTACGCGCGCTCCCATCGATTCCC
ACGATTCGCTCCCTCACTCGAAACGCATCCATTACCCCGCTCGAGCCCGAGAATTTTGCG
GTGCGACCGTGATTTTTTTCTGGTGGGGTATCTTACCCCGCCACTCGAGTGACGGATGCG
CTTGCCCTGTTCCCACAAAACCTTACCACCCTGTCGCGCACTACATGTCTTGCAGTCACT
AACCACTGGACAATAGGAAGCCGCCGAGCTCGGAAAGGGTTCCTTCAAGTACGCCTGGGT
TCTTGACAAGCTCAAAGCCGAGCGTGAGCGTGGTATCACCATTGATATCGCTCTCTGGAA
GTTCGAGACTCCTCGCTACTATGTCACCGTCATTGGTATGTTGTCACTGTCTCACACTAT
CATGCTTGCATCATGCTAACATCTCTGTCAGATGCCCCCGGTCATCGTG
>ENA|AJ543625|AJ543625.1 Fusarium tricinctum partial tef-1alpha gene for translation elongation factor 1 alpha, exons 1-4, VI01335
TCGTCGTCATCGGCCACGTCGACTCTGGCAAGTCGACCACTGTAAGTACAACCATCAGCG
GGTTGCTTATATGCACTCGGAATCCGCCAAACCTGGCGGGGTATCACCACAACATTTTGC
TAACTTTTGACAGACCGGTCACTTGATCTACCAGTGCGGTGGTATCGACAAGCGAACCAT
CGAGAAGTTCGAGAAGGTTAGTCAATATCCCTTCGATTACGCGCGCTCCCATCGATTCCC
ACGATTCGCTCCCTCACTCGAAACGCATCCATTACCCCGCTCGAGCCCGAGAATTTTGCG
GTGCGACCGTGATTTTTTTCTGGTGGGGTATCTTACCCCGCCACTCGAGTGACGGATGCG
CTTGCCCTGTTCCCACAAAACCTTACCACCCTGTCGCGCACTACATGTCTTGCAGTCACT
AACCACTGGACAATAGGAAGCCGCCGAGCTCGGAAAGGGTTCCTTCAAGTACGCCTGGGT
TCTTGACAAGCTCAAAGCCGAGCGTGAGCGTGGTATCACCATTGATATCGCTCTCTGGAA
GTTCGAGACTCCTCGCTACTATGTCACCGTCATTGGTATGTTGTCACTGTCTCACACTAT
CATGCTTGCATCATGCTAACATCTCTGTCAGATGCCCCCGGTCATCGTG
>ENA|AJ543629|AJ543629.1 Fusarium tricinctum partial tef-1alpha gene for translation elongation factor 1 alpha, exons 1-4, VI01330
TCGTCGTCATCGGCCACGTCGACTCTGGCAAGTCGACCACTGTAAGTACAACCATCAGCG
GGTTGCTTATATGCACTCGGAATCCGCCAAACCTGGCGGGGTATCACCACAACATTTTGC
TAACTTTTGACAGACCGGTCACTTGATCTACCAGTGCGGTGGTATCGACAAGCGAACCAT
CGAGAAGTTCGAGAAGGTTAGTCAATATCCCTTCGATTACGCGCGCTCCCATCGATTCCC
ACGATTCGCTCCCTCACTCGAAACGCATCCATTACCCCGCTCGAGCCCGAGAATTTTGCG
GTGCGACCGTGATTTTTTTCTGGTGGGGTATCTTACCCCGCCACTCGAGTGACGGATGCG
CTTGCCCTGTTCCCACAAAACCTTACCACCCTGTCGCGCACTACATGTCTTGTAGTCACT
AACCACTGGACAATAGGAAGCCGCCGAGCTCGGAAAGGGTTCCTTCAAGTACGCCTGGGT
TCTTGACAAGCTCAAAGCCGAGCGTGAGCGTGGTATCACCATTGATATCGCTCTCTGGAA
GTTCGAGACTCCTCGCTACTATGTCACCGTCATTGGTATGTTGTCACTGTCTCACACTAT
CATGCTTGCATCATGCTAACATCTCTGTCAGATGCCCCCGGTCATCGTG
>ENA|AJ543526|AJ543526.1 Fusarium avenaceum partial tef-1alpha gene for translation elongation factor 1 alpha, exons 1-4, VI01037
TCGTCGTCATCGGCCACGTCGACTCTGGCAAGTCGACCACTGTAAGTACAACCATCAGCG
AGTCGCTTATCTGCACTCGGAACCCGCCAAACCTGGCGGGGTATCACCACGGCATCTTGC
TAACTCTTGACAGACCGGTCACTTGATCTACCAGTGCGGTGGTATCGACAAGCGAACCAT
CGAGAAGTTCGAGAAGGTTAGTCAATATCCCTTCGATTACGCGCGCTCCCATCGATTCCC
ACGACTCGCTCCCTCATTCGAAACGCGTTCATTACCCCGCTCAAGTCCGAAAATTTTGCG
GTGCGACCGTGATTTTTTTTGGTGGGGTATCTTACCCCGCCACTCGAGTGACGGATGTGC
TTGCCCTGTTCCCACAAAACCTTACCACACTGTCGCGCACTATGTCTTGCAGTCACTAAC
CACTGGACAATAGGAAGCCGCCGAGCTCGGAAAGGGTTCCTTCAAGTACGCCTGGGTTCT
TGACAAGCTCAAAGCCGAGCGTGAGCGTGGTATCACCATTGATATCGCTCTCTGGAAGTT
CGAGACTCCTCGCTACTATGTCACCGTCATTGGTATGTTGTCACTGTCTCACACCACCAT
GCCTTCATCATGCTAACATCCCTCTCAGATGCCCCCGGTCATCGTG
>ENA|AJ543539|AJ543539.1 Fusarium cerealis partial tef-1alpha gene for translation elongation factor 1 alpha, exons 1-4, VI01536
TCGTCGTCATCGGCCACGTCGACTCTGGCAAGTCGACCACTGTGAGTACCACTGCATCCC
AACCCCGCCGATATTTGGCGGGGTAGTTTCAAATTTCCAATGTGCTGACATACTTGATAG
ACCGGTCACTTGATCTACCAGTGCGGTGGTATCGACAAGCGAACCATCGAGAAGTTCGAG
AAGGTTGGTCTCATTTTCCTCGATCGCGCGCCCTTTTCCCTTTCGAAACATCATTCGAAT
CGCCCTCACACGACGACTCGATACGCGCCTGTTACCCCGCTCGAGGTCAAAAATTTTGCG
GCTTTGTCGTAATTTTTCTGGTGGGGCTCATACCCCGCCACTCGAGCGACAGGCGCTTGC
CCTCTTCCCACAAACCATTCCCTGGGCGCGCACCATCACGTGTCAATCAGTTACTAACCA
CCTGTCAATAGGAAGCCGCCGAGCTCGGTAAGGGTTCCTTCAAGTACGCCTGGGTTCTTG
ACAAGCTCAAAGCCGAGCGTGAGCGTGGTATCACCATTGATATCGCTCTCTGGAAGTTCG
AGACTCCTCGCTACTATGTCACCGTCATTGGTATGTTGTCACTACTGCTGTCATGACCTT
CTCATACTAACACGACTATCAGACGCTCCCGGTCACCGTG
>ENA|AJ543543|AJ543543.1 Fusarium culmorum partial tef-1alpha gene for translation elongation factor 1 alpha, exons 1-4, VI01007
TCGTCGTCATCGGCCACGTCGACTCTGGCAAGTCGACCACTGTGAGTACCACTGCATCCC
AACCCCGCCGATACTTGGCGGGGTAGTTTCAAATTTCCAATGTGCTGACATACTTTGATA
GACCGGTCACTTGATCTACCAGTGCGGTGGTATCGACAAGCGAACCATCGAGAAGTTCGA
GAAGGTTGGTCTCATTTTCCTCGATCGCGCGCCCTTTTCCCTTTCGAAACATCATTCGAA
TCGCCCTCACACGACGACTCGATACGCGCCTGTTACCCCGCTCGAGGTCAAAAATTTTGC
GGCTTTGTCGTAATTTTTCTGGTGGGGCTCATACCCCGCCACTCGAGCGACAGGCGCTTG
CCCTCTTCCCACAAACCATTCCCTAGGCGCGCACCATCACGTGTCAATCAGTTACTAACC
ACCTGTCAATAGGAAGCCGCCGAGCTCGGTAAGGGTTCCTTCAAGTACGCCTGGGTTCTT
GACAAGCTCAAAGCCGAGCGTGAGCGTGGTATCACCATTGATATCGCTCTCTGGAAGTTC
GAGACTCCTCGCTACTATGTCACCGTCATTGGTATGTTGTCACTACTGCTGTCATCACAT
TCTCATACTAACACGACTATCAGACGCTCCCGGTCACCGTG
>ENA|AJ543545|AJ543545.1 Fusarium culmorum partial tef-1alpha gene for translation elongation factor 1 alpha, exons 1-4, VI01010
TCGTCGTCATCGGCCACGTCGACTCTGGCAAGTCGACCACTGTGAGTACCACTGCATCCC
AACCCCGCCGATACTTGGCGGGGTAGTTTCAAATTTCCAATGTGCTGACATACTTTGATA
GACCGGTCACTTGATCTACCAGTGCGGTGGTATCGACAAGCGAACCATCGAGAAGTTCGA
GAAGGTTGGTCTCATTTTCCTCGATCGCGCGCCCTTTTCCCTTTCGAAACATCATTCGAA
TCGCCCTCACACGACGACTCGATACGCGCCTGTTACCCCGCTCGAGGTCAAAAATTTTGC
GGCTTTGTCGTAATTTTTCTGGTGGGGCTCATACCCCGCCACTCGAGCGACAGGCGCTTG
CCCTCTTCCCACAAACCATTCCCTAGGCGCGCACCATCACGTGTCAATCAGTTACTAACC
ACCTGTCAATAGGAAGCCGCCGAGCTCGGTAAGGGTTCCTTCAAGTACGCCTGGGTTCTT
GACAAGCTCAAAGCCGAGCGTGAGCGTGGTATCACCATTGATATCGCTCTCTGGAAGTTC
GAGACTCCTCGCTACTATGTCACCGTCATTGGTATGTTGTCACTACTGCTGTCATCACAT
TCTCATACTAACACGACTATCAGACGCTCCCGGTCACCGTG
>ENA|AJ543566|AJ543566.1 Fusarium equiseti partial tef-1alpha gene for translation elongation factor 1 alpha, exons 1-4, VI01093
TCGTCGTCATCGGCCACGTCGACTCTGGCAAGTCGACCACTGTGAGTACTACCCTCAATG
ACCTGCTTATCAGCAGTCATCAACCCCGCCATACGTGGTGGGGTAATATCAACTTACACA
TTTGCTGACAAAATTGCATAGACCGGTCACTTGATCTACCAGTGCGGTGGTATCGACAAG
CGAACCATCGAGAAGTTCGAGAAGGTTGGTTTACATTTTCCTCGATCGCACGCCCTCTGC
ACACCGATCCATCACTCGAATCAGCCTCGATGACTGAATATGCGCCTGTCACCCCGCTCG
AATACAAAATTTTGCGGTTCAACCGCAATTTTTTGGTGGGGCTCATACCCCGCTGCTCGA
GTGACAGGCGCTTGCCCTCTTCCCACAAAATCACCTCTTGCGCGTCACGTGTCAATCAGT
CACTAACCACCCGACAATAGGAAGCCGCCGAGCTCGGTAAGGGTTCCTTCAAGTACGCTT
GGGTTCTTGACAAGCTCAAGGCCGAGCGTGAGCGTGGTATCACCATCGATATCGCTCTCT
GGAAGTTCGAGACTCCTCGCTACTATGTCACCGTCATTGGTATGTTGTCATCACTTACAC
TCATGACCTTCTCATGCTAACATGTTTTCCAGACGCTCCCGGTCACCGTG
>ENA|AJ543592|AJ543592.1 Fusarium graminearum partial tef-1alpha gene for translation elongation factor 1 alpha, exons 1-4, VI01178
TCGTCGTCATCGGCCACGTCGACTCTGGCAAGTCGACCACTGTGAGTACCACCGCATCCC
AACCCCGCCGACACTTGGCGGGGTAGTTTCAAATTTCCAATGTGCTGACATACTTTGATA
GACCGGTCACTTGATCTACCAGTGCGGTGGTATCGACAAGCGAACCATCGAGAAGTTCGA
GAAGGTTGGTCTCATTTTCCTCGATCGCGCGCCCTTTTCCCTTTCGAAATATCATTCGAA
TCGCCCTCACACGACGACTCGATACGCGCCTGTTACCCCGCTCGAGGTCAAAAATTTTGC
GGCTTTGTCGTAATTTTTTTCCCGGTGGGGCTCATACCCCGCCACTCGAGCGACAGGCGT
CTGCCCTCTTCCCACAAACCATTCCCTGGGCGCTCATCATCACGTGTCAACCAGTCACTA
ACCACCTGTCAATAGGAAGCCGCCGAGCTCGGTAAGGGTTCCTTCAAGTACGCCTGGGTT
CTTGACAAGCTCAAAGCCGAGCGTGAGCGTGGTATCACCATTGATATCGCCCTCTGGAAG
TTCGAGACTCCTCGCTACTATGTCACCGTCATTGGTATGTTGTCACCACTGCTGTCATCA
CATTCTCATACTAACATGGCTATCAGACGCTCCCGGTCACCGTG
>ENA|AJ543598|AJ543598.1 Fusarium graminearum partial tef-1alpha gene for translation elongation factor 1 alpha, exons 1-4, VI01032
TCGTCGTCATCGGCCACGTCGACTCTGGCAAGTCGACCACTGTGAGTACCACCGCATCCC
AACCCCGCCGACACTTGGCGGGGTAGTTTCAAATTTCCAATGTGCTGACATACTTTGATA
GACCGGTCACTTGATCTACCAGTGCGGTGGTATCGACAAGCGAACCATCGAGAAGTTCGA
GAAGGTTGGTCTCATTTTCCTCGATCGCGCGCCCTTTTCCCTTTCGAAATATCATTCGAA
TCGCCCTCACACGACGACTCGATACGCGCCTGTTACCCCGCTCGAGGTCAAAAATTTTGC
GGCTTTGTCGTAATTTTTTTCCCGATGGGGCTCATACCCCGCCACTCGAGCGACAGGCGT
CTGCCCTCTTCCCACAAACCATTCCCTGGGCGCTCATCATCACGTGTCAACCAGTCACTA
ACCACCTGTCAATAGGAAGCCGCCGAGCTCGGTAAGGGTTCCTTCAAGTACGCCTGGGTT
CTTGACAAGCTCAAAGCCGAGCGTGAGCGTGGTATCACCATTGATATCGCCCTCTGGAAG
TTCGAGACTCCTCGCTACTATGTCACCGTCATTGGTATGTTGTCACCACTGCTGTCATCA
CATTCTCATACTAACATGGCTATCAGACGCTCCCGGTCACCGTG
>ENA|AJ543626|AJ543626.1 Fusarium tricinctum partial tef-1alpha gene for translation elongation factor 1 alpha, exons 1-4, VI01419
TCGTCGTCATCGGCCACGTCGACTCTGGCAAGTCGACCACTGTAAGTACAACCATCAGCG
GGTTGCTTATATGCACTCGGAATCCGCCAAACCTGGCGGGGTATCACCACAACATTTTGC
TAACTTTTGACAGACCGGTCACTTGATCTACCAGTGCGGTGGTATCGACAAGCGAACCAT
CGAGAAGTTCGAGAAGGTTAGTCAATATCCCTTCGATTACGCGCGCTCCCATCGATTCCC
ACGATTCGCTCCCTCACTCGAAACGCATCCATTACCCCGCTCGAGCCCGAGAATTTTGCG
GTGCGACCGTGATTTTTTTCTGGTGGGGTATCTTACCCCGCCACTCGAGTGACGGATGCG
CTTGCCCTGTTCCCACAAAACCTTACCACCCTGTCGCGCACTACATGTCTTGCAGTCACT
AACCACTGGACAATAGGAAGCCGCCGAGCTCGGAAAGGGTTCCTTCAAGTACGCCTGGGT
TCTTGACAAGCTCAAAGCCGAGCGTGAGCGTGGTATCACCATTGATATCGCTCTCTGGAA
GTTCGAGACTCCTCGCTACTATGTCACCGTCATTGGTATGTTGTCACTGTCTCACACTAT
CATGCTTGCATCATGCTAACATCTCTGTCAGATGCCCCCGGTCATCGTG
>ENA|AJ543490|AJ543490.1 Fusarium arthrosporioides partial tef-1alpha gene for translation elongation factor 1 alpha, exons 1-4, VI01034
TCGTCGTCATCGGCCACGTCGACTCTGGCAAGTCGACCACTGTAAGTACAACCATCAGCG
AGTCGCTTATCTGCACTCGGAACCCGCCAAACCTGGCGGGGTATCACCACGGCATCTTGC
TAACTCTTGACAGACCGGTCACTTGATCTACCAGTGCGGTGGTATCGACAAGCGAACCAT
CGAGAAGTTCGAGAAGGTTAGTCAATATCCCTTCGATTACGCGCGCTCCCATCGATTCCC
ACGACTCGCTCCCTCATTCGAAACGCATTCATTACCCCGCTCAAGTCCGAAAATTTTGCG
GTGCGACCGTGATTTTTTTTTGGTGGGGTATCTTACCCCGCCACTCGAGTGACGGATGTG
CTTGCCCTGTTCCCACAAAACCTTACCACACTGTCGCGCACTATGTCTTGCAGTCACTAA
CCACTGGACAATAGGAAGCCGCCGAGCTCGGAAAGGGTTCCTTCAAGTACGCCTGGGTTC
TTGACAAGCTCAAAGCCGAGCGTGAGCGTGGTATCACCATTGATATCGCTCTCTGGAAGT
TCGAGACTCCTCGCTACTATGTCACCGTCATTGGTATGTTGTCACTGTCTCACACCACCA
TGCCTTCATCATGCTAACATCCCTCTCAGATGCCCCCGGTCATCGTG
>ENA|AJ543493|AJ543493.1 Fusarium arthrosporioides partial tef-1alpha gene for translation elongation factor 1 alpha, exons 1-4, VI01040
TCGTCGTCATCGGCCACGTCGACTCTGGCAAGTCGACCACTGTAAGTACAACCATCAGCG
AGTCGCTTATCTGCACTCGGAACCCGCCAAACCTGGCGGGGTATCACCACGGCATCTTGC
TAACTCTTGACAGACCGGTCACTTGATCTACCAGTGCGGTGGTATCGACAAGCGAACCAT
CGAGAAGTTCGAGAAGGTTAGTCAATATCCCTTCGATTACGCGCGCTCCCATCGATTCCC
ACGACTCGCTCCCTCATTCGAAACGCATTCATTACCCCGCTCAAGTCCGAAAATTTTGCG
GTGCGACCGTGATTTTTTTTTGGTGGGGTATCTTACCCCGCCACTCGAGTGACGGATGTG
CTTGCCCTGTTCCCACAAAACCTTACCACACTGTCGCGCACTATGTCTTGCAGTCACTAA
CCACTGGACAATAGGAAGCCGCCGAGCTCGGAAAGGGTTCCTTCAAGTACGCCTGGGTTC
TTGACAAGCTCAAAGCCGAGCGTGAGCGTGGTATCACCATTGATATCGCTCTCTGGAAGT
TCGAGACTCCTCGCTACTATGTCACCGTCATTGGTATGTTGTCACTGTCTCACACCACCA
TGCCTTCATCATGCTAACATCCCTCTCAGATGCCCCCGGTCATCGTG
>ENA|AJ543501|AJ543501.1 Fusarium arthrosporioides partial tef-1alpha gene for translation elongation factor 1 alpha, exons 1-4, VI01056
TCGTCGTCATCGGCCACGTCGACTCTGGCAAGTCGACCACTGTAAGTACAACCATCAGCG
AGTCGCTTATCTGCACTCGGAACCCGCCAAACCTGGCGGGGTATCACCACGGCATCTTGC
TAACTCTTGACAGACCGGTCACTTGATCTACCAGTGCGGTGGTATCGACAAGCGAACCAT
CGAGAAGTTCGAGAAGGTTAGTCAATATCCCTTCGATTACGCGCGCTCCCATCGATTCCC
ACGACTCGCTCCCTCATTCGAAACGCATTCATTACCCCGCTCAAGTCCGAAAATTTTGCG
GTGCGACCGTGATTTTTTTTTGGTGGGGTATCTTACCCCGCCACTCGAGTGACGGATGTG
CTTGCCCTGTTCCCACAAAACCTTACCACACTGTCGCGCACTATGTCTTGCAGTCACTAA
CCACTGGACAATAGGAAGCCGCCGAGCTCGGAAAGGGTTCCTTCAAGTACGCCTGGGTTC
TTGACAAGCTCAAAGCCGAGCGTGAGCGTGGTATCACCATTGATATCGCTCTCTGGAAGT
TCGAGACTCCTCGCTACTATGTCACCGTCATTGGTATGTTGTCACTGTCTCACACCACCA
TGCCTTCATCATGCTAACATCCCTCTCAGATGCCCCCGGTCATCGTG
>ENA|AJ543508|AJ543508.1 Fusarium arthrosporioides partial tef-1alpha gene for translation elongation factor 1 alpha, exons 1-4, VI01429
TCGTCGTCATCGGCCACGTCGACTCTGGCAAGTCGACCACTGTAAGTACAACCATCAGCG
AGTCGCTTATCTGCACTCGGAACCCGCCAAACCTGGCGGGGTATCACCACGGCATCTTGC
TAACTCTTGACAGACCGGTCACTTGATCTACCAGTGCGGTGGTATCGACAAGCGAACCAT
CGAGAAGTTCGAGAAGGTTAGTCAATATCCCTTCGATTACGCGCGCTCCCATCGATTCCC
ACGACTCGCTCCCTCATTCGAAACGCATTCATTACCCCGCTCAAGTCCGAAAATTTTGCG
GTGCGACCGTGATTTTTTTTTGGTGGGGTATCTTACCCCGCCACTCGAGTGACGGATGTG
CTTGCCCTGTTCCCACAAAACCTTACCACACTGTCGCGCACTATGTCTTGCAGTCACTAA
CCACTGGACAATAGGAAGCCGCCGAGCTCGGAAAGGGTTCCTTCAAGTACGCCTGGGTTC
TTGACAAGCTCAAAGCCGAGCGTGAGCGTGGTATCACCATTGATATCGCTCTCTGGAAGT
TCGAGACTCCTCGCTACTATGTCACCGTCATTGGTATGTTGTCACTGTCTCACACCACCA
TGCCTTCATCATGCTAACATCCCTCTCAGATGCCCCCGGTCATCGTG
>ENA|AJ543574|AJ543574.1 Fusarium flocciferum partial tef-1alpha gene for translation elongation factor 1 alpha, exons 1-4, VI02440
TCGTCGTCATCGGCCACGTCGACTCTGGCAAGTCGACCACTGTAAGTACAACCATCAGCG
AGTCGCTTATCTGCACTCAGAGCCTGCCAAACCTGGCGGGGTATTACCACAACAGTTTGC
TAACTTTTGATAGACCGGTCACTTGATCTACCAGTGCGGTGGTATCGACAAGCGAACCAT
CGAGAAGTTCGAGAAGGTTAGTCAATATCCCTTCGATTGCGCGCTCCCATCGATCCCCAC
GACTCGCTCCTTCACTCGAAACGCATCCATTACCCCGCTCGAGCCCGAAAATTTTGCGGT
GCGACCGTGATTTTTTTTTGGTGGGGTATCTTACCCCGCCACTCGAGTGACGGATGCGCT
TGCCCTGTTCCCACAAAACCTTACTACCCTGCCGCGCACTATCATATGTCTTGCAGTCAC
TAACCACTGGACAATAGGAAGCCGCCGAGCTCGGAAAGGGTTCCTTCAAGTACGCCTGGG
TTCTTGACAAGCTCAAAGCCGAGCGTGAGCGTGGTATCACCATTGATATCGCTCTCTGGA
AGTTCGAGACTCCTCGCTACTATGTCACCGTCATTGGTATGTTGTCACTGTCTCATACCA
CCATGCTTTCATCATGCTAACATCCCTCTCAGATGCCCCCGGTCATCGTG
>ENA|AJ543575|AJ543575.1 Fusarium graminearum partial tef-1alpha gene for translation elongation factor 1 alpha, exons 1-4, VI01015
TCGTCGTCATCGGCCACGTCGACTCTGGCAAGTCGACCACTGTGAGTACCACCGCATCCC
AACCCCGCCGACACTTGGCGGGGTAGTTTCAAATTTCCAATGTGCTGACATACTTTGATA
GACCGGTCACTTGATCTACCAGTGCGGTGGTATCGACAAGCGAACCATCGAGAAGTTCGA
GAAGGTTGGTCTCATTTTCCTCGATCGCGCGCCCTTTTCCCTTTCGAAATATCATTCGAA
TCGCCCTCACACGACGACTCGATACGCGCCTGTTACCCCGCTCGAGGTCAAAAATTTTGC
GGCTTTGTCGTAATTTTTTTCCCGGTGGGGCTCATACCCCGCCACTCGAGCGACAGGCGT
CTGCCCTCTTCCCACAAACCATTCCCTGGGCGCTCATCATCACGTGTCAACCAGTCACTA
ACCACCTGTCAATAGGAAGCCGCCGAGCTCGGTAAGGGTTCCTTCAAGTACGCCTGGGTT
CTTGACAAGCTCAAAGCCGAGCGTGAGCGTGGTATCACCATTGATATCGCCCTCTGGAAG
TTCGAGACTCCTCGCTACTATGTCACCGTCATTGGTATGTTGTCACCACTGCTGTCATCA
CATTCTCATACTAACATGGCTATCAGACGCTCCCGGTCACCGTG
>ENA|AJ543582|AJ543582.1 Fusarium graminearum partial tef-1alpha gene for translation elongation factor 1 alpha, exons 1-4, VI01023
TCGTCGTCATCGGCCACGTCGACTCTGGCAAGTCGACCACTGTGAGTACCACCGCATCCC
AACCCCGCCGACACTTGGCGGGGTAGTTTCAAATTTCCAATGTGCTGACATACTTTGATA
GACCGGTCACTTGATCTACCAGTGCGGTGGTATCGACAAGCGAACCATCGAGAAGTTCGA
GAAGGTTGGTCTCATTTTCCTCGATCGCGCGCCCTTTTCCCTTTCGAAATATCATTCGAA
TCGCCCTCACACGACGACTCGATACGCGCCTGTTACCCCGCTCGAGGTCAAAAATTTTGC
GGCTTTGTCGTAATTTTTTTCCCGGTGGGGCTCATACCCCGCCACTCGAGCGACAGGCGT
CTGCCCTCTTCCCACAAACCATTCCCTGGGCGCTCATCATCACGTGTCAACCAGTCACTA
ACCACCTGTCAATAGGAAGCCGCCGAGCTCGGTAAGGGTTCCTTCAAGTACGCCTGGGTT
CTTGACAAGCTCAAAGCCGAGCGTGAGCGTGGTATCACCATTGATATCGCCCTCTGGAAG
TTCGAGACTCCTCGCTACTATGTCACCGTCATTGGTATGTTGTCACCACTGCTGTCATCA
CATTCTCATACTAACATGGCTATCAGACGCTCCCGGTCACCGTG
>ENA|AJ543602|AJ543602.1 Fusarium sambucinum partial tef-1alpha gene for translation elongation factor 1 alpha, exons 1-4, VI01413
TCGTCGTCATCGGCCACGTCGACTCTGGCAAGTCGACCACTGTAAGTTGACCCAAATCTA
AGCTCGCCTACAATTGGCGGGGTAGCCTCAAGATACGCTTGTGCTGACATACATCATAGA
CCGGTCACTTGATCTACCAGTGCGGTGGTATCGACAAGCGAACCATCGAGAAGTTCGAGA
AGGTTGGTCTCATTTTCCTCGATCGCGCGCCCTACTTTCCATCGATCCATCATTCGAATC
GCTCTGATACGACTCGACACACGCCTGCTACCCCGCTCGAGTTCAAAAATTTTACGACTT
TGTCGTAATTTTTTTGGTGGGGCTCATACCCCGCCACTTGAGCGACATGCCCTTCCTCCA
AAGCCACGGGCGCGCATCATCACGTGTTGATCAGTTACTAACAACCTGTCAATAGGAAGC
CGCCGAGCTCGGTAAGGGTTCTTTCAAGTACGCTTGGGTTCTTGACAAGCTCAAAGCCGA
GCGTGAGCGTGGTATCACCATCGATATCGCTCTCTGGAAGTTCGAGACTCCTCGCTACTA
TGTCACCGTCATTGGTATGTTGTCACTACCACCTCCATCACATTCCCGCACTAACTCACC
TATCAGACGCTCCCGGTCACCGTG
>ENA|AJ543603|AJ543603.1 Fusarium sambucinum partial tef-1alpha gene for translation elongation factor 1 alpha, exons 1-4, VI01425
TCGTCGTCATCGGCCACGTCGACTCTGGCAAGTCGACCACTGTAAGTTGACCCAAATCTA
AGCTCGCCTACAATTGGCGGGGTAGCCTCAAGATACGCTTGTGCTGACATACATCATAGA
CCGGTCACTTGATCTACCAGTGCGGTGGTATCGACAAGCGAACCATCGAGAAGTTCGAGA
AGGTTGGTCTCATTTTCCTCGATCGCGCGCCCTACTTTCCATCGATCCATCATTCGAATC
GCTCTGATACGACTCGACACACGCCTGCTACCCCGCTCGAGTTCAAAAATTTTACGACTT
TGTCGTAATTTTTTTGGTGGGGCTCATACCCCGCCACTTGAGCGACATGCCCTTCCTCTA
AAGCCACGGGCGCGCATCATCACGTGTTGATCAGTTACTAACAACCTGTCAATAGGAAGC
CGCCGAGCTCGGTAAGGGTTCTTTCAAGTACGCTTGGGTTCTTGACAAGCTCAAAGCCGA
GCGTGAGCGTGGTATCACCATCGATATCGCTCTCTGGAAGTTCGAGACTCCTCGCTACTA
TGTCACCGTCATTGGTATGTTGTCACTACCACCTCCATCACATTCCCGCACTAACTCACC
TATCAGACGCTCCCGGTCACCGTG
>ENA|AJ543611|AJ543611.1 Fusarium torulosum partial tef-1alpha gene for translation elongation factor 1 alpha, exons 1-4, VI01191
TCGTCGTCATCGGCCACGTCGACTCTGGCAAGTCGACCACTGTAAGTACAACCATCAGCG
AGTTGCTTACCTGCACTCGGAGCCTGCCAAACCTGGCGGGGTATTGCCACAACATTTTGC
TAACTTTTGACAGACCGGTCACTTGATCTACCAGTGCGGTGGTATCGACAAGCGAACCAT
CGAGAAGTTCGAGAAGGTTAGTCAAAATCCCTTCGATTGCGCGCGCTCCCATCGATTCAT
ACGACTCGCTCCCTCACTCGAAACGCATCCATTACCCCGCTCGAGCCCGAAAATTTTGCG
GTGCGACCGTGATTTTTTTTGGTGGGGTATCTTACCCCGCCACTCGAGTGACGGATGCGC
TTGCCCTGTTCCCACAAAACCTTACTACCCTGTCGCGCACTATCATATGTCTTCCAGTCA
CTAACCACTGGACAATAGGAAGCCGCCGAGCTCGGAAAGGGTTCCTTCAAGTACGCCTGG
GTTCTTGACAAGCTCAAAGCCGAGCGTGAGCGTGGTATCACCATTGATATCGCTCTCTGG
AAGTTCGAGACCCCTCGCTACTATGTCACCGTCATTGGTATGTTGTCACTGTCTCATAAC
ACCATGCTTTCACCATGCTAACATCTCTCTCAGATGCCCCCGGTCATCGTG
>ENA|AJ543622|AJ543622.1 Fusarium tricinctum partial tef-1alpha gene for translation elongation factor 1 alpha, exons 1-4, VI01167
TCGTCGTCATCGGCCACGTCGACTCTGGCAAGTCGACCACTGTAAGTACAACCATCAGCG
GGTTGCTTATATGCACTCGGAATCCGCCAAACCTGGCGGGGTATCACCACAACATTTTGC
TAACTTTTGACAGACCGGTCACTTGATCTACCAGTGCGGTGGTATCGACAAGCGAACCAT
CGAGAAGTTCGAGAAGGTTAGTCAATATCCCTTCGATTACGCGCGCTCCCATCGATTCCC
ACGATTCGCTCCCTCACTCGAAACGCATCCATTACCCCGCTCGAGCCCGAGAATTTTGCG
GTGCGACCGTGATTTTTTTCTGGTGGGGTATCTTACCCCGCCACTCGAGTGACGGATGCG
CTTGCCCTGTTCCCACAAAACCTTACCACCCTGTCGCGCACTACATGTCTTGCAGTCACT
AACCACTGGACAATAGGAAGCCGCCGAGCTCGGAAAGGGTTCCTTCAAGTACGCCTGGGT
TCTTGACAAGCTCAAAGCCGAGCGTGAGCGTGGTATCACCATTGATATCGCTCTCTGGAA
GTTCGAGACTCCTCGCTACTATGTCACCGTCATTGGTATGTTGTCACTGTCTCACACTAT
CATGCTTGCATCATGCTAACATCTCTGTCAGATGCCCCCGGTCATCGTG
>ENA|AJ543497|AJ543497.1 Fusarium arthrosporioides partial tef-1alpha gene for translation elongation factor 1 alpha, exons 1-4, VI01047
TCGTCGTCATCGGCCACGTCGACTCTGGCAAGTCGACCACTGTAAGTACAACCATCAGCG
AGTCGCTTATCTGCACTCGGAACCCGCCAAACCTGGCGGGGTATCACCACGGCATCTTGC
TAACTCTTGACAGACCGGTCACTTGATCTACCAGTGCGGTGGTATCGACAAGCGAACCAT
CGAGAAGTTCGAGAAGGTTAGTCAATATCCCTTCGATTACGCGCGCTCCCATCGATTCCC
ACGACTCGCTCCCTCATTCGAAACGCATTCATTACCCCGCTCAAGTCCGAAAATTTTGCG
GTGCGACCGTGATTTTTTTTTGGTGGGGTATCTTACCCCGCCACTCGAGTGACGGATGTG
CTTGCCCTGTTCCCACAAAACCTTACCACACTGTCGCGCACTATGTCTTGCAGTCACTAA
CCACTGGACAATAGGAAGCCGCCGAGCTCGGAAAGGGTTCCTTCAAGTACGCCTGGGTTC
TTGACAAGCTCAAAGCCGAGCGTGAGCGTGGTATCACCATTGATATCGCTCTCTGGAAGT
TCGAGACTCCTCGCTACTATGTCACCGTCATTGGTATGTTGTCACTGTCTCACACCACCA
TGCCTTCATCATGCTAACATCCCTCTCAGATGCCCCCGGTCATCGTG
>ENA|AJ543498|AJ543498.1 Fusarium arthrosporioides partial tef-1alpha gene for translation elongation factor 1 alpha, exons 1-4, VI01048
TCGTCGTCATCGGCCACGTCGACTCTGGCAAGTCGACCACTGTAAGTACAACCATCAGCG
AGTCGCTTATCTGCACTCGGAACCCGCCAAACCTGGCGGGGTATCACCACGGCATCTTGC
TAACTCTTGACAGACCGGTCACTTGATCTACCAGTGCGGTGGTATCGACAAGCGAACCAT
CGAGAAGTTCGAGAAGGTTAGTCAATATCCCTTCGATTACGCGCGCTCCCATCGATTCCC
ACGACTCGCTCCCTCATTCGAAACGCATTCATTACCCCGCTCAAGTCCGAAAATTTTGCG
GTGCGACCGTGATTTTTTTTTGGTGGGGTATCTTACCCCGCCACTCGAGTGACGGATGTG
CTTGCCCTGTTCCCACAAAACCTTACCACACTGTCGCGCACTATGTCTTGCAGTCACTAA
CCACTGGACAATAGGAAGCCGCCGAGCTCGGAAAGGGTTCCTTCAAGTACGCCTGGGTTC
TTGACAAGCTCAAAGCCGAGCGTGAGCGTGGTATCACCATTGATATCGCTCTCTGGAAGT
TCGAGACTCCTCGCTACTATGTCACCGTCATTGGTATGTTGTCACTGTCTCACACCACCA
TGCCTTCATCATGCTAACATCCCTCTCAGATGCCCCCGGTCATCGTG
>ENA|AJ543503|AJ543503.1 Fusarium arthrosporioides partial tef-1alpha gene for translation elongation factor 1 alpha, exons 1-4, VI01061
TCGTCGTCATCGGCCACGTCGACTCTGGCAAGTCGACCACTGTAAGTACAACCATCAGCG
AGTCGCTTATCTGCACTCGGAACCCGCCAAACCTGGCGGGGTATCACCACGGCATCTTGC
TAACTCTTGACAGACCGGTCACTTGATCTACCAGTGCGGTGGTATCGACAAGCGAACCAT
CGAGAAGTTCGAGAAGGTTAGTCAATATCCCTTCGATTACGCGCGCTCCCATCGATTCCC
ACGACTCGCTCCCTCATTCGAAACGCATTCATTACCCCGCTCAAGTCCGAAAATTTTGCG
GTGCGACCGTGATTTTTTTTTGGTGGGGTATCTTACCCCGCCACTCGAGTGACGGATGTG
CTTGCCCTGTTCCCACAAAACCTTACCACACTGTCGCGCACTATGTCTTGCAGTCACTAA
CCACTGGACAATAGGAAGCCGCCGAGCTCGGAAAGGGTTCCTTCAAGTACGCCTGGGTTC
TTGACAAGCTCAAAGCCGAGCGTGAGCGTGGTATCACCATTGATATCGCTCTCTGGAAGT
TCGAGACTCCTCGCTACTATGTCACCGTCATTGGTATGTTGTCACTGTCTCACACCACCA
TGCCTTCATCATGCTAACATCCCTCTCAGATGCCCCCGGTCATCGTG
>ENA|AJ543511|AJ543511.1 Fusarium arthrosporioides partial tef-1alpha gene for translation elongation factor 1 alpha, exons 1-4, VI01059
TCGTCGTCATCGGCCACGTCGACTCTGGCAAGTCGACCACTGTAAGTACAACCATCAGCG
AGTCGCTTATCTGCACTCGGAACCCGCCAAACCTGGCGGGGTATCACCACGGCATCTTGC
TAACTCTTGACAGACCGGTCACTTGATCTACCAGTGCGGTGGTATCGACAAGCGAACCAT
CGAGAAGTTCGAGAAGGTTAGTCAATATCCCTTCGATTACGCGCGCTCCCATCGATTCCC
ACGACTCGCTCCCTCATTCGAAACGCATTCATTACCCCGCTCAAGTCCGAAAATTTTGCG
GTGCGACCGTGATTTTTTTTGGTGGGGTATCTTACCCCGCCACTCGAGTGACGGATGTGC
TTGCCCTGTTCCCACAAAACCTTACCACACTGTCGCGCACTATGTCTTGCAGTCACTAAC
CACTGGACAATAGGAAGCCGCCGAGCTCGGAAAGGGTTCCTTCAAGTACGCCTGGGTTCT
TGACAAGCTCAAAGCCGAGCGTGAGCGTGGTATCACCATTGATATCGCTCTCTGGAAGTT
CGAGACTCCTCGCTACTATGTCACCGTCATTGGTATGTTGTCACTGTCTCACACCACCAT
GCCTTCATCATGCTAACATCCCTCTCAGATGCCCCCGGTCATCGTG
>ENA|AJ543524|AJ543524.1 Fusarium avenaceum partial tef-1alpha gene for translation elongation factor 1 alpha, exons 1-4, VI01200
TCGTCGTCATCGGCCACGTCGACTCTGGCAAGTCGACCACTGTAAGTACAACCATCAGCG
AGTCGCTTATCTGCACTCGGAACCCGCCAAACCTGGCGGGGTATCACCACGGCATCTTGC
TAACTCTTGACAGACCGGTCACTTGATCTACCAGTGCGGTGGTATCGACAAGCGAACCAT
CGAGAAGTTCGAGAAGGTTAGTCAATATCCCTTCGATTACGCGCGCTCCCATCGATTCCC
ACGACTCGCTCCCTCATTCGAAACGCGTTCATTACCCCGCTCAAGTCCGAAAATTTTGCG
GTGCGACCGTGATTTTTTTTGGTGGGGTATCTTACCCCGCCACTCGAGTGACGGATGTGC
TTGCCCTGTTCCCACAAAACCTTACCACACTGTCGCGCACTATGTCTTGCAGTCACTAAC
CACTGGACAATAGGAAGCCGCCGAGCTCGGAAAGGGTTCCTTCAAGTACGCCTGGGTTCT
TGACAAGCTCAAAGCCGAGCGTGAGCGTGGTATCACCATTGATATCGCTCTCTGGAAGTT
CGAGACTCCTCGCTACTATGTCACCGTCATTGGTATGTTGTCACTGTCTCACACCACCAT
GCCTTCATCATGCTAACATCCCTCTAGATGCCCCCGGTCATCGTG
>ENA|AJ543558|AJ543558.1 Fusarium equiseti partial tef-1alpha gene for translation elongation factor 1 alpha, exons 1-4, VI01067
TCGTCGTCATCGGCCACGTCGACTCTGGCAAGTCGACCACTGTGAGTACTACCCTCAATG
ACCTGCTTATCAGCAGTCATCAACCCCGCCATACGTGGTGGGGTAATATCAACTTACACA
TTTGCTGACAAAATTGCATAGACCGGTCACTTGATCTACCAGTGCGGTGGTATCGACAAG
CGAACCATCGAGAAGTTCGAGAAGGTTGGTTTACATTTTCCTCGATCGCACGCCCTCTGC
ACACCGATCCATCACTCGAATCAGCCTCGATGACTGAATATGCGCCTGTCACCCCGCTCG
GATACAAAATTTTGCGGTTCAACCGCAATTTTTTGGTGGGGCTCATACCCCGCTGCTCGA
GTGACAGGCGCTTGCCCTCTTCCCACAAAATCACTTCTTGCGCATCACGTGTCAATCAGT
CACTAACCACCCGACAATAGGAAGCCGCCGAGCTCGGTAAGGGTTCCTTCAAGTACGCTT
GGGTTCTTGACAAGCTCAAGGCCGAGCGTGAGCGTGGTATCACCATCGATATCGCTCTCT
GGAAGTTCGAGACTCCTCGCTACTATGTCACCGTCATTGGTATGTTGTCATCACTTACAC
TCATGACCTTCTCATGCTAACATATTTTCCAGACGCTCCCGGTCACCGTG
>ENA|AJ543559|AJ543559.1 Fusarium equiseti partial tef-1alpha gene for translation elongation factor 1 alpha, exons 1-4, VI01072
TCGTCGTCATCGGCCACGTCGACTCTGGCAAGTCGACCACTGTGAGTACTACCCTCAATG
ACCTGCTTATCAGCAGTCATCAACCCCGCCATACGTGGTGGGGTAATATCAACTTACACA
TTTGCTGACAAAATTGCATAGACCGGTCACTTGATCTACCAGTGCGGTGGTATCGACAAG
CGAACCATCGAGAAGTTCGAGAAGGTTGGTTTACATTTTCCTCGATCGCACGCCCTCTGC
ACACCGATCCATCACTCGAATCAGCCTCGATGACTGAATATGCGCCTGTCACCCCGCTCG
GATACAAAATTTTGCGGTTCAACCGCAATTTTTTGGTGGGGCTCATACCCCGCTGCTCGA
GTGACAGGCGCTTGCCCTCTTCCCACAAAATCACTTCTTGCGCATCACGTGTCAATCAGT
CACTAACCACCCGACAATAGGAAGCCGCCGAGCTCGGTAAGGGTTCCTTCAAGTACGCTT
GGGTTCTTGACAAGCTCAAGGCCGAGCGTGAGCGTGGTATCACCATCGATATCGCTCTCT
GGAAGTTCGAGACTCCTCGCTACTATGTCACCGTCATTGGTATGTTGTCATCACTTACAC
TCATGACCTTCTCATGCTAACATATTTTCCAGACGCTCCCGGTCACCGTG
>ENA|AJ543562|AJ543562.1 Fusarium equiseti partial tef-1alpha gene for translation elongation factor 1 alpha, exons 1-4, VI01070
TCGTCGTCATCGGCCACGTCGACTCTGGCAAGTCGACCACTGTGAGTACTACCCTCAATG
ACCTGCTTATCAGCAGTCATCAACCCCGCCATACGTGGTGGGGTAATATCAACTTACACA
TTTGCTGACAAAATTGCATAGACCGGTCACTTGATCTACCAGTGCGGTGGTATCGACAAG
CGAACCATCGAGAAGTTCGAGAAGGTTGGTTTACATTTTCCTCGATCGCACGCCCTCTGC
ACACCGATCCATCACTCGAATCAGCCTCGATGACTGAATATGCGCCTGTCACCCCGCTCG
AATACAAAATTTTGCGGTTCAACCGCAATTTTTTGGTGGGGCTCATACCCCGCTGCTCGA
GTGACAGGCGCTTGCCCTCTTCCCACAAAATCACCTCTTGCGCGTCACGTGTCAATCAGT
CACTAACCACCCGACAATAGGAAGCCGCCGAGCTCGGTAAGGGTTCCTTCAAGTACGCTT
GGGTTCTTGACAAGCTCAAGGCCGAGCGTGAGCGTGGTATCACCATCGATATCGCTCTCT
GGAAGTTCGAGACTCCTCGCTACTATGTCACCGTCATTGGTATGTTGTCATCACTTACAC
TCATGACCTTCTCATGCTAACATGTTTTCCAGACGCTCCCGGTCACCGTG
>ENA|AJ543587|AJ543587.1 Fusarium graminearum partial tef-1alpha gene for translation elongation factor 1 alpha, exons 1-4, VI01028
TCGTCGTCATCGGCCACGTCGACTCTGGCAAGTCGACCACTGTGAGTACCACCGCATCCC
AACCCCGCCGACACTTGGCGGGGTAGTTTCAAATTTCCAATGTGCTGACATACTTTGATA
GACCGGTCACTTGATCTACCAGTGCGGTGGTATCGACAAGCGAACCATCGAGAAGTTCGA
GAAGGTTGGTCTCATTTTCCTCGATCGCGCGCCCTTTTCCCTTTCGAAATATCATTCGAA
TCGCCCTCACACGACGACTCGATACGCGCCTGTTACCCCGCTCGAGGTCAAAAATTTTGC
GGCTTTGTCGTAATTTTTTTCCCGGTGGGGCTCATACCCCGCCACTCGAGCGACAGGCGT
CTGCCCTCTTCCCACAAACCATTCCCTGGGCGCTCATCATCACGTGTCAACCAGTCACTA
ACCACCTGTCAATAGGAAGCCGCCGAGCTCGGTAAGGGTTCCTTCAAGTACGCCTGGGTT
CTTGACAAGCTCAAAGCCGAGCGTGAGCGTGGTATCACCATTGATATCGCCCTCTGGAAG
TTCGAGACTCCTCGCTACTATGTCACCGTCATTGGTATGTTGTCACCACTGCTGTCATCA
CATTCTCATACTAACATGGCTATCAGACGCTCCCGGTCACCGTG
>ENA|AJ543588|AJ543588.1 Fusarium graminearum partial tef-1alpha gene for translation elongation factor 1 alpha, exons 1-4, VI01029
TCGTCGTCATCGGCCACGTCGACTCTGGCAAGTCGACCACTGTGAGTACCACCGCATCCC
AACCCCGCCGACACTTGGCGGGGTAGTTTCAAATTTCCAATGTGCTGACATACTTTGATA
GACCGGTCACTTGATCTACCAGTGCGGTGGTATCGACAAGCGAACCATCGAGAAGTTCGA
GAAGGTTGGTCTCATTTTCCTCGATCGCGCGCCCTTTTCCCTTTCGAAATATCATTCGAA
TCGCCCTCACACGACGACTCGATACGCGCCTGTTACCCCGCTCGAGGTCAAAAATTTTGC
GGCTTTGTCGTAATTTTTTTCCCGGTGGGGCTCATACCCCGCCACTCGAGCGACAGGCGT
CTGCCCTCTTCCCACAAACCATTCCCTGGGCGCTCATCATCACGTGTCAACCAGTCACTA
ACCACCTGTCAATAGGAAGCCGCCGAGCTCGGTAAGGGTTCCTTCAAGTACGCCTGGGTT
CTTGACAAGCTCAAAGCCGAGCGTGAGCGTGGTATCACCATTGATATCGCCCTCTGGAAG
TTCGAGACTCCTCGCTACTATGTCACCGTCATTGGTATGTTGTCACCACTGCTGTCATCA
CATTCTCATACTAACATGGCTATCAGACGCTCCCGGTCACCGTG
>ENA|AJ543601|AJ543601.1 Fusarium lunulosporum partial tef-1alpha gene for translation elongation factor 1 alpha, exons 1-4, VI02442
TCGTCGTCATCGGCCACGTCGACTCTGGCAAGTCGACCACTGTGAGTTCCACTGCATCCC
AACCCCGCCGATACTTGGCGGGGTAGTTTCAAATTTCCAATGTGCTGACATACTTTGATA
GACCGGTCACTTGATCTACCAGTGCGGTGGTATCGACAAGCGAACCATCGAGAAGTTCGA
GAAGGTTGGTCTCATTTTCCTCGATCGCGCGCCCTTTTCCCTTTCGAAACATCATTCGAA
TCGCCCTCACACGACGACTCGATACGCGCCTGTTACCCCGCTCGAGGTCAAAAATTTTGC
GGCTTTGTCGTAATTTTTCTGGTGGGGCTCATACCCCGCCACTCGAGCGACAGGCGCTTG
CCCTCTTCCCACAAACCATTTCCTGGGCGCGCATCATCACGTGTCAATCTGTTACTAACC
ACCTGTCAATAGGAAGCCGCCGAGCTCGGTAAGGGTTCCTTCAAGTACGCCTGGGTTCTT
GACAAGCTCAAAGCCGAGCGTGAGCGTGGTATCACCATTGATATCGCTCTCTGGAAGTTC
GAGACTCCTCGCTACTATGTCACCGTCATTGGTATGTTGTCACTACTGCTGTCATCACAT
TCTCATACTAACATAACTATCAGACGCTCCCGGTCACCGTG
>ENA|AJ543513|AJ543513.1 Fusarium avenaceum partial tef-1alpha gene for translation elongation factor 1 alpha, exons 1-4, VI01334
TCGTCGTCATCGGCCACGTCGACTCTGGCAAGTCGACCACTGTAAGTACAACCACCAGCG
AGTCGCTTATCTGCACTCGGAACCCGCCAGCTTGGCGGGGTATCACCACAACATCGTGCT
AACTCTTGACAGACCGGTCACTTGATCTACCAGTGCGGTGGTATCGACAAGCGAACCATC
GAGAAGTTCGAGAAGGTTAGTCAATATCCCTTCGATTACGCGCGCTCCCATCGATTCCCA
CGACTCGCTCCCTCATTCGAAACGCATTCATTACCCCGCTCGAGTCCGAAAATTTTGCGG
TGCGACCGTGATTTTTTTGGTGGGGTATCTTACCCCGCCACTCGAGTGACGGATGCGCTT
GCCCTGTGCCCACAAAACCTTACCACACTGTCGCGCACTATGTCTTACAGTCACTAACCA
CTGGACAATAGGAAGCCGCCGAGCTCGGAAAGGGTTCCTTCAAGTACGCCTGGGTTCTTG
ACAAGCTCAAAGCCGAGCGTGAGCGTGGTATCACCATTGATATCGCTCTCTGGAAGTTCG
AGACTCCTCGCTACTATGTCACCGTCATTGGTATGTTGTCACTGTCTCACACCACCATGC
CTTCATCATGCTAACATCCCTCTCAGATGCCCCCGGTCATCGTG
>ENA|AJ543514|AJ543514.1 Fusarium avenaceum partial tef-1alpha gene for translation elongation factor 1 alpha, exons 1-4, VI01337
TCGTCGTCATCGGCCACGTCGACTCTGGCAAGTCGACCACTGTAAGTACAACCACCAGCG
AGTCGCTTATCTGCACTCGGAACCCGCCAGCTTGGCGGGGTATCACCACAACATCGTGCT
AACTCTTGACAGACCGGTCACTTGATCTACCAGTGCGGTGGTATCGACAAGCGAACCATC
GAGAAGTTCGAGAAGGTTAGTCAATATCCCTTCGATTACGCGCGCTCCCATCGATTCCCA
CGACTCGCTCCCTCATTCGAAACGCATTCATTACCCCGCTCGAGTCCGAAAATTTTGCGG
TGCGACCGTGATTTTTTTGGTGGGGTATCTTACCCCGCCACTCGAGTGACGGATGCGCTT
GCCCTGTGCCCACAAAACCTTACCACACTGTCGCGCACTATGTCTTACAGTCACTAACCA
CTGGACAATAGGAAGCCGCCGAGCTCGGAAAGGGTTCCTTCAAGTACGCCTGGGTTCTTG
ACAAGCTCAAAGCCGAGCGTGAGCGTGGTATCACCATTGATATCGCTCTCTGGAAGTTCG
AGACTCCTCGCTACTATGTCACCGTCATTGGTATGTTGTCACTGTCTCACACCACCATGC
CTTCATCATGCTAACATCCCTCTCAGATGCCCCCGGTCATCGTG
>ENA|AJ543533|AJ543533.1 Fusarium avenaceum partial tef-1alpha gene for translation elongation factor 1 alpha, exons 1-4, VI01199
TCGTCGTCATCGGCCACGTCGACTCTGGCAAGTCGACCACTGTAAGTACAACCATCAGCG
AGTCGCTTATCTGCACTCGGAACCCGCCAAACCTGGCGGGGTATCACCACGGCATCTTGC
TAACTCTTGACAGACCGGTCACTTGATCTACCAGTGCGGTGGTATCGACAAGCGAACCAT
CGAGAAGTTCGAGAAGGTTAGTCAATATCCCTTCGATTACGCGCGCTCCCATCGATTCCC
ACGACTCGCTCCCTCATTCGAAACGCGTTCATTACCCCGCTCAAGTCCGAAAATTTTGCG
GTGCGACCGTGATTTTTTTTGGTGGGGTATCTTACCCCGCCACTCGAGTGACGGATGTGC
TTGCCCTGTTCCCACAAAACCTTACCACACTGTCGCGCACTATGTCTTGCAGTCACTAAC
CACTGGACAATAGGAAGCCGCCGAGCTCGGAAAGGGTTCCTTCAAGTACGCCTGGGTTCT
TGACAAGCTCAAAGCCGAGCGTGAGCGTGGTATCACCATTGATATCGCTCTCTGGAAGTT
CGAGACTCCTCGCTACTATGTCACCGTCATTGGTATGTTGTCACTGTCTCACACCACCAT
GCCTTCATCATGCTAACATCCCTCTCAGATGCCCCCGGTCATCGTG
>ENA|AJ543534|AJ543534.1 Fusarium avenaceum partial tef-1alpha gene for translation elongation factor 1 alpha, exons 1-4, VI01201
TCGTCGTCATCGGCCACGTCGACTCTGGCAAGTCGACCACTGTAAGTACAACCATCAGCG
AGTCGCTTATCTGCACTCGGAACCCGCCAAACCTGGCGGGGTATCACCACGGCATCTTGC
TAACTCTTGACAGACCGGTCACTTGATCTACCAGTGCGGTGGTATCGACAAGCGAACCAT
CGAGAAGTTCGAGAAGGTTAGTCAATATCCCTTCGATTACGCGCGCTCCCATCGATTCCC
ACGACTCGCTCCCTCATTCGAAACGCGTTCATTACCCCGCTCAAGTCCGAAAATTTTGCG
GTGCGACCGTGATTTTTTTTGGTGGGGTATCTTACCCCGCCACTCGAGTGACGGATGTGC
TTGCCCTGTTCCCACAAAACCTTACCACACTGTCGCGCACTATGTCTTGCAGTCACTAAC
CACTGGACAATAGGAAGCCGCCGAGCTCGGAAAGGGTTCCTTCAAGTACGCCTGGGTTCT
TGACAAGCTCAAAGCCGAGCGTGAGCGTGGTATCACCATTGATATCGCTCTCTGGAAGTT
CGAGACTCCTCGCTACTATGTCACCGTCATTGGTATGTTGTCACTGTCTCACACCACCAT
GCCTTCATCATGCTAACATCCCTCTCAGATGCCCCCGGTCATCGTG
>ENA|AJ543595|AJ543595.1 Fusarium graminearum partial tef-1alpha gene for translation elongation factor 1 alpha, exons 1-4, VI01182
TCGTCGTCATCGGCCACGTCGACTCTGGCAAGTCGACCACTGTGAGTACCACCGCATCCC
AACCCCGCCGACACTTGGCGGGGTAGTTTCAAATTTCCAATGTGCTGACATACTTTGATA
GACCGGTCACTTGATCTACCAGTGCGGTGGTATCGACAAGCGAACCATCGAGAAGTTCGA
GAAGGTTGGTCTCATTTTCCTCGATCGCGCGCCCTTTTCCCTTTCGAAATATCATTCGAA
TCGCCCTCACACGACGACTCGATACGCGCCTGTTACCCCGCTCGAGGTCAAAAATTTTGC
GGCTTTGTCGTAATTTTTTTCCCGGTGGGGCTCATACCCCGCCACTCGAGCGACAGGCGT
CTGCCCTCTTCCCACAAACCATTCCCTGGGCGCTCATCATCACGTGTCAACCAGTCACTA
ACCACCTGTCAATAGGAAGCCGCCGAGCTCGGTAAGGGTTCCTTCAAGTACGCCTGGGTT
CTTGACAAGCTCAAAGCCGAGCGTGAGCGTGGTATCACCATTGATATCGCCCTCTGGAAG
TTCGAGACTCCTCGCTACTATGTCACCGTCATTGGTATGTTGTCACCACTGCTGTCATCA
CATTCTCATACTAACATGGCTATCAGACGCTCCCGGTCACCGTG
>ENA|AJ543606|AJ543606.1 Fusarium torulosum partial tef-1alpha gene for translation elongation factor 1 alpha, exons 1-4, VI01183
TCGTCGTCATCGGCCACGTCGACTCTGGCAAGTCGACCACTGTAAGTACAACCATCAGCG
AGTTGCTTACCTGCACTCGGAGCCTGCCAAACCTGGCGGGGTATTGCCACAACATTTTGC
TAACTTTTGACAGACCGGTCACTTGATCTACCAGTGCGGTGGTATCGACAAGCGAACCAT
CGAGAAGTTCGAGAAGGTTAGTCAAAATCCCTTCGATTGCGCGCGCTCCCATCGATTCAT
ACGACTCGCTCCCTCACTCGAAACGCATCCATTACCCCGCTCGAGCCCGAAAATTTTGCG
GTGCGACCGTGATTTTTTTTGGTGGGGTATCTTACCCCGCCACTCGAGTGACGGATGCGC
TTGCCCTGTTCCCACAAAACCTTACTACCCTGTCGCGCACTATCATATGTCTTCCAGTCA
CTAACCACTGGACAATAGGAAGCCGCCGAGCTCGGAAAGGGTTCCTTCAAGTACGCCTGG
GTTCTTGACAAGCTCAAAGCCGAGCGTGAGCGTGGTATCACCATTGATATCGCTCTCTGG
AAGTTCGAGACCCCTCGCTACTATGTCACCGTCATTGGTATGTTGTCACTGTCTCATAAC
ACCATGCTTTCACCATGCTAACATCTCTCTCAGATGCCCCCGGTCATCGTG
>ENA|AJ543608|AJ543608.1 Fusarium torulosum partial tef-1alpha gene for translation elongation factor 1 alpha, exons 1-4, VI01186
TCGTCGTCATCGGCCACGTCGACTCTGGCAAGTCGACCACTGTAAGTACAACCATCAGCG
AGTTGCTTACCTGCACTCGGAGCCTGCCAAACCTGGCGGGGTATTGCCACAACATTTTGC
TAACTTTTGACAGACCGGTCACTTGATCTACCAGTGCGGTGGTATCGACAAGCGAACCAT
CGAGAAGTTCGAGAAGGTTAGTCAAAATCCCTTCGATTGCGCGCGCTCCCATCGATTCAT
ACGACTCGCTCCCTCACTCGAAACGCATCCATTACCCCGCTCGAGCCCGAAAATTTTGCG
GTGCGACCGTGATTTTTTTTGGTGGGGTATCTTACCCCGCCACTCGAGTGACGGATGCGC
TTGCCCTGTTCCCACAAAACCTTACTACCCTGTCGCGCACTATCATATGTCTTCCAGTCA
CTAACCACTGGACAATAGGAAGCCGCCGAGCTCGGAAAGGGTTCCTTCAAGTACGCCTGG
GTTCTTGACAAGCTCAAAGCCGAGCGTGAGCGTGGTATCACCATTGATATCGCTCTCTGG
AAGTTCGAGACCCCTCGCTACTATGTCACCGTCATTGGTATGTTGTCACTGTCTCATAAC
ACCATGCTTTCACCATGCTAACATCTCTCTCAGATGCCCCCGGTCATCGTG
>ENA|AJ543630|AJ543630.1 Fusarium tricinctum partial tef-1alpha gene for translation elongation factor 1 alpha, exons 1-4, VI01423
TCGTCGTCATCGGCCACGTCGACTCTGGCAAGTCGACCACTGTAAGTACAACCATCAGCG
GGTTGCTTATATGCACTCGGAATCCGCCAAACCTGGCGGGGTATCACCACAACATTTTGC
TAACTTTTGACAGACCGGTCACTTGATCTACCAGTGCGGTGGTATCGACAAGAGAACCAT
CGAGAAGTTCGAGAAGGTTAGTCAATATCACTTCGATTACGCGCGCTCCCATCGATTCCC
ACGATTCGCTCCCTCACTCGAAACGCATCCATTACCCCGCTCGAGCCCGAGAATTTTGCG
GTGCGACCGTGATTTTTTTCTGGTGGGGTATCTTACCCCGCCACTCGAGTGACGGATGCG
CTTGCCCTGTTCCCACAAAACCTTACCACCCTCGCGCACTACATGTCTTGCAGTCACTAA
CCACTGGACAATAGGAAGCCGCCGAGCTCGGAAAGGGTTCCTTCAAGTACGCCTGGGTTC
TTGACAAGCTCAAAGCCGAGCGTGAGCGTGGTATCACCATTGATATCGCTCTCTGGAAGT
TCGAGACTCCTCGCTACTATGTCACCGTCATTGGTATGTTGTCACTGTCTCACACTATCA
TGCTTGCATCATGCTAACATCTCTGTAGATGCCCCCGGTCATCGTG
>ENA|AJ543631|AJ543631.1 Fusarium venenatum partial tef-1alpha gene for translation elongation factor 1 alpha, exons 1-4, VI01412
TCGTCGTCATCGGCCACGTCGACTCTGGCAAGTCGACCACTGTAAGTACAACCGAATATC
AACCCCGCCTACACTTGGCGGGGTAGTCTCAAGATATGCTTGTGCTGACATGCTTGATAG
ACCGGTCACTTGATCTACCAGTGCGGTGGTATCGACAAGCGAACCATCGAGAAGTTCGAG
AAGGTTGGTCTCATTTTCCTCGATCGCGCGCCCTACTTCCCATCGATCCATCATTCGAAT
CGCTCTGATACGACGACTCGACACACGCCTGCTACCCCGCTCGAGTTCAAGAATTTTACG
ATTTTGTCGTAATTTTTTTGGTGGGGCTCATACCCCGCCACTCGAGCGGCAGGCTTGCCC
TCTTCCTCAAAGCCACACGGGCGCGCATCATCACGTGTTGATCAGTCACTAACCACCCGT
CAATAGGAAGCCGCCGAGCTCGGTAAGGGTTCTTTCAAGTACGCTTGGGTTCTTGACAAG
CTCAAGGCCGAGCGTGAGCGTGGTATCACCATCGATATCGCTCTCTGGAAGTTCGAGACT
CCTCGCTACTATGTCACCGTCATTGGTATGTTATCTCTGCCACCTTCATCACATTCCCCG
CACTAACCCATCTATCAAACGCTCCCGGTCACCGTG
>ENA|AJ543635|AJ543635.1 Fusarium venenatum partial tef-1alpha gene for translation elongation factor 1 alpha, exons 1-4, VI01179
TCGTCGTCATCGGCCACGTCGACTCTGGCAAGTCGACCACTGTAAGTACAACCGAATATC
AACCCCGCCTACACTTGGCGGGGTAGTCTCAAGATATGCTTGTGCTGACATGCTTGATAG
ACCGGTCACTTGATCTACCAGTGCGGTGGTATCGACAAGCGAACCATCGAGAAGTTCGAG
AAGGTTGGTCTCATTTTCCTCGATCGCGCGCCCTACTTCCCATCGATCCATCATTCGAAT
CGCTCTGATACGACGACTCGACACACGCCTGCTACCCCGCTCGAGTTCAAGAATTTTACG
ATTTTGTCGTAATTTTTTTTTCGGTGGGGCTCATACCCCGCCACTCGAGCGACAGGCTTG
CCCTCTTCCTCAAAGCCACATGGGCGCGCATCATCACGTGTTGATCAGTCACTAACCACC
CGTCAATAGGAAGCCGCCGAGCTCGGTAAGGGTTCTTTCAAGTACGCTTGGGTTCTTGAC
AAGCTCAAGGCCGAGCGTGAGCGTGGTATCACCATCGATATCGCTCTCTGGAAGTTCGAG
ACTCCTCGCTACTATGTCACCGTCATTGGTATGTTATCTCTGCCACCTTCATCACATTCC
CGCACTAACCCATCTATCAGACGCTCCCGGTCACCGTG
>ENA|AJ543492|AJ543492.1 Fusarium arthrosporioides partial tef-1alpha gene for translation elongation factor 1 alpha, exons 1-4, VI01039
TCGTCGTCATCGGCCACGTCGACTCTGGCAAGTCGACCACTGTAAGTACAACCATCAGCG
AGTCGCTTATCTGCACTCGGAACCCGCCAAACCTGGCGGGGTATCACCACGGCATCTTGC
TAACTCTTGACAGACCGGTCACTTGATCTACCAGTGCGGTGGTATCGACAAGCGAACCAT
CGAGAAGTTCGAGAAGGTTAGTCAATATCCCTTCGATTACGCGCGCTCCCATCGATTCCC
ACGACTCGCTCCCTCATTCGAAACGCATTCATTACCCCGCTCAAGTCCGAAAATTTTGCG
GTGCGACCGTGATTTTTTTTTGGTGGGGTATCTTACCCCGCCACTCGAGTGACGGATGTG
CTTGCCCTGTTCCCACAAAACCTTACCACACTGTCGCGCACTATGTCTTGCAGTCACTAA
CCACTGGACAATAGGAAGCCGCCGAGCTCGGAAAGGGTTCCTTCAAGTACGCCTGGGTTC
TTGACAAGCTCAAAGCCGAGCGTGAGCGTGGTATCACCATTGATATCGCTCTCTGGAAGT
TCGAGACTCCTCGCTACTATGTCACCGTCATTGGTATGTTGTCACTGTCTCACACCACCA
TGCCTTCATCATGCTAACATCCCTCTCAGATGCCCCCGGTCATCGTG
>ENA|AJ543506|AJ543506.1 Fusarium arthrosporioides partial tef-1alpha gene for translation elongation factor 1 alpha, exons 1-4, VI01418
TCGTCGTCATCGGCCACGTCGACTCTGGCAAGTCGACCACTGTAAGTACAACCATCAGCG
AGTCGCTTATCTGCACTCGGAACCCGCCAAACCTGGCGGGGTATCACCACGGCATCTTGC
TAACTCTTGACAGACCGGTCACTTGATCTACCAGTGCGGTGGTATCGACAAGCGAACCAT
CGAGAAGTTCGAGAAGGTTAGTCAATATCCCTTCGATTACGCGCGCTCCCATCGATTCCC
ACGACTCGCTCCCTCATTCGAAACGCATTCATTACCCCGCTCAAGTCCGAAAATTTTGCG
GTGCGACCGTGATTTTTTTTTGGTGGGGTATCTTACCCCGCCACTCGAGTGACGGATGTG
CTTGCCCTGTTCCCACAAAACCTTACCACACTGTCGCGCACTATGTCTTGCAGTCACTAA
CCACTGGACAATAGGAAGCCGCCGAGCTCGGAAAGGGTTCCTTCAAGTACGCCTGGGTTC
TTGACAAGCTCAAAGCCGAGCGTGAGCGTGGTATCACCATTGATATCGCTCTCTGGAAGT
TCGAGACTCCTCGCTACTATGTCACCGTCATTGGTATGTTGTCACTGTCTCACACCACCA
TGCCTTCATCATGCTAACATCCCTCTCAGATGCCCCCGGTCATCGTG
>ENA|AJ543507|AJ543507.1 Fusarium arthrosporioides partial tef-1alpha gene for translation elongation factor 1 alpha, exons 1-4, VI01428
TCGTCGTCATCGGCCACGTCGACTCTGGCAAGTCGACCACTGTAAGTACAACCATCAGCG
AGTCGCTTATCTGCACTCGGAACCCGCCAAACCTGGCGGGGTATCACCACGGCATCTTGC
TAACTCTTGACAGACCGGTCACTTGATCTACCAGTGCGGTGGTATCGACAAGCGAACCAT
CGAGAAGTTCGAGAAGGTTAGTCAATATCCCTTCGATTACGCGCGCTCCCATCGATTCCC
ACGACTCGCTCCCTCATTCGAAACGCATTCATTACCCCGCTCAAGTCCGAAAATTTTGCG
GTGCGACCGTGATTTTTTTTTGGTGGGGTATCTTACCCCGCCACTCGAGTGACGGATGTG
CTTGCCCTGTTCCCACAAAACCTTACCACACTGTCGCGCACTATGTCTTGCAGTCACTAA
CCACTGGACAATAGGAAGCCGCCGAGCTCGGAAAGGGTTCCTTCAAGTACGCCTGGGTTC
TTGACAAGCTCAAAGCCGAGCGTGAGCGTGGTATCACCATTGATATCGCTCTCTGGAAGT
TCGAGACTCCTCGCTACTATGTCACCGTCATTGGTATGTTGTCACTGTCTCACACCACCA
TGCCTTCATCATGCTAACATCCCTCTCAGATGCCCCCGGTCATCGTG
>ENA|AJ543512|AJ543512.1 Fusarium arthrosporioides partial tef-1alpha gene for translation elongation factor 1 alpha, exons 1-4, VI01332
TCGTCGTCATCGGCCACGTCGACTCTGGCAAGTCGACCACTGTAAGTACAACCATCAGCG
AGTCGCTTATCTGCACTCGGAACCCGCCAAACCTGGCGGGGTATCACCACGGCATCTTGC
TAACTCTTGACAGACCGGTCACTTGATCTACCAGTGCGGTGGTATCGACAAGCGAACCAT
CGAGAAGTTCGAGAAGGTTAGTCAATATCCCTTCGATTACGCGCGCTCCCATCGATTCCC
ACGACTCGCTCCCTCATTCGAAACGCATTCATTACCCCGCTCAAGTCCGAAAATTTTGCG
GTGCGACCGTGATTTTTTTTTGGTGGGGTATCTTACCCCGCCACTCGAGTGACGGATGTG
CTTGCCCTGTTCCCACAAAACCTTACCACACTGTCGCGCACTATGTCTTGCAGTCACTAA
CCACTGGACAATAGGAAGCCGCCGAGCTCGGAAAGGGTTCCTTCAAGTACGCCTGGGTTC
TTGACAAGCTCAAAGCCGAGCGTGAGCGTGGTATCACCATTGATATCGCTCTCTGGAAGT
TCGAGACTCCTCGCTACTATGTCACCGTCATTGGTATGTTGTCACTGTCTCACACCACCA
TGCCTTCATCATGCTAACATCCCTCTCAGATGCTCCCGGTCATCGTG
>ENA|AJ543521|AJ543521.1 Fusarium avenaceum partial tef-1alpha gene for translation elongation factor 1 alpha, exons 1-4, VI01050
TCGTCGTCATCGGCCACGTCGACTCTGGCAAGTCGACCACTGTAAGTACAACCATCAGCG
AGTCGCTTATCTGCACTCGGAACCCGCCAAACCTGGCGGGGTATCACCACGGCATCTTGC
TAACTCTTGACAGACCGGTCACTTGATCTACCAGTGCGGTGGTATCGACAAGCGAACCAT
CGAGAAGTTCGAGAAGGTTAGTCAATATCCCTTCGATTACGCGCGCTCCCATCGATTCCC
ACGACTCGCTCCCTCATTCGAAACGCGTTCATTACCCCGCTCAAGTCCGAAAATTTTGCG
GTGCGACCGTGATTTTTTTTGGTGGGGTATCTTACCCCGCCACTCGAGTGACGGATGTGC
TTGCCCTGTTCCCACAAAACCTTACCACACTGTCGCGCACTATGTCTTGCAGTCACTAAC
CACTGGACAATAGGAAGCCGCCGAGCTCGGAAAGGGTTCCTTCAAGTACGCCTGGGTTCT
TGACAAGCTCAAAGCCGAGCGTGAGCGTGGTATCACCATTGATATCGCTCTCTGGAAGTT
CGAGACTCCTCGCTACTATGTCACCGTCATTGGTATGTTGTCACTGCCTCACACCACCAT
GCCTTCATCATGCTAACATCCCTCTCAGATGCCCCCGGTCATCGTG
>ENA|AJ543546|AJ543546.1 Fusarium culmorum partial tef-1alpha gene for translation elongation factor 1 alpha, exons 1-4, VI01011
TCGTCGTCATCGGCCACGTCGACTCTGGCAAGTCGACCACTGTGAGTACCACTGCATCCC
AACCCCGCCGATACTTGGCGGGGTAGTTTCAAATTTCCAATGTGCTGACATACTTTGATA
GACCGGTCACTTGATCTACCAGTGCGGTGGTATCGACAAGCGAACCATCGAGAAGTTCGA
GAAGGTTGGTCTCATTTTCCTCGATCGCGCGCCCTTTTCCCTTTCGAAACATCATTCGAA
TCGCCCTCACACGACGACTCGATACGCGCCTGTTACCCCGCTCGAGGTCAAAAATTTTGC
GGCTTTGTCGTAATTTTTCTGGTGGGGCTCATACCCCGCCACTCGAGCGACAGGCGCTTG
CCCTCTTCCCACAAACCATTCCCTAGGCGCGCACCATCACGTGTCAATCAGTTACTAACC
ACCTGTCAATAGGAAGCCGCCGAGCTCGGTAAGGGTTCCTTCAAGTACGCCTGGGTTCTT
GACAAGCTCAAAGCCGAGCGTGAGCGTGGTATCACCATTGATATCGCTCTCTGGAAGTTC
GAGACTCCTCGCTACTATGTCACCGTCATTGGTATGTTGTCACTACTGCTGTCATCACAT
TCTCATACTAACACGACTATCAGACGCTCCCGGTCACCGTG
>ENA|AJ543554|AJ543554.1 Fusarium culmorum partial tef-1alpha gene for translation elongation factor 1 alpha, exons 1-4, VI01003
TCGTCGTCATCGGCCACGTCGACTCTGGCAAGTCGACCACTGTGAGTACCACTGCATCCC
AACCCCGCCGATACTTGGCGGGGTAGTTTCAAATTTCCAATGTGCTGACATACTTTGATA
GACCGGTCACTTGATCTACCAGTGCGGTGGTATCGACAAGCGAACCATCGAGAAGTTCGA
GAAGGTTGGTCTCATTTTCCTCGATCGCGCGCCCTTTTCCCTTTCGAAACATCATTCGAA
TCGCCCTCACACGACGACTCGATACGCGCCTGTTACCCCGCTCGAGGTCAAAAATTTTGC
GGCTTTGTCGTAATTTTTCTGGTGGGGCTCATACCCCGCCACTCGAGCGACAGGCGCTTG
CCCTCTTCCCACAAACCATTCCCTAGGCGCGCACCATCACGTGTCAATCAGTTACTAACC
ACCTGTCAATAGGAAGCCGCCGAGCTCGGTAAGGGTTCCTTCAAGTACGCCTGGGTTCTT
GACAAGCTCAAAGCCGAGCGTGAGCGTGGTATCACCATTGATATCGCTCTCTGGAAGTTC
GAGACTCCTCGCTACTATGTCACCGTCATTGGTATGTTGTCACTACTGCTGTCATCACAT
TATCATACTAACACGACTATCAGACGCTCCCGGTCACCGTG
>ENA|AJ543567|AJ543567.1 Fusarium equiseti partial tef-1alpha gene for translation elongation factor 1 alpha, exons 1-4, VI01096
TCGTCGTCATCGGCCACGTCGACTCTGGCAAGTCGACCACTGTGAGTACTACCCTCAATG
ACCTGCTTATCAGCAGTCATCAACCCCGCCATACGTGGTGGGGTAATATCAACTTACACA
TTTGCTGACAAAATTGCATAGACCGGTCACTTGATCTACCAGTGCGGTGGTATCGACAAG
CGAACCATCGAGAAGTTCGAGAAGGTTGGTTTACATTTTCCTCGATCGCACGCCCTCTGC
ACACCGATCCATCACTCGAATCAGCCTCGATGACTGAATATGCGCCTGTCACCCCGCTCG
AATACAAAATTTTGCGGTTCAACCGCAATTTTTTGGTGGGGCTCATACCCCGCTGCTCGA
GTGACAGGCGCTTGCCCTCTTCCCACAAAATCACCTCTTGCGCGTCACGTGTCAATCAGT
CACTAACCACCCGACAATAGGAAGCCGCCGAGCTCGGTAAGGGTTCCTTCAAGTACGCTT
GGGTTCTTGACAAGCTCAAGGCCGAGCGTGAGCGTGGTATCACCATCGATATCGCTCTCT
GGAAGTTCGAGACTCCTCGCTACTATGTCACCGTCATTGGTATGTTGTCATCACTTACAC
TCATGACCTTCTCATGCTAACATGTTTTCCAGACGCTCCCGGTCACCGTG
>ENA|AJ543570|AJ543570.1 Fusarium equiseti partial tef-1alpha gene for translation elongation factor 1 alpha, exons 1-4, VI01087
TCGTCGTCATCGGCCACGTCGACTCTGGCAAGTCGACCACTGTGAGTACTACCCTCAATG
ACCTGCTTATCAGCAGTGATCAACCCCGCCATACGTGGCGGGGTAAATTCAACTTATACA
TTTGCTGACAAGATTGCATAGACCGGTCACTTGATCTACCAGTGCGGTGGTATCGACAAG
CGAACCATCGAGAAGTTCGAGAAGGTTGGTTTACATTTTCCTCGATCGCACGCCCTCTGC
CCACCGATCCATCACTCGAATCAGTCTCGACTGAATATGCGCCTGTTACCCCGCTCGAGT
ACAAAAATTTGCGGCTCAATCGTAATTTTTTGGTGGGGCCTATACCCCGCTACTCGAGTG
ACAGGCGCTTGCCCTCTTCCCACAAAATCACCTCCAGGGCATCACGTGTCAATCAGTCAC
TAACCATTCGACAATAGGAAGCCGCCGAGCTCGGTAAGGGTTCCTTCAAGTACGCCTGGG
TTCTTGACAAGCTCAAGGCCGAGCGTGAGCGTGGTATCACCATCGATATCGCTCTCTGGA
AGTTCGAGACTCCTCGCTACTATGTCACCGTCATTGGTATGTTGTCATCATTTACACTCA
ATAACCTTCTCATGCTAACATGTATTCCAGACGCTCCCGGTCACCGTG
>ENA|AJ543505|AJ543505.1 Fusarium arthrosporioides partial tef-1alpha gene for translation elongation factor 1 alpha, exons 1-4, VI01064
TCGTCGTCATCGGCCACGTCGACTCTGGCAAGTCGACCACTGTAAGTACAACCATCAGCG
AGTCGCTTATCTGCACTCGGAACCCGCCAAACCTGGCGGGGTATCACCACGGCATCTTGC
TAACTCTTGACAGACCGGTCACTTGATCTACCAGTGCGGTGGTATCGACAAGCGAACCAT
CGAGAAGTTCGAGAAGGTTAGTCAATATCCCTTCGATTACGCGCGCTCCCATCGATTCCC
ACGACTCGCTCCCTCATTCGAAACGCATTCATTACCCCGCTCAAGTCCGAAAATTTTGCG
GTGCGACCGTGATTTTTTTTTGGTGGGGTATCTTACCCCGCCACTCGAGTGACGGATGTG
CTTGCCCTGTTCCCACAAAACCTTACCACACTGTCGCGCACTATGTCTTGCAGTCACTAA
CCACTGGACAATAGGAAGCCGCCGAGCTCGGAAAGGGTTCCTTCAAGTACGCCTGGGTTC
TTGACAAGCTCAAAGCCGAGCGTGAGCGTGGTATCACCATTGATATCGCTCTCTGGAAGT
TCGAGACTCCTCGCTACTATGTCACCGTCATTGGTATGTTGTCACTGTCTCACACCACCA
TGCCTTCATCATGCTAACATCCCTCTCAGATGCCCCCGGTCATCGTG
>ENA|AJ543516|AJ543516.1 Fusarium avenaceum partial tef-1alpha gene for translation elongation factor 1 alpha, exons 1-4, VI01036
TCGTCGTCATCGGCCACGTCGACTCTGGCAAGTCGACCACTGTAAGTACAACCATCAGCG
AGTCGCTTATCTGCACTCGGAACCCGCCGAACCTGGCGGGGTATCACCACGACATCTTGC
TAACTCTTGACAGACCGGTCACTTGATCTACCAGTGCGGTGGTATCGACAAGCGAACCAT
CGAGAAGTTCGAGAAGGTTAGTCAATATCCCTTCGATTACGCGCGCTCCCATCGATTCCC
ACGACTCGCTCCCTCATTCGAAACGCATTCATTACCCCGCTCAAGTCCGAAAATTTTGCG
GTGCGACCGTGATTTTTTTTGGTGGGGTATCTTACCCCGCCACTCGAGTGACGGATGCGC
TTGCCCTGTTCCCACAAAACCTCACCACACTGTCGCGCACTATGTCTTGCAGTCACTAAC
CACTGGACAATAGGAAGCCGCCGAGCTCGGAAAGGGTTCCTTCAAGTACGCCTGGGTTCT
TGACAAGCTCAAAGCCGAGCGTGAGCGTGGTATCACCATTGATATCGCTCTCTGGAAGTT
CGAGACTCCTCGCTACTATGTCACCGTCATTGGTATGTTGTCACTGTCTCACACCACCAT
GCCTTCATCATGCTAACATCCCTCTCAGATGCCCCCGGTCATCGTG
>ENA|AJ543518|AJ543518.1 Fusarium avenaceum partial tef-1alpha gene for translation elongation factor 1 alpha, exons 1-4, VI01057
TCGTCGTCATCGGCCACGTCGACTCTGGCAAGTCGACCACTGTAAGTACAACCATCAGCG
AGTCGCTTATCTGCACTCGGAACCCGCCGAACCTGGCGGGGTATCACCACGACATCTTGC
TAACTCTTGACAGACCGGTCACTTGATCTACCAGTGCGGTGGTATCGACAAGCGAACCAT
CGAGAAGTTCGAGAAGGTTAGTCAATATCCCTTCGATTACGCGCGCTCCCATCGATTCCC
ACGACTCGCTCCCTCATTCGAAACGCATTCATTACCCCGCTCAAGTCCGAAAATTTTGCG
GTGCGACCGTGATTTTTTTTGGTGGGGTATCTTACCCCGCCACTCGAGTGACGGATGCGC
TTGCCCTGTTCCCACAAAACCTCACCACACTGTCGCGCACTATGTCTTGCAGTCACTAAC
CACTGGACAATAGGAAGCCGCCGAGCTCGGAAAGGGTTCCTTCAAGTACGCCTGGGTTCT
TGACAAGCTCAAAGCCGAGCGTGAGCGTGGTATCACCATTGATATCGCTCTCTGGAAGTT
CGAGACTCCTCGCTACTATGTCACCGTCATTGGTATGTTGTCACTGTCTCACACCACCAT
GCCTTCATCATGCTAACATCCCTCTCAGATGCCCCCGGTCATCGTG
>ENA|AJ543529|AJ543529.1 Fusarium avenaceum partial tef-1alpha gene for translation elongation factor 1 alpha, exons 1-4, VI01051
TCGTCGTCATCGGCCACGTCGACTCTGGCAAGTCGACCACTGTAAGTACAACCATCAGCG
AGTCGCTTATCTGCACTCGGAACCCGCCAAACCTGGCGGGGTATCACCACGGCATCTTGC
TAACTCTTGACAGACCGGTCACTTGATCTACCAGTGCGGTGGTATCGACAAGCGAACCAT
CGAGAAGTTCGAGAAGGTTAGTCAATATCCCTTCGATTACGCGCGCTCCCATCGATTCCC
ACGACTCGCTCCCTCATTCGAAACGCGTTCATTACCCCGCTCAAGTCCGAAAATTTTGCG
GTGCGACCGTGATTTTTTTTGGTGGGGTATCTTACCCCGCCACTCGAGTGACGGATGTGC
TTGCCCTGTTCCCACAAAACCTTACCACACTGTCGCGCACTATGTCTTGCAGTCACTAAC
CACTGGACAATAGGAAGCCGCCGAGCTCGGAAAGGGTTCCTTCAAGTACGCCTGGGTTCT
TGACAAGCTCAAAGCCGAGCGTGAGCGTGGTATCACCATTGATATCGCTCTCTGGAAGTT
CGAGACTCCTCGCTACTATGTCACCGTCATTGGTATGTTGTCACTGTCTCACACCACCAT
GCCTTCATCATGCTAACATCCCTCTCAGATGCCCCCGGTCATCGTG
>ENA|AJ543568|AJ543568.1 Fusarium equiseti partial tef-1alpha gene for translation elongation factor 1 alpha, exons 1-4, VI01104
TCGTCGTCATCGGCCACGTCGACTCTGGCAAGTCGACCACTGTGAGTACTACCCTCAATG
ACCTGCTTATCAGCAGTCATCAACCCCGCCATACGTGGTGGGGTAATATCAACTTACACA
TTTGCTGACAAAATTGCATAGACCGGTCACTTGATCTACCAGTGCGGTGGTATCGACAAG
CGAACCATCGAGAAGTTCGAGAAGGTTGGTTTACATTTTCCTCGATCGCACGCCCTCTGC
ACACCGATCCATCACTCGAATCAGCCTCGATGACTGAATATGCGCCTGTCACCCCGCTCG
AATACAAAATTTTGCGGTTCAACCGCAATTTTTTGGTGGGGCTCATACCCCGCTGCTCGA
GTGACAGGCGCTTGCCCTCTTCCCACAAAATCACCTCTTGCGCGTCACGTGTCAATCAGT
CACTAACCACCCGACAATAGGAAGCCGCCGAGCTCGGTAAGGGTTCCTTCAAGTACGCTT
GGGTTCTTGACAAGCTCAAGGCCGAGCGTGAGCGTGGTATCACCATCGATATCGCTCTCT
GGAAGTTCGAGACTCCTCGCTACTATGTCACCGTCATTGGTATGTTGTCATCACTTACAC
TCATGACCTTCTCATGCTAACATGTTTTCCAGACGCTCCCGGTCACCGTG
>ENA|AJ543580|AJ543580.1 Fusarium graminearum partial tef-1alpha gene for translation elongation factor 1 alpha, exons 1-4, VI01021
TCGTCGTCATCGGCCACGTCGACTCTGGCAAGTCGACCACTGTGAGTACCACCGCATCCC
AACCCCGCCGACACTTGGCGGGGTAGTTTCAAATTTCCAATGTGCTGACATACTTTGATA
GACCGGTCACTTGATCTACCAGTGCGGTGGTATCGACAAGCGAACCATCGAGAAGTTCGA
GAAGGTTGGTCTCATTTTCCTCGATCGCGCGCCCTTTTCCCTTTCGAAATATCATTCGAA
TCGCCCTCACACGACGACTCGATACGCGCCTGTTACCCCGCTCGAGGTCAAAAATTTTGC
GGCTTTGTCGTAATTTTTTTCCCGGTGGGGCTCATACCCCGCCACTCGAGCGACAGGCGT
CTGCCCTCTTCCCACAAACCATTCCCTGGGCGCTCATCATCACGTGTCAACCAGTCACTA
ACCACCTGTCAATAGGAAGCCGCCGAGCTCGGTAAGGGTTCCTTCAAGTACGCCTGGGTT
CTTGACAAGCTCAAAGCCGAGCGTGAGCGTGGTATCACCATTGATATCGCCCTCTGGAAG
TTCGAGACTCCTCGCTACTATGTCACCGTCATTGGTATGTTGTCACCACTGCTGTCATCA
CATTCTCATACTAACATGGCTATCAGACGCTCCCGGTCACCGTG
>ENA|AJ543581|AJ543581.1 Fusarium graminearum partial tef-1alpha gene for translation elongation factor 1 alpha, exons 1-4, VI01022
TCGTCGTCATCGGCCACGTCGACTCTGGCAAGTCGACCACTGTGAGTACCACCGCATCCC
AACCCCGCCGACACTTGGCGGGGTAGTTTCAAATTTCCAATGTGCTGACATACTTTGATA
GACCGGTCACTTGATCTACCAGTGCGGTGGTATCGACAAGCGAACCATCGAGAAGTTCGA
GAAGGTTGGTCTCATTTTCCTCGATCGCGCGCCCTTTTCCCTTTCGAAATATCATTCGAA
TCGCCCTCACACGACGACTCGATACGCGCCTGTTACCCCGCTCGAGGTCAAAAATTTTGC
GGCTTTGTCGTAATTTTTTTCCCGGTGGGGCTCATACCCCGCCACTCGAGCGACAGGCGT
CTGCCCTCTTCCCACAAACCATTCCCTGGGCGCTCATCATCACGTGTCAACCAGTCACTA
ACCACCTGTCAATAGGAAGCCGCCGAGCTCGGTAAGGGTTCCTTCAAGTACGCCTGGGTT
CTTGACAAGCTCAAAGCCGAGCGTGAGCGTGGTATCACCATTGATATCGCCCTCTGGAAG
TTCGAGACTCCTCGCTACTATGTCACCGTCATTGGTATGTTGTCACCACTGCTGTCATCA
CATTCTCATACTAACATGGCTATCAGACGCTCCCGGTCACCGTG
>ENA|AJ543494|AJ543494.1 Fusarium arthrosporioides partial tef-1alpha gene for translation elongation factor 1 alpha, exons 1-4, VI01041
TCGTCGTCATCGGCCACGTCGACTCTGGCAAGTCGACCACTGTAAGTACAACCATCAGCG
AGTCGCTTATCTGCACTCGGAACCCGCCAAACCTGGCGGGGTATCACCACGGCATCTTGC
TAACTCTTGACAGACCGGTCACTTGATCTACCAGTGCGGTGGTATCGACAAGCGAACCAT
CGAGAAGTTCGAGAAGGTTAGTCAATATCCCTTCGATTACGCGCGCTCCCATCGATTCCC
ACGACTCGCTCCCTCATTCGAAACGCATTCATTACCCCGCTCAAGTCCGAAAATTTTGCG
GTGCGACCGTGATTTTTTTTTGGTGGGGTATCTTACCCCGCCACTCGAGTGACGGATGTG
CTTGCCCTGTTCCCACAAAACCTTACCACACTGTCGCGCACTATGTCTTGCAGTCACTAA
CCACTGGACAATAGGAAGCCGCCGAGCTCGGAAAGGGTTCCTTCAAGTACGCCTGGGTTC
TTGACAAGCTCAAAGCCGAGCGTGAGCGTGGTATCACCATTGATATCGCTCTCTGGAAGT
TCGAGACTCCTCGCTACTATGTCACCGTCATTGGTATGTTGTCACTGTCTCACACCACCA
TGCCTTCATCATGCTAACATCCCTCTCAGATGCCCCCGGTCATCGTG
>ENA|AJ543500|AJ543500.1 Fusarium arthrosporioides partial tef-1alpha gene for translation elongation factor 1 alpha, exons 1-4, VI01055
TCGTCGTCATCGGCCACGTCGACTCTGGCAAGTCGACCACTGTAAGTACAACCATCAGCG
AGTCGCTTATCTGCACTCGGAACCCGCCAAACCTGGCGGGGTATCACCACGGCATCTTGC
TAACTCTTGACAGACCGGTCACTTGATCTACCAGTGCGGTGGTATCGACAAGCGAACCAT
CGAGAAGTTCGAGAAGGTTAGTCAATATCCCTTCGATTACGCGCGCTCCCATCGATTCCC
ACGACTCGCTCCCTCATTCGAAACGCATTCATTACCCCGCTCAAGTCCGAAAATTTTGCG
GTGCGACCGTGATTTTTTTTTGGTGGGGTATCTTACCCCGCCACTCGAGTGACGGATGTG
CTTGCCCTGTTCCCACAAAACCTTACCACACTGTCGCGCACTATGTCTTGCAGTCACTAA
CCACTGGACAATAGGAAGCCGCCGAGCTCGGAAAGGGTTCCTTCAAGTACGCCTGGGTTC
TTGACAAGCTCAAAGCCGAGCGTGAGCGTGGTATCACCATTGATATCGCTCTCTGGAAGT
TCGAGACTCCTCGCTACTATGTCACCGTCATTGGTATGTTGTCACTGTCTCACACCACCA
TGCCTTCATCATGCTAACATCCCTCTCAGATGCCCCCGGTCATCGTG
>ENA|AJ543502|AJ543502.1 Fusarium arthrosporioides partial tef-1alpha gene for translation elongation factor 1 alpha, exons 1-4, VI01060
TCGTCGTCATCGGCCACGTCGACTCTGGCAAGTCGACCACTGTAAGTACAACCATCAGCG
AGTCGCTTATCTGCACTCGGAACCCGCCAAACCTGGCGGGGTATCACCACGGCATCTTGC
TAACTCTTGACAGACCGGTCACTTGATCTACCAGTGCGGTGGTATCGACAAGCGAACCAT
CGAGAAGTTCGAGAAGGTTAGTCAATATCCCTTCGATTACGCGCGCTCCCATCGATTCCC
ACGACTCGCTCCCTCATTCGAAACGCATTCATTACCCCGCTCAAGTCCGAAAATTTTGCG
GTGCGACCGTGATTTTTTTTTGGTGGGGTATCTTACCCCGCCACTCGAGTGACGGATGTG
CTTGCCCTGTTCCCACAAAACCTTACCACACTGTCGCGCACTATGTCTTGCAGTCACTAA
CCACTGGACAATAGGAAGCCGCCGAGCTCGGAAAGGGTTCCTTCAAGTACGCCTGGGTTC
TTGACAAGCTCAAAGCCGAGCGTGAGCGTGGTATCACCATTGATATCGCTCTCTGGAAGT
TCGAGACTCCTCGCTACTATGTCACCGTCATTGGTATGTTGTCACTGTCTCACACCACCA
TGCCTTCATCATGCTAACATCCCTCTCAGATGCCCCCGGTCATCGTG
>ENA|AJ543538|AJ543538.1 Fusarium cerealis partial tef-1alpha gene for translation elongation factor 1 alpha, exons 1-4, VI01331
TCGTCGTCATCGGCCACGTCGACTCTGGCAAGTCGACCACTGTGAGTACCACTGCATCCC
AACCCCGCCGATATTTGGCGGGGTAGTTTCAAATTTCCAATGTGCTGACATACTTGATAG
ACCGGTCACTTGATCTACCAGTGCGGTGGTATCGACAAGCGAACCATCGAGAAGTTCGAG
AAGGTTGGTCTCATTTTCCTCGATCGCGCGCCCTTTTCCCTTTCGAAACATCATTCGAAT
CGCCCTCACACGACGACTCGATACGCGCCTGTTACCCCGCTCGAGGTCAAAAATTTTGCG
GCTTTGTCGTAATTTTTCTGGTGGGGCTCATACCCCGCCACTCGAGCGACAGGCGCTTGC
CCTCTTCCCACAAACCATTCCCTGGGCGCGCACCATCACGTGTCAATCAGTTACTAACCA
CCTGTCAATAGGAAGCCGCCGAGCTCGGTAAGGGTTCCTTCAAGTACGCCTGGGTTCTTG
ACAAGCTCAAAGCCGAGCGTGAGCGTGGTATCACCATTGATATCGCTCTCTGGAAGTTCG
AGACTCCTCGCTACTATGTCACCGTCATTGGTATGTTGTCACTACTGCTGTCATGACCTT
CTCATACTAACACGACTATCAGACGCTCCCGGTCACCGTG
>ENA|AJ543556|AJ543556.1 Fusarium culmorum partial tef-1alpha gene for translation elongation factor 1 alpha, exons 1-4, VI01006
TCGTCGTCATCGGCCACGTCGACTCTGGCAAGTCGACCACTGTGAGTACCACTGCATCCC
AACCCCGCCGATACATGGCGGGGTAGTTTCAAATTTCCAATGTGCTGACATACTTTGATA
GACCGGTCACTTGATCTACCAGTGCGGTGGTATCGACAAGCGAACCATCGAGAAGTTCGA
GAAGGTTGGTCTCATTTTCCTCGATCGCGCGCCCTTTTCCCTTTCGAAACATCATTCGAA
TCGCCCTCACACGACGACTCGATACGCGCCTGTTACCCCGCTCGAGGTCAAAAATTTTGC
GGCTTTGTCGTAATTTTTCTGGTGGGGCTCATACCCCGCCACTCGAGCGACAGGCGCTTG
CCCTCTTCCCACAAACCATTCCCTAGGCGCGCACCATCACGTGTCAATCAGTTACTAACC
ACCTGTCAATAGGAAGCCGCCGAGCTCGGTAAGGGTTCCTTCAAGTACGCCTGGGTTCTT
GACAAGCTCAAAGCCGAGCGTGAGCGTGGTATCACCATTGATATCGCTCTCTGGAAGTTC
GAGACTCCTCGCTACTATGTCACCGTCATTGGTATGTTGTCACTACTGCTGTCATCACAT
TCTCATACTAACACGACTATCAGACGCTCCCGGTCACCGTG
>ENA|AJ543560|AJ543560.1 Fusarium equiseti partial tef-1alpha gene for translation elongation factor 1 alpha, exons 1-4, VI01095
TCGTCGTCATCGGCCACGTCGACTCTGGCAAGTCGACCACTGTGAGTACTACCCTCAATG
ACCTGCTTATCAGCAGTCATCAACCCCGCCATACGTGGTGGGGTAATATCAACTTACACA
TTTGCTGACAAAATTGCATAGACCGGTCACTTGATCTACCAGTGCGGTGGTATCGACAAG
CGAACCATCGAGAAGTTCGAGAAGGTTGGTTTACATTTTCCTCGATCGCACGCCCTCTGC
ACACCGATCCATCACTCGAATCAGCCTCGATGACTGAATATGCGCCTGTCACCCCGCTCG
GATACAAAATTTTGCGGTTCAACCGCAATTTTTTGGTGGGGCTCATACCCCGCTGCTCGA
GTGACAGGCGCTTGCCCTCTTCCCACAAAATCACTTCTTGCGCATCACGTGTCAATCAGT
CACTAACCACCCGACAATAGGAAGCCGCCGAGCTCGGTAAGGGTTCCTTCAAGTACGCTT
GGGTTCTTGACAAGCTCAAGGCCGAGCGTGAGCGTGGTATCACCATCGATATCGCTCTCT
GGAAGTTCGAGACTCCTCGCTACTATGTCACCGTCATTGGTATGTTGTCATCACTTACAC
TCATGACCTTCTCATGCTAACATATTTTCCAGACGCTCCCGGTCACCGTG
>ENA|AJ543594|AJ543594.1 Fusarium graminearum partial tef-1alpha gene for translation elongation factor 1 alpha, exons 1-4, VI01181
TCGTCGTCATCGGCCACGTCGACTCTGGCAAGTCGACCACTGTGAGTACCACCGCATCCC
AACCCCGCCGACACTTGGCGGGGTAGTTTCAAATTTCCAATGTGCTGACATACTTTGATA
GACCGGTCACTTGATCTACCAGTGCGGTGGTATCGACAAGCGAACCATCGAGAAGTTCGA
GAAGGTTGGTCTCATTTTCCTCGATCGCGCGCCCTTTTCCCTTTCGAAATATCATTCGAA
TCGCCCTCACACGACGACTCGATACGCGCCTGTTACCCCGCTCGAGGTCAAAAATTTTGC
GGCTTTGTCGTAATTTTTTTCCCGGTGGGGCTCATACCCCGCCACTCGAGCGACAGGCGT
CTGCCCTCTTCCCACAAACCATTCCCTGGGCGCTCATCATCACGTGTCAACCAGTCACTA
ACCACCTGTCAATAGGAAGCCGCCGAGCTCGGTAAGGGTTCCTTCAAGTACGCCTGGGTT
CTTGACAAGCTCAAAGCCGAGCGTGAGCGTGGTATCACCATTGATATCGCCCTCTGGAAG
TTCGAGACTCCTCGCTACTATGTCACCGTCATTGGTATGTTGTCACCACTGCTGTCATCA
CATTCTCATACTAACATGGCTATCAGACGCTCCCGGTCACCGTG
>ENA|AJ543618|AJ543618.1 Fusarium tricinctum partial tef-1alpha gene for translation elongation factor 1 alpha, exons 1-4, VI01158
TCGTCGTCATCGGCCACGTCGACTCTGGCAAGTCGACCACTGTAAGTACAACCATCAGCG
GGTTGCTTATATGCACTCGGAATCCGCCAAACCTGGCGGGGTATCACCACAACATTTTGC
TAACTTTTGACAGACCGGTCACTTGATCTACCAGTGCGGTGGTATCGACAAGCGAACCAT
CGAGAAGTTCGAGAAGGTTAGTCAATATCCCTTCGATTACGCGCGCTCCCATCGATTCCC
ACGATTCGCTCCCTCACTCGAAACGCATCCATTACCCCGCTCGAGCCCGAGAATTTTGCG
GTGCGACCGTGATTTTTTTCTGGTGGGGTATCTTACCCCGCCACTCGAGTGACGGATGCG
CTTGCCCTGTTCCCACAAAACCTTACCACCCTGTCGCGCACTACATGTCTTGCAGTCACT
AACCACTGGACAATAGGAAGCCGCCGAGCTCGGAAAGGGTTCCTTCAAGTACGCCTGGGT
TCTTGACAAGCTCAAAGCCGAGCGTGAGCGTGGTATCACCATTGATATCGCTCTCTGGAA
GTTCGAGACTCCTCGCTACTATGTCACCGTCATTGGTATGTTGTCACTGTCTCACACTAT
CATGCTTGCATCATGCTAACATCTCTGTCAGATGCCCCCGGTCATCGTG
>ENA|AJ543623|AJ543623.1 Fusarium tricinctum partial tef-1alpha gene for translation elongation factor 1 alpha, exons 1-4, VI01169
TCGTCGTCATCGGCCACGTCGACTCTGGCAAGTCGACCACTGTAAGTACAACCATCAGCG
GGTTGCTTATATGCACTCGGAATCCGCCAAACCTGGCGGGGTATCACCACAACATTTTGC
TAACTTTTGACAGACCGGTCACTTGATCTACCAGTGCGGTGGTATCGACAAGCGAACCAT
CGAGAAGTTCGAGAAGGTTAGTCAATATCCCTTCGATTACGCGCGCTCCCATCGATTCCC
ACGATTCGCTCCCTCACTCGAAACGCATCCATTACCCCGCTCGAGCCCGAGAATTTTGCG
GTGCGACCGTGATTTTTTTCTGGTGGGGTATCTTACCCCGCCACTCGAGTGACGGATGCG
CTTGCCCTGTTCCCACAAAACCTTACCACCCTGTCGCGCACTACATGTCTTGCAGTCACT
AACCACTGGACAATAGGAAGCCGCCGAGCTCGGAAAGGGTTCCTTCAAGTACGCCTGGGT
TCTTGACAAGCTCAAAGCCGAGCGTGAGCGTGGTATCACCATTGATATCGCTCTCTGGAA
GTTCGAGACTCCTCGCTACTATGTCACCGTCATTGGTATGTTGTCACTGTCTCACACTAT
CATGCTTGCATCATGCTAACATCTCTGTCAGATGCCCCCGGTCATCGTG
>ENA|AJ543628|AJ543628.1 Fusarium tricinctum partial tef-1alpha gene for translation elongation factor 1 alpha, exons 1-4, VI01430
TCGTCGTCATCGGCCACGTCGACTCTGGCAAGTCGACCACTGTAAGTACAACCATCAGCG
GGTTGCTTATATGCACTCGGAATCCGCCAAACCTGGCGGGGTATCACCACAACATTTTGC
TAACTTTTGACAGACCGGTCACTTGATCTACCAGTGCGGTGGTATCGACAAGAGAACCAT
CGAGAAGTTCGAGAAGGTTAGTCAATATCACTTCGATTACGCGCGCTCCCATCGATTCCC
ACGATTCGCTCCCTCACTCGAAACGCATCCATTACCCCGCTCGAGCCCGAGAATTTTGCG
GTGCGACCGTGATTTTTTTCTGGTGGGGTATCTTACCCCGCCACTCGAGTGACGGATGCG
CTTGCCCTGTTCCCACAAAACCTTACCACCCTCGCGCACTACATGTCTTGCAGTCACTAA
CCACTGGACAATAGGAAGCCGCCGAGCTCGGAAAGGGTTCCTTCAAGTACGCCTGGGTTC
TTGACAAGCTCAAAGCCGAGCGTGAGCGTGGTATCACCATTGATATCGCTCTCTGGAAGT
TCGAGACTCCTCGCTACTATGTCACCGTCATTGGTATGTTGTCACTGTCTCACACTATCA
TGCTTGCATCATGCTAACATCTCTGTCAGATGCCCCCGGTCATCGTG
>ENA|AJ427273|AJ427273.1 Fusarium langsethiae partial tef1 gene for translation elongation factor 1 alpha, exons 1-4, isolate VI 01272
TCGTCGTCATCGGCCACGTCGACTCTGGCAAGTCGACCACTGTGAGTACCTNTGCATCCC
AACCCCGCCCAGACTTGGCGGGGTAGTTTCAATCGTCATCTTTACTGACATGCTTTGACA
GACCGGTCACTTGATCTACCAGTGCGGTGGTATCGACAAGCGAACCATCGAGAAGTTCGA
GAAGGTTGGTCTCATTTTCCTCGATCGTGCGCCCTTCTTCCCATCGATCCATCATTCGAA
TCGCTCTCATACGACGACTCGACAAGCGCCTGTTACCCCGCTCGAGTTTAAAATTTTACG
GCCGTGTCGTAATTTTTTTTGTGGTGGGGCTCATACCCCGCCACTCGAGTGACAGGCGCT
CTTCCTTCCCACATAGCCATTTACATGGGCGCGCATCATCACGTGTCAATCAGTCACTAA
CCACCTGTCAATAGGAAGCCGCTGAGCTCGGTAAGGGTTCCTTCAAGTACGCCTGGGTTC
TTGACAAGCTCAAAGCCGAGCGTGAGCGTGGTATCACCATTGATATCGCTCTCTGGAAGT
TCGAGACTCCTCGCTACTATGTCACCGTCATTGGTATGTTATCATTATTGTCTTCATCAC
ATTATCATACTAACATGCCTGCCAGACGCTCCCGGTCACCGT
>ENA|AJ427272|AJ427272.1 Fusarium langsethiae partial tef1 gene for translation elongation factor 1 alpha, exons 1-4, isolate VI 01280
TCGTCGTCATCGGCCACGTCGACTCTGGCAAGTCGACCACTGTGAGTACATCTGCATCAC
AACCCCGCCCAGACTTGGCGGGGTAGTTTCAATCATCATTTTTACTGACATGCTTTGACA
GACCGGTCACTTGATCTACCAGTGCGGTGGTATCGACAAGCGAACCATCGAGAAGTTCGA
GAAGGTTGGTCTCATTTTCCTCGATCGCGCGCCCTTCTTCCCATCGACCCATCATTCGAA
TCGCTCTCATACGACGACTCGACAAGCGCCTGTTACCCCGCTCGAGTTCAAAAATTTTAC
GGCTGTGTCGTGATTTTTTTGATAGTGGGGCTCATACCCCGCCGCTCGAGTGACAGGCGC
TTTTGCCCTTCCCACACATCCATTTACATGGGCGCGCATCATCACGTGTCAATCAGTCAC
TAACCACCTGTCAATAGGAAGCCGCCGAGCTCGGTAAGGGTTCTTTCAAGTACGCCTGGG
TTCTTGACAAGCTCAAAGCCGAGCGTGAGCGTGGTATCACCATTGATATCGCTCTCTGSA
AGTTCGAGACTCCTCGCTACTATGTCRCCGTCATTGGTATGTTGTCACTATTGCCTTCAT
CACATTCTCATACTAACATGCCTACCAGACGCTCCCGGTCACCGT
>ENA|AF078134|AF078134.1 Fusarium oxysporum translation elongation factor gene, partial cds.
GCCACGTCGACTCTGGCAAGTCGACCACTGTGAGTACTCTCCTCGACAATGAGCTTATCT
GCCATCGTCAATCCCGACCAAGACCTGGTGGGGTATTTCTCAAAGTCAACATACTGACAT
CGTTTCACAGACCGGTCACTTGATCTACCAGTGCGGTGGTATCGACAAGCGAACCATCGA
GAAGTTCGAGAAGGTTAGTCACTTTCCCTTCGATCGCGCGTCCTTTGCCCATCGATTTCC
CCTACGACTCGAAATGTGCCCGCTACCCCGCTCGAGACCAAAAATTTTGCAATATGACCG
TAATTTTTTTTGGTGGGGCACTTACCCCGCCACTTGAGCGACGGGAGCGTTTGCCCTCTT
AACCATTCTCACAACCTCAATGAGTGCGTCGTCACGTGTCAAGCAGTCACTAACCATTCA
ACAATAGGAAGCCGCTGAGCTCGGTAAGGGTTCCTTCAAGTACGCCTGGGTTCTTGACAA
GCTCAAGGCCGAGCGTGAGCGTGGTATCACCATCGATATTGCTCTCTGGAAGTTCGAGAC
TCCTCGCTACTATGTCACCGTCATTGGTATGTTGTCGCTCATGCTTCATTCTACTTCTCT
TCGTACTAACATATCACTCAGACGCTCCCGGTCACCGTG
>ENA|KJ128964|KJ128964.1 Fusarium proliferatum elongation factor 1a gene, partial cds.
GAGGACAAGACTCACCTTAACGTCGTCGTCATCGGCCACGTCGACTCTGGCAAGTCGACC
ACTGTGAGTACTACCCTGGACGATGAGCTTATCTGCCATCGTGATCCTGACCAAGATCTG
GCGGGGTACATCTTGGAAGACAATATGCTGACATCGCTTCACAGACCGGTCACTTGATCT
ACCAGTGCGGTGGTATCGACAAGCGAACCATCGAGAAGTTCGAGAAGGTTAGTCACTTTC
CCTTCGATCGCGCGTCCTCTGCCCACCGATTTCACTTGCGATTCGAAACGTGCCTGCTAC
CCCGCTCGAGACCAAAAATTTTGCGATATGACCGTAATTTTTTTGGTGGGGCATTTACCC
CGCCACTCGAGCGATGGGCGCGTTTTTGCCCTTTCCTGTCCACAACCTCAATGAGCGCAT
TGTCACGTGTCAAGCAACGACTAACCATTCGACAATAGGAAGCCGCTGAGCTCGGTAAGG
GTTCCTTCAAGTACGCCTGGGTTCTTGACAAGCTCAAGGCCGAGCGTGAGCGTGGTATCA
CCATCGATATTGCTCTCTGGAAGTTCGAGACTCCTCGCTACTATGTCACCGTCATTGGTA
TGTTGTCGCTCTTACTTCATCCTACTTCCTCATACTAACATATCATTCAGACGCTCCCGG
TCACCGTG
>ENA|AF107884|AF107884.1 Fusarium pseudograminearum translation elongation factor gene, partial cds.
TCGTCGTCATCGGCCACGTCGACTCTGGCAAGTCGACCACTGTGAGTACCACCGCATCCC
AACCCCGCCTACACTTGGCGCGGGGTAGTTTCACATTTCTGATGTGCTGACATGCTTTAA
TAGACCGGTCACTTGATCTACCAGTGCGGTGGTATCGACAAGCGAACCATCGAGAAGTTC
GAGAAGGTTGGTCCCATTTTCCTCGATCGCGCGCCCTTATCCCCTTCGAAACATCATTCG
AATCGCTCGACGACTCGACACGCGCCTGTTACCCCGCTCGAGGACAAAATTTTTACGGCT
TTGTCGTAATTTTTTTTCTGGTGGGGCTCATACCCCGCCACTCGAGCGACAGGCGCTTGC
CCTCCTCCCACAAATCATTCCCTGGGCGCGCATCATCACGTGTCAATCAGTCACTAACAA
CCTGTCAATAGGAAGCCGCCGAGCTCGGTAAGGGTTCCTTCAAGTACGCCTGGGTTCTTG
ACAAGCTCAAAGCCGAGCGTGAGCGTGGTATCACCATTGATATCGCTCTCTGGAAGTTCG
AGACTCCTCGCTACTATGTCACCGTCATTGGTATGTTGTCACTATTGTCGTCATCACATT
CTCATACTAACATGTCTACCAGACGCTCCCGGTCACCGTG
>ENA|OM386842|OM386842.1 Fusarium oxysporum translation elongation factor gene, partial cds.
GTCGACTCTGGCAAGTCGACCACTGTGAGTACTCTCCTCGACAATGAGCATATCTGCCAT
CGTCAATCCCGACCAAGACCTGGCGGGGTATTTCTCAAAGTCAACATACTGACATCGTTT
CACAGACCGGTCACTTGATCTACCAGTGCGGTGGTATCGACAAGCGAACCATCGAGAAGT
TCGAGAAGGTTAGTCACTTTCCCTTCAATCGCGCGTCCTTTGCCCATCGATTTCCCCTAC
GACTCGAAACGTGCCCGCTACCCCGCTCGAGACCAAAAATTTTGCAATATGACCGTAATT
TTTTTGGTGGGGCACTTACCCCGCCACTTGAGCGACGGGAGCGTTTGCCCTCTTACCATT
CTCACAACCTCAATGAGTGCGTCGTCACGTGTCAAGCAGTCACTAACCATTCAACAATAG
GAAGCCGCTGAGCTCGGTAAGGGTTCCTTCAAGTACGCCTGGGTTCTTGACAAGCTCAAG
GCCGAGCGTGAGCGTGGTATCACCATCGATATTGCTCTCTGGAAGTTCGAGACTCCTCGC
TACTATGTCACCGTCATTGGTATGTTGTCGCTCATGCTTCATTCTACTTCTCTTCGTACT
AACATATCACCCAGACGCTCCCGGTCACC
>ENA|AY450432|AY450432.1 Fusarium oxysporum elongation factor 1 alpha gene, partial cds.
TCGTCGTCATCGGCCACGTCGACTCTGGCAAGTCGACCACTGTGAGTACTCTCCTCGACA
ATGAGCTTATCTGCCATCGTCAATCCCGACCAAGACCTGGCGGGGTATTTCTCAAAGTCA
ACATACTGACATCGTTTCACAGACCGGTCACTTGATCTACCAGTGCGGTGGTATCGACAA
GCGAACCATCGAGAAGTTCGAGAAGGTTAGTCACTTTCCCTTCGATCGCGCGTCCTTTGC
CCATCGATTTCACCTACGACTCGAAACGTGCCCGCTACCCCGCTCGAGACCAAAAATTTT
GCAATATGACCGTAATTTTTTTTTGGTGGGGCACTTACCCCGCCACTTGAGCGACGGGAG
CGTTTGCCCTCTTAACCATTCTCACAACCTCAATCAGTGCGTCGTCACGTGTCAAGCAGT
CACTAACCATTCAACAATAGGAAGCCGCTGAGCTCGGTAAGGGTTCCTTCAAGTACGCCT
GGGTTCTTGACAAGCTCAAGGCCGAGCGTGAGCGTGGTATCACCATCGATATTGCTCTCT
GGAAGTTCGAGACTCCTCGCTACTATGTCACCGTCATTGGTATGTTGTCTCTCATGCTTC
ATTCTACTTCTCTTCGTACTAACATATCACTCAGACGCTCCCGGTCACCGTG
>ENA|JN090162|JN090162.1 Fusarium equiseti translation elongation factor 1 gene, partial cds.
GAGGACAAGACTCACCTTAACGTCGTCGTCATCGGCCACGTCGACTCTGGCAAGTCGACC
ACTGTGAGTACTACCCTCAATGACCTGCTTATCAGCAGTCATCAACCCCGCCATACGTGG
TGGGGTAAATTCAACTTACACATTTGCTGACAAAATTGCATAGACCGGTCACTTGATCTA
CCAGTGCGGTGGTATCGACAAGCGAACCATCGAGAAGTTCGAGAAGGTTGGTTTCCATTT
TCCTCGATCGCACGCCCTCTGCCCATCGATCCAGCACCCGAATCAGTCTCGACGACTGAA
CATGCGCCTGTTACCCCGCTCGAGTACAAAATTTTGCGGTTCAACCGTAATTTTTTGGTG
GGGCTTATACCCCGCTACTCGAGTGACAGGCGCTTGCCCTCTTCCCACAAAATCACTTGC
GCATCACGTGTCAATCAGTCACTAACCACTCGACAATAGGAAGCCGCCGAGCTCGGTAAG
GGTTCCTTCAAGTACGCCTGGGTTCTTGACAAGCTCAAGGCCGAGCGTGAGCGTGGTATC
ACCATCGATATCGCTCTCTGGAAGTTCGAGACTCCTCGCTACTATGTCACCGTCATTGGT
ATGTTGTCACCACTTGCACTCATTACCTTCTCAGGCTAACATGTATTCCAGACGCTCCCG
GTCACCGTGATTTCATC
>ENA|AF008513|AF008513.1 Fusarium sp. NRRL22903 translation elongation factor gene, partial cds.
TCGTCGTCATCGGCCACGTCGACTCTGGCAAGTCGACCACTGTGAGTACTCCCCTTGGAC
GATGAGCTTATCTGCCATCGTTAATCCCGACCAAGACCTGGCGGGGTATTTCTCAAAGGC
AATATGCTGATATCGTTTCACAGACCGGTCACTTGATCTACCAGTGCGGTGGTATCGACA
AGCGAACCATCGAGAAGTTCGAGAAGGTTAGTCACTTTCCCTTCGATCGCGCGTCCTCTG
CCCATCGATTTCCCCTACGACTCGAAACCTGCCCGCTACCCCGCTCGAGACCAAAAATTT
TGCGATATGACCGTAATTTTTTTTGGTGGGGCATTTACCCCGCCACTCGAGCGACGGGCG
CGTTTGCCCTCCTCCCATTTCCACAACCTCAATGAGCGCATCGTCACGTGTCACGCAGTC
ACTAACCATTCAATAATAGGAAGCCGCTGAGCTCGGTAAGGGTTCCTTCAAGTACGCCTG
GGTTCTTGACAAGCTCAAGGCCGAGCGTGAGCGTGGTATCACCATCGATATTGCTCTCTG
GAAGTTCGAGACTCCTCGCTACTATGTCACCGTCATTGGTATGTTGTCGCTCATGCTTCA
TTCTACTTCTCTTCGTACTGACATATCACTCAGACGCTCCCGGTCACCGTG
>ENA|KC816735|KC816735.1 Fusarium concentricum translation elongation factor alpha gene, partial cds.
GCCACGTCGACTCTGGCAAGTCGACCACTGTGAGTACTACCCTTGACGATGAGCTTATCT
GCCATCGTAATCCTGACCAAGATCTGGCGGGGTGTATCTCAAAAGACAACATGCTGACAT
AGCTTCACAGACCGGTCACTTGATCTACCAGTGCGGTGGTATCGACAAGCGAACCATCGA
GAAGTTCGAGAAGGTTAGTCTCCCTTCGAGCGCGCGTCCTTTGCCCATCGATTTTCCCCT
ACGACTCGAAACGTGCCCGCTACCCCGCTCGAGACCAAAAATTTTGCGATATGACCGTAA
TTTTTTTTGGTGGGGCATTTACCCCGCCACTCGAGCGATGGGCGCGTTTGCCCTCTCCAC
AATCTCAATGAGCGCATCGTCACGTGCCAAGCAGTCACTAACCATCCGACAATAGGAAGC
CGCTGAGCTCGGTAAGGGTTCCTTCAAGTACGCCTGGGTTCTTGACAAGCTCAAGGCCGA
GCGTGAGCGTGGTATCACCATCGATATCGCTCTCTGGAAGTTCGAGACTCCTCGCTACTA
TGTCACCGTCATTGGTATGTTGTCGCCCATGCTTCATTCTTCTTCCTCGTACTAACATAT
CACTCAGACGCTCCCGGTCACCGTGATTTCATCAAGAACATGATCA
>ENA|KU170705|KU170705.1 Fusarium verticillioides elongation factor 1 (EF1) gene, partial cds.
AGTCGACCACTGTGAGTACTACCCTTGACGATGAGCTTATCGGCCATCGTAAACCCGGCC
AAGACCTGGCGGGGGATTTCTCAAAGAAAACATACTGATATCGCTTCACAGACCGGTCAC
TTGATCTACCAGTGCGGTGGTATCGACAAGCGAACCATCGAGAAGTTCGAGAAGGTTAGT
CACTTTTCCTTCTATCGCGCGTTCTTTGCCCATCGATTCCCCCCTACGACTCGAAACGTA
CCCGCTACCCCGCTCGAGCCCAAAAATTTTGCGATACGACCGCAATTTTTTCTGGTGGGG
CATTTACCCCGCCACTCGAGCGGCGCGTTTCTGCCCTCTCCCATTCCACAACCTCACTGA
GCTCATCGTCACGTGTCAAGCAGTCACTAACCATCCGACAATAGGAAGCCGCTGAGCTCG
GTAAGGGTTCCTTCAAGTACGCCTGGGTTCTTGACAAGCTCAAGGCCGAGCGTGAGCGTG
GTATCACCATCGATATCGCTCTCTGGAAGTTCGAGACTCCTCGCTACTATGTCACCGTCA
TTGGTATGTTGTCGCTCTTACTCCGTTCTATATCTCCTATTACTAACACATCACATAGAC
GCTCCCGGTCACCGTGATTTCATC
>ENA|MK573560|MK573560.1 Fusarium concolor translation elongation factor 1 gene, partial cds.
ATGGTGATACCACGCTCACGCTCGGCCTTGAGCTTGTCAAGGACCCAGGCGTACTTGAAG
GAACCCTTACCGAGCTCAGCGGCTTCCTATTGTCCAGTGGTTAGTGACTGATTTACACGT
GATGATGCGCGCCCATTCTGGTTTTTGTGGGAACAGGGCAAGCACGCCCGTCACTCGAGT
GGCGGGGTAGATACCCCACCAAAAAAATTACGGTCGAACCGCAAAAATTTTGGGATCGAG
CGGGGTAACCGGCGCTGATCGAGTCGTATGGGAGCGATTCGAATGTGAAATCGAGGGGCT
AAAGGGCGCGCGATTGAAGGGAAAGTGACTAACCTTCTCGAACTTCTCGATGGTTCGCTT
GTCGATACCACCGCACTGGTAGATCAAGTGACCGGTCTATCAGAGGATGTCAGCATGTTG
TGCTTTGAAGGATACCCCGCCAGATCTGAGGCAGGGTTGCAGATAAGCGGGCTCGCCGAG
GGTAGTACTTACAGTGGTCGACTTGCCAGAGTCGACGTGGCCGATGACGACGACGTTAAG
GTGAGTCTTGTC
>ENA|MW803560|MW803560.1 Fusarium sporotrichioides translation elongation factor (EF1) gene, partial cds.
GACCACTGTGAGTACATCTGCATCACAACCCCGCCCAGACTTGGCGGGGTAGTTTCAATC
ATCATTTTTACTGACATGCTTTGACAGACCGGTCACTTGATCTACCAGTGCGGTGGTATC
GACAAGCGAACCATCGAGAAGTTCGAGAAGGTTGGTCTCATTTTCCTCGATCGCGCGCCC
TTCTTCCCATCGACCCATCATTCGAATCGCTCTCATACGACGACTCGACAAGCGCCTGTT
ACCCCGCTCGAGTTCAAAATTTTTACGGCTGTGTCGTGATTTTTTTTGATAGTGGGGCTC
ATACCCCGCCGCTCGAGTGACAGGCGCTTTTGCCCTTCCCACACATCCATTTACATGGGC
GCGCATCATCACGTGTCAATCAGTCACTAACCACCTGTCAATAGGAAGCCGCCGAGCTCG
GTAAGGGTTCCTTCAAGTACGCCTGGGTTCTTGACAAGCTCAAAGCCGAGCGTGAGCGTG
GTATCACCATTGATATCGCTCTCTGGAAGTTCGAGACTCCTCGCTACTATGTCACCGTCA
TTGGTATGTTGTCACTATTGCCTTCATCACATTCTCATACTAACATGCCTACCAGACGCT
CCCGGTCACCGTGATTTCATC
>ENA|MK818444|MK818444.1 Fusarium oxysporum translation elongation factor alpha gene, partial cds.
GAGAAGACTCACCTTAACGTCGTCGTCATCGGCCACGTCGACTCTGGCAAGTCGACCACT
GTGAGTACTCTCCTCGACAATGAGCATATCTGCCATCGTCAATCCCGACCAAGACCTGGC
GGGGTATTTCTCAAAGTCAACATACTGACATCGTTTCACAGACCGGTCACTTGATCTACC
AGTGCGGTGGTATCGACAAGCGAACCATCGAGAAGTTCGAGAAGGTTAGTCACTTTCCCT
TCAATCGCGCGTCCTTTGCCCATCGATTTCCCCTACGACTCGAAACGTGCCCGCTACCCC
GCTCGAGACCAAAAATTTTGCAATATGACCGTAATTTTTTTGGTGGGGCACTTACCCCGC
CACTTGAGCGACGGGAGCGTTTGCCCTCTTACCATTCTCAGAACCTCAATGAGTGCGTCG
TCACGTGTCAAGCAGTCACTAACCATTCAACAATAGGAAGCCGCTGAGCTCGGTAAGGGT
TCCTTCAAGTACGCCTGGGTTCTTGACAAGCTCAAGGCCGAGCGTGAGCGTGGTATCACC
ATCGATATTGCTCTCTGGAAGTTCGAGACTCCTCGCTACTATGTCACCGTCATTGGTATG
TTGTCGCTCATGCTTCATTCTACTTCTCTTCGTACTAACATATCACTCAGACGCTCCCGG
TCACCGTGATTTCATCAAGAACATGATCACTGGTACCTCCCAGGCTGATTGCGCCATTCT
CATCATTGCCGCCGGTACTGGTGAGTTCGAGGCTGGTATCTCCAAGGATGGCCAGACCCG
TGAGCACGCTCTTCTTGCCTACACCCTTGGTGTCAAGAACCTCATTGTCGCCATCAACAA
GATGGACACCACCAAGTGGTCTGAGGCCCGTTACCAGGAGATCATCAAGGAGACCTCCTC
TTTCATCAAGAAGGTCGGCTACAACCCCAAGGCTGTCGCTTTCGTCCCCATCTCCGGTTT
CAACGGTGATTC
>ENA|KJ867424|KJ867424.1 Fusarium petroliphilum elongation factor 1a (tef1) gene, partial cds.
AGACTCACCTCAACGTCGTCGTCATCGGCCACGTCGACTCTGGCAAGTCGACCACCGTAA
GTCAAACCCTCATCGCGATCTGCTTATCTTGGGTCGTGGAACCCCACCTGGTATCTCGGG
CGGGGTATTCATCAGTCACTTCATGCTGACAATCATCTACAGACCGGTCACTTGATCTAC
CAGTGCGGTGGTATCGACAAGCGAACCATCGAGAAGTTCGAGAAGGTTGGTGACATATCT
CCCGATCGCGCCTTGCTATTCCACATCGAATTCCCCGTCGAATTCCCTCCTCCGCGACAC
GCTCTGCGCCCGCTTCTCCCGAGTCCCAAAAATTTTGCGGTTCGACCGTAATTTTTTTTG
GTGGGGCATTTACCCCGCCACTCGGGCGACGTTGGACAAAGCCCTGATCCCTGCACACAA
AAACACCAAACCCTCTTGGCGCGCATCACGTGGTTCACAACAGACACTGACTCGTTCAAC
AATAGGAAGCCGCTGAGCTCGGTAAGGGTTCCTTCAAGTACGCCTGGGTCCTTGACAAGC
TCAAGGCCGAGCGTGAGCGTGGTATCACCATCGATATTGCTCTCTGGAAGTTCGAGACTC
CCCGCTACTATGTCACCGTCATTGGTATGTCGCCGTCATGTCTCTCACTCACGTCTCATC
ACTAACAATCCACAGACGCCCCCGGCCACCGTGATTTCATCAAGAACATG
>ENA|MH447977|MH447977.1 Fusarium avenaceum elongation factor 1-alpha gene, partial cds.
GAGGACAAGACTCACCTTAACGTCGTCGTCATCGGCCACGTCGACTCTGGCAAGTCGACC
ACTGTAAGTACAACCATCAGCGAGTCGCTTATCTGCACTCGGAACCCGTAAACCTAGTGG
GGTATCACCACAACATCTTGCTAACTCTTGACAGACCGGTCACTTGATCTACCAGTGCGG
TGGTATCGACAAGCGAACCATCGAGAAGTTCGAGAAGGTTAGTCAATATCCCTTCGATCA
CGCGCGCTCCCATCGATTCCCACGACTCGCTCCCTCATTCGAAACGCATTCATTACCCCG
CTCGAGTCCGAAAATTTTGCGGTGCGACCGTGATTTTTTTTTGGTGGGGTATCTTACCCC
GCCACTCGAGTGATGGATGCGCTTGCCCTGTTCCCACAAAACCTTACCACACTGTCGCGC
ACTATGTCTTGCAGCCACTAACCACTGAACAATAGGAAGCCGCCGAGCTCGGAAAGGGTT
CCTTCAAGTACGCCTGGGTTCTTGACAAGCTCAAAGCCGAGCGTGAGCGTGGTATCACCA
TTGATATCGCTCTCTGGAAGTTCGAGACTCCTCGCTACTATGTCACCGTCATTGGTATGT
TGTCACTGTCTCACACCACTATGCCTTCACCATGCTAACATCCCTCTCAGATGCCCCCGG
TCATCGTGATTT
>ENA|KU170704|KU170704.1 Fusarium oxysporum elongation factor 1 (EF1) gene, partial cds.
TCGGCCACGTCGACTCTGGCACGTCGACCACTGTGAGTACTCTCCTCGACAATGAGCATA
TCTGCCATCGTCAATCCCGACCAAGACCTGGCGGGGTATTTCTCAAAGTCAACATACTGA
CATCGTTTCACAGACCGGTCACTTGATCTACCAGTGCGGTGGTATCGACAAGCGAACCAT
CGAGAAGTTCGAGAAGGTTAGTCACTTTCCCTTCAATCGCGCGTCCTTTGCCCATCGATT
TCCCCTACGACTCGAAACGTGCCCGCTACCCCGCTCGAGACCAAAAATTTTGCAATATGA
CCGTAATTTTTTTGGTGGGGCACTTACCCCGCCACTTGAGCGAAGGGAGCGTTTGCCCTC
TTACCATTCTCACAACCTCAATGAGTGCGTCGTCACGTGTGAAGCAGTCACTAACCATTC
AACAATAGGAAGCCGCTGAGCTCGGTAAGGGTTCCTTCAAGTACGCCTGGGTTCTTGACA
AGCTCAAGGCCGAGCGTGAGCGTGGTATCACCATCGATATTGCTCTCTGGAAGTTCGAGA
CTCCTCGCTACTATGTCACCGTCATTGGTATGTTGTCGCTCATGCTTCATTCTACTTCTC
TTCGTACTAACATATCACTCAGACGCTCCCGGTCACCGTGATTTCATCAAGAACATGATC
ACTGGTACTTCC
>ENA|MK547652|MK547652.1 Fusarium avenaceum elongation factor 1-alpha gene, complete cds.
ATGTCGCGACACAGAATTGTTCACACGTTCGATACGAATGACATCGTATCCGAGTTTGAC
GGCATCGATTACGAAGAGACGGGCGAAGATGAGCTCAGTCAAGAGGACCGCCAAGCCATG
GACGAAGGCACTGCAGAGGTCCGACGGGCTCTGGGTACCGAAGCCGACAAAGTGACCAAG
TCGCAGATCGAAGAAGCCTTATGGCATTACTACTACGACATCGACAAATCAGTCACATAT
TTGATGAAGACATTCATCGCACCTGCACCTAAACCAGTAAAGAAGGCGCCAGAAGGTATG
TCAGTGTGTTATTTTTCTGCTTCGCAACGTCTTTCGGGGACTGGAGCAGACCATGGACGT
CTGTCAAACGGATATCTCCCTCGCATGGATCTTCCACCTGTTGATAGAGTTCCTGCGTGG
TATTTCGACGACATGCCGTGGTTGAACGTGCCACAAGAACGTCGGGCCGATTTTGTCGAG
CCTGAACGTCCTCGTGGAGGGTTGCTTGGTGGAGGCGAAGGCGTTCCCAAGATGTCAAAG
CTTCAAGCTCTTGCAGCTGCTAGGAAGAAGAAGATCGACGAAAAGAAGGAGCTGGAAAGG
GTCGAGAAAGGTGTTGAAACCCTTTCGGTCCGCGACTCACAAAAAGAAAATGACACAACT
TTGAGTCAGAAGCGCCACATGCCCCAACCCACGCCTCAAGTCGTTTCTCCACTCAACGAC
ATAGAGTCCCAAGTCACTCCCGACGATAACAAACAGCAAGATGTTGGCTCTCCGTCCAAG
GGTGGATTTATCGATGAGGACTTTACAGTGGTTGTTTCTCAAGCTACCCCATCCGCTTTT
GCTCAAACGCTCTTTGGATCTGCTCCGGTCAAAACCCACAGGCCCGATGTTTTTGCTATG
CCATACACATCCTCTTCATCTTTTACCGCCCATGCTTTCGCCGAGCCTAGTCCAGATGAT
ATTGTGCTTGCAGCTCAGGCGAAAGGTTCGAATTTTACAAGGACGAAGTAATGGGCTAAT
CTAATTCCATTCAGCGGGCAAGAAGCCAGTAGCAAGGCCTACCAAAAAGCCCCAGAAAGA
AAAGGAGAAGAATGTCTCTGAAGCTGAAAAGGACGTTGCTGCGCTCAAAATCGCCGACGT
GCCACCGCCAAAGAGTAAGGGGCTTGATGTACTTAAGGAGTACGAGAGCAGCTCCAACAA
AAGGAGTATTAGCTTTGTTGTAGTTGGTATGTTTATTTGTCTCCTTCGTTGCAGGACTTG
CTGATCAATTAGGACATGTTGATGCCGGAAAGAGTACCCTTATGGGTCGGTTATTATTAG
AGCTCAAGTTTGTTGAGAAGCACACCATTGATCGATATCGGAAACAGGCTGAAAAGTCTG
GCAAGCAATCATTTGCCCTCGCATGGGTGATGGACCAAAGGAGTGAAGAAAGAGAACGAG
GTGTGACCATCGACATCGCCACAAATTACTTTGAAACAGAGAAGACGAGTTTCACCATTC
TTGATGCACCTGGACATCGAGACTTTGTACCAAACATGATCGCAGGTGCTAGTCAAGCTG
ACTTTGCTATCTTGGTCATCGACGCAAATACTGGAGCCTACGAAAAGGGTCTCAAGGGAC
AGACTCGAGAGCATGTATTGCTCTTGAGAAGCTTGGGTGTTCAGCGCCTTGTTATCGCTG
TCAATAAACTGGATATGGTTGGTTGGTCACAAGAACGTTATGACGAGATCGCTCAGCAGG
TGAACGGTTTCCTTGCTGGTCTTGGCTTCCAACCCAAGAACGTCAACTTCATCCCCATAT
CTGGTCTCAATGGCGACAATCTTGTCCGTCGATCAGAAGACTCAGCAGCATCTTGGTACA
CTGGCCCTACTCTGATTGAGGCTCTGGAAAACTCGGAGCCATCAACAGCGCGAGCTCTCA
AGACGCCGTTCCGAATGTCCATATCCGAAGTGTTCAGGTCACAATTGGGCACAACAACTA
TTGCAGGACGAGTCGACTCCGGTTCTGTTCAGATCGGTGACGCTTTATTGGTTCAACCCA
GTGGGGAGGAAGCATTCGTCAAATCGATTATGGTGGACTCAGATATGCAAGATTGGGCCG
TTGCTGGACAGAGTGTCAGTGTTGCTCTCACCAATATCGACCCTATTCATATTCGAGTTG
GTGACATGCTCTGCCACACTACGGATCCTATTAGCTGCAGTGACACCCTTACTATGAAAG
CCATGGCATTTGAGCATCTTATGCCCATGCCTGTGGACTTGCATCGTGGACGTCTGCACT
CGGCTGGACAGATTGTGTCAATCACAGCGACGCTAGATAAGGCCAGCGGAGCTATCATCA
AGAAGAAGCCTAGGGTTGTGCAGCCTGGTGGCGTCGCGCGAGTTATCATCAAGCTGGCGG
CTAAGGTCCCTCTTGAGCCAGGACAAAGAGTTGTGATACGGAGTGGGGGTGAAACTGTCG
CTGCTGGACTATTAGAATAG
>ENA|MN310893|MN310893.1 Fusarium oxysporum translation elongation factor alpha gene, partial cds.
ATCGGGCACGTCGACTCTGGCAAGTCGACCACTGTGAGTACTCTCCTCGACAATGAGCAT
ATCTGCCATCGTCAATCCCGACCAAGACCTGGCGGGGTATTTCTCAAAGTCAACATACTG
ACATCGTTTCACAGACCGGTCACTTGATCTACCAGTGCGGTGGTATCGACAAGCGAACCA
TCGAGAAGTTCGAGAAGGTTAGTCACTTTCCCTTCAATCGCGCGTCCTTTGCCCATCGAT
TTCCCCTACGACTCGAAACGTGCCCGCTACCCCGCTCGAGACCAAAAATTTTGCAATATG
ACCGTAATTTTTTTGGTGGGGCACTTACCCCGCCACTTGAGCGACGGGAGCGTTTGCCCT
CTTACCATTCTCAGAACCTCAATGAGTGCGTCGTCACGTGTCAAGCAGTCACTAACCATT
CAACAATAGGAAGCCGCTGAGCTCGGAAAGGGTTCCTA
>ENA|MN310894|MN310894.1 Fusarium solani translation elongation factor alpha gene, partial cds.
GTCGACCACCGTAAGTCAAACCCTCATCGCGATCTGCTTATCTCGGGTCGTGGAACCCCG
CCTGGCATCTCGGGCGGGGTATTCATCATTCACTTCATGCTGACAATCATCTACAGACCG
GTCACTTGATCTACCAGTGCGGTGGTATCGACAAGCGAACCATCGAGAAGTTCGAGAAGG
TTGGTGACATCTGCCCCCGATCGCGCCTTGATATTCCACATCGAATTCCCCGTCGAATTC
CCTCCATCGCGATACGCTCTGCGCCCGCTTCTCCCGAGTCCCAAAATTTTTGCGGTCCGA
CCGTAATTTTTTTGGTGGGGCATTTACCCCGCCACTCGGGCGACGTTGGACAAAGCCCTG
ATCCCTGCACACAAAAACACCAAACCCTCTTGGCGCGCATCATCACGTGGTTCACGACAG
ACGCTAACCGGTCCAACAATAGGAAGCCGCTGAGCTCG
>ENA|ON003976|ON003976.1 Fusarium solani translation elongation factor 1 gene, partial cds.
CTCACCTCAACGTCGTCGTCATCGGCCACGTCGACTCTGGCAAGTCGACCACCGTAAGTC
AAACCCTCATCGCGATCTGCTTATCTCGGGTCGTGGAACCCCGCCTGGCATCTCGGGCGG
GGTATTCATCATTCACTTCATGCTGACAATCATCTACAGACCGGTCACTTGATCTACCAG
TGCGGTGGTATCGACAAGCGAACCATCGAGAAGTTCGAGAAGGTTGGTGACATCTGCCCC
CGATCGCGCCTTGATATTCCACATCGAATTCCCCGTCGAATTCCCTCCATCGCGATACGC
TCTGCGCCCGCTTCTCCCGAGTCCCAAAATTTTTGCGGTCCGACCGTAATTTTTTTGGTG
GGGCATTTACCCCGCCACTCGGGCGACGTTGGACAAAGCCCTGATCCCTGCACACAAAAA
CACCAAACCCTCTTGGCGCGCATCATCACGTGGTTCACGACAGACGCTAACCGGTCCAAC
AATAGGAAGCCGCTGAGCTCGGTAAGGGTTCCTTCAAGTACGCCTGGGTCCTTGACAAGC
TCAAGGCCGAGCGTGAGCGTGGTATCACCATCGACATTGCCCTCTGGAAGTTCGAGACTC
CCCGCTACTATGTCACCGTCATTGGTATGTTGCTGTCACCTCTCTCACACATGTCTCACC
ACTAACAATCAACAGACGCCCCCGGCCACCGTGACTTCATCA
>ENA|AM236588|AM236588.1 Fusarium oxysporum partial TEF 1 alpha gene for translation elongation factor 1 alpha, exons 1-3, strain VI 03914
TGGCAGTCGACCACTGTGAGTACTCTCCTCGACAATGAGCTTATCTGCCATCGTCAATCC
TGACCAGGACCTGGTGGGGTATTTCTCAAAGTCAACATACTGACATCGTTTCACAGACCG
GTCACTTGATCTACCAGTGCGGTGGTATCGACAAGCGAACCATCGAGAAGTTCGAGAAGG
TTAGTCACTTTCCCTTCGATCGCGCGTCCTTTGCCCATCGATTTCCCCTACGACTCGAAA
CGTACCCGCTACCCCGCTCGAGACCAAAAATTTTGCAATATGACCGTAATTTTTTTGGTG
GGGCACTTACCCCGCCACTTGAGCGACGGGAGCGTTTGCCCTCTTAACCATTCTCACAAC
CTCAATGAGTGCGTCGTCACGTGTCAAGCAGTCACTAACCATTCAACAATAGGAAGCCGC
TGAGCTCGGTAAGGGTTCCTTCAAGTACGCCTGGGTTCTTGACAAGCTCAAGGCCGAGCG
TGAGCGTGGTATCACCATCGATATTGCTCTCTGGAAGTTCGAGACTCCTCGCTACTATGT
CACCGTCATTGGTATGTTGTCGCTCATGCTTCATTCTACTTCTCTTCGTACTAAACATAT
CA
>ENA|AM236787|AM236787.2 Fusarium oxysporum partial TEF 1 alpha gene for translation elongation factor 1 alpha, exons 1-3, strain VI 03913
TCATCGCCACGTCGACTCTGGCAAGTCGACCACTGTGAGTACTCTCCTCGACAATGAGCT
TATCTGCCATCGTCAATCCTGACCAGGACCTGGTGGGGTATTTCTCAAAGTCAACATACT
GACATCGTTTCACAGACCGGTCACTTGATCTACCAGTGCGGTGGTATCGACAAGCGAACC
ATCGAGAAGTTCGAGAAGGTTAGTCACTTTCCCTTCGATCGCGCGTCCTTTGCCCATCGA
TTTCCCCTACGACTCGAAACGTACCCGCTACCCCGCTCGAGACCAAAAATTTTGCAATAT
GACCGTAATTTTTTTGGTGGGGCACTTACCCCGCCACTTGAGCGACGGGAGCGTTTGCCC
TCTTAACCATTCTCACAACCTCAATGAGTGCGTCGTCACGTGTCAAGCAGTCACTAACCA
TTCAACAATAGGAAGCCGCTGAGCTCGGTAAGGGTTCCTTCAAGTACGCCTGGGTTCTTG
ACAAGCTCAAGGCCGAGCGTGAGCGTGGTATCACCATCGATATTGCTCTCTGGAAGTTCG
AGACTCCTCGCTACTATGTCACCGTCATTGGTATGTTGTCGCTCATGCTTCATTCTACTT
CTCTTCGTACTAACATATCACTCAAGA
>ENA|AM295810|AM295810.1 Fusarium sp. IMI 389581 partial tef gene for translation elongation factor 1 alpha, exons 1-4, strain IMI 389581
TCATCGGCCACGTCGACTCTGGCAAGTCGACCACTGTGAGTACTACCCTTGCCGATGAGC
TTATCGGCCATCGTAAACCCGACCAAGACCTGGCGGGGTATTTCTCAAAAGAAAACATGC
TGACATCGCTTCACAGACCGGTCACTTGATCTACCAGTGCGGTGGTATCGACAAGCGAAC
CATCGAGAAGTTCGAGAAGGTTAGTCACAATCCCTTCGATCGCGCGTCCTTTGTCCACCG
ATTTCTCCCTACGACTCGAAACGTGCCCGCTACCCCGCTCGAGTCCAAAAATTTTGCGAT
ATGTCCGTAATTTTTTTGGTGGGGCATTTACCCCGCCACTCGAGCGGCGTTTCTGCCCTC
TCCCATTTCACAACCTCACTGAGCGCATCGTCACGTGTCAAGCAGTCACTAACCATCCGA
CAATAGGAAGCTGCTGAGCTCGGTAAGGGTTCCTTCAAGTACGCCTGGGTTCTTGACAAG
CTCAAGGCCGAGCGTGAGCGTGGTATCACCATCGATATTGCTCTCTGGAAGTTCGAGACT
CCTCGCTACTATGTCACCGTCATTGGTATGTTGTCGCTCATGATCCGTACACCGTCTCTT
CTTACTAACATGTCACCCAGACGCTCCCG
>ENA|AJ420832|AJ420832.1 Fusarium poae partial tef1 gene for translation elongation factor-1 alpha, exons 1-4, isolate VI01264
TCGTCGTCATCGGCCACGTCGACTCTGGCAAGTCGACCACTGTAAGTACAACCGAATCTC
AACTCCGCTTTGACATGGCGGGGTAGACTCAACATGCACTTGTGCTAACATGCTTGACAG
ACCGGTCACTTGATCTACCAGTGCGGTGGTATCGACAAGCGAACCATCGAGAAGTTCGAG
AAGGTTGGTCTCATTTTCCTCGATCGCGCGCCCTACTTTCCCTCGATCCATCACTCGAAT
CGCTCTTATACGACTCGACACACACCTGTTACCCCGCTCGAGTCCGAATTTTTACGATTT
TGTCGTAAAAATTTTCGGTGGGGCTTATACCCCGCCACTCGAGCGATTGCATTTCTTTGG
GCGCGAATCGTCACGTGTCAATCTGTTACTAACCACCTGTCAATAGGAAGCCGCCGAGCT
CGGTAAGGGTTCTTTCAAGTACGCCTGGGTTCTTGACAAGCTCAAGGCCGAGCGTGAGCG
TGGTATCACCATCGATATCGCTCTCTGGAAGTTCGAGACTCCCCGCTACTATGTCACCGT
CATTGGTATGTTGTCACTACTACCTCAGTCACTCACATTCTCATACTAACTCATCTATCA
GACGCTCCCGGTCACCGT
>ENA|AJ420833|AJ420833.3 Fusarium poae partial tef1 gene for translation elongation factor-1 alpha, exons 1-3, isolate VI01224
TCGTCGTCATCGGCCACGTCGACTCTGGCAAGTCGACCACTGTAAGTACAACCGAATCTC
AACTCCGCTTTGACATGGCGGGGTAGACTCAACATGCACTTGTGCTAACATGCTTGACAG
ACCGGTCACTTGATCTACCAGTGCGGTGGTATCGACAAGCGAACCATCGAGAAGTTCGAG
AAGGTTGGTCTCATTTTCCTCGATCGCGCGCCCTACTTTCCCTCGATCCATCACTCGAAT
CGCTCTTATACGACTCGACACACACCTGTTACCCCGCTCGAGTCCGAATTTTTACGATTT
TGTCGTAAAAATTTTCGGTGGGGCTTATACCCCGCCACTCGAGCGATTGCATTTCTTTGG
GCGCGAATCGTCACGTGTCAATCAGTTACTAACCACCTGTCAATAGGAAGCCGCCGAGCT
CGGTAAGGGTTCTTTCAAGTACGCCTGGGTTCTTGACAAGCTCAAGGCCGAGCGTGAGCG
TGGTATCACCATCGATATCGCTCTCTGGAAGTTCGAGACTCCCCGCTACTATGTCACCGT
CATTGGTATGTTGTCACTACTACCTCAGTCACTCACATTCTCATACTAACTCATCTATCA
GACGCTCCCGGTCACCGT
>ENA|AJ420834|AJ420834.1 Fusarium poae partial tef1 gene for translation elongation factor-1 alpha, exons 1-4, isolate VI01226
TCGTCGTCATCGGCCACGTCGACTCTGGCAAGTCGACCACTGTAAGTACAACCGAATCTC
AACTCCGCTTTGACATGGCGGGGTAGACTCAACATGCACTTGTGCTAACATGCTTGACAG
ACCGGTCACTTGATCTACCAGTGCGGTGGTATCGACAAGCGAACCATCGAGAAGTTCGAG
AAGGTTGGTCTCATTTTCCTCGATCGCGCGCCCTACTTTCCCTCGATCCATCACTCGAAT
CGCTCTTATACGACTCGACACACACCTGTTACCCCGCTCGAGTCCGAATTTTTACGATTT
TGTCGTAAAAATTTTCGGTGGGGCTTATACCCCGCCACTCGAGCGATTGCATTTCTTTGG
GCGCGAATCGTCACGTGTCAATCAGTTACTAACCACCTGTCAATAGGAAGCCGCCGAGCT
CGGTAAGGGTTCTTTCAAGTACGCCTGGGTTCTTGACAAGCTCAAGGCCGAGCGTGAGCG
TGGTATCACCATCGATATCGCTCTCTGGAAGTTCGAGACTCCCCGCTACTATGTCACCGT
CATTGGTATGTTGTCACTACTACCTCAGTCACTCACATTCTCATACTAACTCATCTATCA
GACGCTCCCGGTCACCGT
>ENA|KC179824|KC179824.1 Fusarium temperatum isolate EFA313A translation elongation factor 1-alpha (translation elongation factor 1-alpha) gene, partial cds.
CCACGTCGACTCTGGCAAGTCGACCACTGTGAGTACTACCCTCGACGATGAGCTTATCTG
CCATCGTTATCCCGACCAAGACCTGGCGGGCATCTCAAAAGATAACATGCTGACATCGCT
TCACAGACCGGTCACTTGATCTACCAGTGCGGTGGTATCGACAAGCGAACCATCGAGAAG
TTCGAGAAGGTTAGTTACTTTCCCTTCGATCGCGCGTCCTTTGCCCATCGATTCTCCATA
CGACTCGAAACGTGCCCGCTACCCCGCTCGAGACCAAAAAATTTGCGATATGACCGTAAT
TTTTTTGGTGGGGCATTTACCCCGCCACTCGAGCAATGCGCGTTTCTGCCCTCCCATTGC
CACAACCTTCTGAGCGCATCGTCACGTGTTAAGCAGTCACTAACCATTCGTCAATAGGAA
GCCGCTGAGCTCGGTAAGGGTTCCTTCAAGTACGCCTGGGTTCTTGACAAGCTCAAGGCC
GAGCGTGAGCGTGGTATCACCATCGATATTGCTCTCTGGAAGTTCGAGACTCCTCGCTAC
TATGTCACTGTCATTGGTATGTTGTCGCTCATGCCTCGTTCTCCCTTAATTCGTACTAAC
ATATCACTCAGACGCTCCCGGTCATCGTGACTTCATCAAGAACAT
>ENA|KC179825|KC179825.1 Fusarium temperatum isolate EFA313B translation elongation factor 1-alpha (translation elongation factor 1-alpha) gene, partial cds.
CCACGTCGACTCTGGCAAGTCGACCACTGTGAGTACTACCCTCGACGATGAGCTTATCTG
CCATCGTTATCCCGACCAAGACCTGGCGGGCATCTCAAAAGATAACATGCTGACATCGCT
TCACAGACCGGTCACTTGATCTACCAGTGCGGTGGTATCGACAAGCGAACCATCGAGAAG
TTCGAGAAGGTTAGTTACTTTCCCTTCGATCGCGCGTCCTTTGCCCATCGATTCTCCATA
CGACTCGAAACGTGCCCGCTACCCCGCTCGAGACCAAAAAATTTGCGATATGACCGTAAT
TTTTTTGGTGGGGCATTTACCCCGCCACTCGAGCAATGCGCGTTTCTGCCCTCCCATTGC
CACAACCTTCTGAGCGCATCGTCACGTGTTAAGCAGTCACTAACCATTCGTCAATAGGAA
GCCGCTGAGCTCGGTAAGGGTTCCTTCAAGTACGCCTGGGTTCTTGACAAGCTCAAGGCC
GAGCGTGAGCGTGGTATCACCATCGATATTGCTCTCTGGAAGTTCGAGACTCCTCGCTAC
TATGTCACTGTCATTGGTATGTTGTCGCTCATGCCTCGTTCTCCCTTAATTCGTACTAAC
ATATCACTCAGACGCTCCCGGTCATCGTGACTTCATCAAGAACATGAC
>ENA|EU668362|EU668362.1 Fusarium sp. FST001 translation elongation factor gene, partial cds.
TCGTCGTCATCGGCCACGTCGACTCTGGCAAGTCGACCACCGTAAGTCAAACCCTCATCG
CGATCTGCTTATCTCGGGTCGTGGAACCCCGCCTGGCATCTCGGGCGGGGTATTCATCAT
TCACTTCATGCTGACAATCATCTACAGACCGGTCACTTGATCTACCAGTGCGGTGGTATC
GACAAGCGAACCATCGAGAAGTTCGAGAAGGTTGGTGACATCTGCCCCCGATCGCGCCTT
GATATTCCACATCGAATTCCCCGTCGAATTCCCTCCATCGCGATACGCTCTGCGCCCGCT
TCTCCCGAGTCCCAAAATTTTTGCGGTCCGACCGTAATTTTTTTGGTGGGGCATTTACCC
CGCCACTCGGGCGACGTTGGACAAAGCCCTGATCCCTGCACACAAAAACACCAAACCCTC
TTGGCGCGCATCATCACGTGGTTCACGACAGACGCTAACCGGTCCAACAATAGGAAGCCG
CTGAGCTCGGTAAGGGTTCCTTCAAGTACGCCTGGGTCCTTGACAAGCTCAAGGCCGAGC
GTGAGCGTGGTATCACCATCGACATTGCCCTCTGGAAGTTCGAGACTCCCCGCTACTATG
TCACCGTCATTGGTATGTTGCTGTCACCTCTCTCACACATGTCTCACCACTAACAATCAA
CAGACGCCCCCGGCCACCGTGACTTCATCAAG
>ENA|EU668363|EU668363.1 Fusarium sp. FPT001 translation elongation factor gene, partial cds.
TCGTCGTCATCGGCCACGTCGACTCTGGCAAGTCGACCACTGTGAGTACAACCCTCGGCG
AGCTGCTTGCCTGCACTCGTCAAACCCCGCCTGTGATCCATGGCGGGGTCTTCAGCCATA
TCATGCTAACAACTTTGGATAGACCGGTCACTTGATCTACCAGTGCGGTGGTATCGACAA
GCGAACCATCGAGAAGTTCGAGAAGGTTGGTTATTTCCCTCCGATCAGCGCCCTTTTGCC
CTTCGATTTGCGCGTCGAATCGCTTCCTTCACGATTTCCAACACGCCGTTACCCCGCTCG
AGCACAAAATTTTGCGGTGCGACCGTAATTTTTTTTGGTGGGGCATTTTACCCCGCCACT
CGAGCTGGGACACGCAAGCCCTGTTCCCTGCACACAATCATCATCCGGGCGCGATCATGA
TACGTGAAACAGTTGCTAACCACCTTGACAATAGGAAGCCGCCGAGCTCGGTAAGGGTTC
CTTCAAGTACGCTTGGGTTCTTGACAAGCTCAAAGCCGAGCGTGAGCGTGGTATCACCAT
CGACATTGCCCTGTGGAAGTTCGAGACTCCCCGCTACTATGTCACCGTCATTGGTATGTT
TTCACCATCCTCTCTCATGTGCTCGTTCTAACAACATGCAGACGCTCCCGGCCACCGTGA
CTTCATCAAG
>ENA|EU016680|EU016680.1 Fusarium solani translation elongation factor 1-alpha gene, partial cds.
GAGGACAAGACTCACCTCAACGTCGTCGTCATCGGCCACGTCGACTCTGGCAAGTCGACC
ACCGTAAGTCAAACCCTCATCGCGATCTGCTTATCTCGGGTCGTGGAACCCCGCCTGGCA
TCTCGGGCGGGGTATTCATCATTCACTTCATGCTGACAATCATCTACAGACCGGTCACTT
GATCTACCAGTGCGGTGGCATCGACAAGCGAACCATCGAGAAGTTCGAGAAGGTTGGTGA
CATCTCCCCCGATCGCGCCTTGCTATTCCACATCGAATTCCCCGTCGAATTCCCTCCCTC
GCGATACGCTCTGCGCCCGCTTCTCCCGAGTCCCAAAATTTTTGCGGTCCGACCGTAATT
TTTTTGGTGGGGCATTTACCCCGCCACTCGGGCGACGTTGGACAAAGCCCTGATCCCTGC
ACACAAAAACACCAAATCCTCTTGGCGCGCATCATCACGTGGTTCACGACAGACGCTAAC
TGGTCCAACAATAGGAAGCCGCTGAGCTCGGTAAGGGTTCCTTCAAGTACGCCTGGGTCC
TTGACAAGCTCAAGGCCGAGCGTGAGCGTGGTATCACCATCGACATTGCCCTCTGGAAGT
TCGAGACTCCCCGCTACTATGTCACCGTCATTGGTATGTTGCTGTCACCTCTCTCACACA
TGTCTCACCACTAACAATCAACAGACGCCCCCG
>ENA|AF077386|AF077386.1 Fusarium oxysporum strain NRRL28179 translation elongation factor gene, partial cds.
TCGTCGTCATCGGCCACGTCGACTCTGGCAAGTCGACCACTGTGAGTACTCTCCTCGACA
ATGGGCGTATCTGCCATCGTCAATCCCGACCAAGACCTGGCGGGGTATTTCTCAAAGTCA
ACATACTGACATCGTTTCACAGACCGGTCACTTGATCTACCAGTGCGGTGGTATCGACAA
GCGAACCATCGAGAAGTTCGAGAAGGTTAGTCACTTTCCCTTCGATCGCACGTCCTTTGC
CCATCGATTTCCCCTACGACTCGAAACGTGCCCGCTACCCCGCTCGAGACCAAAATTTTT
GCAATACGACCGTAATTTTTTTTGGTGGGGCACTTACCCCGCCACTTGAGCGACGGGAGC
GTTTGCCCTCTTACCCATTCTCACAACCTCAATGAGTGCGTCGTCACGTGTCAAGCAGTC
ACTAACCATTCAACAATAGGAAGCCGCTGAGCTCGGTAAGGGTTCCTTCAAGTACGCCTG
GGTTCTTGACAAGCTCAAGGCCGAGCGTGAGCGTGGTATCACCATCGATATTGCTCTCTG
GAAGTTCGAGACTCCTCGCTACTATGTCACCGTCATTGGTATGTTGTCGCTCATGCTTCA
TTCTACTTCTCTTCGTACTAACATGTCACTCAGACGCTCCCGGTCACCGTG
>ENA|AB972878|AB972878.1 Fusarium asiaticum DNA, elongation factor 1alpha, partial sequence, strain: AS1.
TCGTCGTCATCGGCCACGTCGACTCTGGCAAGTCGACCACTGTGAGTACCACCGCATCCC
AACCCCGCCGACACTTGGCGGGGTAGTTTCAAATTTCCAATGTGCTGACATACTTTGATA
GACCGGTCACTTGATCTACCAGTGCGGTGGTATCGACAAGCGAACCATCGAGAAGTTCGA
GAAGGTTGGTCTCATTTTCCTCGATCGCGCGCCCTTTTCCTTTCGAAATATCATTCGAAT
CGCACTCACACGACGACTCGATACGCGCCTGTTACCCCGCTCGAGGTCAAAAATTTTGCG
GCTTTGTCGTAATTTTTTTCCCTGGTGGGGCTCATACCCCGCCACTCGAGCGACAGGCGT
TTGCCCTCTTCCCACAAACCATTCCCTGGGCGCTCATCATCACGTGTCAACCAGTCACTA
ACCACCTGTCAATAGGAAGCCGCCGAGCTCGGTAAGGGTTCCTTCAAGTACGCCTGGGTT
CTTGACAAGCTCAAAGCCGAGCGTGAGCGTGGTATCACCATTGATATCGCCCTCTGGAAG
TTCGAGACTCCTCGCTACTATGTCACCGTCATTGGTATGTTGTCACCACTGCTGTCATCA
CATTCTCATACTAACATGGCTATCAGACGCTCCCGGTCACCGTG
>ENA|AF077388|AF077388.1 Fusarium oxysporum strain NRRL28184 translation elongation factor gene, partial cds.
TCGTCGTCATCGGCCACGTCGACTCTGGCAAGTCGACCACTGTGAGTACTCTCCTCGACA
ATGAGCTTATCTGCCATCGTCAATCCCGACCAAGACCTGGCGGGGTACTTCTCAAAGGCA
ACATACTGACATCGTTTCACAGACCGGTCACTTGATCTACCAGTGCGGTGGTATCGACAA
GCGAACCATCGAGAAGTTCGAGAAGGTTAGTCACTTTCCCTTCGATCGCGCGTCCTTTGC
CCATCGACTTCCCCTACGACTCGAAACGTGCCCGCTACCCCGCTCGAGACCAAAAATTTT
GCAATATGACCGTAATTTTTTTGGTGGGGCATTTACTCCGCCACTTGAGCGACGGGGCGC
GTTTGCCCTCTTACCATTACAACCTCAATGAGTGCGTCGTCACGTGTCAAGCAGTCACTA
ACCATTCAACAATAGGAAGCCGCTGAGCTCGGTAAGGGTTCCTTCAAGTACGCCTGGGTT
CTTGACAAGCTCAAGGCCGAGCGTGAGCGTGGTATCACCATCGATATTGCTCTCTGGAAG
TTCGAGACTCCTCGCTACTATGTCACCGTCATTGGTATGTTGTCGCTCATGCTTCATTCT
ACTTCTCTTCGTACTAATATATCACTCAGACGCTCCCGGTCACCGTG
>ENA|AF077389|AF077389.1 Fusarium oxysporum strain NRRL28185 translation elongation factor gene, partial cds.
TCGTCGTCATCGGCCACGTCGACTCTGGCAAGTCGACCACTGTGAGTACTCTCCTCGACA
ATGAGCATATCTGCCATCGTCAATCCCGACCAAGACCTGGCGGGGTATTTCTCAAAGTCA
ACATACTGACATCGTTTCACAGACCGGTCACTTGATCTACCAGTGCGGTGGTATCGACAA
GCGAACCATCGAGAAGTTCGAGAAGGTTAGTCACTTTCCCTTCAATCGCGCGTCCTTTGC
CCATCGATTTCCCCTACGACTCGAAACGTGCCCGCTACCCCGCTCGAGACCAAAAATTTT
GCAATATGACCGTAATTTTTTTGGTGGGGCACTTACCCCGCCACTTGAGCGAAGGGAGCG
TTTGCCCTCTTACCATTCTCACAACCTCAATGAGTGCGTCGTCACGTGTGAAGCAGTCAC
TAACCATTCAATAATAGGAAGCCGCTGAGCTCGGTAAGGGTTCCTTCAAGTACGCCTGGG
TTCTTGACAAGCTCAAGGCCGAGCGTGAGCGTGGTATCACCATCGATATTGCTCTCTGGA
AGTTCGAGACTCCTCGCTACTATGTCACCGTCATTGGTATGTTGTCGCTCATGCTTCATT
CTACTTCTCTTCGTACTAACATATCACTCAGACGCTCCCGGTCACCGTG
>ENA|AF077391|AF077391.1 Fusarium redolens strain NRRL28181 translation elongation factor gene, partial cds.
TCGTCGTCATCGGCCACGTCGACTCTGGCAAGTCGACCACTGTAAGTACAACCCTCGACG
ATATGCTTATCTGCTTTCGTCAATCCCGACCAAGACCTGGTGGGGTATGCTTCAATCGCA
ACATGCTGACAGTATTTCACAGACCGGTCACTTGATCTACCAGTGCGGTGGTATCGACAA
GCGAACCATCGAGAAGTTCGAGAAGGTTAGTCACTTTCCCTTCGATCGCGCGCCCTTTTG
CCCATCGATTTTCCCTTCGACTCGCCGCTCCCATACAACTCGAAACTTGCCCGCTACCCC
GCTCGAGGCCAAAAAATTTGCGGTGCGACCGTAATATTTTTTGGTGGGGCATTTACCCCG
CCACTCGAGACGGTCGCGCTTGCCCTCTTCCCACACAATCACAATGAGCGCGGATCATCA
CGTGTCAAACAGTAACTAACCACTCAATAATAGGAAGCCGCTGAGCTCGGTAAGGGTTCC
TTCAAGTACGCCTGGGTTCTTGACAAGCTCAAAGCCGAGCGTGAGCGTGGTATCACCATC
GATATTGCTCTCTGGAAGTTCGAGACTCCTCGCTACTATGTCACCGTCATTGGTATGTTG
TCGCTAATGTCTCATCACAATCATCATTGTACTAACGTTTCATCCAGACGCTCCCGGTCA
CCGTG
>ENA|AF008479|AF008479.1 Fusarium inflexum NRRL 20433 translation elongation factor gene, partial cds.
TCGTCGTCATCGGCCACGTCGACTCTGGCAAGTCGACCACTGTGAGTACTCTCCTCGACA
ATGAGCATATCTGCCATCGTCAATCCCGACCAAGACCTGGCGGGGTATTTCTCAAAGTCA
ACATACTGACATCGTTTCACAGACCGGTCACTTGATCTACCAGTGCGGTGGTATCGACAA
GCGAACCATCGAGAAGTTCGAGAAGGTTAGTCACTTTCCCTTCAATCGCGCGTCCTTTGC
CCATCGATTTCCCCTACGACTCGAAACGTGCCCGCTACCCCGCTCGAGACCAAAAATTTT
GCAATATGACCGTAATTTTTTTGGTGGGGCACTTACCCCGCCACTTGAGCGAAGGGAGCG
TTTGCCCTCTTACCATTCTCACAACCTCAATGAGTGCGTCGTCACGTGTGAAGCAGTCAC
TAACCATTCAACAATAGGAAGCCGCTGAGCTCGGTAAGGGTTCCTTCAAGTACGCCTGGG
TTCTTGACAAGCTCAAGGCCGAGCGTGAGCGTGGTATCACCATCGATATTGCTCTCTGGA
AGTTCGAGACTCCTCGCTACTATGTCACCGTCATTGGTATGTTGTCGCTCATGCTTCATT
CTACTTCTCTTCGTACTAACATATCACTCAGACGCTCCCGGTCACCGTG
>ENA|AF008483|AF008483.1 Fusarium oxysporum NRRL 26374 translation elongation factor gene, partial cds.
TCGTCGTCATCGGCCACGTCGACTCTGGCAAGTCGACCACTGTGAGTACTCTCCTCGACA
ATGAGCTTATCTGCCATCGTCAATCCCGACCAAGACCTGGTGGGGTATTTCTCAAAGTCA
ACATACTGACATCGTTTCACAGACCGGTCACTTGATCTACCAGTGCGGTGGTATCGATAA
GCGAACCATCGAGAAGTTCGAGAAGGTTAGTCACTTTCCCTTCGATCGCGCGTCCTTTGC
CCATCGATTTCCCCTACGACTCGAAACGTGCCCGCTACCCCGCTCGAGACCAAAAATTTT
GCAATATGACCGTAATTTTTTTTGGTGGGGCACTTACCCCGCCACTTGAGCGACGGGAGC
GTTTGCCCTCTTAACCATTCTCACAACCTCAATGAGTGCGTCGTCACGTGTCAAGCAGTC
ACTAACCATTCAACAATAGGAAGCCGCTGAGCTCGGTAAGGGTTCCTTCAAGTACGCCTG
GGTTCTTGACAAGCTCAAGGCCGAGCGTGAGCGTGGTATCACCATCGATATTGCTCTCTG
GAAGTTCGAGACTCCTCGCTACTATGTCACCGTCATTGGTATGTTGTCGCTCATGCTTCA
TTCTACTTCTCTTCGTACTAACATCACTCAGACGCTCCCGGTCACCGTG
>ENA|AF346504|AF346504.1 Fusarium oxysporum translation elongation factor 1 alpha gene, partial cds.
TCGTCGTCATCGGCCCGTCGACTCTGGCAAGTCGACCACTGTGAGTACTCTCCTCGACAA
TGAGCATATCTGCCATCGTCAATCCCGACCAAGACCTGGCGGGGTATTTCTCAAAGTCAA
CATACTGACATCGTTTCACAGACCGGTCACTTGATCTACCAGTGCGGTGGTATCGACAAG
CGAACCATCGAGAAGTTCGAGAAGGTTAGTCACTTTCCCTTCAATCGCGCGTCCTTTGCC
CATCGATTTCCCCTACGACTCGAAACGTGCCCGCTACCCCGCTCGAGACCAAAAATTTTG
CAATATGACCGTAATTTTTTTGGTGGGGCACTTACCCCGCCACTTGAGCGAAGGGAGCGT
TTGCCCTCTTACCATTCTCACAACCTCAATGAGTGCGTCGTCACGTGTGAAGCAGTCACT
AACCATTCAATAATAGGAAGCCGCTGAGCTCGGTAAGGGTTCCTTCAAGTACGCCTGGGT
TCTTGACAAGCTCAAGGCCGAGCGTGAGCGTGGTATCACCATCGATATTGCTCTCTGGAA
GTTCGAGACTCCTCGCTACTATGTCACCGTCATTGGTATGTTGTCGCTCATGCTTCATTC
TACTTCTCTTCGTACTAACATATCACTCAGACGCTCCCGGTCACCGTG
>ENA|AY730884|AY730884.1 Fusarium cuneirostrum isolate NRRL36023 translation elongation factor gene, partial sequence.
TCGTGGTCATCGGCCACGTCGACTCTGGCAAGTCGACCACCGTAAGTCACCCCCCTCATG
GCGACCTGCTTATCTCGGGTCGTGGAACCCCGCCCGAGGACTCAGGCGGGGTCTTCATCG
GTCACTCCATGCTGACAATCAATCACAGACCGGTCACTTGATCTACCAGTGCGGTGGTAT
CGACAAGCGAACCATCGAGAAGTTCGAGAAGGTTGGTGACATCTCCCCCGAGCGCGCCTT
GCTATTCTCCATCGAATTCCCCGTCGAATTCCCTCCCTCGCGATCCGCTCTGCGCCCGCT
CCCCTCCCGAGTCGCAAAAATTTTGCGGCGCGACCGCAATTTTTTTGGTGGGGCATTTAC
CCCGCCGCTCGCGAGACGTTGGACAAAGCCCTGATCCCTGCACACAAAAAACACCAAACC
CTCTTGGCGCGCATCGTCACGTGGTCCGCGACAGAAGCTAACCGACTCAACAATAGGAAG
CCGCTGAGCTCGGCAAGGGTTCCTTCAAGTACGCCTGGGTCCTTGACAAGCTCAAGGCCG
AGCGTGAGCGTGGTATCACCATCGACATTGCCCTCTGGAAGTTCGAGACTCCCCGCTACT
ATGTCACCGTCATTGGTATGTCGCTGCTGCCTCTCATCGCTCATGTCTCACCACTAACAA
TCGACAGACGCTCCCGGCCACCGTG
>ENA|AY730881|AY730881.1 Fusarium virguliforme isolate NRRL34551 translation elongation factor gene, partial sequence.
TCGTGGTCATCGGCCACGTCGACTCTGGCAAGTCGACCACCGTAAGTCGCCCCCCTCATG
GCGACCTGCTTATCTCGGGTCGTGGAACCCCGCCTGAGTCCTCGGGCGGGGTCTTCATCG
GTCACTCCATGCTGACAATCAATCACAGACCGGTCACTTGATCTACCAGTGCGGTGGTAT
CGACAAGCGAACCATCGAGAAGTTCGAGAAGGTTGGTGACATCTCCCCCGAGCGCGCCTT
GCTATTCTCCATCGAATTCCCCGTCGAATTCCCTCCCTCGCGATCCGCTCTGCGCCCGCT
CCCCTCCCGAGTCACAAAAATTTTGCGGCGCGACCGCAATTTTTTTGGTGGGGCATTTAC
CCCGCCGCTCGCGAGACGTTGGACAAAGCCCTGATCCCTGCACACAAAAAACACCAAACC
CTCTTGGCGCGCATCGTCACGTGGTCCGCGACAGAAGCTAACCGACTCAACAATAGGAAG
CCGCTGAGCTCGGCAAGGGTTCCTTCAAGTACGCCTGGGTCCTTGACAAGCTCAAGGCCG
AGCGTGAGCGTGGTATCACCATCGACATTGCCCTCTGGAAGTTCGAGACTCCCCGCTACT
ATGTCACCGTCATTGGTATGTCGCTGCTGCCTCTCATCGCTCATGTCTCACCACTAACAA
TCGACAGACGCTCCCGGCCACCGTG
>ENA|AF331814|AF331814.1 Fusarium inflexum translation elongation factor 1-alpha gene, partial cds.
GTGAGTACTCTCCTCGACAATGAGCATATCTGCCATCGTCAATCCCGACCAAGACCTGGC
GGGGTATTTCTCAAAGTCAACATACTGACATCGTTTCACAGACCGGTCACTTGATCTACC
AGTGCGGTGGTATCGACAAGCGAACCATCGAGAAGTTCGAGAAGGTTAGTCACTTTCCCT
TCAATCGCGCGTCCTTTGCCCATCGATTTCCCCTACGACTCGAAACGTGCCCGCTACCCC
GCTCGAGACCAAAAATTTTGCAATATGACCGTAATTTTTTTGGTGGGGCACTTACCCCGC
CACTTGAGCGAAGGGAGCGTTTGCCCTCTTACCATTCTCACAACCTCAATGAGTGCGTCG
TCACGTGTGAAGCAGTCACTAACCATTCAACAATAGGAAGCCGCTGAGCTCGGTAAGGGT
TCCTTCAAGTACGCCTGGGTTCTTGACAAGCTCAAGGCCGAGCGTGAGCGTGGTATCACC
ATCGATATTGCTCTCTGGAAGTTCGAGACTCCTCGCTACTATGTCACCGTCATTGGTATG
TTGTCGCTCATGCTTCATTCTACTTCTCTTCGTACTAACATATCACTCAGACGCTCCCGG
TCACCGTG
>ENA|AY730886|AY730886.1 Fusarium tucumaniae isolate NRRL34546 translation elongation factor gene, partial sequence.
TCGTGGTCATCGGCCACGTCGACTCTGGCAAGTCGACCACCGTAAGTCACCCCCCTCATG
GCGACCTGCTTATCTCGGGTCGTGGAACCCCGCCCGAGGACTCGGGCGGGGTCTTCATCG
GCCACTCCATGCTGACAATCAATCACAGACCGGTCACTTGATCTACCAGTGCGGTGGTAT
CGACAAGCGAACCATCGAGAAGTTCGAGAAGGTTGGTGACATCTCCCCCGAGCGCGCCTT
GCTATTCTCCATCGAATTCCCCGTCGAATTCCCTCCCTCGCGATCCGCTCTGCGCCCGCT
CCCCTCCCGAGTCACAAAATTTTGCGGCGCGACCGCAATTTTTTTTGGTGGGGCATTTAC
CCCGCCGCTCGCGAGACGTCGGACAAAGCCCTGATCCCTGCACACAAAAAACACCAAACC
CTCTTGGCGCGCATCGTCACGTGGTCCGCGACAGAAGCTAACCGACTCAACAATAGGAAG
CCGCTGAGCTCGGCAAGGGTTCCTTCAAGTACGCCTGGGTCCTTGACAAGCTCAAGGCCG
AGCGTGAGCGTGGTATCACCATCGACATTGCCCTCTGGAAGTTCGAGACTCCCCGCTACT
ATGTCACCGTCATTGGTATGTCGCTGCTGCCTCTCATCGCTCATGTCTCACCACTAACAA
TCGACAGACGCTCCCGGCCACCGTG
>ENA|AF456449|AF456449.1 Fusarium redolens translation elongation factor EF1 alpha gene, partial cds.
CTCGACGATATGCTTATCTGCTTTCGTCAATCCCGACCAAGACCTGGTGGGGTATGCTTC
AATCGCAACATGCTGACAGTATTTCACAGACCGGTCACTTGATCTACCAGTGCGGTGGTA
TCGACAAGCGAACCATCGAGAAGTTCGAGAAGGTTAGTCACTTTCCCTTCGATCGCGCGC
CCTTTTGCCCATCGATTTCCCCTTCGACTCGCCGCTCCCATACAACTCGAAACCTGCCCG
CTACCCCGCTCGAGGCCAAAAATTTTGCGGTGCGACCGTAATATTTTTTGGTGGGGCATT
TACCCCGCCACTCGAGACGGGCGCGCTTGCCCTCTTCCCACACAATCACAATGAGCGCGG
ATCATCACGTGTCAAACAGTAACTAACCACTCAATAATAGGAAGCCGCTGAGCTCGGTAA
GGGTTCCTTCAAGTACGCCTGGGTTCTTGACAAGCTCAAAGCCGAGCGTGAGCGTGGTAT
CACCATCGATATTGCTCTCTGGAAGTTCGAGACTCCTCGCTACTATGTCACCGTCATTGG
TATGTTG
>ENA|AB972879|AB972879.1 Fusarium asiaticum DNA, elongation factor 1alpha, partial sequence, strain: AS2.
TCGTCGTCATCGGCCACGTCGACTCTGGCAAGTCGACCACTGTGAGTACCACCGCATCCC
AACCCCGCCGACACTTGGCGGGGTAGTTTCAAATTTCCAATGTGCTGACATACTTTGATA
GACCGGTCACTTGATCTACCAGTGCGGTGGTATCGACAAGCGAACCATCGAGAAGTTCGA
GAAGGTTGGTCTCATTTTCCTCGATCGCGCGCCCTTTTCCTTTCGAAATATCATTCGAAT
CGCACTCACACGACGACTCGATACGCGCCTGTTACCCCGCTCGAGGTCAAAAATTTTGCG
GCTTTGTCGTAATTTTTTCCCCTGGTGGGGCTCATACCCCGCCACTCGAGCGACAGGCGT
TTGCCCTCTTCCCACAAACCATTCCCTGGGCGCTCATCATCACGTGTCAACCAGTCACTA
ACCACCTGTCAATAGGAAGCCGCCGAGCTCGGTAAGGGTTCCTTCAAGTACGCCTGGGTT
CTTGACAAGCTCAAAGCCGAGCGTGAGCGTGGTATCACCATTGATATCGCCCTCTGGAAG
TTCGAGACTCCTCGCTACTATGTCACCGTCATTGGTATGTTGTCACCACTGCTGTCATCA
CATTCTCATACTAACATGGCTATCAGACGCTCCCGGTCACCGTG
>ENA|AY730890|AY730890.1 Fusarium tucumaniae isolate NRRL34550 translation elongation factor gene, partial sequence.
TCGTGGTCATCGGCCACGTCGACTCTGGCAAGTCGACCACCGTAAGTCACCCCCCTCATG
GCGACCTGCTTATCTCGGGTCGTGGAACCCCGCCCGAGGACTCGGGCGGGGTCTTCATCG
GCCACTCCATGCTGACAATCAATCACAGACCGGTCACTTGATCTACCAGTGCGGTGGTAT
CGACAAGCGAACCATCGAGAAGTTCGAGAAGGTTGGTGACATCTCCCCCGAGCGCGCCTT
GCTATTCTCCATCGAATTCCCCGTCGAATTCCCTCCCTCGCGATCCGCTCTGCGCCCGCT
CCCCTCCCGAGTCACAAAATTTTGCGGCGCGACCGCAATTTTTTTTGGTGGGGCATTTAC
CCCGCCGCTCGCGAGACGTCGGACAAAGCCCTGATCCCTGCACACAAAAAACACCAAACC
CTCTTGGCGCGCATCGTCACGTGGTCCGCGACAGAAGCTAACCGACTCAACAATAGGAAG
CCGCTGAGCTCGGCAAGGGTTCCTTCAAGTACGCCTGGGTCCTTGACAAGCTCAAGGCCG
AGCGTGAGCGTGGTATCACCATCGACATTGCCCTCTGGAAGTTCGAGACTCCCCGCTACT
ATGTCACCGTCATTGGTATGTCGCTGCTGCCTCTCATCGCTCATGTCTCACCACTAACAA
TCGACAGACGCTCCCGGCCACCGTG
>ENA|AY730883|AY730883.1 Fusarium virguliforme isolate NRRL34553 translation elongation factor gene, partial sequence.
TCGTGGTCATCGGCCACGTCGACTCTGGCAAGTCGACCACCGTAAGTCGCCCCCCTCATG
GCGACCTGCTTATCTCGGGTCGTGGAACCCCGCCTGAGTCCTCGGGCGGGGTCTTCATCG
GTCACTCCATGCTGACAATCAATCACAGACCGGTCACTTGATCTACCAGTGCGGTGGTAT
CGACAAGCGAACCATCGAGAAGTTCGAGAAGGTTGGTGACATCTCCCCCGAGCGCGCCTT
GCTATTCTCCATCGAATTCCCCGTCGAATTCCCTCCCTCGCGATCCGCTCTGCGCCCGCT
CCCCTCCCGAGTCACAAAAATTTTGCGGCGCGACCGCAATTTTTTTGGTGGGGCATTTAC
CCCGCCGCTCGCGAGACGTTGGACAAAGCCCTGATCCCTGCACACAAAAAACACCAAACC
CTCTTGGCGCGCATCGTCACGTGGTCCGCGACAGAAGCTAACCGACTCAACAATAGGAAG
CCGCTGAGCTCGGCAAGGGTTCCTTCAAGTACGCCTGGGTCCTTGACAAGCTCAAGGCCG
AGCGTGAGCGTGGTATCACCATCGACATTGCCCTCTGGAAGTTCGAGACTCCCCGCTACT
ATGTCACCGTCATTGGTATGTCGCTGCTGCCTCTCATCGCTCATGTCTCACCACTAACAA
TCGACAGACGCTCCCGGCCACCGTG
>ENA|AY730882|AY730882.1 Fusarium virguliforme isolate NRRL34552 translation elongation factor gene, partial sequence.
TCGTGGTCATCGGCCACGTCGACTCTGGCAAGTCGACCACCGTAAGTCGCCCCCCTCATG
GCGACCTGCTTATCTCGGGTCGTGGAACCCCGCCTGAGTCCTCGGGCGGGGTCTTCATCG
GTCACTCCATGCTGACAATCAATCACAGACCGGTCACTTGATCTACCAGTGCGGTGGTAT
CGACAAGCGAACCATCGAGAAGTTCGAGAAGGTTGGTGACATCTCCCCCGAGCGCGCCTT
GCTATTCTCCATCGAATTCCCCGTCGAATTCCCTCCCTCGCGATCCGCTCTGCGCCCGCT
CCCCTCCCGAGTCACAAAAATTTTGCGGCGCGACCGCAATTTTTTTGGTGGGGCATTTAC
CCCGCCGCTCGCGAGACGTTGGACAAAGCCCTGATCCCTGCACACAAAAAACACCAAACC
CTCTTGGCGCGCATCGTCACGTGGTCCGCGACAGAAGCTAACCGACTCAACAATAGGAAG
CCGCTGAGCTCGGCAAGGGTTCCTTCAAGTACGCCTGGGTCCTTGACAAGCTCAAGGCCG
AGCGTGAGCGTGGTATCACCATCGACATTGCCCTCTGGAAGTTCGAGACTCCCCGCTACT
ATGTCACCGTCATTGGTATGTCGCTGCTGCCTCTCATCGCTCATGTCTCACCACTAACAA
TCGACAGACGCTCCCGGCCACCGTG
>ENA|AY730887|AY730887.1 Fusarium tucumaniae isolate NRRL34547 translation elongation factor gene, partial sequence.
TCGTGGTCATCGGCCACGTCGACTCTGGCAAGTCGACCACCGTAAGTCACCCCCCTCATG
GCGACCTGCTTATCTCGGGTCGTGGAACCCCGCCCGAGTCCTCGGGCGGGGTCTTCATCG
GTCACTCCATGCTGACAATCAATCACAGACCGGTCACTTGATCTACCAGTGCGGTGGTAT
CGACAAGCGAACCATCGAGAAGTTCGAGAAGGTTGGTGACATCTCCCCCGAGCGCGCCTT
GCTATTCTCCATCGAATTCCCCGTCGAATTCCCTCCCTCGCGATCCGCTCTGCGCCCGCT
CCCCTCCCGAGTCACAAAATTTTGCGGCGCGACCGCAATTTTTTTTGGTGGGGCATTTAC
CCCGCCGCTCGCGAGACGTCGGACAAAGCCCTGATCCCTGCACACAAAAAACACCAAACC
CTCTTGGCGCGCATCGTCACGTGGTCCGCGACAGAAGCTAACCGACTCAACAATAGGAAG
CCGCTGAGCTCGGCAAGGGTTCCTTCAAGTACGCCTGGGTCCTTGACAAGCTCAAGGCCG
AGCGTGAGCGTGGTATCACCATCGACATTGCCCTCTGGAAGTTCGAGACTCCCCGCTACT
ATGTCACCGTCATTGGTATGTCGCTGCTGCCTCTCATCGCTCATGTCTCACCACTAACAA
TCGACAGACGCTCCCGGCCACCGTG
>ENA|AY730885|AY730885.1 Fusarium cuneirostrum isolate NRRL36024 translation elongation factor gene, partial sequence.
TCGTGGTCATCGGCCACGTCGACTCTGGCAAGTCGACCACCGTAAGTCACCCCCCTCATG
GCGACCTGCTTATCTCGGGTCGTGGAACCCCGCCCGAGGACTCAGGCGGGGTCTTCATCG
GTCACTCCATGCTGACAATCAATCACAGACCGGTCACTTGATCTACCAGTGCGGTGGTAT
CGACAAGCGAACCATCGAGAAGTTCGAGAAGGTTGGTGACATCTCCCCCGAGCGCGCCTT
GCTATTCTCCATCGAATTCCCCGTCGAATTCCCTCCCTCGCGATCCGCTCTGCGCCCGCT
CCCCTCCCGAGTCGCAAAAATTTTGCGGCGCGACCGCAATTTTTTTGGTGGGGCATTTAC
CCCGCCGCTCGCGAGACGTTGGACAAAGCCCTGATCCCTGCACACAAAAAACACCAAACC
CTCTTGGCGCGCATCGTCACGTGGTCCGCGACAGAAGCTAACCGACTCAACAATAGGAAG
CCGCTGAGCTCGGCAAGGGTTCCTTCAAGTACGCCTGGGTCCTTGACAAGCTCAAGGCCG
AGCGTGAGCGTGGTATCACCATCGACATTGCCCTCTGGAAGTTCGAGACTCCCCGCTACT
ATGTCACCGTCATTGGTATGTCGCTGCTGCCTCTCATCGCTCATGTCTCACCACTAACAA
TCGACAGACGCTCCCGGCCACCGTG
>ENA|AY730889|AY730889.1 Fusarium tucumaniae isolate NRRL34549 translation elongation factor gene, partial sequence.
TCGTGGTCATCGGCCACGTCGACTCTGGCAAGTCGACCACCGTAAGTCACCCCCCTCATG
GCGACCTGCTTATCTCGGGTCGTGGAACCCCGCCCGAGGACTCGGGCGGGGTCTTCATCG
GCCACTCCATGCTGACAATCAATCACAGACCGGTCACTTGATCTACCAGTGCGGTGGTAT
CGACAAGCGAACCATCGAGAAGTTCGAGAAGGTTGGTGACATCTCCCCCGAGCGCGCCTT
GCTATTCTCCATCGAATTCCCCGTCGAATTCCCTCCCTCGCGATCCGCTCTGCGCCCGCT
CCCCTCCCGAGTCACAAAATTTTGCGGCGCGACCGCAATTTTTTTTGGTGGGGCATTTAC
CCCGCCGCTCGCGAGACGTCGGACAAAGCCCTGATCCCTGCACACAAAAAACACCAAACC
CTCTTGGCGCGCATCGTCACGTGGTCCGCGACAGAAGCTAACCGACTCAACAATAGGAAG
CCGCTGAGCTCGGCAAGGGTTCCTTCAAGTACGCCTGGGTCCTTGACAAGCTCAAGGCCG
AGCGTGAGCGTGGTATCACCATCGACATTGCCCTCTGGAAGTTCGAGACTCCCCGCTACT
ATGTCACCGTCATTGGTATGTCGCTGCTGCCTCTCATCGCTCATGTCTCACCACTAACAA
TCGACAGACGCTCCCGGCCACCGTG
>ENA|AY730888|AY730888.1 Fusarium tucumaniae isolate NRRL34548 translation elongation factor gene, partial sequence.
TCGTGGTCATCGGCCACGTCGACTCTGGCAAGTCGACCACCGTAAGTCACCCCCCTCATG
GCGACCTGCTTATCTCGGGTCGTGGAACCCCGCCCGAGGACTCGGGCGGGGTCTTCATCG
GCCACTCCATGCTGACAATCAATCACAGACCGGTCACTTGATCTACCAGTGCGGTGGTAT
CGACAAGCGAACCATCGAGAAGTTCGAGAAGGTTGGTGACATCTCCCCCGAGCGCGCCTT
GCTATTCTCCATCGAATTCCCCGTCGAATTCCCTCCCTCGCGATCCGCTCTGCGCCCGCT
CCCCTCCCGAGTCACAAAATTTTGCGGCGCGACCGCAATTTTTTTTGGTGGGGCATTTAC
CCCGCCGCTCGCGAGACGTCGGACAAAGCCCTGATCCCTGCACACAAAAAACACCAAACC
CTCTTGGCGCGCATCGTCACGTGGTCCGCGACAGAAGCTAACCGACTCAACAATAGGAAG
CCGCTGAGCTCGGCAAGGGTTCCTTCAAGTACGCCTGGGTCCTTGACAAGCTCAAGGCCG
AGCGTGAGCGTGGTATCACCATCGACATTGCCCTCTGGAAGTTCGAGACTCCCCGCTACT
ATGTCACCGTCATTGGTATGTCGCTGCTGCCTCTCATCGCTCATGTCTCACCACTAACAA
TCGACAGACGCTCCCGGCCACCGTG
>ENA|AF008480|AF008480.1 Fusarium oxysporum NRRL 25356 translation elongation factor gene, partial cds.
TCGTCGTCATCGGCCACGTCGACTCTGGCAAGTCGACCACTGTGAGTACTCTCCTCGACA
ATGAGCATATCTGCCATCGTCAATCCCGACCAAGACCTGGCGGGGTATTTCTCAAAGTCA
ACATACTGACATCGTTTCACAGACCGGTCACTTGATCTACCAGTGCGGTGGTATCGACAA
GCGAACCATCGAGAAGTTCGAGAAGGTTAGTCACTTTCCCTTCAATCGCGCGTCCTTTGC
CCATCGATTTCCCCTACGACTCGAAACGTGCCCGCTACCCCGCTCGAGACCAAAAATTTT
GCAATATGACCGTAATTTTTTTGGTGGGGCACTTACCCCGCCACTTGAGCGAAGGGAGCG
TTTGCCCTCTTACCATTCTCACAACCTCAATGAGTGCGTCGTCACGTGTGAAGCAGTCAC
TAACCATTCAATAATAGGAAGCCGCTGAGCTCGGTAAGGGTTCCTTCAAGTACGCCTGGG
TTCTTGACAAGCTCAAGGCCGAGCGTGAGCGTGGTATCACCATCGATATTGCTCTCTGGA
AGTTCGAGACTCCTCGCTACTATGTCACCGTCATTGGTATGTTGTCGCTCATGCTTCATT
CTACTTCTCTTCGTACTAACATATCACTCAGACGCTCCCGGTCACCGTG
>ENA|AF008482|AF008482.1 Fusarium oxysporum NRRL 25369 translation elongation factor gene, partial cds.
TCGTCGTCATCGGCCACGTCGACTCTGGCAAGTCGACCACTGTGAGTACTCTCCTCGACA
ATGAGCTTATCTGCCATTGTCAATCCCGACCAAGACCTGGCGGGGTATTTCTCAAAGTCA
ACATACTGACATCGTTTCACAGACCGGTCACTTGATCTACCAGTGCGGTGGTATCGACAA
GCGAACCATCGAGAAGTTCGAGAAGGTTAGTCACTTTCCCTTCGATCGCGCGTCCTTTGC
CCATCGATTTCCCCTACGACTCGAAACGTGCCCGCTACCCCGCTCGAGACCAAAAATTTT
GCAATATGACCGTAATTTTTTTTGGTGGGGNACTTACCCCGCCNNNNNNNCGACGGGAGC
GTTTGCCCTCTTTCCATTCTCACAACCTCGATGAGTGCGTCGTCACGTGTCAAGCAGTCA
CTAACCATTCAACAATAGGAAGCCGCTGAGCTCGGTAAGGGTTCCTTCAAGTACGCCTGG
GTTCTTGACAAGCTCAAGGCCGAGCGTGAGCGTGGTATCACCATCGATATTGCTCTCTGG
AAGTTCGAGACTCCTCGCTACTATGTCACCGTCATTGGTATGTTGTCGCTCATGCTTCAT
TCTACTTCTCTTCGTACTAACATATCACTCAGACGCTCCCGGTCACCGTG
>ENA|AF077387|AF077387.1 Fusarium oxysporum strain NRRL28183 translation elongation factor gene, partial cds.
TCGTCGTCATCGGCCACGTCGACTCTGGCAAGTCGACCACTGTGAGTACTCTCCTCGACA
ATGAGCTTATCTGCCATCGTCAATCCCGACCAAGACCTGGCGGGGTACTTCTCAAAGGCA
ACATACTGACATCGTTTCACAGACCGGTCACTTGATCTACCAGTGCGGTGGTATCGACAA
GCGAACCATCGAGAAGTTCGAGAAGGTTAGTCACTTTCCCTTCGATCGCGCGTCCTTTGC
CCATCGACTTCCCCTACGACTCGAAACGTGCCCGCTACCCCGCTCGAGACCAAAAATTTT
GCAATATGACCGTAATTTTTTTGGTGGGGCATTTACTCCGCCACTTGAGCGACGGGGCGC
GTTTGCCCTCTTACCATTACAACCTCAATGAGTGCGTCGTCACGTGTCAAGCAGTCACTA
ACCATTCAACAATAGGAAGCCGCTGAGCTCGGTAAGGGTTCCTTCAAGTACGCCTGGGTT
CTTGACAAGCTCAAGGCCGAGCGTGAGCGTGGTATCACCATCGATATTGCTCTCTGGAAG
TTCGAGACTCCTCGCTACTATGTCACCGTCATTGGTATGTTGTCGCTCATGCTTCATTCT
ACTTCTCTTCGTACTAATATATCACTCAGACGCTCCCGGTCACCGTG
>ENA|AF008481|AF008481.1 Fusarium oxysporum NRRL 25357 translation elongation factor gene, partial cds.
TCGTCGTCATCGGCCACGTCGACTCTGGCAAGTCGACCACTGTGAGTACTCTCCTCGACA
ATGAGCTTATCTGCCATCGTCAATCCCGACCAAGACCTGGCGGGGTACTTCTCAAAGGCA
ACATACTGACATCGTTTCACAGACCGGTCACTTGATCTACCAGTGCGGTGGTATCGACAA
GCGAACCATCGAGAAGTTCGAGAAGGTTAGTCACTTTCCCTTCGATCGCGCGTCCTTTGC
CCATCGACTTCCCCTACGACTCGAAACGTGCCCGCTACCCCGCTCGAGACCAAAAATTTT
GCAATATGACCGTAATTTTTTTGGTGGGGCATTTACTCCGCCACTTGAGCGACGGGGCGC
GTTTGCCCTCTTACCATTACAACCTCAATGAGTGCGTCGTCACGTGTCAAGCAGTCACTA
ACCATTCAACAATAGGAAGCCGCTGAGCTCGGTAAGGGTTCCTTCAAGTACGCCTGGGTT
CTTGACAAGCTCAAGGCCGAGCGTGAGCGTGGTATCACCATCGATATTGCTCTCTGGAAG
TTCGAGACTCCTCGCTACTATGTCACCGTCATTGGTATGTTGTCGCTCATGCTTCATTCT
ACTTCTCTTCGTACTAATATATCACTCAGACGCTCCCGGTCACCGTG
>ENA|GU377297|GU377297.1 Fusarium proliferatum translation elongation factor 1-alpha gene, partial sequence.
GTCGACCACTGTGAGTACTACCCTGGACGATGAGCTCATCTGCCATCGTGATCCTGACCA
AGATCTGGCGGGGTACATCTTGGAAGACAATATGCTGACATCGCTTCACAGACCGGTCAC
TTGATCTACCAGTGCGGTGGTATCGACAAGCGAACCATCGAGAAGTTCGAGAAGGTTAGT
CACTTTCCCTTCGATCGCGCGTCCTCTGCCCACCGATTTCACTTGCGATTCGAAACGTGC
CTGCTACCCCGCTCGAGACCAAAAATTTTGCGATATGACCGTAATTTTTTTGGTGGGGCA
TTCACCCCGCCACTCGAGCGATGGGCGCGTTTTTGCCCTCTCCTGTCCACAACCTCAATG
AGCGCATTGTCACGTGTCAAGCAGCGACTAACCATTCGACAATAGGAAGCCGCTGAGCTC
GGTAAGGGTTCCTTCAAGTACGCCTGGGTTCTTGACAAGCTCAAGGCCGAGCGTGAGCGT
GGTATCACCATCGATATTGCTCTCTGGAAGTTCGAGACTCCTCGCTACTATGTCACCGTC
ATTGGTATGTTGTCGCTCATACCTCATCCTACTTCCTCATACTAACACATCATTCAGACG
CTCCCGGTCACCGTG
>ENA|GU377298|GU377298.1 Fusarium pseudocircinatum translation elongation factor 1-alpha gene, partial sequence.
GTCGACCACAGTGAGTACTACCCTCGACGATGAGCTTATCTGCCATCATAATCCCGACCA
AAACCTGGCGGGGTATTTCTCAAAAGCCAACATGCTGACATTACTTCACAGACCGGTCAC
TTGATCTACCAGTGCGGTGGTATCGACAAGCGAACCATCGAGAAGTTCGAGAAGGTTAGT
CACTTTCCCTTCGATCGCGCGTCCTTTATCCATCGATTTCCCCTACGACTCGAAACGTGC
CCGCTACCCCGCTCGAGTCCAAAATTTTTGCGATTGACCGTAATTTTTTTGGTGGGGCCT
TTACCCCGCCACTCGAGCGGCGCGTTTTTGCCCTCTCTCATTCCACAACCTCACTGAGCG
CATCGTCACGTGTCAAGTAGTCACTAACCGTTCGACAATAGGAAGCCGCTGAGCTCGGTA
AGGGTTCCTTCAAGTACGCCTGGGTTCTTGACAAGCTCAAGGCCGAGCGTGAGCGTGGTA
TCACCATCGATATTGCTCTCTGGAAGTTCGAGACTCCTCGCTACTATGTCACCGTCATTG
GTATGTTGCCGCTCATGCTTCATTCTACATCTCTTCTTACTAACATATCGCTCAGACGCC
CCCGGTCACCGTG
>ENA|JQ793953|JQ793953.1 Fusarium solani translation elongation factor 1-alpha gene, partial cds.
GTCGTCGTCATCGGCCACGTCGACTCTGGCAAGTCGACCACCGTAAGTCAAACCCTCATC
GCGATCTGCTTATCTCGGGTCGTGGAACCCCGCCTGGCATCTCGGGCGGGGTATTCATCA
TTCACTTCATGCTGACAATCATCTACAGACCGGTCACTTGATCTACCAGTGCGGTGGTAT
CGACAAGCGAACCATCGAGAAGTTCGAGAAGGTTGGTGACATCTGCCCCCGATCGCGCCT
TGATATTCCACATCGAATTCCCCGTCGAATTCCCTCCATCGCGATACGCTCTGCGCCCGC
TTCTCCCGAGTCCCAAAATTTTTGCGGTCCGACCGTAATTTTTTTGGTGGGGCATTTACC
CCGCCACTCGGGCGACGTTGGACAAAGCCCTGATCCCTGCACACAAAAACACCAAACCCT
CTTGGCGCGCATCATCACGTGGTTCACGACAGACGCTAACCGGTCCAACAATAGGAAGCC
GCTGAGCTCGGTAAGGGTTCCTTCAAGTACGCCTGGGTCCTTGACAAGCTCAAGGCCGAG
CGTGAGCGTGGTATCACCATCGACATTGCCCTCTGGAAGTTCGAGACTCCCCGCTACTAT
GTCACCGTCATTGGTATGTTGCTGTCACCTCTCTCACACATGTCTCACCACTAACAATCA
ACAGACGCCCCCGG
>ENA|JX402178|JX402178.1 Fusarium avenaceum translation elongation factor 1 alpha gene, partial cds.
GAGGACAAGACTCACCTTAACGTCGTCGTCATCGGCCACGTCGACTCTGGCAAGTCGACC
ACTGTAAGTACAACCATCAGCGAGTCGCTTATCTGCACTCGGAACCCGCCAAACCTGGCG
GGGTATCACCACGGCATCTTGCTAACTCTTGACAGACCGGTCACTTGATCTACCAGTGCG
GTGGTATCGACAAGCGAACCATCGAGAAGTTCGAGAAGGTTAGTCAATATCCCTTCGATT
ACGCGCGCTCCCATCGATTCCCACGACTCGCTCCCTCATTCGAAACGCATTCATTACCCC
GCTCAAGTCCGAAAATTTTGCGGTGCGACCGTGATTTTTTTTTGGTGGGGTATCTTACCC
CGCCACTCGAGTGACGGATGTGCTTGCCCTGTTCCCACAAAACCTTACCACACTGTCGTG
CACTATGTCTTGCAGTCACTAACCACTGGACAATAGGAAGCCGCCGAGCTCGGAAAGGGT
TCCTTCAAGTACGCCTGGGTTCTTGACAAGCTCAAAGCCGAGCGTGAGCGTGGTATCACC
ATTGATATCGCTCTCTGGAAGTTCGAGACTCCTCGCTACTATGTCACCGTCATTGGTATG
TTGTCACTGTCTCACACCACCATGCCTTCATCATGCTAACATCCCTCTCAGATGCCCCCG
GTCATCGTGATTTCATCAAGAACATGATCACTG
>ENA|JX682531|JX682531.1 Fusarium cerealis translation elongation factor 1 alpha gene, partial cds.
TCACCTTAACGTCGTCGTCATCGGCCACGTCGACTCTGGCAAGTCGACCACTGTGAGTAC
CACTGCATCCCAACCCCGCCGATATTTGGCGGGGTAGTTTCAAATTTCCAATGTGCTGAC
ATACTTGATAGACCGGTCACTTGATCTACCAGTGCGGTGGTATCGACAAGCGAACCATCG
AGAAGTTCGAGAAGGTTGGTCTCATTTTCCTCGATCGCGCGCCCTTTTCCCTTTCGAAAC
ATCATTCGAATCGCCCTCACACGACGACTCGATACGCGCCTGTTACCCCGCTCGAGGTCA
AAAATTTTGCGGCTTTGTCGTAATTTTTCTGGTGGGGCTCATACCCCGCCACTCGAGCGA
CAGGCGCTTGCCCTCTTCCCACAAACCATTCCCTGGGCGCGCACCATCACGTGTCAATCA
GTTACTAACCACCTGTCAATAGGAAGCCGCCGAGCTCGGTAAGGGTTCCTTCAAGTACGC
CTGGGTTCTTGACAAGCTCAAAGCCGAGCGTGAGCGTGGTATCACCATTGATATCGCTCT
CTGGAAGTTCGAGACTCCTCGCTACTATGTCACCGTCATTGGTATGTTGTCACTACTGCT
GTCATGACCTTCTCATACTAACACGACTATCAGACGCTCCCGGTCACCGTGATTTCATCA
A
>ENA|JX174033|JX174033.1 Fusarium proliferatum translation elongation factor 1-alpha gene, partial cds.
ATGGGTAAGGAAGACAAGACTCACCTTAACGTCGTCGTCATCGGCCACGTCGACTCTGGC
AAGTCGACCACTGTGAGTACTACCCTGGACGATGAGCTTATCTGCCATCGTGATCCTGAC
CAAGATCTGGCGGGGTACATCTTGGAAGACAATATGCTGACATCGCTTCACAGACCGGTC
ACTTGATCTACCAGTGCGGTGGTATCGACAAGCGAACCATCGAGAAGTTCGAGAAGGTTA
GTCACTTTCCCTTCGATCGCGCGTCCTCTGCCCACCGATTTCACTTGCGATTCGAAACGT
GCCTGCTACCCCGCTCGAGACCAAAAATTTTGCGATATGACCGTAATTTTTTTGGTGGGG
CATTTACCCCGCCACTCGAGCGATGGGCGCGTTTTTGCCCTTTCCTGTCCACAACCTCAA
TGAGCGCATTGTCACGTGTCAAGCAGCGACTAACCATTCGACAATAGGAAGCCGCTGAGC
TCGGTAAGGGTTCCTTCAAGTACGCCTGGGTTCTTGACAAGCTCAAGGCCGAGCGTGAGC
GTGGTATCACCATCGATATTGCTCTCTGGAAGTTCGAGACTCCTCGCTACTATGTCACCG
TCATTGGTATGTTGTCGCTCATACTTCATCCTACTTCCTCATACTAACACATCATTCAGA
CGCTCCCGGTCACCGTGATTTCATCAAGAACATGATCACTGGTACTTCC
>ENA|JX402176|JX402176.1 Fusarium avenaceum translation elongation factor 1 alpha gene, partial cds.
GAGGACAAGACTCACCTTAACGTCGTCGTCATCGGCCACGTCGACTCTGGCAAGTCGACC
ACTGTAAGTACAACCATCAGCGAGTCGCTTATCTGCACTCGGAACCCGCCGAACCTGGCG
GGGTATCACCACGACATCTTGCTAACTCTTGACAGACCGGTCACTTGATCTACCAGTGCG
GTGGTATCGACAAGCGAACCATCGAGAAGTTCGAGAAGGTTAGTCAATATCCCTTCGATT
ACGCGCGCTCCCATCGATTCCCACGACTCGCTCCCTCATTCGAAACGCATTCATTACCCC
GCTCAAGTCCGAAAATTTTGCGGTGCGACCGTGATTTTTTTTGGTGGGGTATCTTACCCC
GCCACTCGAGTGACGGATGCGCTTGCCCTGTTCCCACAAAACCTCACCACACTGTCGCGC
ACTATGTCTTGCAGTCACTAACCACTGGACAATAGGAAGCCGCCGAGCTCGGAAAGGGTT
CCTTCAAGTACGCCTGGGTTCTTGACAAGCTCAAAGCCGAGCGTGAGCGTGGTATCACCA
TTGATATCGCTCTCTGGAAGTTCGAGACTCCTCGCTACTATGTCACCGTCATTGGTATGT
TGTCACTGTCTCACACCACCATGCCTTCATCATGCTAACATCCCTCTCAGATGCCCCCGG
TCATCGTGATTTCATCAAGAACATGATCACTG
>ENA|AF077390|AF077390.1 Fusarium oxysporum strain NRRL28186 translation elongation factor gene, partial cds.
TCGTCGTCATCGGCCACGTCGACTCTGGCAAGTCGACCACTGTGAGTACTCTCCTCGACA
ATGAGCTTATCTGCCATCGTCAATCCCGACCAAGACCTGGCGGGGTACTTCTCAAAGGCA
ACATACTGACATCGTTTCACAGACCGGTCACTTGATCTACCAGTGCGGTGGTATCGACAA
GCGAACCATCGAGAAGTTCGAGAAGGTTAGTCACTTTCCCTTCGATCGCGCGTCCTTTGC
CCATCGACTTCCCCTACGACTCGAAACGTGCCCGCTACCCCGCTCGAGACCAAAAATTTT
GCAATATGACCGTAATTTTTTTGGTGGGGCATTTACTCCGCCACTTGAGCGACGGGGCGC
GTTTGCCCTCTTACCATTACAACCTCAATGAGTGCGTCGTCACGTGTCAAGCAGTCACTA
ACCATTCAACAATAGGAAGCCGCTGAGCTCGGTAAGGGTTCCTTCAAGTACGCCTGGGTT
CTTGACAAGCTCAAGGCCGAGCGTGAGCGTGGTATCACCATCGATATTGCTCTCTGGAAG
TTCGAGACTCCTCGCTACTATGTCACCGTCATTGGTATGTTGTCGCTCATGCTTCATTCT
ACTTCTCTTCGTACTAATATATCACTCAGACGCTCCCGGTCACCGTG
>ENA|AF077392|AF077392.1 Fusarium commune strain NRRL28180 translation elongation factor gene, partial cds.
TCGTCGTCATCGGCCACGTCGACTCTGGCAAGTCGACCACTGTGAGTACTCCCCTTAGAC
GATGAGCTTATCTGCCATCGTTAATCCCGACCAAGACCTGGCGGGGTATTTCTCAAAGGC
AATATGCTGATATCGTTTCACAGACCGGTCACTTGATCTACCAGTGCGGTGGTATCGACA
AGCGAACCATCGAGAAGTTCGAGAAGGTTAGTCACTTTCCCTTCGATCGCGCGTCCTCTG
CCCATCGATTTCCCCTACGACTCGAAACCTGCCCGCTACCCCGCTCGAGACCAAAAATTT
TGCGATATGACCGTAATTTTTTTGGTGGGGCATTTACCCCGCCACTCGAGCGACGGGCGC
GTTTGCCCTCCCATTTCCACAACCTCAATGAGCGCATCGTCACGTGTCAAGCAGTCACTA
ACCATTCAATAATAGGAAGCCGCTGAGCTCGGTAAGGGTTCCTTCAAGTACGCCTGGGTT
CTTGACAAGCTCAAGGCCGAGCGTGAGCGTGGTATCACCATCGATATTGCTCTCTGGAAG
TTCGAGACTCCTCGCTACTATGTCACCGTCATTGGTATGTTGTCGCTCATGCTTCATTCT
ACTTCTCTTCGTACTGACATATCACTCAGACGCTCCCGGTCACCGTG
>ENA|AF077385|AF077385.1 Fusarium oxysporum strain NRRL28178 translation elongation factor gene, partial cds.
TCGTCGTCATCGGCCACGTCGACTCTGGCAAGTCGACCACTGTGAGTACTCTCCTCGACA
ATGGGCTTATCTGCCATCGTCAATCCCGACCAAGACCTGGCGGGGTATTTCTCAAAGTCA
ACATACTGACATCGTTTCACAGACCGGTCACTTGATCTACCAGTGCGGTGGTATCGACAA
GCGAACCATCGAGAAGTTCGAGAAGGTTAGTCACTTTCCCTTCGATCGCACGTCCTTTGC
CCATCGATTTCCCCTACGACTCGAAACGTGCCCGCTACCCCGCTCGAGACCAAAATTTTT
GCAATACGACCGTAATTTTTTTGGTGGGGCACTTACCCCGCCACTTGAGCGACGGGAGCG
TTTGCCCTCTTACCCATTCTCACAACCTCAATGAGTGCGTCGTCACGTGTCAAGCAGTCA
CTAACCATTCAACAATAGGAAGCCGCTGAGCTCGGTAAGGGTTCCTTCAAGTACGCCTGG
GTTCTTGACAAGCTCAAGGCCGAGCGTGAGCGTGGTATCACCATCGATATTGCTCTCTGG
AAGTTCGAGACTCCTCGCTACTATGTCACCGTCATTGGTATGTTGTCGCTCATGCTTCAT
TCTACTTCTCTTCGTACTAACATGTCACTCAGACGCTCCCGGTCACCGTG
>ENA|KM263196|KM263196.1 Fusarium solani translation elongation factor 1-alpha gene, partial cds.
ATGGGTAAGGAGGACAAGACTCACCCCCTTGTCGTGGTTATCGGCCACGTCGACTCTGGC
AAGTCGACCACCGTAAGTCAAACCCTCATCGCGATCTGCTTATCTCGGGTCGAGGAACCC
CGCCAGGCATCTCGGGCGGGGTATTCATCAGTCACTTCATGCTGACAATCATCTACAGAC
CGGTCACTTGATCTACCAGTGCGGTGGTATCGACAAGCGAACCATCGAGAAGTTCGAGAA
GGTTGGTGACATCTCCCCCGATCGCGCCTTGCTATTCCACATCGAATCCCCTCCCTCGCG
ATACGCTCTGCGCCCGCTTCTCCCGAGTCCCAAAATTTTTGCGGTCCGACCGTAATTTTT
TTTGGTGGGGCATTTACCCCGCCACTCGGGCGACGTTGGACAAAGCCCTGATCCCTGCAC
ACAAAAAACACCAAACCCTCTTGGCGCGCATCATCACGTGGCTCACAACAGACGCTAACC
GGTCCAACAATAGGAAGCCGCTGAGCTCGGTAAGGGTTCCTTCAAGTACGCCTGGGTCCT
TGACAAGCTCAAGGCCGAGCGTGAGCGTGGTATCACCATCGACATTGCCCTCTGGAAGTT
CGAGACTCCCCGCTACTATGTCACCGTCATTGGTATGTTGCTGTCACCTCTCTCACACAT
GTCTCACCACTAACAATCAACAGACGCCCCCGGCCACCGTGATTTCATCAAGAACATGAC
>ENA|KX377695|KX377695.1 UNVERIFIED: Fusarium incarnatum translation elongation factor-like gene, partial sequence.
TATGGGTAGTAAAAGGGACAAGACTCACCTTAACGGCTTCTAGTGCGGTCACTTGGACTC
TGGCGAGTCGACCACTGTGCAGATACTACCCACGATGATCTGCTTATCAGTAGTCAATCA
ACCCCGCCAGATGTGGCGGGGTAAGTTCAACTGGGAATATTTGCTGACAAGATTGCATAG
ACCGGTCACTTGATCTACCAGTGCGGTGGTATCGACAAGCGAACCATCGAGAAGTTCGAG
AAGGTTGGTTTCCATTTCCCTCGATCGCACGCCCTCTACCCACCGATCCATCAGTCGAAT
CAGTTACGACGATTGAATATGCGCCTGTTACCCCGCTCGAGTACAAAATCTTGCGGTTCA
ACCGTAATTTTTTTTTGGTGGGGTGTCAACCCCGCTACTCGAGCGACAGACGTTTGCCCT
CTTCCCACAAACTCATTTCTTGTGCATTACGTGTCCATCAGCCACTAACCACACGACAAT
AGGAAGCCGCCGAGCTCGGTAAGGGTTCTTTCAAGTACGCCTGGGTTCTTGACAAGCTCA
AGGCTGAGCGTGAGCGTGGTATCACCATCGATATCGCCCTCTGGAAGTTCGAGACTCCTC
GCTACTATGTCACCGTCATTGGTACGTTATCATCATTTACACTCAATACTTTCTCTATGC
TAACATGTACTTCTAGACGCTCCCGGTCACCGTGATTTCATCAAGAACATGATCCGGGGT
TCTCTCTCCA
>ENA|KP340044|KP340044.1 Fusarium solani translation elongation factor 1-alpha gene, partial cds.
GAGAAGACTCACCTCAACGTCGTCGTCATCGGCCACGTACGACTCTGGCAAGTCGACCAC
CGTAAGTCAAACCCTCATCGCGATCTGCTTATCTCGGGTCGTGGAACCCCGCCTGGCATC
TCGGGCGGGGTATTCATCAGTCACTTCATGCTGACAATCATCTACAGACCGGTCACTTGA
TCTACCAGTGCGGTGGTATCGACAAGCGAACCATCGAGAAGTTCGAGAAGGTTGGTGACA
TCTCCCCCGATCGCGCCTTGCTATTCCACATCGAATCCCCTCCCTCGCGATACGCTCTGC
GCCCGCTTCTCCCGAGTCCCAAATTTTTTGCGGTCCGACCGTAATTTTTTTTGGTGGGGC
ATTTACCCCGCCACTCGGGCGACGTTGGACAAAGCCCTGATCCCTGCACACAAAAACACC
AAACCCTCTTGGCGCGCATCATCACGTGGTTCACAACAAACGCTAACCGGTCCAACAATA
GGAAGCCGCTGAGCTCGGTAAGGGTTCCTTCAAGTACGCCTGGGTCCTTGACAAGCTCAA
GGCCGAGCGTGAGCGTGGTATCACCATCGACATTGCCCTCTGGAAGTTCGAGACTCCCCG
CTACTATGTCACCGTCATTGGTATGTTGCTGTCACCTCTGTCACACATGTCTCACCACTA
ACAATCAACAGACGCCCCCGGCCACCGTGATTTCATCAAGAACATGATCACTGGTACTTC
CCAGGCC
>ENA|KY697891|KY697891.1 Fusarium nygamai isolate 41 translation elongation factor gene, partial cds.
TCGATTTCCCCCTCCGACTCGAAACGTGCCCGCTACCCCGCTCGAATTCAAAAATTTTGC
GATATGACCGTAATTTTTTTGGTGGGGCATTTACCCCGCCACTCGAGCGGCGCGTTTTTT
GCCCTCAATCCCATTCCACAACCTCACTGAGCGCATCGTCACGTGTCAAGCAGTCACTAA
CCATTCGACAATAGGAAGCCGCTGAGCTCGGTAAGGGTTCCTTCAAGTACGCCTGGGTTC
TTGACAAGCTCAAGGCCGAGCGTGAGCGTGGTATCACCATCGATATTGCTCTCTGGAAGT
TCGAGACTCCTCGCTACTATGTCACCGTCATTGGTATGTTGTCGCTCATTCTTCATTCTA
CATCTCTTCTTACTAACATATCACTCAGACGCTCCCGGTCACCGTGACTTCATCAAGAAC
ATGATCAC
>ENA|KY697892|KY697892.1 Fusarium solani isolate 83 translation elongation factor gene, partial cds.
ACCCTCATCGCGATCTGCTTATCTCGGGTCGTGGAACCCCGCCTGGCATCTCGGGCGGGG
TATTCATCATTCACTTCATGCTGACAATCATCTACAGACCGGTCACTTGATCTACCAGTG
CGGTGGTATCGACAAGCGAACCATCGAGAAGTTCGAGAAGGTTGGTGACATCTCCCCCGA
TCGCGCCTTGCTATTCCACATCGAATTCCCCGTCGAATTCCCTCCCTCGCGATACGCTCT
GCGCCCGCTTCTCCCGAGTCCCAAAATTTTTGCGGTCCGACCGTAATTTTTTTTTGGTGG
GGCATTTACCCCGCCACTCGGGCGACGTTGGACAAAGCCCTGATCCCTGCACACAAAAAC
ACCAAACCCTCTTGGCGCGCATCATCACGTGGTTCACGACAGACGCTAACCGGTCCAACA
ATAGGAAGCCGCTGAGCTCGGTAAGGGTTCCTTCAAGTACGCCGGGGTCCTTGACAAGCT
CAAGGCCGAGCGTGAGCGTGGTATCACCATCGACATTGCCCTCTGGAAGTTCGAGACTCC
CCGCTACTATCTCACCGTCATTGGTATGTTGCTGTCACCTCTCTCACACATGTC
>ENA|KY697893|KY697893.1 Fusarium solani isolate 107 translation elongation factor gene, partial cds.
ACCCTCATCGCGATCTGCTTATCTCGGGTCGTGGAACCCCGCCTGGCATCTCGGGCGGGG
TATTCATCATTCACTTCATGCTGACAATCATCTACAGACCGGTCACTTGATCTACCAGTG
CGGTGGTATCGACGAGCGAACCATCGAGAAGTTCGAGAAGGTTGGTGACATCTCCCCCGA
TCGCGCCTTGCTATTCCACATCGAATTCCCCGTCGAATTCCCTCCCTCGCGATACGCTCT
GCGCCCGCTTCTCCCGAGTCCCAAAATTTTTGCGGTCCGACGGTAATTTTTTTTTGGTGG
GGCATTTACCCCGCCACTCGGGCGACGTTGGACAAAGCCCTGATCCCTGCACACAAAAAC
ACCGAACCCTCTTGGCGCGCATCATCAGGTGGTTCACGACAGACGCTAACCGGTCCAACA
ATAGGAAGCCGCTAAGCTCGGTAAGGGTTCCTTCAAGTACGCCGGGGTCCTTGACAAGCT
CAAGGCCGAGCGTGAACGTGGTATCACCATCGACATTGCCCTCTGGAAGTTCGAGACTCC
CCGCTACTATCTCACCGTCATTGGTATGTTGCTGTCACCTCTCT
>ENA|KY697896|KY697896.1 Fusarium acuminatum isolate 118 translation elongation factor gene, partial cds.
GCGGTGGTATCGACAAGCGAACCATCGAGAAGTTCGAGAAGGTTAGTCAATATCCCTTCG
ATTACGCGCGCTCCCATCGATTCCCACGATTCGCTCCCTCACTCGAAACACATCCTTTAC
CCCGCTCGAGTCCGAAAATTTTGCGGTGCGACCGTGATTTTTTCTGGTGGGGTATCTTAC
CCCGCCACTCGAGTCACGGATGCGCTTGCCCTGTTCCCACAAAACCTTACCACCCTGTCG
CGCACTACATGTCTTGCAGTCACTAACCACTGGACAATAGGAAGCCGCCGAGCTCGGAAA
GGGTTCCTTCAAGTACGCCTGGGTTCTTGACAAGCTCAAAGCCGAGCGTGAGCGTGGTAT
CACCATTGATATCGCTCTCTGGAAGTTCGAGACTCCTCGCTACTATGTCACCGTCATTGG
TATGTTGTCACTGTCTCACACTATCATGTATTCATCATGCTAACATCTCTCAGA
>ENA|KY697897|KY697897.1 Fusarium sambucinum isolate 123 translation elongation factor gene, partial cds.
TCTAAGCTCGCCTACAATTGGCGGGGTAGCCTCAAGATACGCTTGTGCTGACATACATCA
TAGACCGGTCACTTGATCTACCAGTGCGGTGGTATCGACAAGCGAACCATCGAGAAGTTC
GAGAAGGTTGGTCTCATTTTCCTCGATCGCGCGCCCTACTTTCCATCGATCCATCATTCG
AATCGCTCTGATACGACTCGACACACGCCTGCTACCCCGCTCGAGTTCAAAAATTTTACG
ACTTTGTCGTAATTTTTTTGGTGGGGCTCATACCCCGCCA
>ENA|KY697898|KY697898.1 Fusarium acuminatum isolate 128 translation elongation factor gene, partial cds.
TTGCTAACTTTTGACAGACCGGTCACTTGATCTACCAGTGCGGTGGTATCGACGAGCGAA
CCATCGAGAAGTTCGAGAAGGTTAGTCAATATCCCTTCGATTACTCGCGCTCCCATCGAT
TCCCACGATTCGCTCCCTCACTCGAAACACATCCGTTACCCCGCTCGAGTCCGAAAATTT
TGCGGTGCGACGGTGATTTTTTCTGGTGGGGTATCTTACCCCGCCACTCGAGTCACGGAT
GCGCTTGCCCTGTTCCCACAAAACCTTACCACCCTGTCGCGCACTACATGTCTTGCAGTC
ACTAACCACTGGACAATAGGAAGCCGCCGAGCTCGGAAAGGGTTCCTTCAAGTACGCCTG
GGTTCTTGACAAGCTCAAAGCCGAGCGTGAGCGTGGTATCACCATTGATATCGCTCTCTG
GAAGTTCGAGACTCCTCGCTACTATGTCACCGTCATTGGTATGTTGTCACTGTCTCACAC
TATCATGTATTCATCATGCTAACATCTCTCACATGCCCCCGGTCATCGTGATTT
>ENA|KY697901|KY697901.1 Fusarium solani isolate 174 translation elongation factor gene, partial cds.
GTAAGTCAAACCCTCATCGCGATCTGCTTATCTCGAGTCGCGGAACCCCGCCTGGCATCT
CGGGCGGGGTATTCATCAGTCACTTCATGCTGACAATCATCTACAGACCGGTCACTTGAT
CTACCAGTGCGGTGGTATCGACAAGCGAACCATCGAGAAGTTCGAGAAGGTTGGTGACAT
CTCCCCCGATCCGCGCCTTGCTATTCCACATCGAATTCCCTCCCTCGCGATACGCTCTGC
GCCCGCTTCTCCCGAGTCCCAAAATTTTTGCGGTCCAACCGTAATTTTTTTTTGGTGGGG
CATTTACCCCGCCGCTCGGGCGACGTTGGACAAAGCCCTGATCCCTGCACACAAAAAACA
CCAAACCCTCTAGGCGCGCATCAGCACGTGGTTCACAACAGACGCTAACCGGTCCAACAA
TAGGAAGCCGCTGAGCTCGGTAAGGGTTCCTTCAAGTACGCCTGGGTCCTTGACAAGCTC
AAGGCCGAGCGTGAGCGTGGTATCACCATCGACATTGCCCTCTGGAAGTTCGAGACTCCC
CGCTACTATGTCACCGTCATTGGTATGTTGCTGTCACC
>ENA|KY697902|KY697902.1 Fusarium falciforme isolate 179 translation elongation factor gene, partial cds.
TCGTGGAACCCCGCCTGGCATCTCGGGCGGGGTATTCATCAGTCACTTCATGCTGACAAT
CATCTACAGACCGGTCACTTGATCTACCAGTGCGGTGGTATCGACAAGCGAACCATCGAG
AAGTTCGAGAAGGTTGGTGACATCTCCCCCGATCGCGCCTTGCTATTCCACAACGAATTC
CCTCCCTCGCGATACGCTCTGCGCCCGCTTCTCCCGAGTCCCAAAATTTTTGCGGTCCGA
CCGTAATTTTTTTGGTGGGGCATTTACCCCGCCACTCGGGCGACGTTGGACAAAGCCCTG
ATCCCTGCACACAAAAACACCAAACCCTCTTGGCGCGCATCATCACGTGGTTCACAACAG
ACGCTAACCGGTCCAACAATAGGAAGCCGCTGAGCTCGGTAAGGGTTCCTTCAAGTACGC
CTGGGTCCTTGACAAGCTCAAGGCCGAGCGTGAGCGTGGTATCACCATCGACATTGCCCT
CTGGAAGTTCGAGACTCCCCGCTACTATGTCACCGTCATTGGTATGTTGCTGTCACCTCT
GTCACACATGTCTCACTACTAACAATCAACAGACGCCCCCGGCCACCGTGACTTCATCAA
GAACATGA
>ENA|KY697903|KY697903.1 Fusarium proliferatum isolate 191 translation elongation factor gene, partial cds.
GTGAGTACTACCCTGGACGATGAGCTTATCTGCCATCGTGATCCTGACCAAGATCTGGCG
GGGTACATCTTGGAAGACAATATGCTGACATCGCTTCACAGACCGGTCACTTGATCTACC
AGTGCGGTGGTATCGACAAGCGAACCATCGAGAAGTTCGAGAAGGTTAGTCACTTTCCCT
TCGATCGCGCGTCCTCTGCCCACCGATTTCACTTGCGATTCGAAACGTGCCTGCTACCCC
GCTCGAGACCAAAAATTTTGCGATATGACCGTAATTTTTTTGGTGGGGCATTTACCCCGC
CACTCGAGCGATGGGCGCGTTTTTGCCCTTTCCTGTCCACAACCTCAATGAGCGCATTGT
CACGTGTCAAGCAACGACTAACCATTCGACAATAGGAAGCCGCTGAGCTCGGTAAGGGTT
CCTTCAAGTACGCCTGGGTTCTTGACAAGCTCAAGGCCGAGCGTGAGCGTGGTATCACCA
>ENA|KY697905|KY697905.1 Fusarium equiseti isolate 419 translation elongation factor gene, partial cds.
ACCTGCTTATCAGCAGTCATCAACCCCGCCATACGTGGTGGGGTAATATCAACTTACACA
TTTGCTGACAAAATTGCATAGACCGGTCACTTGATCTACCAGTGCGGTGGTATCGACAAG
CGAACCATCGAGAAGTTCGAGAAGGTTGGTTTACATTTTCCTCGATCGCACGCCCTCTGA
CCCACCGATCCGTCACTCGAATCAGCCTCGATGACTGAATATGCGCCTGTCACCCCGCTC
GAATACAAAATTTTGCGGATCAACCGCAATTTTTTTTGGTGGGGCTCATACCCCGCTGCT
CAAGTGACAGGCGCTTGCCCTCTTCCCACAAAATCACCTCTTGCGCATCACGTGTCAATC
AGTCACTAACCACCCGACAATAGGAAGCCGCCGAGCTCGGCAAGGGTTCCTTCAAGTACG
CTTGGGTTCTTGACAAGCTCAAGGCCGAGCGTGAGCGTGGTATCACCATCGATATCGCTC
TCTGGAAGTTCGAGACTCCTCGCTACTATGTCACCGTCATTGGTATGTTGTCATCACTTA
CACTCATAACCTTCTCATG
>ENA|KY697906|KY697906.1 Fusarium acuminatum isolate 428 translation elongation factor gene, partial cds.
ACCTGGCGGGGTATCACCAAAACATCTTGCTAACTTTTGACAGACCGGTCACTTGATCTA
CCAGTGCGGTGGTATCGATAAGCGAACCATCGAGAAGTTCGAGAAGGTTAGTCAATATCC
CTTCGATTACGCGCGCTCCCATCGATTCCCACGATTCGCTCCCTCACTCGAAACACATCC
CTTACCCCGCTCGAGTCCGAAAATTTTGCGGTGCGACCGTGATTTTTTCTGGTGGGGTAT
CTTACCCCGCCACTCGAGTCACGGATGCGCTTGCCCTGTTCCCACAAAACCTTACCACCC
TGTCGCGCACTACATGTCTTGCAGTCACTAACCACTGGACAATAGGAAGCCGCCGAGCTC
GGAAAGGGTTCCTTCAAGTACGCCTGGGTTCTTGACAAGCTCAAAGCCGAGCGTGAGCGT
GGTATCACCATTGATATCGCTCTCTGGAAGTTCGAGACTCCTCGCTACTATGTCACCGTC
ATTGGTATGTTGTCACTGTCTCACACTATCATGTATTCATCATGCTAACATCTCTCACAT
GCCCCCGGTCATCGTGATTT
>ENA|KY697909|KY697909.1 Fusarium nygamai isolate G6 translation elongation factor gene, partial cds.
TTGTCCATCGATTTCCCCCTCCGACTCGAAACGTGCCCGCTACCCCGCTCGAATTCAAAA
ATTTTGCGATATGACCGTAATTTTTTTGGTGGGGCATTTACCCCGCCACTCGAGCGGCGC
GTTTTTGCCCTCTTCCCATTCCACAACCTCACTGAGCGCATCGTCACGTGTCAAGCAGTC
ACTAACCATTCGACAATAGGAAGCCGCTGAGCTCGGTAAGGGTTCCTTCAAGTACGCCTG
GGTTCTTGACAAGCTCAAGGCCGAGCGTGAGCGTGGTATCACCATCGATATTGCTCTCTG
GAAGTTCGAGACTCCTCGCTACTATGTCACCGTCATTGGTATGTTGTCGCTCATTCTTCA
TTCTACATCTCTTCTTACTAACATATCACTCAGACGCTCCCGGTCACCGTGACTTCATCA
AGAACATGATCACTGGTACTTC
>ENA|KY697910|KY697910.1 Fusarium nygamai isolate G3 translation elongation factor gene, partial cds.
GATTTCCCCCTCCGACTCGAAACGTGCCCGCTACCCCGCTCGAGTCAAAAATTTTGCGAT
ATGACCGTAATTTTTTTGGTGGGGCATTTACCCCGCCACTCGAGCGGCGCGTTTTTGCCC
TCTTCCCATTCCACAACCTCACTGAGCGCATCGTCACGTGTCAAGCAGTCACTAACCATT
CGACAATAGGAAGCCGCTGAGCTCGGTAAGGGTTCCTTCAAGTACGCCTGGGTTCTTGAC
AAGCTCAAGGCCGAGCGTGAGCGTGGTATCACCATCGATATTGCTCTCTGGAAGTTCGAG
ACTCCTCGCTACTATGTCACCGTCATTGGTATGTTGTCGCTCATTCTTCATTCTACATCT
CTTCTTACTAACATATCACTCAGACGCTCCCGGTCACCGTGACTTCATCAAGAACATGAT
CACTGGGTAC
>ENA|KP267208|KP267208.1 Fusarium oxysporum translation elongation factor 1-alpha gene, partial cds.
TCACCTTAACGTCGTCGTCATCGGCCACGTCGACTCTGGCAAGTCGACCACTGTGAGTAC
TCTCCTCGACAATGAGCTTATCTGCCATCGTCAATCCCGACCAAGACCTGGCGGGGTACT
TCTCAAAGGCAACATACTGACATCGTTTCACAGACCGGTCACTTGATCTACCAGTGCGGT
GGTATCGACAAGCGAACCATCGAGAAGTTCGAGAAGGTTAGTCACTTTCCCTTCGATCGC
GCGTCCTTTGCCCATCGACTTCCCCTACGACTCGAAACGTGCCCGCTACCCCGCTCGAGA
CCAAAAATTTTGCAATATGACCGTAATTTTTTTGGTGGGGCATTTACTCCGCCACTTGAG
CGACGGGGCGCGTTTGCCCTCTTACCATTACAACCTCAATGAGTGCGTCGTCACGTGTCA
AGCAGTCACTAACCATTCAACAATAGGAAGCCGCTGAGCTCGGTAAGGGTTCCTTCAAGT
ACGCCTGGGTTCTTGACAAGCTCAAGGCCGAGCGTGAGCGTGGTATCACCATCGATATTG
CTCTCTGGAAGTTCGAGACTCCTCGCTACTATGTCACCGTCATTGGTATGTTGTCGCTCA
TGCTTCATTCTACTTCTCTTCGTACTAATATATCACTCAGACGCTCCCGGTCACCGTGAT
TTCATCAAG
>ENA|KJ528278|KJ528278.1 Fusarium solani isolate ZL004 translation elongation factor gene, partial cds.
ATGGGTAAGGAAGACAAGACTCACCTCAACGTCGTCGTCATCGGCCACGTCGACTCTGGC
AAGTCGACCACCGTAAGTCAAGCCCTCATCGCGATCTGCTTATCTCGGGTCGTGGAACCC
CGCCTGGTATCTCGGGCGGGGTACTCATCAGTCACTCCATGCTGACAATCATCTACAGAC
CGGTCACTTGATCTACCAGTGCGGTGGTATCGACAAGCGAACCATCGAGAAGTTCGAGAA
GGTTGGTGACATCTCCCCCGATCGCGCCTTGCTATTCCACGTCGAATTCCCTCCTCCGCG
ACACGCTCTGCGCCCGCTTCTCCCGAGTCCCAAAAATTTTGCGGTTCGACCGCAAATTTT
TTTGGTGGGGCATTTACCCCGCCACTCGGGCGACGTTGGACAAAGCCCTGATCCCTGCAC
ACAAAAACACCAAACCCTCTTGGCGCGCATCACGTGGTTCACAACAGACACTAACCGGTT
CAACAATAGGAAGCCGCTGAGCTCGGTAAGGGTTCCTTCAAGTACGCCTGGGTCCTTGAC
AAGCTCAAGGCCGAGCGTGAGCGTGGTATCACCATCGATATTGCTCTCTGGAAGTTCGAG
ACTCCCCGCTACTATGTCACCGTCATTGGTATGTCGCCGTCATCTCTCTCACTCACGTCT
CATCACTAACAATCAACAGACGCCCCCGGCCACCGTGATTTCATCAAGAACATGAT
>ENA|KJ866868|KJ866868.1 Fusarium oxysporum strain R1 translation elongation factor gene, partial cds.
AAGTCGACCACTGTGAGTACTCTCCTCGACAATGAGCTTATCTGCCATCGTCAATCCCGA
CCAAGACCTGGCGGGGTACTTCTCAAAGGCAACATACTGACATCGTTTCACAGACCGGTC
ACTTGATCTACCAGTGCGGTGGTATCGACAAGCGAACCATCGAGAAGTTCGAGAAGGTTA
GTCACTTTCCCTTCGATCGCGCGTCCTTTGCCCATCGACTTCCCCTACGACTCG
>ENA|DQ860274|DQ860274.1 Fusarium equiseti translation elongation factor 1 alpha gene, partial sequence.
CAAGTCGACCACTGTGAGTACTACCCTCAATGACCTGCTATCAGCAGTCATCAACCCCGC
CATACGTGGTGGGGTAATATCAACTTACACATTTGCTGACAAAATTGCATAGACCGGTCA
CTTGATCTACCAGTGCGGTGGTATCGACAAGCGAACCATCGAGAAGTTCGAGAAGGTTGG
TTTACATTTTCCTCGATCGCACGCCCTCTGCACACCGATCCATCACTCGAATCAGCCTCG
ATGACTGAATATGCGCCTGTCACCCCGCTCGAATACAAAATTTTGCGGTTCAACCGCAAT
TTTTTGGTGGGGCTCATACCCCGCTGCTCGAGTGACAGGCGCTTGCCCTCTTCCCACAAA
ATCACCTCTTGCGCGTCACGTGTCAATCAGTCACTAACCACCCGACAATAGGAAGCCGCC
GAGCTCGGTAAGGGTTCCTTCAAGTACGCTTGGGTTCTTGACAAGCTCAAGGCCGAGCGT
GAGCGTGGTATCACCATCGATATCGCTCTCTGGAAGTTCGAGACTCCTCGCTACTATGTC
ACCGTCATTGGTATGTTGTCATCACTTACACTCATGACCTTCTCATGCTAACATGTTTTC
>ENA|GU377296|GU377296.1 Fusarium sacchari translation elongation factor 1-alpha gene, partial sequence.
GTCGACCACAGTGAGTACTACCCTCGATGATGAGCTTCTCTGCCATCGAAACCCTCACCA
AGACCTGGCGGGGTATTCCTCTTGAAACAAGATGCTGACATGGCTACACAGACCGGTCAC
TTGATCTACCAGTGCGGTGGTATCGACAAGCGAACCATCGAGAAGTTCGAGAAGGTTAGT
CACTTTCCCTTCGATCGCGCGTCCTTTGTACATCGATTTCCCCTACGACTCGAAACGTGC
CCGCTACCCCGCTCGAGACCAAAAATTTTGCGATATGACCGTAATTTTTTTGGTGGGGCA
TTTACCCCGCCACTCGAGCGATGGGCGCGTTTTTGCCCTTTCCTAGCCACAACTTCAATG
AGCGCATCATCACGTGTCAAGCAGTCACTAACCATCTGACAATAGGAAGCCGCTGAGCTC
GGTAAGGGTTCCTTCAAGTACGCCTGGGTTCTTGACAAGCTCAAGGCCGAGCGTGAGCGT
GGTATCACCATCGATATTGCTCTCTGGAAGTTCGAGACTCCCCGCTACTATGTCACCGTC
ATTGGTATGTTGTCGCTCATGCCTCACTCTATTTCCTAGTACTAACATGTCACTCAGACG
CTCCCGGTCACCGTG
>ENA|MK561263|MK561263.1 Fusarium fujikuroi translation elongation factor 1-alpha gene, partial cds.
CTTTCCCTTCGATCGCGCGTCCTTTGCCCCACCGATTTCCCTTACGATTCGAAACGTGCC
TGCTACCCCGCTCGAGACCAAAAATTTTGCGATATGACCGTAATTTTTTTTGGTGGGGCA
TTTACCCCGCCACTCGAGTGATGGGCGCGTTTTGCCCTTTCCTGTCCACAACCTCAATGA
GCGCATTGTCACGTGTCAAACTAACCATTCGACAATAGGAAGCCGCTGAGCTCGGTAAGG
GTTCCTTCAAG
>ENA|MK561266|MK561266.1 Fusarium graminearum translation elongation factor 1-alpha gene, partial cds.
CTCATTTTCCTCGATCGCGCGCCCTTTTCCCTTTCGAATATCATTCGAATCGCCCTCACA
CGACGACTCGATACGCGCCTGTTACCCCGCTCGAGGTCAAAAATTTTGCGGCTTTGTCGT
AATTTTTTTTTCCCGGTGGGGCTCATACCCCGCCACTCGAGCGACAGGCGTCTGCCCTCT
TCCCACAAACCATTCCCTGGGCGCTCATCATCACGTGTCAACCAGTCACTAACCACCTGT
CAATAGGAAGCCGCCGAGCTCGGTAAGGGTTCCTTCAA
>ENA|MK561267|MK561267.1 Fusarium incarnatum translation elongation factor 1-alpha gene, partial cds.
GGGTTTTCCGATCGCACGCCCTCTACCCACCGATCCATCAGTCGAATCAGTTACGACGAT
TGAATATGCGCCTGTTACCCCGCTCGAGTACAAAATTTTGCGGTTCAACCGTAATTTTTT
TTTGGTGGGGTTTCAACCCCGCCACTCGAGTGACAGACGTTTGCCCTCTTCCCAGAAACT
CATGTCTTGTGCATCACGTGTCCATCAGCCACTAACCACCCGACAATAGGAAGCCGCCGA
GCTCGGTAAGGGTTCCTTCAA
>ENA|MK561268|MK561268.1 Fusarium incarnatum translation elongation factor 1-alpha gene, partial cds.
GGGTTTTCCGATCGCACGCCCTCTACCCACCGATCCATCAGTCGAATCAGTTACGACGAT
TGAATATGCGCCTGTTACCCCGCTCGAGTACAAAATTTTGCGGTTCAACCGTAATTTTTT
TTTGGTGGGGTTTCAACCCCGCCACTCGAGCGACAGACGTTTGCCCTCTTCCCAGAAACT
CATGTCTTGTGCATCACGTGTCCATCAGCCACTAACCACCCGACAATAGGAAGCCGCCGA
GCTCGGTAAGGGTTCCTTCAA
>ENA|MK561270|MK561270.1 Fusarium incarnatum translation elongation factor 1-alpha gene, partial cds.
GGGTTTTCCGATCGCACGCCCTCTACCCACCGATCCATCAGTCGAATCAGTTACGACGAT
TGAATATGCGCCTGTTACCCCGCTCGAGTACAAAATTTTGCGGTTCAACCGTAATTTTTT
TTTGGTGGGGTTTCAACCCCGCCACTCGAGCGACAGACGTTTGCCCTCTTCCCAGAAACT
CATGTCTTGTGCATCACGTGTCCATCAGCCACTAACCACCCGACAATAGGAAGCCGCCGA
GCTCGGTAAGGGTTCCTTCAA
>ENA|MK561273|MK561273.1 Fusarium incarnatum translation elongation factor 1-alpha gene, partial cds.
GGGTTTTCCGATCGCACGCCCTCTACCCACCGATCCATCAGTCGAATCAGTTACGACGAT
TGAATATGCGCCTGTTACCCCGCTCGAGTACAAAATTTTGCGGTTCAACCGTAATTTTTT
TTTGGTGGGGTTTCAACCCCGCCACTCGAGGGACAGACGTTTGCCCTCTTCCCAGAAACT
CATGTCTTGTGCATCACGTGTCCATCAGCCACTAACCACCCGACAATAGGAAGCCGCCGA
GCTCGGTAAGGGTTCCTTCAA
>ENA|MK561275|MK561275.1 Fusarium incarnatum translation elongation factor 1-alpha gene, partial cds.
GGGTTTTCCGATCGCACGCCCTCTACCCACCGATCCATCAGTCGAATCAGTTACGACGAT
TGAATATGCGCCTGTTACCCCGCTCGAGTACAAAATTTTGCGGTTCAACCGTAATTTTTT
TTTGGTGGGGTTTCAACCCCGCCACTCGAGCGACAGACGTTTGCCCTCTTCCCACAAACT
CATGTCTGGTGCATCACGTGTCCATCAGCCACTAACCACCCGACAATAGGAAGCCGCCGA
GCTCGGTAAGGGTTCCTTCAA
>ENA|MK561277|MK561277.1 Fusarium incarnatum translation elongation factor 1-alpha gene, partial cds.
GGGTTTTCCGATCGCACGCCCTCTACCCACCGATCCATCAGTCGAATCAGTTACGACGAT
TGAATATGCGCCTGTTACCCCGCTCGAGTACAAAATTTTGCGGTTCAACCGTAATTTTTT
TTTGGCGGGGTTTCAACCCCGCTACTCGAGCGACAGACGTTTGCCCTCTTCCCACAAACT
CATGTCTCGTGCATCACGTGTCCATCACCCACTAACCACCCGACAATAGGAAGCCGCCGA
GCTCGGTAAGGGTTCCTTCAA
>ENA|MK561278|MK561278.1 Fusarium incarnatum translation elongation factor 1-alpha gene, partial cds.
GGGTTTTCCGATCGCACGCCCTCTACCCACCGATCCATCAGTCGAATCAGTTACGACGAT
TGAATATGCGCCTGTTACCCCGCTCGAGTACAAAATTTTGCGGTTCAACCGTAATTTTTT
TTTGGCGGGGTTTCAACCCCGCGACTCGAGCGACAGCCGTTTGCCCTCTTCCCACAAACT
CATGTCTCGTGCATCACGTGTCCATCACCCACTAACCACCCGACAATAGGAAGCCGCCGA
GCTCGGTAAGGGTTCCTTCAA
>ENA|MK561279|MK561279.1 Fusarium incarnatum translation elongation factor 1-alpha gene, partial cds.
GGGTTTTCCGATCGCACGCCCTCTACCCACCGATCCATCAGTCGAATCAGTTACGACGAT
TGAATATGCGCCTGTTACCCCGCTCGAGTACAAAATTTTGCGGTTCAACCGTAATTTTTT
TTTGGCGGGGTTTCAACCCCGCGACTCGAGCGACAGCCGTTTGCCCTCTTCCCACAAACT
CATGTCTCGTGCATCACGTGTCCATCACCCACTAACCACCCGACAATAGGAAGCCGCCGA
GCTCGGTAAGGGTTCCTTCAA
>ENA|MK561281|MK561281.1 Fusarium incarnatum translation elongation factor 1-alpha gene, partial cds.
GGGTTTTCCGATCGCACGCCCTCTACCCACCGATCCATCAGTCGAATCAGTTACGACGAT
TGAATATGCGCCTGTTACCCCGCTCGAGTACAAAATTTTGCGGTTCAACCGTAATTTTTT
TTTGGTGGGGTTTCAACCCCGCTACTCGAGTGACAGACGTTTGCCCTCTTCCCAGAAACT
CATGTCTTGTGCATCACGTGTCCATCACCCACTAACCACCCGACAATAGGAAGCCGCCGA
GCTCGGTAAGGGTTCCTTCAA
>ENA|MK561282|MK561282.1 Fusarium verticillioides translation elongation factor 1-alpha gene, partial cds.
TTTTCCTTCTATCGCGCGTTCTTTGCCCATCGATTCCCCCCTACGACTCGAAACGTACCC
GCTACCCCGCTCGAGCCCAAAAATTTTGCGATACGACCGTAATTTTTTCTGGTGGGGCAT
TTACCCCGCCACTCGAGCGGCGCGTTTCTGCCCTCTCCCATTCCACAACCTCACTGAGCT
CATCGTCACGTGTCAAGCAGTCACTAACCATCCGACAATAGGAAGCCGCTGAGCTCGGTA
AGGGTTCCTTCAAGTACGCCT
>ENA|MK561283|MK561283.1 Fusarium proliferatum translation elongation factor 1-alpha gene, partial cds.
AATTTCTTCGATCGCGCGTCCTCTGCCCACCGATTTCACTTGCGATTCGAAACGTGCCTG
CTACCCCGCTCGAGACCAAAAATTTTGCGATATGACCGTAATTTTTTTGGTGGGGCATTT
ACCCCGCCACTCGAGCGATGGGCGCGGTTTTGCCCTTTCCTGTCCACAACCTCAATGAGC
GCATTGTCACGTGTCAAGCAGCGACTAACCATTCGACAATAGGAAGCCGCTGAGCTCGGT
AAGGGTCCCTTCAA
>ENA|MK561285|MK561285.1 Fusarium proliferatum translation elongation factor 1-alpha gene, partial cds.
AATTTCTTCGATCGCGCGTCCTCTGCCCACCGATTTCACTTGCGATTCGAAACGTGCCTG
CTACCCCGCTCGAGACCAAAAATTTTGCGATATGACCGTAATTTTTTTGGTGGGGCATTT
ACCCCGCCACTCGAGCGATGGGCGCGGTTTTGCCCTTTCCTGTCCACAACCTCAATGAGC
GCATTGTCACGTGTCAAGCAGCGACTAACCATTCGACAATAGGAAGCCGCTGAGCTCGGT
AAGGGTCCCTTCAA
>ENA|MK561286|MK561286.1 Fusarium proliferatum translation elongation factor 1-alpha gene, partial cds.
AATTTCTTCGATCGCGCGTCCTCTGCCCACCGATTTCACTTGCGATTCGAAACGTGCCTG
CTACCCCGCTCGAGACCAAAAATTTTGCGATATGACCGTAATTTTTTTGGTGGGGCATTT
ACCCCGCCACTCGAGCGATGGGCGCGTTTTTGCCCTTTCCTGTCCACAACCTCAATGAGC
GCATTGTCACGTGTCAAGCAGCGACTAACCATTCGACAATAGGAAGCCGCTGAGCTCGGT
AAGGGTCCCTTCAA
>ENA|MK561287|MK561287.1 Fusarium proliferatum translation elongation factor 1-alpha gene, partial cds.
AATTTCTTCGATCGCGCGTCCTCTGCCCACCGATTTCACTTGCGATTCGAAACGTGCCTG
CTACCCCGCTCGAGACCAAAAATTTTGCGATATGACCGTAATTTTTTTGGTGGGGCATTT
ACCCCGCCACTCGAGCGATGGGCGCGTTTTTGCCCTTTCCTGTCCACAACCTCAATGAGC
GCATTGTCACGTGTCAAGCAGCGACTAACCATTCGACAATAGGAAGCCGCTGAGCTCGGT
AAGGGTCCCTTCAA
>ENA|MK561288|MK561288.1 Fusarium proliferatum translation elongation factor 1-alpha gene, partial cds.
AATTTCTTCGATCGCGCGTCCTCTGCCCACCGATTTCACTTGCGATTCGAAACGTGCCTG
CTACCCCGCTCGAGACCAAAAATTTTGCGATATGACCGTAATTTTTTTGGTGGGGCATTT
ACCCCGCCACTCGAGCGATGGGCGCGTTTTTGCCCTTTCCTGTCCACAACCTCAATGAGC
GCATTGTCACGTGTCAAGCAGCGACTAACCATTCGACAATAGGAAGCCGCTGAGCTCGGT
AAGGGTCCCTTCAA
>ENA|MK561289|MK561289.1 Fusarium proliferatum translation elongation factor 1-alpha gene, partial cds.
AATTTCTTCGATCGCGCGTCCTCTGCCCACCGATTTCACTTGCGATTCGAAACGTGCCTG
CTACCCCGCTCGAGACCAAAAATTTTGCGATATGACCGTAATTTTTTTGGTGGGGCATTT
ACCCCGCCACTCGAGCGATGGGCGCGGTTTTGCCCTTTCCTGTCCACAACCTCAATGAGC
GCATTGTCACGTGTCAAGCAGCGACTAACCATTCGACAATAGGAAGCCGCTGAGCTCGGT
AAGGGTCCCTTCAA
>ENA|MK561290|MK561290.1 Fusarium proliferatum translation elongation factor 1-alpha gene, partial cds.
AATTTCTTCGATCGCGCGTCCTCTGCCCACCGATTTCACTTGCGATTCGAAACGTGCCTG
CTACCCCGCTCGAGACCAAAAATTTTGCGATATGACCGTAATTTTTTTGGTGGGGCATTT
ACCCCGCCACTCGAGCGATGGGCGCGTTTTTGCCCTTTCCTGTCCACAACCTCAATGAGC
GCATTGTCACGTGTCAAGCAGCGACTAACCATTCGACAATAGGAAGCCGCTGAGCTCGGT
AAGGGTCCCTTCAA
>ENA|MK561291|MK561291.1 Fusarium proliferatum translation elongation factor 1-alpha gene, partial cds.
AATTTCTTCGATCGCGCGTCCTCTGCCCACCGATTTCACTTGCGATTCGAAACGTGCCTG
CTACCCCGCTCGAGACCAAAAATTTTGCGATATGACCGTAATTTTTTTGGTGGGGCATTT
ACCCCGCCACTCGAGCGATGGGCGCGTTTTTGCCCTTTCCTGTCCACAACCTCAATGAGC
GCATTGTCACGTGTCAAGCAGCGACTAACCATTCGACAATAGGAAGCCGCTGAGCTCGGT
AAGGGTCCCTTCAA
>ENA|MK561293|MK561293.1 Fusarium proliferatum translation elongation factor 1-alpha gene, partial cds.
AATTTCTTCGATCGCGCGTCCTCTGCCCACCGATTTCACTTGCGATTCGAAACGTGCCTG
CTACCCCGCTCGAGACCAAAAATTTTGCGATATGACCGTAATTTTTTTGGTGGGGCATTT
ACCCCGCCACTCGAGCGATGGGCGCGTTTTTGCCCTTTCCTGTCCACAACCTCAATGAGC
GCATTGTCACGTGTCAAGCAGCGACTAACCATTCGACAATAGGAAGCCGCTGAGCTCGGT
AAGGGTCCCTTCAA
>ENA|MK561294|MK561294.1 Fusarium asiaticum translation elongation factor 1-alpha gene, partial cds.
GGGGTTCTTTCTGATCGCGCGCCTTTTCCTTTCATATATCATTCGAATCGCACTCACACA
ACGACTCGATACGCGCCTGTTACCCCGCTCGAGGTCAAAAATTTTGCGGCTTTGTCGTAA
TTTTTTTTCCTGGTGGGGCTCATACCCCGCCACTCAAGCGACAGGCGTTTGCCCTCTTCC
CACAAACCATTCCCTGGGCGCTCATCATCACGTGTCAACCAATCACTAACCACCTGTCAA
TAGGAAGCCGCCGAGCTCGGTAAGGGTTCCTTCAA
>ENA|MT095058|MT095058.1 Fusarium proliferatum translation elongation factor 1-alpha gene, partial cds.
YYACMYKGGAGAGTACCAGTSATCATGTTCTTGATGAAATCACGGTGACCGGGAGCGTCT
GAATGAGGGGTATGGAYCTTAGGGTAAAGGAGACAAGACTCACCTTAACGTCGTCGTCAT
CGGCCACGTCGACTCTGGCAAGTCGACCACTGTGAGTACTACCCTGGACGATGAGCTTAT
CTGCCATCGTGATCCTGACCAAGATCTGGCGGGGTACATCTTGGAAGACAATATGCTGAC
ATCGCTTCACAGACCGGTCACTTGATCTACCAGTGCGGTGGTATCGACAAGCGAACCATC
GAGAAGTTCGAGAAGGTTAGTCACTTTCCCTTCGATCGCGCGTCCTCTGCCCACCGATTT
CACTTGCGATTCGAAACGTGCCTGCTACCCCGCTCGAGACCAAAATTTTTGCGATATGAC
CGTAATTTTTTTGGTGGGGCATTTACCCCGCCACTCGAGCGATGAGCGCGTTTTTGCCCT
TTCCTGTCCACAACCTCAATGAGCGCATTGTCACGTGTCAAGCAGCGACTAACCATTCGA
CAATAGGAAGCCGCTGAGCTCGGTAAGGGTTCCTTCAAGTACGCCTGGGTTCTTGACAAG
CTCAAGGCCGAGCGTGAGCGTGGTATCACCATCGATATTGCTCTCTGGAAGTTCGAGACT
CCTCGCTACTATGTCACCGTCATTGGTATGTTGTCGCTCATACCTCATCCTACTTCCTCA
TACTAACACATCATTCAGACGCTCCCGGTCACCGTGATTTCATCAAGAACATGAT
>ENA|MT095059|MT095059.1 Fusarium fujikuroi translation elongation factor 1-alpha gene, partial cds.
TATATGGTTAAAGGGACAAGACTCACCTTAACGTCGTCGTCATCGGCCACGTCGACTCTG
GCAAGTCGACCACTGTGAGTACTACCCTCGACGATGAGCTTATCTGTCATCGTGATCCTG
ACCAAGATCTGGCGGGGTATATCTCAGAAAACAATATGCTGACATCGCTTCACAGACCGG
TCACTTGATCTACCAGTGCGGTGGTATCGACAAGCGAACCATCGAGAAGTTCGAGAAGGT
TAGTCACTTTCCCTTCGATCGCGCGTCCTTTGCCCACCGATTTCCCTTACGATTCGAAAC
GTGCCTGCTACCCCGCTCGAGACCAAAAATTTTGCGATATGACCGTAATTTTTTTTGGTG
GGGCATTTACCCCGCCACTCGAGTGATGGGCGCGTTTTGCCCTTTCCTGTCCACAACCTC
AATGAGCGCATTGTCACGTGTCAAACTAACCACTCGACAATAGGAAGCCGCTGAGCTCGG
TAAGGGTTCCTTCAAGTACGCCTGGGTTCTTGACAAGCTCAAGGCCGAGCGTGAGCGTGG
TATCACCATCGATATTGCTCTCTGGAAGTTCGAGACTCCTCGCTACTATGTCACCGTCAT
TGGTATGTCGTCGCTCATGCTTCATTCTACTTATTCATACTAACATATCATTCAGACGCT
CCCGGTCACCGTGATTTCATCAAGAACATGAT
>ENA|MK604519|MK604519.1 Fusarium fujikuroi translation elongation factor 1-alpha gene, partial cds.
ACTTAGGGGTAAAAGGGACAAGACTCACCTTAACGTCGTCGTCATCGGCCACGTCGACTC
TGGCAAGTCGACCACTGTGAGTACTACCCTCGACGATGAGCTTATCTGTCATCGTGATCC
TGACCAAGATCTGGCGGGGTATATCTCAGAAGACAATATGCTGACATCGCTTCACAGACC
GGTCACTTGATCTACCAGTGCGGTGGTATCGACAAGCGAACCATCGAGAAGTTCGAGAAG
GTTAGTCACTTTCCCTTCGATCGCGCGTCCTTTGCCCACCGATTTCCCTTACGATTCGAA
ACGTGCCTGCTACCCCGCTCGAGACCAAAAATTTTGCGATATGACCGTAATTTTTTTTGG
TGGGGCATTTACCCCGCCACTCGAGTGATGGGCGCGTTTTGCCCTTTCCTGTCCACAACC
TCAATGAGCGCATTGTCACGTGTCAAACTAACCATTCGACAATAGGAAGCCGCTGAGCTC
GGTAAGGGTTCCTTCAAGTACGCCTGGGTTCTTGACAAGCTCAAGGCCGAGCGTGAGCGT
GGTATCACCATCGATATTGCTCTCTGGAAGTTCGAGACTCCTCGCTACTATGTCACCGTC
ATTGGTATGTCGTCGCTCATGCTTCATTCTACTTATTCATACTAACATATCATTCAGACG
CTCCCGGTCACCGTGATTTCATCAAGAACATGATCTGGGTATATTTTCCA
>ENA|MN310696|MN310696.1 Fusarium virguliforme translation elongation factor 1-alpha gene, partial cds.
TCGCCCCCCTCATGGCGACCTGCTTATCTCGGGTCGTGGAACCCCGCCTGAGTCCTCGGG
CGGGGTCTTCATCGGTCACTCCATGCTGACAATCAATCACAGACCGGTCACTTGATCTAC
CAGTGCGGTGGTATCGACAAGCGAACCATCGAGAAGTTCGAGAAGGTTGGTGACATCTCC
CCCGAGCGCGCCTTGCTATTCTCCATCGAATTCCCCGTCGAATTCCCTCCCTCGCGATCC
GCTCTGCGCCCGCTCCCCTCCCGAGTCACAAAAATTTTGCGGCGCGACCGCAATTTTTTT
GGTGGGGCATTTACCCCGCCGCTCGCGAGACGTTGGACAAAGCCCTGATCCCTGCACACA
AAAAACACCAAACCCTCTTGGCGCGCATCGTCACGTGGTCCGCGACAGAAGCTAACCGAC
TCAACAATAGGAAGCCGCTGAGCTCGGCAAGGGTTCCTTCAAGTACGCCTGGGTCCTTGA
CAAGCTCAAGGCCGAGCGTGAGCGTGGTATCACCATCGAC
>ENA|MN610665|MN610665.1 Fusarium oxysporum isolate LH244 translation elongation factor gene, partial cds.
TCGTCGTCATCGGCCACGTCGACTCTGGCAAGTCGACCACTGTGAGTACTCTCCTCGACA
ATGAGCATATCTGCCATCGTCAATCCCGACCAAGACCTGGCGGGGTATTTCTCAAAGTCA
ACATACTGACATCGTTTCACAGACCGGTCACTTGATCTACCAGTGCGGTGGTATCGACAA
GCGAACCATCGAGAAGTTCGAGAAGGTTAGTCACTTTCCCTTCAATCGCGCGTCCTTTGC
CCATCGATTTCCCCTACGACTCGAAACGTGCCCGCTACCCCGCTCGAGACCAAAAATTTT
GCAATATGACCGTAATTTTTTTGGTGGGGCACTTACCCCGCCACTTGAGCGACGGGAGCG
TTTGCCCTCTTACCATTCTCACAACCTCAATGAGTGCGTCGTCACGTGTCAAGCAGTCAC
TAACCACTCAACAATAGGAAGCCGCTGAGCTCGGTAAGGGTTCCTTCAAGTACGCCTGGG
TTCTTGACAAGCTCAAGGCCGAGCGTGAGCGTGGTATCACCATCGATATTGCTCTCTGGA
AGTTCGAGACTCCTCGCTACTATGTCACCGTCATTGGTATGTTGTCGCTCATGCTTCATT
CTACTTCTCTTCGTACTAACATATCACCCAGACGCTCCCGGTCACCGTG
>ENA|MN610672|MN610672.1 Fusarium oxysporum isolate LH872 translation elongation factor gene, partial cds.
TCGTCGTCATCGGCCACGTCGACTCTGGCAAGTCGACCACTGTGAGTACTCTCCTCGACA
ATGAGCATATCTGCCATCGTCAATCCCGACCAAGACCTGGCGGGGTATTTCTCAAAGTCA
ACATACTGACATCGTTTCACAGACCGGTCACTTGATCTACCAGTGCGGTGGTATCGACAA
GCGAACCATCGAGAAGTTCGAGAAGGTTAGTCACTTTCCCTTCAATCGCGCGTCCTTTGC
CCATCGATTTCCCCTACGACTCGAAACGTGCCCGCTACCCCGCTCGAGACCAAAAATTTT
GCAATATGACCGTAATTTTTTTGGTGGGGCACTTACCCCGCCACTTGAGCGACGGGAGCG
TTTGCCCTCTTACCATTCTCACAACCTCAATGAGTGCGTCGTCACGTGTCAAGCAGTCAC
TAACCACTCAACAATAGGAAGCCGCTGAGCTCGGTAAGGGTTCCTTCAAGTACGCCTGGG
TTCTTGACAAGCTCAAGGCCGAGCGTGAGCGTGGTATCACCATCGATATTGCTCTCTGGA
AGTTCGAGACTCCTCGCTACTATGTCACCGTCATTGGTATGTTGTCGCTCATGCTTCATT
CTACTTCTCTTCGTACTAACATATCACCCAGACGCTCCCGGTCACCGTG
>ENA|MN610673|MN610673.1 Fusarium oxysporum isolate LH1297 translation elongation factor gene, partial cds.
TCGTCGTCATCGGCCACGTCGACTCTGGCAAGTCGACCACTGTGAGTACTCTCCTCGACA
ATGAGCATATCTGCCATCGTCAATCCCGACCAAGACCTGGCGGGGTATTTCTCAAAGTCA
ACATACTGACATCGTTTCACAGACCGGTCACTTGATCTACCAGTGCGGTGGTATCGACAA
GCGAACCATCGAGAAGTTCGAGAAGGTTAGTCACTTTCCCTTCAATCGCGCGTCCTTTGC
CCATCGATTTCCCCTACGACTCGAAACGTGCCCGCTACCCCGCTCGAGACCAAAAATTTT
GCAATATGACCGTAATTTTTTTGGTGGGGCACTTACCCCGCCACTTGAGCGACGGGAGCG
TTTGCCCTCTTACCATTCTCACAACCTCAATGAGTGCGTCGTCACGTGTCAAGCAGTCAC
TAACCACTCAACAATAGGAAGCCGCTGAGCTCGGTAAGGGTTCCTTCAAGTACGCCTGGG
TTCTTGACAAGCTCAAGGCCGAGCGTGAGCGTGGTATCACCATCGATATTGCTCTCTGGA
AGTTCGAGACTCCTCGCTACTATGTCACCGTCATTGGTATGTTGTCGCTCATGCTTCATT
CTACTTCTCTTCGTACTAACATATCACCCAGACGCTCCCGGTCACCGTG
>ENA|MN610675|MN610675.1 Fusarium oxysporum isolate LH1347 translation elongation factor gene, partial cds.
TCGTCGTCATCGGCCACGTCGACTCTGGCAAGTCGACCACTGTGAGTACTCTCCTCGACA
ATGAGCATATCTGCCATCGTCAATCCCGACCAAGACCTGGCGGGGTATTTCTCAAAGTCA
ACATACTGACATCGTTTCACAGACCGGTCACTTGATCTACCAGTGCGGTGGTATCGACAA
GCGAACCATCGAGAAGTTCGAGAAGGTTAGTCACTTTCCCTTCAATCGCGCGTCCTTTGC
CCATCGATTTCCCCTACGACTCGAAACGTGCCCGCTACCCCGCTCGAGACCAAAAATTTT
GCAATATGACCGTAATTTTTTTGGTGGGGCACTTACCCCGCCACTTGAGCGACGGGAGCG
TTTGCCCTCTTACCATTCTCACAACCTCAATGAGTGCGTCGTCACGTGTCAAGCAGTCAC
TAACCACTCAACAATAGGAAGCCGCTGAGCTCGGTAAGGGTTCCTTCAAGTACGCCTGGG
TTCTTGACAAGCTCAAGGCCGAGCGTGAGCGTGGTATCACCATCGATATTGCTCTCTGGA
AGTTCGAGACTCCTCGCTACTATGTCACCGTCATTGGTATGTTGTCGCTCATGCTTCATT
CTACTTCTCTTCGTACTAACATATCACCCAGACGCTCCCGGTCACCGTG
>ENA|MN610679|MN610679.1 Fusarium oxysporum isolate LH1561 translation elongation factor gene, partial cds.
TCGTCGTCATCGGCCACGTCGACTCTGGCAAGTCGACCACTGTGAGTACTCTCCTCGACA
ATGAGCATATCTGCCATCGTCAATCCCGACCAAGACCTGGCGGGGTATTTCTCAAAGTCA
ACATACTGACATCGTTTCACAGACCGGTCACTTGATCTACCAGTGCGGTGGTATCGACAA
GCGAACCATCGAGAAGTTCGAGAAGGTTAGTCACTTTCCCTTCAATCGCGCGTCCTTTGC
CCATCGATTTCCCCTACGACTCGAAACGTGCCCGCTACCCCGCTCGAGACCAAAAATTTT
GCAATATGACCGTAATTTTTTTGGTGGGGCACTTACCCCGCCACTTGAGCGACGGGAGCG
TTTGCCCTCTTACCATTCTCAGAACCTCAATGAGTGCGTCGTCACGTGTCAAGCAGTCAC
TAACCATTCAACAATAGGAAGCCGCTGAGCTCGGTAAGGGTTCCTTCAAGTACGCCTGGG
TTCTTGACAAGCTCAAGGCCGAGCGTGAGCGTGGTATCACCATCGATATTGCTCTCTGGA
AGTTCGAGACTCCTCGCTACTATGTCACCGTCATTGGTATGTTGTCGCTCATGCTTCATT
CTACTTCTCTTCGTACTAACATATCACTCAGACGCTCCCGGTCACCGTG
>ENA|MN610681|MN610681.1 Fusarium oxysporum isolate LH1593 translation elongation factor gene, partial cds.
TCGTCGTCATCGGCCACGTCGACTCTGGCAAGTCGACCACTGTGAGTACTCTCCTCGACA
ATGAGCATATCTGCCATCGTCAATCCCGACCAAGACCTGGCGGGGTATTTCTCAAAGTCA
ACATACTGACATCGTTTCACAGACCGGTCACTTGATCTACCAGTGCGGTGGTATCGACAA
GCGAACCATCGAGAAGTTCGAGAAGGTTAGTCACTTTCCCTTCAATCGCGCGTCCTTTGC
CCATCGATTTCCCCTACGACTCGAAACGTGCCCGCTACCCCGCTCGAGACCAAAAATTTT
GCAATATGACCGTAATTTTTTTGGTGGGGCACTTACCCCGCCACTTGAGCGACGGGAGCG
TTTGCCCTCTTACCATTCTCACAACCTCAATGAGTGCGTCGTCACGTGTCAAGCAGTCAC
TAACCACTCAACAATAGGAAGCCGCTGAGCTCGGTAAGGGTTCCTTCAAGTACGCCTGGG
TTCTTGACAAGCTCAAGGCCGAGCGTGAGCGTGGTATCACCATCGATATTGCTCTCTGGA
AGTTCGAGACTCCTCGCTACTATGTCACCGTCATTGGTATGTTGTCGCTCATGCTTCATT
CTACTTCTCTTCGTACTAACATATCACCCAGACGCTCCCGGTCACCGTG
>ENA|MN175177|MN175177.1 Fusarium proliferatum isolate IIPRFpro7 translation elongation factor gene, partial cds.
CCCAACATCGTATCGGCACGTCGACTCTGGCAAGTCGACCACTGTGAGTACTACCCTGGA
CGATGAGCTTATCTGCCATCGTGATCCTGACCAAGATCTGGCGGGGTACATATTGGAAGA
CAATATGCTGACATCGCTTCACAGACCGGTCACTTGATCTACCAGTGCGGTGGTATCGAC
AAGCGAACCATCGAGAAGTTCGAGAAGGTTAGTCACTTTCCCTTCGATCGCGCGTCCTCT
GCCCACCGATTTCACTTGCGATTCGAAACGTGCCTGCTACCCCGCTCGAGACCAAAAATT
TTGCGATATGACCGTAATTTTTTTGGTGGGGCATTTACCCCGCCACTCGAGCGATGGGCG
CGTTTTTGCCCTTTCCTGTCCACAACCTCAATGAGCGCATTGTCACGTGTCAAGCAGCGA
CTAACCATTCGACAATAGGAAGCCGCTGAGCTCGGTAAGGGTTCCTTCAAGTACGCCTGG
GTTCTTGACAAGCTCAAGGCCGAGCGTGAGCGTGGTATCACCATCGATATTGCTCTCTGG
AAGATCGAGACTCCTCGCTACTATGTCACCGCCATTGGTATGTTGTCGCTCATACTTCAT
CCTACTTCCTCATACTAACACATCATTCAGACGCTCCCGGTCACCGTGATTTCTTCAAGA
ACATGATCATGGTTCCCCCCCAAAAA
>ENA|MN175178|MN175178.1 Fusarium proliferatum isolate IIPRFpro11 translation elongation factor gene, partial cds.
CGGGACCACGTCGACTCTGGCAGTCGACCACTGTGAGTACTACCCTGGACGATGAGCTTA
TCTGCCATCGTGATCCTGACCAAGATCTGGCGGGGTACATATTGGAAGACAATATGCTGA
CATCGCTTCACAGACCGGTCACTTGATCTACCAGTGCGGTGGTATCGACAAGCGAACCAT
CGAGAAGTTCGAGAAGGTTAGTCACTTTCCCTTCGATCGCGCGTCCTCTGCCCACCGATT
TCACTTGCGATTCGAAACGTGCCTGCTACCCCGCTCGAGACCAAAAATTTTGCGATATGA
CCGTAATTTTTTTGGTGGGGCATTTACCCCGCCACTCGAGCGATGGGCGCGTTTTTGCCC
TTTCCTGTCCACAACCTCAATGAGCGCATTGTCACGTGTCAAGCAGCGACTAACCATTCG
ACAATAGGAAGCCGCTGAGCTCGGTAAGGGTTCCTTCAAGTACGCCTGGGTTCTTGACAA
GCTCAAGGCCGAGCGTGAGCGTGGTATCACCATCGATATTGCTCTCTGGAAGTTCGAGAC
TCCTCGCTACTATGTCACCGTCATTGGTATGTTGTCGCTCATACTTCATCCTACTTCCTC
ATACTAACACATCATTCAGACGCTCCCGGTCACCGTGATTTCATCAAGAACATGATCATG
GTTCCCTCCA
>ENA|MH445456|MH445456.1 Fusarium incarnatum translation elongation factor 1-alpha gene, partial cds.
CAAGACTCACCTTAACGTCGTCGTCATCGGCCACGTCGACTCTGGCAAGTCGACCACTGT
GAGTACTACCCACGATGATCTGCTTATCAGTAGTCATCAACCCCGCCAGATGTGGCGGGG
TAAGTTCAACTGGGAATATTTGCTGACAAGATTGCATAGACCGGTCACTTGATCTACCAG
TGCGGTGGTATCGACAAGCGAACCATCGAGAAGTTCGAGAAGGTTGGTTTCCATTTCCCT
CGATCGCACGCCCTCTACCCACCGATCCATCAGTCGAATCAGTTACGACGATTGAATATG
CGCCTGTTACCCCGCTCGAGTACAAAATCTTGCGGTTCAACCGTAATTTTTTTTTGGTGG
GGTGTCAACCCCGCTACTCGAGCGACAGACGTTTGCCCTCTTCCCACAAACTCATTTCTT
GTGCATCACGTGTCCATCAGCCACTAACCACACGACAATAGGAAGCCGCCGAGCTCGGTA
AGGGTTCTTTCAAGTACGCCTGGGTTCTTGACAAGCTCAAGGCTGAGCGTGAGCGTGGTA
TCACCATCGATATCGCCCTCTGGAAGTTCGAGACTCCTCGCTACTATGTCACCGTCATTG
GTACGTTATCATCACTTACACTCAATACTTTCTCATGCTAACATGTACTTCAGACGCTCC
CGGTCACCGTGATTTCATCAAGAACATGATCATGGGTACCCTTC
>ENA|MK550608|MK550608.1 Fusarium asiaticum translation elongation factor 1-alpha gene, partial cds.
CGTCGACTCTGGCAAGTCGACCACTGTGAGTACCACCGCATCCCAACCCCGCCGACACTT
GGCGGGGTAGTTTCAAATTTCCAATGTGCTGACATACTTTGATAGACCGGTCACTTGATC
TACCAGTGCGGTGGTATCGACAAGCGAACCATCGAGAAGTTCGAGAAGGTTGGTCTCATT
TTCCTCGATCGCGCGCCCTTTTCCTTTCGAAATATCATTCGAATCGCACTCACACGACGA
CTCGATACGCGCCTGTTACCCCGCTCGAGGTCAAAAATTTTGCGGCTTTGTCGTAATTTT
TTTCCCTGGTGGGGCTCATACCCCGCCACTCGAGCGACAGGCGTTTGCCCTCTTCCCACA
AACCATTCCCTGGGCGCTCATCATCACGTGTCAACCAGTCACTAACCACCTGTCAATAGG
AAGCCGCCGAGCTCGGTAAGGGTTCCTTCAAGTACGCCTGGGTTCTTGACAAGCTCAAAG
CCGAGCGTGAGCGTGGTATCACCATTGATATCGCCCTCTGGAAGTTCGAGACTCCTCGCT
ACTATGTCACCGTCATTGGTATGTTGTCACCACTGCTGTCATCACATTCTCATACTAACA
TGGCTATCAGACGCTCCCGGTCACCGTGATTTCATCAAGAACATGATCATGG
>ENA|MK550609|MK550609.1 Fusarium proliferatum translation elongation factor 1-alpha gene, partial cds.
CGTCGACTCTGGCAAGTCGACCACTGTGAGTACTACCCTGGACGTTGAGCTTATCTGCCA
TCGTGATCCTGACCAAGATCTGGCGGGGTACATCTTGGAAGACAACATGCTGACATCGCT
TCACAGACCGGTCACTTGATCTACCAGTGCGGTGGTATCGACAAGCGAACCATCGAGAAG
TTCGAGAAGGTTAGTCACTTTCCCTTCGATCGCGCGTCCTCTGCCCACCGATTTCACTTG
CGATTCGAAACGTGCCTGCTACCCCGCTCGAGACCAAAAATTTTGCGATATGACCGTAAT
TTTTTTGGTGGGGCATTTACCCCGCCACTCGAGCGATGGGCGCGGTTTTGCCCTTTCCTG
TCCACAACCTCAATGAGCGCATTGTCACGTGTCAAGCAGCGACTAACCATTCGACAATAG
GAAGCCGCTGAGCTCGGTAAGGGTTCCTTCAAGTACGCCTGGGTTCTTGACAAGCTCAAG
GCCGAGCGTGAGCGTGGTATCACCATCGATATTGCTCTCTGGAAGTTCGAGACTCCTCGC
TACTATGTCACCGTCATTGGTATGTTGTCGCTCATACCTCATCCTACTTCCTCATACTAA
CACATCATTCAGACGCTCCCGGTCACCGTGATTTCATCAAGAACATGATCACTGG
>ENA|MK561211|MK561211.1 Fusarium fujikuroi translation elongation factor 1-alpha gene, partial cds.
CTTTCCCTTCGATCGCGCGTCCTTTGCCCCACCGATTTCCCTTACGATTCGAAACGTGCC
TGCTACCCCGCTCGAGACCAAAAATTTTGCGATATGACCGTAATTTTTTTTGGTGGGGCA
TTTACCCCGCCACTCGAGTGATGGGCGCGTTTTGCCCTTTCCTGTCCACAACCTCAATGA
GCGCATTGTCACGTGTCAAACTAACCATTCGACAATAGGAAGCCGCTGAGCTCGGTAAGG
GTTCCTTCAAG
>ENA|MK561212|MK561212.1 Fusarium fujikuroi translation elongation factor 1-alpha gene, partial cds.
CTTTCCCTTCGATCGCGCGTCCTTTGCCCCACCGATTTCCCTTACGATTCGAAACGTGCC
TGCTACCCCGCTCGAGACCAAAAATTTTGCGATATGACCGTAATTTTTTTTGGTGGGGCA
TTTACCCCGCCACTCGAGTGATGGGCGCGTTTTGCCCTTTCCTGTCCACAACCTCAATGA
GCGCATTGTCACGTGTCAAACTAACCATTCGACAATAGGAAGCCGCTGAGCTCGGTAAGG
GTTCCTTCAAG
>ENA|MK561213|MK561213.1 Fusarium fujikuroi translation elongation factor 1-alpha gene, partial cds.
CTTTCCCTTCGATCGCGCGTCCTTTGCCCCACCGATTTCCCTTACGATTCGAAACGTGCC
TGCTACCCCGCTCGAGACCAAAAATTTTGCGATATGACCGTAATTTTTTTTGGTGGGGCA
TTTACCCCGCCACTCGAGTGATGGGCGCGTTTTGCCCTTTCCTGTCCACAACCTCAATGA
GCGCATTGTCACGTGTCAAACTAACCATTCGACAATAGGAAGCCGCTGAGCTCGGTAAGG
GTTCCTTCAAG
>ENA|MK561214|MK561214.1 Fusarium fujikuroi translation elongation factor 1-alpha gene, partial cds.
CTTTCCCTTCGATCGCGCGTCCTTTGCCCCACCGATTTCCCTTACGATTCGAAACGTGCC
TGCTACCCCGCTCGAGACCAAAAATTTTGCGATATGACCGTAATTTTTTTTGGTGGGGCA
TTTACCCCGCCACTCGAGTGATGGGCGCGTTTTGCCCTTTCCTGTCCACAACCTCAATGA
GCGCATTGTCACGTGTCAAACTAACCATTCGACAATAGGAAGCCGCTGAGCTCGGTAAGG
GTTCCTTCAAG
>ENA|MK561215|MK561215.1 Fusarium fujikuroi translation elongation factor 1-alpha gene, partial cds.
CTTTCCCTTCGATCGCGCGTCCTTTGCCCCACCGATTTCCCTTACGATTCGAAACGTGCC
TGCTACCCCGCTCGAGACCAAAAATTTTGCGATATGACCGTAATTTTTTTTGGTGGGGCA
TTTACCCCGCCACTCGAGTGATGGGCGCGTTTTGCCCTTTCCTGTCCACAACCTCAATGA
GCGCATTGTCACGTGTCAAACTAACCATTCGACAATAGGAAGCCGCTGAGCTCGGTAAGG
GTTCCTTCAAG
>ENA|MK561216|MK561216.1 Fusarium fujikuroi translation elongation factor 1-alpha gene, partial cds.
CTTTCCCTTCGATCGCGCGTCCTTTGCCCCACCGATTTCCCTTACGATTCGAAACGTGCC
TGCTACCCCGCTCGAGACCAAAAATTTTGCGATATGACCGTAATTTTTTTTGGTGGGGCA
TTTACCCCGCCACTCGAGTGATGGGCGCGTTTTGCCCTTTCCTGTCCACAACCTCAATGA
GCGCATTGTCACGTGTCAAACTAACCATTCGACAATAGGAAGCCGCTGAGCTCGGTAAGG
GTTCCTTCAAG
>ENA|MK561217|MK561217.1 Fusarium fujikuroi translation elongation factor 1-alpha gene, partial cds.
CTTTCCCTTCGATCGCGCGTCCTTTGCCCCACCGATTTCCCTTACGATTCGAAACGTGCC
TGCTACCCCGCTCGAGACCAAAAATTTTGCGATATGACCGTAATTTTTTTTGGTGGGGCA
TTTACCCCGCCACTCGAGTGATGGGCGCGTTTTGCCCTTTCCTGTCCACAACCTCAATGA
GCGCATTGTCACGTGTCAAACTAACCATTCGACAATAGGAAGCCGCTGAGCTCGGTAAGG
GTTCCTTCAAG
>ENA|MK561218|MK561218.1 Fusarium fujikuroi translation elongation factor 1-alpha gene, partial cds.
CTTTCCCTTCGATCGCGCGTCCTTTGCCCCACCGATTTCCCTTACGATTCGAAACGTGCC
TGCTACCCCGCTCGAGACCAAAAATTTTGCGATATGACCGTAATTTTTTTTGGTGGGGCA
TTTACCCCGCCACTCGAGTGATGGGCGCGTTTTGCCCTTTCCTGTCCACAACCTCAATGA
GCGCATTGTCACGTGTCAAACTAACCATTCGACAATAGGAAGCCGCTGAGCTCGGTAAGG
GTTCCTTCAAG
>ENA|MK561219|MK561219.1 Fusarium fujikuroi translation elongation factor 1-alpha gene, partial cds.
CTTTCCCTTCGATCGCGCGTCCTTTGCCCCACCGATTTCCCTTACGATTCGAAACGTGCC
TGCTACCCCGCTCGAGACCAAAAATTTTGCGATATGACCGTAATTTTTTTTGGTGGGGCA
TTTACCCCGCCACTCGAGTGATGGGCGCGTTTTGCCCTTTCCTGTCCACAACCTCAATGA
GCGCATTGTCACGTGTCAAACTAACCATTCGACAATAGGAAGCCGCTGAGCTCGGTAAGG
GTTCCTTCAAG
>ENA|MK561220|MK561220.1 Fusarium fujikuroi translation elongation factor 1-alpha gene, partial cds.
CTTTCCCTTCGATCGCGCGTCCTTTGCCCCACCGATTTCCCTTACGATTCGAAACGTGCC
TGCTACCCCGCTCGAGACCAAAAATTTTGCGATATGACCGTAATTTTTTTTGGTGGGGCA
TTTACCCCGCCTCTCGAGTGATGGGCGCGTTTTGCCCTTTCCTGTCCACTACCTCAATGA
GCGCATTGTCACGTGTCAAACTAACCATTCAACAATAGGAAGACGCTGAGCTCGGTAAGG
GTTCCTTCAAG
>ENA|MK561221|MK561221.1 Fusarium fujikuroi translation elongation factor 1-alpha gene, partial cds.
CTTTCCCTTCGATCGCGCGTCCTTTGCCCCACCGATTTCCCTTACGATTCGAAACGTGCC
TGCTACCCCGCTCGAGACCAAAAATTTTGCGATATGACCGTAATTTTTTTTGGTGGGGCA
TTTACCCCGCCACTCGAGTGATGGGCGCGTTTTGCCCTTTCCTGTCCACAACCTCAATGA
GCGCATTGTCACGTGTCAAACTAACCATTCGACAATAGGAAGCCGCTGAGCTCGGTAAGG
GTTCCTTCAAG
>ENA|MK561222|MK561222.1 Fusarium fujikuroi translation elongation factor 1-alpha gene, partial cds.
CTTTCCCTTCGATCGCGCGTCCTTTGCCCCACCGATTTCCCTTACGATTCGAAACGTGCC
TGCTACCCCGCTCGAGACCAAAAATTTTGCGATATGACCGTAATTTTTTTTGGTGGGGCA
TTTACCCCGCCACTCGAGTGATGGGCGCGTTTTGCCCTTTCCTGTCCACAACCTCAATGA
GCGCATTGTCACGTGTCAAACTAACCATTCGACAATAGGAAGCCGCTGAGCTCGGTAAGG
GTTCCTTCAAG
>ENA|MK561223|MK561223.1 Fusarium fujikuroi translation elongation factor 1-alpha gene, partial cds.
CTTTCCCTTCGATCGCGCGTCCTTTGCCCCACCGATTTCCCTTACGATTCGAAACGTGCC
TGCTACCCCGCTCGAGACCAAAAATTTTGCGATATGACCGTAATTTTTTTTGGTGGGGCA
TTTACCCCGCCACTCGAGTGATGGGCGCGTTTTGCCCTTTCCTGTCCACTACCTCAATGA
GCGCATTGTCACGTGTCAAACTAACCATTCAACAATAGGAAGCCGCTGAGCTCGGTAAGG
GTTCCTTCAAG
>ENA|MK561225|MK561225.1 Fusarium fujikuroi translation elongation factor 1-alpha gene, partial cds.
CTTTCCCTTCGATCGCGCGTCCTTTGCCCCACCGATTTCCCTTACGATTCGAAACGTGCC
TGCTACCCCGCTCGAGACCAAAAATTTTGCGATATGACCGTAATTTTTTTTGGTGGGGCA
TTTACCCCGCCACTCGAGTGATGGGCGCGTTTTGCCCTTTCCTGTCCACAACCTCAATGA
GCGCATTGTCACGTGTCAAACTAACCATTCGACAATAGGAAGCCGCTGAGCTCGGTAAGG
GTTCCTTCAAG
>ENA|MK561226|MK561226.1 Fusarium fujikuroi translation elongation factor 1-alpha gene, partial cds.
CTTTCCCTTCGATCGCGCGTCCTTTGCCCCACCGATTTCCCTTACGATTCGAAACGTGCC
TGCTACCCCGCTCGAGACCAAAAATTTTGCGATATGACCGTAATTTTTTTTGGTGGGGCA
TTTACCCCGCCACTCGAGTGATGGGCGCGTTTTGCCCTTTCCTGTCCACAACCTCAATGA
GCGCATTGTCACGTGTCAAACTAACCATTCGACAATAGGAAGCCGCTGAGCTCGGTAAGG
GTTCCTTCAAG
>ENA|MK561229|MK561229.1 Fusarium fujikuroi translation elongation factor 1-alpha gene, partial cds.
CTTTCCCTTCGATCGCGCGTCCTTTGCCCCACCGATTTCCCTTACGATTCGAAACGTGCC
TGCTACCCCGCTCGAGACCAAAAATTTTGCGATATGACCGTAATTTTTTTTGGTGGGGCA
TTTACCCCGCCACTCGAGTGATGGGCGCGTTTTGCCCTTTCCTGTCCACAACCTCAATGA
GCGCATTGTCACGTGTCAAACTAACCATTCGACAATAGGAAGCCGCTGAGCTCGGTAAGG
GTTCCTTCAAG
>ENA|MK561233|MK561233.1 Fusarium fujikuroi translation elongation factor 1-alpha gene, partial cds.
CTTTCCCTTCGATCGCGCGTCCTTTGCCCCACCGATTTCCCTTACGATTCGAAACGTGCC
TGCTACCCCGCTCGAGACCAAAAATTTTGCGATATGACCGTAATTTTTTTTGGTGGGGCA
TTTACCCCGCCACTCGAGTGATGGGCGCGTTTTGCCCTTTCCTGTCCACAACCTCAATGA
GCGCATTGTCACGTGTCAAACTAACCATTCGACAATAGGAAGCCGCTGAGCTCGGTAAGG
GTTCCTTCAAG
>ENA|MK561234|MK561234.1 Fusarium fujikuroi translation elongation factor 1-alpha gene, partial cds.
CTTTCCCTTCGATCGCGCGTCCTTTGCCCCACCGATTTCCCTTACGATTCGAAACGTGCC
TGCTACCCCGCTCGAGACCAAAAATTTTGCGATATGACCGTAATTTTTTTTGGTGGGGCA
TTTACCCCGCCACTCGAGTGATGGGCGCGTTTTGCCCTTTCCTGTCCACAACCTCAATGA
GCGCATTGTCACGTGTCAAACTAACCATTCGACAATAGGAAGCCGCTGAGCTCGGTAAGG
GTTCCTTCAAG
>ENA|MK561235|MK561235.1 Fusarium fujikuroi translation elongation factor 1-alpha gene, partial cds.
CTTTCCCTTCGATCGCGCGTCCTTTGCCCCACCGATTTCCCTTACGATTCGAAACGTGCC
TGCTACCCCGCTCGAGACCAAAAATTTTGCGATATGACCGTAATTTTTTTTGGTGGGGCA
TTTACCCCGCCACTCGAGTGATGGGCGCGTTTTGCCCTTTCCTGTCCACAACCTCAATGA
GCGCATTGTCACGTGTCAAACTAACCATTCGACAATAGGAAGCCGCTGAGCTCGGTAAGG
GTTCCTTCAAG
>ENA|MK561238|MK561238.1 Fusarium fujikuroi translation elongation factor 1-alpha gene, partial cds.
CTTTCCCTTCGATCGCGCGTCCTTTGCCCCACCGATTTCCCTTACGATTCGAAACGTGCC
TGCTACCCCGCTCGAGACCAAAAATTTTGCGATATGACCGTAATTTTTTTTGGTGGGGCA
TTTACCCCGCCACTCGAGTGATGGGCGCGTTTTGCCCTTTCCTGTCCACAACCTCAATGA
GCGCATTGTCACGTGTCAAACTAACCATTCGACAATAGGAAGCCGCTGAGCTCGGTAAGG
GTTCCTTCAAG
>ENA|MK561239|MK561239.1 Fusarium fujikuroi translation elongation factor 1-alpha gene, partial cds.
CTTTCCCTTCGATCGCGCGTCCTTTGCCCCACCGATTTCCCTTACGATTCGAAACGTGCC
TGCTACCCCGCTCGAGACCAAAAATTTTGCGATATGACCGTAATTTTTTTTGGTGGGGCA
TTTACCCCGCCACTCGAGTGATGGGCGCGTTTTGCCCTTTCCTGTCCACAACCTCAATGA
GCGCATTGTCACGTGTCAAACTAACCATTCGACAATAGGAAGCCGCTGAGCTCGGTAAGG
GTTCCTTCAAG
>ENA|MK561241|MK561241.1 Fusarium fujikuroi translation elongation factor 1-alpha gene, partial cds.
CTTTCCCTTCGATCGCGCGTCCTTTGCCCCACCGATTTCCCTTACGATTCGAAACGTGCC
TGCTACCCCGCTCGAGACCAAAAATTTTGCGATATGACCGTAATTTTTTTTGGTGGGGCA
TTTACCCCGCCACTCGAGTGATGGGCGCGTTTTGCCCTTTCCTGTCCACAACCTCAATGA
GCGCATTGTCACGTGTCAAACTAACCATTCGACAATAGGAAGCCGCTGAGCTCGGTAAGG
GTTCCTTCAAG
>ENA|MK561242|MK561242.1 Fusarium fujikuroi translation elongation factor 1-alpha gene, partial cds.
CTTTCCCTTCGATCGCGCGTCCTTTGCCCCACCGATTTCCCTTACGATTCGAAACGTGCC
TGCTACCCCGCTCGAGACCAAAAATTTTGCGATATGACCGTAATTTTTTTTGGTGGGGCA
TTTACCCCGCCACTCGAGTGATGGGCGCGTTTTGCCCTTTCCTGTCCACAACCTCAATGA
GCGCATTGTCACGTGTCAAACTAACCATTCGACAATAGGAAGCCGCTGAGCTCGGTAAGG
GTTCCTTCAAG
>ENA|MK561243|MK561243.1 Fusarium fujikuroi translation elongation factor 1-alpha gene, partial cds.
CTTTCCCTTCGATCGCGCGTCCTTTGCCCCACCGATTTCCCTTACGATTCGAAACGTGCC
TGCTACCCCGCTCGAGACCAAAAATTTTGCGATATGACCGTAATTTTTTTTGGTGGGGCA
TTTACCCCGCCACTCGAGTGATGGGCGCGTTTTGCCCTTTCCTGTCCACAACCTCAATGA
GCGCATTGTCACGTGTCAAACTAACCATTCGACAATAGGAAGCCGCTGAGCTCGGTAAGG
GTTCCTTCAAG
>ENA|MK561245|MK561245.1 Fusarium fujikuroi translation elongation factor 1-alpha gene, partial cds.
CTTTCCCTTCGATCGCGCGTCCTTTGCCCCACCGATTTCCCTTACGATTCGAAACGTGCC
TGCTACCCCGCTCGAGACCAAAAATTTTGCGATATGACCGTAATTTTTTTTGGTGGGGCA
TTTACCCCGCCACTCGAGTGATGGGCGCGTTTTGCCCTTTCCTGTCCACAACCTCAATGA
GCGCATTGTCACGTGTCAAACTAACCATTCGACAATAGGAAGCCGCTGAGCTCGGTAAGG
GTTCCTTCAAG
>ENA|MK561247|MK561247.1 Fusarium fujikuroi translation elongation factor 1-alpha gene, partial cds.
CTTTCCCTTCGATCGCGCGTCCTTTGCCCCACCGATTTCCCTTACGATTCGAAACGTGCC
TGCTACCCCGCTCGAGACCAAAAATTTTGCGATATGACCGTAATTTTTTTTGGTGGGGCA
TTTACCCCGCCACTCGAGTGATGGGCGCGTTTTGCCCTTTCCTGTCCACAACCTCAATGA
GCGCATTGTCACGTGTCAAACTAACCATTCGACAATAGGAAGCCGCTGAGCTCGGTAAGG
GTTCCTTCAAG
>ENA|MK561248|MK561248.1 Fusarium fujikuroi translation elongation factor 1-alpha gene, partial cds.
CTTTCCCTTCGATCGCGCGTCCTTTGCCCCACCGATTTCCCTTACGATTCGAAACGTGCC
TGCTACCCCGCTCGAGACCAAAAATTTTGCGATATGACCGTAATTTTTTTTGGTGGGGCA
TTTACCCCGCCACTCGAGTGATGGGCGCGTTTTGCCCTTTCCTGTCCACAACCTCAATGA
GCGCATTGTCACGTGTCAAACTAACCATTCGACAATAGGAAGCCGCTGAGCTCGGTAAGG
GTTCCTTCAAG
>ENA|MK561252|MK561252.1 Fusarium fujikuroi translation elongation factor 1-alpha gene, partial cds.
CTTTCCCTTCGATCGCGCGTCCTTTGCCCCACCGATTTCCCTTACGATTCGAAACGTGCC
TGCTACCCCGCTCGAGACCAAAAATTTTGCGATATGACCGTAATTTTTTTTGGTGGGGCA
TTTACCCCGCCACTCGAGTGATGGGCGCGTTTTGCCCTTTCCTGTCCACAACCTCAATGA
GCGCATTGTCACGTGTCAAACTAACCATTCGACAATAGGAAGCCGCTGAGCTCGGTAAGG
GTTCCTTCAAG
>ENA|MK561253|MK561253.1 Fusarium fujikuroi translation elongation factor 1-alpha gene, partial cds.
CTTTCCCTTCGATCGCGCGTCCTTTGCCCCACCGATTTCCCTTACGATTCGAAACGTGCC
TGCTACCCCGCTCGAGACCAAAAATTTTGCGATATGACCGTAATTTTTTTTGGTGGGGCA
TTTACCCCGCCACTCGAGTGATGGGCGCGTTTTGCCCTTTCCTGTCCACAACCTCAATGA
GCGCATTGTCACGTGTCAAACTAACCATTCGACAATAGGAAGCCGCTGAGCTCGGTAAGG
GTTCCTTCAAG
>ENA|MK561254|MK561254.1 Fusarium fujikuroi translation elongation factor 1-alpha gene, partial cds.
CTTTCCCTTCGATCGCGCGTCCTTTGCCCCACCGATTTCCCTTACGATTCGAAACGTGCC
TGCTACCCCGCTCGAGACCAAAAATTTTGCGATATGACCGTAATTTTTTTTGGTGGGGCA
TTTACCCCGCCACTCGAGTGATGGGCGCGTTTTGCCCTTTCCTGTCCACAACCTCAATGA
GCGCATTGTCACGTGTCAAACTAACCATTCGACAATAGGAAGCCGCTGAGCTCGGTAAGG
GTTCCTTCAAG
>ENA|MK561256|MK561256.1 Fusarium fujikuroi translation elongation factor 1-alpha gene, partial cds.
CTTTCCCTTCGATCGCGCGTCCTTTGCCCCACCGATTTCCCTTACGATTCGAAACGTGCC
TGCTACCCCGCTCGAGACCAAAAATTTTGCGATATGACCGTAATTTTTTTTGGTGGGGCA
TTTACCCCGCCACTCGAGTGATGGGCGCGTTTTGCCCTTTCCTGTCCACAACCTCAATGA
GCGCATTGTCACGTGTCAAACTAACCATTCGACAATAGGAAGCCGCTGAGCTCGGTAAGG
GTTCCTTCAAG
>ENA|MK561257|MK561257.1 Fusarium fujikuroi translation elongation factor 1-alpha gene, partial cds.
CTTTCCCTTCGATCGCGCGTCCTTTGCCCCACCGATTTCCCTTACGATTCGAAACGTGCC
TGCTACCCCGCTCGAGACCAAAAATTTTGCGATATGACCGTAATTTTTTTTGGTGGGGCA
TTTACCCCGCCACTCGAGTGATGGGCGCGTTTTGCCCTTTCCTGTCCACAACCTCAATGA
GCGCATTGTCACGTGTCAAACTAACCATTCGACAATAGGAAGCCGCTGAGCTCGGTAAGG
GTTCCTTCAAG
>ENA|MK561260|MK561260.1 Fusarium fujikuroi translation elongation factor 1-alpha gene, partial cds.
CTTTCCCTTCGATCGCGCGTCCTTTGCCCCACCGATTTCCCTTACGATTCGAAACGTGCC
TGCTACCCCGCTCGAGACCAAAAATTTTGCGATATGACCGTAATTTTTTTTGGTGGGGCA
TTTACCCCGCCACTCGAGTGATGGGCGCGTTTTGCCCTTTCCTGTCCACAACCTCAATGA
GCGCATTGTCACGTGTCAAACTAACCATTCGACAATAGGAAGCCGCTGAGCTCGGTAAGG
GTTCCTTCAAG
>ENA|MK561269|MK561269.1 Fusarium incarnatum translation elongation factor 1-alpha gene, partial cds.
GGGTTTTCCGATCGCACGCCCTCTACCCACCGATCCATCAGTCGAATCAGTTACGACGAT
TGAATATGCGCCTGTTACCCCGCTCGAGTACAAAATTTTGCGGTTCAACCGTAATTTTTT
TTTGGTGGGGTTTCAACCCCGCCACTCGAGCGACAGACGTTTGCCCTCTTCCCAGAAACT
CATGTCTTGTGCATCACGTGTCCATCAGCCACTAACCACCCGACAATAGGAAGCCGCCGA
GCTCGGTAAGGGTTCCTTCAA
>ENA|MK561271|MK561271.1 Fusarium incarnatum translation elongation factor 1-alpha gene, partial cds.
GGGTTTTCCGATCGCACGCCCTCTACCCACCGATCCATCAGTCGAATCAGTTACGACGAT
TGAATATGCGCCTGTTACCCCGCTCGAGTACAAAATTTTGCGGTTCAACCGTAATTTTTT
TTTGGTGGGGTTTCAACCCCGCCACTCGAGCGACAGACGTTTGCCCTCTTCCCAGAAACT
CATGTCTTGTGCATCACGTGTCCATCAGCCACTAACCACCCGACAATAGGAAGCCGCCGA
GCTCGGTAAGGGTTCCTTCAA
>ENA|MK561272|MK561272.1 Fusarium incarnatum translation elongation factor 1-alpha gene, partial cds.
GGGTTTTCCGATCGCACGCCCTCTACCCACCGATCCATCAGTCGAATCAGTTACGACGAT
TGAATATGCGCCTGTTACCCCGCTCGAGTACAAAATTTTGCGGTTCAACCGTAATTTTTT
TTTGGTGGGGTTTCAACCCCGCCACTCGAGCGACAGACGTTTGCCCTCTTCCCAGAAACT
CATGTCTTGTGCATCACGTGTCCATCAGCCACTAACCACCCGACAATAGGAAGCCGCCGA
GCTCGGTAAGGGTTCCTTCAA
>ENA|MK818419|MK818419.1 Fusarium oxysporum translation elongation factor 1-alpha gene, partial cds.
CTGGCAAGTCGACCACTGTGAGTACTCTCCTCGACAATGAGCTTATCTGCCATCGTCAAT
CCCGACCAAGACCTGGTGGGGTATTTCTCAAAGTCAACATACTGACATCGTTTCACAGAC
CGGTCACTTGATCTACCAGTGCGGTGGTATCGATAAGCGAACCATCGAGAAGTTCGAGAA
GGTTAGTCACTTTCCCTTCGATCGCGCGTCCTTTGCCCATCGATTTCCCCTACGACTCGA
AACGTGCCCGCTACCCCGCTCGAGACCAAAAATTTTGCAATATGACTGTAATTTTTTTTG
GTGGGGCACTTACCCCGCCACTTGAGCGACGGGAGCGTTTGCCCTCTTAACCATTCTCAC
AACCTCAATGAGTGCGTCGTCACGTGTCAAGCAGTCACTAACCATTCAACAATAGGAAGC
CGCTGAGCTCGGTAAGGGTTCCTTCAAGTACGCCTGGGTTCTTGACAAGCTCAAGGCCGA
GCGTGAGCGTGGTATCACCATCGATATTGCTCTCTGGAAGTTCGAGACTCCTCGCTACTA
TGTCACCGTCATTGGTATGTTGTCGCTCATGCTTCATTCTACTTCTCTTCGTACTAACAT
CACTCA
>ENA|MK818420|MK818420.1 Fusarium sp. translation elongation factor 1-alpha gene, partial cds.
ACCGTAAGTCAAGCCCTCATCGCGATATGCTTATCTCGGGTCGTGGAACCCCGCCTGGTA
TCTCGGGCGGGGTACTCATCAGTCACTCCATGCTGACAATCATCTACAGACCGGTCACTT
GATCTACCAGTGCGGTGGTATCGACAAGCGAACCATCGAGAAGTTCGAGAAGGTTGGTGA
CATCTCCCCCGATCGCGCCTTGCTATTCCACATCGAATTCCCCGTCGAATTCCCTCCTCC
GCGACACGCTCTGCGCCCGCTTCTCCCGAGCCCCAAAAATTTTGCGGTTCGACCGCAATT
TTTTTGGTGGGGCATTTACCCCGCCACTCGGGCGACGTTGGACAAAGCCCTGATCCCTGC
ACACAAAAACACCAAACCCTCTTGGCGCGCATCACGTGGTTCACAACAGACACTAACTGG
TTCAACAATAGGAAGCCGCTGAGCTCGGTAAGGGTTCCTTCAAGTACGCCTGGGTCCTTG
ACAAGCTCAAGGCCGAGCGTGAGCGTGGTATCACCATCGATATTGCTCTCTGGAAGTTCG
AGACTCCCCGCTACTATGTCACCGTCATTGGTATGTCGCCGTCATCTCTTCACTCACGTC
TCATCACTAA
>ENA|MK818421|MK818421.1 Fusarium oxysporum translation elongation factor 1-alpha gene, partial cds.
AAGACCTGGTGGGGTATTTCTCAAAGTCAACATACTGACATCGTTTCACAGACCGGTCAC
TTGATCTACCAGTGCGGTGGTATCGATAAGCGAACCATCGAGAAGTTCGAGAAGGTTAGT
CACTTTCCCTTCGATCGCGCGTCCTTTGCCCATCGATTTCCCCTACGACTCGAAGCGTGC
CCGCTACCCCGCTCGAGACCAAAAATTTTGCAATATGACTGTAATTTTTTTTGGTGGGGC
ACTTACCCCGCCACTTGAGCGACGGGAGCGTTTGCCCTCTTAACCATTCTCACAACCTCA
ATGAGTGCGTCGTCACGTGTCAAGCAGTCACTAACCATTCAACAATAGGAAGCCGCTGAG
CTCGGTAAGGGTTCCTTCAAGTACGCCTGGGTTCTTGACAAGCTCAAGGCCGAGCGTGAG
CGTGGTATCACCATCGATATTGCTCTCTGGAAGTTCGAGACTCCTCGCTACTATGTCACC
GTCATTGGTATGTTGTCGCTCATGCTTCATTCTACTTCTCTTCGTACTAACATCACTCAG
ACGCT
>ENA|MK818422|MK818422.1 Fusarium sp. translation elongation factor 1-alpha gene, partial cds.
ACCGTAAGTCAAGCCCTCATCGCGATATGCTTATCTCGGGTCGTGGAACCCCGCCTGGTA
TCTCGGGCGGGGTACTCATCAGTCACTCCATGCTGACAATCATCTACAGACCGGTCACTT
GATCTACCAGTGCGGTGGTATCGACAAGCGAACCATCGAGAAGTTCGAGAAGGTTGGTGA
CATCTCCCCCGATCGCGCCTTGCTATTCCACATCGAATTCCCCGTCGAATTCCCTCCTCC
GCGACACGCTCTGCGCCCGCTTCTCCCGAGCCCCAAAAATTTTGCGGTTCGACCGCAATT
TTTTTGGTGGGGCATTTACCCCGCCACTCGGGCGACGTTGGACAAAGCCCTGATCCCTGC
ACACAAAAACACCAAACCCTCTTGGCGCGCATCACGTGGTTCACAACAGACACTAACTGG
TTCAACAATAGGAAGCCGCTGAGCTCGGTAAGGGTTCCTTCAAGTACGCCTGGGTCCTTG
ACAAGCTCAAGGCCGAGCGTGAGCGTGGTATCACCATCGATATTGCTCTCTGGAAGTTCG
AGACTCCCCGCTACTATGTCACCGTCATTGGTATGTCGCCGTCATCTCTTCACTCACGTC
TCATCACTAA
>ENA|MK340939|MK340939.1 Fusarium proliferatum translation elongation factor 1-alpha gene, partial cds.
GATTTCCCTTACGATTCGAAACGTGCCTGCTACCCCGCTCGAGACCAAAAATTTTGCGAT
ATGACCGTAATTTTTTTTGGTGGGGCATTTACCCCGCCACTCGAGTGATGGGCGCGTTTT
GCCCTTTTCTGTCCACAACCTCAATGAGCGCATTGTCACGTGTCAAACTAACCATTCGAC
AATAGGAAGCCGCTGAGCTCGGTAAGGGTTCCTTCAAGTAA
>ENA|MT095057|MT095057.1 Fusarium verticillioides translation elongation factor 1-alpha gene, partial cds.
TAGGATATGGGGCAAACAGGACAAGACTCACCTTAACGTCGTCGTCATCGGCCACGTCGA
CTCTGGCAAGTCGACCACTGTGAGTACTACCCTTGACGATGAGCTTATCGGCCATCGTAA
ACCCGGCCAAGACCTGGCGGGGGATTTCTCAAAGAAAACATACTGATATCGCTTCACAGA
CCGGTCACTTGATCTACCAGTGCGGTGGTATCGACAAGCGAACCATCGAGAAGTTCGAGA
AGGTTAGTCACTTTTCCTTCTATCGCGCGTTCTTTGCCCATCGATTCCCCCCTACGACTC
GAAACGTACCCGCTACCCCGCTCGAGCCCAAAAATTTTGCGATACGACCGTAATTTTTTC
TGGTGGGGCATTTACCCCGCCACTCGAGCGGCGCGTTTCTGCCCTCTCCCATTCCACAAC
CTCACTGAGCTCATCGTCACGTGTCAAGCAGTCACTAACCATCCGACAATAGGAAGCCGC
TGAGCTCGGTAAGGGTTCCTTCAAGTACGCCTGGGTTCTTGACAAGCTCAAGGCCGAGCG
TGAGCGTGGTATCACCATCGATATCGCTCTCTGGAAGTTCGAGACTCCTCGCTACTATGT
CACCGTCATTGGTATGTTGTCGCTCTTACTCCGTTCTATATCTCCTATTACTAACACATC
ACATAGACGCTCCCGGTCACCGTGATTTCATCAAGAACATGA
>ENA|KY697895|KY697895.1 Fusarium proliferatum isolate 115 translation elongation factor gene, partial cds.
GTGAGTACTACCCTGGACGATGAGCTTATCTGCCATCGTGATCCTGACCAAGATCTGGCG
GGGTACATCTTGGAAGACAATATGCTGACATCGCTTCACAGACCGGTCACTTGATCTACC
AGTGCGGTGGTATCGACAAGCGAACCATCGAGAAGTTCGAGAAGGTTAGTCACTTTCCCT
TCGATCGCGCGTCCTCTGCCCACCGATTTCACTTGCGATTCGAAACGTGCCTGCTACCCC
GCTCGAGACCAAAAATTTTGCGATATGACCGTAATTTTTTTTGGTGGGGCATTTACCCCG
CCACTCGAGCGATGGGCGCGTTTTTGCCCTTTCCTGTCCACCACCTCAATGAGCGCATTG
TCACGTGTCAAGCAACGACTAACCATTCGACAATAGGAAGCCGCTGAGCTCGGTAAGGGT
TCCTTCAAGTACGCCCGGGTTCTTGACAAGCTCAAGGCCGAGCGTGAGCGTGGTATCACC
ATCGATATTGCTC
>ENA|KY697899|KY697899.1 Fusarium acuminatum isolate 151 translation elongation factor gene, partial cds.
TGCACTCGGAATCCGCCAAACCTGGCGGGGTATCACCAAAACATCTTGCTAACTTTTGAC
AGACCGGTCACTTGATCTACCAGTGCGGTGGTATCGACAAGCGAACCATCGAGAAGTTCG
AGAAGGTTAGTCAATATCCCTTCGATTACGCGCGCTCCCATCGATTCCCACGATTCGCTC
CCTCACTCGAAACACATCCTTTACCCCGCTCGAGTCCGAAAATTTTGCGGTGCGACCGTG
ATTTTTTCTGGTGGGGTATCTTACCCCGCCACTCGAGTCACGGATGCGCTTGCCCTGTTC
CCACAAAACCTTACCACCCTGTCGCGCACTACATGTCTTGCAGTCACTAACCACTGGACA
ATAGGAAGCCGCCGAGCTCGGAAAGGGTTCCTTCAAGTACGCCTGGGTTCTTGACAAGCT
CAAAGCCGAGCGTGAGCGTGGTATCACCATTGATATCGCTCTCTGGAAGTTCGAGACTCC
TCGCTACTATGTCACCGTCATTGGTATGTTGTCACTGTCTCACACTATCACGTATTCATC
ATGC
>ENA|KY697900|KY697900.1 Fusarium equiseti isolate 164 translation elongation factor gene, partial cds.
TTCTCAGCAGTCATCAACCCCGCCATACGTGGTGGGGTAAATTCAACCTATACATTTGCT
GACAAGATTGCATAGACCGGTCACTTGATCTACCAGTGCGGTGGTATCGACAAGCGAACC
ATCGAGAAGTTCGAGAAGGTTGGTTTCCATTTTCCTCGATCGCACGCCCTCTGCCCACCG
ATCCCTCATTCGAATCAGTCTCGACTGAATATGCGCCTGTTATCCCGCTCGAGTACAAAA
TTTTGCGGTTCAACCGCAATATTTTGGTGGGGCTTATACCCCGCTACTCGAGTGACACGC
GCTTGCCCTCTTCCCACAAAATCACTTCTTGCGCATCACGTGTCAATCAGTCACTAACCA
CCCGACAATAGGAAGCCGCCGAGCTCGGTAAGGGTTCCTTCAAGTACGCCTGGGTTCTTG
ACAAGCTCAAGGCCGAGCGTGAGCGTGGTATCACCATTGATATCGCTCTCTGGAAGTTCG
AGACTCCTCGCTACTATGTCACCGTCATTGGTATGTTGTCATCACTTACACTCATTACCT
TCTCATGCTAACATGCATTCCA
>ENA|KY697904|KY697904.1 Fusarium oxysporum isolate 413 translation elongation factor gene, partial cds.
GTGAGTACTCTCCTCGACAATGAGCTTATCTGCCATCGTCAATCCCGACCAAGACCTGGT
GGGGTATTTCTCAAAGTCAACATACTGACATCGTTTCACAGACCGGTCACTTGATCTACC
AGTGCGGTGGTATCGATAAGCGAACCATCGAGAAGTTCGAGAAGGTTAGTCACTTTCCCT
TCGATCGCGCGTCCTTTGCCCATCGATTTCCCCTACGACTCGAAACGTGCCCGCTACCCC
GCTCGAGACCAAAAATTTTGCAATATGACTGTAATTTTTTTTGGTGGGGCACTTACCCCG
CCACTTGAGCGACGGGAGCGTTTGCCCTCTTAACCATTCTCACAACCTCAATGAGTGCGT
CGTCACGTGTCAAGCAATCACTAACCATTCAACAATAGGAAGCCGCTGAGCTCGGTCAGG
GTTCCTTCAAGTACGCCTGGGTTCTTGACAAGCTCAAGGCCGAGCGTGAGCGTGGTATCA
CCATCGATATTGCTCTCTGGAAGTTCGAGACTCCTCGCTACTATGTCACCGTCATTGGTA
TGTTGTCGCTCATGCTTCAATCTACTTCTCTTCGTACTAACATCAATCAGACGCTCCCGG
TCACCGTGATTT
>ENA|KY697907|KY697907.1 Fusarium brachygibbosum isolate G21 translation elongation factor gene, partial cds.
CGATCCATCATTCGACTCGCTCTTTCACGACGATTCGATCCGCACCCGTTACCCCGCTCG
AGCTCAAAATTTTTGCGATTCAATCGTAATTTTTTTTTTGGTGGGGCTCATACCCCGCCA
CTCGAGTGACGGGCGCGCTTGCCCTCTTCCCACAGTCATATTCATATGGGCGCGCATCAT
CACGTGTCTACCAGTCACTAACCACCTGACAATAGGAAGCCGCCGAGCTCGGTAAGGGTT
CCTTCAAGTACGCCTGGGTCCTTGACAAGCTCAAGGCCGAGCGTGAGCGTGGTATCACCA
TTGATATCGCTCTCTGGAAGTTCGAGACTCCTCGCTACTATGTCACCGTCATTGGTATGT
TGTCACCGTTGCCTTCATCACATCCTCATACTAACACGCCCATCAGACGCTCCCGGTCAC
CGTGATTTCATCAAGAACATGATCACTGGTAC
>ENA|KY697911|KY697911.1 Fusarium equiseti isolate G16 translation elongation factor gene, partial cds.
TCATTCGAATCAGTCTCGACTGAATATGCGCCTGTTACCCCGCTCGAGTACAAAATTTTG
CGGTTCAACCGCAATATTTTGGTGGGGCTTATACCCCGCTACTCGAGTGACACGCGCTTG
CCCTCTTCCCACAAAATCACTTCTTGCGCATCACGTGTCAATCAGTCACTAACCACCCGA
CAATAGGAAGCCGCCGAGCTCGGTAAGGGTTCCTTCAAGTACGCCTGGGTTCTTGACAAG
CTCAAGGCCGAGCGTGAGCGTGGTATCACCATTGATATCGCTCTCTGGAAGTTCGAGACT
CCTCGCTACTATGTCACCGTCATTGGTATGTTGTCATCACTTACACTCATTACCTTCTCA
TGCTAACATGCATTCCAGACGCTCCCGGTCACCGTGATTTCATCAAGAACATGATCACTG
G
>ENA|JX402177|JX402177.1 Fusarium avenaceum translation elongation factor 1 alpha gene, partial cds.
GAGGACAAGACTCACCTTAACGTCGTCGTCATCGGCCACGTCGACTCTGGCAAGTCGACC
ACTGTAAGTACAACCATCAGCGAGTCGCTTATCTGCACTCGGAACCCGCCGAACCTGGCG
GGGTATCACCACGACATCTTGCTAACTCTTGACAGACCGGTCACTTGATCTACCAGTGCG
GTGGTATCGACAAGCGAACCATCGAGAAGTTCGAGAAGGTTAGTCAATATCCCTTCGATT
ACGCGCGCTCCCATCGATTCCCACGACTCGCTCCCTCATTCGAAACGCATTCATTACCCC
GCTCAAGTCCGAAAATTTTGCGGTGCGACCGTGATTTTTTTTGGTGGGGTATCTTACCCC
GCCACTCGAGTGACGGATGCGCTTGCCCTGTTCCCACAAAACCTCACCACACTGTCGCGC
ACTATGTCTTGCAGTCACTAACCACTGGACAATAGGAAGCCGCCGAGCTCGGAAAGGGTT
CCTTCAAGTACGCCTGGGTTCTTGACAAGCTCAAAGCCGAGCGTGAGCGTGGTATCACCA
TTGATATCGCTCTCTGGAAGTTCGAGACTCCTCGCTACTATGTCACCGTCATTGGTATGT
TGTCACTGTCTCACACCACCATGCCTTCATCATGCTAACATCCCTCTCAGATGCCCCCGG
TCATCGTGATTTCATCAAGAACATGATCACTG
>ENA|KY697894|KY697894.1 Fusarium sambucinum isolate 111 translation elongation factor gene, partial cds.
GTAAGTTGACCCAAATCTAAGCTCGCCTACAATTGGCGGGGTAGCCTCAAGATACGCATT
GTGCTGACATACATCATAGACCGGTCACTTGATCTACCAGTGCGGTGGTATCGACAAGCG
AACCATCGAGAAGTTCGAGAAGGTTGGTCTCATTTTCCTCGATCGCGCGCCCTACTTTCC
ATCGATCCATCATTCGAATCGCTCTGATACGACTCGACACACGCCTGCTACCCCGCTCGA
GTTCAAAAATTTTACGACTTTGTCGTAATTTTTTTGGTGGGGCTCATACCCCGCCACTTG
AGCGACATGCCCTTCCTCTAAAGCCACGGGCGCGCATCATCAAGTGTTGATCAGTTACTA
ACAACCTGTCAATAGGAAGCCGCCGAGCTCGGTAAGGGTTCTTTCAAGTACGCTTGGGTT
CTTGACAAGCTCAAAGCCGAGCGTGAGCGTGGTATCACCATCGATATCGCTCTCTGGAAG
TTCGAGACTCCTCGCTACTATGTCACCGTCATTGGTATGTTGTCACTACCACCTCCCTCA
CATTCCCGCACTAACTCACCTATTAGACGCTCCCGGTCACCGTGATTT
>ENA|KY697908|KY697908.1 Fusarium incarnatum isolate G8 translation elongation factor gene, partial cds.
CTACCCTCCGATCTATCAGTCGAATCAGTTTTACGACGATTGAATATGTGCCTGTTACCC
CGCTCGAGTACAAAATTTTGCGGTTCAACCGTAATTCTTTTGGTGGGGTTTCAACCCCGC
TACTCGGGTGACAGGCGTTTGCCCTTCCCACAAATCCATGTCTCGCGCATCACGTGTCAA
CCAGTCACTAACCACCCGACAATAGGAAGCCGCCGAGCTCGGTAAGGGTTCCTTCAAGTA
CGCCTGGGTTCTTGACAAGCTCAAGGCCGAGCGTGAGCGTGGTATCACCATCGATATCGC
CCTCTGGAAGTTCGAGACTCCTCGCTACTATGTCACCGTCATTGGTATGTTGTCATCACT
TACACTCATTATCCTTCTCATTCTAACATGTGCTTCAGACGCTCCCGGTCACCGTGATTT
CATCAAGAACATGATCACTGGGTACTTC
>ENA|KY697912|KY697912.1 Fusarium nygamai isolate G13 translation elongation factor gene, partial cds.
TCGATTTCCCCCTCCGACTCGAAACGTGCCCGCTACCCCGCTCGAGTTCAAAAATTTTGC
GATATGACCGTAATTTTTTTGGTGGGGCATTTACCCCGCCACTCGAGCGGCGCGTTTTTG
CCCTCTTCCCATTCCACAACCTCACTGAGCGCATCGTCACGTGTCAAGCAGTCACTAACC
ATTCGACAATAGGAAGCCGCTGAGCTCGGTAAGGGTTCCTTCAAGTACGCCTGGGTTCTT
GACAAGCTCAAGGCCGAGCGTGAGCGTGGTATCACCATCGATATTGCTCTCTGGAAGTTC
GAGACTCCTCGCTACTATGTCACCGTCATTGGTATGTTGTCGCTCATTCTTCATTCTACA
TCTCTTCTTACTAACATATCACTCAGACGCTCCCG
>ENA|KX784500|KX784500.1 Fusarium asiaticum translation elongation factor 1-alpha gene, partial cds.
TCGTCGTCATCGGCCACGTCGACTCTGGCAAGTCGACCACTGTGAGTCCACCGATCCCAA
CCCCGCCGACACTTGGCGGGGTAGTTTCAAATTTCCAATGTGCTGACATACTTTGATAGA
CCGGTCACTTGATCTACCAGTGCGGTGGTATCGACAAGCGAACCATCGAGAAGTTCGAGA
AGGTTGGTCTCATTTTCCTCGATCGCGCGCCCTTTTCCTTTCGAAATATCATTCGAATCG
CACTCACACGACGACTCGATACGCGCCTGTTACCCCGCTCGAGGTCAAAAATTTTGCGGC
TTTGTCGTAATTTTTTTCCCTGGTGGGGCTCATACCCCGCCACTCGAGCGACAGGCGTTT
GCCCTCTTCCCACAAACCATTCCCTGGGCGCTCATCATCACGTGTCAACCAGTCACTAAC
CACCTGTCAATAGGAAGCCGCCGAGCTCGGTAAGGGTTCCTTCAAGTACGCCTGGGTTCT
TGACAAGCTCAAAGCCGAGCGTGAGCGTGGTATCACCATTGATATCGCCCTCTGGAAGTT
CGAGACTCCTCGCTACTATGTCACCGTCATTGGTATGTTGTCACCACTGCTTCATCACAT
TCTCATACTAACATGGCTATCAGACGCTCCCGGTCACCGTG
>ENA|MK301245|MK301245.1 Fusarium solani translation elongation factor 1-alpha gene, partial cds.
CGTCGTCATCGGCCACGTCGACTCTGGCAAGTCGACCACCGTAAGTCAAACCCTCATCGC
GATCTGCTTATCTCGGGTCGTGGAACCCCGCCTGGTATCTCGGGCGGGGTATTCATCAGT
CACTTCATGCTGACAATCATCTACAGACCGGTCACTTGATCTACCAGTGTGGTGGTATCG
ACAAGCGAACCATCGAGAAGTTCGAGAAGGTTGGTGACATCTCCCCCGATCGCGCCTTGC
TGTTCCACATCGAATTCCCTCCCTCGCGATACGGTCTGCGCCAGCTTCTCCCGAGTCCCA
AAATTTTTGCGGTCCGACCGTAATTTTTTTGGTGGGGCATTTACCCCGCCACTCGGGCGA
CGTTGGACAAAGCCCTGATCCCTGCACACAAAAAACACCAAACCCTCTTGGCGCGCATCA
TCACGTGGTTCACAACAGACGCTAATCGGTCCAACAATAGGAAGCCGCTGAGCTCGGTAA
GGGTTCCTTCAAATACGCCTGGGTCCTTGACAAGCTCAAGGCCGAGCGTGAGCGTGGTAT
CACCATCGACATTGCCCTCTGGAAGTTCGAGACTCCCCGCTACTATGTCACCGTCATTGG
TATGTTGCTGTCACCTCTCTCACACATGTCTCACCACTAACAATCAACAGACG
>ENA|MK814880|MK814880.1 Fusarium concentricum translation elongation factor 1-alpha gene, partial cds.
GTCGTCATCGGCCACGTCGACTCTGGCAAGTCGACCACTGTGAGTACTACCCTTGACGAT
GAGCTTATCTGCCATCGTAATCCTGACCAAGATCTGGCGGGGTGTATCTCAAAAGACAAC
ATGCTGACATAGCTTCACAGACCGGTCACTTGATCTACCAGTGCGGTGGTATCGACAAGC
GAACCATCGAGAAGTTCGAGAAGGTTAGTCTCCCTTCGAGCGCGCGTCCTTTGCCCATCG
ATTTTCCCCTACGACTCGAAACGTGCCCGCTACCCCGCTCGAGACCAAAAATTTTGCGAT
ATGACCGTAATTTTTTTTGGTGGGGCATTTACCCCGCCACTCGAGCGATGGGCGCGTTTG
CCCTCTCCACAATCTCAATGAGCGCATCGTCACGTGCCAAGCAGTCACTAACCATCCGAC
AATAGGAAGCCGCTGAGCTCGGTAAGGGTTCCTTCAAGTACGCCTGGGTTCTTGACAAGC
TCAAGGCCGAGCGTGAGCGTGGTATCACCATCGATATCGCTCTCTGGAAGTTCGAGACTC
CTCGCTACTATGTCACCGTCATTGGTATGTTGTCGCCCATGCTTCATTCTTCTTCCTCGT
ACTAACATATCACTCAGACGCTCCCGGTCACCGTGATTTCATCAAGAACATGATCCG
>ENA|MN610680|MN610680.1 Fusarium oxysporum isolate LH15610 translation elongation factor gene, partial cds.
TCGTCGTCATCGGCCACGTCGACTCTGGCAAGTCGACCACTGTGAGTACTCTCCTCGACA
ATGAGCATATCTGCCATCGTCAATCCCGACCAAGACCTGGCGGGGTATTTCTCAAAGTCA
ACATACTGACATCGTTTCACAGACCGGTCACTTGATCTACCAGTGCGGTGGTATCGACAA
GCGAACCATCGAGAAGTTCGAGAAGGTTAGTCACTTTCCCTTCAATCGCGCGTCCTTTGC
CCATCGATTTCCCCTACGACTCGAAACGTGCCCGCTACCCCGCTCGAGACCAAAAATTTT
GCAATATGACCGTAATTTTTTTGGTGGGGCACTTACCCCGCCACTTGAGCGACGGGAGCG
TTTGCCCTCTTACCATTCTCACAACCTCAATGAGTGCGTCGTCACGTGTCAAGCAGTCAC
TAACCACTCAACAATAGGAAGCCGCTGAGCTCGGTAAGGGTTCCTTCAAGTACGCCTGGG
TTCTTGACAAGCTCAAGGCCGAGCGTGAGCGTGGTATCACCATCGATATTGCTCTCTGGA
AGTTCGAGACTCCTCGCTACTATGTCACCGTCATTGGTATGTTGTCGCTCATGCTTCATT
CTACTTCTCTTCGTACTAACATATCACCCAGACGCTCCCGGTCACCGTG
>ENA|MN610683|MN610683.1 Fusarium oxysporum isolate LH1643 translation elongation factor gene, partial cds.
TCGTCGTCATCGGCCACGTCGACTCTGGCAAGTCGACCACTGTGAGTACTCTCCTCGACA
ATGAGCATATCTGCCATCGTCAATCCCGACCAAGACCTGGCGGGGTATTTCTCAAAGTCA
ACATACTGACATCGTTTCACAGACCGGTCACTTGATCTACCAGTGCGGTGGTATCGACAA
GCGAACCATCGAGAAGTTCGAGAAGGTTAGTCACTTTCCCTTCAATCGCGCGTCCTTTGC
CCATCGATTTCCCCTACGACTCGAAACGTGCCCGCTACCCCGCTCGAGACCAAAAATTTT
GCAATATGACCGTAATTTTTTTGGTGGGGCACTTACCCCGCCACTTGAGCGACGGGAGCG
TTTGCCCTCTTACCATTCTCACAACCTCAATGAGTGCGTCGTCACGTGTCAAGCAGTCAC
TAACCACTCAACAATAGGAAGCCGCTGAGCTCGGTAAGGGTTCCTTCAAGTACGCCTGGG
TTCTTGACAAGCTCAAGGCCGAGCGTGAGCGTGGTATCACCATCGATATTGCTCTCTGGA
AGTTCGAGACTCCTCGCTACTATGTCACCGTCATTGGTATGTTGTCGCTCATGCTTCATT
CTACTTCTCTTCGTACTAACATATCACCCAGACGCTCCCGGTCACCGTG
>ENA|MN610685|MN610685.1 Fusarium oxysporum isolate TD527 translation elongation factor gene, partial cds.
TCGTCGTCATCGGCCACGTCGACTCTGGCAAGTCGACCACTGTGAGTACTCTCCTCGACA
ATGAGCATATCTGCCATCGTCAATCCCGACCAAGACCTGGCGGGGTATTTCTCAAAGTCA
ACATACTGACATCGTTTCACAGACCGGTCACTTGATCTACCAGTGCGGTGGTATCGACAA
GCGAACCATCGAGAAGTTCGAGAAGGTTAGTCACTTTCCCTTCAATCGCGCGTCCTTTGC
CCATCGATTTCCCCTACGACTCGAAACGTGCCCGCTACCCCGCTCGAGACCAAAAATTTT
GCAATATGACCGTAATTTTTTTGGTGGGGCACTTACCCCGCCACTTGAGCGACGGGAGCG
TTTGCCCTCTTACCATTCTCAGAACCTCAATGAGTGCGTCGTCACGTGTCAAGCAGTCAC
TAACCATTCAACAATAGGAAGCCGCTGAGCTCGGTAAGGGTTCCTTCAAGTACGCCTGGG
TTCTTGACAAGCTCAAGGCCGAGCGTGAGCGTGGTATCACCATCGATATTGCTCTCTGGA
AGTTCGAGACTCCTCGCTACTATGTCACCGTCATTGGTATGTTGTCGCTCATGCTTCATT
CTACTTCTCTTCGTACTAACATATCACTCAGACGCTCCCGGTCACCGTG
>ENA|MN610688|MN610688.1 Fusarium oxysporum isolate TD584 translation elongation factor gene, partial cds.
TCGTCGTCATCGGCCACGTCGACTCTGGCAAGTCGACCACTGTGAGTACTCTCCTCGACA
ATGAGCATATCTGCCATCGTCAATCCCGACCAAGACCTGGCGGGGTATTTCTCAAAGTCA
ACATACTGACATCGTTTCACAGACCGGTCACTTGATCTACCAGTGCGGTGGTATCGACAA
GCGAACCATCGAGAAGTTCGAGAAGGTTAGTCACTTTCCCTTCAATCGCGCGTCCTTTGC
CCATCGATTTCCCCTACGACTCGAAACGTGCCCGCTACCCCGCTCGAGACCAAAAATTTT
GCAATATGACCGTAATTTTTTTGGTGGGGCACTTACCCCGCCACTTGAGCGACGGGAGCG
TTTGCCCTCTTACCATTCTCAGAACCTCAATGAGTGCGTCGTCACGTGTCAAGCAGTCAC
TAACCATTCAACAATAGGAAGCCGCTGAGCTCGGTAAGGGTTCCTTCAAGTACGCCTGGG
TTCTTGACAAGCTCAAGGCCGAGCGTGAGCGTGGTATCACCATCGATATTGCTCTCTGGA
AGTTCGAGACTCCTCGCTACTATGTCACCGTCATTGGTATGTTGTCGCTCATGCTTCATT
CTACTTCTCTTCGTACTAACATATCACTCAGACGCTCCCGGTCACCGTG
>ENA|MW580428|MW580428.1 Fusarium decemcellulare strain LC13606 translation elongation factor gene, partial cds.
CGTCGACTCTGGCAAGTCGACCACTGTGAGTACTCCCTCAACACGATCCGCTTACGCCTG
GTCGTGATGCCCCGGCTGAGATCACTGGCGGGGCAATTATCAGTGACTTTATGCTAACAG
CCATCGACAGACCGGTCACTTGATCTACCAGTGCGGTGGTATCGACAAGCGAACCATCGA
GAAGTTCGAGAAGGTTGGTGACATTTTCCCTCGATCGCGCCTTGCCTCTTGCCATCGAAT
TCCCCCTCGAATTCTCTGCCTCGCGAAACGCACTGCGCCCGCTTTCCCCTCCCGAACCCA
AAAATTTTTGCGGCCCCGGTCGCAATTTTTTTTTGGTGGGGCATTTTTACCCCGCCGCTT
GAGCGACGTTGGCACAATGCCCTGGCCCCTGCACACAAAACATCAAACCTTGGCGCGCAT
CGTCACGTGTTCCGAACCAGATGCTAACCAACTCGACAATAGGAAGCCGCTGAGCTCGGC
AAGGGTTCCTTCAAGTACGCCTGGGTTCTTGACAAGCTCAAGGCCGAGCGTGAGCGTGGT
ATCACCATTGACATTGCCCTGTGGAAGTTCGAGACTCCCCGCTACTATGTCACCGTCATT
GGTATGTGATCACTGTTCATCTTTCACCCATCTCGCATGTGCTAACCAGCATTCCCACAG
ACGCTCCCGGCCACCGTGACTTCATCAAGAACATGATCA
>ENA|MW580433|MW580433.1 Fusarium falsibabinda strain LC13610 translation elongation factor gene, partial cds.
ATCGGCCACGTCGACTCTGGCAAGTCGACCACTGTGAGTACTACCCTCGACGATCTGCTT
CTTTGCACTCGTCAATCTCGCCTTAGATATGGCGGGGTATGCCTCAAAACGCAACATGCT
TACATCCTTTAACAGACCGGTCACTTGATCTACCAGTGCGGTGGTATCGACAAGCGAACC
ATCGAGAAGTTCGAGAAGGTTAGTCACTTGCCCTTCGATCGCGCGCCCTTTTGCCCGTCG
AGTTCCCTTTCGAATCACTCCCATACGACTCGATCAGCGCCGGATACCCCGCTTGAGTCC
AAAAATTTTGCGGTGCGACCGTTAATTTTTTGGTGGGGTATCTACCCCGCCACTCGAGTG
ACGGGCGCGCTTGCCCTGTTCCCACAAAATCATCATAATGGGCGCGCATCATCACGTGTT
AATCAGTCACTAACCATTTGATAATAGGAAGCCGCTGAGCTCGGTAAGGGTTCCTTCAAG
TACGCTTGGGTTCTTGACAAGCTCAAAGCCGAGCGTGAGCGTGGTATCACCATCGATATT
GCTCTCTGGAAGTTCGAGACTCCTCGCTACTATGTCACCGTCATTGGTATGTTGCCACTG
TTACTGTCACCTTAGTCTTGATCTCATGCTAACATCTCATTCAGACGCTCCCGGTCATCG
TGACTTCATCAAGAACATGATC
>ENA|MW580434|MW580434.1 Fusarium falsibabinda strain LC13611 translation elongation factor gene, partial cds.
ATCGGCCACGTCGACTCTGGCAAGTCGACCACTGTGAGTACTACCCTCGACGATCTGCTT
CTTTGCACTCGTCAATCTCGCCTTAGATATGGCGGGGTATGCCTCAAAACGCAACATGCT
TACATCCTTTAACAGACCGGTCACTTGATCTACCAGTGCGGTGGTATCGACAAGCGAACC
ATCGAGAAGTTCGAGAAGGTTAGTCACTTGCCCTTCGATCGCGCGCCCTTTTGCCCGTCG
AGTTCCCTTTCGAATCACTCCCATACGACTCGATCAGCGCCGGATACCCCGCTTGAGTCC
AAAAATTTTGCGGTGCGACCGTTAATTTTTTGGTGGGGTATCTACCCCGCCACTCGAGTG
ACGGGCGCGCTTGCCCTGTTCCCACAAAATCATCATAATGGGCGCGCATCATCACGTGTT
AATCAGTCACTAACCATTTGATAATAGGAAGCCGCTGAGCTCGGTAAGGGTTCCTTCAAG
TACGCTTGGGTTCTTGACAAGCTCAAAGCCGAGCGTGAGCGTGGTATCACCATCGATATT
GCTCTCTGGAAGTTCGAGACTCCTCGCTACTATGTCACCGTCATTGGTATGTTGCCACTG
TTACTGTCACCTTAGTCTTGATCTCATGCTAACATCTCATTCAGACGCTCCCGGTCATCG
TGACTTCATCAAGAACATGATC
>ENA|MK561227|MK561227.1 Fusarium fujikuroi translation elongation factor 1-alpha gene, partial cds.
CTTTCCCTTCGATCGCGCGTCCTTTGCCCCACCGATTTCCCTTACGATTCGAAACGTGCC
TGCTACCCCGCTCGAGACCAAAAATTTTGCGATATGACCGTAATTTTTTTTGGTGGGGCA
TTTACCCCGCCACTCGAGTGATGGGCGCGTTTTGCCCTTTCCTGTCCACAACCTCAATGA
GCGCATTGTCACGTGTCAAACTAACCATTCGACAATAGGAAGCCGCTGAGCTCGGTAAGG
GTTCCTTCAAG
>ENA|MK561228|MK561228.1 Fusarium fujikuroi translation elongation factor 1-alpha gene, partial cds.
CTTTCCCTTCGATCGCGCGTCCTTTGCCCCACCGATTTCCCTTACGATTCGAAACGTGCC
TGCTACCCCGCTCGAGACCAAAAATTTTGCGATATGACCGTAATTTTTTTTGGTGGGGCA
TTTACCCCGCCACTCGAGTGATGGGCGCGTTTTGCCCTTTCCTGTCCACAACCTCAATGA
GCGCATTGTCACGTGTCAAACTAACCATTCGACAATAGGAAGCCGCTGAGCTCGGTAAGG
GTTCCTTCAAG
>ENA|MK561230|MK561230.1 Fusarium fujikuroi translation elongation factor 1-alpha gene, partial cds.
CTTTCCCTTCGATCGCGCGTCCTTTGCCCCACCGATTTCCCTTACGATTCGAAACGTGCC
TGCTACCCCGCTCGAGACCAAAAATTTTGCGATATGACCGTAATTTTTTTTGGTGGGGCA
TTTACCCCGCCACTCGAGTGATGGGCGCGTTTTGCCCTTTCCTGTCCACAACCTCAATGA
GCGCATTGTCACGTGTCAAACTAACCATTCGACAATAGGAAGCCGCTGAGCTCGGTAAGG
GTTCCTTCAAG
>ENA|MK561231|MK561231.1 Fusarium fujikuroi translation elongation factor 1-alpha gene, partial cds.
CTTTCCCTTCGATCGCGCGTCCTTTGCCCCACCGATTTCCCTTACGATTCGAAACGTGCC
TGCTACCCCGCTCGAGACCAAAAATTTTGCGATATGACCGTAATTTTTTTTGGTGGGGCA
TTTACCCCGCCACTCGAGTGATGGGCGCGTTTTGCCCTTTCCTGTCCACAACCTCAATGA
GCGCATTGTCACGTGTCAAACTAACCATTCGACAATAGGAAGCCGCTGAGCTCGGTAAGG
GTTCCTTCAAG
>ENA|MK561232|MK561232.1 Fusarium fujikuroi translation elongation factor 1-alpha gene, partial cds.
CTTTCCCTTCGATCGCGCGTCCTTTGCCCCACCGATTTCCCTTACGATTCGAAACGTGCC
TGCTACCCCGCTCGAGACCAAAAATTTTGCGATATGACCGTAATTTTTTTTGGTGGGGCA
TTTACCCCGCCACTCGAGTGATGGGCGCGTTTTGCCCTTTCCTGTCCACAACCTCAATGA
GCGCATTGTCACGTGTCAAACTAACCATTCGACAATAGGAAGCCGCTGAGCTCGGTAAGG
GTTCCTTCAAG
>ENA|MK561236|MK561236.1 Fusarium fujikuroi translation elongation factor 1-alpha gene, partial cds.
CTTTCCCTTCGATCGCGCGTCCTTTGCCCCACCGATTTCCCTTACGATTCGAAACGTGCC
TGCTACCCCGCTCGAGACCAAAAATTTTGCGATATGACCGTAATTTTTTTTGGTGGGGCA
TTTACCCCGCCACTCGAGTGATGGGCGCGTTTTGCCCTTTCCTGTCCACAACCTCAATGA
GCGCATTGTCACGTGTCAAACTAACCATTCGACAATAGGAAGCCGCTGAGCTCGGTAAGG
GTTCCTTCAAG
>ENA|MK561237|MK561237.1 Fusarium fujikuroi translation elongation factor 1-alpha gene, partial cds.
CTTTCCCTTCGATCGCGCGTCCTTTGCCCCACCGATTTCCCTTACGATTCGAAACGTGCC
TGCTACCCCGCTCGAGACCAAAAATTTTGCGATATGACCGTAATTTTTTTTGGTGGGGCA
TTTACCCCGCCACTCGAGTGATGGGCGCGTTTTGCCCTTTCCTGTCCACAACCTCAATGA
GCGCATTGTCACGTGTCAAACTAACCATTCGACAATAGGAAGCCGCTGAGCTCGGTAAGG
GTTCCTTCAAG
>ENA|MK561240|MK561240.1 Fusarium fujikuroi translation elongation factor 1-alpha gene, partial cds.
CTTTCCCTTCGATCGCGCGTCCTTTGCCCCACCGATTTCCCTTACGATTCGAAACGTGCC
TGCTACCCCGCTCGAGACCAAAAATTTTGCGATATGACCGTAATTTTTTTTGGTGGGGCA
TTTACCCCGCCACTCGAGTGATGGGCGCGTTTTGCCCTTTCCTGTCCACAACCTCAATGA
GCGCATTGTCACGTGTCAAACTAACCATTCGACAATAGGAAGCCGCTGAGCTCGGTAAGG
GTTCCTTCAAG
>ENA|MK561244|MK561244.1 Fusarium fujikuroi translation elongation factor 1-alpha gene, partial cds.
CTTTCCCTTCGATCGCGCGTCCTTTGCCCCACCGATTTCCCTTACGATTCGAAACGTGCC
TGCTACCCCGCTCGAGACCAAAAATTTTGCGATATGACCGTAATTTTTTTTGGTGGGGCA
TTTACCCCGCCACTCGAGTGATGGGCGCGTTTTGCCCTTTCCTGTCCACAACCTCAATGA
GCGCATTGTCACGTGTCAAACTAACCATTCGACAATAGGAAGCCGCTGAGCTCGGTAAGG
GTTCCTTCAAG
>ENA|MK561246|MK561246.1 Fusarium fujikuroi translation elongation factor 1-alpha gene, partial cds.
CTTTCCCTTCGATCGCGCGTCCTTTGCCCCACCGATTTCCCTTACGATTCGAAACGTGCC
TGCTACCCCGCTCGAGACCAAAAATTTTGCGATATGACCGTAATTTTTTTTGGTGGGGCA
TTTACCCCGCCACTCGAGTGATGGGCGCGTTTTGCCCTTTCCTGTCCACAACCTCAATGA
GCGCATTGTCACGTGTCAAACTAACCATTCGACAATAGGAAGCCGCTGAGCTCGGTAAGG
GTTCCTTCAAG
>ENA|MK561250|MK561250.1 Fusarium fujikuroi translation elongation factor 1-alpha gene, partial cds.
CTTTCCCTTCGATCGCGCGTCCTTTGCCCCACCGATTTCCCTTACGATTCGAAACGTGCC
TGCTACCCCGCTCGAGACCAAAAATTTTGCGATATGACCGTAATTTTTTTTGGTGGGGCA
TTTACCCCGCCACTCGAGTGATGGGCGCGTTTTGCCCTTTCCTGTCCACAACCTCAATGA
GCGCATTGTCACGTGTCAAACTAACCATTCGACAATAGGAAGCCGCTGAGCTCGGTAAGG
GTTCCTTCAAG
>ENA|MK561251|MK561251.1 Fusarium fujikuroi translation elongation factor 1-alpha gene, partial cds.
CTTTCCCTTCGATCGCGCGTCCTTTGCCCCACCGATTTCCCTTACGATTCGAAACGTGCC
TGCTACCCCGCTCGAGACCAAAAATTTTGCGATATGACCGTAATTTTTTTTGGTGGGGCA
TTTACCCCGCCACTCGAGTGATGGGCGCGTTTTGCCCTTTCCTGTCCACAACCTCAATGA
GCGCATTGTCACGTGTCAAACTAACCATTCGACAATAGGAAGCCGCTGAGCTCGGTAAGG
GTTCCTTCAAG
>ENA|MK561255|MK561255.1 Fusarium fujikuroi translation elongation factor 1-alpha gene, partial cds.
CTTTCCCTTCGATCGCGCGTCCTTTGCCCCACCGATTTCCCTTACGATTCGAAACGTGCC
TGCTACCCCGCTCGAGACCAAAAATTTTGCGATATGACCGTAATTTTTTTTGGTGGGGCA
TTTACCCCGCCACTCGAGTGATGGGCGCGTTTTGCCCTTTCCTGTCCACAACCTCAATGA
GCGCATTGTCACGTGTCAAACTAACCATTCGACAATAGGAAGCCGCTGAGCTCGGTAAGG
GTTCCTTCAAG
>ENA|MK561259|MK561259.1 Fusarium fujikuroi translation elongation factor 1-alpha gene, partial cds.
CTTTCCCTTCGATCGCGCGTCCTTTGCCCCACCGATTTCCCTTACGATTCGAAACGTGCC
TGCTACCCCGCTCGAGACCAAAAATTTTGCGATATGACCGTAATTTTTTTTGGTGGGGCA
TTTACCCCGCCACTCGAGTGATGGGCGCGTTTTGCCCTTTCCTGTCCACAACCTCAATGA
GCGCATTGTCACGTGTCAAACTAACCATTCGACAATAGGAAGCCGCTGAGCTCGGTAAGG
GTTCCTTCAAG
>ENA|MK561261|MK561261.1 Fusarium fujikuroi translation elongation factor 1-alpha gene, partial cds.
CTTTCCCTTCGATCGCGCGTCCTTTGCCCCACCGATTTCCCTTACGATTCGAAACGTGCC
TGCTACCCCGCTCGAGACCAAAAATTTTGCGATATGACCGTAATTTTTTTTGGTGGGGCA
TTTACCCCGCCACTCGAGTGATGGGCGCGTTTTGCCCTTTCCTGTCCACAACCTCAATGA
GCGCATTGTCACGTGTCAAACTAACCATTCGACAATAGGAAGCCGCTGAGCTCGGTAAGG
GTTCCTTCAAG
>ENA|MK561262|MK561262.1 Fusarium fujikuroi translation elongation factor 1-alpha gene, partial cds.
CTTTCCCTTCGATCGCGCGTCCTTTGCCCCACCGATTTCCCTTACGATTCGAAACGTGCC
TGCTACCCCGCTCGAGACCAAAAATTTTGCGATATGACCGTAATTTTTTTTGGTGGGGCA
TTTACCCCGCCACTCGAGTGATGGGCGCGTTTTGCCCTTTCCTGTCCACAACCTCAATGA
GCGCATTGTCACGTGTCAAACTAACCATTCGACAATAGGAAGCCGCTGAGCTCGGTAAGG
GTTCCTTCAAG
>ENA|MK561264|MK561264.1 Fusarium graminearum translation elongation factor 1-alpha gene, partial cds.
CTCATTTTCCTCGATCGCGCGCCCTTTTCCCTTTCGAATATCATTCGAATCGCCCTCACA
CGACGACTCGATACGCGCCTGTTACCCCGCTCGAGGTCAAAAATTTTGCGGCTTTGTCGT
AATTTTTTTTTCCCGGTGGGGCTCATACCCCGCCACTCGAGCGACAGGCGTCTGCCCTCT
TCCCACAAACCATTCCCTGGGCGCTCATCATCACGTGTCAACCAGTCACTAACCACCTGT
CAATAGGAAGCCGCCGAGCTCGGTAAGGGTTCCTTCAA
>ENA|MK561265|MK561265.1 Fusarium graminearum translation elongation factor 1-alpha gene, partial cds.
CTCATTTTCCTCGATCGCGCGCCCTTTTCCCTTTCGAATATCATTCGAATCGCCCTCACA
CGACGACTCGATACGCGCCTGTTACCCCGCTCGAGGTCAAAAATTTTGCGGCTTTGTCGT
AATTTTTTTTTCCCGGTGGGGCTCATACCCCGCCACTCGAGCGACAGGCGTCTGCCCTCT
TCCCACAAACCATTCCCTGGGCGCTCATCATCACGTGTCAACCAGTCACTAACCACCTGT
CAATAGGAAGCCGCCGAGCTCGGTAAGGGTTCCTTCAAG
>ENA|MK561274|MK561274.1 Fusarium incarnatum translation elongation factor 1-alpha gene, partial cds.
GGGTTTTCCGATCGCACGCCCTCTACCCACCGATCCATCAGTCGAATCAGTTACGACGAT
TGAATATGCGCCTGTTACCCCGCTCGAGTACAAAATTTTGCGGTTCAACCGTAATTTTTT
TTTGGTGGGGTTTCAACCCCGCCACTCGAGCGACAGACGTTTGCCCTCTTCCCAGAAACT
CATGTCTTGTGCATCACGTGTCCATCAGCCACTAACCACCCGACAATAGGAAGCCGCCGA
GCTCGGTAAGGGTTCCTTCAA
>ENA|MK561280|MK561280.1 Fusarium incarnatum translation elongation factor 1-alpha gene, partial cds.
GGGTTTTCCGATCGCACGCCCTCTACCCACCGATCCATCAGTCGAATCAGTTACGACGAT
TGAATATGCGCCTGTTACCCCGCTCGAGTACAAAATTTTGCGGTTCAACCGTAATTTTTT
TTTGGTGGGGTTTCAACCCCGCCACTCGAGCGACAGACGTTTGCCCTCTTCCCAGAAACT
CATGTCTTGTGCATCACGTGTCCATCACCCACTAACCACCCGACAATAGGAAGCCGCCGA
GCTCGGTAAGGGTTCCTTCAA
>ENA|MK561284|MK561284.1 Fusarium proliferatum translation elongation factor 1-alpha gene, partial cds.
AATTTCTTCGATCGCGCGTCCTCTGCCCACCGATTTCACTTGCGATTCGAAACGTGCCTG
CTACCCCGCTCGAGACCAAAAATTTTGCGATATGACCGTAATTTTTTTGGTGGGGCATTT
ACCCCGCCACTCGAGCGATGGGCGCGGTTTTGCCCTTTCCTGTCCACAACCTCAATGAGC
GCATTGTCACGTGTCAAGCAGCGACTAACCATTCGACAATAGGAAGCCGCTGAGCTCGGT
AAGGGTCCCTTCAA
>ENA|MK561292|MK561292.1 Fusarium proliferatum translation elongation factor 1-alpha gene, partial cds.
AATTTCTTCGATCGCGCGTCCTCTGCCCACCGATTTCACTTGCGATTCGAAACGTGCCTG
CTACCCCGCTCGAGACCAAAAATTTTGCGATATGACCGTAATTTTTTTGGTGGGGCATTT
ACCCCGCCACTCGAGCGATGGGCGCGTTTTTGCCCTTTCCTGTCCACAACCTCAATGAGC
GCATTGTCACGTGTCAAGCAGCGACTAACCATTCGACAATAGGAAGCCGCTGAGCTCGGT
AAGGGTCCCTTCAA
>ENA|MN610666|MN610666.1 Fusarium oxysporum isolate LH572 translation elongation factor gene, partial cds.
TCGTCGTCATCGGCCACGTCGACTCTGGCAAGTCGACCACTGTGAGTACTCTCCTCGACA
ATGAGCATATCTGCCATCGTCAATCCCGACCAAGACCTGGCGGGGTATTTCTCAAAGTCA
ACATACTGACATCGTTTCACAGACCGGTCACTTGATCTACCAGTGCGGTGGTATCGACAA
GCGAACCATCGAGAAGTTCGAGAAGGTTAGTCACTTTCCCTTCAATCGCGCGTCCTTTGC
CCATCGATTTCCCCTACGACTCGAAACGTGCCCGCTACCCCGCTCGAGACCAAAAATTTT
GCAATATGACCGTAATTTTTTTGGTGGGGCACTTACCCCGCCACTTGAGCGACGGGAGCG
TTTGCCCTCTTACCATTCTCACAACCTCAATGAGTGCGTCGTCACGTGTCAAGCAGTCAC
TAACCACTCAACAATAGGAAGCCGCTGAGCTCGGTAAGGGTTCCTTCAAGTACGCCTGGG
TTCTTGACAAGCTCAAGGCCGAGCGTGAGCGTGGTATCACCATCGATATTGCTCTCTGGA
AGTTCGAGACTCCTCGCTACTATGTCACCGTCATTGGTATGTTGTCGCTCATGCTTCATT
CTACTTCTCTTCGTACTAACATATCACCCAGACGCTCCCGGTCACCGTG
>ENA|MN610670|MN610670.1 Fusarium oxysporum isolate LH803 translation elongation factor gene, partial cds.
TCGTCGTCATCGGCCACGTCGACTCTGGCAAGTCGACCACTGTGAGTACTCTCCTCGACA
ATGAGCATATCTGCCATCGTCAATCCCGACCAAGACCTGGCGGGGTATTTCTCAAAGTCA
ACATACTGACATCGTTTCACAGACCGGTCACTTGATCTACCAGTGCGGTGGTATCGACAA
GCGAACCATCGAGAAGTTCGAGAAGGTTAGTCACTTTCCCTTCAATCGCGCGTCCTTTGC
CCATCGATTTCCCCTACGACTCGAAACGTGCCCGCTACCCCGCTCGAGACCAAAAATTTT
GCAATATGACCGTAATTTTTTTGGTGGGGCACTTACCCCGCCACTTGAGCGACGGGAGCG
TTTGCCCTCTTACCATTCTCAGAACCTCAATGAGTGCGTCGTCACGTGTCAAGCAGTCAC
TAACCATTCAACAATAGGAAGCCGCTGAGCTCGGTAAGGGTTCCTTCAAGTACGCCTGGG
TTCTTGACAAGCTCAAGGCCGAGCGTGAGCGTGGTATCACCATCGATATTGCTCTCTGGA
AGTTCGAGACTCCTCGCTACTATGTCACCGTCATTGGTATGTTGTCGCTCATGCTTCATT
CTACTTCTCTTCGTACTAACATATCACTCAGACGCTCCCGGTCACCGTG
>ENA|MN610676|MN610676.1 Fusarium oxysporum isolate LH1406 translation elongation factor gene, partial cds.
TCGTCGTCATCGGCCACGTCGACTCTGGCAAGTCGACCACTGTGAGTACTCTCCTCGACA
ATGAGCATATCTGCCATCGTCAATCCCGACCAAGACCTGGCGGGGTATTTCTCAAAGTCA
ACATACTGACATCGTTTCACAGACCGGTCACTTGATCTACCAGTGCGGTGGTATCGACAA
GCGAACCATCGAGAAGTTCGAGAAGGTTAGTCACTTTCCCTTCAATCGCGCGTCCTTTGC
CCATCGATTTCCCCTACGACTCGAAACGTGCCCGCTACCCCGCTCGAGACCAAAAATTTT
GCAATATGACCGTAATTTTTTTGGTGGGGCACTTACCCCGCCACTTGAGCGACGGGAGCG
TTTGCCCTCTTACCATTCTCACAACCTCAATGAGTGCGTCGTCACGTGTCAAGCAGTCAC
TAACCACTCAACAATAGGAAGCCGCTGAGCTCGGTAAGGGTTCCTTCAAGTACGCCTGGG
TTCTTGACAAGCTCAAGGCCGAGCGTGAGCGTGGTATCACCATCGATATTGCTCTCTGGA
AGTTCGAGACTCCTCGCTACTATGTCACCGTCATTGGTATGTTGTCGCTCATGCTTCATT
CTACTTCTCTTCGTACTAACATATCACCCAGACGCTCCCGGTCACCGTG
>ENA|MN610682|MN610682.1 Fusarium oxysporum isolate LH1641 translation elongation factor gene, partial cds.
TCGTCGTCATCGGCCACGTCGACTCTGGCAAGTCGACCACTGTGAGTACTCTCCTCGACA
ATGAGCATATCTGCCATCGTCAATCCCGACCAAGACCTGGCGGGGTATTTCTCAAAGTCA
ACATACTGACATCGTTTCACAGACCGGTCACTTGATCTACCAGTGCGGTGGTATCGACAA
GCGAACCATCGAGAAGTTCGAGAAGGTTAGTCACTTTCCCTTCAATCGCGCGTCCTTTGC
CCATCGATTTCCCCTACGACTCGAAACGTGCCCGCTACCCCGCTCGAGACCAAAAATTTT
GCAATATGACCGTAATTTTTTTGGTGGGGCACTTACCCCGCCACTTGAGCGACGGGAGCG
TTTGCCCTCTTACCATTCTCAGAACCTCAATGAGTGCGTCGTCACGTGTCAAGCAGTCAC
TAACCATTCAACAATAGGAAGCCGCTGAGCTCGGTAAGGGTTCCTTCAAGTACGCCTGGG
TTCTTGACAAGCTCAAGGCCGAGCGTGAGCGTGGTATCACCATCGATATTGCTCTCTGGA
AGTTCGAGACTCCTCGCTACTATGTCACCGTCATTGGTATGTTGTCGCTCATGCTTCATT
CTACTTCTCTTCGTACTAACATATCACTCAGACGCTCCCGGTCACCGTG
>ENA|MN610686|MN610686.1 Fusarium oxysporum isolate TD5611 translation elongation factor gene, partial cds.
TCGTCGTCATCGGCCACGTCGACTCTGGCAAGTCGACCACTGTGAGTACTCTCCTCGACA
ATGAGCATATCTGCCATCGTCAATCCCGACCAAGACCTGGCGGGGTATTTCTCAAAGTCA
ACATACTGACATCGTTTCACAGACCGGTCACTTGATCTACCAGTGCGGTGGTATCGACAA
GCGAACCATCGAGAAGTTCGAGAAGGTTAGTCACTTTCCCTTCAATCGCGCGTCCTTTGC
CCATCGATTTCCCCTACGACTCGAAACGTGCCCGCTACCCCGCTCGAGACCAAAAATTTT
GCAATATGACCGTAATTTTTTTGGTGGGGCACTTACCCCGCCACTTGAGCGACGGGAGCG
TTTGCCCTCTTACCATTCTCAGAACCTCAATGAGTGCGTCGTCACGTGTCAAGCAGTCAC
TAACCATTCAACAATAGGAAGCCGCTGAGCTCGGTAAGGGTTCCTTCAAGTACGCCTGGG
TTCTTGACAAGCTCAAGGCCGAGCGTGAGCGTGGTATCACCATCGATATTGCTCTCTGGA
AGTTCGAGACTCCTCGCTACTATGTCACCGTCATTGGTATGTTGTCGCTCATGCTTCATT
CTACTTCTCTTCGTACTAACATATCACTCAGACGCTCCCGGTCACCGTG
>ENA|MN610687|MN610687.1 Fusarium oxysporum isolate TD581 translation elongation factor gene, partial cds.
TCGTCGTCATCGGCCACGTCGACTCTGGCAAGTCGACCACTGTGAGTACTCTCCTCGACA
ATGAGCATATCTGCCATCGTCAATCCCGACCAAGACCTGGCGGGGTATTTCTCAAAGTCA
ACATACTGACATCGTTTCACAGACCGGTCACTTGATCTACCAGTGCGGTGGTATCGACAA
GCGAACCATCGAGAAGTTCGAGAAGGTTAGTCACTTTCCCTTCAATCGCGCGTCCTTTGC
CCATCGATTTCCCCTACGACTCGAAACGTGCCCGCTACCCCGCTCGAGACCAAAAATTTT
GCAATATGACCGTAATTTTTTTGGTGGGGCACTTACCCCGCCACTTGAGCGACGGGAGCG
TTTGCCCTCTTACCATTCTCAGAACCTCAATGAGTGCGTCGTCACGTGTCAAGCAGTCAC
TAACCATTCAACAATAGGAAGCCGCTGAGCTCGGTAAGGGTTCCTTCAAGTACGCCTGGG
TTCTTGACAAGCTCAAGGCCGAGCGTGAGCGTGGTATCACCATCGATATTGCTCTCTGGA
AGTTCGAGACTCCTCGCTACTATGTCACCGTCATTGGTATGTTGTCGCTCATGCTTCATT
CTACTTCTCTTCGTACTAACATATCACTCAGACGCTCCCGGTCACCGTG
>ENA|MN328057|MN328057.1 Fusarium incarnatum translation elongation factor 1-alpha gene, partial cds.
CGTCGACTCTGGCAAGTCGACCACTGTGAGTACTACCCACGATGATTTGCTTATCAGCAG
TCATCAACCCCGCCAGATGTGGCGGGGTAATTTCAACTTGAATATTTGCTGACAAGATTG
CATAGACCGGTCACTTGATCTACCAGTGCGGTGGTATCGACAAGCGAACCATCGAGAAGT
TCGAGAAGGTTGGTTTCCATTTCCCCGATCGCACGCCGTCTACCCACCGATCCATCAGTC
GAATCAGTTACGACGATTGAATATGCGCCTGTTACCCCGCTCGAGTACAAAATTTTGCGG
TTCAACCGTAATTTTTTTGGTGGGGTTTCAACCCCGCTACTCGAGCGACAGACGTTTGCC
CTCTTCCCACAAACTCATGTCTCGTGCATCACGTGTCCATCAGCCACTAACCACCCGACA
ATAGGAAGCCGCCGAGCTCGGTAAGGGTTCCTTCAAGTACGCCTGGGTTCTTGACAAGCT
CAAGGCTGAGCGTGAGCGTGGTATCACCATCGATATCGCCCTCTGGAAGTTCGAGACTCC
TCGCTACTATGTCACCGTCATTGGTACGTTATCATCACTTACACTCAATACTTTCTCATG
CTAACATGTACTTCAGACGCTCCCGGTCACCGTGATTTCATCAAGAACATGACCGGGGGA
AC
>ENA|MZ053464|MZ053464.1 Fusarium avenaceum translation elongation factor 1-alpha gene, partial cds.
AATGCGTTCGATACGCGCGCTCCATCGATTCCCACGACTCGCTCCCTCATTCGAAACGCA
TTCATTACCCCGCTCAAGTCCGAAAATTTTGCGGTGCGACCGTGATTTTTTTTGGTGGGG
TATCTTACCCCGCCACTCGAGTGACGGATGCGCTTGCCCTGTTCCCACAAAACCTTACCA
CACTGTCGCGCACTATGTCTTGCAGTCACTAACCACTGGACAATAGGAAGCCGCCGAGCT
CGGAAAGGGTTCCTTCAAGTACGCCTGGGTTCTTGACAAGCTCAAAGCCGAGCGTGAGCG
TGGTATCACCATTGATATCGCTCTCTGGAAGTTCGAGACTCCTCGCTACTATGTCACCGT
CATTGGTATGTTGTCACTGTCTCACACCACCATGCCTTCATCATGCTAACATTCCTCTCA
GATGCCCCCGGTCATCGTGATTTCATCAAGAACATGATTACTGGTACTTCCCAGGCTGAT
TGTGCCATTCTCATCATTGCCGCCGGTACGCATT
>ENA|MN129761|MN129761.1 UNVERIFIED: Fusarium nelsonii translation elongation factor-like gene, partial sequence.
GGACAAGACTCACCTTAACGTCGTCGTCATCGGCCACGTCGACTCTGGCAAGTCGACCAC
TGTGAGTACCACCCTAGACGATATGCTTATAAGCAATCGTGAACCCCGCCATAATATAGC
GGGGTATTATAAAATTATTTGTGCTGACTTTCATTCCTAAACCGGTCACTTGATCTACCA
GTGTGGTGGTATCGACAAGCGAACCATCGAGAAGTTCGAGAAGGTTGGTCTCATTTTCCT
CGATCGCGCGCCCTTATACCCATCGATCCATCATTCGAATCGCTCTTTCACGACGACTCG
ACAAGCGCCTGTTACCCCGCTCGAGCTCAAAAATTTTGCGGTTCTGTCGTAATTTTTTTT
GGTGGGGCTTCTGCCCCGCCACTCGAGTGAATGGCGCTTACCCTCTTCCCACAAAAACCA
TCATTCATCTGGGCGCGCATCATCACGTGTGTATCAGTCATTAACCATCTGACAATAGGA
AGCCGCCGAGCTCGGTAAGGGTTCCTTCAAGTACGCCTGGGTTCTTGACAAGCTCAAGGC
CGAGCGTGAGCGTGGTATCACCATCGATATCGCTCTCTGGAAGTTCGAGACTCCCCGCTA
CTATGTCACCGTCATTGGTATGTTGTCACTATTATTCTCAAAATACGCCCATACTAACAT
GCCTTCCAGACTATCCCGGTCACCGTGATTTCATCAAGAACATGATC
>ENA|MK507898|MK507898.1 Fusarium graminearum translation elongation factor 1-alpha gene, partial cds.
TCGGCCACGTCGACTCTGGCAAGTCGACCACTGTGAGTACCACCGCATCCCAACCCCGCC
GACACTTGGCGGGGTAGTTTCAAATTTCCAATGTGCTGACATACTTTGATAGACCGGTCA
CTTGATCTACCAGTGCGGTGGTATCGACAAGCGAACCATCGAGAAGTTCGAGAAGGTTGG
TCTCATTTTCCTCGATCGCGCGCCCTTTTCCCTTTCGAAATATCATTCGAATCGCCCTCA
CACGACGACTCGATACGCGCCTGTTACCCCGCTCGAGGTCAAAAATTTTGCGGCTTTGTC
GTAATTTTTTTCCCGGTGGGGCTCATACCCCGCCACTCGAGCGACAGGCGTCTGCCCTCT
TCCCACAAACCATTCCCTGGGCGCTCATCATCACGTGTCAACCAGTCACTAACCACCTGT
CAATAGGAAGCCGCCGAGCTCGGTAAGGGTTCCTTCAAGTACGCCTGGGTTCTTGACAAG
CTCAAAGCCGAGCGTGAGCGTGGTATCACCATTGATATCGCCCTCTGGAAGTTCGAGACT
CCTCGCTACTATGTCACCGTCATTGGTATGTTGTCACCACTGCTGTCATCACATTCTCAT
ACTAACATGGCTATCAGACGCTCCCGGTCACCGTGATTTCATCAAGAACATGACGGGG
>ENA|KY509036|KY509036.1 Fusarium incarnatum isolate kw58 translation elongation factor gene, partial cds.
ACAAGACTCACCTTAACGTCGTCGTCATCGGCCACGTCGACTCTGGCAAGTCGACCACTG
TGAGTACTACCCTCGATGACCTGCTTATTAGCATTCATCAACCCCGCCCTACGTGGCGGG
GGTAGTTTCAAATTGAATATTTGCTGACAAGATTGCATAGACCGGTCACTTGATCTACCA
GTGCGGTGGTATCGACAAGCGAACCATCGAGAAGTTCGAGAAGGTTGGTTTCCATTTTCC
TCGATCGCACGCCCTCTACCCACCGATCCATCACACGAACCAGTCTTACGACAACTGAAT
ATGCGCCTGTTACCCCGCTCGAGTACAAAAATTTGCGGTTCAACCGGATTTTTTTTTGGT
GGGGGTTGAACCCCGCCACTCGAGTGACAGGCGTTTGCCCTCTTCCCACAAACTCATGTC
TTGCGCATCACGTGTCAATCAGTCACTAACCACCCGATAATAGGAAGCCGCCGAGCTCGG
TAAGGGTTCCTTCAAGTACGCTTGGGTTCTTGACAAGCTCAAGGCCGAGCGTGAGCGTGG
TATCACCATCGATATCGCCCTCTGGAAGTTCGAGACTCCTCGCTACTATGTCACCGTCAT
TGGTATGTCGCCATCACTTACACTCATCATCTTCTCCTGCTAACATGTGTTTCAGACGCT
CCCGGTCACCGTGATTTCATCAAGAACATGATCACTGGTACTTCC
>ENA|LC311858|LC311858.1 Fusarium oxysporum EF-1alpha gene, elongation factor 1alpha, partial sequence.
TCTGGCAGTCGACCACTGTGAGTACTCCCCTTAGACGATGAGCTTATCTGCCATCGTTAA
TCCCGACCAAGACCTGGCGGGGTATTTCTCAAAGGCAATATGCTGATATCGTTTCACAGA
CCGGTCACTTGATCTACCAGTGCGGTGGTATCGACAAGCGAACCATCGAGAAGTTCGAGA
AGGTTAGTCACTTTCCCTTCGATCGCGCGTCCTCTGCCCATCGATTTCCCCTACGACTCG
AAACCTGCCCGCTACCCCGCTCGAGACCAAAAATTTTGCGATATGACCGTAATTTTTTTG
GTGGGGCATTTACCCCGCCACTCGAGCGACGGGCGCGTTTGCCCTCCCATTTCCACAACC
TCAATGAGCGCATCGTCACGTGTCAAGCAGTCACTAACCATTCAATAATAGGAAGCCGCT
GAGCTCGGTAAGGGTTCCTTCAAGTACGCCTGGGTTCTTGACAAGCTCAAGGCCGAGCGT
GAGCGTGGTATCACCATCGATATTGCTCTCTGGAAGTTCGAGACTCCTCGCTACTATGTC
ACCGTCATTGGTATGTTGTCGCTCATGCTTCATTCTACTTCTCTTCGTACTGACATATCA
CTCAGACGCTCCCGGTCACCGTGATTTCATCAAGAACATG
>ENA|KT276996|KT276996.1 Fusarium verticillioides strain F14 translation elongation factor gene, partial cds.
ACGATGAGCTTATCGGCCATCGTAAACCCGGCCAAGACCTGGCGGGGGATTTCTCAAAGA
AAACATACTGATATCGCTTCACAGACCGGTCACTTGATCTACCAGTGCGGTGGTATCGAC
AAGCGAACCATCGAGAAGTTCGAGAAGGTTAGTCACTTTTCCTTCTATCGCGCGTTCTTT
GCCCATCGATTCCCCCCTACGACTCGAAACGTACCCGCTACCCCGCTCGAGCCCAAAAAT
TTTGCGATACGACCGTAATTTTTTCTGGTGGGGCATTTACCCCGCCACTCGAGCGGCGCG
TTTCTGCCCTCTCCCATTCCACAACCTCACTGAGCTCATCGTCACGTGTCAAGCAGTCAC
TAACCATCCGACAATAGGAAGCCGCTGAGCTCGGTAAGGGTTCCTTCAAGTACGCCTGGG
TTCTTGACAAGCTCAAGGCCGAGCGTGAGCGTGGTATCACCATCGATATCGCTCTCTGGA
AGTTCGAGACTCCTCGCTACTATGTCACCGTCATTGGTATGTTGTCGCTCTTACTCCGTT
CTATATCTCCTATTACTAACACATCACATAGACGCTCCCGGTCACCGTGATTTCATCAAG
AACATGATCACTGGTAC
>ENA|LC311860|LC311860.1 Fusarium oxysporum EF-1alpha gene, elongation factor 1alpha, partial sequence.
TCGACTCTGGCAGTCGACCACTGTGAGTACTCCCCTTAGACGATGAGCTTATCTGCCATC
GTTAATCCCGACCAAGACCTGGCGGGGTATTTCTCAAAGGCAATATGCTGATATCGTTTC
ACAGACCGGTCACTTGATCTACCAGTGCGGTGGTATCGACAAGCGAACCATCGAGAAGTT
CGAGAAGGTTAGTCACTTTCCCTTCGATCGCGCGTCCTCTGCCCATCGATTTCCCCTACG
ACTCGAAACCTGCCCGCTACCCCGCTCGAGACCAAAAATTTTGCGATATGACCGTAATTT
TTTTGGTGGGGCATTTACCCCGCCACTCGAGCGACGGGCGCGTTTGCCCTCCCATTTCCA
CAACCTCAATGAGCGCATCGTCACGTGTCAAGCAGTCACTAACCATTCAATAATAGGAAG
CCGCTGAGCTCGGTAAGGGTTCCTTCAAGTACGCCTGGGTTCTTGACAAGCTCAAGGCCG
AGCGTGAGCGTGGTATCACCATCGATATTGCTCTCTGGAAGTTCGAGACTCCTCGCTACT
ATGTCACCGTCATTGGTATGTTGTCGCTCATGCTTCATTCTACTTCTCTTCGTACTGACA
TATCACTCAGACGCTCCCGGTCACCGTGATTTCATCAAGAACATG
>ENA|KX821327|KX821327.1 Fusarium graminearum translation elongation factor 1-alpha gene, partial cds.
GACAAGACTCACCTTAACGTCGTCGTCATCGGCCACGTCGACTCTGGCAAGTCGACCACT
GTGAGTACCACCGCATCCCAACCCCGCCGACACTTGGCGGGGTAGTTTCAAATTTCCAAT
GTGCTGACATACTTTGATAGACCGGTCACTTGATCTACCAGTGCGGTGGTATCGACAAGC
GAACCATCGAGAAGTTCGAGAAGGTTGGTCTCATTTTCCTCGATCGCGCGCCCTTTTCCC
TTTCGAAATATCATTCGAATCGCCCTCACACGACGACTCGATACGCGCCTGTTACCCCGC
TCGAGGTCAAAAATTTTGCGGCTTTGTCGTAATTTTTTTCCCCGGTGGGGCTCATACCCC
GCCACTCGAGCGACAGGCGTCTGCCCTCTTCCCACAAACCATTCCCTGGGCGCTCATCAT
CACGTGTCAACCAGTCACTAACCACCTGTCAATAGGAAGCCGCCGAGCTCGGTAAGGGTT
CCTTCAAGTACGCCTGGGTTCTTGACAAGCTCAAAGCCGAGCGTGAGCGTGGTATCACCA
TTGATATCGCCCTCTGGAAGTTCGAGACTCCTCGCTACTATGTCACCGTCATTGGTATGT
TGTCACCACTGCTGTCATCACATTCTCATACTAACATGGCTATCAGACGCTCCCGGTCAC
CGTGATTTCATCAAGAACATGATCACT
>ENA|KT276999|KT276999.1 Fusarium oxysporum strain F102 translation elongation factor gene, partial cds.
AGTCGACCACTGTGAGTACTCTCCTCGACAATGAGCTTATCTGCCATCGTCAATCCCGAC
CAAGACCTGGTGGGGTATTTCTCAAAGTCAACATACTGACATCGTTTCACAGACCGGTCA
CTTGATCTACCAGTGCGGTGGTATCGATAAGCGAACCATCGAGAAGTTCGAGAAGGTTAG
TCACTTTCCCTTCGATCGCGCGTCCTTTGCCCATCGATTTCCCCTACGACTCGAAACGTG
CCCGCTACCCCGCTCGAGACCAAAAATTTTGCAATATGACTGTAATTTTTTTTGGTGGGG
CACTTACCCCGCCACTTGAGCGACGGGAGCGTTTGCCCTCTTAACCATTCTCACAACCTC
AATGAGTGCGTCGTCACGTGTCAAGCAGTCACTAACCATTCAACAATAGGAAGCCGCTGA
GCTCGGTAAGGGTTCCTTCAAGTACGCCTGGGTTCTTGACAAGCTCAAGGCCGAGCGTGA
GCGTGGTATCACCATCGATATTGCTCTCTGGAAGTTCGAGACTCCTCGCTACTATGTCAC
CGTCATTGGTATGTTGTCGCTCATGCTTCATTCTACTTCTCTTCGTACTAACATCACTCA
GACGCTCCCGGTCACCGTGATTTCATCAAGAACATGATCATGGG
>ENA|MN938933|MN938933.1 Fusarium solani translation elongation factor 1-alpha gene, partial cds.
GCGGACTCCGATCGCGCCTTGCTATTCCACATCGAATTCCCTCCCTCGCGATACGCTCTG
CGCCCGCTTCTCCCGAGTCCCAAAATTTTTGCGGTCCAACCGCAATTTTTTTTGGTGGGG
CATTTACCCCGCCACTCGGGCGACGTTGGACAAAGCCCTGATCCCTGCACACAAAAAACA
CCAAACCCTCTTGGCGCGCATCATCACGTGGTTCACACCAGACGCTAACCGGTTTAACAA
TAGGAAGCCGCTGAGCTCGGTAAGGGTCCCTTCAAG
>ENA|MK507899|MK507899.1 Fusarium meridionale translation elongation factor 1-alpha gene, partial cds.
GTCGACCACTGTGAGTACCACCACATCCCAACCCCGCCGACACTTGGCGGGGTAGTTTCA
AATTTCCAACGTGCTGACATACTTTGATAGACCGGTCACTTGATCTACCAGTGCGGTGGT
ATCGACAAGCGAACCATCGAGAAGTTCGAGAAGGTTGGTCTCATTTTCCTCGATCGCGCG
CCTTTTTCCCTTTCGAAATATCATTCGAATCGCCCTCACACGACGACTCGATACGCGCCT
GTTACCCCGCTCGAGGTCAAAAATTTTGCGGCTTTGTCGTAAATTTTTTTCTGGTGGGGC
TCATACCCCGCCACTCGAGCGACAGGCGTTTGCCCTCTTCCCACAAACCATTCCCTGGGC
GCTCATCATCACGTGTCAACCAGTCACTAACCACCTGTCAATAGGAAGCCGCCGAGCTCG
GTAAGGGTTCCTTCAAGTACGCCTGGGTTCTTGACAAGCTCAAAGCCGAGCGTGAGCGTG
GTATCACCATTGATATCGCCCTCTGGAAGTTCGAGACTCCTCGCTACTATGTCACCGTCA
TTGGTATGTTGTCACCACTGCTGTCATCACATTCTCATACTAACATGGCTATCAGACGCT
CCCGGTCACCGTGATTTCATCAAGAACATGACGGGGG
>ENA|MK188532|MK188532.1 Fusarium solani translation elongation factor 1-alpha gene, partial cds.
AGACTCACCTCAACGTCGTCGTCATCGGCCACGTCGACTCTGGCAAGTCGACCACCGTAA
GTTCCAAACCCTCATCGCGATCTGCTTATCTCGGGTCGTGGAACCCCGCCTGGCATCTCG
GGCGGGGTATTCATCATTCACTTCATGCTGACAATCATCTACAGACCGGTCACTTGATCT
ACCAGTGCGGTGGTATCGACAAGCGAACCATCGAGAAGTTCGAGAAGGTTGGTGACATCT
GCCCCCGATCGCGCCTTGATATTCCACATCGAATTCCCCGTCGAATTCCCTCCATCGCGA
TACGCTCTGCGCCCGCTTCTCCCGAGTCCCAAAATTTTTGCGGTCCGACCGTAATTTTTT
TGGTGGGGCATTTACCCCGCCACTCGGGCGACGTTGGACAAAGCCCTGATCCCTGCACAC
AAAAACACCAAACCCTCTTGGCGCGCATCATCACGTGGTTCACGACAGACGCTAACCGGT
CCAACAATAGGAAGCCGCTGAGCTCGGTAAGGGTTCCTTCAAGTACGCCTGGGTCCTTGA
CAAGCTCAAGGCCGAGCGTGAGCGTGGTATCACCATCGACATTGCCCTCTGGAAGTTCGA
GACTCCCCGCTACTATGTCACCGTCATTGGTATGTTGCTGTCACCTCTCTCACACATGTC
TCACCACTAACAATCAACAGACGCCCCCGGCCACCGTGACTTCATCAAGAACATGACCGG
GG
>ENA|MK188533|MK188533.1 Fusarium sambucinum translation elongation factor 1-alpha gene, partial cds.
AAGACTCACCTTAACGTCTACGTCTTCGGTCACGTCGACTCTGGCAAGTCGACCACTGTA
AGTACACCCAAATCTCAACCTCGCCTATACTTGGCGGGGTAGTCTCAAGATACGCTTGTG
CTGACATACTTAATAGACCGGTCACTTGATCTACCAGTGCGGTGGTATCGACAAGCGAAC
CATCGAGAAGTTCGAGAAGGTTGGTCTCATTTTCCTCGATCGCGCGCCCTACTTCCCATC
GATCCATCATTCGAATCGCTCTGATACGACGACTCGACACACGCCTGCTACCCCGCTCGA
GTTTAAAAATTTTACGATTTTGTCGTAAATTTTTTTGGTGGGGTCTATACCCCGCAACTC
GAGCGACAGGCTTGCCCTCTTCCCTCAAAGCCATGCCGGCGCGCATCATCACGTGTTTAT
CAGCCACTAACCACCTGTCAATAGGAAGCCGCCGAGCTCGGTAAGGGTTCTTTCAAGTAC
GCTTGGGTTCTTGACAAGCTCAAGGCCGAGCGTGAGCGTGGTATCACCATCGATATCGCT
CTCTGGAAGTTCGAGACTCCTCGCTACTATGTCACCGTCATTGGTATGTTATCACTACCA
CCTCCATCACATGCACGCACTAACCCATCGATCAGACGCTCCCGGTCACCGTGATTTCAT
CAAGAACATGATCATGGGTTACTTTCCA
>ENA|MK968889|MK968889.1 Fusarium solani elongation factor 1-alpha (tef1) gene, partial cds.
GAGGACAAGACTCACCTCAACGTCGTCGTCATCGGCCACGTCGACTCTGGCAAGTCGACC
ACCGTAAGTCAAACCCTCATCGCGATCTGCTTATCTCGGGTCGTGGAACCCCGCCTGGCA
TCTCGGGCGGGGTATTCATCAGTCACTTCATGCTGACAATCATCTACAGACCGGTCACTT
GATCTACCAGTGCGGTGGTATCGACAAGCGAACCATCGAGAAGTTCGAGAAGGTTGGTGA
CATCTCCCCCGATCGCGCCTTGCTATTCCACAACGAATTCCCTCCCTCGCGATACGCTCT
GCGCCCGCTTCTCCCGAGTCCCAAATTTTTTGCGGTCCGACCGTAATTTTTTTGGTGGGG
CATTTACCCCGCCACTCGGGCGACGTTGGACAAAGCCCTGATCCCTGCACACAAAAACAC
CAAACCCTCTTGGCGCGCATCATCACGTGGTTCACAACAAACGCTAACCGGTCCAACAAT
AGGAAGCCGCTGAGCTCGGTAAGGGTTCCTTCAAGTACGCCTGGGTCCTTGACAAGCTCA
AGGCCGAGCGTGAGCGTGGTATCACCATCGACATTGCCCTCTGGAAGTTCGAGACTCCCC
GCTACTATGTCACCGTCATTGGTATGTTGCTGTCACCTCTGTCACACATGTCTCACCACT
AACAATCAACAGACGCCCCCGGCCACCGTGATTTCATCAAGAACATGATCACTGG
>ENA|MG570082|MG570082.1 Fusarium pseudograminearum translation elongation factor 1-alpha gene, partial cds.
ATGGGTAAGGAGGACAAGACTCACCTTAACGTCGTCGTCATCGGCCACGTCGACTCTGGC
AAGTCGACCACTGTGAGTACCACCGCATCCCAACCCCGCCTACACTTGGCGGGGTAGTTT
CACATTTCCGATGTGCTGACATGCTTTAATAGACCGGTCACTTGATTTACCAGTGCGGTG
GTATCGACAAGCGAACCATCGAGAAGTTCGAGAAGGTTGGTCCCATTTTCCTCGATCGCG
CGCCCTTATCCCCTTCGAAACATCATTCGAATCGCTCGACGACTCGACACGCGCCTGTTA
CCCCGCTCGAGGACAAAATTTTTACGGCTTTGTCGTAATTTTTTTTCTGGTGGGGCTCAT
ACCCCGCCACTCGAGCGACAGGCGCTTGCCCTCCTCCCACAAATCATTCCCTGGGCGCAT
CATCACGTGTCAATCAGTCACTAACAACCTGTCAATAGGAAGCCGCCGAGCTCGGTAAGG
GTTCCTTCAAGTACGCCTGGGTTCTTGACAAGCTCAAAGCCGAGCGTGAGCGTGGTATCA
CCATTGATATCGCTCTCTGGAAGTTCGAGACTCCTCGCTACTATGTCACCGTCATTGGTA
TGTTGTCACTATTGTCCTCATCACATTCTCATACTAACATGTCTACCAGACGCTCCCGGT
CACCGTGATTTCATCAAGAACATGATCACTGGTACCTCT
>ENA|MK455902|MK455902.1 Fusarium solani translation elongation factor 1-alpha gene, partial cds.
AAACCCTCATCGCGATCTGCTTATCTCGGGTCGTGGAACCCCGCCTGGTATCTCGGGCGG
GGTATTCATCAGTCACTTCATGCTGACAATCATCTACAGACCGGTCACTTGATCTACCAG
TGTGGTGGTATCGACAAGCGAACCATCGAGAAGTTCGAGAAGGTTGGTGACATCTCCCCC
GATCGCGCCTTGCTGTTCCACATCGAATTCCCTCCCTCGCGATACGGTCTGCGCCAGCTT
CTCCCGAGTCCCAAAATTTTTGCGGTCCGACCGTAATTTTTTTGGTGGGGCATTTACCCC
GCCACTCGGGCGACGTTGGACAAAGCCCTGATCCCTGCACACAAAAAACACCAAACCCTC
TTGGCGCGCATCATCACGTGGTTCACAACAGACGCTAATCGGTCCAACAATAGGAAGCCG
CTGAGCTCGGTAAGGGTTCCTTCAAATACGCCTGGGTCCTTGACAAGCTCAAGGCCGAGC
GTGAGCGTGGTATCACCATCGACATTGCCCTCTGGAAGTTCGAGACTCCCCGCTACTATG
TCACCGTCATTGGTATGTTGCTGTCACCTCTCTCACACATGTCTCACCACTAACAATCAA
CAGACG
>ENA|KT277003|KT277003.1 Fusarium equiseti strain F101 translation elongation factor gene, partial cds.
ATCAACCCCGCCATACGTGGCGGGGTAAATTCAACTTATACATTTGCTGACAAGATTGCA
TAGACCGGTCACTTGATCTACCAGTGCGGTGGTATCGACAAGCGAACCATCGAGAAGTTC
GAGAAGGTTGGTTTACATTTTCCTCGATCGCACGCCCTCTGCCCACCGATCCATCACTCG
AATCAGTCTCGACTGAATATGCGCCTGTTACCCCGCTCGAGTACAAAAATTTGCGGCTCA
ATCGTAATTTTTTGGTGGGGCCTATACCCCGCTACTCGAGTGACAGGCGCTTGCCCTCTT
CCCACAAAATCACCTCCAGGGCATCACGTGTCAATCAGTCACTAACCATTCGACAATAGG
AAGCCGCCGAGCTCGGTAAGGGTTCCTTCAAGTACGCCTGGGTTCTTGACAAGCTCAAGG
CCGAGCGTGAGCGTGGTATCACCATCGATATCGCTCTCTGGAAGTTCGAGACTCCTCGCT
ACTATGTCACCGTCATTGGTATGTTGTCATCATTTACACTCATAACCTTCTCATGCTAAC
ATGTATTCCAGACGCTCCCGGTCACCGTGATTTCATCAAGAACATGATCACTGGTAC
>ENA|KT277001|KT277001.1 Fusarium equiseti strain F5 translation elongation factor gene, partial cds.
TGACAAGATTGCATAGACCGGTCACTTGATCTACCAGTGCGGTGGTATCGACAAGCGAAC
CATCGAGAAGTTCGAGAAGGTTGGTTTCCATTTTCCTCGATCGCACGCCCTCTGCCCACC
GATCCATCATTCGAATCAGTCTCGACTGAATATGCGCCTGTTACCCCGCTCGAGTACAAA
ATTTTGCGGTTCAACCGCAATATTTTGGTGGGGCTTATACCCCGCTACTCGAGTGACACG
CGCTTGCCCTCTTCCCACAAAATCACTTCTTGCGCATCACGTGTCAATCAGTCACTAACC
ACCCGACAATAGGAAGCCGCCGAGCTCGGTAAGGGTTCCTTCAAGTACGCCTGGGTTCTT
GACAAGCTCAAGGCCGAGCGTGAGCGTGGTATCACCATTGATATCGCTCTCTGGAAGTTC
GAGACTCCTCGCTACTATGTCACCGTCATTGGTATGTTGTCATCACTTACACTCATTACC
TTCTCATGCTAACATACATTCCAGACGCTCCCGGTCACCGTGATTTCATCAAGAACATGA
TCACTG
>ENA|KT277002|KT277002.1 Fusarium equiseti strain F13 translation elongation factor gene, partial cds.
TGACAAGATTGCATAGACCGGTCACTTGATCTACCAGTGCGGTGGTATCGACAAGCGAAC
CATCGAGAAGTTCGAGAAGGTTGGTTTCCATTTTCCTCGATCGCACGCCCTCTGCCCACC
GATCCATCATTCGAATCAGTCTCGACTGAATATGCGCCTGTTACCCCGCTCGAGTACAAA
ATTTTGCGGTTCAACCGCAATATTTTGGTGGGGCTTATACCCCGCTACTCGAGTGACACG
CGCTTGCCCTCTTCCCACAAAATCACTTCTTGCGCATCACGTGTCAATCAGTCACTAACC
ACCCGACAATAGGAAGCCGCCGAGCTCGGTAAGGGTTCCTTCAAGTACGCCTGGGTTCTT
GACAAGCTCAAGGCCGAGCGTGAGCGTGGTATCACCATTGATATCGCTCTCTGGAAGTTC
GAGACTCCTCGCTACTATGTCACCGTCATTGGTATGTTGTCATCACTTACACTCATTACC
TTCTCATGCTAACATACATTCCAGACGCTCCCGGTCACCGTGATTTCATCAAGAACATGA
TCACTG
>ENA|KT276998|KT276998.1 Fusarium graminearum strain F4b translation elongation factor gene, partial cds.
AGCGAACCATCGAGAAGTTCGAGAAGGTTGGTCTCATTTTCCTCGATCGCGCGCCCTTTT
CCCTTTCGAAATATCATTCGAATCGCCCTCACACGACGACTCGATACGCGCCTGTTACCC
CGCTCGAGGTCAAAAATTTTGCGGCTTTGTCGTAATTTTTTTCCCGGTGGGGCTCATACC
CCGCCACTCGAGCGACAGGCGTCTGCCCTCTTCCCACAAACCATTCCCTGGGCGCTCATC
ATCACGTGTCAACCAGTCACTAACCACCTGTCAATAGGAAGCCGCCGAGCTCGGTAAGGG
TTCCTTCAAGTACGCCTGGGTTCTTGACAAGCTCAAAGCCGAGCGTGAGCGTGGTATCAC
CATTGATATCGCCCTCTGGAAGTTCGAGACTCCTCGCTACTATGTCACCGTCATTGGTAT
GTTGTCACCACTGCTGTCATCACATTCTCATACTAACATGGCTATCAGACGCTCCCGGTC
ACCGTGATTTCATCAAGAACATGATCACTG
>ENA|KT276997|KT276997.1 Fusarium verticillioides strain F3 translation elongation factor gene, partial cds.
CTGGCAAGTCGACCACTGTGAGTACTACCCTTGACGATGAGCTTATCGGCCATCGTAAAC
CCGGCCAAGACCTGGCGGGGGATTTCTCAAAGAAAACATACTGATATCGCTTCACAGACC
GGTCACTTGATCTACCAGTGCGGTGGTATCGACAAGCGAACCATCGAGAAGTTCGAGAAG
GTTAGTCACTTTTCCTTCTATCGCGCGTTCTTTGCCCATCGATTCCCCCCTACGACTCGA
AACGTACCCGCTACCCCGCTCGAGCCCAAAAATTTTGCGATACGACCGTAATTTTTTCTG
GTGGGGCATTTACCCCGCCACTCGAGCGGCGCGTTTCTGCCCTCTCCCATTCCACAACCT
CACTGAGCTCATCGTCACGTGTCAAGCAGTCACTAACCATCCGACAATAGGAAGCCGCTG
AGCTCGGTAAGGGTTCCTTCAAGTACGCCTGGGTTCTTGACAAGCTCAAGGCCGAGCGTG
AGCGTGGTATCACCATCGATATCGCTCTCTGGAAGTTCGAGACTCCTCGCTACTATGTCA
CCGTCATTGGTATGTTGTCGCTCTTACTCCGTTCTATATCTCCTATTACTAACACATCAC
ATAGACGCTCCCGGTCACCGTGATTTCATCAAGAACATGATC
>ENA|KT277000|KT277000.1 Fusarium equiseti strain F33 translation elongation factor gene, partial cds.
TGACAAGATTGCATAGACCGGTCACTTGATCTACCAGTGCGGTGGTATCGACAAGCGAAC
CATCGAGAAGTTCGAGAAGGTTGGTTTCCATTTTCCTCGATCGCACGCCCTCTGCCCACC
GATCCATCATTCGAATCAGTCTCGACTGAATATGCGCCTGTTACCCCGCTCGAGTACAAA
ATTTTGCGGTTCAACCGCAATATTTTGGTGGGGCTTATACCCCGCTACTCGAGTGACACG
CGCTTGCCCTCTTCCCACAAAATCACTTCTTGCGCATCACGTGTCAATCAGTCACTAACC
ACCCGACAATAGGAAGCCGCCGAGCTCGGTAAGGGTTCCTTCAAGTACGCCTGGGTTCTT
GACAAGCTCAAGGCCGAGCGTGAGCGTGGTATCACCATTGATATCGCTCTCTGGAAGTTC
GAGACTCCTCGCTACTATGTCACCGTCATTGGTATGTTGTCATCACTTACACTCATTACC
TTCTCATGCTAACATACATTCCAGACGCTCCCGGTCACCGTGATTTCATCAAGAACATGA
TCACTG
>ENA|KT277004|KT277004.1 Fusarium equiseti strain F18 translation elongation factor gene, partial cds.
ATCAACCCCGCCATACGTGGCGGGGTAAATTCAACTTATACATTTGCTGACAAGATTGCA
TAGACCGGTCACTTGATCTACCAGTGCGGTGGTATCGACAAGCGAACCATCGAGAAGTTC
GAGAAGGTTGGTTTACATTTTCCTCGATCGCACGCCCTCTGCCCACCGATCCATCACTCG
AATCAGTCTCGACTGAATATGCGCCTGTTACCCCGCTCGAGTACAAAAATTTGCGGCTCA
ATCGTAATTTTTTGGTGGGGCCTATACCCCGCTACTCGAGTGACAGGCGCTTGCCCTCTT
CCCACAAAATCACCTCCAGGGCATCACGTGTCAATCAGTCACTAACCATTCGACAATAGG
AAGCCGCCGAGCTCGGTAAGGGTTCCTTCAAGTACGCCTGGGTTCTTGACAAGCTCAAGG
CCGAGCGTGAGCGTGGTATCACCATCGATATCGCTCTCTGGAAGTTCGAGACTCCTCGCT
ACTATGTCACCGTCATTGGTATGTTGTCATCATTTACACTCATAACCTTCTCATGCTAAC
ATGTATTCCAGACGCTCCCGGTCACCGTGATTTCATCAAGAACATGATCACTGGTAC
>ENA|LC422398|LC422398.1 Fusarium solani AgFclone1 TEF gene, translation elongation factor, partial sequence.
CACCTCAACGTCGTCGTCATCGGCCACGTCGACTCTGGCAAGTCGACCACCGTAAGTCAA
ACCCTCATCGCGATCTGCTTATCTCGGGTCGTGGAACCCCGCCTGGCATCTCGGGCGGGG
TATTCATCAGTCACTTCATGCTGACAATCATCTACAGACCGGTCACTTGATCTACCAGTG
CGGTGGTATCGACAAGCGAACCATCGAGAAGTTCGAGAAGGTTGGTGACATCTCCCCCGA
TCGCGCCTTGCTATTCCACATCGAATCCCCTCCCTCGCGATACGCTCTGCGCCCGCTTCT
CCCGAGTCCCAAAATTTTTGCGGTCCGACCGTAATTTTTTTTGGTGGGGCATTTACCCCG
CCACTCGGGCGACGTTGGACAAAGCCCTGATCCCTGCACACAAAACACCAAACCCTCTTG
GCGCGCATCATCACGTGGCTCACAACAGACGCTAACCGGTCCAACAATAGGAAGCCGCTG
AGCTCGGTAAGGGTTCCTTCAAGTACGCCTGGGTCCTTGACAAGCTCAAGGCCGAGCGTG
AGCGTGGTATCACCATCGACATTGCCCTCTGGAAGTTCGAGACTCCCCGCTACTATGTCA
CCGTCATTGGTATGTTGCTGTCACCTCTCACACATGTCTCACCACTAACAATCAACAGAC
GCCCCCGGCCACCGTGATTTCATCAAGAACATG
>ENA|MK561224|MK561224.1 Fusarium fujikuroi translation elongation factor 1-alpha gene, partial cds.
CTTTCCCTTCGATCGCGCGTCCTTTGCCCCACCGATTTCCCTTACGATTCGAAACGTGCC
TGCTACCCCGCTCGAGACCAAAAATTTTGCGATATGACCGTAATTTTTTTTGGTGGGGCA
TTTACCCCGCCACTCGAGTGATGGGCGCGTTTTGCCCTTTCCTGTCCACAACCTCAATGA
GCGCATTGTCACGTGTCAAACTAACCATTCGACAATAGGAAGCCGCTGAGCTCGGTAAGG
GTTCCTTCAAG
>ENA|MK561249|MK561249.1 Fusarium fujikuroi translation elongation factor 1-alpha gene, partial cds.
CTTTCCCTTCGATCGCGCGTCCTTTGCCCCACCGATTTCCCTTACGATTCGAAACGTGCC
TGCTACCCCGCTCGAGACCAAAAATTTTGCGATATGACCGTAATTTTTTTTGGTGGGGCA
TTTACCCCGCCACTCGAGTGATGGGCGCGTTTTGCCCTTTCCTGTCCACAACCTCAATGA
GCGCATTGTCACGTGTCAAACTAACCATTCGACAATAGGAAGCCGCTGAGCTCGGTAAGG
GTTCCTTCAAG
>ENA|MK561258|MK561258.1 Fusarium fujikuroi translation elongation factor 1-alpha gene, partial cds.
CTTTCCCTTCGATCGCGCGTCCTTTGCCCCACCGATTTCCCTTACGATTCGAAACGTGCC
TGCTACCCCGCTCGAGACCAAAAATTTTGCGATATGACCGTAATTTTTTTTGGTGGGGCA
TTTACCCCGCCACTCGAGTGATGGGCGCGTTTTGCCCTTTCCTGTCCACAACCTCAATGA
GCGCATTGTCACGTGTCAAACTAACCATTCGACAATAGGAAGCCGCTGAGCTCGGTAAGG
GTTCCTTCAAG
>ENA|MK561276|MK561276.1 Fusarium incarnatum translation elongation factor 1-alpha gene, partial cds.
GGGTTTTCCGATCGCACGCCCTCTACCCACCGATCCATCAGTCGAATCAGTTACGACGAT
TGAATATGCGCCTGTTACCCCGCTCGAGTACAAAATTTTGCGGTTCAACCGTAATTTTTT
TTTGGTGGGGTTTCAACCCCGCTACTCGAGCGACAGACGTTTGCCCTCTTCCCACAAACT
CATGTCTCGTGCATCACGTGTCCATCAGCCACTAACCACCCGACAATAGGAAGCCGCCGA
GCTCGGTAAGGGTTCCTTCAA
>ENA|MH037332|MH037332.1 Fusarium solani translation elongation factor 1-alpha gene, partial cds.
TACCCTTGACGATGAGCTTATCGGCCATCGTAAACCCGGCCAAGACCTGGCGGGGGATTT
CTCAAAGAAAACATGCTGACATCGCTTCACAGACCGGTCACTTGATCTACCAGTGCGGTG
GTATCGACAAGCGAACCATCGAGAAGTTCGAGAAGGTTAGTCACTTTTCCTTCTATCGCG
CGTTCTTTGCCCATCGATTCCCCCCTACGACTCGAAACGTACCCGCTACCCCGCTCGAGC
CCAAAAATTTTGCGATACGACCGTAATTTTTTCTGGTGGGGCATTTACCCCGCCACTCGA
GCGGCGCGTTTCTGCCCTCTCCCATTCCACAACCTCACTGAGCTCATCGTCACGTGTCAA
GCAGTCACTAACCATCCGACAATAGGAAGCCGCTGAGCTCGGTAAGGGTTCCTTCAAGTA
CGCCTGGGTTCTTGACAAGCTCAAGGCCGAGCGTGAGCGTGGTATCACCATCGATAT
>ENA|MN610671|MN610671.1 Fusarium oxysporum isolate LH871 translation elongation factor gene, partial cds.
TCGTCGTCATCGGCCACGTCGACTCTGGCAAGTCGACCACTGTGAGTACTCTCCTCGACA
ATGAGCATATCTGCCATCGTCAATCCCGACCAAGACCTGGCGGGGTATTTCTCAAAGTCA
ACATACTGACATCGTTTCACAGACCGGTCACTTGATCTACCAGTGCGGTGGTATCGACAA
GCGAACCATCGAGAAGTTCGAGAAGGTTAGTCACTTTCCCTTCAATCGCGCGTCCTTTGC
CCATCGATTTCCCCTACGACTCGAAACGTGCCCGCTACCCCGCTCGAGACCAAAAATTTT
GCAATATGACCGTAATTTTTTTGGTGGGGCACTTACCCCGCCACTTGAGCGACGGGAGCG
TTTGCCCTCTTACCATTCTCAGAACCTCAATGAGTGCGTCGTCACGTGTCAAGCAGTCAC
TAACCATTCAACAATAGGAAGCCGCTGAGCTCGGTAAGGGTTCCTTCAAGTACGCCTGGG
TTCTTGACAAGCTCAAGGCCGAGCGTGAGCGTGGTATCACCATCGATATTGCTCTCTGGA
AGTTCGAGACTCCTCGCTACTATGTCACCGTCATTGGTATGTTGTCGCTCATGCTTCATT
CTACTTCTCTTCGTACTAACATATCACTCAGACGCTCCCGGTCACCGTG
>ENA|MW646525|MW646525.1 Fusarium oxysporum translation elongation factor-1 alpha gene, partial cds.
ACTTCCCCTACGACTCGAAACGTGCCCGCTACCCCGCTCGAGACCAAAAATTTTGCAATA
TGACCGTAATTTTTTTGGTGGGGCATTTACCCCGCCACTTGAGCGACGGGGCGCGTTTGC
CCTCTTACCATTACAACCTCAATGAGTGCGTCGTCACGTGTCAAGCAGTCACTAACCATT
CAACAATAGGAAGCCGCTGAGCTCGGTAAGGGTTCCTTCAAGTAA
>ENA|OK644307|OK644307.1 Fusarium graminearum translation elongation factor 1-alpha gene, partial cds.
GAGGACAAGACTCACCTTAACGTCGTCGTCATCGGCCACGTCGACTCTGGCAAGTCGACC
ACTGTGAGTACCACCGCATCCCAACCCCGCCGACACTTGGCGGGGTAGTTTCAAATTTCC
AATGTGCTGACATACTTTGATAGACCGGTCACTTGATCTACCAGTGCGGTGGTATCGACA
AGCGAACCATCGAGAAGTTCGAGAAGGTTGGTCTCATTTTCCTCGATCGCGCGCCCTTTT
CCCTTTCGAAATATCATTCGAATCGCCCTCACACGACGACTCGATACGCGCCTGTTACCC
CGCTCGAGGTCAAAAATTTTGCGGCTTTGTCGTAATTTTTTTCCCGGTGGGGCTCATACC
CCGCCACTCGAGCGACAGGCGTCTGCCCTCTTCCCACAAACCATTCCCTGGGCGCTCATC
ATCACGTGTCAACCAGTCACTAACCACCTGTCAATAGGAAGCCGCCGAGCTCGGTAAGGG
TTCCTTCAAGTACGCCTGGGTTCTTGACAAGCTCAAAGCCGAGCGTGAGCGTGGTATCAC
CATTGATATCGCCCTCTGGAAGTTCGAGACTCCTCGCTACTATGTCACCGTCATTGGTAT
GTTGTCACCACTGCTGTCATCACATTCTCATACTAACATGGCTATCAGACGCTCCCGGTC
ACCGTGATTTCATCAAGAACATGATC
>ENA|OK644316|OK644316.1 Fusarium graminearum translation elongation factor 1-alpha gene, partial cds.
GGAGGACAAGACTCACCTTAACGTCGTCGTCATCGGCCACGTCGACTCTGGCAAGTCGAC
CACTGTGAGTACCACCGCATCCCAACCCCGCCGACACTTGGCGGGGTAGTTTCAAATTTC
CAATGTGCTGACATACTTTGATAGACCGGTCACTTGATCTACCAGTGCGGTGGTATCGAC
AAGCGAACCATCGAGAAGTTCGAGAAGGTTGGTCTCATTTTCCTCGATCGCGCGCCCTTT
TCCCTTTCGAAATATCATTCGAATCGCCCTCACACGACGACTCGATACGCGCCTGTTACC
CCGCTCGAGGTCAAAAATTTTGCGGCTTTGTCGTAATTTTTTTCCCGGTGGGGCTCATAC
CCCGCCACTCGAGCGACAGGCGTCTGCCCTCTTCCCACAAACCATTCCCTGGGCGCTCAT
CATCACGTGTCAACCAGTCACTAACCACCTGTCAATAGGAAGCCGCCGAGCTCGGTAAGG
GTTCCTTCAAGTACGCCTGGGTTCTTGACAAGCTCAAAGCCGAGCGTGAGCGTGGTATCA
CCATTGATATCGCCCTCTGGAAGTTCGAGACTCCTCGCTACTATGTCACCGTCATTGGTA
TGTTGTCACCACTGCTGTCATCACATTCTCATACTAACATGGCTATCAGACGCTCCCGGT
CACCGTGATTTCATCAAGAACATGATCACT
>ENA|MZ407909|MZ407909.1 Fusarium graminearum translation elongation factor 1-alpha gene, partial cds.
ACTCACCTTAACGTCGTCGTCATCGGCCACGTCGACTCTGGCAAGTCGACCACTGTGAGT
ACCACCGCATCCCAACCCCGCCGACACTTGGCGGGGTAGTTTCAAATTTCCAATGTGCTG
ACATACTTTGATAGACCGGTCACTTGATCTACCAGTGCGGTGGTATCGACAAGCGAACCA
TCGAGAAGTTCGAGAAGGTTGGTCTCATTTTCCTCGATCGCGCGCCCTTTCCCTTTCGAA
ATATCATTCGAATCGCCCTCACACGACGACTCGATACGCGCCTGTTACCCCGCTCGAGGT
CAAAAATTTTGCGGCTTTGTCGTAATTTTTTTCCCGGTGGGGCTCATACCCCGCCACTCG
AGCGACAGGCGTCTGCCCTCTTCCCACAAACCATTCCCTGGGCGCTCATCATCACGTGTC
AACCAGTCACTAACCACCTGTCAATAGGAAGCCGCCGAGCTCGGTAAGGGTTCCTTCAAG
TACGCCTGGGTTCTTGACAAGCTCAAAGCCGAGCGTGAGCGTGGTATCACCATTGATATC
GCCCTCTGGAAGTTCGAGACTCCTCGCTACTATGTCACCGTCATTGGTATGTTGTCACCA
CTGCTGTCATCACATTCTCATACTAACATGGCTATCAGACGCTCCCGGTCACCGTGATTT
CATCAAGAACATGATA
>ENA|MW580441|MW580441.1 Fusarium anguioides strain LC7190 translation elongation factor gene, partial cds.
GGCACGTCGACTCTGGCAAGTCGACCACTGTGAGTACTACCTATGACGATCCCGCTTATC
TGCGCTGGTCAACCCTGCCTAAGATCTGGCAGGGACTGCTTAAAACGCAACATACTGACA
TTCTTTGACAGACCGGTCACTTGATCTACCAGTGCGGTGGTATCGACAAGCGAACCATCG
AGAAGTTCGAGAAGGTTAGTCACTTTCCCTTCAATCGCGCGCCCTTTTAGCCCATCGATT
CCCTATTCGAATCGCACCCATACAACTCGATTAGCGTTGGCTACCCCGCTCGCGTCCAAA
ATTTTGCGGTTCTACCGTAATTTTTTTGGTGGGGTATCTACCCCGCCACGACCGACGGGC
GCGCTTGCCCTGTTCCCACAAAACCATGGGCGCGCATCACCATCACGTGTTAATCAGTCA
CTAACCACTGGACTATAGGAAGCCGCTGAGCTCGGTAAGGGTTCCTTCAAGTACGCTTGG
GTTCTTGACAAGCTCAAGGCCGAGCGTGAGCGTGGTATCACCATCGATATTGCTCTCTGG
AAGTTCGAGACTCCCCGCTACTATGTCACCGTCATTGGTATGTGATTATTGCTCTCTTCA
TTCCATTCTGATACTAACATGTCAACCAGACGCCCCTGGTCACCGTGACTTCATCAAGAA
CATGATC
>ENA|OK644312|OK644312.1 Fusarium graminearum translation elongation factor 1-alpha gene, partial cds.
GAGGACAAGACTCACCTTAACGTCGTCGTCATCGGCCACGTCGACTCTGGCAAGTCGACC
ACTGTGAGTACCACCGCATCCCAACCCCGCCGACACTTGGCGGGGTAGTTTCAAATTTCC
AATGTGCTGACATACTTTGATAGACCGGTCACTTGATCTACCAGTGCGGTGGTATCGACA
AGCGAACCATCGAGAAGTTCGAGAAGGTTGGTCTCATTTTCCTCGATCGCGCGCCCTTTC
CCTTTCGAAATATCATTCGAATCGCCCTCACACGACGACTCGATACGCGCCTGTTACCCC
GCTCGAGGTCAAAAATTTTGCGGCTTTGTCGTAATTTTTTTCCCGGTGGGGCTCATACCC
CGCCACTCGAGCGACAGGCGTCTGCCCTCTTCCCACAAACCATTCCCTGGGCGCTCATCA
TCACGTGTCAACCAGTCACTAACCACCTGTCAATAGGAAGCCGCCGAGCTCGGTAAGGGT
TCCTTCAAGTACGCCTGGGTTCTTGACAAGCTCAAAGCCGAGCGTGAGCGTGGTATCACC
ATTGATATCGCCCTCTGGAAGTTCGAGACTCCTCGCTACTATGTCACCGTCATTGGTATG
TTGTCACCACTGCTGTCATCACATTCTCATACTAACATGGCTATCAGACGCTCCCGGTCA
CCGTGATTTCATCAAGAACATGATCACTGG
>ENA|OK644315|OK644315.1 Fusarium graminearum translation elongation factor 1-alpha gene, partial cds.
AAGACTCACCTTAACGTCGTCGTCATCGGCCACGTCGACTCTGGCAAGTCGACCACTGTG
AGTACCACCGCATCCCAACCCCGCCGACACTTGGCGGGGTAGTTTCAAATTTCCAATGTG
CTGACATACTTTGATAGACCGGTCACTTGATCTACCAGTGCGGTGGTATCGACAAGCGAA
CCATCGAGAAGTTCGAGAAGGTTGGTCTCATTTTCCTCGATCGCGCGCCCTTTCCCTTTC
GAAATATCATTCGAATCGCCCTCACACGACGACTCGATACGCGCCTGTTACCCCGCTCGA
GGTCAAAAATTTTGCGGCTTTGTCGTAATTTTTTTCCCGGTGGGGCTCATACCCCGCCAC
TCGAGCGACAGGCGTCTGCCCTCTTCCCACAAACCATTCCCTGGGCGCTCATCATCACGT
GTCAACCAGTCACTAACCACCTGTCAATAGGAAGCCGCCGAGCTCGGTAAGGGTTCCTTC
AAGTACGCCTGGGTTCTTGACAAGCTCAAAGCCGAGCGTGAGCGTGGTATCACCATTGAT
ATCGCCCTCTGGAAGTTCGAGACTCCTCGCTACTATGTCACCGTCATTGGTATGTTGTCA
CCACTGCTGTCATCACATTCTCATACTAACATGGCTATCAGACGCTCCCGGTCACCGTGA
TTTCATCAAGAACATGATCA
>ENA|OM622423|OM622423.1 Fusarium redolens isolate 21SL97 translation elongation factor gene, partial cds.
ATGGGTAAGGAGGACAAGACTCACCTTAACGTCGTCGTCATCGGCCACGTCGACTCTGGC
AAGTCGACCACTGTAAGTACAACCCTCGACGATATGCTTATCTGCTTTCGTCAATCCCGA
CCAAGACCTGGTGGGGTATGCTTCAATCGCAACATGCTGACAGTATTTCACAGACCGGTC
ACTTGATCTACCAGTGCGGTGGTATCGACAAGCGAACCATCGAGAAGTTCGAGAAGGTTA
GTCACTTTCCCTTCGATCGCGCGCCCTTTTGCCCATCGATTTCCCCTTCGACTCGCCGCT
CCCATACAACTCGAAACCTGCCCGCTACCCCGCTCGAGGCCAAAAATTTTGCGGTGCGAC
CGTAATATTTTTTGGTGGGGCATTTACCCCGCCACTCGAGACGGGCGCGCTTGCCCTCTT
CCCACACAATCACAATGAGCGCGGATCATCACGTGTCAAACAGTAACTAACCACTCAATA
ATAGGAAGCCGCTGAGCTCGGTAAGGGTTCCTTCAAGTACGCCTGGGTTCTTGACAAGCT
CAAAGCCGAGCGTGAGCGTGGTATCACCATCGATATTGCTCTCTGGAAGTTCGAGACTCC
TCGCTACTATGTCACCGTCATTGGTATGTTGTCGCTAATGTCTCATCACAATCATCATTG
TACTAACGTTTCATCCAGACGCTCCCGGTCACCGTGATTTCATCAAGAACATGATCACTG
GTACTTCCCA
>ENA|OK644309|OK644309.1 Fusarium graminearum translation elongation factor 1-alpha gene, partial cds.
CTCACCTTAACGTCGTCGTCATCGGCCACGTCGACTCTGGCAAGTCGACCACTGTGAGTA
CCACCGCATCCCAACCCCGCCGACACTTGGCGGGGTAGTTTCAAATTTCCAATGTGCTGA
CATACTTTGATAGACCGGTCACTTGATCTACCAGTGCGGTGGTATCGACAAGCGAACCAT
CGAGAAGTTCGAGAAGGTTGGTCTCATTTTCCTCGATCGCGCGCCCTTTTCCCTTTCGAA
ATATCATTCGAATCGCCCTCACACGACGACTCGATACGCGCCTGTTACCCCGCTCGAGGT
CAAAAATTTTGCGGCTTTGTCGTAATTTTTTTCCCGGTGGGGCTCATACCCCGCCACTCG
AGCGACAGGCGCCTGCCCTCTTCCCACAAACCATTCCCTGGGCACTCATCATCACGTGTC
AACCAGTCACTAACCACCTGTCAATAGGAAGCCGCCGAGCTCGGTAAGGGTTCCTTCAAG
TACGCCTGGGTTCTTGACAAGCTCAAAGCCGAGCGTGAGCGTGGTATCACCATTGATATC
GCCCTCTGGAAGTTCGAGACTCCTCGCTACTATGTCACCGTCATTGGTATGTTGTCACCA
CTGCTGTCATCACATTCTCATACTAACATGGCTATCAGACGCTCCCGGTCACCGTGATTT
CATCAAGAA
>ENA|ON456283|ON456283.1 Fusarium neocosmosporiellum translation elongation factor 1-alpha gene, partial cds.
AGTCGACCACCGTAAGTCAAACCCTCATCGCGATCTGCTCATCTCGGGTCGTGGAACCCC
GCCTGGGATCTCGGGCGGGGTACTCATCAGTCACTTCATGCTGACAATCATCTACAGACC
GGTCACTTGATCTACCAGTGCGGTGGTATCGACAAGCGAACCATCGAGAAGTTCGAGAAG
GTTGGTGACATCTCCCCCGATCGCGCCTTGCTATTCCATATCGAATTCCGCGTCGAATTC
CCTCCCTCGCGATACGCTCTGCGCCCGCTTCTCCCGTGTCCCAAAATTTTTGCGGTCCGA
CCGTAATTTTTTTGGTGGGGCGGCATCTACCCCGCCACTCGGGCGACGTTGGACAAAGCC
CTGATCCCTGCACACAAAAACACCAAACCCTCTTGGCGCGCATTATCACGTGGTTTACAA
CAGACGCTAACCGATCCAACAATAGGAAGCCGCTGAGCTCGGTAAGGGTTCCTTCAAGTA
CGCCTGGGTCCTTGACAAGCTCAAGGCCGAGCGTGAGCGTGGTATCACCATCGACATTGC
CCTCTGGAAGTTCGAGACTCCCCGCTACTATGTCACCGTCATTGGTATGTCGCCGTCGCC
TCTCTCAATCTTGTCTCACCACTAACAATCCACAGACGCTCCCGGCCACC
>ENA|ON519069|ON519069.1 Fusarium asiaticum translation elongation factor 1-alpha gene, partial cds.
CTCGATCGCGCGCCCTTTTCCTTTCGAATATCATTCGAATCGCACTCACACGACGACTCG
ATACGCGCCTGTTACCCCGCTCGAGGTCAAAAATTTTGCGGCTTTGTCGTAATTTTTTTC
CCTGGTGGGGCTCATACCCCGCCACTCGAGCGACAGGCGTTTGCCCTCTTCCCACAAACC
ATTCCCTGGGCGCTCATCATCACGTGTCAACCAGTCACTAACCACCTGTCAATAGGAAGC
CGCCGAGCTCGGTAAGGGTCCCTTCAAGTAAGA
>ENA|OL802918|OL802918.1 Fusarium kalimantanense translation elongation factor alpha (Tef) gene, partial cds.
CGTTGACTCTGGCAAGTCGACCACTGTGAGTACTTTCCTCGACAATGAGCTTATCTGCCA
TCGTCAATCCCGACCAAGATGTGGCGGGGTATTTCTCAAAGTCAACATATTGACATCGTT
TCACAGACCGGTCACTTGATCTACCAGTGCGGTGGTATCGACAAGCGAACCATCGAGAAG
TTCGAGAAGGTTAGTCACTTTCCCTTCGATCGCGCGTCCTTTGCCCATCGATTTACCCTA
CGACTCGAAACATGCCCGCTACCCCGCTCGAGACCAAAAATTTTGCAATATGACCGTAAT
TTTTTTGGTGGGGCACTTACCCCGCCACTTGAGCGACGGAAGCGTTTGCCCTCTTACCAT
TCTCAAAACCTCAATGAGTGCGTTGTCACGTGTCAAGCAGTCACTAACCATTCAACAATA
GGAAGCCGCTGAGCTCGGTAAGGGTTCCTTCAAGTACGCCTGGGTTCTTGACAAGCTCAA
GGCCGAGCGTGAGCGTGGTATCACCATCGATATTGCTCTCTGGAAGTTCGAGACTCCTCG
CTACTATGTCACCGTCATTGGTATGTTGTCGCTCATGCTTCATTCTACTTCTCTTCGTAC
TAACATATCACTCAG
>ENA|OK644313|OK644313.1 Fusarium graminearum translation elongation factor 1-alpha gene, partial cds.
AGGACAAGACTCACCTTAACGTCGTCGTCATCGGCCACGTCGACTCTGGCAAGTCGACCA
CTGTGAGTACCACCGCATCCCAACCCCGCCGACACTTGGCGGGGTAGTTTCAAATTTCCA
ATGTGCTGACATACTTTGATAGACCGGTCACTTGATCTACCAGTGCGGTGGTATCGACAA
GCGAACCATCGAGAAGTTCGAGAAGGTTGGTCTCATTTTCCTCGATCGCGCGCCCTTTTC
CCTTTCGAAATATCATTCGAATCGCCCTCACACGACGACTCGATACGCGCCTGTTACCCC
GCTCGAGGTCAAAAATTTTGCGGCTTTGTCGTAATTTTTTTCCCGGTGGGGCTCATACCC
CGCCACTCGAGCGACAGGCGTCTGCCCTCTTCCCACAAACCATTCCCTGGGCGCTCATCA
TCACGTGTCAACCAGTCACTAACCACCTGTCAATAGGAAGCCGCCGAGCTCGGTAAGGGT
TCCTTCAAGTACGCCTGGGTTCTTGACAAGCTCAAAGCCGAGCGTGAGCGTGGTATCACC
ATTGATATCGCCCTCTGGAAGTTCGAGACTCCTCGCTACTATGTCACCGTCATTGGTATG
TTGTCACCACTGCTGTCATCACATTCTCATACTAACATGGCTATCAGACGCTCCCGGTCA
CCGTGATTTCATCAAGAACATGATCACTG
>ENA|ON049647|ON049647.1 Fusarium proliferatum translation elongation factor 1-alpha gene, partial cds.
CCAGTACCGGCGGCAATGATGAGAATGGCGCAATCGGCCTGGGAAGTACCAGTGATCATG
TTCTTGATGAAATCACGGTGACCGGGAGCGTCTGAATGATGTGTTAGTATGAGGAAGTAG
GATGAGGTATGAGCGACAACATACCAATGACGGTGACATAGTAGCGAGGAGTCTCGAACT
TCCAGAGAGCAATATCGATGGTGATACCACGCTCACGCTCGGCCTTGAGCTTGTCAAGAA
CCCAGGCGTACTTGAAGGAACCCTTACCGAGCTCAGCGGCTTCCTATTGTCGAATGGTTA
GTCGCTGCTTGACACGTGACAATGCGCTCATTGAGGTTGTGGACAGGAAAGGGCAAAAAC
GCGCCCATCGCTCGAGTGGCGGGGTAAATGCCCCACCAAAAAAATTACGGTCATATCGCA
AAATTTTTGGTCTCGAGCGGGGTAGCAGGCACGTTTCGAATCGCAAGTGAAATCGGTGGG
CAGAGGACGCGCGATCGAAGGGAAAGTGACTAACCTTCTCGAACTTCTCGATGGTTCGCT
TGTCGATACCACCGCACT
>ENA|MN610667|MN610667.1 Fusarium oxysporum isolate LH583 translation elongation factor gene, partial cds.
TCGTCGTCATCGGCCACGTCGACTCTGGCAAGTCGACCACTGTGAGTACTCTCCTCGACA
ATGAGCATATCTGCCATCGTCAATCCCGACCAAGACCTGGCGGGGTATTTCTCAAAGTCA
ACATACTGACATCGTTTCACAGACCGGTCACTTGATCTACCAGTGCGGTGGTATCGACAA
GCGAACCATCGAGAAGTTCGAGAAGGTTAGTCACTTTCCCTTCAATCGCGCGTCCTTTGC
CCATCGATTTCCCCTACGACTCGAAACGTGCCCGCTACCCCGCTCGAGACCAAAAATTTT
GCAATATGACCGTAATTTTTTTGGTGGGGCACTTACCCCGCCACTTGAGCGACGGGAGCG
TTTGCCCTCTTACCATTCTCACAACCTCAATGAGTGCGTCGTCACGTGTCAAGCAGTCAC
TAACCACTCAACAATAGGAAGCCGCTGAGCTCGGTAAGGGTTCCTTCAAGTACGCCTGGG
TTCTTGACAAGCTCAAGGCCGAGCGTGAGCGTGGTATCACCATCGATATTGCTCTCTGGA
AGTTCGAGACTCCTCGCTACTATGTCACCGTCATTGGTATGTTGTCGCTCATGCTTCATT
CTACTTCTCTTCGTACTAACATATCACCCAGACGCTCCCGGTCACCGTG
>ENA|MN610668|MN610668.1 Fusarium oxysporum isolate LH701 translation elongation factor gene, partial cds.
TCGTCGTCATCGGCCACGTCGACTCTGGCAAGTCGACCACTGTGAGTACTCTCCTCGACA
ATGAGCATATCTGCCATCGTCAATCCCGACCAAGACCTGGCGGGGTATTTCTCAAAGTCA
ACATACTGACATCGTTTCACAGACCGGTCACTTGATCTACCAGTGCGGTGGTATCGACAA
GCGAACCATCGAGAAGTTCGAGAAGGTTAGTCACTTTCCCTTCAATCGCGCGTCCTTTGC
CCATCGATTTCCCCTACGACTCGAAACGTGCCCGCTACCCCGCTCGAGACCAAAAATTTT
GCAATATGACCGTAATTTTTTTGGTGGGGCACTTACCCCGCCACTTGAGCGACGGGAGCG
TTTGCCCTCTTACCATTCTCACAACCTCAATGAGTGCGTCGTCACGTGTCAAGCAGTCAC
TAACCACTCAACAATAGGAAGCCGCTGAGCTCGGTAAGGGTTCCTTCAAGTACGCCTGGG
TTCTTGACAAGCTCAAGGCCGAGCGTGAGCGTGGTATCACCATCGATATTGCTCTCTGGA
AGTTCGAGACTCCTCGCTACTATGTCACCGTCATTGGTATGTTGTCGCTCATGCTTCATT
CTACTTCTCTTCGTACTAACATATCACCCAGACGCTCCCGGTCACCGTG
>ENA|MN610669|MN610669.1 Fusarium oxysporum isolate LH794 translation elongation factor gene, partial cds.
TCGTCGTCATCGGCCACGTCGACTCTGGCAAGTCGACCACTGTGAGTACTCTCCTCGACA
ATGAGCATATCTGCCATCGTCAATCCCGACCAAGACCTGGCGGGGTATTTCTCAAAGTCA
ACATACTGACATCGTTTCACAGACCGGTCACTTGATCTACCAGTGCGGTGGTATCGACAA
GCGAACCATCGAGAAGTTCGAGAAGGTTAGTCACTTTCCCTTCAATCGCGCGTCCTTTGC
CCATCGATTTCCCCTACGACTCGAAACGTGCCCGCTACCCCGCTCGAGACCAAAAATTTT
GCAATATGACCGTAATTTTTTTGGTGGGGCACTTACCCCGCCACTTGAGCGACGGGAGCG
TTTGCCCTCTTACCATTCTCACAACCTCAATGAGTGCGTCGTCACGTGTCAAGCAGTCAC
TAACCACTCAACAATAGGAAGCCGCTGAGCTCGGTAAGGGTTCCTTCAAGTACGCCTGGG
TTCTTGACAAGCTCAAGGCCGAGCGTGAGCGTGGTATCACCATCGATATTGCTCTCTGGA
AGTTCGAGACTCCTCGCTACTATGTCACCGTCATTGGTATGTTGTCGCTCATGCTTCATT
CTACTTCTCTTCGTACTAACATATCACCCAGACGCTCCCGGTCACCGTG
>ENA|MN610674|MN610674.1 Fusarium oxysporum isolate LH1333 translation elongation factor gene, partial cds.
TCGTCGTCATCGGCCACGTCGACTCTGGCAAGTCGACCACTGTGAGTACTCTCCTCGACA
ATGAGCATATCTGCCATCGTCAATCCCGACCAAGACCTGGCGGGGTATTTCTCAAAGTCA
ACATACTGACATCGTTTCACAGACCGGTCACTTGATCTACCAGTGCGGTGGTATCGACAA
GCGAACCATCGAGAAGTTCGAGAAGGTTAGTCACTTTCCCTTCAATCGCGCGTCCTTTGC
CCATCGATTTCCCCTACGACTCGAAACGTGCCCGCTACCCCGCTCGAGACCAAAAATTTT
GCAATATGACCGTAATTTTTTTGGTGGGGCACTTACCCCGCCACTTGAGCGACGGGAGCG
TTTGCCCTCTTACCATTCTCACAACCTCAATGAGTGCGTCGTCACGTGTCAAGCAGTCAC
TAACCACTCAACAATAGGAAGCCGCTGAGCTCGGTAAGGGTTCCTTCAAGTACGCCTGGG
TTCTTGACAAGCTCAAGGCCGAGCGTGAGCGTGGTATCACCATCGATATTGCTCTCTGGA
AGTTCGAGACTCCTCGCTACTATGTCACCGTCATTGGTATGTTGTCGCTCATGCTTCATT
CTACTTCTCTTCGTACTAACATATCACCCAGACGCTCCCGGTCACCGTG
>ENA|MN610677|MN610677.1 Fusarium oxysporum isolate LH1465 translation elongation factor gene, partial cds.
TCGTCGTCATCGGCCACGTCGACTCTGGCAAGTCGACCACTGTGAGTACTCTCCTCGACA
ATGAGCATATCTGCCATCGTCAATCCCGACCAAGACCTGGCGGGGTATTTCTCAAAGTCA
ACATACTGACATCGTTTCACAGACCGGTCACTTGATCTACCAGTGCGGTGGTATCGACAA
GCGAACCATCGAGAAGTTCGAGAAGGTTAGTCACTTTCCCTTCAATCGCGCGTCCTTTGC
CCATCGATTTCCCCTACGACTCGAAACGTGCCCGCTACCCCGCTCGAGACCAAAAATTTT
GCAATATGACCGTAATTTTTTTGGTGGGGCACTTACCCCGCCACTTGAGCGACGGGAGCG
TTTGCCCTCTTACCATTCTCAGAACCTCAATGAGTGCGTCGTCACGTGTCAAGCAGTCAC
TAACCATTCAACAATAGGAAGCCGCTGAGCTCGGTAAGGGTTCCTTCAAGTACGCCTGGG
TTCTTGACAAGCTCAAGGCCGAGCGTGAGCGTGGTATCACCATCGATATTGCTCTCTGGA
AGTTCGAGACTCCTCGCTACTATGTCACCGTCATTGGTATGTTGTCGCTCATGCTTCATT
CTACTTCTCTTCGTACTAACATATCACTCAGACGCTCCCGGTCACCGTG
>ENA|MN610684|MN610684.1 Fusarium oxysporum isolate LJ171 translation elongation factor gene, partial cds.
TCGTCGTCATCGGCCACGTCGACTCTGGCAAGTCGACCACTGTGAGTACTCTCCTCGACA
ATGAGCATATCTGCCATCGTCAATCCCGACCAAGACCTGGCGGGGTATTTCTCAAAGTCA
ACATACTGACATCGTTTCACAGACCGGTCACTTGATCTACCAGTGCGGTGGTATCGACAA
GCGAACCATCGAGAAGTTCGAGAAGGTTAGTCACTTTCCCTTCAATCGCGCGTCCTTTGC
CCATCGATTTCCCCTACGACTCGAAACGTGCCCGCTACCCCGCTCGAGACCAAAAATTTT
GCAATATGACCGTAATTTTTTTGGTGGGGCACTTACCCCGCCACTTGAGCGACGGGAGCG
TTTGCCCTCTTACCATTCTCAGAACCTCAATGAGTGCGTCGTCACGTGTCAAGCAGTCAC
TAACCATTCAACAATAGGAAGCCGCTGAGCTCGGTAAGGGTTCCTTCAAGTACGCCTGGG
TTCTTGACAAGCTCAAGGCCGAGCGTGAGCGTGGTATCACCATCGATATTGCTCTCTGGA
AGTTCGAGACTCCTCGCTACTATGTCACCGTCATTGGTATGTTGTCGCTCATGCTTCATT
CTACTTCTCTTCGTACTAACATATCACTCAGACGCTCCCGGTCACCGTG
>ENA|MN610689|MN610689.1 Fusarium oxysporum isolate TD586 translation elongation factor gene, partial cds.
TCGTCGTCATCGGCCACGTCGACTCTGGCAAGTCGACCACTGTGAGTACTCTCCTCGACA
ATGAGCATATCTGCCATCGTCAATCCCGACCAAGACCTGGCGGGGTATTTCTCAAAGTCA
ACATACTGACATCGTTTCACAGACCGGTCACTTGATCTACCAGTGCGGTGGTATCGACAA
GCGAACCATCGAGAAGTTCGAGAAGGTTAGTCACTTTCCCTTCAATCGCGCGTCCTTTGC
CCATCGATTTCCCCTACGACTCGAAACGTGCCCGCTACCCCGCTCGAGACCAAAAATTTT
GCAATATGACCGTAATTTTTTTGGTGGGGCACTTACCCCGCCACTTGAGCGACGGGAGCG
TTTGCCCTCTTACCATTCTCAGAACCTCAATGAGTGCGTCGTCACGTGTCAAGCAGTCAC
TAACCATTCAACAATAGGAAGCCGCTGAGCTCGGTAAGGGTTCCTTCAAGTACGCCTGGG
TTCTTGACAAGCTCAAGGCCGAGCGTGAGCGTGGTATCACCATCGATATTGCTCTCTGGA
AGTTCGAGACTCCTCGCTACTATGTCACCGTCATTGGTATGTTGTCGCTCATGCTTCATT
CTACTTCTCTTCGTACTAACATATCACTCAGACGCTCCCGGTCACCGTG
>ENA|MH823818|MH823818.1 Fusarium euwallaceae elongation factor 1-alpha (EF1) gene, partial cds.
TCGTCGTCATCGGCCACGTCGACTCTGGCAAGTCGACCACCGTAAGTCGAACCCTCATCG
CGATCTGCTCATCTCGGGTCGTGGAACCTCGCCTGGCATCTCGGGCGGGGTATTCATCAG
TCACTTCATGCTGACAATCATCTACAGACCGGTCACTTGATCTACCAGTGCGGTGGTATC
GACAAGCGAACCATCGAGAAGTTCGAGAAGGTTGGTGACATCTCCCCCGATCGCGCCTTG
CTATCCCACATCGAATTCCCCGTCGAATTCCCTCCCTCACGATCCGCGCTGCGCCCGCTT
CTCCCGAGTCCCAAAAATTTTGCGGTGCGACCGTGAATTTTTTTGGTGGGGCATTTTTAC
CCCGCCACTCGGGCGACGTTGGACAAAGCCCTGATCCCTGCACACAAAAACACCAAACCC
TCTTGGCGCGCATCATCACGTGATTGACCACAAACGCTAACCGACTCTACAACAGGAAGC
CGCTGAGCTCGGTAAGGGTTCCTTCAAGTACGCCTGGGTCCTTGACAAGCTCAAGGCCGA
GCGTGAGCGTGGTATCACCATCGACATTGCCCTCTGGAAGTTCGAGACTCCCCGCTACTA
TGTCACCGTCATTGGTATGTCGCTGTCCTCTCTCAATCATGTCTCGCCACTAACAATCAA
CAGACGCCCCCGGCCACCGTGACTTCATCA
>ENA|MW580435|MW580435.1 Fusarium anguioides strain LC13612 translation elongation factor gene, partial cds.
GCCACGTCGACTCTGGCAAGTCGACCACTGTGAGTACTACCTATGACGATCCCGCTTATC
TGCGCTGGTCAACCCTGCCTAAGATCTGGCAGGGACTGCTTAAAACGCAACATACTGACA
TTCTTTGACAGACCGGTCACTTGATCTACCAGTGCGGTGGTATCGACAAGCGAACCATCG
AGAAGTTCGAGAAGGTTAGTCACTTTCCCTTCAATCGCGCGCCCTTTTAGCCCATCGATT
CCCTATTCGAATCGCACCCATACAACTCGATTAGCGTTGGCTACCCCGCTCGCGTCCAAA
ATTTTGCGGTTCTACCGTAATTTTTTTGGTGGGGTATCTACCCCGCCACGACCGACGGGC
GCGCTTGCCCTGTTCCCACAAAACCATGGGCGCGCATCACCATCACGTGTTAATCAGTCA
CTAACCACTGGACTATAGGAAGCCGCTGAGCTCGGTAAGGGTTCCTTCAAGTACGCTTGG
GTTCTTGACAAGCTCAAGGCCGAGCGTGAGCGTGGTATCACCATCGATATTGCTCTCTGG
AAGTTCGAGACTCCCCGCTACTATGTCACCGTCATTGGTATGTGATTATTGCTCTCTTCA
TTCCATTCTGATACTAACATGTCAACCAGACGCCCCTGGTCACCGTGACTTCATCAAGAA
CATGATC
>ENA|MW580438|MW580438.1 Fusarium anguioides strain LC7151 translation elongation factor gene, partial cds.
GCCACGTCGACTCTGGCAAGTCGACCACTGTGAGTACTACCTATGACGATCCCGCTTATC
TGCGCTGGTCAACCCTGCCTAAGATCTGGCAGGGACTGCTTAAAACGCAACATACTGACA
TTCTTTGACAGACCGGTCACTTGATCTACCAGTGCGGTGGTATCGACAAGCGAACCATCG
AGAAGTTCGAGAAGGTTAGTCACTTTCCCTTCAATCGCGCGCCCTTTTAGCCCATCGATT
CCCTATTCGAATCGCACCCATACAACTCGATTAGCGTTGGCTACCCCGCTCGCGTCCAAA
ATTTTGCGGTTCTACCGTAATTTTTTTGGTGGGGTATCTACCCCGCCACGACCGACGGGC
GCGCTTGCCCTGTTCCCACAAAACCATGGGCGCGCATCACCATCACGTGTTAATCAGTCA
CTAACCACTGGACTATAGGAAGCCGCTGAGCTCGGTAAGGGTTCCTTCAAGTACGCTTGG
GTTCTTGACAAGCTCAAGGCCGAGCGTGAGCGTGGTATCACCATCGATATTGCTCTCTGG
AAGTTCGAGACTCCCCGCTACTATGTCACCGTCATTGGTATGTGATTATTGCTCTCTTCA
TTCCATTCTGATACTAACATGTCAACCAGACGCCCCTGGTCACCGTGACTTCATCAAGAA
CATGATC
>ENA|MW580440|MW580440.1 Fusarium anguioides strain LC7189 translation elongation factor gene, partial cds.
GCCACGTCGACTCTGGCAAGTCGACCACTGTGAGTACTACCTATGACGATCCCGCTTATC
TGCGCTGGTCAACCCTGCCTAAGATCTGGCAGGGACTGCTTAAAACGCAACATACTGACA
TTCTTTGACAGACCGGTCACTTGATCTACCAGTGCGGTGGTATCGACAAGCGAACCATCG
AGAAGTTCGAGAAGGTTAGTCACTTTCCCTTCAATCGCGCGCCCTTTTAGCCCATCGATT
CCCTATTCGAATCGCACCCATACAACTCGATTAGCGTTGGCTACCCCGCTCGCGTCCAAA
ATTTTGCGGTTCTACCGTAATTTTTTTGGTGGGGTATCTACCCCGCCACGACCGACGGGC
GCGCTTGCCCTGTTCCCACAAAACCATGGGCGCGCATCACCATCACGTGTTAATCAGTCA
CTAACCACTGGACTATAGGAAGCCGCTGAGCTCGGTAAGGGTTCCTTCAAGTACGCTTGG
GTTCTTGACAAGCTCAAGGCCGAGCGTGAGCGTGGTATCACCATCGATATTGCTCTCTGG
AAGTTCGAGACTCCCCGCTACTATGTCACCGTCATTGGTATGTGATTATTGCTCTCTTCA
TTCCATTCTGATACTAACATGTCAACCAGACGCCCCTGGTCACCGTGACTTCATCAAGAA
CATGATC
>ENA|MW580444|MW580444.1 Fusarium bambusarum strain LC7187 translation elongation factor gene, partial cds.
GCCACGTCGACTCTGGCAAGTCGACCACTGTAAGTACTACCCTCGACGAGCCCGCTTATC
TGCACTCGTCAACCCTGCCTCAGATCTGGCGGGGTATTCCTCAAAGCACAACATGCTGAC
ATCCTCTGATAGACCGGTCACTTGATCTACCAGTGCGGTGGTATCGACAAGCGAACCATC
GAGAAGTTCGAGAAGGTTAGTCACTTTCCCTTCAATCGCGCGCCCTTCAGCCCATCGATT
TCCCGTTCGAATCGCTCCCATACGACTCGATCAGCACCGGCCACCCCGCTCGAGCCCAAA
AATTTTGCGGTTCGGCCGTAATTTTTTTTGGTGGGGTATATACCCCGCCACTCGAGTGAC
GGGCGCGCTTGCCCTGTTCCCACAAAACCAGAATGGGCGCGCATCATCACGTGTCAATCA
GTCACTAACCACTGGACAATAGGAAGCCGCTGAGCTCGGTAAGGGTTCCTTCAAGTACGC
CTGGGTCCTTGACAAGCTCAAGGCCGAGCGTGAGCGTGGTATCACCATCGACATTGCTCT
CTGGAAGTTCGAGACTCCCCGCTACTATGTCACCGTCATTGGTATGTCGTCACTGCTGTC
TTGATCTCATTCTCATGCTAACATCTCACCTAGACGCTCCCGGTCACCGTGATTTCATCA
AGAACATGATC
>ENA|MN610678|MN610678.1 Fusarium oxysporum isolate LH1513 translation elongation factor gene, partial cds.
TCGTCGTCATCGGCCACGTCGACTCTGGCAAGTCGACCACTGTGAGTACTCTCCTCGACA
ATGAGCATATCTGCCATCGTCAATCCCGACCAAGACCTGGCGGGGTATTTCTCAAAGTCA
ACATACTGACATCGTTTCACAGACCGGTCACTTGATCTACCAGTGCGGTGGTATCGACAA
GCGAACCATCGAGAAGTTCGAGAAGGTTAGTCACTTTCCCTTCAATCGCGCGTCCTTTGC
CCATCGATTTCCCCTACGACTCGAAACGTGCCCGCTACCCCGCTCGAGACCAAAAATTTT
GCAATATGACCGTAATTTTTTTGGTGGGGCACTTACCCCGCCACTTGAGCGACGGGAGCG
TTTGCCCTCTTACCATTCTCACAACCTCAATGAGTGCGTCGTCACGTGTCAAGCAGTCAC
TAACCACTCAACAATAGGAAGCCGCTGAGCTCGGTAAGGGTTCCTTCAAGTACGCCTGGG
TTCTTGACAAGCTCAAGGCCGAGCGTGAGCGTGGTATCACCATCGATATTGCTCTCTGGA
AGTTCGAGACTCCTCGCTACTATGTCACCGTCATTGGTATGTTGTCGCTCATGCTTCATT
CTACTTCTCTTCGTACTAACATATCACCCAGACGCTCCCGGTCACCGTG
>ENA|MW580436|MW580436.1 Fusarium anguioides strain LC13613 translation elongation factor gene, partial cds.
GCCACGTCGACTCTGGCAAGTCGACCACTGTGAGTACTACCTATGACGATCCCGCTTATC
TGCGCTGGTCAACCCTGCCTAAGATCTGGCAGGGACTGCTTAAAACGCAACATACTGACA
TTCTTTGACAGACCGGTCACTTGATCTACCAGTGCGGTGGTATCGACAAGCGAACCATCG
AGAAGTTCGAGAAGGTTAGTCACTTTCCCTTCAATCGCGCGCCCTTTTAGCCCATCGATT
CCCTATTCGAATCGCACCCATACAACTCGATTAGCGTTGGCTACCCCGCTCGCGTCCAAA
ATTTTGCGGTTCTACCGTAATTTTTTTGGTGGGGTATCTACCCCGCCACGACCGACGGGC
GCGCTTGCCCTGTTCCCACAAAACCATGGGCGCGCATCACCATCACGTGTTAATCAGTCA
CTAACCACTGGACTATAGGAAGCCGCTGAGCTCGGTAAGGGTTCCTTCAAGTACGCTTGG
GTTCTTGACAAGCTCAAGGCCGAGCGTGAGCGTGGTATCACCATCGATATTGCTCTCTGG
AAGTTCGAGACTCCCCGCTACTATGTCACCGTCATTGGTATGTGATTATTGCTCTCTTCA
TTCCATTCTGATACTAACATGTCAACCAGACGCCCCTGGTCACCGTGACTTCATCAAGAA
CATGATC
>ENA|MN508784|MN508784.1 Fusarium incarnatum translation elongation factor 1-alpha gene, partial cds.
GTCATCGGCCACGTCGACTCTGGCAAGTCGACCACTGTGAGTACTACCCTCGATGACCTG
CTTATTAGCATTCATCAACCCCGCCCTACGTGGCGGGGGTAGTTTCAAATTGAATATTTG
CTGACAAGATTGCATAGACCGGTCACTTGATCTACCAGTGCGGTGGTATCGACAAGCGAA
CCATCGAGAAGTTCGAGAAGGTTGGTTTCCATTTTCCTCGATCGCACGCCCTCTACCCAC
CGATCCATCACACGAACCAGTCTTACGACAACTGAATATGCGCCTGTTACCCCGCTCGAG
TACAAAAATTTGCGGTTCAACCGGATTTTTTTTTGGTGGGGGTTGAACCCCGCCACTCGA
GTGACAGGCGTTTGCCCTCTTCCCACAAACTCATGTCTTGCGCATCACGTGTCAATCAGT
CACTAACCACCCGATAATAGGAAGCCGCCGAGCTCGGTAAGGGTTCCTTCAAGTACGCTT
GGGTTCTTGACAAGCTCAAGGCCGAGCGTGAGCGTGGTATCACCATCGATATCGCCCTCT
GGAAGTTCGAGACTCCTCGCTACTATGTCACCGTCATTGGTATGTCGCCATCACTTACAC
TCATCATCTTCTCCTGCTAACATGTGTTTCAGACGCTCCCGGTCACCGTGATTTCATCAA
GAACATGATCCGGGGGAACTTTCCAATTTTT
>ENA|MK550607|MK550607.1 Fusarium poae translation elongation factor 1-alpha gene, partial cds.
GTCGACCACTGTAAGTACAACCGAATCTCAACTCCGCTTTGACATGGCGGGGTAGACTCA
ACATGCACTTGTGCTAACATGCTTGACAGACCGGTCACTTGATCTACCAGTGCGGTGGTA
TCGACAAGCGAACCATCGAGAAGTTCGAGAAGGTTGGTCTCATTTTCCTCGATCGCGCGC
CCTACTTTCCCTCGATCCATCACTCGAATCGCTCTTATACGACTCGACACACACCTGTTA
CCCCGCTCGAGTCCGAATTTTTACGATTTTGTCGTAAAAATTTTCGGTGGGGCTTATACC
CCGCCACTCGAGCGATTGCATTTCTTTGGGCGCGAATCGTCACGTGGCAATCAGTTACTA
ACCACCTGTCAATAGGAAGCCGCCGAGCTCGGTAAGGGTTCTTTCAAGTACGCCTGGGTT
CTTGACAAGCTCAAGGCCGAGCGTGAGCGTGGTATCACCATCGATATCGCTCTCTGGAAG
TTCGAGACTCCCCGCTACTATGTCACCGTCATTGGTATGTTGTCACTACTACCTCAGTCA
CTCACATTCTCATACTAACTCATCTATCAGACGCTCCCGGTCACCGTGATTTCATCAAGA
ACATGA
>ENA|MW580432|MW580432.1 Fusarium delphinoides strain LC13609 translation elongation factor gene, partial cds.
ACCACTGTAAGTTCGTCACTCATCCAGTGACTGTCCATCAGCATCAATCTTACCCCGCCA
TCTCATCTGGTGGAAGCTTCATCAACAACATACTGACATCTACATCTAGACCGGTCACTT
GATCTACCAGTGCGGTGGTATCGACAAGCGAACCATCGAGAAGTTCGAGAAGGTAGGTCA
CTTTCCCCTCGATTCCTGAGCATTTTACCACGCGATCGATTCGCATCATGTCCATTACCC
CGCCAAATATCGATGGTTTTTTTTTGCGTGGCTTTTTCATGTTCTGGTGGGGGGTTTACC
CCGCTGGACATGCGAAGTTGGCATTTTGCCCCACCACAAAAATTTTCTCACTTTTTTTCA
TGGCTCATAAGCAATTAAAACATGATGCTAACAACCCACCAATAGGAAGCCGCCGAGCTC
GGTAAGGGTTCCTTCAAGTACGCCTGGGTTCTTGACAAGCTCAAGGCCGAGCGTGAGCGT
GGTATCACCATCGATATCGCTCTCTGGAAGTTCGAGACTCCCCGCTACTATGTCACCGTC
ATTGGTAAGTCTTGACCGACTCTTGCACGTCATCATCGACCAGTCACTAACATAGTCACT
ACAGACGCTCCCGGTCACCGTGATTTCATCAAGAACATGA
>ENA|MW580442|MW580442.1 Fusarium anguioides strain LC7240 translation elongation factor gene, partial cds.
GCCACGTCGACTCTGGCAAGTCGACCACTGTGAGTACTACCTATGACGATCCCGCTTATC
TGCGCTGGTCAACCCTGCCTAAGATCTGGCAGGGACTGCTTAAAACGCAACATACTGACA
TTCTTTGACAGACCGGTCACTTGATCTACCAGTGCGGTGGTATCGACAAGCGAACCATCG
AGAAGTTCGAGAAGGTTAGTCACTTTCCCTTCAATCGCGCGCCCTTTTAGCCCATCGATT
CCCTATTCGAATCGCACCCATACAACTCGATTAGCGTTGGCTACCCCGCTCGCGTCCAAA
ATTTTGCGGTTCTACCGTAATTTTTTTGGTGGGGTATCTACCCCGCCACGACCGACGGGC
GCGCTTGCCCTGTTCCCACAAAACCATGGGCGCGCATCACCATCACGTGTTAATCAGTCA
CTAACCACTGGACTATAGGAAGCCGCTGAGCTCGGTAAGGGTTCCTTCAAGTACGCTTGG
GTTCTTGACAAGCTCAAGGCCGAGCGTGAGCGTGGTATCACCATCGATATTGCTCTCTGG
AAGTTCGAGACTCCCCGCTACTATGTCACCGTCATTGGTATGTGATTATTGCTCTCTTCA
TTCCATTCTGATACTAACATGTCAACCAGACGCCCCTGGTCACCGTGACTTCATCAAGAA
CATGATC
>ENA|MW580443|MW580443.1 Fusarium bambusarum strain LC7180 translation elongation factor gene, partial cds.
GCCACGTCGACTCTGGCAAGTCGACCACTGTAAGTACTACCCTCGACGAGCCCGCTTATC
TGCACTCGTCAACCCTGCCTCAGATCTGGCGGGGTATTCCTCAAAGCACAACATGCTGAC
ATCCTCTGATAGACCGGTCACTTGATCTACCAGTGCGGTGGTATCGACAAGCGAACCATC
GAGAAGTTCGAGAAGGTTAGTCACTTTCCCTTCAATCGCGCGCCCTTCAGCCCATCGATT
TCCCGTTCGAATCGCTCCCATACGACTCGATCAGCACCGGCCACCCCGCTCGAGCCCAAA
AATTTTGCGGTTCGGCCGTAATTTTTTTGGTGGGGTATATACCCCGCCACTCGAGTGACG
GGCGCGCTTGCCCTGTTCCCACAAAACCAGAATGGGCGCGCATCATCACGTGTCAATCAG
TCACTAACCACTGGACAATAGGAAGCCGCTGAGCTCGGTAAGGGTTCCTTCAAGTACGCC
TGGGTCCTTGACAAGCTCAAGGCCGAGCGTGAGCGTGGTATCACCATCGACATTGCTCTC
TGGAAGTTCGAGACTCCCCGCTACTATGTCACCGTCATTGGTATGTCGTCACTGCTGTCT
TGATCTCATTCTCATGCTAACATCTCACCTAGACGCTCCCGGTCACCGTGATTTCATCAA
GAACATGATC
>ENA|OK644308|OK644308.1 Fusarium graminearum translation elongation factor 1-alpha gene, partial cds.
CTCACCTTAACGTCGTCGTCATCGGCCACGTCGACTCTGGCAAGTCGACCACTGTGAGTA
CCACCGCATCCCAACCCCGCCGACACTTGGCGGGGTAGTTTCAAATTTCCAATGTGCTGA
CATACTTTGATAGACCGGTCACTTGATCTACCAGTGCGGTGGTATCGACAAGCGAACCAT
CGAGAAGTTCGAGAAGGTTGGTCTCATTTTCCTCGATCGCGCGCCCTTTTCCCTTTCGAA
ATATCATTCGAATCGCCCTCACACGACGACTCGATACGCGCCTGTTACCCCGCTCGAGGT
CAAAAATTTTGCGGCTTTGTCGTAATTTTTTTCCCGGTGGGGCTCATACCCCGCCACTCG
AGCGACAGGCGTCTGCCCTCTTCCCACAAACCATTCCCTGGGCGCTCATCATCACGTGTC
AACCAGTCACTAACCACCTGTCAATAGGAAGCCGCCGAGCTCGGTAAGGGTTCCTTCAAG
TACGCCTGGGTTCTTGACAAGCTCAAAGCCGAGCGTGAGCGTGGTATCACCATTGATATC
GCCCTCTGGAAGTTCGAGACTCCTCGCTACTATGTCACCGTCATTGGTATGTTGTCACCA
CTGCTGTCATCACATTCTCATACTAACATGGCTATCAGACGCTCCCGGTCACCGTGATTT
CATCAAGAACAT
>ENA|OK644310|OK644310.1 Fusarium graminearum translation elongation factor 1-alpha gene, partial cds.
ACAAGACTCACCTTAACGTCGTCGTCATCGGCCACGTCGACTCTGGCAAGTCGACCACTG
TGAGTACCACCGCATCCCAACCCCGCCGACACTTGGCGGGGTAGTTTCAAATTTCCAATG
TGCTGACATACTTTGATAGACCGGTCACTTGATCTACCAGTGCGGTGGTATCGACAAGCG
AACCATCGAGAAGTTCGAGAAGGTTGGTCTCATTTTCCTCGATCGCGCGCCCTTTTCCCT
TTCGAAATATCATTCGAATCGCCCTCACACGACGACTCGATACGCGCCTGTTACCCCGCT
CGAGGTCAAAAATTTTGCGGCTTTGTCGTAATTTTTTTCCCGGTGGGGCTCATACCCCGC
CACTCGAGCGACAGGCGCCTGCCCTCTTCCCACAAACCATTCCCTGGGCACTCATCATCA
CGTGTCAACCAGTCACTAACCACCTGTCAATAGGAAGCCGCCGAGCTCGGTAAGGGTTCC
TTCAAGTACGCCTGGGTTCTTGACAAGCTCAAAGCCGAGCGTGAGCGTGGTATCACCATT
GATATCGCCCTCTGGAAGTTCGAGACTCCTCGCTACTATGTCACCGTCATTGGTATGTTG
TCACCACTGCTGTCATCACATTCTCATACTAACATGGCTATCAGACGCTCCCGGTCACCG
TGATTTCATCAAGAACATGATCACTG
>ENA|OK644314|OK644314.1 Fusarium graminearum translation elongation factor 1-alpha gene, partial cds.
AAGACTCACCTTAACGTCGTCGTCATCGGCCACGTCGACTCTGGCAAGTCGACCACTGTG
AGTACCACCGCATCCCAACCCCGCCGACACTTGGCGGGGTAGTTTCAAATTTCCAATGTG
CTGACATACTTTGATAGACCGGTCACTTGATCTACCAGTGCGGTGGTATCGACAAGCGAA
CCATCGAGAAGTTCGAGAAGGTTGGTCTCATTTTCCTCGATCGCGCGCCCTTTTCCCTTT
CGAAATATCATTCGAATCGCCCTCACACGACGACTCGATACGCGCCTGTTACCCCGCTCG
AGGTCAAAAATTTTGCGGCTTTGTCGTAATTTTTTTCCCGGTGGGGCTCATACCCCGCCA
CTCGAGCGACAGGCGTCTGCCCTCTTCCCACAAACCATTCCCTGGGCGCTCATCATCACG
TGTCAACCAGTCACTAACCACCTGTCAATAGGAAGCCGCCGAGCTCGGTAAGGGTTCCTT
CAAGTACGCCTGGGTTCTTGACAAGCTCAAAGCCGAGCGTGAGCGTGGTATCACCATTGA
TATCGCCCTCTGGAAGTTCGAGACTCCTCGCTACTATGTCACCGTCATTGGTATGTTGTC
ACCACTGCTGTCATCACATTCTCATACTAACATGGCTATCAGACGCTCCCGGTCACCGTG
ATTTCATCAAGAACATGATCA
>ENA|MW580437|MW580437.1 Fusarium anguioides strain LC7007 translation elongation factor gene, partial cds.
GCCACGTCGACTCTGGCAAGTCGACCACTGTGAGTACTACCTATGACGATCCCGCTTATC
TGCGCTGGTCAACCCTGCCTAAGATCTGGCAGGGACTGCTTAAAACGCAACATACTGACA
TTCTTTGACAGACCGGTCACTTGATCTACCAGTGCGGTGGTATCGACAAGCGAACCATCG
AGAAGTTCGAGAAGGTTAGTCACTTTCCCTTCAATCGCGCGCCCTTTTAGCCCATCGATT
CCCTATTCGAATCGCACCCATACAACTCGATTAGCGTTGGCTACCCCGCTCGCGTCCAAA
ATTTTGCGGTTCTACCGTAATTTTTTTGGTGGGGTATCTACCCCGCCACGACCGACGGGC
GCGCTTGCCCTGTTCCCACAAAACCATGGGCGCGCATCACCATCACGTGTTAATCAGTCA
CTAACCACTGGACTATAGGAAGCCGCTGAGCTCGGTAAGGGTTCCTTCAAGTACGCTTGG
GTTCTTGACAAGCTCAAGGCCGAGCGTGAGCGTGGTATCACCATCGATATTGCTCTCTGG
AAGTTCGAGACTCCCCGCTACTATGTCACCGTCATTGGTATGTGATTATTGCTCTCTTCA
TTCCATTCTGATACTAACATGTCAACCAGACGCCCCTGGTCACCGTGACTTCATCAAGAA
CATGATC
>ENA|MW580439|MW580439.1 Fusarium anguioides strain LC7178 translation elongation factor gene, partial cds.
GCCACGTCGACTCTGGCAAGTCGACCACTGTGAGTACTACCTATGACGATCCCGCTTATC
TGCGCTGGTCAACCCTGCCTAAGATCTGGCAGGGACTGCTTAAAACGCAACATACTGACA
TTCTTTGACAGACCGGTCACTTGATCTACCAGTGCGGTGGTATCGACAAGCGAACCATCG
AGAAGTTCGAGAAGGTTAGTCACTTTCCCTTCAATCGCGCGCCCTTTTAGCCCATCGATT
CCCTATTCGAATCGCACCCATACAACTCGATTAGCGTTGGCTACCCCGCTCGCGTCCAAA
ATTTTGCGGTTCTACCGTAATTTTTTTGGTGGGGTATCTACCCCGCCACGACCGACGGGC
GCGCTTGCCCTGTTCCCACAAAACCATGGGCGCGCATCACCATCACGTGTTAATCAGTCA
CTAACCACTGGACTATAGGAAGCCGCTGAGCTCGGTAAGGGTTCCTTCAAGTACGCTTGG
GTTCTTGACAAGCTCAAGGCCGAGCGTGAGCGTGGTATCACCATCGATATTGCTCTCTGG
AAGTTCGAGACTCCCCGCTACTATGTCACCGTCATTGGTATGTGATTATTGCTCTCTTCA
TTCCATTCTGATACTAACATGTCAACCAGACGCCCCTGGTCACCGTGACTTCATCAAGAA
CATGATC
>ENA|OK644311|OK644311.1 Fusarium graminearum translation elongation factor 1-alpha gene, partial cds.
AAGACTCACCTTAACGTCGTCGTCATCGGCCACGTCGACTCTGGCAAGTCGACCACTGTG
AGTACCACCGCATCCCAACCCCGCCGACACTTGGCGGGGTAGTTTCAAATTTCCAATGTG
CTGACATACTTTGATAGACCGGTCACTTGATCTACCAGTGCGGTGGTATCGACAAGCGAA
CCATCGAGAAGTTCGAGAAGGTTGGTCTCATTTTCCTCGATCGCGCGCCCTTTTCCCTTT
CGAAATATCATTCGAATCGCCCTCACACGACGACTCGATACGCGCCTGTTACCCCGCTCG
AGGTCAAAAATTTTGCGGCTTTGTCGTAATTTTTTTCCCGGTGGGGCTCATACCCCGCCA
CTCGAGCGACAGGCGTCTGCCCTCTTCCCACAAACCATTCCCTGGGCGCTCATCATCACG
TGTCAACCAGTCACTAACCACCTGTCAATAGGAAGCCGCCGAGCTCGGTAAGGGTTCCTT
CAAGTACGCCTGGGTTCTTGACAAGCTCAAAGCCGAGCGTGAGCGTGGTATCACCATTGA
TATCGCCCTCTGGAAGTTCGAGACTCCTCGCTACTATGTCACCGTCATTGGTATGTTGTC
ACCACTGCTGTCATCACATTCTCATACTAACATGGCTATCAGACGCTCCCGGTCACCGTG
ATTTCATCAAGAACAT
>ENA|OM966892|OM966892.1 Fusarium verticillioides translation elongation factor 1-alpha gene, partial cds.
CGTCGTCATCGGCCACGTCGACTCTGGCAAGTCGACCACTGTGAGTACTACCCTTGACGA
TGAGCTTATCGGCCATCGTAAACCCGGCCAAGACCTGGCGGGGGATTTCTCAAAGAAAAC
ATGCTGACATCGCTTCACAGACCGGTCACTTGATCTACCAGTGCGGTGGTATCGACAAGC
GAACCATCGAGAAGTTCGAGAAGGTTAGTCACTTTTCCTTCTATCGCGCGTTCTTTGCCC
ATCGATTCCCCCCTACGACTCGAAACGTACCCGCTACCCCGCTCGAGCCCAAAAATTTTG
CGATACGACCGTAATTTTTTCTGGTGGGGCATTTACCCCGCCACTCGAGCGGCGCGTTTC
TGCCCTCTCCCATTCCACAACCTCACTGAGCTCATCGTCACGTGTCAAGCAGTCACTAAC
CATCCGACAATAGGAAGCCGCTGAGCTCGGTAAGGGTTCCTTCAAGTACGCCTGGGTTCT
TGACAAGCTCAAGGCCGAGCGTGAGCGTGGTATC
>ENA|MZ634127|MZ634127.1 Fusarium oxysporum translation elongation factor 1-alpha gene, partial cds.
ATGGGTAAGGAAGACAAGACTCACCTTAACGTCGTCGTCATCGGCCCCGTCGACTCTGGC
AAGTCGACCACTGTGAGTACTCTCCTCGACAATGAGCTTATCTGCCATCGTCAATCCCGA
CCAAGACCTGGTGGGGTATTTCTCAAAGTCAACATACTGACATCGTTTCACAGACCGGTC
ACTTGATCTACCAGTGCGGTGGTATCGATAAGCGAACCATCGAGAAGTTCGAGAAGGTTA
GTCACTTTCCCTTCGATCGCGCGTCCTTTGCCCATCGATTTCCCCTACGACTCGAAACGT
GCCCGCTACCCCGCTCGAGACCAAAAATTTTGCAATATGACTGTAATTTTTTTTGGTGGG
GCACTTACCCCGCCACTTGAGCGACGGGAGCGTTTGCCCTCTTAACCATTCTCACAACCT
CAATGAGTGCGTCGTCACGTGTCAAGTAGTCACTAACCATTCAACAATAGGAAGCCGCTG
AGCTCGGTAAGGGTTCCTTCAAGTACGCCTGGGTTCTTGACAAGCTCAAGGCCGAGCGTG
AGCGTGGTATCACCATCGATATTGCTCTCTGGAAGTTCGAGACTCCTCGCTACTATGTCA
CCGTCATTGGTATGTTGTCGCTCATGCTTCATTCTACTTCTCTTCGTACTAACATCACTC
AGACGCTCCCGGTCACCGTGATTTCATCAAGAACATGATCACTGGTACCTCCA
>ENA|ON456284|ON456284.1 Fusarium neocosmosporiellum translation elongation factor 1-alpha gene, partial cds.
CTCCCTCGCGATACGCTCTGCGCCCGCTTCTCCCGTGTCCCAAAATTTTTGCGGTCCGAC
CGTAATTTTTTTGGTGGGGCGGCATCTACCCCGCCACTCGGGCGACGTTGGACAAAGCCC
TGATCCCTGCACACAAAAACACCAAACCCTCTTGGCGCGCATTATCACGTGGTTTACAAC
AGACGCTAACCGATCCAACAATAGGAAGCCGCTGAGCTCGGTAAGGGTTCCTTCAAGTAC
GCCTGGGTCCTTGACAAGCTCAAGGCCGAGCGTGAGCGTGGTATCACCATCGACATTGCC
CTCTGGAAGTTCGAGACTCCCCGCTACTATGTCACCGTCATTGGTATGTCGCCGTCGCCT
CTCTCAATCTTGTCTCACCACTAACAATCCACAGACGCTCCCGGCCACCGTGACTTCATC
AAGAACATGATCACTGGTACTTCCCAGGCCGACTGCGCTATTCTCATCATTGCCGCCGGT
ACTGGTGAGTTCGAGGCTGGTATCTCCAAGGATGGCCAGACCCGTGAGCACGCCCTGCTT
GCCTACACCCTCGGTGTCAAGAACCTCATTGTCGCCATCAACAAGATGGACACCACCAAG
TGGTCCGAGGCCCGTTACCAGGAGATCATCAAGGAGACCTCCAACTTCATCAAGAAGGTC
GGCTACAACCCCAAGGCTGTCGCTTTCGTCCCCATCTCCGGTTTCCACGGCGACAACATG
CTTACTCCCTCCACCAACTGCCCCTGGTACAAGGGCTGGGAGCGTGAGATCAAGTCCGGC
AAGCTCTCTGGCAAGACCCTCCTTGAGGCCATTGACTCCATCGAGCCCCCCAAGCGTCCC
GTCGACAAGCCCCTCCGACTTCCCCTCCAGGATGTCTACAAGATCGGTGGTATTGGCACG
GTTCCCGTCGGCCGTATCGAGACTGGTGTCATCAAGCCCGGTATGGTCGTTACCTTCGCC
CCCTCCAACGTCACCACTGAAGTCAAGTCCGTCGAGATGCACCACGAGCAGCTCTCTGAG
GGTCTCCCCGGTGACAACGTCGGCTTCAACGTGAAGAACGTCTCCGTCAAGGAGATCCGA
CGTGGCAACGTTGCTGGTGACTCCAAGAACGACCCCCCTCTGGGTGCCGCCTCTTTCACC
GCC
>ENA|MW090037|MW090037.1 Fusarium solani strain RiR-1 translation elongation factor 1-alpha (translation elongation factor 1 alpha) gene, partial cds.
TCTGGCAAGTCGACCACCGTAAGTCAAACCCTCATCGCGATCTGCTTATCTCGGGTCGTG
GAACCCCGCCTGGCATCTCGGGCGGGGTATTCATCATTCACTTCATGCTGACAATCATCT
ACAGACCGGTCACTTGATCTACCAGTGCGGTGGTATCGACAAGCGAACCATCGAGAAGTT
CGAGAAGGTTGGTGACATCTCCCCCGATCGCGCCTTGCTATTCCACATCGAATTCCCCGT
CGAATTCCCTCCCTCGCGATACGCTCTGCGCCCGCTTCTCCCGAGTCCCAAAATTTTTGC
GGTCCGACCGTAATTTTTTTTGGTGGGGCATTTACCCCGCCACTCGGGCGACGTTGGACA
AAGCCCTGATCCCTGCACACAAAAACACCAAACCCTCTTGGCGCGCATCATCACGTGGTT
CACGACAGACGCTAACCGGTCCAACAATAGGAAGCCGCTGAGCTCGGTAAGGGTTCCTTC
AAGTACGCCTGGGTCCTTGACAAGCTCAAGGCCGAGCGTGAGCGTGGTATCACCATCGAC
ATTGCCCTCTGGAAGTTCGAGACTCCCCGCTACTATGTCACCGTCATTGGTATGTTGCTG
TCACTTCTCTCACACATGTCTCACCACTAACAATCAACAGACGCCCCCGGCCACCGTGAC
TTCATCAAGAACATG
>ENA|MW090039|MW090039.1 Fusarium solani strain RiR-3 translation elongation factor 1-alpha (translation elongation factor 1 alpha) gene, partial cds.
TCTGGCAAGTCGACCACCGTAAGTCAAACCCTCATCGCGATCTGCTTATCTCGGGTCGTG
GAACCCCGCCTGGCATCTCGGGCGGGGTATTCATCATTCACTTCATGCTGACAATCATCT
ACAGACCGGTCACTTGATCTACCAGTGCGGTGGTATCGACAAGCGAACCATCGAGAAGTT
CGAGAAGGTTGGTGACATCTCCCCCGATCGCGCCTTGCTATTCCACATCGAATTCCCCGT
CGAATTCCCTCCCTCGCGATACGCTCTGCGCCCGCTTCTCCCGAGTCCCAAAATTTTTGC
GGTCCGACCGTAATTTTTTTTGGTGGGGCATTTACCCCGCCACTCGGGCGACGTTGGACA
AAGCCCTGATCCCTGCACACAAAAACACCAAACCCTCTTGGCGCGCATCATCACGTGGTT
CACGACAGACGCTAACCGGTCCAACAATAGGAAGCCGCTGAGCTCGGTAAGGGTTCCTTC
AAGTACGCCTGGGTCCTTGACAAGCTCAAGGCCGAGCGTGAGCGTGGTATCACCATCGAC
ATTGCCCTCTGGAAGTTCGAGACTCCCCGCTACTATGTCACCGTCATTGGTATGTTGCTG
TCACTTCTCTCACACATGTCTCACCACTAACAATCAACAGACGCCCCCGGCCACCGTGAC
TTCATCAAGAACATG
>ENA|MW090038|MW090038.1 Fusarium solani strain RiR-2 translation elongation factor 1-alpha (translation elongation factor 1 alpha) gene, partial cds.
TCTGGCAAGTCGACCACCGTAAGTCAAACCCTCATCGCGATCTGCTTATCTCGGGTCGTG
GAACCCCGCCTGGCATCTCGGGCGGGGTATTCATCATTCACTTCATGCTGACAATCATCT
ACAGACCGGTCACTTGATCTACCAGTGCGGTGGTATCGACAAGCGAACCATCGAGAAGTT
CGAGAAGGTTGGTGACATCTCCCCCGATCGCGCCTTGCTATTCCACATCGAATTCCCCGT
CGAATTCCCTCCCTCGCGATACGCTCTGCGCCCGCTTCTCCCGAGTCCCAAAATTTTTGC
GGTCCGACCGTAATTTTTTTTGGTGGGGCATTTACCCCGCCACTCGGGCGACGTTGGACA
AAGCCCTGATCCCTGCACACAAAAACACCAAACCCTCTTGGCGCGCATCATCACGTGGTT
CACGACAGACGCTAACCGGTCCAACAATAGGAAGCCGCTGAGCTCGGTAAGGGTTCCTTC
AAGTACGCCTGGGTCCTTGACAAGCTCAAGGCCGAGCGTGAGCGTGGTATCACCATCGAC
ATTGCCCTCTGGAAGTTCGAGACTCCCCGCTACTATGTCACCGTCATTGGTATGTTGCTG
TCACTTCTCTCACACATGTCTCACCACTAACAATCAACAGACGCCCCCGGCCACCGTGAC
TTCATCAAGAACATG
>ENA|MW090041|MW090041.1 Fusarium solani strain RiS-2 translation elongation factor 1-alpha (translation elongation factor 1 alpha) gene, partial cds.
GAGGACAAGACTCACCTCAACGTCGTCGTCATCGGCCACGTCGACTCTGGCAAGTCGACC
ACCGTAAGTCAAACCCTCATCGCGATCTGCTTATCTCGGGTCGTGGAACCCCGCCTGGCA
TCTCGGGCGGGGTATTCATCAGTCACTTCATGCTGACAATCATCTACAGACCGGTCACTT
GATCTACCAGTGCGGTGGTATCGACAAGCGAACCATCGAGAAGTTCGAGAAGGTTGGTGA
CATCTCCCCCGATCGCGCCTTGCTATTCCACAACGAATTCCCTCCCTCGCGATACGCTCT
GCGCCCGCTTCTCCCGAGTCCCAAAATTTTTGCGGTCCGACCGTAATTTTTTTTTGGTGG
GGCATTTACCCCGCCACTCGGGCGACGTTGGACAAAGCCCTGATCCCTGCACACAAAAAC
ACCAAACCCTCTTGGCGCGCATCATCACGTGGTTCACAACAGACGCTAACCGGTCCAACA
ATAGGAAGCCGCTGAGCTCGGTAAGGGTTCCTTCAAGTACGCCTGGGTCCTTGACAAGCT
CAAGGCCGAGCGTGAGCGTGGTATCACCATCGACATTGCCCTCTGGAAGTTCGAGACTCC
CCGCTACTATGTCACCGTCATTGGTATGTTGCTGTCACCTCTGTCACACATGTCTCACCA
CTAACAATCAACAGACGCCCCCGGCCACCGT
>ENA|MW090042|MW090042.1 Fusarium solani strain RiS-3 translation elongation factor 1-alpha (translation elongation factor 1 alpha) gene, partial cds.
GAGGACAAGACTCACCTCAACGTCGTCGTCATCGGCCACGTCGACTCTGGCAAGTCGACC
ACCGTAAGTCAAACCCTCATCGCGATCTGCTTATCTCGGGTCGTGGAACCCCGCCTGGCA
TCTCGGGCGGGGTATTCATCAGTCACTTCATGCTGACAATCATCTACAGACCGGTCACTT
GATCTACCAGTGCGGTGGTATCGACAAGCGAACCATCGAGAAGTTCGAGAAGGTTGGTGA
CATCTCCCCCGATCGCGCCTTGCTATTCCACAACGAATTCCCTCCCTCGCGATACGCTCT
GCGCCCGCTTCTCCCGAGTCCCAAAATTTTTGCGGTCCGACCGTAATTTTTTTTTGGTGG
GGCATTTACCCCGCCACTCGGGCGACGTTGGACAAAGCCCTGATCCCTGCACACAAAAAC
ACCAAACCCTCTTGGCGCGCATCATCACGTGGTTCACAACAGACGCTAACCGGTCCAACA
ATAGGAAGCCGCTGAGCTCGGTAAGGGTTCCTTCAAGTACGCCTGGGTCCTTGACAAGCT
CAAGGCCGAGCGTGAGCGTGGTATCACCATCGACATTGCCCTCTGGAAGTTCGAGACTCC
CCGCTACTATGTCACCGTCATTGGTATGTTGCTGTCACCTCTGTCACACATGTCTCACCA
CTAACAATCAACAGACGCCCCCGGCCACCGT
>ENA|MW090040|MW090040.1 Fusarium solani strain RiS-1 translation elongation factor 1-alpha (translation elongation factor 1 alpha) gene, partial cds.
GAGGACAAGACTCACCTCAACGTCGTCGTCATCGGCCACGTCGACTCTGGCAAGTCGACC
ACCGTAAGTCAAACCCTCATCGCGATCTGCTTATCTCGGGTCGTGGAACCCCGCCTGGCA
TCTCGGGCGGGGTATTCATCAGTCACTTCATGCTGACAATCATCTACAGACCGGTCACTT
GATCTACCAGTGCGGTGGTATCGACAAGCGAACCATCGAGAAGTTCGAGAAGGTTGGTGA
CATCTCCCCCGATCGCGCCTTGCTATTCCACAACGAATTCCCTCCCTCGCGATACGCTCT
GCGCCCGCTTCTCCCGAGTCCCAAAATTTTTGCGGTCCGACCGTAATTTTTTTTTGGTGG
GGCATTTACCCCGCCACTCGGGCGACGTTGGACAAAGCCCTGATCCCTGCACACAAAAAC
ACCAAACCCTCTTGGCGCGCATCATCACGTGGTTCACAACAGACGCTAACCGGTCCAACA
ATAGGAAGCCGCTGAGCTCGGTAAGGGTTCCTTCAAGTACGCCTGGGTCCTTGACAAGCT
CAAGGCCGAGCGTGAGCGTGGTATCACCATCGACATTGCCCTCTGGAAGTTCGAGACTCC
CCGCTACTATGTCACCGTCATTGGTATGTTGCTGTCACCTCTGTCACACATGTCTCACCA
CTAACAATCAACAGACGCCCCCGGCCACCGT
>ENA|AF008514|AF008514.1 Fusarium sp. NRRL25184 translation elongation factor gene, partial cds.
TCGTCGTCATCGGCCACGTCGACTCTGGCAAGTCGACCACTGTGAGTACTCCCTTCGACG
ATGAGCTGAACTGCCATCGTCAATCCCGACCAAGACCTGGCGGGGAATTTCTCAAAGGCA
ACACGCTGACATCGTTTCACAGACCGGTCACTTGATCTACCAGTGCGGTGGTATCGACAA
GCGAACCATCGAGAAGTTCGAGAAGGTTAGTCACTTTCCCTTCGATCGCGCGTCCTTTGC
CCATCGATTTCCCCTACGACTCGAAACGTGCCCGCTACCCCGCTCGAGACCAAAAATTTT
GCGTTACCGTAATTTTTTTTGGTGGGGCATTTACCCCGCCACTCGAGTGACGGACGCAAT
TGCCCTCTTCCCATTCCCACAACCTCAATGAGCGCATCGTCACGTGTCAAGCAGTCCACT
AACTATTCAATAATAGGAAGCCGCCGAGCTCGGTAAGGGTTCCTTCAAGTACGCCTGGGT
TCTTGACAAGCTCAAGGCCGAGCGTGAGCGTGGTATCACCATCGATATTGCTCTCTGGAA
GTTCGAGACTCCTCGCTACTATGTCACCGTCATTGGTATGTTGTCGCTCATACTTCATTC
TACTTTTCTTCGTACTAACACATCACTCAGATGCTCCCGGTCACCGTG
>ENA|MZ802787|MZ802787.1 Fusarium verticillioides strain MNB-32 translation elongation factor 1- factor (EF1a) gene, partial cds.
GACTCTGGCAAGTCGACCACTGTGAGTACTACCCTTGACGATGAGCTTATCGGCCATCGT
AAACCCGGCCAAGACCTGGCGGGGGATTTCTCAAAGAAAACATACTGATATCGCTTCACA
GACCGGTCACTTGATCTACCAGTGCGGTGGTATCGACAAGCGAACCATCGAGAAGTTCGA
GAAGGTTAGTCACTTTTCCTTCTATCGCGCGTTCTTTGCCCATCGATTCCCCCCTACGAC
TCGAAACGTACCCGCTACCCCGCTCGAGCCCAAAAATTTTGCGATACGACCGTAATTTTT
TCTGGTGGGGCATTTACCCCGCCACTCGAGCGGCGCGTTTCTGCCCTCTCCCATTCCACA
ACCTCACTGAGCTCATCGTCACGTGTCAAGCAGTCACTAACCATCCGACAATAGGAAGCC
GCTGAGCTCGGTAAGGGTTCCTTCAAGTACGCCTGGGTTCTTGACAAGCTCAAGGCCGAG
CGTGAGCGTGGTATCACCATCGATATCGCTCTCTGGAAGTTCGAGACTCCTCGCTACTAT
GTCACCGTCATTGGTATGTTGTCGCTCTTACTCCGTTCTATATCTCCTATTACTAACACA
TCACATAGACGCTCCCGGTCACCGTGATTTCATCAAGAACATG
>ENA|MZ802786|MZ802786.1 Fusarium verticillioides strain HD-4 translation elongation factor 1- factor (EF1a) gene, partial cds.
GTCGACCACTGTGAGTACTACCCTTGACGATGAGCTTATCGGCCATCGTAAACCCGGCCA
AGACCTGGCGGGGGATTTCTCAAAGAAAACATACTGATATCGCTTCACAGACCGGTCACT
TGATCTACCAGTGCGGTGGTATCGACAAGCGAACCATCGAGAAGTTCGAGAAGGTTAGTC
ACTTTTCCTTCTATCGCGCGTTCTTTGCCCATCGATTCCCCCCTACGACTCGAAACGTAC
CCGCTACCCCGCTCGAGCCCAAAAATTTTGCGATACGACCGTAATTTTTTCTGGTGGGGC
ATTTACCCCGCCACTCGAGCGGCGCGTTTCTGCCCTCTCCCATTCCACAACCTCACTGAG
CTCATCGTCACGTGTCAAGCAGTCACTAACCATCCGACAATAGGAAGCCGCTGAGCTCGG
TAAGGGTTCCTTCAAGTACGCCTGGGTTCTTGACAAGCTCAAGGCCGAGCGTGAGCGTGG
TATCACCATCGATATCGCTCTCTGGAAGTTCGAGACTCCTCGCTACTATGTCACCGTCAT
TGGTATGTTGTCGCTCTTACTCCGTTCTATATCTCCTATTACTAACACATCACATAGACG
CTCCCGGTCACCGTGATTTCATCAAGAACTGT
>ENA|JQ244844|JQ244844.1 Fusarium sp. FS3 translation elongation factor alpha gene, partial cds.
GAGGACAAGACTCACCTTAACGTCGTCGTCATCGGCCACGTCGACTCTGGCAAGTCGACC
ACTGTGAGTACTATCCTCAATGACCTGCTTATCAGCAGTCATTAACCCGGCCATACGTGG
TGGGGTAAATTCAACTTATACATTTGCTGACAAGATTGTATAGACCGGTCACTTGATCTA
CCAGTGCGGTGGTATCGACAAGCGAACCATCGAGAAGTTCGAGAAGGTTGGTTTCCATTT
TCCTCGATCGCACGCCCTCTGCCCATCGATCCATCACCCGAATCAGTCTCGACGACTGAA
CATGCGCCTGTTACCCCGCTCGAGTACAAAATTTTGCGGTTCAATCGTAATTTTTTGGTG
GGGCCCATACCCCGCTACTCGAGTGACAGGCGCTTGCCCTCTTCCCACAAAATCACTTGC
GCATCACGTGTCAATCAGTCACTAACCACCTGACAATAGGAAGCCGCCGAGCTCGGTAAG
GGTTCCTTCAAGTACGCCTGGGTTCTTGACAAGCTCAAGGCCGAGCGTGAGCGTGGTATC
ACCATCGATATCGCTCTCTGGAAGTTCGAGACTCCTCGCTACTATGTCACCGTCATTGGT
ATGTTGTCACCACTTCCACTCATTACCTTCTCATGCTAACATGTATTCCAGACGCTCCC
>ENA|JQ244846|JQ244846.1 Fusarium sp. FS40 translation elongation factor alpha gene, partial cds.
CAAGACTCACCTTAACGTCGTCGTCATCGGCCACGTCGACTCTGGCAAGTCGACCACTGT
GAGTACTCTCCTCGACAATGAGCATATCTGCCATCGTCAATCCCGACCAAGACCTGGCGG
GGTATTTCTCAAAGTCAACATACTGACATCGTTTCACAGACCGGTCACTTGATCTACCAG
TGCGGTGGTATCGACAAGCGAACCATCGAGAAGTTCGAGAAGGTTAGTCACTTTCCCTTC
AATCGCGCGTCCTTTGCCCATCGATTTCCCCTACGACTCGAAACGTGCCCGCTACCCCGC
TCGAGACCAAAAATTTTGCAATATGACCGTAATTTTTTTGGTGGGGCACTTACCCCGCCA
CTTGAGCGAAGGGAGCGTTTGCCCTCTTACCATTCTCACAACCTCAATGAGTGCGTCGTC
ACGTGTGAAGCAGTCACTAACCATTCAATAATAGGAAGCCGCTGAGCTCGGTAAGGGTTC
CTTCAAGTACGCCTGGGTTCTTGACAAGCTCAAGGCCGAGCGTGAGCGTGGTATCACCAT
CGATATTGCTCTCTGGAAGTTCGAGACTCCTCGCTACTATGTCACCGTCATTGGTATGTT
GTCGCTCATGCTTCATTCTACTTCTCTTCGTACTAACATATCACTCAGACGCTCCCGGTC
ACCGTGATTTCATCAAGAACATGATC
>ENA|JQ244848|JQ244848.1 Fusarium sp. FS5 translation elongation factor alpha gene, partial cds.
CAAGACTCACCTTAACGTCGTCGTCATCGGCCACGTCGACTCTGGCAAGTCGACCACTGT
GAGTACTACCCTCGATGACCTGCTTATCAGCAGTCATCAACCCCCCATACGTGGCGGGGT
AATTTCAACTTGAATATTGGCTGACAAAATTGCATAGACCGGTCACTTGATCTACCAGTG
CGGTGGTATCGACAAGCGAACCATCGAGAAGTTCGAGAAGGTTGGTTTCCATTTTCCTCG
ATCGCACGCCCTCTGCCCACCGATCCATCACTCGAATCCGTCTCACGACGACTGAATATG
CGCCTGTTACCCCGCTCGAGTACAAAATTTTGCGGTTCAATCGTAATTTTTTTGGTGGGG
CTTATACCCCGCTACTCGAGTGACAGGCGTTTGCCCTTTCCCACAAAATCATCTCTTGCG
CATCACGTGTCAAACAGTCACTAACCACCCGACAATAGGAAGCCGCCGAGCTCGGTAAGG
GTTCCTTCAAGTACGCTTGGGTTCTTGACAAGCTCAAGGCCGAGCGTGAGCGTGGTATCA
CCATCGATATCGCCCTCTGGAAGTTCGAGACTCCTCGCTACTATGTCACCGTCATTGGTA
TGTTGTCATCGCTTACACTCATTACCTTCTCATGCTAACATGTGCTTCAGACGCTCCCGG
TCACCGTGATTTCATCAAGAACATGATCACTG
>ENA|JQ244847|JQ244847.1 Fusarium sp. FS35 translation elongation factor alpha gene, partial cds.
CAAGACTCACCTCAACGTCGTCGTCATCGGCCACGTCGACTCTGGCAAGTCGACCACCGT
AAGTCAAACCCTCATCGCGATCTGCTTATCTCGGGTCGTGGAACCCCGCCTGGCATCTCG
GGCGGGGTATTCATCAGTCACTTCATGCTGACAATCATCTACAGACCGGTCACTTGATCT
ACCAGTGCGGTGGTATCGACAAGCGAACCATCGAGAAGTTCGAGAAGGTTGGTGACATCT
CCCCCGATCGCGCCTTGCTATTCCACAACGAATTCCCTCCCTCGCGATACGCTCTGCGCC
CGCTTCTCCCGAGTTCCAAAATTTTTGCGGTCCGACCGTAATTTTTTTTTTGGTGGGGCA
TTTACCCCGCCACTCGGGCGACGTTGGACAAAGCCCTGATCCCTGCACACAAAAACACCA
AACCCTCTTGGCGCGCATCATCACGTGGTTCACAACAGACGCTAACCGGTCCAACAATAG
GAAGCCGCTGAGCTCGGTAAGGGTTCCTTCAAGTACGCCTGGGTCCTTGACAAGCTCAAG
GCCGAGCGTGAGCGTGGTATCACCATCGACATTGCCCTCTGGAAGTTCGAGACTCCCCGC
TACTATGTCACCGTCATTGGTATGTTGCTGTCACCTCTGTCACACATGTCTCACCACTAA
CAATCAACAGACGCCCCCGGCCACCGTGACTTCATCAAGAACATGAT
>ENA|JQ244840|JQ244840.1 Fusarium sp. FS24A translation elongation factor alpha gene, partial cds.
CAAGACTCACCTTAACGTCGTCGTCATCGGCCACGTCGACTCTGGCAAGTCGACCACTGT
GAGTACTCTCCTCGACAATGAGCATATCTGCCATCGTCAATCCCGACCAAGACCTGGCGG
GGTATTTCTCAAAGTCAACATACTGACATCGTTTCACAGACCGGTCACTTGATCTACCAG
TGCGGTGGTATCGACAAGCGAACCATCGAGAAGTTCGAGAAGGTTAGTCACTTTCCCTTC
AATCGCGCGTCCTTTGCCCATCGATTTCCCCTACGACTCGAAACGTGCCCGCTACCCCGC
TCGAGACCAAAAATTTTGCAATATGACCGTAATTTTTTTGGTGGGGCACTTACCCCGCCA
CTTGAGCGAAGGGAGCGTTTGCCCTCTTACCATTCTCACAACCTCAATGAGTGCGTCGTC
ACGTGTCAAGCAGTCACTAACCATTCAACAATAGGAAGCCGCTGAGCTCGGTAAGGGTTC
CTTCAAGTACGCCTGGGTTCTTGACAAGCTCAAGGCCGAGCGTGAGCGTGGTATCACCAT
CGATATTGCTCTCTGGAAGTTCGAGACTCCTCGCTACTATGTCACCGTCATTGGTATGTT
GTCGCTCATGCTTCATTCTACTTCTCTTCGTACTAACATATCACTCAGAC
>ENA|JQ244841|JQ244841.1 Fusarium sp. FS24B translation elongation factor alpha gene, partial cds.
CAAGACTCACCTTAACGTCGTCGTCATCGGCCACGTCGACTCTGGCAAGTCGACCACTGT
GAGTACTACCCTCAATGACCTGCTTATCAGCAGTCATCAACCCCGCCATACGTGGTGGGG
TTAATTAACTTACACATTTGCTGACAAGATTGCATAGACCGGTCACTTGATCTACCAGTG
CGGTGGTATCGACAAGCGAACCATCGAGAAGTTCGAGAAGGTTGGTTTCCATTTTCCTCG
ATCGCACGCCCTCTGCCCATCGATCCATCACCCGAATTAGTCTCGACGACTGAACATGCG
CCTGTTACCCCGCTCGAGTACAAAATTTTGCGGTTCAATCGTAATTTTTTGGTGGGGCTT
ATACCCCGCTACTCGAGTGACAGGCGCTTGCCCTCTTCCCACAAAATCACTTGCGCATCA
CGTGTCAATCAGTCACTAACCACTCGACAATAGGAAGCCGCCGAGCTCGGTAAGGGTTCC
TTCAAGTACGCCTGGGTTCTTGACAAGCTCAAGGCCGAGCGTGAGCGTGGTATCACCATC
GATATCGCTCTCTGGAAGTTCGAGACTCCTCGCTACTATGTCACCGTCATTGGTATGTTG
TCACCACTTGCACTCATTACCTTCTCATGCTAACATGTATTCCAGACGCTCCCGGTCACC
GTGATTTCATCAAGAACATGATCA
>ENA|JQ244845|JQ244845.1 Fusarium sp. FS14 translation elongation factor alpha gene, partial cds.
GAGGACAAGACTCACCTTAACGTCGTCGTCATCGGCCACGTCGACTCTGGCAAGTCGACC
ACTGTGAGTACTATCCTCAATGACCTGCTTATCAGCAGTCATTAACCCGGCCATACGTGG
TGGGGTAAATTCAACTTATACATTTGCTGACAAGATTGTATAGACCGGTCACTTGATCTA
CCAGTGCGGTGGTATCGACAAGCGAACCATCGAGAAGTTCGAGAAGGTTGGTTTCCATTT
TCCTCGATCGCACGCCCTCTGCCCATCGATCCATCACCCGAATCAGTCTCGACGACTGAA
CATGCGCCTGTTACCCCGCTCGAGTACAAAATTTTGCGGTTCAATCGTAATTTTTTGGTG
GGGCCCATACCCCGCTACTCGAGTGACAGGCGCTTGCCCTCTTCCCACAAAATCACTTGC
GCATCACGTGTCAATCAGTCACTAACCACCTGACAATAGGAAGCCGCCGAGCTCGGTAAG
GGTTCCTTCAAGTACGCCTGGGTTCTTGACAAGCTCAAGGCCGAGCGTGAGCGTGGTATC
ACCATCGATATCGCTCTCTGGAAGTTCGAGACTCCTCGCTACTATGTCACCGTCATTGGT
ATGTTGTCACCACTTCCACTCATTACCTTCTCATGCTAACATGTATTCCAGACGCTCCC
>ENA|JQ244842|JQ244842.1 Fusarium sp. FS34 translation elongation factor alpha gene, partial cds.
GAGGACAAGACTCACCTTAACGTCGTCGTCATCGGCCACGTCGACTCTGGCAAGTCGACC
ACTGTGAGTACTATCCTCAATGACCTGCTTATCAGCAGTCATCAACCCCGCCATACGTGG
TGGGGTAAATTCAACTTATACATTTGCTGACAAGATTGTATAGACCGGTCACTTGATCTA
CCAGTGCGGTGGTATCGACAAGCGAACCATCGAGAAGTTCGAGAAGGTTGGTTTCCATTT
TCCTCGATCGCACGCCCTCTGCCCATCGATCCATCACCCGAATCAGTCTCGACGACTGAA
CATGCGCCTGTTACCCCGCTCGAGTACAAAATTTTGCGGTTCAATCGTAATTTTTTGGTG
GGGCTCATACCCCGCTACTCGAGTGACAGGCGCTTGCCCTCTTCCCACAAAATCACTTGC
GCATCACGTGTCAATCAGTCACTAACCACCTGACAATAGGAAGCCGCCGAGCTCGGTAAG
GGTTCCTTCAAGTACGCCTGGGTTCTTGACAAGCTCAAGGCCGAGCGTGAGCGTGGTATC
ACCATCGATATCGCTCTCTGGAAGTTCGAGACTCCTCGCTACTATGTCACCGTCATTGGT
ATGTTGTCACCACTTCCACTCATTACCTTCTCATGCTAACATGTATTCCAGACGCTCCCG
GTCACCGTGATTTCATCAAGAACATGAT
>ENA|KJ765871|KJ765871.1 Fusarium sp. GX0810 translation elongation factor alpha gene, partial cds.
AAGGATGGACAGACCCGCGAACATGCTCTTCTTGCCTACACCCTTGGTGTCAAGAACCTC
ATCGTCGCCATCAACAAGATGGACACCACCAAGTGGTCTGAGGCCCGTTACCAGGAGATC
ATCAAGGAGACCTCCTCTTTCATCAAGAAGGTCGGCTACAACCCCAAGGCTGTCGCTTTC
GTCCCCATCTCCGGTTTCAACGGTGACAACATGCTTACCCCCTCCACCAACTGCCCCTGG
TACAAGGGTTGGGAGCGTGAGATCAAGTCCGGCAAGCTCTCTGGCAAGACCCTCCTCGAG
GCCATTGACTCCATCGAGCCCCCCAAGCGTCCCGTTGACAAGCCCCTCCGTCTTCCCCTC
CAGGATGTCTACAAGATCGGTGGTATTGGAACGGTTCCCGTCGGCCGTATCGAGACTGGT
GTCATCAAGCCCGGTATGGTCGTTACCTTCGCTCCTTCCAACGTCACCACTGAAGTCAAG
TCCGTCGAGATGCACCACGAGCAGCTCACTGAGGGCCAGCCCGGTGACAACGTTGGTTTC
AACGTGAAGAATGTCTCCGTCAAGGACATCCGACGTGGTAACGTCGCTGGTGACTCCAAG
AACGACCCCCCCATGGGTGCCGCTTCTTTCACCGCCCAGGTCATCGTCCTCAACCACCCC
GGTCAGGTCGGTGCTGGTTACGCTCCCGTCCTTGATTGCCACACTGCCCACATTGCCTGC
AAGTTCGCCGAGATCCAGGAGAAGATCGACCGCCGAACCGGTAAGGCTACTGAGTCCGCC
CCCAAGTTCATCAAGTCTGGAGACTCCGCCATCGTCAAGATGGTTCCCTCCAAGCCCATG
TGTGTCGAGGCTTTCACTGACTACCCTCCTCTGGGTCGTTTCGCCGTCCGTGACATGCGA
CAAACCGTTGCCGTCGGTGTCAT
>ENA|KR909327|KR909327.1 Fusarium sp. MRC8391 elongation factor 1a (tef1) gene, partial cds.
GCTTATCAGCAATCGTGAACCCCGCCAATATATGGCGGGGTAGTATCAAAAATCATTTGT
GCTGACTTTCATTTCCAGACCGGTCACTTGATCTACCAGTGTGGTGGTATCGACAAGCGA
ACCATCGAGAAGTTCGAGAAGGTTGGTCTCATTTTCCTCGATCGCGCGCCCTCATACCCA
TCGATATATCATTCGAATCGCTCTTTCCCGACGACTTGACAAGCGTCCGTTACCCCGCTC
GAGCTCAAAAATTTTGCGGTTCTGTCGTAATTTTTTTGGTGGGGCCTCTACCCCGCCACT
CGAGTGACGGGCGCTTACCCTCTTCCCACAAAAGCCATTATTCATCTGGGCGCGCATCAT
CACGTGTGTGTCAGTCACTAACAATCTGACAATAGGAAGCCGCCGAGCTCGGTAAGGGTT
CCTTCAAGTACGCCTGGGTTCTTGACAAGCTCAAGGCCGAGCGTGAGCGTGGTATCACCA
TCGATATCGCTCTCTGGAAGTTCGAGACTCCCCGCTACTATGTCACCGTCATTGGTATGT
TG
>ENA|KJ765869|KJ765869.1 Fusarium sp. FZ0802 translation elongation factor alpha gene, partial cds.
AAGGACGGACAGACTCGTGAACATGCTCTTCTTGCCTACACCCTTGGTGTCAAGAACCTC
ATCGTCGCCATCAACAAGATGGACACCACCAAGTGGTCTGAGGCCCGTTACCAGGAGATC
ATCAAGGAGACCTCCTCTTTCATCAAGAAGGTCGGCTACAACCCCAAGGCTGTCGCTTTC
GTCCCCATCTCCGGTTTCAACGGTGACAACATGCTTACCCCCTCCACCAACTGCCCCTGG
TACAAGGGTTGGGAGCGTGAGATCAAGTCCGGCAAGCTCTCTGGCAAGACCCTCCTCGAG
GCCATTGACTCCATCGAGCCCCCCAAGCGTCCCGTTGACAAGCCCCTCCGTCTTCCCCTC
CAGGATGTCTACAAGATTGGTGGTATTGGAACGGTTCCCGTCGGCCGTATCGAGACTGGT
GTCATCAAGCCCGGTATGGTCGTTACCTTCGCTCCTTCCAACGTCACCACTGAAGTCAAG
TCCGTCGAGATGCACCACGAGCAGCTCTCTGAGGGCCAGCCCGGTGACAACGTTGGTTTC
AACGTGAAGAACGTCTCCGTCAAGGACATCCGACGTGGTAACGTCGCTGGTGACTCCAAG
AACGACCCCCCCATGGGTGCCGCTTCTTTCACCGCCCAGGTCATCGTCCTCAACCACCCC
GGTCAGGTCGGTGCTGGTTACGCTCCCGTCCTCGATTGCCACACTGCCCACATTGCCTGC
AAGTTCGCCGAGATCCAGGAGAAGATCGACCGCCGAACCGGTAAGGCTACTGAGGCCGCC
CCCAAGTTCATCAAGTCTGGTGACTCCGCCATTGTCAAGATGGTTCCCTCCAAGCCCATG
TGTGTCGAGGCTTTCACTGACTACCCTCCTCTGGGTCGTTTCGC
>ENA|JQ244843|JQ244843.1 Fusarium sp. FS23 translation elongation factor alpha gene, partial cds.
CACGTCGACTCTGGCAAGTCGACCACTGTGAGTACTATCCTCAATGACCTGCTTATCAGC
AGTCATTAACCCGGCCATACGTGGTGGGGTAAATTCAACTTATACATTTGCTGACAAGAT
TGTATAGACCGGTCACTTGATCTACCAGTGCGGTGGTATCGACAAGCGAACCATCGAGAA
GTTCGAGAAGGTTGGTTTCCATTTTCCTCGATCGCACGCCCTCTGCCCATCGATCCATCA
CCCGAATCAGTCTCGACGACTGAACATGCGCCTGTTACCCCGCTCGAGTACAAAATTTTG
CGGTTCAATCGTAATTTTTTGGTGGGGCCCATACCCCGCTACTCGAGTGACAGGCGCTTG
CCCTCTTCCCACAAAATCACTTGCGCATCACGTGTCAATCAGTCACTAACCACCTGACAA
TAGGAAGCCGCCGAGCTCGGTAAGGGTTCCTTCAAGTACGCCTGGGTTCTTGACAAGCTC
AAGGCCGAGCGTGAGCGTGGTATCACCATCGATATCGCTCTCTGGAAGTTCGAGACTCCT
CGCTACTATGTCACCGTCATTGGTATGTTGTCACCACTTCCACTCATTACCTTCTCATGC
TAACATGTATTCCAGACGCTCCCGGTCACCGTGATTTCATCAAGAACATGAT
>ENA|KY697890|KY697890.1 Fusarium striatum isolate 40 translation elongation factor gene, partial cds.
ATCGAATTCCCCGTCGAATTCCCTCCATCGCGATACGCTCTGCGCCCGCTTCTCCCGAGT
CCCAAAATTTTTGCGGTCCGACCGTAATTTTTTTGGTGGGGCATTTACCCCGCCACTCGG
GCGACGTTGGACAAAGCCCTGATCCCTGCACACAAAAACACCAAACCCTCTTGGCGCGCA
TCATCACGTGGTTCACGACAGACGCTAACCGGTCCAACAATAGGAAGCCGCTGAGCTCGG
TAAGGGTTCCTTCAAGTACGCCTGGGTCCTTGACAAGCTCAAGGCCGAGCGTGAGCGTGG
TATCACCATCGACATTGCCCTCTGGAAGTTCGAGACTCCCCGCTACTATGTCACCGTCAT
TGGTATGTTGCTGTCACCTCTCTCACACATGTCTCACCACTAACAATCAACAGACGCCCC
CGGCCACCGTGACTTCATCAAGAACATGATCATGGGTACT
>ENA|KX545253|KX545253.1 Fusarium cf. bullatum translation elongation factor (TEF) gene, partial cds.
CTGGCAAGTCGACCACTGTGAGTACTACCCTCGATGACCTGCTTATTAGCATTCATCAAC
CCCGCCCTACGTGGCGGGGGTAGTTTCAAATTGAATATTTGCTGACAAGATTGCATAGAC
CGGTCACTTGATCTACCAGTGCGGTGGTATCGACAAGCGAACCATCGAGAAGTTCGAGAA
GGTTGGTTTCCATTTTCCTCGATCGCACGCCCTCTACCCACCGATCCATCACACGAACCA
GTCTTACGACAACTGAATATGCGCCTGTTACCCCGCTCGAGTACAAAAATTTGCGGTTCA
ACCGGATTTTTTTGGTGGGGGTTGAACCCCGCCACTCGAGTGACAGGCGTTTGCCCTCTT
CCCACAAACTCATGTCTTGCGCATCACGTGTCAATCAGTCACTAACCACCCGATAATAGG
AAGCCGCCGAGCTCGGTAAGGGTTCCTTCAAGTACGCTTGGGTTCTTGACAAGCTCAAGG
CCGAGCGTGAGCGTGGTATCACCATCGATATCGCCCTCTGGAAGTTCGAGACTCCTCGCT
ACTATGTCACCGTCATTGGTATGTCGCCATCACTTACACTCATCATCTTCTCCTGCTAAC
ATGTGTTCAGACGCTCCCGGTCACCGTGATTTCATCAAGAACATGATC
>ENA|DQ465940|DQ465940.1 Fusarium sacchari isolate CAV1670 translation elongation factor 1a gene, partial sequence.
CAAGACTCACCTTAACGTCGTCGTCATCGGCCACGTCGACTCTGGCAAGTCGACCACTGT
GAGTACTACCCTCGATGATGAGCTTATCTGCCATCGAAACCCTCACCAAGACCTGGCGGG
GTATTCCTCTTGAAACAAGATGCTGACATGGCTACACAGACCGGTCACTTGATCTACCAG
TGCGGTGGTATCGACAAGCGAACCATCGAGAAGTTCGAGAANGTTAGTCACTTTCCCTTC
GATCGCGCGTCCTTTGTACATCGATTTCCCCTACGACTCGAAACGTGCCCGCTACCCCGC
TCGAGACCAAAAATTTTGCGATATGACCGTAATTTTTTTGGTGGGGCATTTACCCCGCCA
CTCGAGCGATGGGCGCGTTTTTGCCCTTTCCTAGCCACAACTTCAATGAGCGCATCATCA
CGTGTCAAGCAGTCACTAACCATCTGACAATAGGAAGCCGCTGAGCTCGGTAAGGGTTCC
TTCAAGTACGCCTGGGTTCTTGACAAGCTCAAGGCCGAGCGTGAGCGTGGTATCACCATC
GATATTGCTCTCTGGAAGTTCGAGACTCCCCGCTACTATGTCACCGTCATTGGTATGTTG
TCGCTCATGCCTCACTCTATTTCCTAGTACTAACATGTCACTCAGAC
>ENA|DQ465926|DQ465926.1 Fusarium oxysporum isolate CAV542 translation elongation factor 1a gene, partial sequence.
CGTTCAATCCCGACCAAGACCTGGCGGGGTACTTCCTTTAAAGGCAACATACTGACATCG
TTTCACAGACCGGTCACTTGATCTACCAGTGCGGTGGTATCGACAAGCGAACCATCGAGA
AGTTCGAGAAGGTTAGTCACTTTCCCTTCGATCGCGCGTCCTTTGCCCATCGACTTCCCC
TACGACTCGAAACGTGCCCGCTACCCCGCTCGAGACCAAAAATTTTGCAATATGACCGTA
ATTTTTTTGGTGGGGCATTTACCCCGCCACTTGAGCGACGGGGCGCGTTTGCCCTCTTAC
CATTACAACCTCAATGAGTGCGTCGTCACGTGTCAAGCAGTCACTAACCATTCAACAATA
GGAAGCCGCTGAGCTCGGTAAGGGTTCCTTCAAGTACGCCTGGGTTCTTGACAAGCTCAA
GGCCGAGCGTGAGCGTGGTATCACCATCGATATTGCTCTCTGGAAGTTCGAGACTCCTCG
CTACTATGTCACCGTCATTGGTATGTTGTCGCTCATGCTTCATTCTACTTCTCTTCGTAC
TAATATATCACTCAAACGCTCCCGGTCACCGTGATTTCCTCAAGAACATGATCACTGGGT
ACCTCC
>ENA|DQ465942|DQ465942.1 Fusarium sacchari isolate CAV1672 translation elongation factor 1a gene, partial sequence.
TCGACTCTGGCAGTCGACCACTGTGAGTACTACCCTCGATGATGAGCTTATCTGCCATCG
AAACCCTCACCAAGACCTGGCGGGGTATTCCTCTTGAAACAAGATGCTGACATGGCTACA
CAGACCGGTCACTTGATCTACCAGTGCGGTGGTATCGACAAGCGAACCATCGAGAAGTTC
GAGAAGGTTAGTCACTTTCCCTTCGATCGCGCGTCCTTTGTACATCGATTTCCCCTACGA
CTCGAAACGTGCCCGCTACCCCGCTCGAGACCAAAAATTTTGCGATATGACCGTAATTTT
TTTGGTGGGGCATTTACCCCGCCACTCGAGCGATGGGCGCGTTTTTGCCCTTTCCTAGCC
ACAACTTCAATGAGCGCATCATCACGTGTCAAGCAGTCACTAACCATCTGACAATAGGAA
GCCGCTGAGCTCGGTAAGGGTTCCTTCAAGTACGCCTGGGTTCTTGACAAGCTCAAGGCC
GAGCGTGAGCGTGGTATCACCATCGATATTGCTCTCTGGAAGTTCGAGACTCCCCGCTAC
TATGTCACCGTCATTGGTATGTTGTCGCTCATGCCTCACTCTATTTCCTAGTACTAACAT
GTCACTCAGACGCTCCCGGTCACCGTGACTTCATCAAGAACATGAT
>ENA|DQ465932|DQ465932.1 Fusarium oxysporum isolate SAT76 translation elongation factor 1a gene, partial sequence.
AGTCGACCACTGTGATGAGTCTCCTCGACGATGAGCATATTTTCTATCGACACCCCCGAC
CAAAACCGGGGGGGGAATTTCAAATGTAACAAGATACTGACATGGTTTCACAGACNGGTC
ACTTGATCTACCAGTGCGGTGGTATCGACAAGCGAACCATCGAGAAGTTCGAGAAGGTTA
GTCACTTTCCCTTCAATCGCGCGTCCTTTGCCCATCGATTTCCCCTACGACTCGAAACGT
GCCCGCTACCCCGCTCGAGACCAAAAATTTTGCGATATGACCGTAATTTTTTTGGTGGGG
CATTTACCCCGCCACAGCGAAGGGAGCGTTTGCCCTCTTACCATTCTCACAACCTCAATG
AGTGCGTCTCCCCGGGTGAAGCAGTCACTAACCATTCGACAATAGGAAAGCCGCTGAGCT
CGGTAAGGGTTCCTTCAAGTACGCCTGGGTTCTTGACACGCTCAAGGCCGAGCGTGAGCG
TGGTATCACCATCGATATTGCTCTCTGGAAGTTCGAGACTCCTCGCTACTATGTCACCGT
CATTGGTATGTTGTCGCTCATGCTTCATTCTACTT
>ENA|DQ465927|DQ465927.1 Fusarium oxysporum isolate CAV552 translation elongation factor 1a gene, partial sequence.
AACCCGACCAAGACCTGGCGGGGTATTCCTTCAAAACAACATACTGACATCGTTCACAGA
CCGGTCACTTGATCTACCAGTGCGGTGGTATCGACAAGCGAACCATCGAGAAGTTCGAGA
AGGTTAGTCACTTTCCCTTCAATCGCGCGTCCTTTGCCCATCGATTTCCCCTACGACTCG
AAACGTGCCCGCTACCCCGCTCGAGACCAAAAATTTTGCAATATGACCGTAATTTTTTTG
GTGGGGCACTTACCCCGCCACTTGAGCGAAGGGAGCGTTTGCCCTCTTACCATTCTCACA
ACCTCAATGAGTGCGTCGTCACGTGTGAAGCAGTCACTAACCATTCAATAATAGGAAGCC
GCTGAGCTCGGTAAGGGTTCCTTCAAGTACGCCTGGGTTCTTGACAAGCTCAAGGCCGAG
CGTGAGCGTGGTATCACCATCGATATTGCTCTCTGGAATTTCGAGACTCCTCGCTACTAT
GTCACC
>ENA|DQ465938|DQ465938.1 Fusarium sacchari isolate CAV1667 translation elongation factor 1a gene, partial sequence.
CAAGACTCACCTTAACGTCGTCGTCATCGGCCACGTCGACGACTCTGGCAAGTCGACCAC
TGTGAGTACTACCCTCGATGATGAGCTTATCTGCCATCGAAACCCTCACCAAGACCTGGC
GGGGTATTCCTCTTGAAACAAGATGCTGACATGGCTACACAGACCGGTCACTTGATCTAC
CAGTGCGGTGGTATCGACAAGCGAACCATCGAGAAGTTCGAGAAGGTTAGTCACTTTCCC
TTCGATCGCGCGTCCTTTGTACATCGATTTCCCCTACGACTCGAAAAACGTGCCCGCTAC
CCCGCTCGAGACCAAAAATTTTGCGATATGACCGTAATTTTTTTGGTGGGGCATTTACCC
CGCCACTCGAGCGATGGGCGCGTTTTTGCCCTTTCCTAGCCACAACTTCAATGAGCGCAT
CATCACGTGTCAAGCAGTCACTAACCATCTGACAATAGGAAGCCGCTGAGCTCGGTAAGG
GTTCCTTCAAGTACGCCTGGGTTCTTGACAAGCTCAAGGCCGAGCGTGAGCGTGGTATCA
CCATCGATATTGCTCTCTGGAAGTTCGAGACTCCCCGCTACTATGTCACCGTCATTGGTA
TGTTGTCGCTCATGCCTCACTCTATTTCCTAGTACTAACATGTCACTCAGACGCTCCCGG
TCACCGTGACTTCATCAAGAACATGAT
>ENA|EF408431|EF408431.1 Fusarium virguliforme strain AR171 elongation factor 1-alpha gene, partial sequence.
TGCTTTCTCATCGAATTCCCCGTCGAATTCCCTCCCTCGCGATCCGCTCTGCGCCCGCTC
CCCTCCCGAGTCACAAAAATTTTGCGGCGCGACCGCAATTTTTTTGGTGGGGCATTTACC
CCGCCGCTCGCGAGACGTTGGACAAAGCCCTGATCCCTGCACACAAAAAACACCAAACCC
TCTTGGCGCGCATCGTCACGTGGTCCGCGACAGAAGCTAACCGACTCAACAATAGGAAGC
CGCTGAGCTCGGTAAGGG
>ENA|DQ452421|DQ452421.1 Fusarium phaseoli strain MAFF 305607 translation elongation factor gene, partial sequence.
ATGGGTAAGGAAGACAAGACTCACCTTAACGTCGTCGTCATCGGCCACGTCGACTCTGGC
AAGTCGACCACTGTGAGTACTCTCCTCGACAATGAGCATATCTGCCATCGTCAATCCCGA
CCAAGACCTGGCGGGGTATTTCTCAAAGTCAACATACTGACATCGTTTCACAGACCGGTC
ACTTGATCTACCAGTGCGGTGGTATCGACAAGCGAACCATCGAGAAGTTCGAGAAGGTTA
GTCACTTTCCCTTCAATCGCGCGTCCTTTGCCCATCGATTTCCCCTACGACTCGAAACGT
GCCCGCTACCCCGCTCGAGACCAAAAATTTTGCAATATGACCGTAATTTTTTTGGTGGGG
CACTTACCCCGCCACTTGAGCGACGGGAGCGTTTGCCCTCTTACCATTCTCAGAACCTCA
ATGAGTGCGTCGTCACGTGTCAAGCAGTCACTAACCATTCAACAATAGGAAGCCGCTGAG
CTCGGTAAGGGTTCCTTCAAGTACGCCTGGGTTCTTGACAAGCTCAAGGCCGAGCGTGAG
CGTGGTATCACCATCGATATTGCTCTCTGGAAGTTCGAGACTCCTCGCTACTATGTCACC
GTCATTGGTATGTTGTCGCTCATGCTTCATTCTACTTCTCTTCGTACTAACATATCACTC
AGACGCTCCCGGTCACCGTGATTTCATCAAGAACATGATCACTGGTACTTCC
>ENA|DQ465935|DQ465935.1 Fusarium sacchari isolate CAV778 translation elongation factor 1a gene, partial sequence.
ACTCTGGCAAGTCGACCACTGTGAGTACTACCCTCGATGATGAGCTTATCTGCCATCGAA
ACCCTCACCAAGACCTGGCGGGGTATTCCTCTTGAAACAAGATGCTGACATGGCTACACA
GACCGGTCACTTGATCTACCAGTGCGGTGGTATCGACAAGCGAACCATCGAGAAGTTCGA
GAAGGTTAGTCACTTTCCCTTCGATCGCGCGTCCTTTGTACATCGATTTCCCCTACGACT
CGAAACGTGCCCGCTACCCCGCTCGAGACCAAAAATTTTGCGATATGACCGTAATTTTTT
TGGTGGGGCATTTACCCCGCCACTCGAGCGATGGGCGCGTTTTTGCCCTTTCCTAGCCAC
AACTTCAATGAGCGCATCATCACGTGTCAAGCAGTCACTAACCATCTGACAATAGGAAGC
CGCTGAGCTCGGTAAGGGTTCCTTCAAGTACGCCTGGGTTCTTGACAAGCTCAAGGCCGA
GCGTGAGCGTGGTATCACCATCGATATTGCTCTCTGGAAGTTCGAGACTCCCCGCTACTA
TGTCACCGTCATTGGTATGTTGTCGCTCATGCCTCACTCTATTTCCTAGTACTAACATGT
CACTCAGACGCTCCCGGTCACCGTGACTTCATCAAGAACATG
>ENA|DQ465946|DQ465946.1 Fusarium equiseti isolate SAT73 translation elongation factor 1a gene, partial sequence.
CATGTTCTTGATGAAATCACGGTGACCGGGAGCGTCTGGAGTACATGTTAGCATGAGGTA
ATGAGTGTGGGTGATGACAACATACCAATGACGGTGACATAGTAGCGAGGAGTCTCGAAC
TTCCAGAGGGCGATATCGATGGTGATACCACGCTCACGCTCGGCCTTGAGCTTGTCAAGA
ACCCAGGCGTACTTGAAGGAACCCTTACCGAGCTCGGCGGCTTCCTATTGTCGAGTGGTT
AGTGACTAATTGACACGTGATGCGCAAGACATGAGTTTGTGGGAAGAGGGCAAACGCCTG
TCACTCGAGTAGCGGGGTTGAAACCCCACCAAAAAATTACGGTTGAACCACAAAATTTTG
TACTCGAGCGGGGTAACAGGCGCGTATTCAATCGTCGTAAGACTGATTCGACTGATGGAT
CGGTGGGTAGAGGGCGTGCGATCGAGGGAAATGGAAACCAACCTTCTCGAACTTCTCGAT
GGTTCGCTTGTCGATACCACCGCACTGGTAGATCAAGTGACCGGTCTATGCAATCTTGTC
AGCAAATATTCAAGTTGAAATTACCCCGCCACATATGGCGGGGTTAATGACTGCTGATAA
GCAGGTCATCGAGGGCAGTACTCACAGTGGTCGACTTGCCAGAGTCGACGTGGCCGATGA
CGACGACGTTAAGGTGAGTC
>ENA|DQ465943|DQ465943.1 Fusarium sacchari isolate CAV1673 translation elongation factor 1a gene, partial sequence.
TCTGGCAGTCGACCACTGTGAGTACTACCCTCGATGATGAGCTTATCTGCCATCGAAACC
CTCACCAAGACCTGGCGGGGTATTCCTCTTGAAACAAGATGCTGACATGGCTACACAGAC
CGGTCACTTGATCTACCAGTGCGGTGGTATCGACAAGCGAACCATCGAGAAGTTCGAGAA
GGTTAGTCACTTTCCCTTCGATCGCGCGTCCTTTGTACATCGATTTCCCCTACGACTCGA
AACGTGCCCGCTACCCCGCTCGAGACCAAAAATTTTGCGATATGACCGTAATTTTTTTGG
TGGGGCATTTACCCCGCCACTCGAGCGATGGGCGCGTTTTTGCCCTTTCCTAGCCACAAC
TTCAATGAGCGCATCATCACGTGTCAAGCAGTCACTAACCATCTGACAATAGGAAGCCGC
TGAGCTCGGTAAGGGTTCCTTCAAGTACGCCTGGGTTCTTGACAAGCTCAAGGCCGAGCG
TGAGCGTGGTATCACCATCGATATTGCTCTCTGGAAGTTCGAGACTCCCCGCTACTATGT
CACCGTCATTGGTATGTTGTCGCTCATGCCTCACTCTATTTCCTAGTACTAACATGTCAC
TCAGACGCTCCCGGTCACCGTGACTTCATCAAGAACATG
>ENA|DQ465949|DQ465949.1 Fusarium solani isolate CAV742 translation elongation factor 1a gene, partial sequence.
TCGACTCTGGCAGTCGACCACCGTAAGTCAAACCCTCATCGCGATCTGCTATTCTCGGGT
CGTGGAACCCCGCCTGGCATCTCGGGCGGGGTATTCATCATTCACTTCATGCTGACAATC
ATCTACAGACCGGTCACTTGATCTACCAGTGCGGTGGTATCGACAAGCGAACCATCGAGA
AGTTCGAGAAGGTTGGTGACATCTCCCCCGATCGCGCCTTGCTATTCCACATCGAATTCC
CCGTCGAATTCCCTCCCTCGCGATACGCTCTGCGCCCGCTTCTCCCGAGTCCCAAAATTT
TTGCGGTCCGACCGTAATTTTTTTGGTGGGGCATTTACCCCGCCACTCGGGCGACGTTGG
ACAAAGCCCTGATCCCTGCACACAAAAACACCAAATCCTCTTGGCGCGCATCATCACGTG
GTTCACGACAGACGCTAACTGGTCCAACAATAGGAAGCCGCTGAGCTCGGTAAGGGTTCC
TTCAAGTACGCCTGGGTCCTTGACAAGCTCAAGGCCGAGCGTGAGCGTGGTATCACCATC
GACATTGCCCTCTGGAAGTTCGAGACTCCCCGCTACTATGTCACCGTCATTGGTATGTTG
CTGTCACCTCTCTCACACATGTCTCACCACTAACAATCAACAGACGCCCCCCGGCCACCG
TGACTTC
>ENA|DQ465953|DQ465953.1 Fusarium solani isolate CAV780 translation elongation factor 1a gene, partial sequence.
AAAAAAAGGACCCATGGCTTACTTATGAAGGAACCCTTACCGAGCTCAGCGGCTTCCTAT
TGTTGGACCGGTTAGCGTCTGTTGTGAACCACGTGATGATGCGCGCCAAGAGGGTTTGGT
GTTTTTGTGTGCAGGGATCAGGGCTTTGTCCAACGTCGCCCGAGTGGCGGGGTAAATGCC
CCACCAAAAAAATTACGGTCGGACCGCAAAAATTTTGGAACTCGGGAGAAGCGGGCGCAT
AGCGTATCGCGAGGGAGGGGATTCGATGTGGAATAGCAAGGTGCGATCGGGGGAGATGTC
ACCAACCTTCTCGAACTTCTCGATGGTTCGCTTGTCGATACCACCGCACTGGTA
>ENA|DQ465925|DQ465925.1 Fusarium equiseti isolate CAV729 translation elongation factor 1a gene, partial sequence.
CGTCTCGGCCACGTCGACTCTGGCAAGTCGACCACTGTGAGTACTACCCACGATGATCTG
CTTATCAGCAGTCATCAACCCCGCCAGATGTGGCGGGGTAATCTCAATTTGAATATTTGC
TGACAAGATTGCATAGACCGGTCACTTGATCTACCAGTGCGGTGGTATCGACAAGCGAAC
CATCGAGAAGTTCGAGAAGGTTGGTTTCCATTTCCCTCGATCGCTCTACCCACCGATCCA
TCAGTCGAATCAGTTTCACCACGATTGAATATGCGCCTGTTACCCCGCTCGAGTACAAAA
TTTTGCGGTTCAACCGTAATTTTTTTTGGTGGGATTTCAACCCCGCTACTCGAGTGACAG
GCGTTTGCCCTCTTCCCACAAACTCATGTCTTGCGCATCACGTGTCCATAAGTCACTAAC
CACCCGACAATAGGAAGCCGCCGAGCTCGGTAAGGGTTCCTTCAAGTACGCCTGGGTTCT
TGACAAGCTCAAGGCCGAGCGTGAGCGTGGTATCACCATCGATATCGCCCTCTGGAAGTT
CGAGACTCCTCGCTACTATGTCACCGTCATTGGAATGTTATCGTCTACACTCATTACCTT
CTCACGCTAACATGTACTCAGACG
>ENA|DQ465941|DQ465941.1 Fusarium sacchari isolate CAV1671 translation elongation factor 1a gene, partial sequence.
GTCGTCATCGGGCCACGTGACTCTGGCAGTCGACCACTGTGAGTACTACCCTCGATGATG
AGCTTATCTGCCATCGAAACCCTCACCAAGACCTGGCGGGGTATTCCTCTTGAAACAAGA
TGCTGACATGGCTACACAGACCGGTCACTTGATCTACCAGTGCGGTGGTATCGACAAGCG
AACCATCGAGAAGTTCGAGAAGGTTAGTCACTTTCCCTTCGATCGCGCGTCCTTTGTACA
TCGATTTCCCCTACGACTCGAAACGTGCCCGCTACCCCGCTCGAGACCAAAAATTTTGCG
ATATGACCGTAATTTTTTTGGTGGGGCATTTACCCCGCCACTCGAGCGATGGGCGCGTTT
TTGCCCTTTCCTAGCCACAACTTCAATGAGCGCATCATCACGTGTCAAGCAGTCACTAAC
CATCTGACAATAGGAAGCCGCTGAGCTCGGTAAGGGTTCCTTCAAGTACGCCTGGGTTCT
TGACAAGCTCAAGGCCGAGCGTGAGCGTGGTATCACCATCGATATTGCTCTCTGGAAGTT
CGAGACTCCCCGCTACTATGTCACCGTCATTGGTATGTTGTCGCTCATGCCTCACTCTAT
TTCCTAGTACTAACATGTCACTCAGACGCTCCCGGTCACCGTGACTTCATCAAGAACATG
ATC
>ENA|DQ465945|DQ465945.1 Fusarium sacchari isolate SAK45 translation elongation factor 1a gene, partial sequence.
AGACTCACCTTAACGTCGTCGTCATCGGCCACGTCGACTCTGGCAAGTCGACCACTGTGA
GTACTACCCTCGATGATGAGCTTATCTGCCATCGAAACCCTCACCAAGACCTGGCGGGGT
ATTCCTCTTGAAACAAGATGCTGACATGGCTACACAGACCGGTCACTTGATCTACCAGTG
CGGTGGTATCGACAAGCGAACCATCGAGAAGTTCGAGAAGGTTAGTCACTTTCCCTTCGA
TCGCGCGTCCTTTGTACATCGATTTCCCCTACGACTCGAAACGTGCCCGCTACCCCGCTC
GAGACCAAAAATTTTGCGATATGACCGTAATTTTTTTGGTGGGGCATTTACCCCGCCACT
CGAGCGATGGGCGCGTTTTTGCCCTTTCCTAGCCACAACTTCAATGAGCGCATCATCACG
TGTCAAGCAGTCACTAACCATCTGACAATAGGAAGCCGCTGAGCTCGGTAAGGGTTCCTT
CAAGTACGCCTGGGTTCTTGACAAGCTCAAGGCCGAGCGTGAGCGTGGTATCACCATCGA
TATTGCTCTCTGGAAGTTCGAGACTCCCCGCTACTATGTCACCGTCATTGGTATGTTGTC
GCTCATGCCTCACTCTATTTCCTAGTACTAACATGTCACTCAGACGCTCCCGGTCACCGT
GACTTCATCAAGAACATG
>ENA|DQ465944|DQ465944.1 Fusarium sacchari isolate SAK43 translation elongation factor 1a gene, partial sequence.
CAGACTCACCTTAACGTCGTCGTCATCGGCCACGTCGACTCTGGCAAGTCGACCACTGTG
AGTACTACCCTCGATGATGAGCTTATCTGCCATCGAAACCCTCACCAAGACCTGGCGGGG
TATTCCTCTTGAAACAAGATGCTGACATGGCTACACAGACCGGTCACTTGATCTACCAGT
GCGGTGGTATCGACAAGCGAACCATCGAGAAGTTCGAGAAGGTTAGTCACTTTCCCTTCG
ATCGCGCGTCCTTTGTACATCGATTTCCCCTACGACTCGAAACGTGCCCGCTACCCCGCT
CGAGACCAAAAATTTTGCGATATGACCGTAATTTTTTTGGTGGGGCATTTACCCCGCCAC
TCGAGCGATGGGCGCGTTTTTGCCCTTTCCTAGCCACAACTTCAATGAGCGCATCATCAC
GTGTCAAGCAGTCACTAACCATCTGACAATAGGAAGCCGCTGAGCTCGGTAAGGGTTCCT
TCAAGTACGCCTGGGTTCTTGACAAGCTCAAGGCCGAGCGTGAGCGTGGTATCACCATCG
ATATTGCTCTCTGGAAGTTCGAGACTCCCCGCTACTATGTCACCGTCATTGGTATGTTGT
CGCTCATGCCTCACTCTATTTCCTAGTACTAACATGTCACTCAGACGCTCCCGGTCACCG
TGACTTCATCAAGAACATGATC
>ENA|DQ465933|DQ465933.1 Fusarium oxysporum isolate SAT77 translation elongation factor 1a gene, partial sequence.
CAAGACTCACCTTAACGTCGTCGTCATCGGCCACGTCGACTCTGGCAGTCGACCACTGTG
AGTACTCTCCTCGACAATGAGCATATCTGCCATCGTCAATCCCGACCAAGACCTGGCGGG
GTATTTCTCAAAGTCAACATACTGACATCGTTTCACAGACCGGTCACTTGATCTACCAGT
GCGGTGGTATCGACAAGCGAACCATCGAGAAGTTCGAGAAGGTTAGTCACTTTCCCTTCA
ATCGCGCGTCCTTTGCCCATCGATTTCCCCTACGACTCGAAACGTGCCCGCTACCCCGCT
CGAGACCAAAAATTTTGCAATATGACCGTAATTTTTTTGGTGGGGCACTTACCCCGCCAC
TTGAGCGAAGGGAGCGTTTGCCCTCTTACCATTCTCACAACCTCAATGAGTGCGTCGTCA
CGTGTCAAGCAGTCACTAACCATTCAACAATAGGAAGCCGCTGAGCTCGGTAAGGGTTCC
TTCAAGTACGCCTGGGTTCTTGACAAGCTCAAGGCCGAGCGTGAGCGTGGTATCACCATC
GATATTGCTCTCTGGAAGTTCGAGACTCCTCGCTACTATGTCACCGTCATTGGTATGTTG
[truncated: 36,457,890 more chars]
