# Supplementary material for: ASVmaker: A New Tool to Improve Taxonomic Identifications for Amplicon Sequencing Data
Source: Plants (Basel). 2023 Oct 25;12(21):3678. doi: 10.3390/plants12213678 (PMC10647208; doi:10.3390/plants12213678)
Supplement: Supplementary file 1 [file plants-12-03678-s001.zip › ASVmaker_paper_archive/ef1a/database/ebi/Fusarium_ebi_sa_ext.txt]

SA1	Fusarium_graminearum	Fusarium_oxysporum_complex	Fusarium_fujikuroi_complex	Fusarium_solani_complex
SA2	Fusarium_fujikuroi_complex	Fusarium_oxysporum_complex	Fusarium_graminearum
SA3	Fusarium_musae	Fusarium_fujikuroi_complex	Fusarium_oxysporum_complex
SA4	Fusarium_oxysporum_complex	Fusarium_fujikuroi_complex
SA5	Fusarium_fujikuroi_complex	Fusarium_culmorum
SA6	Fusarium_oxysporum_complex	Fusarium_fujikuroi_complex
SA7	Fusarium_fujikuroi_complex	Fusarium_oxysporum_complex
SA8	Fusarium_fujikuroi_complex	Fusarium_oxysporum_complex
SA9	Fusarium_fujikuroi_complex	Fusarium_oxysporum_complex
SA10	Fusarium_fujikuroi_complex	Fusarium_oxysporum_complex
SA11	Fusarium_graminearum	Fusarium_fujikuroi_complex
SA12	Fusarium_fujikuroi_complex	Fusarium_oxysporum_complex
SA13	Fusarium_fujikuroi_complex	Fusarium_oxysporum_complex
SA14	Fusarium_fujikuroi_complex	Fusarium_solani_complex
SA15	Fusarium_fujikuroi_complex	Fusarium_musae
SA16	Fusarium_oxysporum_complex	Fusarium_fujikuroi_complex
SA17	Fusarium_nisikadoi_complex	Fusarium_oxysporum_complex	Fusarium_fujikuroi_complex
SA18	Fusarium_fujikuroi_complex	Fusarium_oxysporum_complex
SA19	Fusarium_lateritium_complex	Fusarium_fujikuroi_complex
SA20	Fusarium_fujikuroi_complex	Fusarium_oxysporum_complex
SA21	Fusarium_solani_complex	Fusarium_fujikuroi_complex
SA22	Fusarium_fujikuroi_complex	Fusarium_oxysporum_complex
SA23	Fusarium_fujikuroi_complex	Fusarium_oxysporum_complex	Fusarium_solani_complex
SA24	Fusarium_solani_complex	Fusarium_coeruleum	Fusarium_fujikuroi_complex	Fusarium_oxysporum_complex
SA25	Fusarium_fujikuroi_complex	Fusarium_incarnatum-equiseti_complex
SA26	Fusarium_fujikuroi_complex	Fusarium_oxysporum_complex
SA27	Fusarium_fujikuroi_complex	Fusarium_oxysporum_complex
SA28	Fusarium_fujikuroi_complex	Fusarium_oxysporum_complex	Fusarium_nisikadoi_complex
SA29	Fusarium_caucasicum	Fusarium_solani_complex	Fusarium_fujikuroi_complex	Fusarium_oxysporum_complex
SA30	Fusarium_incarnatum-equiseti_complex	Fusarium_fujikuroi_complex
SA31	Fusarium_solani_complex	Fusarium_oxysporum_complex	Fusarium_fujikuroi_complex
SA32	Fusarium_fujikuroi_complex	Fusarium_oxysporum_complex
SA33	Fusarium_fujikuroi_complex	Fusarium_oxysporum_complex
SA34	Fusarium_solani_complex	Fusarium_oxysporum_complex
SA35	Fusarium_tricinctum_complex	Fusarium_solani_complex
SA36	Fusarium_solani_complex	Fusarium_sedimenticola
SA37	Fusarium_dimerum_complex	Fusarium_solani_complex
SA38	Fusarium_azukicola	Fusarium_solani_complex
SA39	Fusarium_oxysporum_complex	Fusarium_solani_complex
SA40	Fusarium_caucasicum	Fusarium_solani_complex
SA41	Fusarium_oxysporum_complex	Fusarium_solani_complex
SA42	Fusarium_oxysporum_complex	Fusarium_solani_complex
SA43	Fusarium_solani_complex	Fusarium_oxysporum_complex
SA44	Fusarium_solani_complex	Fusarium_incarnatum-equiseti_complex
SA45	Fusarium_graminearum	Fusarium_asiaticum	Fusarium_solani_complex
SA46	Fusarium_oxysporum_complex	Fusarium_solani_complex
SA47	Fusarium_solani_complex	Fusarium_ensiforme
SA48	Fusarium_oxysporum_complex	Fusarium_solani_complex
SA49	Fusarium_kyushuense	Fusarium_sporotrichioides
SA50	Fusarium_asiaticum	Fusarium_kyushuense	Fusarium_graminearum
SA51	Fusarium_culmorum	Fusarium_oxysporum_complex	Fusarium_nisikadoi_complex
SA52	Fusarium_incarnatum-equiseti_complex	Fusarium_oxysporum_complex
SA53	Fusarium_oxysporum_complex	Fusarium_nisikadoi_complex
SA54	Fusarium_nisikadoi_complex	Fusarium_oxysporum_complex
SA55	Fusarium_incarnatum-equiseti_complex	Fusarium_oxysporum_complex
SA56	Fusarium_redolens_complex	Fusarium_oxysporum_complex
SA57	Fusarium_coeruleum	Fusarium_oxysporum_complex	Fusarium_redolens_complex
SA58	Fusarium_incarnatum-equiseti_complex	Fusarium_langsethiae
SA59	Fusarium_sibiricum	Fusarium_sporotrichioides	Fusarium_langsethiae
SA60	Fusarium_incarnatum-equiseti_complex	Fusarium_langsethiae
SA61	Fusarium_arthrosporioides	Fusarium_tricinctum_complex
SA62	Fusarium_arthrosporioides	Fusarium_tricinctum_complex
SA63	Fusarium_tricinctum_complex	Fusarium_arthrosporioides
SA64	Fusarium_tricinctum_complex	Fusarium_arthrosporioides
SA65	Fusarium_torulosum	Fusarium_tricinctum_complex
SA66	Fusarium_graminearum	Fusarium_tricinctum_complex	Fusarium_campestre
SA67	Fusarium_tricinctum_complex	Fusarium_reticulatum
SA68	Fusarium_tricinctum_complex	Fusarium_torulosum
SA69	Fusarium_diversisporum	Fusarium_tricinctum_complex
SA70	Fusarium_reticulatum	Fusarium_tricinctum_complex
SA71	Fusarium_torulosum	Fusarium_tricinctum_complex
SA72	Fusarium_tricinctum_complex	Fusarium_torulosum
SA73	Fusarium_tricinctum_complex	Fusarium_concolor_complex
SA74	Fusarium_tricinctum_complex	Fusarium_torulosum
SA75	Fusarium_torulosum	Fusarium_tricinctum_complex
SA76	Fusarium_sporotrichioides	Fusarium_tricinctum_complex
SA77	Fusarium_tricinctum_complex	Fusarium_asiaticum	Fusarium_graminearum
SA78	Fusarium_tricinctum_complex	Fusarium_campestre
SA79	Fusarium_tricinctum_complex	Fusarium_reticulatum
SA80	Fusarium_tricinctum_complex	Fusarium_armeniacum
SA81	Fusarium_asiaticum	Fusarium_culmorum	Fusarium_pseudograminearum	Fusarium_graminearum
SA82	Fusarium_incarnatum-equiseti_complex	Fusarium_culmorum	Fusarium_cerealis
SA83	Fusarium_poae	Fusarium_incarnatum-equiseti_complex
SA84	Fusarium_incarnatum-equiseti_complex	Fusarium_longipes
SA85	Fusarium_toxicum	Fusarium_incarnatum-equiseti_complex
SA86	Fusarium_chlamydosporum_complex	Fusarium_incarnatum-equiseti_complex
SA87	Fusarium_incarnatum-equiseti_complex	Fusarium_graminearum	Fusarium_sporotrichioides
SA88	Fusarium_asiaticum	Fusarium_graminearum	Fusarium_incarnatum-equiseti_complex
SA89	Fusarium_incarnatum-equiseti_complex	Fusarium_sporotrichioides
SA90	Fusarium_ruthhalliae	Fusarium_incarnatum-equiseti_complex
SA91	Fusarium_incarnatum-equiseti_complex	Fusarium_venenatum
SA92	Fusarium_graminearum	Fusarium_boothii
SA93	Fusarium_asiaticum	Fusarium_armeniacum	Fusarium_boothii	Fusarium_graminearum	Fusarium_meridionale
SA94	Fusarium_graminearum	Fusarium_pseudograminearum
SA95	Fusarium_graminearum	Fusarium_asiaticum	Fusarium_cortaderiae	Fusarium_boothii	Fusarium_meridionale
SA96	Fusarium_boothii	Fusarium_graminearum
SA97	Fusarium_graminearum	Fusarium_boothii
SA98	Fusarium_nepalense	Fusarium_graminearum	Fusarium_boothii
SA99	Fusarium_sambucinum	Fusarium_tumidum
SA100	Fusarium_tumidum	Fusarium_sambucinum
SA101	Fusarium_sambucinum	Fusarium_tumidum
SA102	Fusarium_tumidum	Fusarium_sambucinum
SA103	Fusarium_tumidum	Fusarium_sambucinum
SA104	Fusarium_hyaloacrosporum	Fusarium_venenatum
SA105	Fusarium_cerealis	Fusarium_lunulosporum
SA106	Fusarium_nodosum	Fusarium_sporotrichioides
SA107	Fusarium_vorosii	Fusarium_asiaticum
SA108	Fusarium_asiaticum	Fusarium_aethiopicum	Fusarium_vorosii
SA109	Fusarium_asiaticum	Fusarium_gerlachii
SA110	Fusarium_asiaticum	Fusarium_acaciae-mearnsii	Fusarium_boothii
SA111	Fusarium_meridionale	Fusarium_boothii
SA112	Fusarium_polyphialidicum	Fusarium_concolor_complex
SA113	Fusarium_caeruleum	Fusarium_coeruleum
SA114	Fusarium_citricola_complex	Fusarium_lateritium_complex
SA115	Fusarium_lateritium_complex	Fusarium_citricola_complex
SA116	Fusarium_brachygibbosum	Fusarium_armeniacum
SA117	Fusarium_brachygibbosum	Fusarium_armeniacum
SA118	Fusarium_transvaalense	Fusarium_brachygibbosum
SA119	Fusarium_brachygibbosum	Fusarium_transvaalense
SA120	Fusarium_brachygibbosum	Fusarium_transvaalense
SA121	Fusarium_transvaalense	Fusarium_brachygibbosum
SA122	Fusarium_subflagellisporum	Fusarium_brachygibbosum
SA123	Fusarium_subflagellisporum	Fusarium_brachygibbosum
SA124	Fusarium_sinense	Fusarium_sinensis
SA125	Fusarium_sinense	Fusarium_sinensis
SA126	Fusarium_reticulatum	Fusarium_robustum
