# Supplementary material for: ASVmaker: A New Tool to Improve Taxonomic Identifications for Amplicon Sequencing Data
Source: Plants (Basel). 2023 Oct 25;12(21):3678. doi: 10.3390/plants12213678 (PMC10647208; doi:10.3390/plants12213678)
Supplement: Supplementary file 1 [file plants-12-03678-s001.zip › ASVmaker_paper_archive/ef1a/database/ebi/Fusarium_ebi_info_create.txt]

USERNAME : clement
DATE  : 25/06/2023
TIME  : 20:14
SYSTEM  : Linux
PLATEFORM  : Linux-5.19.0-45-generic-x86_64-with-glibc2.35
PYTHON VERSION : 3.10.6 (main, May 29 2023, 11:10:38) [GCC 11.3.0]


=============================================================================================
=========                               Init Data                                   =========
=============================================================================================
Fasta file name : /home/clement/projects/asvmaker/test/ef1a/origin/ena_embl_20230405-1716
Original database of the fasta file : ebi
Forward primer : ['>forward_EF1_Fa_150', 'CCGGTCACTTGATCTACCAG']
Reverse primer : ['>reverse_EF1_Ra_2', 'ATGACGGTGACATAGTAGCG']
Forward mismatch tolerance : 5
Reverse mismatch tolerance : 5
Trimmed primer : True

****************************************
===> INIT DATA
File name : /home/clement/projects/asvmaker/test/ef1a/origin/ena_embl_20230405-1716

--------------SEQUENCES---------------------
S Number of sequences : 43509
S Maximum sequences length : 3593
S Minimum sequences length : 83
S Mean sequences length : 639.6305132271484

---------------TAXONS-----------------------
T Number of different taxons : 385
T Maximum number of sequences per taxon : 8695
T Minimum number of sequences per taxon : 1
T Mean number of sequences per taxon : 113.01038961038961
T Number of SAs taxons : 0

---------------COMPLEXS---------------------
C Number of differents complex : 28
C Maximum number of taxons per complex : 78
C Minimum number of taxons per complex : 1
C Mean number of taxons per complex : 11.107142857142858
C Maximum number of sequences per complex : 9307
C Minimum number of sequences per complex : 1
C Mean number of sequences per complex : 1068.75

--------------AMPLICONS---------------------
A Number of amplicons : 37219
A Maximum amplicons length : 436
A Minimum amplicons length : 159
A Mean amplicons length : 398.6522206399957
A Number of redundant amplicons : 1587
****************************************


=============================================================================================
=========                            Export Informations                            =========
=============================================================================================
* DATABASE JSON file exported as 'database/ebi/Fusarium_ebi_create.json'.
* INFOS TXT file exported as 'database/ebi/Fusarium_ebi_info_create.txt'.
